# Supplementary material for: Spatial and temporal characteristics of drought and its correlation with climate indices in Northeast China
Source: PLoS One. 2021 Nov 18;16(11):e0259774. doi: 10.1371/journal.pone.0259774 (PMC8601439; doi:10.1371/journal.pone.0259774)
Supplement: S1 File — (ZIP) [file pone.0259774.s001.zip]

Archive with 142 entries (141 files):
- Raw data(Including precipitation and evapotranspiration data of each station)/
- Raw data(Including precipitation and evapotranspiration data of each station)/50136.xlsx
- Raw data(Including precipitation and evapotranspiration data of each station)/50353.xlsx
- Raw data(Including precipitation and evapotranspiration data of each station)/50468.xlsx
- Raw data(Including precipitation and evapotranspiration data of each station)/50557.xlsx
- Raw data(Including precipitation and evapotranspiration data of each station)/50564.xlsx
- Raw data(Including precipitation and evapotranspiration data of each station)/50566.xlsx
- Raw data(Including precipitation and evapotranspiration data of each station)/50656.xlsx
- Raw data(Including precipitation and evapotranspiration data of each station)/50658.xlsx
- Raw data(Including precipitation and evapotranspiration data of each station)/50673.xlsx
- Raw data(Including precipitation and evapotranspiration data of each station)/50739.xlsx
- Raw data(Including precipitation and evapotranspiration data of each station)/50741.xlsx
- Raw data(Including precipitation and evapotranspiration data of each station)/50742.xlsx
- Raw data(Including precipitation and evapotranspiration data of each station)/50749.xlsx
- Raw data(Including precipitation and evapotranspiration data of each station)/50750.xlsx
- Raw data(Including precipitation and evapotranspiration data of each station)/50755.xlsx
- Raw data(Including precipitation and evapotranspiration data of each station)/50756.xlsx
- Raw data(Including precipitation and evapotranspiration data of each station)/50758.xlsx
- Raw data(Including precipitation and evapotranspiration data of each station)/50774.xlsx
- Raw data(Including precipitation and evapotranspiration data of each station)/50844.xlsx
- Raw data(Including precipitation and evapotranspiration data of each station)/50851.xlsx
- Raw data(Including precipitation and evapotranspiration data of each station)/50852.xlsx
- Raw data(Including precipitation and evapotranspiration data of each station)/50853.xlsx
- Raw data(Including precipitation and evapotranspiration data of each station)/50854.xlsx
- Raw data(Including precipitation and evapotranspiration data of each station)/50858.xlsx
- Raw data(Including precipitation and evapotranspiration data of each station)/50861.xlsx
- Raw data(Including precipitation and evapotranspiration data of each station)/50862.xlsx
- Raw data(Including precipitation and evapotranspiration data of each station)/50873.xlsx
- Raw data(Including precipitation and evapotranspiration data of each station)/50877.xlsx
- Raw data(Including precipitation and evapotranspiration data of each station)/50879.xlsx
- Raw data(Including precipitation and evapotranspiration data of each station)/50880.xlsx
- Raw data(Including precipitation and evapotranspiration data of each station)/50884.xlsx
- Raw data(Including precipitation and evapotranspiration data of each station)/50888.xlsx
- Raw data(Including precipitation and evapotranspiration data of each station)/50936.xlsx
- Raw data(Including precipitation and evapotranspiration data of each station)/50939.xlsx
- Raw data(Including precipitation and evapotranspiration data of each station)/50940.xlsx
- Raw data(Including precipitation and evapotranspiration data of each station)/50945.xlsx
- Raw data(Including precipitation and evapotranspiration data of each station)/50946.xlsx
- Raw data(Including precipitation and evapotranspiration data of each station)/50948.xlsx
- Raw data(Including precipitation and evapotranspiration data of each station)/50949.xlsx
- Raw data(Including precipitation and evapotranspiration data of each station)/50953.xlsx
- Raw data(Including precipitation and evapotranspiration data of each station)/50954.xlsx
- Raw data(Including precipitation and evapotranspiration data of each station)/50955.xlsx
- Raw data(Including precipitation and evapotranspiration data of each station)/50958.xlsx
- Raw data(Including precipitation and evapotranspiration data of each station)/50960.xlsx
- Raw data(Including precipitation and evapotranspiration data of each station)/50962.xlsx
- Raw data(Including precipitation and evapotranspiration data of each station)/50963.xlsx
- Raw data(Including precipitation and evapotranspiration data of each station)/50965.xlsx
- Raw data(Including precipitation and evapotranspiration data of each station)/50968.xlsx
- Raw data(Including precipitation and evapotranspiration data of each station)/50973.xlsx
- Raw data(Including precipitation and evapotranspiration data of each station)/50978.xlsx
- Raw data(Including precipitation and evapotranspiration data of each station)/50983.xlsx
- Raw data(Including precipitation and evapotranspiration data of each station)/50985.xlsx
- Raw data(Including precipitation and evapotranspiration data of each station)/54041.xlsx
- Raw data(Including precipitation and evapotranspiration data of each station)/54049.xlsx
- Raw data(Including precipitation and evapotranspiration data of each station)/54063.xlsx
- Raw data(Including precipitation and evapotranspiration data of each station)/54064.xlsx
- Raw data(Including precipitation and evapotranspiration data of each station)/54065.xlsx
- Raw data(Including precipitation and evapotranspiration data of each station)/54069.xlsx
- Raw data(Including precipitation and evapotranspiration data of each station)/54072.xlsx
- Raw data(Including precipitation and evapotranspiration data of each station)/54076.xlsx
- Raw data(Including precipitation and evapotranspiration data of each station)/54080.xlsx
- Raw data(Including precipitation and evapotranspiration data of each station)/54093.xlsx
- Raw data(Including precipitation and evapotranspiration data of each station)/54094.xlsx
- Raw data(Including precipitation and evapotranspiration data of each station)/54096.xlsx
- Raw data(Including precipitation and evapotranspiration data of each station)/54098.xlsx
- Raw data(Including precipitation and evapotranspiration data of each station)/54099.xlsx
- Raw data(Including precipitation and evapotranspiration data of each station)/54142.xlsx
- Raw data(Including precipitation and evapotranspiration data of each station)/54154.xlsx
- Raw data(Including precipitation and evapotranspiration data of each station)/54157.xlsx
- Raw data(Including precipitation and evapotranspiration data of each station)/54161.xlsx
- Raw data(Including precipitation and evapotranspiration data of each station)/54164.xlsx
- Raw data(Including precipitation and evapotranspiration data of each station)/54165.xlsx
- Raw data(Including precipitation and evapotranspiration data of each station)/54169.xlsx
- Raw data(Including precipitation and evapotranspiration data of each station)/54172.xlsx
- Raw data(Including precipitation and evapotranspiration data of each station)/54181.xlsx
- Raw data(Including precipitation and evapotranspiration data of each station)/54186.xlsx
- Raw data(Including precipitation and evapotranspiration data of each station)/54187.xlsx
- Raw data(Including precipitation and evapotranspiration data of each station)/54195.xlsx
- Raw data(Including precipitation and evapotranspiration data of each station)/54236.xlsx
- Raw data(Including precipitation and evapotranspiration data of each station)/54237.xlsx
- Raw data(Including precipitation and evapotranspiration data of each station)/54243.xlsx
- Raw data(Including precipitation and evapotranspiration data of each station)/54244.xlsx
- Raw data(Including precipitation and evapotranspiration data of each station)/54245.xlsx
- Raw data(Including precipitation and evapotranspiration data of each station)/54249.xlsx
- Raw data(Including precipitation and evapotranspiration data of each station)/54252.xlsx
- Raw data(Including precipitation and evapotranspiration data of each station)/54254.xlsx
- Raw data(Including precipitation and evapotranspiration data of each station)/54259.xlsx
- Raw data(Including precipitation and evapotranspiration data of each station)/54261.xlsx
- Raw data(Including precipitation and evapotranspiration data of each station)/54263.xlsx
- Raw data(Including precipitation and evapotranspiration data of each station)/54266.xlsx
- Raw data(Including precipitation and evapotranspiration data of each station)/54267.xlsx
- Raw data(Including precipitation and evapotranspiration data of each station)/54273.xlsx
- Raw data(Including precipitation and evapotranspiration data of each station)/54274.xlsx
- Raw data(Including precipitation and evapotranspiration data of each station)/54276.xlsx
- Raw data(Including precipitation and evapotranspiration data of each station)/54284.xlsx
- Raw data(Including precipitation and evapotranspiration data of each station)/54285.xlsx
- Raw data(Including precipitation and evapotranspiration data of each station)/54286.xlsx
- Raw data(Including precipitation and evapotranspiration data of each station)/54290.xlsx
- Raw data(Including precipitation and evapotranspiration data of each station)/54291.xlsx
- Raw data(Including precipitation and evapotranspiration data of each station)/54292.xlsx
- Raw data(Including precipitation and evapotranspiration data of each station)/54321.xlsx
- Raw data(Including precipitation and evapotranspiration data of each station)/54324.xlsx
- Raw data(Including precipitation and evapotranspiration data of each station)/54326.xlsx
- Raw data(Including precipitation and evapotranspiration data of each station)/54327.xlsx
- Raw data(Including precipitation and evapotranspiration data of each station)/54332.xlsx
- Raw data(Including precipitation and evapotranspiration data of each station)/54333.xlsx
- Raw data(Including precipitation and evapotranspiration data of each station)/54334.xlsx
- Raw data(Including precipitation and evapotranspiration data of each station)/54335.xlsx
- Raw data(Including precipitation and evapotranspiration data of each station)/54336.xlsx
- Raw data(Including precipitation and evapotranspiration data of each station)/54337.xlsx
- Raw data(Including precipitation and evapotranspiration data of each station)/54338.xlsx
- Raw data(Including precipitation and evapotranspiration data of each station)/54339.xlsx
- Raw data(Including precipitation and evapotranspiration data of each station)/54342.xlsx
- Raw data(Including precipitation and evapotranspiration data of each station)/54346.xlsx
- Raw data(Including precipitation and evapotranspiration data of each station)/54347.xlsx
- Raw data(Including precipitation and evapotranspiration data of each station)/54349.xlsx
- Raw data(Including precipitation and evapotranspiration data of each station)/54351.xlsx
- Raw data(Including precipitation and evapotranspiration data of each station)/54353.xlsx
- Raw data(Including precipitation and evapotranspiration data of each station)/54363.xlsx
- Raw data(Including precipitation and evapotranspiration data of each station)/54365.xlsx
- Raw data(Including precipitation and evapotranspiration data of each station)/54374.xlsx
- Raw data(Including precipitation and evapotranspiration data of each station)/54377.xlsx
- Raw data(Including precipitation and evapotranspiration data of each station)/54386.xlsx
- Raw data(Including precipitation and evapotranspiration data of each station)/54452.xlsx
- Raw data(Including precipitation and evapotranspiration data of each station)/54453.xlsx
- Raw data(Including precipitation and evapotranspiration data of each station)/54454.xlsx
- Raw data(Including precipitation and evapotranspiration data of each station)/54455.xlsx
- Raw data(Including precipitation and evapotranspiration data of each station)/54470.xlsx
- Raw data(Including precipitation and evapotranspiration data of each station)/54471.xlsx
- Raw data(Including precipitation and evapotranspiration data of each station)/54472.xlsx
- Raw data(Including precipitation and evapotranspiration data of each station)/54475.xlsx
- Raw data(Including precipitation and evapotranspiration data of each station)/54483.xlsx
- Raw data(Including precipitation and evapotranspiration data of each station)/54486.xlsx
- Raw data(Including precipitation and evapotranspiration data of each station)/54493.xlsx
- Raw data(Including precipitation and evapotranspiration data of each station)/54494.xlsx
- Raw data(Including precipitation and evapotranspiration data of each station)/54497.xlsx
- Raw data(Including precipitation and evapotranspiration data of each station)/54563.xlsx
- Raw data(Including precipitation and evapotranspiration data of each station)/54579.xlsx
- Raw data(Including precipitation and evapotranspiration data of each station)/54584.xlsx
- Raw data(Including precipitation and evapotranspiration data of each station)/54590.xlsx
- supporting information (data for each figure and table).xlsx
