# Supplementary material for: Spatial and temporal characteristics of drought and its correlation with climate indices in Northeast China
Source: PLoS One. 2021 Nov 18;16(11):e0259774. doi: 10.1371/journal.pone.0259774 (PMC8601439; doi:10.1371/journal.pone.0259774)
Supplement: S1 File — (ZIP) [file pone.0259774.s001.zip › Raw data(Including precipitation and evapotranspiration data of each station)/50136.xlsx]

## Sheet: Monthly evapotranspiration
50136	1970	1	1.3455
50136	1970	2	4.0331
50136	1970	3	18.613
50136	1970	4	60.23
50136	1970	5	107.54
50136	1970	6	131.83
50136	1970	7	110.1
50136	1970	8	86.352
50136	1970	9	49.378
50136	1970	10	24.166
50136	1970	11	3.1412
50136	1970	12	3.643
50136	1971	1	1.1957
50136	1971	2	2.9388
50136	1971	3	19.938
50136	1971	4	47.034
50136	1971	5	115.21
50136	1971	6	134.65
50136	1971	7	103.74
50136	1971	8	84.961
50136	1971	9	48.449
50136	1971	10	27.605
50136	1971	11	5.4073
50136	1971	12	2.5163
50136	1972	1	0.7196
50136	1972	2	3.9996
50136	1972	3	19.918
50136	1972	4	55.14
50136	1972	5	98.843
50136	1972	6	116.57
50136	1972	7	97.685
50136	1972	8	80.272
50136	1972	9	49.103
50136	1972	10	18.859
50136	1972	11	2.6371
50136	1972	12	0.68205
50136	1973	1	0.54418
50136	1973	2	4.7713
50136	1973	3	20.293
50136	1973	4	46.046
50136	1973	5	95.842
50136	1973	6	138.75
50136	1973	7	116.79
50136	1973	8	83.17
50136	1973	9	65.989
50136	1973	10	28.547
50136	1973	11	5.7248
50136	1973	12	1.7235
50136	1974	1	0.58266
50136	1974	2	4.4378
50136	1974	3	18.063
50136	1974	4	59.285
50136	1974	5	89.572
50136	1974	6	112.31
50136	1974	7	115.24
50136	1974	8	95.01
50136	1974	9	47.741
50136	1974	10	24.135
50136	1974	11	3.7124
50136	1974	12	1.8117
50136	1975	1	1.58
50136	1975	2	4.4148
50136	1975	3	23.113
50136	1975	4	55.845
50136	1975	5	110.66
50136	1975	6	117.69
50136	1975	7	110.14
50136	1975	8	90.95
50136	1975	9	54.376
50136	1975	10	25.545
50136	1975	11	4.0404
50136	1975	12	3.343
50136	1976	1	3.335
50136	1976	2	4.4211
50136	1976	3	18.819
50136	1976	4	64.351
50136	1976	5	103.47
50136	1976	6	116.88
50136	1976	7	115.83
50136	1976	8	81.283
50136	1976	9	50.65
50136	1976	10	25.467
50136	1976	11	2.603
50136	1976	12	0.63576
50136	1977	1	2.2941
50136	1977	2	5.3633
50136	1977	3	25.205
50136	1977	4	63.494
50136	1977	5	100.6
50136	1977	6	114.08
50136	1977	7	108.87
50136	1977	8	81.187
50136	1977	9	60.457
50136	1977	10	20.671
50136	1977	11	2.8242
50136	1977	12	0.14426
50136	1978	1	1.3566
50136	1978	2	6.3206
50136	1978	3	21.952
50136	1978	4	56.28
50136	1978	5	110.7
50136	1978	6	115.31
50136	1978	7	104.73
50136	1978	8	86.809
50136	1978	9	47.664
50136	1978	10	28.399
50136	1978	11	5.4053
50136	1978	12	1.253
50136	1979	1	2.3492
50136	1979	2	5.0411
50136	1979	3	18.169
50136	1979	4	55.144
50136	1979	5	119.63
50136	1979	6	121.46
50136	1979	7	130.36
50136	1979	8	80.9
50136	1979	9	49.685
50136	1979	10	27.768
50136	1979	11	3.557
50136	1979	12	0.55296
50136	1980	1	2.2628
50136	1980	2	6.1426
50136	1980	3	17.452
50136	1980	4	46.638
50136	1980	5	99.224
50136	1980	6	125.34
50136	1980	7	107.27
50136	1980	8	80.732
50136	1980	9	46.826
50136	1980	10	22.535
50136	1980	11	3.5897
50136	1980	12	1.0274
50136	1981	1	1.8932
50136	1981	2	3.4868
50136	1981	3	18.798
50136	1981	4	68.524
50136	1981	5	102.56
50136	1981	6	100.72
50136	1981	7	114.79
50136	1981	8	69.508
50136	1981	9	46.068
50136	1981	10	26.164
50136	1981	11	5.182
50136	1981	12	2.1872
50136	1982	1	3.4471
50136	1982	2	5.8937
50136	1982	3	19.046
50136	1982	4	66.285
50136	1982	5	103.61
50136	1982	6	123.28
50136	1982	7	106.25
50136	1982	8	70.803
50136	1982	9	45.428
50136	1982	10	19.027
50136	1982	11	2.4584
50136	1982	12	1.7338
50136	1983	1	1.7532
50136	1983	2	3.9341
50136	1983	3	27.223
50136	1983	4	47.569
50136	1983	5	93.882
50136	1983	6	90.965
50136	1983	7	100.89
50136	1983	8	78.802
50136	1983	9	40.294
50136	1983	10	22.249
50136	1983	11	4.2563
50136	1983	12	0.92188
50136	1984	1	1.6228
50136	1984	2	4.2613
50136	1984	3	17.874
50136	1984	4	53.826
50136	1984	5	102.07
50136	1984	6	117.19
50136	1984	7	100.21
50136	1984	8	79.571
50136	1984	9	49.481
50136	1984	10	17.241
50136	1984	11	3.443
50136	1984	12	0.30054
50136	1985	1	1.0589
50136	1985	2	4.2381
50136	1985	3	19.083
50136	1985	4	53.611
50136	1985	5	105.45
50136	1985	6	112.11
50136	1985	7	107.47
50136	1985	8	79.304
50136	1985	9	41.303
50136	1985	10	20.557
50136	1985	11	5.1693
50136	1985	12	1.2302
50136	1986	1	2.2755
50136	1986	2	5.4162
50136	1986	3	21.341
50136	1986	4	53.64
50136	1986	5	109.09
50136	1986	6	126.08
50136	1986	7	112.37
50136	1986	8	85.942
50136	1986	9	55.037
50136	1986	10	19.451
50136	1986	11	3.1346
50136	1986	12	1.2396
50136	1987	1	1.37
50136	1987	2	5.1415
50136	1987	3	18.915
50136	1987	4	53.564
50136	1987	5	92.487
50136	1987	6	121.03
50136	1987	7	113.9
50136	1987	8	81.916
50136	1987	9	48.017
50136	1987	10	18.246
50136	1987	11	2.9042
50136	1987	12	0.62347
50136	1988	1	2.3453
50136	1988	2	6.0316
50136	1988	3	18.736
50136	1988	4	56.679
50136	1988	5	89.753
50136	1988	6	112.29
50136	1988	7	97.459
50136	1988	8	85.567
50136	1988	9	43.84
50136	1988	10	23.09
50136	1988	11	7.4129
50136	1988	12	2.8042
50136	1989	1	0.56827
50136	1989	2	4.9607
50136	1989	3	22.132
50136	1989	4	58.337
50136	1989	5	109.1
50136	1989	6	89.741
50136	1989	7	107.19
50136	1989	8	83.728
50136	1989	9	49.97
50136	1989	10	20.047
50136	1989	11	2.2635
50136	1989	12	0.94434
50136	1990	1	0.67227
50136	1990	2	3.8512
50136	1990	3	26.868
50136	1990	4	61.24
50136	1990	5	120.39
50136	1990	6	96.64
50136	1990	7	118.28
50136	1990	8	77.844
50136	1990	9	47.786
50136	1990	10	28.29
50136	1990	11	8.0363
50136	1990	12	1.5543
50136	1991	1	2.1807
50136	1991	2	5.2885
50136	1991	3	19.406
50136	1991	4	56.712
50136	1991	5	111.79
50136	1991	6	115.12
50136	1991	7	108.2
50136	1991	8	81.909
50136	1991	9	44.152
50136	1991	10	28
50136	1991	11	4.4131
50136	1991	12	0.961
50136	1992	1	1.2539
50136	1992	2	5.5995
50136	1992	3	23.132
50136	1992	4	47.966
50136	1992	5	117.56
50136	1992	6	109.51
50136	1992	7	109.68
50136	1992	8	78.123
50136	1992	9	44.619
50136	1992	10	20.596
50136	1992	11	2.9948
50136	1992	12	0.69904
50136	1993	1	1.0896
50136	1993	2	6.1153
50136	1993	3	24.227
50136	1993	4	50.926
50136	1993	5	95.619
50136	1993	6	95.682
50136	1993	7	94.801
50136	1993	8	77.496
50136	1993	9	44.612
50136	1993	10	28.246
50136	1993	11	4.2993
50136	1993	12	0.41347
50136	1994	1	0.87615
50136	1994	2	5.517
50136	1994	3	22.315
50136	1994	4	51.087
50136	1994	5	98.283
50136	1994	6	114.13
50136	1994	7	132.91
50136	1994	8	87.497
50136	1994	9	43.211
50136	1994	10	27.656
50136	1994	11	3.9005
50136	1994	12	0.78375
50136	1995	1	2.0422
50136	1995	2	4.6452
50136	1995	3	16.544
50136	1995	4	47.209
50136	1995	5	85.049
50136	1995	6	123.96
50136	1995	7	113.37
50136	1995	8	78.15
50136	1995	9	49.455
50136	1995	10	23.36
50136	1995	11	5.4604
50136	1995	12	0.54007
50136	1996	1	1.4165
50136	1996	2	5.415
50136	1996	3	18.552
50136	1996	4	57.143
50136	1996	5	101.44
50136	1996	6	98.442
50136	1996	7	119.4
50136	1996	8	93.833
50136	1996	9	48.644
50136	1996	10	26.655
50136	1996	11	3.5864
50136	1996	12	0.3638
50136	1997	1	1.1859
50136	1997	2	3.6311
50136	1997	3	20.632
50136	1997	4	68.926
50136	1997	5	95.602
50136	1997	6	115.5
50136	1997	7	124.8
50136	1997	8	81.706
50136	1997	9	48.053
50136	1997	10	22.903
50136	1997	11	6.3481
50136	1997	12	0.490507
50136	1998	1	1.2222
50136	1998	2	6.5854
50136	1998	3	26.311
50136	1998	4	60.794
50136	1998	5	103.89
50136	1998	6	101.01
50136	1998	7	98.122
50136	1998	8	82.844
50136	1998	9	48.39
50136	1998	10	25.585
50136	1998	11	2.719
50136	1998	12	1.0802
50136	1999	1	2.6788
50136	1999	2	7.4748
50136	1999	3	14.034
50136	1999	4	49.603
50136	1999	5	112.24
50136	1999	6	120.14
50136	1999	7	110.42
50136	1999	8	84.298
50136	1999	9	45.927
50136	1999	10	25.581
50136	1999	11	3.7114
50136	1999	12	0.20945
50136	2000	1	1.6018
50136	2000	2	5.2475
50136	2000	3	20.2
50136	2000	4	53.351
50136	2000	5	110.1
50136	2000	6	124.07
50136	2000	7	91.954
50136	2000	8	90.201
50136	2000	9	54.78
50136	2000	10	19.307
50136	2000	11	2.4099
50136	2000	12	0.072478
50136	2001	1	0.77773
50136	2001	2	4.4982
50136	2001	3	18.518
50136	2001	4	62.261
50136	2001	5	96.164
50136	2001	6	125.46
50136	2001	7	106.06
50136	2001	8	94.727
50136	2001	9	48.946
50136	2001	10	21.13
50136	2001	11	9.23
50136	2001	12	0.87962
50136	2002	1	0.90644
50136	2002	2	7.1191
50136	2002	3	24.895
50136	2002	4	58.677
50136	2002	5	102.74
50136	2002	6	118.18
50136	2002	7	112.66
50136	2002	8	94.888
50136	2002	9	55.588
50136	2002	10	17.824
50136	2002	11	2.9603
50136	2002	12	0.76604
50136	2003	1	0.97067
50136	2003	2	3.5928
50136	2003	3	27.298
50136	2003	4	62.85
50136	2003	5	93.946
50136	2003	6	100.21
50136	2003	7	90.575
50136	2003	8	73.689
50136	2003	9	46.723
50136	2003	10	24.265
50136	2003	11	3.4345
50136	2003	12	1.5598
50136	2004	1	0.9711
50136	2004	2	4.0118
50136	2004	3	21.71
50136	2004	4	58.542
50136	2004	5	93.181
50136	2004	6	131.23
50136	2004	7	113.2
50136	2004	8	83.609
50136	2004	9	48.802
50136	2004	10	29.821
50136	2004	11	5.9256
50136	2004	12	1.4417
50136	2005	1	2.5932
50136	2005	2	5.7263
50136	2005	3	28.597
50136	2005	4	54.165
50136	2005	5	95.964
50136	2005	6	120.62
50136	2005	7	124.08
50136	2005	8	99.13
50136	2005	9	49.884
50136	2005	10	30.331
50136	2005	11	3.8828
50136	2005	12	2.71
50136	2006	1	2.0158
50136	2006	2	5.7326
50136	2006	3	21.172
50136	2006	4	50.564
50136	2006	5	116.34
50136	2006	6	103.19
50136	2006	7	115.22
50136	2006	8	88.067
50136	2006	9	55.98
50136	2006	10	28.514
50136	2006	11	5.9598
50136	2006	12	1.2468
50136	2007	1	2.6898
50136	2007	2	5.3111
50136	2007	3	20.549
50136	2007	4	65.109
50136	2007	5	95.551
50136	2007	6	117.01
50136	2007	7	109.32
50136	2007	8	96.429
50136	2007	9	54.538
50136	2007	10	20.442
50136	2007	11	4.8497
50136	2007	12	1.7564
50136	2008	1	1.9682
50136	2008	2	6.5798
50136	2008	3	29.454
50136	2008	4	62.209
50136	2008	5	89.053
50136	2008	6	127.76
50136	2008	7	123.21
50136	2008	8	87.021
50136	2008	9	40.452
50136	2008	10	17.994
50136	2008	11	3.7285
50136	2008	12	0.71812
50136	2009	1	1.2915
50136	2009	2	3.6244
50136	2009	3	16.823
50136	2009	4	66.648
50136	2009	5	115.4
50136	2009	6	90.836
50136	2009	7	100.29
50136	2009	8	73.599
50136	2009	9	43.147
50136	2009	10	22.233
50136	2009	11	4.5112
50136	2009	12	1.8698
50136	2010	1	1.7853
50136	2010	2	4.1212
50136	2010	3	17.726
50136	2010	4	52.246
50136	2010	5	102.38
50136	2010	6	138.69
50136	2010	7	96.015
50136	2010	8	79.067
50136	2010	9	52.968
50136	2010	10	19.442
50136	2010	11	3.3814
50136	2010	12	1.7606
50136	2011	1	2.2487
50136	2011	2	5.7148
50136	2011	3	23.642
50136	2011	4	61.293
50136	2011	5	91.892
50136	2011	6	118.21
50136	2011	7	116.02
50136	2011	8	84.416
50136	2011	9	46.98
50136	2011	10	27.292
50136	2011	11	4.4721
50136	2011	12	0.64092
50136	2012	1	0.89807
50136	2012	2	5.2044
50136	2012	3	21.293
50136	2012	4	62.674
50136	2012	5	89.468
50136	2012	6	100.79
50136	2012	7	109.07
50136	2012	8	70.114
50136	2012	9	50.321
50136	2012	10	17.708
50136	2012	11	2.4135
50136	2012	12	1.1447
50136	2013	1	1.2837
50136	2013	2	4.4727
50136	2013	3	19.408
50136	2013	4	51.047
50136	2013	5	86.67
50136	2013	6	118.27
50136	2013	7	93.278
50136	2013	8	65.835
50136	2013	9	51.244
50136	2013	10	21.071
50136	2013	11	5.8481
50136	2013	12	0.91177
50136	2014	1	1.2449
50136	2014	2	4.8978
50136	2014	3	29.117
50136	2014	4	81.403
50136	2014	5	90.94
50136	2014	6	111.62
50136	2014	7	102.45
50136	2014	8	81.766
50136	2014	9	52.806
50136	2014	10	21.069
50136	2014	11	5.58
50136	2014	12	1.3159

## Sheet: Monthly precipitation
stationID	YEAR	MONTH	DATA
50136	1970	1	0.9
50136	1970	2	7
50136	1970	3	8.1
50136	1970	4	18.7
50136	1970	5	49.3
50136	1970	6	62.7
50136	1970	7	96.4
50136	1970	8	73.3
50136	1970	9	61.3
50136	1970	10	14.2
50136	1970	11	8.2
50136	1970	12	1.9
50136	1971	1	3.2
50136	1971	2	6.9
50136	1971	3	13.5
50136	1971	4	29.6
50136	1971	5	4.3
50136	1971	6	21
50136	1971	7	129.1
50136	1971	8	47.9
50136	1971	9	46.8
50136	1971	10	6.5
50136	1971	11	3.5
50136	1971	12	7.9
50136	1972	1	4.9
50136	1972	2	1.4
50136	1972	3	15
50136	1972	4	22.3
50136	1972	5	8.3
50136	1972	6	31.9
50136	1972	7	95
50136	1972	8	168.7
50136	1972	9	47.6
50136	1972	10	21.3
50136	1972	11	9.5
50136	1972	12	6.9
50136	1973	1	1.7
50136	1973	2	4.1
50136	1973	3	15.2
50136	1973	4	12.2
50136	1973	5	39.6
50136	1973	6	31.7
50136	1973	7	88.2
50136	1973	8	63.5
50136	1973	9	15
50136	1973	10	2
50136	1973	11	11.8
50136	1973	12	6.2
50136	1974	1	4.1
50136	1974	2	8.4
50136	1974	3	3.4
50136	1974	4	10.3
50136	1974	5	38.5
50136	1974	6	41.9
50136	1974	7	86.8
50136	1974	8	61.6
50136	1974	9	44
50136	1974	10	8.4
50136	1974	11	12.1
50136	1974	12	3.6
50136	1975	1	3.4
50136	1975	2	3.9
50136	1975	3	3.4
50136	1975	4	34.2
50136	1975	5	35.6
50136	1975	6	68.3
50136	1975	7	128
50136	1975	8	63.6
50136	1975	9	23.8
50136	1975	10	42.1
50136	1975	11	9.9
50136	1975	12	6.1
50136	1976	1	4.5
50136	1976	2	10.2
50136	1976	3	6.7
50136	1976	4	0.8
50136	1976	5	44.3
50136	1976	6	33.7
50136	1976	7	124.1
50136	1976	8	78.4
50136	1976	9	24.8
50136	1976	10	14.8
50136	1976	11	6.1
50136	1976	12	5.6
50136	1977	1	0.1
50136	1977	2	1.3
50136	1977	3	5.4
50136	1977	4	11.1
50136	1977	5	56.1
50136	1977	6	113.8
50136	1977	7	188.1
50136	1977	8	153.7
50136	1977	9	67.6
50136	1977	10	21.2
50136	1977	11	10.5
50136	1977	12	6.4
50136	1978	1	3.9
50136	1978	2	3.2
50136	1978	3	6.9
50136	1978	4	43.4
50136	1978	5	18.9
50136	1978	6	43.7
50136	1978	7	172.5
50136	1978	8	102.6
50136	1978	9	45.8
50136	1978	10	13.7
50136	1978	11	5.3
50136	1978	12	3.8
50136	1979	1	5.5
50136	1979	2	9.3
50136	1979	3	8.5
50136	1979	4	24.7
50136	1979	5	4.4
50136	1979	6	17.7
50136	1979	7	38.5
50136	1979	8	109.5
50136	1979	9	37.4
50136	1979	10	0.9
50136	1979	11	9.8
50136	1979	12	8.1
50136	1980	1	3.7
50136	1980	2	3.2
50136	1980	3	7.3
50136	1980	4	39.8
50136	1980	5	43.6
50136	1980	6	69.7
50136	1980	7	85
50136	1980	8	86.2
50136	1980	9	48.7
50136	1980	10	6.1
50136	1980	11	24.2
50136	1980	12	12
50136	1981	1	0.2
50136	1981	2	1.8
50136	1981	3	0.6
50136	1981	4	13.3
50136	1981	5	54.4
50136	1981	6	89
50136	1981	7	84.7
50136	1981	8	161.5
50136	1981	9	31.1
50136	1981	10	7.2
50136	1981	11	2.9
50136	1981	12	6.3
50136	1982	1	9.1
50136	1982	2	2.3
50136	1982	3	4.8
50136	1982	4	24.4
50136	1982	5	26.1
50136	1982	6	16.1
50136	1982	7	154
50136	1982	8	236
50136	1982	9	49.7
50136	1982	10	12.8
50136	1982	11	9.6
50136	1982	12	5.3
50136	1983	1	6.3
50136	1983	2	0.2
50136	1983	3	5.8
50136	1983	4	35
50136	1983	5	41.1
50136	1983	6	50.9
50136	1983	7	79.6
50136	1983	8	33.9
50136	1983	9	119.3
50136	1983	10	15.2
50136	1983	11	23.4
50136	1983	12	3.6
50136	1984	1	4.8
50136	1984	2	2.1
50136	1984	3	4.1
50136	1984	4	27.7
50136	1984	5	51.9
50136	1984	6	54.8
50136	1984	7	124.7
50136	1984	8	251.7
50136	1984	9	63.6
50136	1984	10	21.5
50136	1984	11	15.4
50136	1984	12	2.4
50136	1985	1	4.2
50136	1985	2	5.1
50136	1985	3	3.6
50136	1985	4	23.7
50136	1985	5	37.3
50136	1985	6	47.4
50136	1985	7	46.5
50136	1985	8	107.7
50136	1985	9	63.5
50136	1985	10	39.4
50136	1985	11	4.2
50136	1985	12	1.7
50136	1986	1	4.7
50136	1986	2	2.2
50136	1986	3	7.2
50136	1986	4	9
50136	1986	5	10.5
50136	1986	6	58.5
50136	1986	7	127.1
50136	1986	8	75.2
50136	1986	9	6.4
50136	1986	10	11.8
50136	1986	11	2.1
50136	1986	12	4
50136	1987	1	4.7
50136	1987	2	5.1
50136	1987	3	5
50136	1987	4	7
50136	1987	5	11.7
50136	1987	6	65.4
50136	1987	7	36.8
50136	1987	8	105.5
50136	1987	9	75
50136	1987	10	54.4
50136	1987	11	11.8
50136	1987	12	10.7
50136	1988	1	3.7
50136	1988	2	2
50136	1988	3	1.4
50136	1988	4	30.8
50136	1988	5	59.1
50136	1988	6	65.7
50136	1988	7	97.7
50136	1988	8	75.1
50136	1988	9	19.4
50136	1988	10	2.7
50136	1988	11	14
50136	1988	12	6
50136	1989	1	4.3
50136	1989	2	0.2
50136	1989	3	18.6
50136	1989	4	15.2
50136	1989	5	8.9
50136	1989	6	164.4
50136	1989	7	120.7
50136	1989	8	91.3
50136	1989	9	48.6
50136	1989	10	39.6
50136	1989	11	14.6
50136	1989	12	11.5
50136	1990	1	4.4
50136	1990	2	11
50136	1990	3	6.6
50136	1990	4	29.3
50136	1990	5	19.6
50136	1990	6	112.4
50136	1990	7	78.5
50136	1990	8	144.4
50136	1990	9	37.1
50136	1990	10	27.9
50136	1990	11	22.1
50136	1990	12	9.7
50136	1991	1	11.5
50136	1991	2	1.5
50136	1991	3	17
50136	1991	4	19.7
50136	1991	5	22.7
50136	1991	6	127.5
50136	1991	7	51.7
50136	1991	8	72.2
50136	1991	9	45
50136	1991	10	10.5
50136	1991	11	25.9
50136	1991	12	12.9
50136	1992	1	6.9
50136	1992	2	11.3
50136	1992	3	0.8
50136	1992	4	29
50136	1992	5	11.7
50136	1992	6	72.2
50136	1992	7	44
50136	1992	8	125.8
50136	1992	9	48.9
50136	1992	10	6.4
50136	1992	11	16.1
50136	1992	12	11.1
50136	1993	1	5.4
50136	1993	2	5.7
50136	1993	3	0.2
50136	1993	4	28.4
50136	1993	5	60.5
50136	1993	6	106.1
50136	1993	7	159.6
50136	1993	8	146.1
50136	1993	9	67
50136	1993	10	2.4
50136	1993	11	4.1
50136	1993	12	6.4
50136	1994	1	6.2
50136	1994	2	4.5
50136	1994	3	10.5
50136	1994	4	42.2
50136	1994	5	45.1
50136	1994	6	67
50136	1994	7	65
50136	1994	8	48.7
50136	1994	9	124.9
50136	1994	10	3.2
50136	1994	11	13.8
50136	1994	12	4.2
50136	1995	1	7.4
50136	1995	2	3.3
50136	1995	3	4.3
50136	1995	4	21.5
50136	1995	5	75.4
50136	1995	6	35.5
50136	1995	7	119.9
50136	1995	8	108.8
50136	1995	9	53.8
50136	1995	10	4.2
50136	1995	11	16.2
50136	1995	12	10.1
50136	1996	1	12
50136	1996	2	3
50136	1996	3	4.5
50136	1996	4	35
50136	1996	5	27
50136	1996	6	153.3
50136	1996	7	52.5
50136	1996	8	72.5
50136	1996	9	53.7
50136	1996	10	13.2
50136	1996	11	26.3
50136	1996	12	19.3
50136	1997	1	15.5
50136	1997	2	1.3
50136	1997	3	8.4
50136	1997	4	17
50136	1997	5	63.8
50136	1997	6	72
50136	1997	7	36.1
50136	1997	8	121
50136	1997	9	34.5
50136	1997	10	29.2
50136	1997	11	10.8
50136	1997	12	8.6
50136	1998	1	9.6
50136	1998	2	4.2
50136	1998	3	2
50136	1998	4	15.5
50136	1998	5	43.3
50136	1998	6	112.1
50136	1998	7	105.3
50136	1998	8	57.1
50136	1998	9	66.9
50136	1998	10	54.1
50136	1998	11	11.4
50136	1998	12	14.6
50136	1999	1	14.6
50136	1999	2	3
50136	1999	3	5.8
50136	1999	4	52.7
50136	1999	5	12.3
50136	1999	6	22.4
50136	1999	7	146
50136	1999	8	103.1
50136	1999	9	74.3
50136	1999	10	33.8
50136	1999	11	6.9
50136	1999	12	11.4
50136	2000	1	13.4
50136	2000	2	0
50136	2000	3	10.2
50136	2000	4	37.2
50136	2000	5	12.9
50136	2000	6	47.3
50136	2000	7	113.3
50136	2000	8	48
50136	2000	9	33.5
50136	2000	10	39.6
50136	2000	11	27.2
50136	2000	12	3.2
50136	2001	1	9.2
50136	2001	2	3.6
50136	2001	3	19.1
50136	2001	4	10.2
50136	2001	5	79.3
50136	2001	6	48.3
50136	2001	7	165.2
50136	2001	8	46.5
50136	2001	9	62.9
50136	2001	10	50.7
50136	2001	11	6.7
50136	2001	12	5
50136	2002	1	19.9
50136	2002	2	7.4
50136	2002	3	2.9
50136	2002	4	20.9
50136	2002	5	36
50136	2002	6	44.4
50136	2002	7	35.4
50136	2002	8	42.2
50136	2002	9	24.8
50136	2002	10	36.4
50136	2002	11	9.8
50136	2002	12	6.7
50136	2003	1	7
50136	2003	2	3.2
50136	2003	3	1.3
50136	2003	4	21.1
50136	2003	5	13.1
50136	2003	6	112.9
50136	2003	7	125.5
50136	2003	8	173
50136	2003	9	29.1
50136	2003	10	42.4
50136	2003	11	13.6
50136	2003	12	10.9
50136	2004	1	5.7
50136	2004	2	7.1
50136	2004	3	13.8
50136	2004	4	15.2
50136	2004	5	50.5
50136	2004	6	51.6
50136	2004	7	107.7
50136	2004	8	130.1
50136	2004	9	66.4
50136	2004	10	6.4
50136	2004	11	11.2
50136	2004	12	5.9
50136	2005	1	4.9
50136	2005	2	2.5
50136	2005	3	1
50136	2005	4	10
50136	2005	5	47.9
50136	2005	6	47.2
50136	2005	7	82.8
50136	2005	8	55.3
50136	2005	9	57
50136	2005	10	10.5
50136	2005	11	18.8
50136	2005	12	6.4
50136	2006	1	5.3
50136	2006	2	4.4
50136	2006	3	5.2
50136	2006	4	15.4
50136	2006	5	5.7
50136	2006	6	130.9
50136	2006	7	120.9
50136	2006	8	160.8
50136	2006	9	25.2
50136	2006	10	6.3
50136	2006	11	20.6
50136	2006	12	7
50136	2007	1	3.2
50136	2007	2	12
50136	2007	3	2.6
50136	2007	4	2.4
50136	2007	5	48.3
50136	2007	6	59
50136	2007	7	80.5
50136	2007	8	81.7
50136	2007	9	23.8
50136	2007	10	21.4
50136	2007	11	6.6
50136	2007	12	4.6
50136	2008	1	0.4
50136	2008	2	4
50136	2008	3	6.9
50136	2008	4	1.1
50136	2008	5	58.7
50136	2008	6	18.2
50136	2008	7	46
50136	2008	8	97.4
50136	2008	9	108.8
50136	2008	10	82.3
50136	2008	11	23.9
50136	2008	12	7.5
50136	2009	1	6.1
50136	2009	2	8.4
50136	2009	3	8.5
50136	2009	4	7
50136	2009	5	20.9
50136	2009	6	97
50136	2009	7	145.1
50136	2009	8	105.5
50136	2009	9	104.7
50136	2009	10	10.1
50136	2009	11	7.4
50136	2009	12	23.2
50136	2010	1	11.6
50136	2010	2	4.5
50136	2010	3	2.3
50136	2010	4	6.2
50136	2010	5	22.2
50136	2010	6	27.4
50136	2010	7	153
50136	2010	8	97.4
50136	2010	9	24.6
50136	2010	10	57
50136	2010	11	11.5
50136	2010	12	21.8
50136	2011	1	2.6
50136	2011	2	9
50136	2011	3	9.9
50136	2011	4	3.8
50136	2011	5	62.6
50136	2011	6	57.4
50136	2011	7	115
50136	2011	8	111.4
50136	2011	9	21.1
50136	2011	10	13.5
50136	2011	11	13.4
50136	2011	12	5
50136	2012	1	3.3
50136	2012	2	1
50136	2012	3	4.2
50136	2012	4	4.7
50136	2012	5	27.7
50136	2012	6	76.1
50136	2012	7	115.5
50136	2012	8	136.8
50136	2012	9	89.7
50136	2012	10	8.2
50136	2012	11	12.4
50136	2012	12	8.7
50136	2013	1	6.1
50136	2013	2	3.6
50136	2013	3	3.3
50136	2013	4	38.9
50136	2013	5	115.6
50136	2013	6	25.8
50136	2013	7	212.3
50136	2013	8	117.3
50136	2013	9	65.5
50136	2013	10	3.7
50136	2013	11	7.4
50136	2013	12	9.8
50136	2014	1	4.4
50136	2014	2	1.8
50136	2014	3	0
50136	2014	4	6.7
50136	2014	5	41.6
50136	2014	6	48.2
50136	2014	7	139.5
50136	2014	8	85.7
50136	2014	9	30.8
50136	2014	10	31.2
50136	2014	11	24.3
50136	2014	12	3.1
