# Supplementary material for: Spatial and temporal characteristics of drought and its correlation with climate indices in Northeast China
Source: PLoS One. 2021 Nov 18;16(11):e0259774. doi: 10.1371/journal.pone.0259774 (PMC8601439; doi:10.1371/journal.pone.0259774)
Supplement: S1 File — (ZIP) [file pone.0259774.s001.zip › Raw data(Including precipitation and evapotranspiration data of each station)/50353.xlsx]

## Sheet: Monthly evapotranspiration
stationID	YEAR	MONTH	DATA
50353	1970	1	1.9929
50353	1970	2	5.4637
50353	1970	3	20.577
50353	1970	4	76.183
50353	1970	5	127.14
50353	1970	6	165.08
50353	1970	7	113.44
50353	1970	8	90.788
50353	1970	9	47.855
50353	1970	10	38.47
50353	1970	11	7.1488
50353	1970	12	2.8507
50353	1971	1	2.7673
50353	1971	2	5.5626
50353	1971	3	25.412
50353	1971	4	62.786
50353	1971	5	114.72
50353	1971	6	153.25
50353	1971	7	112.71
50353	1971	8	94.037
50353	1971	9	57.627
50353	1971	10	39.927
50353	1971	11	9.1661
50353	1971	12	2.4653
50353	1972	1	1.2883
50353	1972	2	5.5976
50353	1972	3	31.708
50353	1972	4	70.569
50353	1972	5	122.03
50353	1972	6	122.69
50353	1972	7	102.01
50353	1972	8	91.366
50353	1972	9	54.648
50353	1972	10	23.671
50353	1972	11	5.0825
50353	1972	12	1.8228
50353	1973	1	1.1755
50353	1973	2	6.9757
50353	1973	3	21.763
50353	1973	4	51.21
50353	1973	5	105.21
50353	1973	6	149.01
50353	1973	7	127.98
50353	1973	8	91.381
50353	1973	9	77.892
50353	1973	10	35.713
50353	1973	11	9.1643
50353	1973	12	2.6869
50353	1974	1	0.67487
50353	1974	2	5.079
50353	1974	3	22.395
50353	1974	4	58.212
50353	1974	5	107.56
50353	1974	6	114.68
50353	1974	7	141.96
50353	1974	8	100.55
50353	1974	9	53.947
50353	1974	10	29.399
50353	1974	11	7.0739
50353	1974	12	2.5254
50353	1975	1	3.6214
50353	1975	2	6.2281
50353	1975	3	29.425
50353	1975	4	71.354
50353	1975	5	119.02
50353	1975	6	121.32
50353	1975	7	121.13
50353	1975	8	108.25
50353	1975	9	61.493
50353	1975	10	37.96
50353	1975	11	7.1239
50353	1975	12	1.2673
50353	1976	1	3.0626
50353	1976	2	7.4797
50353	1976	3	24.776
50353	1976	4	67.411
50353	1976	5	115.55
50353	1976	6	121.06
50353	1976	7	132.55
50353	1976	8	93.107
50353	1976	9	57.814
50353	1976	10	38.404
50353	1976	11	4.1767
50353	1976	12	1.0603
50353	1977	1	1.0584
50353	1977	2	6.1241
50353	1977	3	26.798
50353	1977	4	70.314
50353	1977	5	134.59
50353	1977	6	138.28
50353	1977	7	132.24
50353	1977	8	98.497
50353	1977	9	68.654
50353	1977	10	34.998
50353	1977	11	5.3117
50353	1977	12	0.87069
50353	1978	1	1.8197
50353	1978	2	6.7084
50353	1978	3	27.931
50353	1978	4	71.623
50353	1978	5	135.9
50353	1978	6	124.87
50353	1978	7	117.43
50353	1978	8	106.31
50353	1978	9	58.931
50353	1978	10	32.643
50353	1978	11	9.9238
50353	1978	12	2.1566
50353	1979	1	2.1828
50353	1979	2	7.2844
50353	1979	3	23.627
50353	1979	4	59.406
50353	1979	5	136.73
50353	1979	6	128.73
50353	1979	7	139.48
50353	1979	8	103.94
50353	1979	9	49.897
50353	1979	10	46.118
50353	1979	11	6.5087
50353	1979	12	1.6562
50353	1980	1	2.2636
50353	1980	2	8.3006
50353	1980	3	24.692
50353	1980	4	48.065
50353	1980	5	112.96
50353	1980	6	134.04
50353	1980	7	119.35
50353	1980	8	100.38
50353	1980	9	48.351
50353	1980	10	30.119
50353	1980	11	8.4366
50353	1980	12	3.1952
50353	1981	1	2.9683
50353	1981	2	4.1701
50353	1981	3	26.049
50353	1981	4	79.825
50353	1981	5	104.26
50353	1981	6	103.08
50353	1981	7	113.9
50353	1981	8	77.836
50353	1981	9	61.374
50353	1981	10	30.723
50353	1981	11	5.9582
50353	1981	12	1.1604
50353	1982	1	4.2645
50353	1982	2	8.0327
50353	1982	3	24.889
50353	1982	4	74.109
50353	1982	5	104.05
50353	1982	6	148.53
50353	1982	7	114.34
50353	1982	8	87.357
50353	1982	9	50.993
50353	1982	10	25.335
50353	1982	11	4.645
50353	1982	12	1.9684
50353	1983	1	3.5028
50353	1983	2	5.1019
50353	1983	3	30.942
50353	1983	4	52.972
50353	1983	5	114.05
50353	1983	6	94.568
50353	1983	7	110.18
50353	1983	8	91.339
50353	1983	9	45.037
50353	1983	10	34.624
50353	1983	11	10.628
50353	1983	12	1.9299
50353	1984	1	1.006
50353	1984	2	5.5183
50353	1984	3	22.637
50353	1984	4	65.499
50353	1984	5	124.81
50353	1984	6	127.81
50353	1984	7	107.8
50353	1984	8	80.228
50353	1984	9	66.975
50353	1984	10	23.524
50353	1984	11	6.1797
50353	1984	12	0.4616
50353	1985	1	1.541
50353	1985	2	5.0425
50353	1985	3	24.631
50353	1985	4	61.952
50353	1985	5	112.88
50353	1985	6	111.41
50353	1985	7	117.52
50353	1985	8	82.565
50353	1985	9	49.632
50353	1985	10	30
50353	1985	11	7.8306
50353	1985	12	0.74898
50353	1986	1	2.6997
50353	1986	2	9.5156
50353	1986	3	28.98
50353	1986	4	59.038
50353	1986	5	111.76
50353	1986	6	133.42
50353	1986	7	112.95
50353	1986	8	87.62
50353	1986	9	64.988
50353	1986	10	26.349
50353	1986	11	3.5349
50353	1986	12	0.1883
50353	1987	1	1.6147
50353	1987	2	6.5589
50353	1987	3	19.324
50353	1987	4	63.026
50353	1987	5	103.12
50353	1987	6	130.74
50353	1987	7	104.9
50353	1987	8	83.856
50353	1987	9	53.192
50353	1987	10	27.51
50353	1987	11	5.2882
50353	1987	12	1.372
50353	1988	1	2.7269
50353	1988	2	8.6899
50353	1988	3	22.435
50353	1988	4	67.969
50353	1988	5	97.976
50353	1988	6	129.32
50353	1988	7	118.54
50353	1988	8	93.928
50353	1988	9	51.565
50353	1988	10	35.015
50353	1988	11	10.456
50353	1988	12	2.1618
50353	1989	1	1.6718
50353	1989	2	6.855
50353	1989	3	24.206
50353	1989	4	75.429
50353	1989	5	115.73
50353	1989	6	109.93
50353	1989	7	109.63
50353	1989	8	98.67
50353	1989	9	59.85
50353	1989	10	32.511
50353	1989	11	3.8032
50353	1989	12	1.7334
50353	1990	1	1.0663
50353	1990	2	5.5112
50353	1990	3	36.247
50353	1990	4	66.001
50353	1990	5	116.56
50353	1990	6	108.72
50353	1990	7	121.46
50353	1990	8	92.543
50353	1990	9	54.756
50353	1990	10	36.865
50353	1990	11	10.673
50353	1990	12	3.1054
50353	1991	1	2.1958
50353	1991	2	6.3629
50353	1991	3	26.03
50353	1991	4	60.03
50353	1991	5	105.66
50353	1991	6	125.17
50353	1991	7	115.61
50353	1991	8	96.19
50353	1991	9	52.248
50353	1991	10	34.547
50353	1991	11	4.8505
50353	1991	12	1.3326
50353	1992	1	1.5707
50353	1992	2	6.1182
50353	1992	3	26.195
50353	1992	4	55.171
50353	1992	5	125.62
50353	1992	6	119.73
50353	1992	7	118.1
50353	1992	8	84.575
50353	1992	9	44.85
50353	1992	10	31.843
50353	1992	11	5.8747
50353	1992	12	0.62821
50353	1993	1	0.97784
50353	1993	2	7.506
50353	1993	3	28.695
50353	1993	4	68.957
50353	1993	5	109.98
50353	1993	6	99.653
50353	1993	7	111.77
50353	1993	8	85.907
50353	1993	9	59.616
50353	1993	10	34.327
50353	1993	11	5.8278
50353	1993	12	0.59213
50353	1994	1	1.142
50353	1994	2	6.6122
50353	1994	3	23.057
50353	1994	4	61.521
50353	1994	5	103.62
50353	1994	6	126.79
50353	1994	7	136.61
50353	1994	8	97.94
50353	1994	9	53.852
50353	1994	10	35.914
50353	1994	11	7.9585
50353	1994	12	1.0495
50353	1995	1	3.4207
50353	1995	2	5.0872
50353	1995	3	20.856
50353	1995	4	62.684
50353	1995	5	96.862
50353	1995	6	131.81
50353	1995	7	115.91
50353	1995	8	93.724
50353	1995	9	57.482
50353	1995	10	29.443
50353	1995	11	9.8938
50353	1995	12	2.1128
50353	1996	1	2.6118
50353	1996	2	7.4123
50353	1996	3	25.964
50353	1996	4	71.128
50353	1996	5	117.28
50353	1996	6	117.27
50353	1996	7	125.12
50353	1996	8	96.686
50353	1996	9	59.396
50353	1996	10	26.194
50353	1996	11	5.4094
50353	1996	12	0.80677
50353	1997	1	3.0469
50353	1997	2	6.6922
50353	1997	3	28.298
50353	1997	4	79.817
50353	1997	5	102.24
50353	1997	6	127.86
50353	1997	7	129.52
50353	1997	8	94.544
50353	1997	9	53.499
50353	1997	10	31.18
50353	1997	11	7.7424
50353	1997	12	0.10821
50353	1998	1	1.2918
50353	1998	2	7.5679
50353	1998	3	34.167
50353	1998	4	78.097
50353	1998	5	111.7
50353	1998	6	105.72
50353	1998	7	116.01
50353	1998	8	94.129
50353	1998	9	68.001
50353	1998	10	32.233
50353	1998	11	5.3392
50353	1998	12	0.54958
50353	1999	1	4.504
50353	1999	2	8.2298
50353	1999	3	19.419
50353	1999	4	73.765
50353	1999	5	121.92
50353	1999	6	128.53
50353	1999	7	137.5
50353	1999	8	98.076
50353	1999	9	53.752
50353	1999	10	29.755
50353	1999	11	6.99
50353	1999	12	1.7732
50353	2000	1	1.4884
50353	2000	2	4.7543
50353	2000	3	21.551
50353	2000	4	61.279
50353	2000	5	130.15
50353	2000	6	150.47
50353	2000	7	123.51
50353	2000	8	104.74
50353	2000	9	66.064
50353	2000	10	22.699
50353	2000	11	2.5962
50353	2000	12	0.9184
50353	2001	1	0.91432
50353	2001	2	5.1589
50353	2001	3	22.025
50353	2001	4	69.671
50353	2001	5	100.87
50353	2001	6	138.62
50353	2001	7	112.41
50353	2001	8	107
50353	2001	9	61.59
50353	2001	10	25.693
50353	2001	11	7.0515
50353	2001	12	1.5167
50353	2002	1	1.0192
50353	2002	2	7.9762
50353	2002	3	29.002
50353	2002	4	65.473
50353	2002	5	113.02
50353	2002	6	129.14
50353	2002	7	131.75
50353	2002	8	97.749
50353	2002	9	65.632
50353	2002	10	27.32
50353	2002	11	4.1678
50353	2002	12	1.8585
50353	2003	1	1.4708
50353	2003	2	4.7455
50353	2003	3	33.746
50353	2003	4	80.579
50353	2003	5	107.06
50353	2003	6	126.02
50353	2003	7	101.67
50353	2003	8	81.046
50353	2003	9	50.845
50353	2003	10	23.955
50353	2003	11	4.2918
50353	2003	12	1.80402
50353	2004	1	1.066
50353	2004	2	5.4513
50353	2004	3	23.536
50353	2004	4	62.946
50353	2004	5	95.412
50353	2004	6	143.55
50353	2004	7	127.73
50353	2004	8	93.815
50353	2004	9	58.788
50353	2004	10	33.399
50353	2004	11	4.2121
50353	2004	12	0.84228
50353	2005	1	3.5563
50353	2005	2	7.3573
50353	2005	3	33.207
50353	2005	4	52.126
50353	2005	5	102.05
50353	2005	6	133.61
50353	2005	7	136.8
50353	2005	8	109.97
50353	2005	9	65.146
50353	2005	10	32.968
50353	2005	11	3.9832
50353	2005	12	2.9986
50353	2006	1	2.2633
50353	2006	2	5.8734
50353	2006	3	23.943
50353	2006	4	56.566
50353	2006	5	132.34
50353	2006	6	108.61
50353	2006	7	123.71
50353	2006	8	103.45
50353	2006	9	62.982
50353	2006	10	36.214
50353	2006	11	5.2301
50353	2006	12	0.24824
50353	2007	1	1.3403
50353	2007	2	6.7619
50353	2007	3	25.451
50353	2007	4	73.634
50353	2007	5	101.78
50353	2007	6	126.69
50353	2007	7	143.76
50353	2007	8	114.79
50353	2007	9	59.517
50353	2007	10	35.196
50353	2007	11	5.856
50353	2007	12	3.0123
50353	2008	1	2.9392
50353	2008	2	9.373
50353	2008	3	38.501
50353	2008	4	72.945
50353	2008	5	99.531
50353	2008	6	155.59
50353	2008	7	123.64
50353	2008	8	105.97
50353	2008	9	57.748
50353	2008	10	27.947
50353	2008	11	6.7794
50353	2008	12	2.6592
50353	2009	1	2.2837
50353	2009	2	5.5461
50353	2009	3	22.791
50353	2009	4	81.948
50353	2009	5	144.23
50353	2009	6	98.939
50353	2009	7	120.75
50353	2009	8	93.369
50353	2009	9	56.236
50353	2009	10	30.613
50353	2009	11	7.2395
50353	2009	12	2.8282
50353	2010	1	2.6456
50353	2010	2	6.4197
50353	2010	3	23.939
50353	2010	4	60.804
50353	2010	5	118.01
50353	2010	6	152.55
50353	2010	7	109.28
50353	2010	8	90.893
50353	2010	9	64.338
50353	2010	10	23.903
50353	2010	11	4.9051
50353	2010	12	2.3998
50353	2011	1	2.0919
50353	2011	2	6.4595
50353	2011	3	27.748
50353	2011	4	72.379
50353	2011	5	106.25
50353	2011	6	116.29
50353	2011	7	123.99
50353	2011	8	103.98
50353	2011	9	65.632
50353	2011	10	38.039
50353	2011	11	7.8343
50353	2011	12	0.35308
50353	2012	1	0.66973
50353	2012	2	5.6266
50353	2012	3	26.713
50353	2012	4	68.457
50353	2012	5	109.07
50353	2012	6	116.62
50353	2012	7	126.41
50353	2012	8	92.029
50353	2012	9	49.562
50353	2012	10	22.186
50353	2012	11	4.5986
50353	2012	12	5.4299
50353	2013	1	2.2187
50353	2013	2	5.3114
50353	2013	3	23.041
50353	2013	4	58.621
50353	2013	5	101.17
50353	2013	6	119.57
50353	2013	7	105.4
50353	2013	8	78.141
50353	2013	9	63.108
50353	2013	10	32.269
50353	2013	11	13.196
50353	2013	12	2.4731
50353	2014	1	2.9325
50353	2014	2	6.1632
50353	2014	3	36.306
50353	2014	4	112.38
50353	2014	5	100.69
50353	2014	6	138.07
50353	2014	7	119.29
50353	2014	8	97.056
50353	2014	9	63.095
50353	2014	10	32.346
50353	2014	11	8.2627
50353	2014	12	2.9061

## Sheet: Monthly precipitation
stationID	YEAR	MONTH	DATA
50353	1970	1	0.5
50353	1970	2	6.2
50353	1970	3	3.4
50353	1970	4	19.9
50353	1970	5	22
50353	1970	6	21.4
50353	1970	7	129.1
50353	1970	8	79.9
50353	1970	9	184.7
50353	1970	10	11.6
50353	1970	11	3.5
50353	1970	12	2
50353	1971	1	4.9
50353	1971	2	6.5
50353	1971	3	6.6
50353	1971	4	28.8
50353	1971	5	37.7
50353	1971	6	17.9
50353	1971	7	108.2
50353	1971	8	55.1
50353	1971	9	56
50353	1971	10	9.2
50353	1971	11	3
50353	1971	12	16.8
50353	1972	1	3
50353	1972	2	0.9
50353	1972	3	10.7
50353	1972	4	23.3
50353	1972	5	50.1
50353	1972	6	93.1
50353	1972	7	164.8
50353	1972	8	102.6
50353	1972	9	85.5
50353	1972	10	33.1
50353	1972	11	14.1
50353	1972	12	14
50353	1973	1	0.3
50353	1973	2	4.4
50353	1973	3	10.4
50353	1973	4	46.1
50353	1973	5	17.9
50353	1973	6	15.2
50353	1973	7	135.7
50353	1973	8	107.3
50353	1973	9	12.1
50353	1973	10	19.6
50353	1973	11	44.7
50353	1973	12	4.4
50353	1974	1	6.5
50353	1974	2	3.9
50353	1974	3	2.8
50353	1974	4	23.5
50353	1974	5	40
50353	1974	6	46.7
50353	1974	7	81.3
50353	1974	8	135.7
50353	1974	9	50.7
50353	1974	10	22.9
50353	1974	11	16.5
50353	1974	12	4.7
50353	1975	1	4.7
50353	1975	2	4.2
50353	1975	3	17.9
50353	1975	4	30.1
50353	1975	5	49.9
50353	1975	6	71.3
50353	1975	7	135.4
50353	1975	8	43.4
50353	1975	9	29.1
50353	1975	10	12.4
50353	1975	11	5.7
50353	1975	12	7
50353	1976	1	3.4
50353	1976	2	5.6
50353	1976	3	6.2
50353	1976	4	49
50353	1976	5	82.5
50353	1976	6	39
50353	1976	7	98.3
50353	1976	8	57.6
50353	1976	9	25.7
50353	1976	10	4.6
50353	1976	11	4.2
50353	1976	12	7.7
50353	1977	1	0.7
50353	1977	2	4.2
50353	1977	3	19.5
50353	1977	4	10.4
50353	1977	5	28.2
50353	1977	6	45.8
50353	1977	7	162.1
50353	1977	8	93.4
50353	1977	9	73.4
50353	1977	10	5.2
50353	1977	11	7.1
50353	1977	12	6.3
50353	1978	1	2.9
50353	1978	2	5.1
50353	1978	3	11.6
50353	1978	4	21.1
50353	1978	5	28.8
50353	1978	6	36.6
50353	1978	7	128.5
50353	1978	8	82.5
50353	1978	9	60.5
50353	1978	10	37.9
50353	1978	11	2.4
50353	1978	12	2.6
50353	1979	1	7
50353	1979	2	10.5
50353	1979	3	2.2
50353	1979	4	18.7
50353	1979	5	22.8
50353	1979	6	51.8
50353	1979	7	64.2
50353	1979	8	95.2
50353	1979	9	102
50353	1979	10	13.1
50353	1979	11	15
50353	1979	12	10.6
50353	1980	1	7.9
50353	1980	2	1.4
50353	1980	3	3
50353	1980	4	41
50353	1980	5	11.2
50353	1980	6	145.5
50353	1980	7	62.5
50353	1980	8	48.7
50353	1980	9	57.5
50353	1980	10	12.4
50353	1980	11	15.5
50353	1980	12	9.8
50353	1981	1	0.3
50353	1981	2	0.2
50353	1981	3	0.8
50353	1981	4	3.4
50353	1981	5	58.6
50353	1981	6	125
50353	1981	7	92.7
50353	1981	8	144.9
50353	1981	9	12.5
50353	1981	10	3.9
50353	1981	11	2.7
50353	1981	12	3.1
50353	1982	1	13
50353	1982	2	0.5
50353	1982	3	10.9
50353	1982	4	37.7
50353	1982	5	83.6
50353	1982	6	17.8
50353	1982	7	93
50353	1982	8	228
50353	1982	9	81.6
50353	1982	10	28.5
50353	1982	11	11.9
50353	1982	12	6.1
50353	1983	1	2.7
50353	1983	2	0.1
50353	1983	3	6.6
50353	1983	4	95.3
50353	1983	5	19.1
50353	1983	6	119.4
50353	1983	7	122.8
50353	1983	8	112.8
50353	1983	9	64.9
50353	1983	10	4
50353	1983	11	22.3
50353	1983	12	5.4
50353	1984	1	6.2
50353	1984	2	4.5
50353	1984	3	4.5
50353	1984	4	23.5
50353	1984	5	22.6
50353	1984	6	59.2
50353	1984	7	170.4
50353	1984	8	140.1
50353	1984	9	25.5
50353	1984	10	39.8
50353	1984	11	18.9
50353	1984	12	1.3
50353	1985	1	3.2
50353	1985	2	9.6
50353	1985	3	2.2
50353	1985	4	28
50353	1985	5	75.9
50353	1985	6	99.9
50353	1985	7	122.7
50353	1985	8	121.7
50353	1985	9	70.8
50353	1985	10	28.5
50353	1985	11	4.5
50353	1985	12	2.9
50353	1986	1	2.7
50353	1986	2	0.6
50353	1986	3	8.2
50353	1986	4	16.9
50353	1986	5	17.6
50353	1986	6	44.3
50353	1986	7	126.5
50353	1986	8	248.6
50353	1986	9	14.5
50353	1986	10	10.8
50353	1986	11	7
50353	1986	12	5.9
50353	1987	1	4.9
50353	1987	2	1.5
50353	1987	3	25.9
50353	1987	4	61.9
50353	1987	5	11.1
50353	1987	6	76.4
50353	1987	7	72.6
50353	1987	8	143.5
50353	1987	9	40.6
50353	1987	10	13.7
50353	1987	11	14.8
50353	1987	12	7.7
50353	1988	1	4
50353	1988	2	3
50353	1988	3	13.8
50353	1988	4	18.5
50353	1988	5	43.2
50353	1988	6	92.9
50353	1988	7	47.5
50353	1988	8	124.5
50353	1988	9	65
50353	1988	10	32.7
50353	1988	11	22.9
50353	1988	12	5.9
50353	1989	1	4.4
50353	1989	2	0.1
50353	1989	3	7
50353	1989	4	43.6
50353	1989	5	29.2
50353	1989	6	104.6
50353	1989	7	165.3
50353	1989	8	57.2
50353	1989	9	42.4
50353	1989	10	41.1
50353	1989	11	3.3
50353	1989	12	7.2
50353	1990	1	1.3
50353	1990	2	6.7
50353	1990	3	13.2
50353	1990	4	26.2
50353	1990	5	79.3
50353	1990	6	121.2
50353	1990	7	121.9
50353	1990	8	104.8
50353	1990	9	70.5
50353	1990	10	13.2
50353	1990	11	4
50353	1990	12	11.2
50353	1991	1	8.1
50353	1991	2	2.1
50353	1991	3	5.6
50353	1991	4	65.5
50353	1991	5	33.8
50353	1991	6	52
50353	1991	7	188.9
50353	1991	8	126.8
50353	1991	9	56.4
50353	1991	10	26.9
50353	1991	11	18.9
50353	1991	12	12.5
50353	1992	1	3.7
50353	1992	2	6.7
50353	1992	3	8.4
50353	1992	4	24
50353	1992	5	6
50353	1992	6	74.1
50353	1992	7	117.9
50353	1992	8	107.7
50353	1992	9	47.4
50353	1992	10	1.5
50353	1992	11	0.7
50353	1992	12	16
50353	1993	1	5.3
50353	1993	2	10.8
50353	1993	3	0.1
50353	1993	4	10.2
50353	1993	5	42.1
50353	1993	6	146.8
50353	1993	7	93.2
50353	1993	8	159.6
50353	1993	9	39.5
50353	1993	10	15.2
50353	1993	11	5.4
50353	1993	12	11.1
50353	1994	1	6.7
50353	1994	2	4.9
50353	1994	3	10.6
50353	1994	4	14.9
50353	1994	5	62.3
50353	1994	6	46.4
50353	1994	7	86.2
50353	1994	8	56.3
50353	1994	9	64.8
50353	1994	10	19.7
50353	1994	11	17.3
50353	1994	12	2.4
50353	1995	1	3.5
50353	1995	2	3.1
50353	1995	3	6.6
50353	1995	4	21
50353	1995	5	60.3
50353	1995	6	34.1
50353	1995	7	197.8
50353	1995	8	42.5
50353	1995	9	77.3
50353	1995	10	18.8
50353	1995	11	6.3
50353	1995	12	5
50353	1996	1	1.6
50353	1996	2	5.4
50353	1996	3	2.5
50353	1996	4	4.6
50353	1996	5	26.9
50353	1996	6	98.2
50353	1996	7	136.7
50353	1996	8	145.4
50353	1996	9	34.6
50353	1996	10	38.8
50353	1996	11	16
50353	1996	12	13.2
50353	1997	1	12.3
50353	1997	2	0.8
50353	1997	3	0.8
50353	1997	4	7.7
50353	1997	5	37.4
50353	1997	6	94.6
50353	1997	7	67
50353	1997	8	110.9
50353	1997	9	31.6
50353	1997	10	30.5
50353	1997	11	1.7
50353	1997	12	6.5
50353	1998	1	2.9
50353	1998	2	6
50353	1998	3	0.2
50353	1998	4	7.2
50353	1998	5	103.2
50353	1998	6	116.2
50353	1998	7	49.8
50353	1998	8	18.8
50353	1998	9	32.4
50353	1998	10	39.1
50353	1998	11	8.7
50353	1998	12	12.7
50353	1999	1	9.6
50353	1999	2	1.2
50353	1999	3	1.6
50353	1999	4	3.1
50353	1999	5	27.3
50353	1999	6	35.5
50353	1999	7	91.7
50353	1999	8	105.5
50353	1999	9	71.9
50353	1999	10	19
50353	1999	11	6.3
50353	1999	12	6.1
50353	2000	1	21.3
50353	2000	2	0.1
50353	2000	3	11.4
50353	2000	4	24.1
50353	2000	5	29
50353	2000	6	31.7
50353	2000	7	115.1
50353	2000	8	142.3
50353	2000	9	40
50353	2000	10	30.5
50353	2000	11	16.6
50353	2000	12	2.7
50353	2001	1	7.8
50353	2001	2	2.4
50353	2001	3	15.4
50353	2001	4	17.3
50353	2001	5	70.3
50353	2001	6	27.5
50353	2001	7	129.8
50353	2001	8	59.7
50353	2001	9	18.3
50353	2001	10	13.7
50353	2001	11	0
50353	2001	12	7.3
50353	2002	1	11.5
50353	2002	2	3
50353	2002	3	7.1
50353	2002	4	27.1
50353	2002	5	55.1
50353	2002	6	89.1
50353	2002	7	64
50353	2002	8	78.1
50353	2002	9	41.6
50353	2002	10	14
50353	2002	11	3.3
50353	2002	12	0.4
50353	2003	1	5.1
50353	2003	2	2.9
50353	2003	3	0.4
50353	2003	4	11
50353	2003	5	21.6
50353	2003	6	95.9
50353	2003	7	182.2
50353	2003	8	118.6
50353	2003	9	71.9
50353	2003	10	25.9
50353	2003	11	26.9
50353	2003	12	7.9
50353	2004	1	4.7
50353	2004	2	3.4
50353	2004	3	42.3
50353	2004	4	28.4
50353	2004	5	71.2
50353	2004	6	56.3
50353	2004	7	118
50353	2004	8	100.9
50353	2004	9	35
50353	2004	10	3.1
50353	2004	11	9.9
50353	2004	12	7.5
50353	2005	1	2.4
50353	2005	2	0.2
50353	2005	3	2.7
50353	2005	4	33.2
50353	2005	5	42.3
50353	2005	6	46.5
50353	2005	7	64.5
50353	2005	8	53
50353	2005	9	22.5
50353	2005	10	8.8
50353	2005	11	11.6
50353	2005	12	6.9
50353	2006	1	3.4
50353	2006	2	2.3
50353	2006	3	1.4
50353	2006	4	18.5
50353	2006	5	6.3
50353	2006	6	107.3
50353	2006	7	163.2
50353	2006	8	43.3
50353	2006	9	21
50353	2006	10	14.6
50353	2006	11	25.9
50353	2006	12	5.5
50353	2007	1	5
50353	2007	2	14.9
50353	2007	3	1.4
50353	2007	4	2
50353	2007	5	65.9
50353	2007	6	86.9
50353	2007	7	40.8
50353	2007	8	45.1
50353	2007	9	28.7
50353	2007	10	6.7
50353	2007	11	5.9
50353	2007	12	1.5
50353	2008	1	0.4
50353	2008	2	1.7
50353	2008	3	8.9
50353	2008	4	17.3
50353	2008	5	40.7
50353	2008	6	17
50353	2008	7	143.7
50353	2008	8	85.4
50353	2008	9	52.8
50353	2008	10	59.9
50353	2008	11	12.5
50353	2008	12	7.7
50353	2009	1	5.5
50353	2009	2	11.9
50353	2009	3	22.5
50353	2009	4	6.1
50353	2009	5	30.6
50353	2009	6	113.1
50353	2009	7	143
50353	2009	8	164.7
50353	2009	9	51.8
50353	2009	10	14
50353	2009	11	3.5
50353	2009	12	16.8
50353	2010	1	5.9
50353	2010	2	5.1
50353	2010	3	0.5
50353	2010	4	6.1
50353	2010	5	43.9
50353	2010	6	34.9
50353	2010	7	211
50353	2010	8	120.3
50353	2010	9	13.3
50353	2010	10	31.6
50353	2010	11	12.8
50353	2010	12	18.8
50353	2011	1	2.4
50353	2011	2	8.9
50353	2011	3	6.3
50353	2011	4	0.4
50353	2011	5	88.7
50353	2011	6	56.2
50353	2011	7	115
50353	2011	8	62.8
50353	2011	9	12.6
50353	2011	10	8.4
50353	2011	11	18.2
50353	2011	12	3.3
50353	2012	1	3.9
50353	2012	2	2
50353	2012	3	0.7
50353	2012	4	13.6
50353	2012	5	43.3
50353	2012	6	102
50353	2012	7	71.1
50353	2012	8	65.4
50353	2012	9	93.6
50353	2012	10	41.2
50353	2012	11	11.9
50353	2012	12	9.7
50353	2013	1	4.8
50353	2013	2	8.1
50353	2013	3	5.2
50353	2013	4	7.1
50353	2013	5	85.2
50353	2013	6	55.7
50353	2013	7	247.8
50353	2013	8	79.4
50353	2013	9	80.2
50353	2013	10	6.7
50353	2013	11	6.4
50353	2013	12	9.4
50353	2014	1	3.9
50353	2014	2	3.1
50353	2014	3	0
50353	2014	4	2.7
50353	2014	5	70.4
50353	2014	6	24
50353	2014	7	109.7
50353	2014	8	30.7
50353	2014	9	59.4
50353	2014	10	12.5
50353	2014	11	9
50353	2014	12	1.4
