# Supplementary material for: Spatial and temporal characteristics of drought and its correlation with climate indices in Northeast China
Source: PLoS One. 2021 Nov 18;16(11):e0259774. doi: 10.1371/journal.pone.0259774 (PMC8601439; doi:10.1371/journal.pone.0259774)
Supplement: S1 File — (ZIP) [file pone.0259774.s001.zip › Raw data(Including precipitation and evapotranspiration data of each station)/50468.xlsx]

## Sheet: Monthly evapotranspiration
stationID	YEAR	MONTH	DATA
50468	1970	1	3.9357
50468	1970	2	7.5803
50468	1970	3	26.056
50468	1970	4	86.513
50468	1970	5	120.56
50468	1970	6	163.81
50468	1970	7	122.61
50468	1970	8	96.154
50468	1970	9	56.282
50468	1970	10	49.265
50468	1970	11	14.069
50468	1970	12	4.524
50468	1971	1	4.1977
50468	1971	2	6.5593
50468	1971	3	28.428
50468	1971	4	69.045
50468	1971	5	103.97
50468	1971	6	153.35
50468	1971	7	118.33
50468	1971	8	98.834
50468	1971	9	67.802
50468	1971	10	49.947
50468	1971	11	15.966
50468	1971	12	4.6338
50468	1972	1	2.6962
50468	1972	2	7.6613
50468	1972	3	41.019
50468	1972	4	81.134
50468	1972	5	132.23
50468	1972	6	110.32
50468	1972	7	104.46
50468	1972	8	89.144
50468	1972	9	56.16
50468	1972	10	27.681
50468	1972	11	7.6156
50468	1972	12	2.3745
50468	1973	1	2.499
50468	1973	2	9.0824
50468	1973	3	23.847
50468	1973	4	48.736
50468	1973	5	93.029
50468	1973	6	139.8
50468	1973	7	119.26
50468	1973	8	90.462
50468	1973	9	86.117
50468	1973	10	52.2
50468	1973	11	14.549
50468	1973	12	5.3238
50468	1974	1	3.3159
50468	1974	2	8.0615
50468	1974	3	29.613
50468	1974	4	73.151
50468	1974	5	115.63
50468	1974	6	112.39
50468	1974	7	131.75
50468	1974	8	95.483
50468	1974	9	56.858
50468	1974	10	39.181
50468	1974	11	9.9541
50468	1974	12	3.5088
50468	1975	1	6.2752
50468	1975	2	9.8144
50468	1975	3	32.536
50468	1975	4	79.191
50468	1975	5	122.01
50468	1975	6	119.06
50468	1975	7	121.32
50468	1975	8	114.65
50468	1975	9	69.063
50468	1975	10	44.015
50468	1975	11	15.686
50468	1975	12	3.4928
50468	1976	1	5.0716
50468	1976	2	9.9385
50468	1976	3	32.26
50468	1976	4	78.893
50468	1976	5	120.5
50468	1976	6	122.14
50468	1976	7	132.14
50468	1976	8	90.997
50468	1976	9	70.351
50468	1976	10	48.648
50468	1976	11	12.153
50468	1976	12	3.4432
50468	1977	1	3.5382
50468	1977	2	9.1122
50468	1977	3	30.142
50468	1977	4	79.663
50468	1977	5	135.8
50468	1977	6	129.07
50468	1977	7	130.53
50468	1977	8	108.11
50468	1977	9	80.678
50468	1977	10	52.028
50468	1977	11	8.2882
50468	1977	12	4.194
50468	1978	1	4.5114
50468	1978	2	9.193
50468	1978	3	31.013
50468	1978	4	69.628
50468	1978	5	138.35
50468	1978	6	132.95
50468	1978	7	111.51
50468	1978	8	106.1
50468	1978	9	67.833
50468	1978	10	43.132
50468	1978	11	19.107
50468	1978	12	4.3842
50468	1979	1	3.9343
50468	1979	2	8.1948
50468	1979	3	25.362
50468	1979	4	62.954
50468	1979	5	145.71
50468	1979	6	125.24
50468	1979	7	132.92
50468	1979	8	109.01
50468	1979	9	59.663
50468	1979	10	51.85
50468	1979	11	9.0109
50468	1979	12	2.0398
50468	1980	1	2.8299
50468	1980	2	9.6541
50468	1980	3	27.656
50468	1980	4	55.219
50468	1980	5	123.37
50468	1980	6	130.47
50468	1980	7	111.62
50468	1980	8	100.9
50468	1980	9	53.288
50468	1980	10	34.963
50468	1980	11	11.571
50468	1980	12	4.4061
50468	1981	1	6.1673
50468	1981	2	8.05
50468	1981	3	30.56
50468	1981	4	101.65
50468	1981	5	113.16
50468	1981	6	108.93
50468	1981	7	115.31
50468	1981	8	83.926
50468	1981	9	65.599
50468	1981	10	41.479
50468	1981	11	11.597
50468	1981	12	7.1112
50468	1982	1	7.0687
50468	1982	2	11.666
50468	1982	3	33.898
50468	1982	4	81.663
50468	1982	5	110.5
50468	1982	6	163.54
50468	1982	7	123.63
50468	1982	8	98.594
50468	1982	9	61.128
50468	1982	10	32.145
50468	1982	11	8.1398
50468	1982	12	5.2363
50468	1983	1	7.1043
50468	1983	2	8.5995
50468	1983	3	34.732
50468	1983	4	54.45
50468	1983	5	122.29
50468	1983	6	98.224
50468	1983	7	109.06
50468	1983	8	97.395
50468	1983	9	53.629
50468	1983	10	46.799
50468	1983	11	17.06
50468	1983	12	5.9528
50468	1984	1	4.0668
50468	1984	2	8.3302
50468	1984	3	26.462
50468	1984	4	56.232
50468	1984	5	135.74
50468	1984	6	129.43
50468	1984	7	101.11
50468	1984	8	87.469
50468	1984	9	70.09
50468	1984	10	31.401
50468	1984	11	11.841
50468	1984	12	3.3575
50468	1985	1	3.9524
50468	1985	2	8.1946
50468	1985	3	30.65
50468	1985	4	72.915
50468	1985	5	137.87
50468	1985	6	123.94
50468	1985	7	135.1
50468	1985	8	85.134
50468	1985	9	59.311
50468	1985	10	45.516
50468	1985	11	14.951
50468	1985	12	3.1992
50468	1986	1	6.0318
50468	1986	2	15.182
50468	1986	3	41.616
50468	1986	4	79.673
50468	1986	5	143.17
50468	1986	6	151.5
50468	1986	7	115.3
50468	1986	8	93.672
50468	1986	9	82.204
50468	1986	10	42.693
50468	1986	11	10.013
50468	1986	12	3.3592
50468	1987	1	5.6
50468	1987	2	12.019
50468	1987	3	25.477
50468	1987	4	70.766
50468	1987	5	124.69
50468	1987	6	154.08
50468	1987	7	115.57
50468	1987	8	83.764
50468	1987	9	61.782
50468	1987	10	41.435
50468	1987	11	10.024
50468	1987	12	3.4926
50468	1988	1	5.1206
50468	1988	2	10.533
50468	1988	3	26.503
50468	1988	4	70.07
50468	1988	5	97.126
50468	1988	6	134.1
50468	1988	7	113.12
50468	1988	8	94.978
50468	1988	9	61.092
50468	1988	10	43.45
50468	1988	11	15.347
50468	1988	12	6.2565
50468	1989	1	4.0037
50468	1989	2	12.807
50468	1989	3	36.601
50468	1989	4	88.593
50468	1989	5	131.57
50468	1989	6	115.57
50468	1989	7	117.17
50468	1989	8	107.01
50468	1989	9	66.218
50468	1989	10	36.867
50468	1989	11	10.338
50468	1989	12	4.9375
50468	1990	1	3.397
50468	1990	2	7.4948
50468	1990	3	46.794
50468	1990	4	69.431
50468	1990	5	131.84
50468	1990	6	112.27
50468	1990	7	126.64
50468	1990	8	93.472
50468	1990	9	61.222
50468	1990	10	44.156
50468	1990	11	19.631
50468	1990	12	7.3916
50468	1991	1	4.9571
50468	1991	2	10.29
50468	1991	3	36.858
50468	1991	4	66.644
50468	1991	5	120.08
50468	1991	6	119.9
50468	1991	7	113.75
50468	1991	8	98.421
50468	1991	9	55.922
50468	1991	10	41.083
50468	1991	11	9.0465
50468	1991	12	3.4442
50468	1992	1	3.9327
50468	1992	2	10.529
50468	1992	3	34.508
50468	1992	4	62.902
50468	1992	5	136.76
50468	1992	6	128.17
50468	1992	7	127.95
50468	1992	8	89.443
50468	1992	9	52.976
50468	1992	10	43.288
50468	1992	11	14.246
50468	1992	12	2.5123
50468	1993	1	3.083
50468	1993	2	13.206
50468	1993	3	40.745
50468	1993	4	77.977
50468	1993	5	117.08
50468	1993	6	95.415
50468	1993	7	109.15
50468	1993	8	96.451
50468	1993	9	69.846
50468	1993	10	49.626
50468	1993	11	10.952
50468	1993	12	2.77
50468	1994	1	2.5923
50468	1994	2	10.862
50468	1994	3	27.412
50468	1994	4	65.993
50468	1994	5	112.22
50468	1994	6	134.5
50468	1994	7	136.04
50468	1994	8	104.07
50468	1994	9	60.982
50468	1994	10	42.201
50468	1994	11	14.476
50468	1994	12	4.5598
50468	1995	1	6.6187
50468	1995	2	10.574
50468	1995	3	25.979
50468	1995	4	67.556
50468	1995	5	109
50468	1995	6	121.53
50468	1995	7	120.73
50468	1995	8	103.31
50468	1995	9	62.129
50468	1995	10	37.797
50468	1995	11	21.046
50468	1995	12	4.8936
50468	1996	1	4.6333
50468	1996	2	13.636
50468	1996	3	34.223
50468	1996	4	79.297
50468	1996	5	123.34
50468	1996	6	117.93
50468	1996	7	127.19
50468	1996	8	98.101
50468	1996	9	66.513
50468	1996	10	38.711
50468	1996	11	10.648
50468	1996	12	1.9151
50468	1997	1	4.2326
50468	1997	2	11.078
50468	1997	3	31.473
50468	1997	4	91.17
50468	1997	5	110.12
50468	1997	6	126.03
50468	1997	7	134.22
50468	1997	8	90.01
50468	1997	9	63.824
50468	1997	10	34.275
50468	1997	11	15.038
50468	1997	12	2.4629
50468	1998	1	2.9132
50468	1998	2	11.415
50468	1998	3	45.329
50468	1998	4	89.66
50468	1998	5	134.37
50468	1998	6	108.81
50468	1998	7	111.93
50468	1998	8	84.913
50468	1998	9	66.616
50468	1998	10	30.616
50468	1998	11	7.8291
50468	1998	12	1.613
50468	1999	1	5.5019
50468	1999	2	10.755
50468	1999	3	22.511
50468	1999	4	76.333
50468	1999	5	118.53
50468	1999	6	124.34
50468	1999	7	129.72
50468	1999	8	90.307
50468	1999	9	57.77
50468	1999	10	33.42
50468	1999	11	9.7797
50468	1999	12	2.9563
50468	2000	1	3.0997
50468	2000	2	8.2737
50468	2000	3	26.355
50468	2000	4	58.938
50468	2000	5	122.77
50468	2000	6	162.12
50468	2000	7	137.42
50468	2000	8	103.69
50468	2000	9	72.86
50468	2000	10	32.373
50468	2000	11	6.4609
50468	2000	12	2.1298
50468	2001	1	2.9423
50468	2001	2	8.0163
50468	2001	3	27.775
50468	2001	4	75.588
50468	2001	5	118.05
50468	2001	6	150.26
50468	2001	7	108.04
50468	2001	8	99.543
50468	2001	9	77.761
50468	2001	10	36.98
50468	2001	11	14.959
50468	2001	12	4.1924
50468	2002	1	4.9257
50468	2002	2	14.902
50468	2002	3	41.758
50468	2002	4	72.099
50468	2002	5	118.83
50468	2002	6	129.23
50468	2002	7	131.13
50468	2002	8	96.288
50468	2002	9	78.287
50468	2002	10	30.931
50468	2002	11	10.127
50468	2002	12	3.7827
50468	2003	1	4.7786
50468	2003	2	9.8846
50468	2003	3	48.9
50468	2003	4	97.445
50468	2003	5	122.28
50468	2003	6	136.12
50468	2003	7	103.07
50468	2003	8	84.779
50468	2003	9	62.491
50468	2003	10	40.779
50468	2003	11	9.9023
50468	2003	12	4.4905
50468	2004	1	4.9942
50468	2004	2	9.0367
50468	2004	3	30.418
50468	2004	4	77.048
50468	2004	5	98.473
50468	2004	6	156.48
50468	2004	7	139.32
50468	2004	8	97.619
50468	2004	9	67.5
50468	2004	10	40.696
50468	2004	11	10.803
50468	2004	12	4.0884
50468	2005	1	6.9754
50468	2005	2	11.063
50468	2005	3	39.744
50468	2005	4	58.21
50468	2005	5	100.45
50468	2005	6	137.35
50468	2005	7	138.53
50468	2005	8	120
50468	2005	9	75.991
50468	2005	10	55.677
50468	2005	11	8.9441
50468	2005	12	5.6046
50468	2006	1	5.1917
50468	2006	2	8.5107
50468	2006	3	30.931
50468	2006	4	65.662
50468	2006	5	158.69
50468	2006	6	110.19
50468	2006	7	124.4
50468	2006	8	113.94
50468	2006	9	72.796
50468	2006	10	51.65
50468	2006	11	10.191
50468	2006	12	3.3447
50468	2007	1	6.8885
50468	2007	2	10.781
50468	2007	3	31.778
50468	2007	4	80.712
50468	2007	5	105.98
50468	2007	6	143.08
50468	2007	7	159.18
50468	2007	8	117.04
50468	2007	9	65.968
50468	2007	10	45.036
50468	2007	11	12.147
50468	2007	12	5.7183
50468	2008	1	7.4723
50468	2008	2	16.868
50468	2008	3	43.073
50468	2008	4	88.02
50468	2008	5	108.92
50468	2008	6	151.11
50468	2008	7	125.01
50468	2008	8	113.85
50468	2008	9	68.098
50468	2008	10	36.082
50468	2008	11	12.625
50468	2008	12	5.2236
50468	2009	1	5.1579
50468	2009	2	7.8377
50468	2009	3	24.854
50468	2009	4	92.227
50468	2009	5	166.18
50468	2009	6	90.54
50468	2009	7	116.29
50468	2009	8	101.77
50468	2009	9	62.804
50468	2009	10	39.145
50468	2009	11	12.521
50468	2009	12	5.1201
50468	2010	1	5.8676
50468	2010	2	8.4656
50468	2010	3	27.339
50468	2010	4	65.86
50468	2010	5	125.79
50468	2010	6	152.31
50468	2010	7	111.56
50468	2010	8	87.63
50468	2010	9	69.349
50468	2010	10	33.463
50468	2010	11	8.478
50468	2010	12	2.419
50468	2011	1	4.0375
50468	2011	2	8.1882
50468	2011	3	31.801
50468	2011	4	78.325
50468	2011	5	106.6
50468	2011	6	118.89
50468	2011	7	126.93
50468	2011	8	113.31
50468	2011	9	79.044
50468	2011	10	48.253
50468	2011	11	11.953
50468	2011	12	3.0129
50468	2012	1	2.4604
50468	2012	2	8.0791
50468	2012	3	30.705
50468	2012	4	71.192
50468	2012	5	118.64
50468	2012	6	113.91
50468	2012	7	106.23
50468	2012	8	102.5
50468	2012	9	55.848
50468	2012	10	23.087
50468	2012	11	5.0909
50468	2012	12	2.8203
50468	2013	1	3.2791
50468	2013	2	7.0799
50468	2013	3	24.42
50468	2013	4	54.94
50468	2013	5	97.854
50468	2013	6	115.84
50468	2013	7	104.28
50468	2013	8	75.143
50468	2013	9	69.324
50468	2013	10	34.667
50468	2013	11	13.134
50468	2013	12	2.521
50468	2014	1	3.8077
50468	2014	2	8.1427
50468	2014	3	37.695
50468	2014	4	105.1
50468	2014	5	90.639
50468	2014	6	128.3
50468	2014	7	105.09
50468	2014	8	101.37
50468	2014	9	62.554
50468	2014	10	32.237
50468	2014	11	11.071
50468	2014	12	4.3655

## Sheet:  Monthly precipitation
stationID	YEAR	MONTH	DATA
50468	1970	1	0.5
50468	1970	2	4.4
50468	1970	3	0.6
50468	1970	4	15.2
50468	1970	5	36.2
50468	1970	6	35.6
50468	1970	7	130.8
50468	1970	8	91.8
50468	1970	9	101
50468	1970	10	0.1
50468	1970	11	0.7
50468	1970	12	3.6
50468	1971	1	3.4
50468	1971	2	5.1
50468	1971	3	4.9
50468	1971	4	35
50468	1971	5	32.5
50468	1971	6	76.8
50468	1971	7	75.1
50468	1971	8	157.9
50468	1971	9	43.3
50468	1971	10	13.8
50468	1971	11	1.8
50468	1971	12	3.8
50468	1972	1	3
50468	1972	2	4.6
50468	1972	3	9.9
50468	1972	4	21
50468	1972	5	38.6
50468	1972	6	149.2
50468	1972	7	195.3
50468	1972	8	146
50468	1972	9	116.6
50468	1972	10	53.6
50468	1972	11	11
50468	1972	12	5.2
50468	1973	1	0.7
50468	1973	2	3.8
50468	1973	3	6
50468	1973	4	38.7
50468	1973	5	96.6
50468	1973	6	63.3
50468	1973	7	133.6
50468	1973	8	55.3
50468	1973	9	40.3
50468	1973	10	2.8
50468	1973	11	26.3
50468	1973	12	6
50468	1974	1	1.6
50468	1974	2	1.4
50468	1974	3	1.2
50468	1974	4	6.3
50468	1974	5	36.1
50468	1974	6	86.7
50468	1974	7	40.3
50468	1974	8	127.1
50468	1974	9	73.1
50468	1974	10	16.6
50468	1974	11	10.4
50468	1974	12	3.1
50468	1975	1	1.7
50468	1975	2	2.1
50468	1975	3	4.4
50468	1975	4	32.9
50468	1975	5	79.5
50468	1975	6	65.6
50468	1975	7	124
50468	1975	8	177.4
50468	1975	9	51.4
50468	1975	10	37.7
50468	1975	11	1.8
50468	1975	12	4
50468	1976	1	5.4
50468	1976	2	1.6
50468	1976	3	4
50468	1976	4	24
50468	1976	5	70.2
50468	1976	6	89
50468	1976	7	216.7
50468	1976	8	49.3
50468	1976	9	33.8
50468	1976	10	3.9
50468	1976	11	3.7
50468	1976	12	7
50468	1977	1	1.3
50468	1977	2	5
50468	1977	3	14.9
50468	1977	4	5.6
50468	1977	5	32.3
50468	1977	6	53
50468	1977	7	189.6
50468	1977	8	89.5
50468	1977	9	36.2
50468	1977	10	19.6
50468	1977	11	3.9
50468	1977	12	7.4
50468	1978	1	2.5
50468	1978	2	4.1
50468	1978	3	14.3
50468	1978	4	39.6
50468	1978	5	61.1
50468	1978	6	48.2
50468	1978	7	225
50468	1978	8	35
50468	1978	9	87.7
50468	1978	10	10.3
50468	1978	11	0.4
50468	1978	12	6.5
50468	1979	1	5.2
50468	1979	2	10.5
50468	1979	3	3.5
50468	1979	4	14.1
50468	1979	5	11.7
50468	1979	6	125.7
50468	1979	7	67.4
50468	1979	8	104.2
50468	1979	9	117
50468	1979	10	6
50468	1979	11	4.5
50468	1979	12	12.3
50468	1980	1	1.7
50468	1980	2	1.7
50468	1980	3	1.5
50468	1980	4	20.3
50468	1980	5	12
50468	1980	6	138.5
50468	1980	7	88.7
50468	1980	8	101.6
50468	1980	9	101.8
50468	1980	10	7
50468	1980	11	14.9
50468	1980	12	7.3
50468	1981	1	0.3
50468	1981	2	0.8
50468	1981	3	0.9
50468	1981	4	2.9
50468	1981	5	81.9
50468	1981	6	125
50468	1981	7	71.4
50468	1981	8	142.7
50468	1981	9	11.3
50468	1981	10	19.9
50468	1981	11	4.4
50468	1981	12	2.1
50468	1982	1	4.4
50468	1982	2	0.4
50468	1982	3	3.3
50468	1982	4	40.8
50468	1982	5	64.4
50468	1982	6	32
50468	1982	7	116.2
50468	1982	8	145.6
50468	1982	9	32.7
50468	1982	10	39.7
50468	1982	11	10.8
50468	1982	12	6.7
50468	1983	1	1.3
50468	1983	2	0.1
50468	1983	3	1.7
50468	1983	4	125.7
50468	1983	5	26.9
50468	1983	6	80.4
50468	1983	7	55.4
50468	1983	8	111.3
50468	1983	9	140.6
50468	1983	10	1.8
50468	1983	11	19.6
50468	1983	12	4
50468	1984	1	4.8
50468	1984	2	4.9
50468	1984	3	6.3
50468	1984	4	36.8
50468	1984	5	41.2
50468	1984	6	65.4
50468	1984	7	307.4
50468	1984	8	243.9
50468	1984	9	46
50468	1984	10	21.9
50468	1984	11	7.6
50468	1984	12	2.5
50468	1985	1	3.4
50468	1985	2	2.7
50468	1985	3	10
50468	1985	4	10.6
50468	1985	5	27.2
50468	1985	6	73.2
50468	1985	7	40.4
50468	1985	8	170.2
50468	1985	9	85.5
50468	1985	10	12.7
50468	1985	11	6
50468	1985	12	2.1
50468	1986	1	1.7
50468	1986	2	0.7
50468	1986	3	5
50468	1986	4	3.6
50468	1986	5	5.8
50468	1986	6	54.9
50468	1986	7	139.1
50468	1986	8	91
50468	1986	9	13.8
50468	1986	10	16.2
50468	1986	11	10.3
50468	1986	12	2.1
50468	1987	1	3.1
50468	1987	2	0.2
50468	1987	3	13.4
50468	1987	4	16.1
50468	1987	5	20.4
50468	1987	6	18.3
50468	1987	7	108.6
50468	1987	8	220.7
50468	1987	9	59.8
50468	1987	10	7.7
50468	1987	11	14.8
50468	1987	12	5.8
50468	1988	1	4.5
50468	1988	2	4.1
50468	1988	3	5.7
50468	1988	4	34.1
50468	1988	5	82.7
50468	1988	6	107.1
50468	1988	7	62.6
50468	1988	8	100.8
50468	1988	9	42.6
50468	1988	10	14.1
50468	1988	11	20.2
50468	1988	12	2.2
50468	1989	1	2.4
50468	1989	2	0.2
50468	1989	3	0.8
50468	1989	4	21.1
50468	1989	5	7.1
50468	1989	6	111.6
50468	1989	7	153.8
50468	1989	8	76.5
50468	1989	9	37.2
50468	1989	10	31.2
50468	1989	11	1.6
50468	1989	12	5.3
50468	1990	1	1
50468	1990	2	8.4
50468	1990	3	4.3
50468	1990	4	19.8
50468	1990	5	31.1
50468	1990	6	141.4
50468	1990	7	152.3
50468	1990	8	116.6
50468	1990	9	108.4
50468	1990	10	12.7
50468	1990	11	5.1
50468	1990	12	6.4
50468	1991	1	5.7
50468	1991	2	0.9
50468	1991	3	2.1
50468	1991	4	44.4
50468	1991	5	51.7
50468	1991	6	137.3
50468	1991	7	80.1
50468	1991	8	95.7
50468	1991	9	69.9
50468	1991	10	37.6
50468	1991	11	14.3
50468	1991	12	19.8
50468	1992	1	1.7
50468	1992	2	2.5
50468	1992	3	1.2
50468	1992	4	13.1
50468	1992	5	14.4
50468	1992	6	73.6
50468	1992	7	130.6
50468	1992	8	89.7
50468	1992	9	122.3
50468	1992	10	24.7
50468	1992	11	2.7
50468	1992	12	9.1
50468	1993	1	4.7
50468	1993	2	2
50468	1993	3	8.5
50468	1993	4	7.3
50468	1993	5	47.7
50468	1993	6	123.3
50468	1993	7	146.8
50468	1993	8	106.1
50468	1993	9	62
50468	1993	10	7.9
50468	1993	11	9.1
50468	1993	12	10.7
50468	1994	1	4.7
50468	1994	2	2.2
50468	1994	3	14.5
50468	1994	4	4.5
50468	1994	5	61.3
50468	1994	6	79.1
50468	1994	7	214.6
50468	1994	8	34
50468	1994	9	127.5
50468	1994	10	84.5
50468	1994	11	14.2
50468	1994	12	2.4
50468	1995	1	1.8
50468	1995	2	2.6
50468	1995	3	8.5
50468	1995	4	21.1
50468	1995	5	18.4
50468	1995	6	88.6
50468	1995	7	120.6
50468	1995	8	92.4
50468	1995	9	118.8
50468	1995	10	12.9
50468	1995	11	12.9
50468	1995	12	7.1
50468	1996	1	1.1
50468	1996	2	4.3
50468	1996	3	6.8
50468	1996	4	25.8
50468	1996	5	30.4
50468	1996	6	60.5
50468	1996	7	91.9
50468	1996	8	148
50468	1996	9	18
50468	1996	10	19.7
50468	1996	11	12.9
50468	1996	12	11.6
50468	1997	1	11.1
50468	1997	2	2.5
50468	1997	3	3.4
50468	1997	4	11.7
50468	1997	5	45.3
50468	1997	6	69.8
50468	1997	7	142.1
50468	1997	8	256
50468	1997	9	43.5
50468	1997	10	30.9
50468	1997	11	0.6
50468	1997	12	5.8
50468	1998	1	2.7
50468	1998	2	8.1
50468	1998	3	0
50468	1998	4	19.5
50468	1998	5	66.6
50468	1998	6	158.9
50468	1998	7	130.1
50468	1998	8	67
50468	1998	9	42.2
50468	1998	10	67.9
50468	1998	11	5.1
50468	1998	12	13
50468	1999	1	8.3
50468	1999	2	2
50468	1999	3	0.7
50468	1999	4	25.3
50468	1999	5	17.9
50468	1999	6	64.3
50468	1999	7	194.2
50468	1999	8	180.1
50468	1999	9	57.2
50468	1999	10	19.3
50468	1999	11	9
50468	1999	12	4.3
50468	2000	1	27.6
50468	2000	2	0.4
50468	2000	3	10.7
50468	2000	4	35.6
50468	2000	5	19
50468	2000	6	19.9
50468	2000	7	118
50468	2000	8	110.3
50468	2000	9	21.4
50468	2000	10	49.8
50468	2000	11	13
50468	2000	12	3.4
50468	2001	1	5.3
50468	2001	2	3.4
50468	2001	3	10.9
50468	2001	4	24.5
50468	2001	5	76.8
50468	2001	6	12.9
50468	2001	7	122.3
50468	2001	8	71.5
50468	2001	9	10.1
50468	2001	10	6.9
50468	2001	11	1.3
50468	2001	12	8.4
50468	2002	1	11
50468	2002	2	2.8
50468	2002	3	3
50468	2002	4	68
50468	2002	5	59.2
50468	2002	6	52.3
50468	2002	7	228.7
50468	2002	8	43.1
50468	2002	9	34.4
50468	2002	10	36.4
50468	2002	11	1.7
50468	2002	12	3.8
50468	2003	1	3.1
50468	2003	2	1
50468	2003	3	0.8
50468	2003	4	34.6
50468	2003	5	27.8
50468	2003	6	64.8
50468	2003	7	260.4
50468	2003	8	204.6
50468	2003	9	112
50468	2003	10	13.8
50468	2003	11	18.6
50468	2003	12	7.6
50468	2004	1	8.5
50468	2004	2	13.3
50468	2004	3	23.1
50468	2004	4	10.2
50468	2004	5	130.9
50468	2004	6	7.8
50468	2004	7	107.9
50468	2004	8	127.2
50468	2004	9	63.9
50468	2004	10	21.2
50468	2004	11	13.2
50468	2004	12	12.8
50468	2005	1	2.4
50468	2005	2	2.7
50468	2005	3	1.3
50468	2005	4	90.6
50468	2005	5	43.9
50468	2005	6	57.8
50468	2005	7	22.6
50468	2005	8	70.1
50468	2005	9	21.8
50468	2005	10	2.7
50468	2005	11	13.8
50468	2005	12	8.2
50468	2006	1	5.5
50468	2006	2	4.1
50468	2006	3	2.5
50468	2006	4	21.5
50468	2006	5	9.4
50468	2006	6	175
50468	2006	7	352.8
50468	2006	8	83.3
50468	2006	9	51.6
50468	2006	10	8.7
50468	2006	11	20.2
50468	2006	12	3.4
50468	2007	1	5.2
50468	2007	2	9.2
50468	2007	3	7.4
50468	2007	4	6.8
50468	2007	5	126.7
50468	2007	6	67.5
50468	2007	7	8.9
50468	2007	8	116.2
50468	2007	9	37.8
50468	2007	10	23.6
50468	2007	11	2.3
50468	2007	12	1.5
50468	2008	1	0.4
50468	2008	2	0.8
50468	2008	3	25.2
50468	2008	4	28.6
50468	2008	5	95.4
50468	2008	6	23.5
50468	2008	7	128.9
50468	2008	8	123.6
50468	2008	9	55.4
50468	2008	10	26.7
50468	2008	11	11.9
50468	2008	12	5.4
50468	2009	1	5.7
50468	2009	2	9.3
50468	2009	3	24.9
50468	2009	4	1.6
50468	2009	5	36.3
50468	2009	6	213.5
50468	2009	7	158.4
50468	2009	8	87.8
50468	2009	9	37.8
50468	2009	10	5.3
50468	2009	11	10.6
50468	2009	12	20.7
50468	2010	1	4
50468	2010	2	4.8
50468	2010	3	3.5
50468	2010	4	16.9
50468	2010	5	19.9
50468	2010	6	86.2
50468	2010	7	263.1
50468	2010	8	160.8
50468	2010	9	17.6
50468	2010	10	15
50468	2010	11	16.7
50468	2010	12	19.9
50468	2011	1	1.8
50468	2011	2	0.1
50468	2011	3	0.2
50468	2011	4	4.6
50468	2011	5	95.8
50468	2011	6	61.8
50468	2011	7	115.8
50468	2011	8	42.3
50468	2011	9	22.9
50468	2011	10	12.4
50468	2011	11	7.4
50468	2011	12	2.6
50468	2012	1	0.5
50468	2012	2	9.1
50468	2012	3	0
50468	2012	4	19.7
50468	2012	5	14.4
50468	2012	6	142.4
50468	2012	7	146
50468	2012	8	36.6
50468	2012	9	146
50468	2012	10	71.2
50468	2012	11	24.1
50468	2012	12	12.3
50468	2013	1	4.5
50468	2013	2	11.8
50468	2013	3	8.9
50468	2013	4	16.6
50468	2013	5	95.4
50468	2013	6	73.9
50468	2013	7	267.8
50468	2013	8	193.9
50468	2013	9	55.2
50468	2013	10	15.3
50468	2013	11	10.8
50468	2013	12	7.9
50468	2014	1	6.7
50468	2014	2	12.5
50468	2014	3	0.1
50468	2014	4	0
50468	2014	5	76.8
50468	2014	6	18.4
50468	2014	7	140.3
50468	2014	8	23.8
50468	2014	9	104
50468	2014	10	26.7
50468	2014	11	10.2
50468	2014	12	10.7
