# Supplementary material for: Spatial and temporal characteristics of drought and its correlation with climate indices in Northeast China
Source: PLoS One. 2021 Nov 18;16(11):e0259774. doi: 10.1371/journal.pone.0259774 (PMC8601439; doi:10.1371/journal.pone.0259774)
Supplement: S1 File — (ZIP) [file pone.0259774.s001.zip › Raw data(Including precipitation and evapotranspiration data of each station)/50557.xlsx]

## Sheet: Monthly evapotranspiration
stationID	YEAR	MONTH	DATA
50557	1970	1	2.6378
50557	1970	2	6.3972
50557	1970	3	25.703
50557	1970	4	91.254
50557	1970	5	130.75
50557	1970	6	161.76
50557	1970	7	109.12
50557	1970	8	105.83
50557	1970	9	60.118
50557	1970	10	45.899
50557	1970	11	11.14
50557	1970	12	3.2082
50557	1971	1	2.8853
50557	1971	2	6.5001
50557	1971	3	27.04
50557	1971	4	78.506
50557	1971	5	116.34
50557	1971	6	143.48
50557	1971	7	131.25
50557	1971	8	106.71
50557	1971	9	60.245
50557	1971	10	37.955
50557	1971	11	11.744
50557	1971	12	4.816
50557	1972	1	2.5784
50557	1972	2	7.5851
50557	1972	3	42.027
50557	1972	4	87.032
50557	1972	5	141.29
50557	1972	6	118.5
50557	1972	7	111.43
50557	1972	8	76.729
50557	1972	9	57.529
50557	1972	10	30.06
50557	1972	11	7.6184
50557	1972	12	2.2702
50557	1973	1	2.2567
50557	1973	2	8.6719
50557	1973	3	27.073
50557	1973	4	57.693
50557	1973	5	118.62
50557	1973	6	157.78
50557	1973	7	136.55
50557	1973	8	103.4
50557	1973	9	90.097
50557	1973	10	50.839
50557	1973	11	14.024
50557	1973	12	4.5313
50557	1974	1	2.4022
50557	1974	2	7.2757
50557	1974	3	29.169
50557	1974	4	75.643
50557	1974	5	143.07
50557	1974	6	136.78
50557	1974	7	144.16
50557	1974	8	110.26
50557	1974	9	62.785
50557	1974	10	47.462
50557	1974	11	12.02
50557	1974	12	2.9216
50557	1975	1	4.8318
50557	1975	2	7.5719
50557	1975	3	43.321
50557	1975	4	102.7
50557	1975	5	146.48
50557	1975	6	134.37
50557	1975	7	115.39
50557	1975	8	124.11
50557	1975	9	83.342
50557	1975	10	51.346
50557	1975	11	15.775
50557	1975	12	5.7824
50557	1976	1	6.3541
50557	1976	2	14.553
50557	1976	3	45.281
50557	1976	4	90.815
50557	1976	5	148
50557	1976	6	138.24
50557	1976	7	150.5
50557	1976	8	102.16
50557	1976	9	80.353
50557	1976	10	57.098
50557	1976	11	9.784
50557	1976	12	1.8374
50557	1977	1	1.4903
50557	1977	2	6.1433
50557	1977	3	33.538
50557	1977	4	90.457
50557	1977	5	179.16
50557	1977	6	135.1
50557	1977	7	133.95
50557	1977	8	120.79
50557	1977	9	95.886
50557	1977	10	66.803
50557	1977	11	8.2194
50557	1977	12	1.6747
50557	1978	1	2.2543
50557	1978	2	7.4497
50557	1978	3	28.845
50557	1978	4	81.804
50557	1978	5	162.55
50557	1978	6	147.82
50557	1978	7	121.58
50557	1978	8	116.55
50557	1978	9	77.331
50557	1978	10	44.81
50557	1978	11	16.817
50557	1978	12	5.2388
50557	1979	1	4.4273
50557	1979	2	9.6036
50557	1979	3	33.253
50557	1979	4	73.189
50557	1979	5	189.72
50557	1979	6	143.1
50557	1979	7	138.68
50557	1979	8	115.05
50557	1979	9	65.856
50557	1979	10	59.913
50557	1979	11	10.552
50557	1979	12	3.9505
50557	1980	1	3.4986
50557	1980	2	10.424
50557	1980	3	32.656
50557	1980	4	70.742
50557	1980	5	156.21
50557	1980	6	140.58
50557	1980	7	115.63
50557	1980	8	105.52
50557	1980	9	59.576
50557	1980	10	39.171
50557	1980	11	13.95
50557	1980	12	4.2076
50557	1981	1	4.9306
50557	1981	2	6.9064
50557	1981	3	34.091
50557	1981	4	110.4
50557	1981	5	123
50557	1981	6	130.17
50557	1981	7	116.93
50557	1981	8	93.524
50557	1981	9	82.324
50557	1981	10	39.699
50557	1981	11	10.921
50557	1981	12	4.716
50557	1982	1	6.9654
50557	1982	2	10.995
50557	1982	3	41.127
50557	1982	4	96.213
50557	1982	5	127.57
50557	1982	6	172.58
50557	1982	7	148.5
50557	1982	8	123.87
50557	1982	9	65.83
50557	1982	10	36.419
50557	1982	11	7.9904
50557	1982	12	3.7541
50557	1983	1	4.4301
50557	1983	2	6.2413
50557	1983	3	31.247
50557	1983	4	62.166
50557	1983	5	118.4
50557	1983	6	104.48
50557	1983	7	103.58
50557	1983	8	102.66
50557	1983	9	66.626
50557	1983	10	49.716
50557	1983	11	15.967
50557	1983	12	3.7308
50557	1984	1	2.1466
50557	1984	2	7.2409
50557	1984	3	24.846
50557	1984	4	72.886
50557	1984	5	154.09
50557	1984	6	132.58
50557	1984	7	111.02
50557	1984	8	92.868
50557	1984	9	71.558
50557	1984	10	36.647
50557	1984	11	12.582
50557	1984	12	3.8334
50557	1985	1	3.0454
50557	1985	2	6.5291
50557	1985	3	39.31
50557	1985	4	84.756
50557	1985	5	175.86
50557	1985	6	131.09
50557	1985	7	135.71
50557	1985	8	90.415
50557	1985	9	56.24
50557	1985	10	45.147
50557	1985	11	17.68
50557	1985	12	2.1501
50557	1986	1	3.9015
50557	1986	2	10.558
50557	1986	3	35.451
50557	1986	4	83.065
50557	1986	5	155.19
50557	1986	6	163.03
50557	1986	7	106.84
50557	1986	8	94.831
50557	1986	9	73.032
50557	1986	10	42.241
50557	1986	11	8.1506
50557	1986	12	1.876
50557	1987	1	2.9281
50557	1987	2	8.8954
50557	1987	3	22.909
50557	1987	4	76.23
50557	1987	5	136.27
50557	1987	6	164.02
50557	1987	7	120.55
50557	1987	8	90.554
50557	1987	9	68.899
50557	1987	10	44.242
50557	1987	11	10.327
50557	1987	12	3.9442
50557	1988	1	5.9275
50557	1988	2	9.0117
50557	1988	3	28.821
50557	1988	4	78.577
50557	1988	5	107.55
50557	1988	6	148.98
50557	1988	7	103.45
50557	1988	8	109.15
50557	1988	9	65.918
50557	1988	10	48.368
50557	1988	11	18.561
50557	1988	12	4.8923
50557	1989	1	4.0533
50557	1989	2	9.414
50557	1989	3	30.53
50557	1989	4	94.097
50557	1989	5	149.92
50557	1989	6	119.18
50557	1989	7	109.4
50557	1989	8	112.29
50557	1989	9	74.428
50557	1989	10	46.178
50557	1989	11	16.253
50557	1989	12	4.5392
50557	1990	1	2.5698
50557	1990	2	7.9616
50557	1990	3	51.619
50557	1990	4	78.024
50557	1990	5	137.39
50557	1990	6	112.89
50557	1990	7	129.84
50557	1990	8	96.65
50557	1990	9	63.109
50557	1990	10	54.281
50557	1990	11	22.339
50557	1990	12	9.576
50557	1991	1	2.9043
50557	1991	2	10.552
50557	1991	3	45.467
50557	1991	4	82.183
50557	1991	5	158.53
50557	1991	6	137.11
50557	1991	7	109.11
50557	1991	8	110.12
50557	1991	9	55.833
50557	1991	10	41.264
50557	1991	11	10.403
50557	1991	12	3.1471
50557	1992	1	2.9895
50557	1992	2	9.5104
50557	1992	3	32.059
50557	1992	4	82.355
50557	1992	5	149.08
50557	1992	6	128.99
50557	1992	7	141.65
50557	1992	8	85.516
50557	1992	9	50.589
50557	1992	10	43.897
50557	1992	11	16.111
50557	1992	12	2.1684
50557	1993	1	2.2323
50557	1993	2	11.254
50557	1993	3	38.334
50557	1993	4	87.007
50557	1993	5	140.58
50557	1993	6	101.81
50557	1993	7	108.05
50557	1993	8	96.236
50557	1993	9	71.006
50557	1993	10	50.683
50557	1993	11	9.9381
50557	1993	12	2.7236
50557	1994	1	2.6045
50557	1994	2	8.124
50557	1994	3	26.986
50557	1994	4	78.011
50557	1994	5	128.37
50557	1994	6	153.26
50557	1994	7	132.19
50557	1994	8	99.96
50557	1994	9	61.901
50557	1994	10	42.569
50557	1994	11	18.236
50557	1994	12	3.6663
50557	1995	1	7.4597
50557	1995	2	8.9393
50557	1995	3	35.867
50557	1995	4	73.157
50557	1995	5	134.16
50557	1995	6	139.26
50557	1995	7	124.03
50557	1995	8	107.4
50557	1995	9	71.685
50557	1995	10	42.243
50557	1995	11	22.135
50557	1995	12	4.6434
50557	1996	1	4.5866
50557	1996	2	13.887
50557	1996	3	35.683
50557	1996	4	83.33
50557	1996	5	142.12
50557	1996	6	140.68
50557	1996	7	119.01
50557	1996	8	103.46
50557	1996	9	87.729
50557	1996	10	45.282
50557	1996	11	12.563
50557	1996	12	3.2321
50557	1997	1	3.78
50557	1997	2	10.093
50557	1997	3	36.856
50557	1997	4	105.44
50557	1997	5	128
50557	1997	6	147.68
50557	1997	7	134.02
50557	1997	8	91.119
50557	1997	9	69.346
50557	1997	10	33.699
50557	1997	11	19.25
50557	1997	12	3.4643
50557	1998	1	2.3046
50557	1998	2	12.743
50557	1998	3	52.67
50557	1998	4	112.06
50557	1998	5	161.44
50557	1998	6	113.11
50557	1998	7	120.65
50557	1998	8	81.676
50557	1998	9	69.585
50557	1998	10	39.711
50557	1998	11	7.4345
50557	1998	12	2.8712
50557	1999	1	5.1723
50557	1999	2	10.55
50557	1999	3	24.507
50557	1999	4	87.892
50557	1999	5	146.43
50557	1999	6	142.5
50557	1999	7	137.01
50557	1999	8	97.365
50557	1999	9	66.33
50557	1999	10	40.201
50557	1999	11	10.551
50557	1999	12	3.3686
50557	2000	1	2.7733
50557	2000	2	6.2078
50557	2000	3	27.538
50557	2000	4	73.572
50557	2000	5	146.49
50557	2000	6	176.49
50557	2000	7	145.83
50557	2000	8	110.89
50557	2000	9	84.299
50557	2000	10	40.038
50557	2000	11	8.4681
50557	2000	12	1.8218
50557	2001	1	2.1127
50557	2001	2	6.6769
50557	2001	3	28.441
50557	2001	4	90.091
50557	2001	5	139.57
50557	2001	6	167.85
50557	2001	7	121.64
50557	2001	8	110.05
50557	2001	9	90.997
50557	2001	10	54.11
50557	2001	11	20.043
50557	2001	12	3.6138
50557	2002	1	3.9472
50557	2002	2	11.72
50557	2002	3	43.905
50557	2002	4	78.038
50557	2002	5	151.22
50557	2002	6	149.11
50557	2002	7	144.23
50557	2002	8	105.5
50557	2002	9	89.03
50557	2002	10	38.129
50557	2002	11	10.106
50557	2002	12	3.3917
50557	2003	1	3.4467
50557	2003	2	7.5155
50557	2003	3	49.305
50557	2003	4	109.23
50557	2003	5	160.81
50557	2003	6	163.07
50557	2003	7	101.49
50557	2003	8	89.117
50557	2003	9	67.18
50557	2003	10	42.284
50557	2003	11	11.545
50557	2003	12	3.0212
50557	2004	1	3.1888
50557	2004	2	6.8548
50557	2004	3	30.484
50557	2004	4	80.833
50557	2004	5	112.71
50557	2004	6	192.79
50557	2004	7	143.28
50557	2004	8	102.57
50557	2004	9	79.446
50557	2004	10	56.837
50557	2004	11	14.919
50557	2004	12	4.0713
50557	2005	1	4.7418
50557	2005	2	7.8896
50557	2005	3	42.143
50557	2005	4	63.906
50557	2005	5	110.88
50557	2005	6	141.32
50557	2005	7	116.01
50557	2005	8	109.44
50557	2005	9	81.441
50557	2005	10	63.578
50557	2005	11	11.685
50557	2005	12	3.7862
50557	2006	1	3.4926
50557	2006	2	7.6499
50557	2006	3	29.387
50557	2006	4	70.555
50557	2006	5	176.58
50557	2006	6	120.42
50557	2006	7	131.83
50557	2006	8	114.09
50557	2006	9	80.434
50557	2006	10	56.529
50557	2006	11	12.288
50557	2006	12	3.3971
50557	2007	1	5.0297
50557	2007	2	11.889
50557	2007	3	29.898
50557	2007	4	83.388
50557	2007	5	117.45
50557	2007	6	165.22
50557	2007	7	157.1
50557	2007	8	138.28
50557	2007	9	81.59
50557	2007	10	48.498
50557	2007	11	12.753
50557	2007	12	3.0803
50557	2008	1	4.0014
50557	2008	2	11.289
50557	2008	3	41.961
50557	2008	4	101.5
50557	2008	5	126.59
50557	2008	6	153.17
50557	2008	7	126.66
50557	2008	8	113.67
50557	2008	9	76.948
50557	2008	10	41.518
50557	2008	11	12.838
50557	2008	12	4.6618
50557	2009	1	3.6985
50557	2009	2	7.1945
50557	2009	3	22.683
50557	2009	4	93.088
50557	2009	5	184.1
50557	2009	6	96.503
50557	2009	7	130.97
50557	2009	8	108.79
50557	2009	9	72.044
50557	2009	10	44.973
50557	2009	11	16.353
50557	2009	12	5.137
50557	2010	1	4.6963
50557	2010	2	7.1961
50557	2010	3	26.811
50557	2010	4	67.828
50557	2010	5	132.45
50557	2010	6	180.99
50557	2010	7	121.72
50557	2010	8	93.158
50557	2010	9	85.743
50557	2010	10	44.604
50557	2010	11	13.722
50557	2010	12	3.534
50557	2011	1	2.3011
50557	2011	2	8.3951
50557	2011	3	28.425
50557	2011	4	82.551
50557	2011	5	115.55
50557	2011	6	145.34
50557	2011	7	117.5
50557	2011	8	115.53
50557	2011	9	87.721
50557	2011	10	52.53
50557	2011	11	12.842
50557	2011	12	2.5247
50557	2012	1	2.0401
50557	2012	2	7.4415
50557	2012	3	33.825
50557	2012	4	87.744
50557	2012	5	128.23
50557	2012	6	112.05
50557	2012	7	121.61
50557	2012	8	118.06
50557	2012	9	64.12
50557	2012	10	30.457
50557	2012	11	5.7872
50557	2012	12	2.2593
50557	2013	1	2.3523
50557	2013	2	6.4308
50557	2013	3	21.264
50557	2013	4	59.194
50557	2013	5	126.04
50557	2013	6	125.97
50557	2013	7	112.57
50557	2013	8	79.33
50557	2013	9	73.938
50557	2013	10	38.353
50557	2013	11	15.206
50557	2013	12	2.7301
50557	2014	1	3.2676
50557	2014	2	5.7992
50557	2014	3	34.338
50557	2014	4	110.35
50557	2014	5	93.057
50557	2014	6	126.13
50557	2014	7	98.096
50557	2014	8	86.615
50557	2014	9	62.621
50557	2014	10	36.048
50557	2014	11	10.298
50557	2014	12	3.4207

## Sheet:  Monthly precipitation
stationID	YEAR	MONTH	DATA
50557	1970	1	0.5
50557	1970	2	4.7
50557	1970	3	2.1
50557	1970	4	4
50557	1970	5	38.7
50557	1970	6	39.6
50557	1970	7	102.7
50557	1970	8	69.1
50557	1970	9	84.7
50557	1970	10	0.5
50557	1970	11	4.9
50557	1970	12	7.4
50557	1971	1	3.2
50557	1971	2	3.3
50557	1971	3	7.5
50557	1971	4	14.5
50557	1971	5	31.9
50557	1971	6	88.3
50557	1971	7	84.3
50557	1971	8	147.3
50557	1971	9	75.1
50557	1971	10	15.3
50557	1971	11	1.3
50557	1971	12	4.4
50557	1972	1	2
50557	1972	2	2
50557	1972	3	5
50557	1972	4	7.4
50557	1972	5	38.6
50557	1972	6	81.4
50557	1972	7	163.6
50557	1972	8	87.4
50557	1972	9	72.6
50557	1972	10	43.2
50557	1972	11	6.9
50557	1972	12	4
50557	1973	1	1
50557	1973	2	4.8
50557	1973	3	9.1
50557	1973	4	47
50557	1973	5	40.9
50557	1973	6	24.8
50557	1973	7	139.5
50557	1973	8	36.3
50557	1973	9	15.8
50557	1973	10	10
50557	1973	11	20.3
50557	1973	12	1.7
50557	1974	1	2.8
50557	1974	2	1.7
50557	1974	3	0.2
50557	1974	4	13.8
50557	1974	5	20
50557	1974	6	46.3
50557	1974	7	87
50557	1974	8	171.3
50557	1974	9	105.4
50557	1974	10	5.5
50557	1974	11	2.9
50557	1974	12	3.7
50557	1975	1	3
50557	1975	2	2
50557	1975	3	3.2
50557	1975	4	16.9
50557	1975	5	59.2
50557	1975	6	100.7
50557	1975	7	144.7
50557	1975	8	38.5
50557	1975	9	44.2
50557	1975	10	29.7
50557	1975	11	6.4
50557	1975	12	0.8
50557	1976	1	2.3
50557	1976	2	2.5
50557	1976	3	0.1
50557	1976	4	12.9
50557	1976	5	67.7
50557	1976	6	74.3
50557	1976	7	172.1
50557	1976	8	45.8
50557	1976	9	16.3
50557	1976	10	3
50557	1976	11	2.8
50557	1976	12	6.8
50557	1977	1	0.9
50557	1977	2	2
50557	1977	3	11.4
50557	1977	4	10.2
50557	1977	5	19.1
50557	1977	6	83.2
50557	1977	7	145.7
50557	1977	8	55.9
50557	1977	9	34.4
50557	1977	10	29.9
50557	1977	11	3.5
50557	1977	12	5.8
50557	1978	1	1.7
50557	1978	2	1.3
50557	1978	3	6.3
50557	1978	4	32.5
50557	1978	5	39.1
50557	1978	6	155.6
50557	1978	7	132.4
50557	1978	8	18.1
50557	1978	9	76.5
50557	1978	10	17.6
50557	1978	11	1.4
50557	1978	12	7.5
50557	1979	1	2.7
50557	1979	2	9.7
50557	1979	3	5.1
50557	1979	4	13.3
50557	1979	5	2.2
50557	1979	6	100.3
50557	1979	7	81.6
50557	1979	8	99.2
50557	1979	9	55.3
50557	1979	10	12.9
50557	1979	11	4
50557	1979	12	9
50557	1980	1	3.6
50557	1980	2	1.1
50557	1980	3	1
50557	1980	4	16.5
50557	1980	5	6.7
50557	1980	6	108.3
50557	1980	7	161.6
50557	1980	8	115
50557	1980	9	108
50557	1980	10	8.2
50557	1980	11	3.3
50557	1980	12	1.3
50557	1981	1	0.1
50557	1981	2	3.1
50557	1981	3	2.1
50557	1981	4	2.6
50557	1981	5	44
50557	1981	6	86.4
50557	1981	7	389.1
50557	1981	8	125.8
50557	1981	9	8.2
50557	1981	10	40.6
50557	1981	11	4.1
50557	1981	12	1.4
50557	1982	1	1.2
50557	1982	2	0.3
50557	1982	3	3.7
50557	1982	4	50.5
50557	1982	5	50.7
50557	1982	6	18.3
50557	1982	7	44.3
50557	1982	8	119.3
50557	1982	9	71
50557	1982	10	32.3
50557	1982	11	6.3
50557	1982	12	5.1
50557	1983	1	3.3
50557	1983	2	0.4
50557	1983	3	8.3
50557	1983	4	78.1
50557	1983	5	28.6
50557	1983	6	48.2
50557	1983	7	179.7
50557	1983	8	68.6
50557	1983	9	61.5
50557	1983	10	17.7
50557	1983	11	14.8
50557	1983	12	1.3
50557	1984	1	4.2
50557	1984	2	1.4
50557	1984	3	3
50557	1984	4	37.2
50557	1984	5	16.5
50557	1984	6	46.4
50557	1984	7	184.1
50557	1984	8	240.3
50557	1984	9	52.2
50557	1984	10	11.2
50557	1984	11	5.7
50557	1984	12	0.6
50557	1985	1	5.3
50557	1985	2	5.7
50557	1985	3	1.7
50557	1985	4	7.2
50557	1985	5	4.4
50557	1985	6	95.3
50557	1985	7	42.7
50557	1985	8	161.6
50557	1985	9	44.4
50557	1985	10	15.7
50557	1985	11	4.2
50557	1985	12	3.9
50557	1986	1	1.5
50557	1986	2	0.1
50557	1986	3	4.6
50557	1986	4	10
50557	1986	5	7.4
50557	1986	6	76.1
50557	1986	7	157.2
50557	1986	8	105.6
50557	1986	9	37.4
50557	1986	10	16.9
50557	1986	11	12.9
50557	1986	12	4.3
50557	1987	1	5.4
50557	1987	2	1.6
50557	1987	3	10
50557	1987	4	14.6
50557	1987	5	7.7
50557	1987	6	41.3
50557	1987	7	171.9
50557	1987	8	145.4
50557	1987	9	108.1
50557	1987	10	11.7
50557	1987	11	15.4
50557	1987	12	5.9
50557	1988	1	3
50557	1988	2	1.5
50557	1988	3	7.7
50557	1988	4	35
50557	1988	5	74.1
50557	1988	6	57.8
50557	1988	7	257.2
50557	1988	8	63
50557	1988	9	49.6
50557	1988	10	11.4
50557	1988	11	15.3
50557	1988	12	3.7
50557	1989	1	3.1
50557	1989	2	0.3
50557	1989	3	6.6
50557	1989	4	17.4
50557	1989	5	36.2
50557	1989	6	105
50557	1989	7	179.9
50557	1989	8	94.5
50557	1989	9	78.2
50557	1989	10	23.9
50557	1989	11	1.8
50557	1989	12	13.7
50557	1990	1	0.6
50557	1990	2	7.4
50557	1990	3	3.2
50557	1990	4	34.5
50557	1990	5	34.6
50557	1990	6	136.4
50557	1990	7	85.8
50557	1990	8	138.7
50557	1990	9	97.8
50557	1990	10	2
50557	1990	11	2.8
50557	1990	12	3.1
50557	1991	1	4.3
50557	1991	2	0.9
50557	1991	3	1.5
50557	1991	4	16.9
50557	1991	5	20.5
50557	1991	6	81.3
50557	1991	7	174
50557	1991	8	117.1
50557	1991	9	90.6
50557	1991	10	19.5
50557	1991	11	6
50557	1991	12	10.4
50557	1992	1	2.3
50557	1992	2	2.2
50557	1992	3	2.1
50557	1992	4	2.4
50557	1992	5	8.3
50557	1992	6	42.8
50557	1992	7	112.5
50557	1992	8	174
50557	1992	9	86.6
50557	1992	10	21.7
50557	1992	11	3.1
50557	1992	12	6.6
50557	1993	1	4.8
50557	1993	2	2.7
50557	1993	3	2.2
50557	1993	4	7.3
50557	1993	5	36.3
50557	1993	6	121.5
50557	1993	7	180.3
50557	1993	8	132.9
50557	1993	9	75.5
50557	1993	10	25.9
50557	1993	11	5.9
50557	1993	12	4.1
50557	1994	1	4.3
50557	1994	2	0.9
50557	1994	3	7.4
50557	1994	4	17
50557	1994	5	51.5
50557	1994	6	88
50557	1994	7	192.4
50557	1994	8	33.2
50557	1994	9	105.6
50557	1994	10	73.5
50557	1994	11	8.9
50557	1994	12	3.1
50557	1995	1	0.8
50557	1995	2	1
50557	1995	3	4.8
50557	1995	4	32.3
50557	1995	5	32.4
50557	1995	6	142.9
50557	1995	7	97.1
50557	1995	8	81.9
50557	1995	9	85.8
50557	1995	10	26.8
50557	1995	11	3.4
50557	1995	12	2.8
50557	1996	1	0.9
50557	1996	2	0.9
50557	1996	3	13.8
50557	1996	4	13.9
50557	1996	5	44.9
50557	1996	6	102.1
50557	1996	7	145.3
50557	1996	8	64.6
50557	1996	9	20.6
50557	1996	10	9.4
50557	1996	11	5.7
50557	1996	12	6.8
50557	1997	1	10.2
50557	1997	2	1.1
50557	1997	3	3.9
50557	1997	4	26.9
50557	1997	5	30.5
50557	1997	6	61.4
50557	1997	7	96
50557	1997	8	142.8
50557	1997	9	14.2
50557	1997	10	22.9
50557	1997	11	0.7
50557	1997	12	5.4
50557	1998	1	2.1
50557	1998	2	2.1
50557	1998	3	0.6
50557	1998	4	17.9
50557	1998	5	70.4
50557	1998	6	217.9
50557	1998	7	75.1
50557	1998	8	76.1
50557	1998	9	88.6
50557	1998	10	49.5
50557	1998	11	5.6
50557	1998	12	6.2
50557	1999	1	2.9
50557	1999	2	4.1
50557	1999	3	2.9
50557	1999	4	13.9
50557	1999	5	8.1
50557	1999	6	48.9
50557	1999	7	148.9
50557	1999	8	138.6
50557	1999	9	34.6
50557	1999	10	30.7
50557	1999	11	3.5
50557	1999	12	3.8
50557	2000	1	8.7
50557	2000	2	0
50557	2000	3	4.3
50557	2000	4	23.1
50557	2000	5	28.5
50557	2000	6	52.3
50557	2000	7	81.2
50557	2000	8	118.9
50557	2000	9	38.1
50557	2000	10	30.2
50557	2000	11	11.6
50557	2000	12	4.7
50557	2001	1	3.9
50557	2001	2	0.6
50557	2001	3	3.6
50557	2001	4	11.8
50557	2001	5	30.1
50557	2001	6	25.3
50557	2001	7	145.4
50557	2001	8	56.6
50557	2001	9	19.6
50557	2001	10	4.2
50557	2001	11	3.6
50557	2001	12	4.1
50557	2002	1	11.4
50557	2002	2	0.1
50557	2002	3	0.8
50557	2002	4	43.5
50557	2002	5	21.1
50557	2002	6	45.8
50557	2002	7	72.5
50557	2002	8	115.1
50557	2002	9	22.4
50557	2002	10	53.1
50557	2002	11	1.8
50557	2002	12	2.8
50557	2003	1	2
50557	2003	2	0.9
50557	2003	3	4.2
50557	2003	4	7.9
50557	2003	5	13.6
50557	2003	6	37.1
50557	2003	7	229.9
50557	2003	8	116.2
50557	2003	9	94.4
50557	2003	10	14.9
50557	2003	11	4.3
50557	2003	12	7.9
50557	2004	1	4.6
50557	2004	2	11.2
50557	2004	3	14
50557	2004	4	13.6
50557	2004	5	90.1
50557	2004	6	6.9
50557	2004	7	86.4
50557	2004	8	131.7
50557	2004	9	49
50557	2004	10	17.6
50557	2004	11	3.9
50557	2004	12	6.6
50557	2005	1	2
50557	2005	2	0.6
50557	2005	3	0
50557	2005	4	73.4
50557	2005	5	83.4
50557	2005	6	45.4
50557	2005	7	84.3
50557	2005	8	40.3
50557	2005	9	12.7
50557	2005	10	0
50557	2005	11	6.6
50557	2005	12	4.9
50557	2006	1	6.6
50557	2006	2	3.2
50557	2006	3	4.3
50557	2006	4	12.5
50557	2006	5	5.3
50557	2006	6	126.1
50557	2006	7	89.7
50557	2006	8	73.3
50557	2006	9	40.6
50557	2006	10	18.6
50557	2006	11	3.7
50557	2006	12	0.6
50557	2007	1	4.6
50557	2007	2	4.8
50557	2007	3	12.6
50557	2007	4	11.2
50557	2007	5	69.8
50557	2007	6	62.1
50557	2007	7	37.3
50557	2007	8	48.7
50557	2007	9	7.8
50557	2007	10	22.9
50557	2007	11	3.6
50557	2007	12	5.8
50557	2008	1	0.5
50557	2008	2	0.8
50557	2008	3	15.9
50557	2008	4	13.2
50557	2008	5	62.8
50557	2008	6	108.5
50557	2008	7	128.8
50557	2008	8	70
50557	2008	9	43.5
50557	2008	10	23.3
50557	2008	11	4.9
50557	2008	12	5.6
50557	2009	1	5.5
50557	2009	2	7.3
50557	2009	3	15.2
50557	2009	4	4.6
50557	2009	5	10.8
50557	2009	6	166.3
50557	2009	7	65.2
50557	2009	8	128.3
50557	2009	9	43
50557	2009	10	0.2
50557	2009	11	6.8
50557	2009	12	11.4
50557	2010	1	2.8
50557	2010	2	3.9
50557	2010	3	2.4
50557	2010	4	17.8
50557	2010	5	46.9
50557	2010	6	55
50557	2010	7	174.2
50557	2010	8	181.8
50557	2010	9	16.8
50557	2010	10	4.8
50557	2010	11	20.1
50557	2010	12	19.3
50557	2011	1	1.2
50557	2011	2	0.8
50557	2011	3	3.1
50557	2011	4	2.4
50557	2011	5	82.7
50557	2011	6	49.7
50557	2011	7	126.8
50557	2011	8	44.4
50557	2011	9	11.1
50557	2011	10	2.7
50557	2011	11	3.8
50557	2011	12	2.2
50557	2012	1	0.9
50557	2012	2	1.5
50557	2012	3	1.5
50557	2012	4	12.9
50557	2012	5	25.3
50557	2012	6	140.1
50557	2012	7	88.6
50557	2012	8	26.3
50557	2012	9	175.2
50557	2012	10	36.3
50557	2012	11	14.7
50557	2012	12	10.2
50557	2013	1	6
50557	2013	2	9.8
50557	2013	3	12.4
50557	2013	4	13.9
50557	2013	5	93.8
50557	2013	6	109.8
50557	2013	7	228.1
50557	2013	8	104.8
50557	2013	9	51.5
50557	2013	10	39.1
50557	2013	11	12.4
50557	2013	12	5.4
50557	2014	1	7.6
50557	2014	2	12.5
50557	2014	3	0
50557	2014	4	0.6
50557	2014	5	87.5
50557	2014	6	45.3
50557	2014	7	133.8
50557	2014	8	135.8
50557	2014	9	92.4
50557	2014	10	18.5
50557	2014	11	16.5
50557	2014	12	6.8
