# Supplementary material for: Spatial and temporal characteristics of drought and its correlation with climate indices in Northeast China
Source: PLoS One. 2021 Nov 18;16(11):e0259774. doi: 10.1371/journal.pone.0259774 (PMC8601439; doi:10.1371/journal.pone.0259774)
Supplement: S1 File — (ZIP) [file pone.0259774.s001.zip › Raw data(Including precipitation and evapotranspiration data of each station)/50564.xlsx]

## Sheet: Monthly evapotranspiration
stationID	YEAR	MONTH	DATA
50564	1970	1	2.4925
50564	1970	2	5.6419
50564	1970	3	19.042
50564	1970	4	81.025
50564	1970	5	125.43
50564	1970	6	141.72
50564	1970	7	109.6
50564	1970	8	93.766
50564	1970	9	53.307
50564	1970	10	51.853
50564	1970	11	11.444
50564	1970	12	3.7141
50564	1971	1	3.8235
50564	1971	2	6.279
50564	1971	3	24.067
50564	1971	4	72.143
50564	1971	5	101.12
50564	1971	6	128.56
50564	1971	7	105.17
50564	1971	8	88.877
50564	1971	9	56.88
50564	1971	10	45.441
50564	1971	11	11.996
50564	1971	12	3.5502
50564	1972	1	2.7013
50564	1972	2	7.2536
50564	1972	3	33.833
50564	1972	4	78.081
50564	1972	5	136.92
50564	1972	6	101.67
50564	1972	7	108.29
50564	1972	8	89.06
50564	1972	9	51.194
50564	1972	10	22.87
50564	1972	11	5.9746
50564	1972	12	1.7158
50564	1973	1	1.8781
50564	1973	2	6.8478
50564	1973	3	21.958
50564	1973	4	50.98
50564	1973	5	100.17
50564	1973	6	131.71
50564	1973	7	115.7
50564	1973	8	87.894
50564	1973	9	73.733
50564	1973	10	44.087
50564	1973	11	13.143
50564	1973	12	3.5812
50564	1974	1	2.2923
50564	1974	2	6.178
50564	1974	3	23.659
50564	1974	4	64.368
50564	1974	5	105.09
50564	1974	6	98.775
50564	1974	7	124.21
50564	1974	8	95.812
50564	1974	9	51.066
50564	1974	10	35.061
50564	1974	11	8.0322
50564	1974	12	1.7448
50564	1975	1	4.8201
50564	1975	2	7.0585
50564	1975	3	32.155
50564	1975	4	78.735
50564	1975	5	112.42
50564	1975	6	114.86
50564	1975	7	114.78
50564	1975	8	105.88
50564	1975	9	62.141
50564	1975	10	40.906
50564	1975	11	14.087
50564	1975	12	3.6184
50564	1976	1	4.0944
50564	1976	2	9.9941
50564	1976	3	30.697
50564	1976	4	71.888
50564	1976	5	117.58
50564	1976	6	108.12
50564	1976	7	129.81
50564	1976	8	85.991
50564	1976	9	68.042
50564	1976	10	44.674
50564	1976	11	9.5776
50564	1976	12	2.2534
50564	1977	1	1.8796
50564	1977	2	6.546
50564	1977	3	28.632
50564	1977	4	72.03
50564	1977	5	140.19
50564	1977	6	117.15
50564	1977	7	123
50564	1977	8	100.46
50564	1977	9	82.301
50564	1977	10	51.919
50564	1977	11	7.1732
50564	1977	12	2.111
50564	1978	1	1.9431
50564	1978	2	6.2645
50564	1978	3	25.479
50564	1978	4	67.395
50564	1978	5	134.09
50564	1978	6	128.27
50564	1978	7	108.73
50564	1978	8	96.961
50564	1978	9	67.965
50564	1978	10	36.931
50564	1978	11	13.762
50564	1978	12	3.6748
50564	1979	1	3.0012
50564	1979	2	6.2764
50564	1979	3	21.501
50564	1979	4	57.176
50564	1979	5	134.97
50564	1979	6	115.8
50564	1979	7	123.44
50564	1979	8	100.15
50564	1979	9	55.058
50564	1979	10	43.356
50564	1979	11	8.21
50564	1979	12	3.4517
50564	1980	1	2.3914
50564	1980	2	9.0764
50564	1980	3	25.051
50564	1980	4	56.992
50564	1980	5	120.86
50564	1980	6	124.65
50564	1980	7	111.99
50564	1980	8	93.743
50564	1980	9	50.608
50564	1980	10	32.996
50564	1980	11	11.151
50564	1980	12	3.2692
50564	1981	1	3.9625
50564	1981	2	6.3283
50564	1981	3	28.771
50564	1981	4	89.261
50564	1981	5	103.53
50564	1981	6	102.47
50564	1981	7	111.49
50564	1981	8	81.708
50564	1981	9	61.484
50564	1981	10	34.705
50564	1981	11	8.3151
50564	1981	12	4.3752
50564	1982	1	4.6371
50564	1982	2	8.8261
50564	1982	3	29.444
50564	1982	4	80.889
50564	1982	5	104.7
50564	1982	6	148.38
50564	1982	7	119.34
50564	1982	8	102.27
50564	1982	9	59.327
50564	1982	10	31.971
50564	1982	11	8.4564
50564	1982	12	3.9774
50564	1983	1	5.4848
50564	1983	2	7.0339
50564	1983	3	29.85
50564	1983	4	53.907
50564	1983	5	110.07
50564	1983	6	86.857
50564	1983	7	97.996
50564	1983	8	93.138
50564	1983	9	56.747
50564	1983	10	40.275
50564	1983	11	12.185
50564	1983	12	3.1524
50564	1984	1	2.3418
50564	1984	2	6.028
50564	1984	3	20.108
50564	1984	4	60.546
50564	1984	5	121.34
50564	1984	6	115.02
50564	1984	7	105.03
50564	1984	8	85.145
50564	1984	9	63.898
50564	1984	10	33.009
50564	1984	11	9.5316
50564	1984	12	3.0475
50564	1985	1	2.4157
50564	1985	2	6.6843
50564	1985	3	29.987
50564	1985	4	70.854
50564	1985	5	135.45
50564	1985	6	119.92
50564	1985	7	124.03
50564	1985	8	78.32
50564	1985	9	54.688
50564	1985	10	36.425
50564	1985	11	11.335
50564	1985	12	1.6747
50564	1986	1	4.2277
50564	1986	2	10.818
50564	1986	3	30.271
50564	1986	4	69.024
50564	1986	5	122.47
50564	1986	6	131.92
50564	1986	7	106.3
50564	1986	8	89.768
50564	1986	9	64.753
50564	1986	10	35.073
50564	1986	11	7.5646
50564	1986	12	2.512
50564	1987	1	3.2716
50564	1987	2	9.4206
50564	1987	3	22.35
50564	1987	4	66.237
50564	1987	5	110.71
50564	1987	6	132.88
50564	1987	7	111.2
50564	1987	8	80.258
50564	1987	9	64.138
50564	1987	10	39.804
50564	1987	11	7.7671
50564	1987	12	3.5501
50564	1988	1	4.0468
50564	1988	2	6.9129
50564	1988	3	23.39
50564	1988	4	68.438
50564	1988	5	86.931
50564	1988	6	130.55
50564	1988	7	105.11
50564	1988	8	89.621
50564	1988	9	52.719
50564	1988	10	34.473
50564	1988	11	12.636
50564	1988	12	5.1826
50564	1989	1	5.2489
50564	1989	2	12.252
50564	1989	3	33.456
50564	1989	4	79.934
50564	1989	5	116.85
50564	1989	6	111.02
50564	1989	7	114.42
50564	1989	8	109.27
50564	1989	9	65.734
50564	1989	10	31.824
50564	1989	11	12.073
50564	1989	12	4.5276
50564	1990	1	2.9145
50564	1990	2	8.1876
50564	1990	3	42.271
50564	1990	4	66.195
50564	1990	5	105.47
50564	1990	6	105.06
50564	1990	7	119.29
50564	1990	8	87.223
50564	1990	9	56.391
50564	1990	10	39.868
50564	1990	11	17.897
50564	1990	12	7.0706
50564	1991	1	2.92
50564	1991	2	9.4699
50564	1991	3	34.888
50564	1991	4	65.866
50564	1991	5	119.42
50564	1991	6	111.45
50564	1991	7	101.44
50564	1991	8	96.622
50564	1991	9	48.567
50564	1991	10	34.685
50564	1991	11	9.294
50564	1991	12	3.1205
50564	1992	1	4.1039
50564	1992	2	10.151
50564	1992	3	33.677
50564	1992	4	61.292
50564	1992	5	115.01
50564	1992	6	111.27
50564	1992	7	123.42
50564	1992	8	85.914
50564	1992	9	47.698
50564	1992	10	37.32
50564	1992	11	12.975
50564	1992	12	3.0271
50564	1993	1	2.9137
50564	1993	2	11.729
50564	1993	3	34.536
50564	1993	4	72.299
50564	1993	5	111.37
50564	1993	6	89.424
50564	1993	7	102.85
50564	1993	8	90.969
50564	1993	9	64.751
50564	1993	10	44.011
50564	1993	11	9.4083
50564	1993	12	2.3762
50564	1994	1	2.2196
50564	1994	2	9.09
50564	1994	3	24.86
50564	1994	4	66.97
50564	1994	5	108.39
50564	1994	6	126.47
50564	1994	7	128.85
50564	1994	8	97.382
50564	1994	9	57.305
50564	1994	10	37.347
50564	1994	11	13.193
50564	1994	12	2.8334
50564	1995	1	5.6098
50564	1995	2	8.8183
50564	1995	3	25.005
50564	1995	4	65.729
50564	1995	5	108.54
50564	1995	6	118.52
50564	1995	7	111.54
50564	1995	8	101.72
50564	1995	9	61.164
50564	1995	10	38.421
50564	1995	11	17.496
50564	1995	12	3.5331
50564	1996	1	3.2555
50564	1996	2	9.7848
50564	1996	3	28.135
50564	1996	4	73.084
50564	1996	5	117.76
50564	1996	6	113.67
50564	1996	7	113.78
50564	1996	8	94.555
50564	1996	9	68.334
50564	1996	10	37.957
50564	1996	11	9.1406
50564	1996	12	2.1641
50564	1997	1	2.8874
50564	1997	2	9.7463
50564	1997	3	28.329
50564	1997	4	90.924
50564	1997	5	108.13
50564	1997	6	123.27
50564	1997	7	132.27
50564	1997	8	87.682
50564	1997	9	63.032
50564	1997	10	28.409
50564	1997	11	17.471
50564	1997	12	3.549
50564	1998	1	2.0844
50564	1998	2	10.7
50564	1998	3	41.143
50564	1998	4	89.068
50564	1998	5	133.66
50564	1998	6	108.83
50564	1998	7	111.68
50564	1998	8	76.789
50564	1998	9	68.329
50564	1998	10	33.089
50564	1998	11	6.3996
50564	1998	12	2.1254
50564	1999	1	3.9484
50564	1999	2	8.87
50564	1999	3	20.253
50564	1999	4	76.37
50564	1999	5	116.57
50564	1999	6	125.96
50564	1999	7	129.37
50564	1999	8	93.65
50564	1999	9	60.831
50564	1999	10	38.436
50564	1999	11	11.595
50564	1999	12	2.5767
50564	2000	1	2.4157
50564	2000	2	6.2876
50564	2000	3	23.818
50564	2000	4	56.588
50564	2000	5	120.67
50564	2000	6	159.18
50564	2000	7	133.77
50564	2000	8	109.28
50564	2000	9	72.061
50564	2000	10	32.997
50564	2000	11	7.4114
50564	2000	12	2.0086
50564	2001	1	2.623
50564	2001	2	7.0245
50564	2001	3	24.444
50564	2001	4	77.991
50564	2001	5	116.11
50564	2001	6	152.38
50564	2001	7	110.41
50564	2001	8	101.16
50564	2001	9	77.42
50564	2001	10	35.701
50564	2001	11	13.639
50564	2001	12	3.4603
50564	2002	1	3.9172
50564	2002	2	12.394
50564	2002	3	36.616
50564	2002	4	68.552
50564	2002	5	120.44
50564	2002	6	126.53
50564	2002	7	124.82
50564	2002	8	96.388
50564	2002	9	78.587
50564	2002	10	30.292
50564	2002	11	5.9937
50564	2002	12	1.7294
50564	2003	1	2.2874
50564	2003	2	5.8382
50564	2003	3	36.581
50564	2003	4	92.786
50564	2003	5	129.85
50564	2003	6	133.54
50564	2003	7	101.39
50564	2003	8	80.847
50564	2003	9	60.636
50564	2003	10	35.834
50564	2003	11	8.7655
50564	2003	12	3.921
50564	2004	1	3.6002
50564	2004	2	7.6675
50564	2004	3	30.795
50564	2004	4	73.928
50564	2004	5	104.09
50564	2004	6	162.3
50564	2004	7	136.1
50564	2004	8	97.721
50564	2004	9	72.37
50564	2004	10	42.9
50564	2004	11	13.831
50564	2004	12	3.8859
50564	2005	1	4.9004
50564	2005	2	8.3506
50564	2005	3	36.266
50564	2005	4	56.334
50564	2005	5	94.209
50564	2005	6	128.53
50564	2005	7	121.38
50564	2005	8	109.09
50564	2005	9	72.464
50564	2005	10	53.651
50564	2005	11	9.649
50564	2005	12	4.1779
50564	2006	1	4.5185
50564	2006	2	8.2667
50564	2006	3	28.112
50564	2006	4	61.106
50564	2006	5	151.03
50564	2006	6	101.09
50564	2006	7	123.42
50564	2006	8	108.09
50564	2006	9	68.707
50564	2006	10	48.261
50564	2006	11	9.1832
50564	2006	12	3.3133
50564	2007	1	5.2019
50564	2007	2	10.501
50564	2007	3	28.139
50564	2007	4	70.928
50564	2007	5	103.25
50564	2007	6	143.8
50564	2007	7	148.39
50564	2007	8	116.54
50564	2007	9	63.025
50564	2007	10	37.491
50564	2007	11	11.067
50564	2007	12	3.3745
50564	2008	1	4.4252
50564	2008	2	12.342
50564	2008	3	36.61
50564	2008	4	79.023
50564	2008	5	103.09
50564	2008	6	137.49
50564	2008	7	123.43
50564	2008	8	108.05
50564	2008	9	63.387
50564	2008	10	31.808
50564	2008	11	11.436
50564	2008	12	3.8546
50564	2009	1	3.252
50564	2009	2	6.556
50564	2009	3	23.102
50564	2009	4	82.654
50564	2009	5	152.06
50564	2009	6	83.191
50564	2009	7	113.15
50564	2009	8	97.38
50564	2009	9	58.326
50564	2009	10	27.954
50564	2009	11	10.965
50564	2009	12	2.7021
50564	2010	1	3.6029
50564	2010	2	7.1109
50564	2010	3	21.597
50564	2010	4	53.763
50564	2010	5	113.46
50564	2010	6	157.14
50564	2010	7	112.61
50564	2010	8	84.878
50564	2010	9	69.204
50564	2010	10	35.793
50564	2010	11	9.3673
50564	2010	12	2.3825
50564	2011	1	2.7127
50564	2011	2	8.8031
50564	2011	3	29.33
50564	2011	4	72.23
50564	2011	5	102.48
50564	2011	6	115.61
50564	2011	7	120.51
50564	2011	8	104.03
50564	2011	9	74.916
50564	2011	10	43.712
50564	2011	11	10.72
50564	2011	12	2.3254
50564	2012	1	2.3768
50564	2012	2	7.394
50564	2012	3	30.804
50564	2012	4	68.074
50564	2012	5	112.96
50564	2012	6	113.12
50564	2012	7	107.9
50564	2012	8	106.85
50564	2012	9	57.545
50564	2012	10	28.938
50564	2012	11	6.6125
50564	2012	12	3.0435
50564	2013	1	3.5466
50564	2013	2	7.8629
50564	2013	3	23.993
50564	2013	4	54.751
50564	2013	5	106.42
50564	2013	6	116.37
50564	2013	7	103.97
50564	2013	8	73.141
50564	2013	9	64.544
50564	2013	10	32.348
50564	2013	11	12.211
50564	2013	12	1.6401
50564	2014	1	3.1282
50564	2014	2	7.0182
50564	2014	3	32.417
50564	2014	4	92.827
50564	2014	5	84.095
50564	2014	6	124.61
50564	2014	7	94.523
50564	2014	8	83.697
50564	2014	9	62.24
50564	2014	10	35.119
50564	2014	11	10.398
50564	2014	12	3.3011

## Sheet: Monthly precipitation
stationID	YEAR	MONTH	DATA
50564	1970	1	1.2
50564	1970	2	9.1
50564	1970	3	6.2
50564	1970	4	13
50564	1970	5	59
50564	1970	6	38
50564	1970	7	150
50564	1970	8	65.6
50564	1970	9	83.6
50564	1970	10	0.5
50564	1970	11	6.6
50564	1970	12	9.4
50564	1971	1	4.2
50564	1971	2	5
50564	1971	3	7.4
50564	1971	4	18.2
50564	1971	5	46.3
50564	1971	6	72.7
50564	1971	7	66.3
50564	1971	8	70.3
50564	1971	9	76.8
50564	1971	10	14.2
50564	1971	11	2.6
50564	1971	12	5.9
50564	1972	1	1.2
50564	1972	2	4.1
50564	1972	3	10.9
50564	1972	4	9.8
50564	1972	5	51.3
50564	1972	6	168.9
50564	1972	7	170
50564	1972	8	136.3
50564	1972	9	76
50564	1972	10	48.5
50564	1972	11	18.7
50564	1972	12	6.8
50564	1973	1	2.7
50564	1973	2	5.8
50564	1973	3	6.2
50564	1973	4	29.7
50564	1973	5	66.3
50564	1973	6	29.8
50564	1973	7	155.8
50564	1973	8	79.9
50564	1973	9	23.4
50564	1973	10	10.6
50564	1973	11	18.9
50564	1973	12	3.6
50564	1974	1	1.4
50564	1974	2	2.6
50564	1974	3	1.7
50564	1974	4	18.4
50564	1974	5	64.6
50564	1974	6	89
50564	1974	7	67.2
50564	1974	8	123.9
50564	1974	9	70.1
50564	1974	10	18.5
50564	1974	11	7.9
50564	1974	12	4.9
50564	1975	1	5.6
50564	1975	2	1.7
50564	1975	3	4.9
50564	1975	4	20.8
50564	1975	5	93.1
50564	1975	6	77.5
50564	1975	7	150.5
50564	1975	8	84.1
50564	1975	9	61.6
50564	1975	10	24
50564	1975	11	6.7
50564	1975	12	2.3
50564	1976	1	4.9
50564	1976	2	1.9
50564	1976	3	1.5
50564	1976	4	26.5
50564	1976	5	77.3
50564	1976	6	74.7
50564	1976	7	129.3
50564	1976	8	65.2
50564	1976	9	13.7
50564	1976	10	5.3
50564	1976	11	3
50564	1976	12	9.1
50564	1977	1	1
50564	1977	2	3.3
50564	1977	3	17
50564	1977	4	23.2
50564	1977	5	25.2
50564	1977	6	33.8
50564	1977	7	146.8
50564	1977	8	77.5
50564	1977	9	25.9
50564	1977	10	30.1
50564	1977	11	4.7
50564	1977	12	4.7
50564	1978	1	2.6
50564	1978	2	1.8
50564	1978	3	10.8
50564	1978	4	38.3
50564	1978	5	42
50564	1978	6	66.3
50564	1978	7	170.4
50564	1978	8	45.8
50564	1978	9	62.6
50564	1978	10	16.8
50564	1978	11	0.2
50564	1978	12	9.7
50564	1979	1	7.6
50564	1979	2	12.3
50564	1979	3	6.8
50564	1979	4	17.3
50564	1979	5	18.7
50564	1979	6	101.6
50564	1979	7	113.7
50564	1979	8	103.7
50564	1979	9	74.7
50564	1979	10	22.3
50564	1979	11	5.9
50564	1979	12	8.4
50564	1980	1	5.9
50564	1980	2	1.3
50564	1980	3	1.8
50564	1980	4	14.3
50564	1980	5	22.1
50564	1980	6	107.9
50564	1980	7	105.4
50564	1980	8	95.7
50564	1980	9	99.6
50564	1980	10	12.4
50564	1980	11	6.8
50564	1980	12	6
50564	1981	1	0.1
50564	1981	2	1.5
50564	1981	3	0.4
50564	1981	4	22.5
50564	1981	5	59.8
50564	1981	6	151.9
50564	1981	7	120.4
50564	1981	8	141.8
50564	1981	9	31.5
50564	1981	10	27.9
50564	1981	11	8.2
50564	1981	12	1.8
50564	1982	1	5.4
50564	1982	2	2.6
50564	1982	3	5.4
50564	1982	4	45.2
50564	1982	5	48.8
50564	1982	6	21.9
50564	1982	7	173.9
50564	1982	8	149.7
50564	1982	9	92.7
50564	1982	10	40.3
50564	1982	11	9.6
50564	1982	12	8
50564	1983	1	2.4
50564	1983	2	0
50564	1983	3	8.1
50564	1983	4	104.3
50564	1983	5	52.4
50564	1983	6	93
50564	1983	7	161.6
50564	1983	8	120
50564	1983	9	118.6
50564	1983	10	11.7
50564	1983	11	17.1
50564	1983	12	1.4
50564	1984	1	7.1
50564	1984	2	4.7
50564	1984	3	4.2
50564	1984	4	18.2
50564	1984	5	24.9
50564	1984	6	106.5
50564	1984	7	245.1
50564	1984	8	185.5
50564	1984	9	80
50564	1984	10	21.3
50564	1984	11	14.5
50564	1984	12	1.1
50564	1985	1	6.3
50564	1985	2	6.3
50564	1985	3	5.8
50564	1985	4	6.3
50564	1985	5	17.1
50564	1985	6	109.1
50564	1985	7	24.7
50564	1985	8	159.3
50564	1985	9	85.9
50564	1985	10	16.1
50564	1985	11	11.9
50564	1985	12	3.6
50564	1986	1	2.3
50564	1986	2	1.2
50564	1986	3	10.6
50564	1986	4	9
50564	1986	5	17.7
50564	1986	6	62.1
50564	1986	7	195.3
50564	1986	8	146.4
50564	1986	9	26.6
50564	1986	10	14.6
50564	1986	11	14.4
50564	1986	12	3.7
50564	1987	1	7.6
50564	1987	2	1.2
50564	1987	3	14.4
50564	1987	4	23.4
50564	1987	5	28.2
50564	1987	6	39.2
50564	1987	7	125.2
50564	1987	8	179.4
50564	1987	9	105.9
50564	1987	10	24.1
50564	1987	11	21.1
50564	1987	12	12.7
50564	1988	1	9.3
50564	1988	2	4
50564	1988	3	8
50564	1988	4	27.8
50564	1988	5	102.1
50564	1988	6	82.9
50564	1988	7	99.4
50564	1988	8	74.1
50564	1988	9	99.9
50564	1988	10	18
50564	1988	11	22.7
50564	1988	12	3.8
50564	1989	1	6.1
50564	1989	2	0.1
50564	1989	3	2.3
50564	1989	4	24.2
50564	1989	5	26.6
50564	1989	6	83.3
50564	1989	7	111.2
50564	1989	8	28.2
50564	1989	9	47.7
50564	1989	10	31.1
50564	1989	11	0.9
50564	1989	12	11.7
50564	1990	1	0.1
50564	1990	2	8.2
50564	1990	3	0.9
50564	1990	4	32.1
50564	1990	5	59.8
50564	1990	6	124.5
50564	1990	7	229.1
50564	1990	8	176.3
50564	1990	9	75.5
50564	1990	10	6.8
50564	1990	11	4.3
50564	1990	12	7.4
50564	1991	1	3.4
50564	1991	2	0.8
50564	1991	3	1.4
50564	1991	4	24.4
50564	1991	5	42
50564	1991	6	104.3
50564	1991	7	132.9
50564	1991	8	151
50564	1991	9	92.8
50564	1991	10	32.9
50564	1991	11	6.5
50564	1991	12	15.8
50564	1992	1	1.7
50564	1992	2	1.4
50564	1992	3	1
50564	1992	4	17.7
50564	1992	5	14.6
50564	1992	6	69.9
50564	1992	7	118.9
50564	1992	8	81.3
50564	1992	9	113.3
50564	1992	10	23.1
50564	1992	11	6.6
50564	1992	12	7.2
50564	1993	1	7.2
50564	1993	2	3.7
50564	1993	3	2.3
50564	1993	4	8.4
50564	1993	5	50.5
50564	1993	6	213.9
50564	1993	7	97.5
50564	1993	8	158.7
50564	1993	9	115.3
50564	1993	10	15.3
50564	1993	11	7.7
50564	1993	12	7
50564	1994	1	5.4
50564	1994	2	2.4
50564	1994	3	15
50564	1994	4	9.8
50564	1994	5	37.3
50564	1994	6	21.5
50564	1994	7	238
50564	1994	8	40.8
50564	1994	9	102.5
50564	1994	10	77.6
50564	1994	11	16.2
50564	1994	12	8.4
50564	1995	1	4.8
50564	1995	2	1.5
50564	1995	3	18.1
50564	1995	4	36.3
50564	1995	5	43
50564	1995	6	44.7
50564	1995	7	172.2
50564	1995	8	61.4
50564	1995	9	108
50564	1995	10	15.1
50564	1995	11	11
50564	1995	12	7.2
50564	1996	1	1.8
50564	1996	2	3.4
50564	1996	3	18.4
50564	1996	4	15.2
50564	1996	5	16.7
50564	1996	6	110.5
50564	1996	7	122.2
50564	1996	8	173
50564	1996	9	12.2
50564	1996	10	8.3
50564	1996	11	17
50564	1996	12	8.9
50564	1997	1	10.5
50564	1997	2	2.6
50564	1997	3	4.7
50564	1997	4	6.6
50564	1997	5	27.4
50564	1997	6	90.2
50564	1997	7	93.3
50564	1997	8	112.3
50564	1997	9	21.3
50564	1997	10	39.1
50564	1997	11	1.1
50564	1997	12	8.1
50564	1998	1	1.2
50564	1998	2	6.5
50564	1998	3	3.6
50564	1998	4	26.2
50564	1998	5	62.8
50564	1998	6	140.9
50564	1998	7	112.5
50564	1998	8	102.5
50564	1998	9	84.6
50564	1998	10	70.7
50564	1998	11	7.7
50564	1998	12	5.5
50564	1999	1	5.4
50564	1999	2	2.7
50564	1999	3	1.9
50564	1999	4	12.9
50564	1999	5	10.8
50564	1999	6	75
50564	1999	7	380.7
50564	1999	8	164.3
50564	1999	9	52.8
50564	1999	10	22.7
50564	1999	11	7.3
50564	1999	12	2.7
50564	2000	1	17.8
50564	2000	2	0.3
50564	2000	3	8.7
50564	2000	4	44.6
50564	2000	5	26.3
50564	2000	6	21.5
50564	2000	7	123.4
50564	2000	8	137.8
50564	2000	9	27.4
50564	2000	10	36
50564	2000	11	9.7
50564	2000	12	4.8
50564	2001	1	3.3
50564	2001	2	3.4
50564	2001	3	9.3
50564	2001	4	13.5
50564	2001	5	57.4
50564	2001	6	5.7
50564	2001	7	116.9
50564	2001	8	90.1
50564	2001	9	25.2
50564	2001	10	2.4
50564	2001	11	8.4
50564	2001	12	6.7
50564	2002	1	23.1
50564	2002	2	2.3
50564	2002	3	2.1
50564	2002	4	57.7
50564	2002	5	52.6
50564	2002	6	81.8
50564	2002	7	186.8
50564	2002	8	45.4
50564	2002	9	28.2
50564	2002	10	42.4
50564	2002	11	1
50564	2002	12	6.5
50564	2003	1	1.6
50564	2003	2	2.3
50564	2003	3	0.2
50564	2003	4	19.6
50564	2003	5	27.3
50564	2003	6	89.8
50564	2003	7	214.5
50564	2003	8	281.2
50564	2003	9	99.1
50564	2003	10	14.6
50564	2003	11	8.6
50564	2003	12	8.7
50564	2004	1	10.1
50564	2004	2	16
50564	2004	3	25.1
50564	2004	4	13.8
50564	2004	5	90.9
50564	2004	6	12.3
50564	2004	7	61.3
50564	2004	8	143.8
50564	2004	9	46.2
50564	2004	10	23.4
50564	2004	11	5
50564	2004	12	12.3
50564	2005	1	5.6
50564	2005	2	3.8
50564	2005	3	3.6
50564	2005	4	55.6
50564	2005	5	102.4
50564	2005	6	83.5
50564	2005	7	48.7
50564	2005	8	48.3
50564	2005	9	37.8
50564	2005	10	0.2
50564	2005	11	14.8
50564	2005	12	6.9
50564	2006	1	10.3
50564	2006	2	5.8
50564	2006	3	8.8
50564	2006	4	15.9
50564	2006	5	3
50564	2006	6	158.4
50564	2006	7	178.9
50564	2006	8	32.6
50564	2006	9	37.1
50564	2006	10	8.3
50564	2006	11	10.3
50564	2006	12	1.6
50564	2007	1	4.7
50564	2007	2	10.1
50564	2007	3	14.8
50564	2007	4	20.7
50564	2007	5	39.9
50564	2007	6	57
50564	2007	7	47
50564	2007	8	76.6
50564	2007	9	18.9
50564	2007	10	34.7
50564	2007	11	5
50564	2007	12	7.6
50564	2008	1	0.5
50564	2008	2	1.2
50564	2008	3	32
50564	2008	4	27.8
50564	2008	5	70
50564	2008	6	34.3
50564	2008	7	91.6
50564	2008	8	47.8
50564	2008	9	57.7
50564	2008	10	24.4
50564	2008	11	7.2
50564	2008	12	11.5
50564	2009	1	8.3
50564	2009	2	10
50564	2009	3	26.4
50564	2009	4	7.3
50564	2009	5	36.2
50564	2009	6	184.4
50564	2009	7	167.4
50564	2009	8	142.9
50564	2009	9	27.7
50564	2009	10	16
50564	2009	11	12.5
50564	2009	12	24.6
50564	2010	1	6.1
50564	2010	2	12.1
50564	2010	3	11.7
50564	2010	4	31.9
50564	2010	5	47.2
50564	2010	6	86.3
50564	2010	7	140
50564	2010	8	125.6
50564	2010	9	15.2
50564	2010	10	17.3
50564	2010	11	22.7
50564	2010	12	25.9
50564	2011	1	3.6
50564	2011	2	0.6
50564	2011	3	3.1
50564	2011	4	5.8
50564	2011	5	106.7
50564	2011	6	67.5
50564	2011	7	66.4
50564	2011	8	84.8
50564	2011	9	12.9
50564	2011	10	13.8
50564	2011	11	5.8
50564	2011	12	6.7
50564	2012	1	2.6
50564	2012	2	4.5
50564	2012	3	2.7
50564	2012	4	22.7
50564	2012	5	22.4
50564	2012	6	113.4
50564	2012	7	130.6
50564	2012	8	30.6
50564	2012	9	157.3
50564	2012	10	53.2
50564	2012	11	25
50564	2012	12	16
50564	2013	1	5.8
50564	2013	2	13.6
50564	2013	3	16.5
50564	2013	4	17.1
50564	2013	5	51.1
50564	2013	6	91.6
50564	2013	7	165.3
50564	2013	8	279.2
50564	2013	9	61.8
50564	2013	10	27.3
50564	2013	11	22.9
50564	2013	12	7.6
50564	2014	1	5.8
50564	2014	2	12.3
50564	2014	3	0.1
50564	2014	4	3.6
50564	2014	5	102
50564	2014	6	97.3
50564	2014	7	193.3
50564	2014	8	26.5
50564	2014	9	107.7
50564	2014	10	30.7
50564	2014	11	23.2
50564	2014	12	8.5
