# Supplementary material for: Spatial and temporal characteristics of drought and its correlation with climate indices in Northeast China
Source: PLoS One. 2021 Nov 18;16(11):e0259774. doi: 10.1371/journal.pone.0259774 (PMC8601439; doi:10.1371/journal.pone.0259774)
Supplement: S1 File — (ZIP) [file pone.0259774.s001.zip › Raw data(Including precipitation and evapotranspiration data of each station)/50566.xlsx]

## Sheet: Monthly evapotranspiration
stationID	YEAR	MONTH	DATA
50566	1970	1	1.8385
50566	1970	2	5.6946
50566	1970	3	19.338
50566	1970	4	88.167
50566	1970	5	142.89
50566	1970	6	155.31
50566	1970	7	122.59
50566	1970	8	109.02
50566	1970	9	60.438
50566	1970	10	60.299
50566	1970	11	10.723
50566	1970	12	2.6402
50566	1971	1	2.8431
50566	1971	2	5.4467
50566	1971	3	23.355
50566	1971	4	70.525
50566	1971	5	99.279
50566	1971	6	148.03
50566	1971	7	116.43
50566	1971	8	100.49
50566	1971	9	70.276
50566	1971	10	46.072
50566	1971	11	13.132
50566	1971	12	3.9127
50566	1972	1	1.6529
50566	1972	2	5.0705
50566	1972	3	33.102
50566	1972	4	80.986
50566	1972	5	128.35
50566	1972	6	105.85
50566	1972	7	112.37
50566	1972	8	93.148
50566	1972	9	54.707
50566	1972	10	22.823
50566	1972	11	5.6974
50566	1972	12	1.3429
50566	1973	1	1.5148
50566	1973	2	6.83
50566	1973	3	21.863
50566	1973	4	54.028
50566	1973	5	108.41
50566	1973	6	137.19
50566	1973	7	123.7
50566	1973	8	96.86
50566	1973	9	79.871
50566	1973	10	49.314
50566	1973	11	14.241
50566	1973	12	3.3723
50566	1974	1	1.6467
50566	1974	2	6.2353
50566	1974	3	24.207
50566	1974	4	62.361
50566	1974	5	112.43
50566	1974	6	101.71
50566	1974	7	134.41
50566	1974	8	94.146
50566	1974	9	54.494
50566	1974	10	36.533
50566	1974	11	8.0859
50566	1974	12	1.5052
50566	1975	1	2.9682
50566	1975	2	6.1984
50566	1975	3	30.675
50566	1975	4	77.687
50566	1975	5	115.63
50566	1975	6	128.12
50566	1975	7	131.24
50566	1975	8	120.27
50566	1975	9	68.118
50566	1975	10	43.043
50566	1975	11	14.79
50566	1975	12	3.1524
50566	1976	1	3.2145
50566	1976	2	9.6654
50566	1976	3	31.271
50566	1976	4	78.555
50566	1976	5	113.25
50566	1976	6	123.53
50566	1976	7	137.18
50566	1976	8	90.034
50566	1976	9	68.325
50566	1976	10	47.291
50566	1976	11	8.3462
50566	1976	12	1.3043
50566	1977	1	0.94958
50566	1977	2	5.3449
50566	1977	3	25.877
50566	1977	4	68.324
50566	1977	5	134.07
50566	1977	6	125.54
50566	1977	7	125.83
50566	1977	8	106.5
50566	1977	9	90.281
50566	1977	10	47.98
50566	1977	11	5.8217
50566	1977	12	0.96558
50566	1978	1	1.6198
50566	1978	2	5.1944
50566	1978	3	26.843
50566	1978	4	66.045
50566	1978	5	129.86
50566	1978	6	144.32
50566	1978	7	115.85
50566	1978	8	105.69
50566	1978	9	76.366
50566	1978	10	43.314
50566	1978	11	17.972
50566	1978	12	3.2817
50566	1979	1	3.2271
50566	1979	2	6.6273
50566	1979	3	23.246
50566	1979	4	61.11
50566	1979	5	139.58
50566	1979	6	122.87
50566	1979	7	132.62
50566	1979	8	112.54
50566	1979	9	64.735
50566	1979	10	49.85
50566	1979	11	8.719
50566	1979	12	2.9866
50566	1980	1	2.9105
50566	1980	2	8.3998
50566	1980	3	25.368
50566	1980	4	57.905
50566	1980	5	117.66
50566	1980	6	128.26
50566	1980	7	126.99
50566	1980	8	109.15
50566	1980	9	53.099
50566	1980	10	33.177
50566	1980	11	9.7945
50566	1980	12	3.0098
50566	1981	1	2.9627
50566	1981	2	5.1586
50566	1981	3	25.445
50566	1981	4	88.116
50566	1981	5	107.34
50566	1981	6	110.67
50566	1981	7	117.31
50566	1981	8	83.45
50566	1981	9	61.826
50566	1981	10	30.494
50566	1981	11	9.2011
50566	1981	12	3.5785
50566	1982	1	3.238
50566	1982	2	7.0643
50566	1982	3	26.314
50566	1982	4	87.007
50566	1982	5	105.45
50566	1982	6	155.82
50566	1982	7	126.82
50566	1982	8	106.34
50566	1982	9	62.067
50566	1982	10	29.53
50566	1982	11	8.9093
50566	1982	12	3.3117
50566	1983	1	4.4843
50566	1983	2	5.6563
50566	1983	3	27.375
50566	1983	4	56.028
50566	1983	5	111.37
50566	1983	6	94.666
50566	1983	7	108.86
50566	1983	8	93.253
50566	1983	9	57.5
50566	1983	10	40.987
50566	1983	11	12.678
50566	1983	12	1.9676
50566	1984	1	1.6705
50566	1984	2	5.5572
50566	1984	3	19.72
50566	1984	4	59.626
50566	1984	5	127.98
50566	1984	6	119.69
50566	1984	7	104.1
50566	1984	8	88.752
50566	1984	9	68.981
50566	1984	10	30.801
50566	1984	11	11.205
50566	1984	12	3.0487
50566	1985	1	1.8813
50566	1985	2	5.843
50566	1985	3	30.367
50566	1985	4	70.08
50566	1985	5	133.01
50566	1985	6	125.65
50566	1985	7	130.32
50566	1985	8	83.194
50566	1985	9	57.942
50566	1985	10	38.013
50566	1985	11	11.116
50566	1985	12	0.6096
50566	1986	1	2.3329
50566	1986	2	7.3882
50566	1986	3	30.802
50566	1986	4	68.53
50566	1986	5	118.91
50566	1986	6	136.38
50566	1986	7	113.3
50566	1986	8	92.779
50566	1986	9	69.059
50566	1986	10	33.402
50566	1986	11	6.3007
50566	1986	12	1.1601
50566	1987	1	2.5123
50566	1987	2	7.5101
50566	1987	3	22.362
50566	1987	4	69.537
50566	1987	5	109.2
50566	1987	6	144.16
50566	1987	7	118.59
50566	1987	8	82.786
50566	1987	9	58.223
50566	1987	10	36.034
50566	1987	11	7.3966
50566	1987	12	2.4836
50566	1988	1	3.4412
50566	1988	2	6.4889
50566	1988	3	23.475
50566	1988	4	69.526
50566	1988	5	93.993
50566	1988	6	137.52
50566	1988	7	115.18
50566	1988	8	90.986
50566	1988	9	59.002
50566	1988	10	34.839
50566	1988	11	9.4747
50566	1988	12	1.9865
50566	1989	1	1.9146
50566	1989	2	8.886
50566	1989	3	33.792
50566	1989	4	78.136
50566	1989	5	117.11
50566	1989	6	123.49
50566	1989	7	125.27
50566	1989	8	119.19
50566	1989	9	63.508
50566	1989	10	33.884
50566	1989	11	9.8858
50566	1989	12	3.1377
50566	1990	1	1.4119
50566	1990	2	6.094
50566	1990	3	38.919
50566	1990	4	66.402
50566	1990	5	107.87
50566	1990	6	112.34
50566	1990	7	124.32
50566	1990	8	92.111
50566	1990	9	59.994
50566	1990	10	37.011
50566	1990	11	15.013
50566	1990	12	6.6013
50566	1991	1	2.3813
50566	1991	2	7.1759
50566	1991	3	29.705
50566	1991	4	65.358
50566	1991	5	110.19
50566	1991	6	110.67
50566	1991	7	110.66
50566	1991	8	96.839
50566	1991	9	48.645
50566	1991	10	32.578
50566	1991	11	9.4951
50566	1991	12	3.0688
50566	1992	1	1.7689
50566	1992	2	8.0264
50566	1992	3	34.457
50566	1992	4	64.42
50566	1992	5	111.53
50566	1992	6	116.92
50566	1992	7	122.18
50566	1992	8	92.99
50566	1992	9	52.047
50566	1992	10	37.656
50566	1992	11	11.129
50566	1992	12	2.049
50566	1993	1	2.0087
50566	1993	2	9.4593
50566	1993	3	31.265
50566	1993	4	67.112
50566	1993	5	106.27
50566	1993	6	92.831
50566	1993	7	103.98
50566	1993	8	89.996
50566	1993	9	63.838
50566	1993	10	36.791
50566	1993	11	9.0008
50566	1993	12	1.6177
50566	1994	1	1.5931
50566	1994	2	8.1138
50566	1994	3	23.866
50566	1994	4	65.494
50566	1994	5	105.81
50566	1994	6	135.21
50566	1994	7	126.78
50566	1994	8	100.78
50566	1994	9	62.402
50566	1994	10	36.069
50566	1994	11	11.835
50566	1994	12	1.1095
50566	1995	1	3.0691
50566	1995	2	6.0326
50566	1995	3	22.168
50566	1995	4	64.548
50566	1995	5	104.1
50566	1995	6	122.92
50566	1995	7	114.21
50566	1995	8	101.02
50566	1995	9	59.598
50566	1995	10	35.747
50566	1995	11	14.303
50566	1995	12	2.2214
50566	1996	1	3.1401
50566	1996	2	10.203
50566	1996	3	27.451
50566	1996	4	74.607
50566	1996	5	113.24
50566	1996	6	118.19
50566	1996	7	112.8
50566	1996	8	91.602
50566	1996	9	63.288
50566	1996	10	37.989
50566	1996	11	9.3897
50566	1996	12	1.4835
50566	1997	1	2.5656
50566	1997	2	8.8817
50566	1997	3	25.882
50566	1997	4	83.356
50566	1997	5	107.56
50566	1997	6	120.8
50566	1997	7	129.68
50566	1997	8	88.275
50566	1997	9	68.7
50566	1997	10	28.949
50566	1997	11	14.163
50566	1997	12	2.8907
50566	1998	1	1.8015
50566	1998	2	9.7036
50566	1998	3	36.385
50566	1998	4	82.418
50566	1998	5	128.1
50566	1998	6	112.9
50566	1998	7	115
50566	1998	8	72.841
50566	1998	9	67.045
50566	1998	10	32.515
50566	1998	11	7.454
50566	1998	12	2.4158
50566	1999	1	4.3758
50566	1999	2	9.812
50566	1999	3	23.483
50566	1999	4	74.762
50566	1999	5	110.56
50566	1999	6	120.88
50566	1999	7	118.45
50566	1999	8	85.991
50566	1999	9	53.234
50566	1999	10	33.83
50566	1999	11	8.4548
50566	1999	12	2.1093
50566	2000	1	2.0532
50566	2000	2	6.3856
50566	2000	3	23.685
50566	2000	4	57.278
50566	2000	5	115.67
50566	2000	6	151.21
50566	2000	7	135.97
50566	2000	8	113.67
50566	2000	9	71.39
50566	2000	10	36.527
50566	2000	11	9.9781
50566	2000	12	2.2457
50566	2001	1	3.1426
50566	2001	2	7.3521
50566	2001	3	22.808
50566	2001	4	79.795
50566	2001	5	126.1
50566	2001	6	157.37
50566	2001	7	118.28
50566	2001	8	88.247
50566	2001	9	84.028
50566	2001	10	44.252
50566	2001	11	16.14
50566	2001	12	4.1802
50566	2002	1	5.2469
50566	2002	2	13.492
50566	2002	3	38.908
50566	2002	4	68.546
50566	2002	5	120.31
50566	2002	6	128.76
50566	2002	7	113.93
50566	2002	8	87.896
50566	2002	9	82.775
50566	2002	10	31.389
50566	2002	11	9.2093
50566	2002	12	3.1317
50566	2003	1	4.193
50566	2003	2	7.7088
50566	2003	3	41.193
50566	2003	4	102.89
50566	2003	5	127.74
50566	2003	6	139.3
50566	2003	7	115.04
50566	2003	8	82.885
50566	2003	9	61.988
50566	2003	10	38.54
50566	2003	11	9.7842
50566	2003	12	2.8262
50566	2004	1	2.8133
50566	2004	2	7.0274
50566	2004	3	29.007
50566	2004	4	74.511
50566	2004	5	101.43
50566	2004	6	158.96
50566	2004	7	126.7
50566	2004	8	95.564
50566	2004	9	81.471
50566	2004	10	49.557
50566	2004	11	14.282
50566	2004	12	3.6524
50566	2005	1	4.0914
50566	2005	2	7.951
50566	2005	3	31.796
50566	2005	4	56.92
50566	2005	5	98.557
50566	2005	6	134.69
50566	2005	7	123.94
50566	2005	8	110.98
50566	2005	9	79.236
50566	2005	10	58.808
50566	2005	11	9.9111
50566	2005	12	3.1618
50566	2006	1	3.4309
50566	2006	2	7.182
50566	2006	3	26.187
50566	2006	4	62.109
50566	2006	5	162.23
50566	2006	6	113.11
50566	2006	7	130.81
50566	2006	8	112.96
50566	2006	9	74.52
50566	2006	10	45.97
50566	2006	11	9.9235
50566	2006	12	2.1124
50566	2007	1	4.9558
50566	2007	2	10.091
50566	2007	3	25.24
50566	2007	4	71.946
50566	2007	5	109.38
50566	2007	6	145.5
50566	2007	7	150.14
50566	2007	8	121.58
50566	2007	9	66.076
50566	2007	10	43.369
50566	2007	11	13.115
50566	2007	12	3.1018
50566	2008	1	5.9106
50566	2008	2	12.605
50566	2008	3	38.949
50566	2008	4	88.143
50566	2008	5	107.39
50566	2008	6	151.76
50566	2008	7	130.83
50566	2008	8	116.65
50566	2008	9	69.494
50566	2008	10	38.438
50566	2008	11	12.625
50566	2008	12	4.8185
50566	2009	1	2.6515
50566	2009	2	6.1685
50566	2009	3	23.189
50566	2009	4	81.85
50566	2009	5	158.46
50566	2009	6	98.017
50566	2009	7	120.39
50566	2009	8	105.74
50566	2009	9	71.588
50566	2009	10	34.567
50566	2009	11	13.007
50566	2009	12	3.5882
50566	2010	1	4.522
50566	2010	2	7.5476
50566	2010	3	24.143
50566	2010	4	61.03
50566	2010	5	122
50566	2010	6	154.81
50566	2010	7	108.13
50566	2010	8	87.387
50566	2010	9	72.545
50566	2010	10	35.642
50566	2010	11	9.1953
50566	2010	12	2.5212
50566	2011	1	2.2507
50566	2011	2	8.4306
50566	2011	3	25.764
50566	2011	4	66.827
50566	2011	5	105.21
50566	2011	6	114.9
50566	2011	7	118.24
50566	2011	8	98.981
50566	2011	9	75.528
50566	2011	10	40.842
50566	2011	11	8.483
50566	2011	12	2.3015
50566	2012	1	1.9102
50566	2012	2	7.037
50566	2012	3	28.192
50566	2012	4	72.095
50566	2012	5	116.48
50566	2012	6	120.35
50566	2012	7	111.16
50566	2012	8	105.14
50566	2012	9	54.538
50566	2012	10	26.388
50566	2012	11	5.4239
50566	2012	12	2.6659
50566	2013	1	2.7443
50566	2013	2	6.8856
50566	2013	3	21.596
50566	2013	4	53.819
50566	2013	5	102.15
50566	2013	6	115.07
50566	2013	7	101.71
50566	2013	8	75.857
50566	2013	9	64.493
50566	2013	10	29.692
50566	2013	11	12.821
50566	2013	12	2.3726
50566	2014	1	3.0182
50566	2014	2	6.7102
50566	2014	3	31.082
50566	2014	4	97.683
50566	2014	5	90.913
50566	2014	6	121.29
50566	2014	7	92.441
50566	2014	8	89.522
50566	2014	9	58.443
50566	2014	10	32.817
50566	2014	11	11.564
50566	2014	12	2.9548

## Sheet:  Monthly precipitation
stationID	YEAR	MONTH	DATA
50566	1970	1	1.4
50566	1970	2	6.8
50566	1970	3	5.5
50566	1970	4	11.3
50566	1970	5	42.1
50566	1970	6	53.2
50566	1970	7	78.5
50566	1970	8	70.4
50566	1970	9	81.5
50566	1970	10	0.2
50566	1970	11	10.8
50566	1970	12	8.5
50566	1971	1	5.3
50566	1971	2	7.6
50566	1971	3	11.2
50566	1971	4	22.4
50566	1971	5	27
50566	1971	6	47.6
50566	1971	7	142.5
50566	1971	8	72
50566	1971	9	32.5
50566	1971	10	13.1
50566	1971	11	3.7
50566	1971	12	6.3
50566	1972	1	2.9
50566	1972	2	5.8
50566	1972	3	8.4
50566	1972	4	12.5
50566	1972	5	61.5
50566	1972	6	144
50566	1972	7	163.4
50566	1972	8	127.3
50566	1972	9	79.3
50566	1972	10	59.4
50566	1972	11	21.8
50566	1972	12	4.4
50566	1973	1	1.1
50566	1973	2	6
50566	1973	3	12.1
50566	1973	4	19.8
50566	1973	5	70.8
50566	1973	6	43.7
50566	1973	7	203.5
50566	1973	8	111.6
50566	1973	9	25.1
50566	1973	10	10.3
50566	1973	11	14.6
50566	1973	12	5.2
50566	1974	1	0.7
50566	1974	2	1.5
50566	1974	3	2.7
50566	1974	4	20
50566	1974	5	67.8
50566	1974	6	67.5
50566	1974	7	89.5
50566	1974	8	50.1
50566	1974	9	108.8
50566	1974	10	16.8
50566	1974	11	6.2
50566	1974	12	3.5
50566	1975	1	10.9
50566	1975	2	0.5
50566	1975	3	3.3
50566	1975	4	35.8
50566	1975	5	85
50566	1975	6	43.9
50566	1975	7	90.1
50566	1975	8	90.6
50566	1975	9	50
50566	1975	10	24.3
50566	1975	11	1.6
50566	1975	12	3.1
50566	1976	1	5.6
50566	1976	2	3.8
50566	1976	3	3.7
50566	1976	4	19.8
50566	1976	5	98.8
50566	1976	6	99.5
50566	1976	7	109.2
50566	1976	8	78
50566	1976	9	16.9
50566	1976	10	8.1
50566	1976	11	7.1
50566	1976	12	12
50566	1977	1	1.6
50566	1977	2	3.5
50566	1977	3	12.3
50566	1977	4	19.8
50566	1977	5	77
50566	1977	6	62.6
50566	1977	7	112.8
50566	1977	8	37.2
50566	1977	9	19.6
50566	1977	10	45.8
50566	1977	11	8.3
50566	1977	12	5.7
50566	1978	1	1.2
50566	1978	2	3.3
50566	1978	3	3.7
50566	1978	4	39.1
50566	1978	5	29.9
50566	1978	6	70.8
50566	1978	7	155
50566	1978	8	92.8
50566	1978	9	97.5
50566	1978	10	8
50566	1978	11	0.2
50566	1978	12	13.9
50566	1979	1	4.6
50566	1979	2	12.8
50566	1979	3	5.1
50566	1979	4	11.4
50566	1979	5	8.2
50566	1979	6	99.7
50566	1979	7	70.3
50566	1979	8	77.3
50566	1979	9	95.8
50566	1979	10	14.6
50566	1979	11	9.3
50566	1979	12	7.2
50566	1980	1	5.2
50566	1980	2	3.6
50566	1980	3	1.7
50566	1980	4	33.6
50566	1980	5	7.7
50566	1980	6	100
50566	1980	7	51.8
50566	1980	8	63.4
50566	1980	9	98.3
50566	1980	10	27.3
50566	1980	11	5.5
50566	1980	12	7.1
50566	1981	1	0.6
50566	1981	2	2.6
50566	1981	3	1.6
50566	1981	4	8.1
50566	1981	5	63
50566	1981	6	125
50566	1981	7	135.9
50566	1981	8	120.6
50566	1981	9	26.6
50566	1981	10	45.3
50566	1981	11	8.6
50566	1981	12	4.5
50566	1982	1	8.7
50566	1982	2	5.3
50566	1982	3	11.4
50566	1982	4	42.9
50566	1982	5	79.5
50566	1982	6	38.9
50566	1982	7	105.5
50566	1982	8	158.8
50566	1982	9	70.5
50566	1982	10	28.2
50566	1982	11	13
50566	1982	12	18.1
50566	1983	1	2.8
50566	1983	2	0
50566	1983	3	9.5
50566	1983	4	74.7
50566	1983	5	39.5
50566	1983	6	67.3
50566	1983	7	113.8
50566	1983	8	109.2
50566	1983	9	78.1
50566	1983	10	5.9
50566	1983	11	33.3
50566	1983	12	5.6
50566	1984	1	7.1
50566	1984	2	3.9
50566	1984	3	2.1
50566	1984	4	29
50566	1984	5	16.6
50566	1984	6	84.1
50566	1984	7	210.9
50566	1984	8	190.1
50566	1984	9	75.8
50566	1984	10	16.6
50566	1984	11	8
50566	1984	12	2.7
50566	1985	1	3.1
50566	1985	2	11
50566	1985	3	1.1
50566	1985	4	16.3
50566	1985	5	21.2
50566	1985	6	65.1
50566	1985	7	45.9
50566	1985	8	220.7
50566	1985	9	77.9
50566	1985	10	18.8
50566	1985	11	18.7
50566	1985	12	4.8
50566	1986	1	3
50566	1986	2	1.4
50566	1986	3	9.2
50566	1986	4	5.9
50566	1986	5	21.5
50566	1986	6	79.1
50566	1986	7	70.3
50566	1986	8	70.4
50566	1986	9	24.3
50566	1986	10	8.5
50566	1986	11	16.6
50566	1986	12	4.3
50566	1987	1	7.5
50566	1987	2	0.1
50566	1987	3	13
50566	1987	4	23.9
50566	1987	5	14.6
50566	1987	6	48.3
50566	1987	7	88.3
50566	1987	8	98.1
50566	1987	9	140
50566	1987	10	34.6
50566	1987	11	19.2
50566	1987	12	13.7
50566	1988	1	9.5
50566	1988	2	4.3
50566	1988	3	8.3
50566	1988	4	25.7
50566	1988	5	68.5
50566	1988	6	52
50566	1988	7	78.8
50566	1988	8	53
50566	1988	9	41.5
50566	1988	10	15.5
50566	1988	11	29.4
50566	1988	12	3.4
50566	1989	1	6.7
50566	1989	2	0.1
50566	1989	3	1.8
50566	1989	4	30.3
50566	1989	5	45
50566	1989	6	135.3
50566	1989	7	97.7
50566	1989	8	21.4
50566	1989	9	57.2
50566	1989	10	21.8
50566	1989	11	2.1
50566	1989	12	17.6
50566	1990	1	1.7
50566	1990	2	11.1
50566	1990	3	2.5
50566	1990	4	33.7
50566	1990	5	65.3
50566	1990	6	113.2
50566	1990	7	94.9
50566	1990	8	113.2
50566	1990	9	71
50566	1990	10	6.8
50566	1990	11	5.6
50566	1990	12	9.7
50566	1991	1	4.3
50566	1991	2	1.3
50566	1991	3	1.2
50566	1991	4	29.1
50566	1991	5	27.5
50566	1991	6	113.7
50566	1991	7	72.6
50566	1991	8	58.4
50566	1991	9	103.1
50566	1991	10	50.1
50566	1991	11	6.7
50566	1991	12	15.5
50566	1992	1	3.5
50566	1992	2	2
50566	1992	3	4.3
50566	1992	4	19.5
50566	1992	5	22.6
50566	1992	6	75
50566	1992	7	163.9
50566	1992	8	54.7
50566	1992	9	99.6
50566	1992	10	18
50566	1992	11	10.2
50566	1992	12	15
50566	1993	1	7.9
50566	1993	2	5.8
50566	1993	3	5
50566	1993	4	15.1
50566	1993	5	45
50566	1993	6	120.4
50566	1993	7	131.7
50566	1993	8	135.6
50566	1993	9	53.8
50566	1993	10	13.6
50566	1993	11	12
50566	1993	12	8.8
50566	1994	1	7
50566	1994	2	2.4
50566	1994	3	19.1
50566	1994	4	13.1
50566	1994	5	31.9
50566	1994	6	15.2
50566	1994	7	166.2
50566	1994	8	51.4
50566	1994	9	82.4
50566	1994	10	70.2
50566	1994	11	24.4
50566	1994	12	9.8
50566	1995	1	6.6
50566	1995	2	4.2
50566	1995	3	21.8
50566	1995	4	36.9
50566	1995	5	36.5
50566	1995	6	45.4
50566	1995	7	127.9
50566	1995	8	94
50566	1995	9	111
50566	1995	10	14.5
50566	1995	11	18.5
50566	1995	12	9
50566	1996	1	2.1
50566	1996	2	5.2
50566	1996	3	30.1
50566	1996	4	6.1
50566	1996	5	28.2
50566	1996	6	76.9
50566	1996	7	55.5
50566	1996	8	80.7
50566	1996	9	45.6
50566	1996	10	18.6
50566	1996	11	23.5
50566	1996	12	11.6
50566	1997	1	12.2
50566	1997	2	5.2
50566	1997	3	8.4
50566	1997	4	5.3
50566	1997	5	22.2
50566	1997	6	84.6
50566	1997	7	110.1
50566	1997	8	154.4
50566	1997	9	16.8
50566	1997	10	36.9
50566	1997	11	2.2
50566	1997	12	16
50566	1998	1	3.1
50566	1998	2	5.5
50566	1998	3	7.7
50566	1998	4	44.4
50566	1998	5	35.5
50566	1998	6	101.2
50566	1998	7	94.4
50566	1998	8	53.1
50566	1998	9	51.8
50566	1998	10	57.8
50566	1998	11	8.6
50566	1998	12	12.8
50566	1999	1	8.4
50566	1999	2	1.5
50566	1999	3	0.7
50566	1999	4	21.8
50566	1999	5	26
50566	1999	6	82.6
50566	1999	7	155.8
50566	1999	8	156.6
50566	1999	9	67
50566	1999	10	23.6
50566	1999	11	9.8
50566	1999	12	6
50566	2000	1	25.3
50566	2000	2	0.1
50566	2000	3	8.7
50566	2000	4	30
50566	2000	5	17
50566	2000	6	41.9
50566	2000	7	80.9
50566	2000	8	47.3
50566	2000	9	29.5
50566	2000	10	42.1
50566	2000	11	6.7
50566	2000	12	4.7
50566	2001	1	5.1
50566	2001	2	7
50566	2001	3	14.1
50566	2001	4	9.1
50566	2001	5	47.5
50566	2001	6	13.6
50566	2001	7	231.1
50566	2001	8	103.1
50566	2001	9	6
50566	2001	10	8.7
50566	2001	11	6.3
50566	2001	12	7.7
50566	2002	1	7.7
50566	2002	2	4.4
50566	2002	3	2.4
50566	2002	4	50.3
50566	2002	5	44.2
50566	2002	6	113.1
50566	2002	7	192.5
50566	2002	8	72.9
50566	2002	9	26.2
50566	2002	10	50.5
50566	2002	11	2.3
50566	2002	12	8.5
50566	2003	1	4.8
50566	2003	2	2.2
50566	2003	3	0.4
50566	2003	4	12.8
50566	2003	5	59.6
50566	2003	6	61.3
50566	2003	7	249.9
50566	2003	8	145.8
50566	2003	9	84.9
50566	2003	10	20.8
50566	2003	11	7.4
50566	2003	12	6.5
50566	2004	1	8.8
50566	2004	2	12.9
50566	2004	3	15.4
50566	2004	4	12.8
50566	2004	5	79.2
50566	2004	6	17.3
50566	2004	7	78.8
50566	2004	8	64.1
50566	2004	9	56.2
50566	2004	10	26.8
50566	2004	11	6.6
50566	2004	12	10.6
50566	2005	1	1.5
50566	2005	2	1.6
50566	2005	3	1.9
50566	2005	4	57.3
50566	2005	5	78.7
50566	2005	6	100.7
50566	2005	7	77.3
50566	2005	8	60.3
50566	2005	9	20.4
50566	2005	10	1.5
50566	2005	11	17.6
50566	2005	12	7.2
50566	2006	1	5.8
50566	2006	2	9.1
50566	2006	3	5.8
50566	2006	4	26.6
50566	2006	5	8.7
50566	2006	6	57.4
50566	2006	7	231
50566	2006	8	18.2
50566	2006	9	37.5
50566	2006	10	15.6
50566	2006	11	16.9
50566	2006	12	6
50566	2007	1	1.5
50566	2007	2	13.6
50566	2007	3	14.8
50566	2007	4	17
50566	2007	5	77.4
50566	2007	6	59.9
50566	2007	7	40.3
50566	2007	8	124
50566	2007	9	19.7
50566	2007	10	35.9
50566	2007	11	6.4
50566	2007	12	11
50566	2008	1	0.4
50566	2008	2	0.7
50566	2008	3	28.4
50566	2008	4	19.3
50566	2008	5	56.8
50566	2008	6	19.7
50566	2008	7	80.8
50566	2008	8	96.5
50566	2008	9	42.3
50566	2008	10	14.7
50566	2008	11	7.3
50566	2008	12	10.5
50566	2009	1	13.8
50566	2009	2	6.4
50566	2009	3	12.2
50566	2009	4	11.3
50566	2009	5	35.7
50566	2009	6	109.1
50566	2009	7	151.2
50566	2009	8	137.4
50566	2009	9	33.1
50566	2009	10	14.7
50566	2009	11	15.8
50566	2009	12	18.4
50566	2010	1	5.8
50566	2010	2	5.4
50566	2010	3	10.7
50566	2010	4	26.2
50566	2010	5	22.6
50566	2010	6	39
50566	2010	7	211.8
50566	2010	8	124.1
50566	2010	9	18.1
50566	2010	10	22.9
50566	2010	11	15.4
50566	2010	12	32.5
50566	2011	1	2.3
50566	2011	2	0
50566	2011	3	1.1
50566	2011	4	11.7
50566	2011	5	97.1
50566	2011	6	78.6
50566	2011	7	117.2
50566	2011	8	90.7
50566	2011	9	14
50566	2011	10	13.1
50566	2011	11	8.9
50566	2011	12	3.4
50566	2012	1	1.2
50566	2012	2	3.5
50566	2012	3	1
50566	2012	4	13.2
50566	2012	5	52.3
50566	2012	6	63.1
50566	2012	7	186.4
50566	2012	8	120.7
50566	2012	9	120.2
50566	2012	10	90.6
50566	2012	11	16.1
50566	2012	12	11.4
50566	2013	1	4.7
50566	2013	2	10.1
50566	2013	3	17.4
50566	2013	4	9.3
50566	2013	5	62.3
50566	2013	6	94.1
50566	2013	7	122.4
50566	2013	8	250.6
50566	2013	9	50.8
50566	2013	10	26.5
50566	2013	11	29.3
50566	2013	12	7.8
50566	2014	1	6.7
50566	2014	2	12.2
50566	2014	3	0
50566	2014	4	0
50566	2014	5	78.7
50566	2014	6	25.8
50566	2014	7	168.4
50566	2014	8	44.8
50566	2014	9	56.8
50566	2014	10	39.7
50566	2014	11	12.9
50566	2014	12	21.6
