# Supplementary material for: Spatial and temporal characteristics of drought and its correlation with climate indices in Northeast China
Source: PLoS One. 2021 Nov 18;16(11):e0259774. doi: 10.1371/journal.pone.0259774 (PMC8601439; doi:10.1371/journal.pone.0259774)
Supplement: S1 File — (ZIP) [file pone.0259774.s001.zip › Raw data(Including precipitation and evapotranspiration data of each station)/50656.xlsx]

## Sheet: Monthly evapotranspiration
stationID	YEAR	MONTH	DATA
50656	1970	1	2.9225
50656	1970	2	6.1398
50656	1970	3	19.701
50656	1970	4	79.049
50656	1970	5	126.7
50656	1970	6	143.09
50656	1970	7	113.96
50656	1970	8	102.94
50656	1970	9	56.73
50656	1970	10	44.993
50656	1970	11	9.9512
50656	1970	12	2.2288
50656	1971	1	3.6645
50656	1971	2	6.4333
50656	1971	3	26.178
50656	1971	4	80.409
50656	1971	5	98.491
50656	1971	6	135.89
50656	1971	7	118.78
50656	1971	8	102.24
50656	1971	9	57.59
50656	1971	10	37.744
50656	1971	11	10.313
50656	1971	12	2.6686
50656	1972	1	2.8271
50656	1972	2	7.1888
50656	1972	3	40.976
50656	1972	4	77.021
50656	1972	5	129.97
50656	1972	6	111.66
50656	1972	7	113.76
50656	1972	8	97.235
50656	1972	9	59.536
50656	1972	10	23.799
50656	1972	11	8.334
50656	1972	12	1.9217
50656	1973	1	2.0627
50656	1973	2	5.9656
50656	1973	3	24.079
50656	1973	4	55.45
50656	1973	5	106.03
50656	1973	6	130.26
50656	1973	7	120.92
50656	1973	8	94.6
50656	1973	9	78.722
50656	1973	10	40.64
50656	1973	11	12.249
50656	1973	12	2.1275
50656	1974	1	2.3922
50656	1974	2	6.6646
50656	1974	3	27.374
50656	1974	4	64.961
50656	1974	5	108.63
50656	1974	6	101.06
50656	1974	7	128.03
50656	1974	8	102.86
50656	1974	9	52.878
50656	1974	10	33.332
50656	1974	11	8.1863
50656	1974	12	1.6665
50656	1975	1	3.0615
50656	1975	2	7.0248
50656	1975	3	33.924
50656	1975	4	84.793
50656	1975	5	120.08
50656	1975	6	125.97
50656	1975	7	116.7
50656	1975	8	116.31
50656	1975	9	73.807
50656	1975	10	43.362
50656	1975	11	14.38
50656	1975	12	3.2743
50656	1976	1	3.6891
50656	1976	2	11.379
50656	1976	3	37.215
50656	1976	4	75.118
50656	1976	5	121.89
50656	1976	6	122.62
50656	1976	7	142.63
50656	1976	8	95.204
50656	1976	9	79.003
50656	1976	10	47.545
50656	1976	11	9.1954
50656	1976	12	2.6972
50656	1977	1	1.5899
50656	1977	2	6.2784
50656	1977	3	32.586
50656	1977	4	82.371
50656	1977	5	146.62
50656	1977	6	112.82
50656	1977	7	124.4
50656	1977	8	111.45
50656	1977	9	85.693
50656	1977	10	52.616
50656	1977	11	9.1251
50656	1977	12	2.351
50656	1978	1	2.0816
50656	1978	2	6.14
50656	1978	3	27.627
50656	1978	4	69.028
50656	1978	5	126.31
50656	1978	6	139.57
50656	1978	7	119.48
50656	1978	8	100.8
50656	1978	9	72.283
50656	1978	10	35.952
50656	1978	11	13.735
50656	1978	12	2.8303
50656	1979	1	3.618
50656	1979	2	7.9736
50656	1979	3	25.72
50656	1979	4	60.08
50656	1979	5	144.96
50656	1979	6	127.89
50656	1979	7	129.6
50656	1979	8	103.11
50656	1979	9	58.217
50656	1979	10	46.327
50656	1979	11	7.5668
50656	1979	12	3.9553
50656	1980	1	2.7808
50656	1980	2	7.8033
50656	1980	3	31.363
50656	1980	4	58.345
50656	1980	5	123.53
50656	1980	6	123.05
50656	1980	7	121.93
50656	1980	8	107.92
50656	1980	9	53.106
50656	1980	10	32.737
50656	1980	11	8.8138
50656	1980	12	3.0522
50656	1981	1	3.4829
50656	1981	2	6.7504
50656	1981	3	36.197
50656	1981	4	89.369
50656	1981	5	114.52
50656	1981	6	117.51
50656	1981	7	119.99
50656	1981	8	81.661
50656	1981	9	66.738
50656	1981	10	31.448
50656	1981	11	6.9933
50656	1981	12	2.2869
50656	1982	1	3.7951
50656	1982	2	9.9077
50656	1982	3	34.502
50656	1982	4	88.099
50656	1982	5	111.9
50656	1982	6	157.45
50656	1982	7	143.6
50656	1982	8	111.69
50656	1982	9	60.807
50656	1982	10	32.852
50656	1982	11	7.9987
50656	1982	12	2.9291
50656	1983	1	3.0394
50656	1983	2	6.0939
50656	1983	3	34.289
50656	1983	4	59.307
50656	1983	5	104.45
50656	1983	6	94.688
50656	1983	7	109.05
50656	1983	8	100.02
50656	1983	9	60.105
50656	1983	10	34.348
50656	1983	11	9.6476
50656	1983	12	1.9643
50656	1984	1	1.827
50656	1984	2	5.8731
50656	1984	3	23.697
50656	1984	4	68.274
50656	1984	5	123.23
50656	1984	6	131.38
50656	1984	7	112.55
50656	1984	8	90.617
50656	1984	9	64.188
50656	1984	10	31.524
50656	1984	11	9.8961
50656	1984	12	3.3182
50656	1985	1	2.7384
50656	1985	2	6.565
50656	1985	3	32.37
50656	1985	4	80.8
50656	1985	5	144.5
50656	1985	6	122.93
50656	1985	7	125.62
50656	1985	8	83.317
50656	1985	9	56.026
50656	1985	10	39.112
50656	1985	11	12.694
50656	1985	12	1.956
50656	1986	1	3.1422
50656	1986	2	8.8271
50656	1986	3	31.434
50656	1986	4	72.142
50656	1986	5	124.28
50656	1986	6	143.38
50656	1986	7	109.86
50656	1986	8	92.717
50656	1986	9	69.97
50656	1986	10	39.686
50656	1986	11	10.114
50656	1986	12	3.3596
50656	1987	1	3.1024
50656	1987	2	8.3223
50656	1987	3	22.483
50656	1987	4	71.168
50656	1987	5	115.59
50656	1987	6	143.9
50656	1987	7	119.03
50656	1987	8	87.882
50656	1987	9	66.037
50656	1987	10	36.116
50656	1987	11	10.16
50656	1987	12	3.6921
50656	1988	1	4.0904
50656	1988	2	7.4198
50656	1988	3	25.843
50656	1988	4	63.491
50656	1988	5	94.708
50656	1988	6	141.83
50656	1988	7	104.43
50656	1988	8	98.294
50656	1988	9	57.974
50656	1988	10	36.552
50656	1988	11	16.657
50656	1988	12	3.8123
50656	1989	1	3.9329
50656	1989	2	9.1026
50656	1989	3	31.168
50656	1989	4	84.198
50656	1989	5	130.96
50656	1989	6	120.63
50656	1989	7	116.9
50656	1989	8	119.23
50656	1989	9	75.242
50656	1989	10	39.719
50656	1989	11	13.862
50656	1989	12	4.2315
50656	1990	1	2.4104
50656	1990	2	7.9562
50656	1990	3	45.537
50656	1990	4	73.823
50656	1990	5	114.44
50656	1990	6	115.04
50656	1990	7	128.3
50656	1990	8	102.73
50656	1990	9	60.491
50656	1990	10	44.731
50656	1990	11	16.622
50656	1990	12	7.2097
50656	1991	1	2.885
50656	1991	2	9.2891
50656	1991	3	39.995
50656	1991	4	72.5
50656	1991	5	134.54
50656	1991	6	119.16
50656	1991	7	104.98
50656	1991	8	109.3
50656	1991	9	59.441
50656	1991	10	40.952
50656	1991	11	11.558
50656	1991	12	2.7837
50656	1992	1	2.8877
50656	1992	2	8.9457
50656	1992	3	36.204
50656	1992	4	77.346
50656	1992	5	128.97
50656	1992	6	112.49
50656	1992	7	133
50656	1992	8	94.175
50656	1992	9	55.133
50656	1992	10	39.799
50656	1992	11	10.745
50656	1992	12	2.3581
50656	1993	1	2.1767
50656	1993	2	10.422
50656	1993	3	38.126
50656	1993	4	80.333
50656	1993	5	121.39
50656	1993	6	100.04
50656	1993	7	112.17
50656	1993	8	93.837
50656	1993	9	68.604
50656	1993	10	43.339
50656	1993	11	9.885
50656	1993	12	2.9418
50656	1994	1	1.9915
50656	1994	2	7.08
50656	1994	3	24.638
50656	1994	4	78.353
50656	1994	5	119.45
50656	1994	6	136.56
50656	1994	7	123.83
50656	1994	8	99.067
50656	1994	9	57.674
50656	1994	10	35.624
50656	1994	11	14.551
50656	1994	12	1.648
50656	1995	1	2.8347
50656	1995	2	6.7394
50656	1995	3	27.623
50656	1995	4	66.318
50656	1995	5	110.52
50656	1995	6	133.9
50656	1995	7	120.73
50656	1995	8	106.72
50656	1995	9	64.187
50656	1995	10	39.824
50656	1995	11	17.301
50656	1995	12	2.7325
50656	1996	1	2.8873
50656	1996	2	11.202
50656	1996	3	34.962
50656	1996	4	81.417
50656	1996	5	129.03
50656	1996	6	126.69
50656	1996	7	124.14
50656	1996	8	96.078
50656	1996	9	68.586
50656	1996	10	40.347
50656	1996	11	9.4937
50656	1996	12	2.6662
50656	1997	1	2.3633
50656	1997	2	9.8228
50656	1997	3	34.233
50656	1997	4	89.139
50656	1997	5	117.18
50656	1997	6	127.56
50656	1997	7	130.85
50656	1997	8	88.044
50656	1997	9	68.222
50656	1997	10	29.746
50656	1997	11	17.646
50656	1997	12	4.3411
50656	1998	1	2.4473
50656	1998	2	12.874
50656	1998	3	45.234
50656	1998	4	94.201
50656	1998	5	132.62
50656	1998	6	120.61
50656	1998	7	119.94
50656	1998	8	82.899
50656	1998	9	65
50656	1998	10	35.01
50656	1998	11	6.5171
50656	1998	12	2.6417
50656	1999	1	4.2006
50656	1999	2	9.5249
50656	1999	3	25.029
50656	1999	4	79.275
50656	1999	5	122.6
50656	1999	6	124.16
50656	1999	7	131.89
50656	1999	8	90.109
50656	1999	9	68.193
50656	1999	10	39.894
50656	1999	11	12.787
50656	1999	12	4.1614
50656	2000	1	2.9062
50656	2000	2	7.3067
50656	2000	3	27.661
50656	2000	4	63.264
50656	2000	5	125.69
50656	2000	6	161.86
50656	2000	7	144.18
50656	2000	8	112.76
50656	2000	9	77.949
50656	2000	10	33.537
50656	2000	11	9.4355
50656	2000	12	2.4474
50656	2001	1	2.1841
50656	2001	2	6.5214
50656	2001	3	25.312
50656	2001	4	78.236
50656	2001	5	119.99
50656	2001	6	158.21
50656	2001	7	118.16
50656	2001	8	101.56
50656	2001	9	79.978
50656	2001	10	47.87
50656	2001	11	15.472
50656	2001	12	3.2153
50656	2002	1	5.4525
50656	2002	2	11.911
50656	2002	3	45.667
50656	2002	4	66.945
50656	2002	5	125.17
50656	2002	6	118.09
50656	2002	7	125.23
50656	2002	8	98.364
50656	2002	9	77.366
50656	2002	10	32.298
50656	2002	11	8.3351
50656	2002	12	2.5387
50656	2003	1	3.1706
50656	2003	2	8.8009
50656	2003	3	42.032
50656	2003	4	91.54
50656	2003	5	132.57
50656	2003	6	137.52
50656	2003	7	99.888
50656	2003	8	81.267
50656	2003	9	60.959
50656	2003	10	28.026
50656	2003	11	8.9141
50656	2003	12	1.6516
50656	2004	1	2.3591
50656	2004	2	6.5433
50656	2004	3	28.72
50656	2004	4	72.564
50656	2004	5	109.24
50656	2004	6	160.19
50656	2004	7	121.6
50656	2004	8	100.28
50656	2004	9	69.699
50656	2004	10	39.045
50656	2004	11	12.557
50656	2004	12	3.1833
50656	2005	1	3.8919
50656	2005	2	6.8147
50656	2005	3	36.316
50656	2005	4	62.005
50656	2005	5	97.215
50656	2005	6	122.01
50656	2005	7	107.44
50656	2005	8	99.533
50656	2005	9	69.042
50656	2005	10	45.445
50656	2005	11	8.3494
50656	2005	12	2.7723
50656	2006	1	2.9703
50656	2006	2	6.7335
50656	2006	3	24.604
50656	2006	4	59.693
50656	2006	5	132.25
50656	2006	6	102.72
50656	2006	7	117.57
50656	2006	8	101.23
50656	2006	9	68.821
50656	2006	10	38.694
50656	2006	11	9.028
50656	2006	12	2.4044
50656	2007	1	3.6797
50656	2007	2	9.7395
50656	2007	3	27.152
50656	2007	4	64.134
50656	2007	5	101.41
50656	2007	6	139.97
50656	2007	7	140.21
50656	2007	8	110.06
50656	2007	9	67.901
50656	2007	10	36.95
50656	2007	11	10.245
50656	2007	12	2.5424
50656	2008	1	2.5512
50656	2008	2	9.3232
50656	2008	3	35.474
50656	2008	4	80.898
50656	2008	5	105.77
50656	2008	6	135.47
50656	2008	7	122.9
50656	2008	8	110.83
50656	2008	9	71.232
50656	2008	10	36.127
50656	2008	11	9.3918
50656	2008	12	3.6209
50656	2009	1	3.3188
50656	2009	2	7.0437
50656	2009	3	23.752
50656	2009	4	87.463
50656	2009	5	146.59
50656	2009	6	87.067
50656	2009	7	119.49
50656	2009	8	102.1
50656	2009	9	65.252
50656	2009	10	34.922
50656	2009	11	12.985
50656	2009	12	3.1716
50656	2010	1	3.2931
50656	2010	2	6.4747
50656	2010	3	21.456
50656	2010	4	55.293
50656	2010	5	112.05
50656	2010	6	163.57
50656	2010	7	120.61
50656	2010	8	88.127
50656	2010	9	77.599
50656	2010	10	35.448
50656	2010	11	10.906
50656	2010	12	3.2592
50656	2011	1	2.1416
50656	2011	2	8.1112
50656	2011	3	27.206
50656	2011	4	78.38
50656	2011	5	104.15
50656	2011	6	129.28
50656	2011	7	125.27
50656	2011	8	108.67
50656	2011	9	74.32
50656	2011	10	41.031
50656	2011	11	9.5711
50656	2011	12	1.4996
50656	2012	1	1.7689
50656	2012	2	7.7732
50656	2012	3	35.055
50656	2012	4	82.842
50656	2012	5	124.39
50656	2012	6	112.85
50656	2012	7	110.56
50656	2012	8	104.68
50656	2012	9	62.865
50656	2012	10	34.486
50656	2012	11	7.8911
50656	2012	12	2.7986
50656	2013	1	3.3128
50656	2013	2	6.5377
50656	2013	3	20.566
50656	2013	4	55.17
50656	2013	5	131.38
50656	2013	6	121.22
50656	2013	7	114.65
50656	2013	8	89.048
50656	2013	9	74.867
50656	2013	10	40.382
50656	2013	11	11.23
50656	2013	12	2.9687
50656	2014	1	3.6312
50656	2014	2	7.2567
50656	2014	3	34.019
50656	2014	4	103.2
50656	2014	5	101.19
50656	2014	6	149.63
50656	2014	7	108.49
50656	2014	8	99.68
50656	2014	9	63.184
50656	2014	10	40.279
50656	2014	11	12.493
50656	2014	12	3.8428

## Sheet:  Monthly precipitation
stationID	YEAR	MONTH	DATA
50656	1970	1	1.1
50656	1970	2	4.7
50656	1970	3	5.4
50656	1970	4	13.1
50656	1970	5	30.2
50656	1970	6	45.9
50656	1970	7	114.7
50656	1970	8	64.1
50656	1970	9	64.4
50656	1970	10	0.5
50656	1970	11	10.8
50656	1970	12	2.1
50656	1971	1	2.7
50656	1971	2	3
50656	1971	3	12.2
50656	1971	4	11.4
50656	1971	5	74
50656	1971	6	45.3
50656	1971	7	39.5
50656	1971	8	145.5
50656	1971	9	111.5
50656	1971	10	35.4
50656	1971	11	1.3
50656	1971	12	4
50656	1972	1	1.3
50656	1972	2	2.2
50656	1972	3	5.8
50656	1972	4	13.7
50656	1972	5	38.3
50656	1972	6	116.8
50656	1972	7	223.5
50656	1972	8	91.8
50656	1972	9	76.5
50656	1972	10	42.5
50656	1972	11	10
50656	1972	12	2.7
50656	1973	1	0.3
50656	1973	2	3.7
50656	1973	3	6.4
50656	1973	4	23.4
50656	1973	5	56.6
50656	1973	6	50.1
50656	1973	7	181.1
50656	1973	8	83.4
50656	1973	9	12.9
50656	1973	10	15.1
50656	1973	11	18.4
50656	1973	12	6.5
50656	1974	1	0.9
50656	1974	2	2.3
50656	1974	3	5.8
50656	1974	4	20.6
50656	1974	5	65.3
50656	1974	6	85.6
50656	1974	7	141
50656	1974	8	116.5
50656	1974	9	88
50656	1974	10	9.1
50656	1974	11	4.1
50656	1974	12	1.5
50656	1975	1	2.2
50656	1975	2	1.8
50656	1975	3	3.6
50656	1975	4	20.1
50656	1975	5	45
50656	1975	6	87.2
50656	1975	7	90.1
50656	1975	8	113
50656	1975	9	51.7
50656	1975	10	15.2
50656	1975	11	4.4
50656	1975	12	0.7
50656	1976	1	2.1
50656	1976	2	3.9
50656	1976	3	2.2
50656	1976	4	19.7
50656	1976	5	68.3
50656	1976	6	66.8
50656	1976	7	57.7
50656	1976	8	61.5
50656	1976	9	16.9
50656	1976	10	1.1
50656	1976	11	4.5
50656	1976	12	7.5
50656	1977	1	0.8
50656	1977	2	1.4
50656	1977	3	10.2
50656	1977	4	17.5
50656	1977	5	45.6
50656	1977	6	96.4
50656	1977	7	176.9
50656	1977	8	28
50656	1977	9	17.5
50656	1977	10	58.2
50656	1977	11	3.5
50656	1977	12	5.9
50656	1978	1	1.3
50656	1978	2	2.7
50656	1978	3	11.2
50656	1978	4	53.8
50656	1978	5	8.6
50656	1978	6	99.1
50656	1978	7	88.7
50656	1978	8	103.3
50656	1978	9	70
50656	1978	10	20
50656	1978	11	6.7
50656	1978	12	5.6
50656	1979	1	3.7
50656	1979	2	10.4
50656	1979	3	14.1
50656	1979	4	12.9
50656	1979	5	9.7
50656	1979	6	106.1
50656	1979	7	110.5
50656	1979	8	92.5
50656	1979	9	75
50656	1979	10	9.3
50656	1979	11	4.6
50656	1979	12	12.3
50656	1980	1	4.2
50656	1980	2	1
50656	1980	3	1.6
50656	1980	4	18.3
50656	1980	5	11.9
50656	1980	6	102.1
50656	1980	7	62
50656	1980	8	105.5
50656	1980	9	105
50656	1980	10	5
50656	1980	11	3
50656	1980	12	1
50656	1981	1	0
50656	1981	2	3.4
50656	1981	3	6.1
50656	1981	4	25.9
50656	1981	5	44.4
50656	1981	6	117.3
50656	1981	7	125.4
50656	1981	8	130.2
50656	1981	9	15.8
50656	1981	10	52
50656	1981	11	12.4
50656	1981	12	2
50656	1982	1	2.7
50656	1982	2	3.2
50656	1982	3	6.7
50656	1982	4	17.1
50656	1982	5	43.7
50656	1982	6	6.6
50656	1982	7	131.4
50656	1982	8	148.6
50656	1982	9	120.6
50656	1982	10	41.8
50656	1982	11	10.3
50656	1982	12	10
50656	1983	1	2.9
50656	1983	2	0.1
50656	1983	3	4.8
50656	1983	4	84.5
50656	1983	5	73.9
50656	1983	6	74.5
50656	1983	7	163.1
50656	1983	8	74
50656	1983	9	26.5
50656	1983	10	7.7
50656	1983	11	14.1
50656	1983	12	2.8
50656	1984	1	2.5
50656	1984	2	1.3
50656	1984	3	1.8
50656	1984	4	26.3
50656	1984	5	32.5
50656	1984	6	55.2
50656	1984	7	227
50656	1984	8	151.4
50656	1984	9	72.1
50656	1984	10	13.6
50656	1984	11	5
50656	1984	12	1.1
50656	1985	1	3.4
50656	1985	2	4
50656	1985	3	3.9
50656	1985	4	7.8
50656	1985	5	15.3
50656	1985	6	151.5
50656	1985	7	122.2
50656	1985	8	185.4
50656	1985	9	65.8
50656	1985	10	18.2
50656	1985	11	9.6
50656	1985	12	3.5
50656	1986	1	2.8
50656	1986	2	0
50656	1986	3	9.3
50656	1986	4	15.5
50656	1986	5	22.9
50656	1986	6	63.1
50656	1986	7	128
50656	1986	8	112.3
50656	1986	9	34.8
50656	1986	10	6.4
50656	1986	11	12.6
50656	1986	12	4.1
50656	1987	1	4.8
50656	1987	2	1.5
50656	1987	3	16.2
50656	1987	4	24.5
50656	1987	5	36.5
50656	1987	6	87.6
50656	1987	7	194.4
50656	1987	8	106.9
50656	1987	9	111.8
50656	1987	10	40.7
50656	1987	11	22.3
50656	1987	12	11
50656	1988	1	2.9
50656	1988	2	4.6
50656	1988	3	8.3
50656	1988	4	47.3
50656	1988	5	91.7
50656	1988	6	92.9
50656	1988	7	145.4
50656	1988	8	154.5
50656	1988	9	38.8
50656	1988	10	22.4
50656	1988	11	12.1
50656	1988	12	2.1
50656	1989	1	4.8
50656	1989	2	0.1
50656	1989	3	10.3
50656	1989	4	9.6
50656	1989	5	21.6
50656	1989	6	84.6
50656	1989	7	75.5
50656	1989	8	50.6
50656	1989	9	36.6
50656	1989	10	26
50656	1989	11	3.3
50656	1989	12	17.3
50656	1990	1	0.2
50656	1990	2	10.3
50656	1990	3	0.6
50656	1990	4	16.8
50656	1990	5	43.2
50656	1990	6	141
50656	1990	7	202.1
50656	1990	8	80.2
50656	1990	9	95.9
50656	1990	10	0.6
50656	1990	11	6.8
50656	1990	12	6.8
50656	1991	1	1
50656	1991	2	0.7
50656	1991	3	0.1
50656	1991	4	28.4
50656	1991	5	15
50656	1991	6	88.8
50656	1991	7	266
50656	1991	8	143
50656	1991	9	79.1
50656	1991	10	17.5
50656	1991	11	8.6
50656	1991	12	6.1
50656	1992	1	1.3
50656	1992	2	2.5
50656	1992	3	0.3
50656	1992	4	10
50656	1992	5	10.6
50656	1992	6	74.2
50656	1992	7	135.4
50656	1992	8	67.4
50656	1992	9	97.5
50656	1992	10	22.8
50656	1992	11	6.7
50656	1992	12	5.7
50656	1993	1	3
50656	1993	2	1.7
50656	1993	3	1.9
50656	1993	4	8.2
50656	1993	5	41.5
50656	1993	6	139.7
50656	1993	7	111.9
50656	1993	8	202.7
50656	1993	9	64
50656	1993	10	20.5
50656	1993	11	2.6
50656	1993	12	5.6
50656	1994	1	5
50656	1994	2	0.9
50656	1994	3	12.5
50656	1994	4	4.6
50656	1994	5	30.5
50656	1994	6	69.7
50656	1994	7	176.5
50656	1994	8	94.3
50656	1994	9	125.2
50656	1994	10	15.1
50656	1994	11	5.5
50656	1994	12	7.1
50656	1995	1	2
50656	1995	2	0.9
50656	1995	3	12.1
50656	1995	4	26
50656	1995	5	50.4
50656	1995	6	163.9
50656	1995	7	84.8
50656	1995	8	34.9
50656	1995	9	90.3
50656	1995	10	29.6
50656	1995	11	1.4
50656	1995	12	3.3
50656	1996	1	0.9
50656	1996	2	0.5
50656	1996	3	7
50656	1996	4	8.7
50656	1996	5	35.2
50656	1996	6	100.5
50656	1996	7	113.8
50656	1996	8	85.7
50656	1996	9	23.6
50656	1996	10	7.5
50656	1996	11	7.1
50656	1996	12	7.9
50656	1997	1	1.7
50656	1997	2	0.2
50656	1997	3	3.2
50656	1997	4	11.9
50656	1997	5	75.6
50656	1997	6	77.8
50656	1997	7	56.6
50656	1997	8	250.7
50656	1997	9	17.1
50656	1997	10	23.9
50656	1997	11	0.2
50656	1997	12	4
50656	1998	1	0.6
50656	1998	2	5.1
50656	1998	3	4.7
50656	1998	4	31.1
50656	1998	5	52.3
50656	1998	6	108.3
50656	1998	7	185.1
50656	1998	8	125.8
50656	1998	9	69.6
50656	1998	10	49.7
50656	1998	11	4.5
50656	1998	12	3.6
50656	1999	1	2.2
50656	1999	2	2.5
50656	1999	3	0.6
50656	1999	4	13.7
50656	1999	5	19.7
50656	1999	6	87.4
50656	1999	7	184.1
50656	1999	8	136.9
50656	1999	9	3.9
50656	1999	10	12.2
50656	1999	11	3.2
50656	1999	12	3.3
50656	2000	1	9.5
50656	2000	2	0.2
50656	2000	3	7.2
50656	2000	4	21.1
50656	2000	5	23.4
50656	2000	6	20.2
50656	2000	7	98.6
50656	2000	8	74.4
50656	2000	9	60
50656	2000	10	29.7
50656	2000	11	11.4
50656	2000	12	3.1
50656	2001	1	2.7
50656	2001	2	3.5
50656	2001	3	4.9
50656	2001	4	7.5
50656	2001	5	55
50656	2001	6	8.2
50656	2001	7	108
50656	2001	8	157.9
50656	2001	9	15.3
50656	2001	10	1.1
50656	2001	11	1.6
50656	2001	12	4.4
50656	2002	1	9.5
50656	2002	2	2
50656	2002	3	0.5
50656	2002	4	74.2
50656	2002	5	27.9
50656	2002	6	92.6
50656	2002	7	105.7
50656	2002	8	96.4
50656	2002	9	14.2
50656	2002	10	42.2
50656	2002	11	3.1
50656	2002	12	3.9
50656	2003	1	0.9
50656	2003	2	0.8
50656	2003	3	6.1
50656	2003	4	24.5
50656	2003	5	31.8
50656	2003	6	75.6
50656	2003	7	343.1
50656	2003	8	170
50656	2003	9	103.5
50656	2003	10	9.6
50656	2003	11	4.1
50656	2003	12	3.8
50656	2004	1	2.5
50656	2004	2	12
50656	2004	3	3.8
50656	2004	4	9.6
50656	2004	5	42.6
50656	2004	6	2.9
50656	2004	7	130.1
50656	2004	8	87.2
50656	2004	9	31.2
50656	2004	10	20.8
50656	2004	11	2.2
50656	2004	12	7.6
50656	2005	1	4.2
50656	2005	2	1.1
50656	2005	3	0
50656	2005	4	85.6
50656	2005	5	128.5
50656	2005	6	131.1
50656	2005	7	140.1
50656	2005	8	72.1
50656	2005	9	39.2
50656	2005	10	0
50656	2005	11	10.7
50656	2005	12	3
50656	2006	1	7
50656	2006	2	9.9
50656	2006	3	16
50656	2006	4	27.9
50656	2006	5	11.1
50656	2006	6	191.4
50656	2006	7	229.5
50656	2006	8	41.8
50656	2006	9	51.5
50656	2006	10	9.7
50656	2006	11	6.6
50656	2006	12	0.3
50656	2007	1	1.7
50656	2007	2	8.4
50656	2007	3	24.6
50656	2007	4	29.8
50656	2007	5	64.8
50656	2007	6	19.7
50656	2007	7	88.4
50656	2007	8	69.4
50656	2007	9	20.8
50656	2007	10	23.5
50656	2007	11	2.3
50656	2007	12	4.1
50656	2008	1	0.1
50656	2008	2	1.6
50656	2008	3	37.4
50656	2008	4	32.7
50656	2008	5	62.3
50656	2008	6	43.3
50656	2008	7	107.9
50656	2008	8	68.1
50656	2008	9	50.6
50656	2008	10	23
50656	2008	11	8.2
50656	2008	12	5
50656	2009	1	5.6
50656	2009	2	6.3
50656	2009	3	19.8
50656	2009	4	6.7
50656	2009	5	24.3
50656	2009	6	405.6
50656	2009	7	108.9
50656	2009	8	107.8
50656	2009	9	59
50656	2009	10	18.8
50656	2009	11	10.3
50656	2009	12	12
50656	2010	1	5
50656	2010	2	4.4
50656	2010	3	9.8
50656	2010	4	17.9
50656	2010	5	35.1
50656	2010	6	66.8
50656	2010	7	107.5
50656	2010	8	161.3
50656	2010	9	8.9
50656	2010	10	22.2
50656	2010	11	18.5
50656	2010	12	23
50656	2011	1	3.4
50656	2011	2	0.7
50656	2011	3	9.7
50656	2011	4	3.7
50656	2011	5	80.2
50656	2011	6	29.1
50656	2011	7	231.9
50656	2011	8	98
50656	2011	9	17.3
50656	2011	10	11.5
50656	2011	11	9.2
50656	2011	12	6.5
50656	2012	1	0.2
50656	2012	2	0.1
50656	2012	3	4.7
50656	2012	4	10.4
50656	2012	5	35
50656	2012	6	148.8
50656	2012	7	228.8
50656	2012	8	48.9
50656	2012	9	112.5
50656	2012	10	31.9
50656	2012	11	18.8
50656	2012	12	8.8
50656	2013	1	5.4
50656	2013	2	10.8
50656	2013	3	17.1
50656	2013	4	6.4
50656	2013	5	48.8
50656	2013	6	56.6
50656	2013	7	263.5
50656	2013	8	209.9
50656	2013	9	111
50656	2013	10	16.8
50656	2013	11	32.1
50656	2013	12	3
50656	2014	1	2.7
50656	2014	2	6.5
50656	2014	3	0
50656	2014	4	4.3
50656	2014	5	84.5
50656	2014	6	77.2
50656	2014	7	244.4
50656	2014	8	116.9
50656	2014	9	116.2
50656	2014	10	28.9
50656	2014	11	9.3
50656	2014	12	8.8
