# Supplementary material for: Spatial and temporal characteristics of drought and its correlation with climate indices in Northeast China
Source: PLoS One. 2021 Nov 18;16(11):e0259774. doi: 10.1371/journal.pone.0259774 (PMC8601439; doi:10.1371/journal.pone.0259774)
Supplement: S1 File — (ZIP) [file pone.0259774.s001.zip › Raw data(Including precipitation and evapotranspiration data of each station)/50658.xlsx]

## Sheet: Monthly evapotranspiration
stationID	YEAR	MONTH	DATA
50658	1970	1	3.5403
50658	1970	2	6.9568
50658	1970	3	24.503
50658	1970	4	97.633
50658	1970	5	151.83
50658	1970	6	165.56
50658	1970	7	115.41
50658	1970	8	109.97
50658	1970	9	70.566
50658	1970	10	54.519
50658	1970	11	14.99
50658	1970	12	3.9876
50658	1971	1	6.462
50658	1971	2	9.9498
50658	1971	3	35.597
50658	1971	4	96.79
50658	1971	5	115.1
50658	1971	6	144.41
50658	1971	7	140.99
50658	1971	8	112.49
50658	1971	9	66.29
50658	1971	10	48.079
50658	1971	11	17.01
50658	1971	12	4.9329
50658	1972	1	3.9003
50658	1972	2	8.079
50658	1972	3	51.249
50658	1972	4	91.633
50658	1972	5	155.97
50658	1972	6	131.74
50658	1972	7	125.57
50658	1972	8	111.54
50658	1972	9	67.468
50658	1972	10	29.97
50658	1972	11	12.115
50658	1972	12	2.7296
50658	1973	1	2.5976
50658	1973	2	7.0975
50658	1973	3	26.785
50658	1973	4	68.669
50658	1973	5	123.6
50658	1973	6	145.21
50658	1973	7	130.05
50658	1973	8	105.23
50658	1973	9	95.393
50658	1973	10	51.841
50658	1973	11	14.335
50658	1973	12	3.6065
50658	1974	1	3.1603
50658	1974	2	7.9696
50658	1974	3	31.925
50658	1974	4	75.567
50658	1974	5	123.53
50658	1974	6	118.2
50658	1974	7	137.08
50658	1974	8	117.24
50658	1974	9	60.59
50658	1974	10	43.372
50658	1974	11	13.671
50658	1974	12	4.2338
50658	1975	1	5.3305
50658	1975	2	10.3
50658	1975	3	44.216
50658	1975	4	98.458
50658	1975	5	133.43
50658	1975	6	131.76
50658	1975	7	124.04
50658	1975	8	131.79
50658	1975	9	85.867
50658	1975	10	49.909
50658	1975	11	18.385
50658	1975	12	5.4924
50658	1976	1	6.4454
50658	1976	2	17.184
50658	1976	3	45.044
50658	1976	4	79.813
50658	1976	5	142.02
50658	1976	6	134.79
50658	1976	7	158.67
50658	1976	8	108.06
50658	1976	9	88.539
50658	1976	10	54.713
50658	1976	11	11.861
50658	1976	12	3.213
50658	1977	1	1.5434
50658	1977	2	7.155
50658	1977	3	37.262
50658	1977	4	89.923
50658	1977	5	168.88
50658	1977	6	118.89
50658	1977	7	132.74
50658	1977	8	122.15
50658	1977	9	93.27
50658	1977	10	60.872
50658	1977	11	10.795
50658	1977	12	2.5931
50658	1978	1	2.9885
50658	1978	2	7.7452
50658	1978	3	35.188
50658	1978	4	78.238
50658	1978	5	141.7
50658	1978	6	152.44
50658	1978	7	128.05
50658	1978	8	114.08
50658	1978	9	81.072
50658	1978	10	45.168
50658	1978	11	15.893
50658	1978	12	3.4331
50658	1979	1	4.2629
50658	1979	2	9.0631
50658	1979	3	31.427
50658	1979	4	65.724
50658	1979	5	167.39
50658	1979	6	141.26
50658	1979	7	140.8
50658	1979	8	111.78
50658	1979	9	67.822
50658	1979	10	55.722
50658	1979	11	11.624
50658	1979	12	4.9234
50658	1980	1	3.8807
50658	1980	2	10.402
50658	1980	3	37.712
50658	1980	4	69.368
50658	1980	5	143.43
50658	1980	6	132.32
50658	1980	7	123.15
50658	1980	8	115.23
50658	1980	9	61.635
50658	1980	10	37.584
50658	1980	11	14.089
50658	1980	12	4.8253
50658	1981	1	6.1126
50658	1981	2	8.6061
50658	1981	3	40.463
50658	1981	4	100.63
50658	1981	5	126.66
50658	1981	6	133.44
50658	1981	7	127.88
50658	1981	8	91.85
50658	1981	9	79.526
50658	1981	10	37.003
50658	1981	11	11.823
50658	1981	12	5.6778
50658	1982	1	7.595
50658	1982	2	13.597
50658	1982	3	42.267
50658	1982	4	100.59
50658	1982	5	129.06
50658	1982	6	176.08
50658	1982	7	157.47
50658	1982	8	122.54
50658	1982	9	70.468
50658	1982	10	42.935
50658	1982	11	9.9409
50658	1982	12	4.1079
50658	1983	1	3.6532
50658	1983	2	7.2136
50658	1983	3	44.338
50658	1983	4	75.337
50658	1983	5	121.55
50658	1983	6	104.18
50658	1983	7	116.51
50658	1983	8	111.42
50658	1983	9	69.702
50658	1983	10	49.453
50658	1983	11	15.596
50658	1983	12	4.6661
50658	1984	1	2.5489
50658	1984	2	7.4113
50658	1984	3	29.379
50658	1984	4	77.317
50658	1984	5	131.9
50658	1984	6	137.26
50658	1984	7	118.29
50658	1984	8	99.033
50658	1984	9	72.794
50658	1984	10	40.95
50658	1984	11	12.473
50658	1984	12	4.1766
50658	1985	1	2.9632
50658	1985	2	6.8237
50658	1985	3	37.983
50658	1985	4	93.173
50658	1985	5	167.59
50658	1985	6	139.31
50658	1985	7	132.46
50658	1985	8	88.6
50658	1985	9	60.672
50658	1985	10	42.244
50658	1985	11	15.983
50658	1985	12	2.4232
50658	1986	1	3.8963
50658	1986	2	10.529
50658	1986	3	33.91
50658	1986	4	82.309
50658	1986	5	132.74
50658	1986	6	148.47
50658	1986	7	114.22
50658	1986	8	102.96
50658	1986	9	76.836
50658	1986	10	45.759
50658	1986	11	10.122
50658	1986	12	4.0513
50658	1987	1	3.5686
50658	1987	2	10.05
50658	1987	3	25.468
50658	1987	4	77.284
50658	1987	5	125.04
50658	1987	6	158.33
50658	1987	7	128.61
50658	1987	8	91.557
50658	1987	9	70.48
50658	1987	10	37.649
50658	1987	11	10.366
50658	1987	12	3.5462
50658	1988	1	4.2256
50658	1988	2	8.9617
50658	1988	3	30.554
50658	1988	4	68.876
50658	1988	5	102.68
50658	1988	6	152.09
50658	1988	7	107.22
50658	1988	8	108.3
50658	1988	9	66.273
50658	1988	10	40.875
50658	1988	11	18.957
50658	1988	12	4.2671
50658	1989	1	4.13
50658	1989	2	10.598
50658	1989	3	33.478
50658	1989	4	91.32
50658	1989	5	137.73
50658	1989	6	129.23
50658	1989	7	120.27
50658	1989	8	122.91
50658	1989	9	82.065
50658	1989	10	41.544
50658	1989	11	17.018
50658	1989	12	5.6201
50658	1990	1	2.8214
50658	1990	2	8.5546
50658	1990	3	51.105
50658	1990	4	80.407
50658	1990	5	129.77
50658	1990	6	122.09
50658	1990	7	135.58
50658	1990	8	112.27
50658	1990	9	67.858
50658	1990	10	53.864
50658	1990	11	22.213
50658	1990	12	10.135
50658	1991	1	3.7216
50658	1991	2	12.936
50658	1991	3	48.992
50658	1991	4	81.017
50658	1991	5	149.82
50658	1991	6	132
50658	1991	7	107.34
50658	1991	8	115.91
50658	1991	9	62.787
50658	1991	10	42.882
50658	1991	11	13.833
50658	1991	12	4.156
50658	1992	1	3.6688
50658	1992	2	9.6353
50658	1992	3	40.36
50658	1992	4	86.713
50658	1992	5	138.65
50658	1992	6	124.14
50658	1992	7	140.81
50658	1992	8	100.66
50658	1992	9	59.747
50658	1992	10	44.051
50658	1992	11	14.205
50658	1992	12	2.9524
50658	1993	1	2.9984
50658	1993	2	12.515
50658	1993	3	44.899
50658	1993	4	86.373
50658	1993	5	134.05
50658	1993	6	107.7
50658	1993	7	115.69
50658	1993	8	99.906
50658	1993	9	74.377
50658	1993	10	47.737
50658	1993	11	11.016
50658	1993	12	3.1422
50658	1994	1	2.9332
50658	1994	2	8.9928
50658	1994	3	28.847
50658	1994	4	87.141
50658	1994	5	131.55
50658	1994	6	150.22
50658	1994	7	129.24
50658	1994	8	106.68
50658	1994	9	62.327
50658	1994	10	40.753
50658	1994	11	17.105
50658	1994	12	2.8821
50658	1995	1	5.4007
50658	1995	2	8.921
50658	1995	3	31.429
50658	1995	4	73.997
50658	1995	5	119.99
50658	1995	6	140.3
50658	1995	7	127.95
50658	1995	8	116.09
50658	1995	9	75.395
50658	1995	10	44.065
50658	1995	11	21.693
50658	1995	12	4.8317
50658	1996	1	4.8081
50658	1996	2	15.391
50658	1996	3	41.891
50658	1996	4	90.028
50658	1996	5	144.02
50658	1996	6	140.74
50658	1996	7	127.33
50658	1996	8	102.69
50658	1996	9	80.037
50658	1996	10	47.729
50658	1996	11	14.34
50658	1996	12	4.0735
50658	1997	1	4.4929
50658	1997	2	12.435
50658	1997	3	41.187
50658	1997	4	94.364
50658	1997	5	125.02
50658	1997	6	137.47
50658	1997	7	136.07
50658	1997	8	98.021
50658	1997	9	76.592
50658	1997	10	33.802
50658	1997	11	18.466
50658	1997	12	4.7707
50658	1998	1	3.3968
50658	1998	2	16.613
50658	1998	3	51.518
50658	1998	4	99.953
50658	1998	5	151.26
50658	1998	6	124.65
50658	1998	7	124.98
50658	1998	8	86.962
50658	1998	9	71.281
50658	1998	10	37.131
50658	1998	11	7.6999
50658	1998	12	2.5139
50658	1999	1	4.3623
50658	1999	2	9.8165
50658	1999	3	26.277
50658	1999	4	80.776
50658	1999	5	129.06
50658	1999	6	135.67
50658	1999	7	136.59
50658	1999	8	98.105
50658	1999	9	71.904
50658	1999	10	43.196
50658	1999	11	12.264
50658	1999	12	3.1765
50658	2000	1	2.82
50658	2000	2	7.4917
50658	2000	3	30.032
50658	2000	4	69.847
50658	2000	5	131.47
50658	2000	6	167.13
50658	2000	7	147.44
50658	2000	8	114.06
50658	2000	9	82.599
50658	2000	10	37.119
50658	2000	11	9.8287
50658	2000	12	2.6534
50658	2001	1	2.4892
50658	2001	2	7.6392
50658	2001	3	30.776
50658	2001	4	85.241
50658	2001	5	123.79
50658	2001	6	166.43
50658	2001	7	134.13
50658	2001	8	109.14
50658	2001	9	86.866
50658	2001	10	51.758
50658	2001	11	17.773
50658	2001	12	3.6224
50658	2002	1	5.0508
50658	2002	2	12.539
50658	2002	3	47.934
50658	2002	4	72.539
50658	2002	5	136.33
50658	2002	6	126.55
50658	2002	7	130.99
50658	2002	8	108.9
50658	2002	9	86.302
50658	2002	10	39.475
50658	2002	11	9.9584
50658	2002	12	2.9038
50658	2003	1	4.2335
50658	2003	2	10.367
50658	2003	3	49.56
50658	2003	4	105.15
50658	2003	5	142.74
50658	2003	6	149.38
50658	2003	7	104.6
50658	2003	8	91.947
50658	2003	9	69.982
50658	2003	10	36.392
50658	2003	11	12.69
50658	2003	12	2.741
50658	2004	1	3.0585
50658	2004	2	7.5425
50658	2004	3	34.017
50658	2004	4	82.596
50658	2004	5	119.02
50658	2004	6	177.67
50658	2004	7	130.93
50658	2004	8	112.15
50658	2004	9	73.659
50658	2004	10	45.486
50658	2004	11	14.74
50658	2004	12	4.0362
50658	2005	1	4.361
50658	2005	2	7.3807
50658	2005	3	38.889
50658	2005	4	65.724
50658	2005	5	106.4
50658	2005	6	126.02
50658	2005	7	109.61
50658	2005	8	105.87
50658	2005	9	74.281
50658	2005	10	51.126
50658	2005	11	11.352
50658	2005	12	3.8974
50658	2006	1	3.7732
50658	2006	2	7.9291
50658	2006	3	28.553
50658	2006	4	67.882
50658	2006	5	147.68
50658	2006	6	116.92
50658	2006	7	122.71
50658	2006	8	110.83
50658	2006	9	77.752
50658	2006	10	44.351
50658	2006	11	11.449
50658	2006	12	3.2773
50658	2007	1	5.1102
50658	2007	2	12.147
50658	2007	3	32.29
50658	2007	4	73.09
50658	2007	5	110.25
50658	2007	6	151.04
50658	2007	7	151.81
50658	2007	8	120.6
50658	2007	9	76.803
50658	2007	10	44.567
50658	2007	11	14.134
50658	2007	12	3.4996
50658	2008	1	3.3135
50658	2008	2	10.647
50658	2008	3	39.012
50658	2008	4	87.045
50658	2008	5	113.32
50658	2008	6	138.9
50658	2008	7	124.24
50658	2008	8	119.08
50658	2008	9	78.571
50658	2008	10	38.785
50658	2008	11	10.141
50658	2008	12	3.5099
50658	2009	1	3.4229
50658	2009	2	7.3314
50658	2009	3	24.403
50658	2009	4	93.175
50658	2009	5	156
50658	2009	6	89.305
50658	2009	7	117.32
50658	2009	8	106.27
50658	2009	9	69.033
50658	2009	10	38.276
50658	2009	11	13.571
50658	2009	12	4.1712
50658	2010	1	3.5368
50658	2010	2	6.9458
50658	2010	3	22.994
50658	2010	4	58.024
50658	2010	5	111.1
50658	2010	6	160.59
50658	2010	7	123.89
50658	2010	8	87.429
50658	2010	9	82.586
50658	2010	10	36.955
50658	2010	11	11.012
50658	2010	12	2.6233
50658	2011	1	2.2252
50658	2011	2	7.5497
50658	2011	3	26.566
50658	2011	4	78.865
50658	2011	5	99.525
50658	2011	6	133.45
50658	2011	7	111.59
50658	2011	8	102.87
50658	2011	9	75.985
50658	2011	10	40.389
50658	2011	11	9.1256
50658	2011	12	1.9364
50658	2012	1	1.7133
50658	2012	2	8.3601
50658	2012	3	35.633
50658	2012	4	74.388
50658	2012	5	119.27
50658	2012	6	104.13
50658	2012	7	114.84
50658	2012	8	109.71
50658	2012	9	64.114
50658	2012	10	31.385
50658	2012	11	8.072
50658	2012	12	2.3381
50658	2013	1	2.841
50658	2013	2	6.5454
50658	2013	3	22.505
50658	2013	4	61.856
50658	2013	5	126.66
50658	2013	6	126.2
50658	2013	7	116.55
50658	2013	8	92.634
50658	2013	9	74.908
50658	2013	10	41.117
50658	2013	11	11.553
50658	2013	12	2.7449
50658	2014	1	3.8516
50658	2014	2	7.618
50658	2014	3	36.852
50658	2014	4	100.34
50658	2014	5	97.9
50658	2014	6	146.72
50658	2014	7	109.05
50658	2014	8	101.87
50658	2014	9	66.459
50658	2014	10	40.161
50658	2014	11	13.726
50658	2014	12	4.4608

## Sheet:  Monthly precipitation
stationID	YEAR	MONTH	DATA
50658	1970	1	0.6
50658	1970	2	2
50658	1970	3	2.6
50658	1970	4	11.2
50658	1970	5	22.9
50658	1970	6	69.6
50658	1970	7	159.3
50658	1970	8	76.1
50658	1970	9	58.6
50658	1970	10	0.6
50658	1970	11	9.9
50658	1970	12	0.7
50658	1971	1	2.5
50658	1971	2	2.8
50658	1971	3	10.2
50658	1971	4	6.7
50658	1971	5	66.6
50658	1971	6	56.8
50658	1971	7	27.3
50658	1971	8	119.4
50658	1971	9	63.3
50658	1971	10	32.5
50658	1971	11	1.3
50658	1971	12	4.7
50658	1972	1	1
50658	1972	2	2.5
50658	1972	3	3.5
50658	1972	4	13
50658	1972	5	45.9
50658	1972	6	84.7
50658	1972	7	357.1
50658	1972	8	73.9
50658	1972	9	60.7
50658	1972	10	29.8
50658	1972	11	10.9
50658	1972	12	2.9
50658	1973	1	1
50658	1973	2	6.1
50658	1973	3	5.8
50658	1973	4	24.7
50658	1973	5	73.7
50658	1973	6	53.9
50658	1973	7	197.4
50658	1973	8	122.6
50658	1973	9	4.6
50658	1973	10	17
50658	1973	11	13
50658	1973	12	3.2
50658	1974	1	1
50658	1974	2	1.3
50658	1974	3	4.3
50658	1974	4	23.3
50658	1974	5	85.4
50658	1974	6	35.2
50658	1974	7	116.2
50658	1974	8	169.4
50658	1974	9	69.6
50658	1974	10	9.9
50658	1974	11	4.3
50658	1974	12	1.1
50658	1975	1	2.4
50658	1975	2	1.6
50658	1975	3	3.8
50658	1975	4	10.7
50658	1975	5	25
50658	1975	6	84.8
50658	1975	7	133.4
50658	1975	8	112.7
50658	1975	9	40.8
50658	1975	10	15.7
50658	1975	11	1.3
50658	1975	12	0.3
50658	1976	1	0.9
50658	1976	2	2.7
50658	1976	3	1
50658	1976	4	22.6
50658	1976	5	59.2
50658	1976	6	53.8
50658	1976	7	39.2
50658	1976	8	39.9
50658	1976	9	21.3
50658	1976	10	1.9
50658	1976	11	4.2
50658	1976	12	5.8
50658	1977	1	1
50658	1977	2	1.6
50658	1977	3	10.7
50658	1977	4	11.5
50658	1977	5	34.9
50658	1977	6	99
50658	1977	7	247
50658	1977	8	38.7
50658	1977	9	15.9
50658	1977	10	57.6
50658	1977	11	6
50658	1977	12	3.9
50658	1978	1	0.9
50658	1978	2	1.9
50658	1978	3	9.3
50658	1978	4	33.7
50658	1978	5	12.6
50658	1978	6	126
50658	1978	7	79.3
50658	1978	8	70.5
50658	1978	9	56.3
50658	1978	10	13.7
50658	1978	11	4.9
50658	1978	12	5.6
50658	1979	1	2.2
50658	1979	2	8.1
50658	1979	3	10.9
50658	1979	4	18.7
50658	1979	5	6.1
50658	1979	6	88.3
50658	1979	7	127.5
50658	1979	8	103.9
50658	1979	9	54.9
50658	1979	10	10.7
50658	1979	11	4.2
50658	1979	12	14.2
50658	1980	1	3.5
50658	1980	2	0.8
50658	1980	3	2.5
50658	1980	4	13
50658	1980	5	6.6
50658	1980	6	129.3
50658	1980	7	166.1
50658	1980	8	76.3
50658	1980	9	122.4
50658	1980	10	6.2
50658	1980	11	1.2
50658	1980	12	1.2
50658	1981	1	0.1
50658	1981	2	5.1
50658	1981	3	3.7
50658	1981	4	29.5
50658	1981	5	38.2
50658	1981	6	72.7
50658	1981	7	143.3
50658	1981	8	196.6
50658	1981	9	5.2
50658	1981	10	36.7
50658	1981	11	3
50658	1981	12	1.7
50658	1982	1	2.5
50658	1982	2	3.9
50658	1982	3	5
50658	1982	4	15.3
50658	1982	5	48.1
50658	1982	6	11.9
50658	1982	7	34.4
50658	1982	8	132.7
50658	1982	9	97.6
50658	1982	10	27.3
50658	1982	11	11.6
50658	1982	12	7.1
50658	1983	1	3.2
50658	1983	2	0.2
50658	1983	3	2.1
50658	1983	4	84.8
50658	1983	5	74.1
50658	1983	6	66
50658	1983	7	131.7
50658	1983	8	104.7
50658	1983	9	42.3
50658	1983	10	4.5
50658	1983	11	12.1
50658	1983	12	2.5
50658	1984	1	2.4
50658	1984	2	1.3
50658	1984	3	1.7
50658	1984	4	24.6
50658	1984	5	72
50658	1984	6	114.9
50658	1984	7	261.8
50658	1984	8	149.5
50658	1984	9	35.1
50658	1984	10	9.8
50658	1984	11	3.1
50658	1984	12	1.2
50658	1985	1	4.2
50658	1985	2	4.3
50658	1985	3	5
50658	1985	4	6.1
50658	1985	5	6.6
50658	1985	6	78.6
50658	1985	7	132.9
50658	1985	8	232
50658	1985	9	50
50658	1985	10	25.2
50658	1985	11	6.3
50658	1985	12	4.3
50658	1986	1	1.4
50658	1986	2	0
50658	1986	3	9.5
50658	1986	4	9.3
50658	1986	5	53.7
50658	1986	6	114.7
50658	1986	7	173
50658	1986	8	95
50658	1986	9	39.7
50658	1986	10	5.7
50658	1986	11	7.4
50658	1986	12	4.4
50658	1987	1	6.5
50658	1987	2	0.9
50658	1987	3	14.4
50658	1987	4	11.4
50658	1987	5	30.7
50658	1987	6	67.7
50658	1987	7	104.7
50658	1987	8	177
50658	1987	9	111.7
50658	1987	10	32.8
50658	1987	11	15.2
50658	1987	12	6.2
50658	1988	1	1.2
50658	1988	2	2.4
50658	1988	3	10.1
50658	1988	4	47.3
50658	1988	5	59.9
50658	1988	6	65.6
50658	1988	7	169.4
50658	1988	8	72.9
50658	1988	9	46.6
50658	1988	10	22
50658	1988	11	10
50658	1988	12	1.5
50658	1989	1	2.9
50658	1989	2	0.4
50658	1989	3	10.1
50658	1989	4	11.8
50658	1989	5	15.2
50658	1989	6	70.2
50658	1989	7	156.8
50658	1989	8	66.4
50658	1989	9	27.9
50658	1989	10	25.7
50658	1989	11	2.7
50658	1989	12	12.9
50658	1990	1	0
50658	1990	2	7.4
50658	1990	3	0.1
50658	1990	4	19.1
50658	1990	5	30.8
50658	1990	6	72.3
50658	1990	7	189
50658	1990	8	82.4
50658	1990	9	77.1
50658	1990	10	0.5
50658	1990	11	2.3
50658	1990	12	4.8
50658	1991	1	3
50658	1991	2	0.5
50658	1991	3	0.8
50658	1991	4	37.7
50658	1991	5	13.2
50658	1991	6	89.8
50658	1991	7	231.2
50658	1991	8	145.9
50658	1991	9	53.2
50658	1991	10	13.5
50658	1991	11	3.2
50658	1991	12	7.4
50658	1992	1	2.2
50658	1992	2	4.3
50658	1992	3	2.1
50658	1992	4	10.9
50658	1992	5	7.2
50658	1992	6	99
50658	1992	7	79.7
50658	1992	8	136.5
50658	1992	9	78.9
50658	1992	10	13.3
50658	1992	11	6.2
50658	1992	12	5.3
50658	1993	1	2.4
50658	1993	2	3
50658	1993	3	1.1
50658	1993	4	6
50658	1993	5	17.4
50658	1993	6	120.5
50658	1993	7	137.1
50658	1993	8	207
50658	1993	9	65
50658	1993	10	20.7
50658	1993	11	3.9
50658	1993	12	6.1
50658	1994	1	6.6
50658	1994	2	0.3
50658	1994	3	9.7
50658	1994	4	8.4
50658	1994	5	17.5
50658	1994	6	45.9
50658	1994	7	231.2
50658	1994	8	53.4
50658	1994	9	130.8
50658	1994	10	39.8
50658	1994	11	5.6
50658	1994	12	6.7
50658	1995	1	1.4
50658	1995	2	0.8
50658	1995	3	10.7
50658	1995	4	16.2
50658	1995	5	34.3
50658	1995	6	66.1
50658	1995	7	59.6
50658	1995	8	32
50658	1995	9	46.6
50658	1995	10	31
50658	1995	11	3.3
50658	1995	12	3.4
50658	1996	1	0.8
50658	1996	2	0
50658	1996	3	4.5
50658	1996	4	11.3
50658	1996	5	22.8
50658	1996	6	100
50658	1996	7	260.2
50658	1996	8	121
50658	1996	9	44.9
50658	1996	10	7.3
50658	1996	11	3.3
50658	1996	12	6.2
50658	1997	1	3.6
50658	1997	2	0.3
50658	1997	3	2.1
50658	1997	4	33.6
50658	1997	5	64
50658	1997	6	103.7
50658	1997	7	69.9
50658	1997	8	276.2
50658	1997	9	9.7
50658	1997	10	30.1
50658	1997	11	0.1
50658	1997	12	3.1
50658	1998	1	0.9
50658	1998	2	3.1
50658	1998	3	6.6
50658	1998	4	27.1
50658	1998	5	51
50658	1998	6	165.4
50658	1998	7	275.2
50658	1998	8	256
50658	1998	9	67.5
50658	1998	10	33.8
50658	1998	11	9.5
50658	1998	12	4.9
50658	1999	1	2.3
50658	1999	2	2.3
50658	1999	3	0.9
50658	1999	4	24.5
50658	1999	5	11.2
50658	1999	6	36.5
50658	1999	7	193.6
50658	1999	8	142
50658	1999	9	4
50658	1999	10	9.2
50658	1999	11	1.8
50658	1999	12	3
50658	2000	1	11.1
50658	2000	2	0
50658	2000	3	6.9
50658	2000	4	15.3
50658	2000	5	23.1
50658	2000	6	24.1
50658	2000	7	135.2
50658	2000	8	69.1
50658	2000	9	31.8
50658	2000	10	43.6
50658	2000	11	10
50658	2000	12	3.9
50658	2001	1	3.6
50658	2001	2	1.3
50658	2001	3	6.7
50658	2001	4	12.9
50658	2001	5	42.5
50658	2001	6	41.2
50658	2001	7	155.4
50658	2001	8	77
50658	2001	9	13.1
50658	2001	10	2.2
50658	2001	11	1.2
50658	2001	12	3.7
50658	2002	1	11.3
50658	2002	2	1.7
50658	2002	3	0
50658	2002	4	75.6
50658	2002	5	28.6
50658	2002	6	126.7
50658	2002	7	124.6
50658	2002	8	68
50658	2002	9	8.1
50658	2002	10	30.7
50658	2002	11	5.2
50658	2002	12	2.6
50658	2003	1	1.5
50658	2003	2	1.3
50658	2003	3	9.4
50658	2003	4	17.6
50658	2003	5	21.8
50658	2003	6	141.9
50658	2003	7	358.4
50658	2003	8	134.5
50658	2003	9	83.2
50658	2003	10	7.8
50658	2003	11	3.9
50658	2003	12	6.1
50658	2004	1	3.1
50658	2004	2	6.3
50658	2004	3	6.7
50658	2004	4	16.4
50658	2004	5	37.6
50658	2004	6	46.5
50658	2004	7	80.5
50658	2004	8	125.2
50658	2004	9	51
50658	2004	10	18.8
50658	2004	11	2.2
50658	2004	12	11.4
50658	2005	1	6.3
50658	2005	2	2
50658	2005	3	1.6
50658	2005	4	71.7
50658	2005	5	92.2
50658	2005	6	80.2
50658	2005	7	90
50658	2005	8	95.5
50658	2005	9	38.9
50658	2005	10	0
50658	2005	11	9.7
50658	2005	12	3.8
50658	2006	1	7.9
50658	2006	2	5
50658	2006	3	9.8
50658	2006	4	27.1
50658	2006	5	5
50658	2006	6	117.2
50658	2006	7	205
50658	2006	8	84.8
50658	2006	9	50.7
50658	2006	10	3.9
50658	2006	11	3.6
50658	2006	12	0
50658	2007	1	1.5
50658	2007	2	7
50658	2007	3	15
50658	2007	4	40.7
50658	2007	5	47.8
50658	2007	6	34.3
50658	2007	7	74.1
50658	2007	8	62.1
50658	2007	9	21.1
50658	2007	10	18.4
50658	2007	11	0.9
50658	2007	12	8.2
50658	2008	1	0.3
50658	2008	2	1.8
50658	2008	3	28.3
50658	2008	4	29.4
50658	2008	5	48.1
50658	2008	6	65.9
50658	2008	7	70
50658	2008	8	37.4
50658	2008	9	41
50658	2008	10	27
50658	2008	11	5.1
50658	2008	12	4.9
50658	2009	1	7.4
50658	2009	2	6.8
50658	2009	3	17.5
50658	2009	4	10.9
50658	2009	5	13.3
50658	2009	6	250.8
50658	2009	7	208.5
50658	2009	8	85.2
50658	2009	9	74.9
50658	2009	10	16.4
50658	2009	11	8.1
50658	2009	12	12.3
50658	2010	1	2.7
50658	2010	2	5.9
50658	2010	3	6.5
50658	2010	4	14.8
50658	2010	5	53.4
50658	2010	6	28.1
50658	2010	7	167.3
50658	2010	8	94.1
50658	2010	9	14.6
50658	2010	10	5.6
50658	2010	11	17.4
50658	2010	12	17.8
50658	2011	1	2.2
50658	2011	2	1
50658	2011	3	7.7
50658	2011	4	6.1
50658	2011	5	68
50658	2011	6	18.4
50658	2011	7	191.8
50658	2011	8	104.9
50658	2011	9	9.2
50658	2011	10	7.6
50658	2011	11	7.5
50658	2011	12	3.8
50658	2012	1	0.3
50658	2012	2	0
50658	2012	3	4.5
50658	2012	4	3.2
50658	2012	5	21.1
50658	2012	6	141.7
50658	2012	7	189.8
50658	2012	8	41.8
50658	2012	9	122.8
50658	2012	10	27.9
50658	2012	11	16.5
50658	2012	12	9
50658	2013	1	2.9
50658	2013	2	9.2
50658	2013	3	14.4
50658	2013	4	2.2
50658	2013	5	41.7
50658	2013	6	31
50658	2013	7	339.6
50658	2013	8	114.6
50658	2013	9	70
50658	2013	10	17.6
50658	2013	11	29
50658	2013	12	3.5
50658	2014	1	5
50658	2014	2	5.2
50658	2014	3	0
50658	2014	4	2.8
50658	2014	5	73.4
50658	2014	6	74.9
50658	2014	7	268.1
50658	2014	8	120.1
50658	2014	9	98.5
50658	2014	10	22.4
50658	2014	11	5.4
50658	2014	12	5
