# Supplementary material for: Spatial and temporal characteristics of drought and its correlation with climate indices in Northeast China
Source: PLoS One. 2021 Nov 18;16(11):e0259774. doi: 10.1371/journal.pone.0259774 (PMC8601439; doi:10.1371/journal.pone.0259774)
Supplement: S1 File — (ZIP) [file pone.0259774.s001.zip › Raw data(Including precipitation and evapotranspiration data of each station)/50673.xlsx]

## Sheet: Monthly evapotranspiration
stationID	YEAR	MONTH	DATA
50673	1970	1	1.6747
50673	1970	2	5.8788
50673	1970	3	17.758
50673	1970	4	87.093
50673	1970	5	149.08
50673	1970	6	146.1
50673	1970	7	135.83
50673	1970	8	108.27
50673	1970	9	54.426
50673	1970	10	64.036
50673	1970	11	12.349
50673	1970	12	3.6853
50673	1971	1	3.4846
50673	1971	2	6.5612
50673	1971	3	22.45
50673	1971	4	78.055
50673	1971	5	91.502
50673	1971	6	138.77
50673	1971	7	98.197
50673	1971	8	83.665
50673	1971	9	58.999
50673	1971	10	44.851
50673	1971	11	14.125
50673	1971	12	4.3419
50673	1972	1	3.4575
50673	1972	2	6.1894
50673	1972	3	30.561
50673	1972	4	81.256
50673	1972	5	132.05
50673	1972	6	97.957
50673	1972	7	118.61
50673	1972	8	94.096
50673	1972	9	55.839
50673	1972	10	24.297
50673	1972	11	6.884
50673	1972	12	2.1769
50673	1973	1	1.8829
50673	1973	2	4.8216
50673	1973	3	18.82
50673	1973	4	49.204
50673	1973	5	105.34
50673	1973	6	128.49
50673	1973	7	114.69
50673	1973	8	96.68
50673	1973	9	75.835
50673	1973	10	46.493
50673	1973	11	18.924
50673	1973	12	3.9595
50673	1974	1	2.3998
50673	1974	2	7.0311
50673	1974	3	25.986
50673	1974	4	71.866
50673	1974	5	110.41
50673	1974	6	98.906
50673	1974	7	136.57
50673	1974	8	95.033
50673	1974	9	57.158
50673	1974	10	39.468
50673	1974	11	9.6646
50673	1974	12	1.7763
50673	1975	1	3.3418
50673	1975	2	5.8289
50673	1975	3	28.812
50673	1975	4	78.433
50673	1975	5	110.23
50673	1975	6	115.66
50673	1975	7	110.87
50673	1975	8	112.09
50673	1975	9	65.261
50673	1975	10	46.624
50673	1975	11	16.176
50673	1975	12	2.3441
50673	1976	1	2.8999
50673	1976	2	9.2214
50673	1976	3	25.983
50673	1976	4	72.76
50673	1976	5	111.06
50673	1976	6	123.8
50673	1976	7	133.9
50673	1976	8	87.015
50673	1976	9	72.272
50673	1976	10	50.18
50673	1976	11	10.189
50673	1976	12	2.1403
50673	1977	1	0.99952
50673	1977	2	5.243
50673	1977	3	27.267
50673	1977	4	62.675
50673	1977	5	131.36
50673	1977	6	114.9
50673	1977	7	124.4
50673	1977	8	107.7
50673	1977	9	82.742
50673	1977	10	49.315
50673	1977	11	10.287
50673	1977	12	2.043
50673	1978	1	1.6256
50673	1978	2	4.7257
50673	1978	3	24.499
50673	1978	4	66.127
50673	1978	5	124.9
50673	1978	6	139.17
50673	1978	7	119.47
50673	1978	8	100.39
50673	1978	9	82.147
50673	1978	10	45.052
50673	1978	11	14.152
50673	1978	12	2.3675
50673	1979	1	2.6197
50673	1979	2	7.5993
50673	1979	3	21.091
50673	1979	4	61.613
50673	1979	5	141.51
50673	1979	6	129.45
50673	1979	7	132.03
50673	1979	8	115.94
50673	1979	9	62.695
50673	1979	10	50.321
50673	1979	11	10.764
50673	1979	12	4.2913
50673	1980	1	2.3181
50673	1980	2	7.3942
50673	1980	3	24.454
50673	1980	4	62.543
50673	1980	5	115.03
50673	1980	6	116.62
50673	1980	7	126.41
50673	1980	8	105.53
50673	1980	9	50.74
50673	1980	10	29.882
50673	1980	11	8.7998
50673	1980	12	1.8585
50673	1981	1	1.2975
50673	1981	2	4.4172
50673	1981	3	22.212
50673	1981	4	78.503
50673	1981	5	113.44
50673	1981	6	111.58
50673	1981	7	115.87
50673	1981	8	77.569
50673	1981	9	65.372
50673	1981	10	27.751
50673	1981	11	6.3218
50673	1981	12	1.6929
50673	1982	1	2.7746
50673	1982	2	5.4371
50673	1982	3	24.633
50673	1982	4	83.842
50673	1982	5	101.77
50673	1982	6	153.81
50673	1982	7	130.36
50673	1982	8	100.34
50673	1982	9	54.525
50673	1982	10	31.414
50673	1982	11	9.7784
50673	1982	12	2.536
50673	1983	1	2.9973
50673	1983	2	4.3908
50673	1983	3	26.868
50673	1983	4	64.794
50673	1983	5	103.44
50673	1983	6	90.401
50673	1983	7	105.64
50673	1983	8	95.235
50673	1983	9	58.919
50673	1983	10	43.94
50673	1983	11	12.65
50673	1983	12	1.8707
50673	1984	1	1.2978
50673	1984	2	5.0862
50673	1984	3	19.113
50673	1984	4	64.753
50673	1984	5	116.66
50673	1984	6	113.67
50673	1984	7	121.37
50673	1984	8	92.548
50673	1984	9	65.863
50673	1984	10	38.502
50673	1984	11	10.517
50673	1984	12	2.879
50673	1985	1	1.4346
50673	1985	2	5.9314
50673	1985	3	28.398
50673	1985	4	71.641
50673	1985	5	128.92
50673	1985	6	121.52
50673	1985	7	118.59
50673	1985	8	83.909
50673	1985	9	54.529
50673	1985	10	38.623
50673	1985	11	10.049
50673	1985	12	0.94074
50673	1986	1	1.9558
50673	1986	2	5.8876
50673	1986	3	25.816
50673	1986	4	63.288
50673	1986	5	114.19
50673	1986	6	128.3
50673	1986	7	125.44
50673	1986	8	89.653
50673	1986	9	62.735
50673	1986	10	36.529
50673	1986	11	7.6565
50673	1986	12	1.6289
50673	1987	1	2.4041
50673	1987	2	7.0134
50673	1987	3	23.636
50673	1987	4	69.769
50673	1987	5	106.22
50673	1987	6	134.73
50673	1987	7	116.68
50673	1987	8	82.283
50673	1987	9	63.792
50673	1987	10	41.406
50673	1987	11	7.9617
50673	1987	12	3.2384
50673	1988	1	3.0108
50673	1988	2	5.1712
50673	1988	3	24.828
50673	1988	4	77.392
50673	1988	5	107.66
50673	1988	6	142.26
50673	1988	7	132.21
50673	1988	8	84.11
50673	1988	9	62.463
50673	1988	10	39.657
50673	1988	11	12.799
50673	1988	12	1.492
50673	1989	1	2.7606
50673	1989	2	6.8922
50673	1989	3	34.016
50673	1989	4	75.092
50673	1989	5	109.7
50673	1989	6	121.5
50673	1989	7	112.21
50673	1989	8	111.58
50673	1989	9	60.631
50673	1989	10	40.031
50673	1989	11	13.279
50673	1989	12	3.5805
50673	1990	1	1.7854
50673	1990	2	7.6758
50673	1990	3	37.618
50673	1990	4	70.769
50673	1990	5	112.1
50673	1990	6	110.79
50673	1990	7	131.01
50673	1990	8	88.935
50673	1990	9	55.725
50673	1990	10	39.665
50673	1990	11	18.328
50673	1990	12	5.4169
50673	1991	1	2.1599
50673	1991	2	7.1631
50673	1991	3	31.439
50673	1991	4	68.184
50673	1991	5	106.78
50673	1991	6	106.83
50673	1991	7	103.27
50673	1991	8	96.568
50673	1991	9	50.295
50673	1991	10	34.446
50673	1991	11	12.433
50673	1991	12	2.5035
50673	1992	1	2.6387
50673	1992	2	8.9138
50673	1992	3	35.985
50673	1992	4	68.24
50673	1992	5	116.28
50673	1992	6	111.1
50673	1992	7	119.03
50673	1992	8	93.378
50673	1992	9	54.233
50673	1992	10	35.913
50673	1992	11	10.881
50673	1992	12	1.8761
50673	1993	1	1.6294
50673	1993	2	7.7647
50673	1993	3	30.706
50673	1993	4	62.273
50673	1993	5	111.39
50673	1993	6	97.523
50673	1993	7	113.37
50673	1993	8	97.637
50673	1993	9	68.805
50673	1993	10	43.284
50673	1993	11	10.874
50673	1993	12	2.2394
50673	1994	1	2.1374
50673	1994	2	8.7119
50673	1994	3	26.03
50673	1994	4	70.202
50673	1994	5	114.9
50673	1994	6	129.75
50673	1994	7	125.3
50673	1994	8	100.88
50673	1994	9	62.418
50673	1994	10	41.819
50673	1994	11	15.66
50673	1994	12	1.8707
50673	1995	1	3.7099
50673	1995	2	6.0687
50673	1995	3	26.913
50673	1995	4	71.033
50673	1995	5	111.96
50673	1995	6	131.48
50673	1995	7	127.04
50673	1995	8	108.96
50673	1995	9	61.067
50673	1995	10	39.449
50673	1995	11	17.634
50673	1995	12	2.8337
50673	1996	1	3.0071
50673	1996	2	9.646
50673	1996	3	27.675
50673	1996	4	79.486
50673	1996	5	126.13
50673	1996	6	127.43
50673	1996	7	118.22
50673	1996	8	94.592
50673	1996	9	66.598
50673	1996	10	47.476
50673	1996	11	17.963
50673	1996	12	2.7815
50673	1997	1	2.8689
50673	1997	2	8.6869
50673	1997	3	26.938
50673	1997	4	84.675
50673	1997	5	113.12
50673	1997	6	118.03
50673	1997	7	135.28
50673	1997	8	92.74
50673	1997	9	64.604
50673	1997	10	30.037
50673	1997	11	18.551
50673	1997	12	4.1198
50673	1998	1	1.9253
50673	1998	2	10.905
50673	1998	3	39.64
50673	1998	4	90.796
50673	1998	5	138.74
50673	1998	6	125.26
50673	1998	7	131.34
50673	1998	8	90.096
50673	1998	9	74.103
50673	1998	10	37.357
50673	1998	11	8.461
50673	1998	12	2.764
50673	1999	1	4.2654
50673	1999	2	8.4284
50673	1999	3	25.074
50673	1999	4	85.212
50673	1999	5	110.92
50673	1999	6	119.25
50673	1999	7	130.09
50673	1999	8	97.561
50673	1999	9	62.423
50673	1999	10	40.339
50673	1999	11	10.697
50673	1999	12	3.6141
50673	2000	1	2.3027
50673	2000	2	5.1471
50673	2000	3	24.493
50673	2000	4	61.01
50673	2000	5	117.14
50673	2000	6	146.06
50673	2000	7	138.07
50673	2000	8	109.22
50673	2000	9	73.113
50673	2000	10	37.327
50673	2000	11	12.115
50673	2000	12	2.3314
50673	2001	1	2.3713
50673	2001	2	6.7478
50673	2001	3	22.503
50673	2001	4	76.69
50673	2001	5	119.45
50673	2001	6	143.2
50673	2001	7	120.48
50673	2001	8	100.33
50673	2001	9	74.029
50673	2001	10	43.165
50673	2001	11	12.545
50673	2001	12	2.7988
50673	2002	1	4.4877
50673	2002	2	13.515
50673	2002	3	39.108
50673	2002	4	72.744
50673	2002	5	128.04
50673	2002	6	127.05
50673	2002	7	123.7
50673	2002	8	94.726
50673	2002	9	76.557
50673	2002	10	33.845
50673	2002	11	8.1465
50673	2002	12	2.9751
50673	2003	1	3.2968
50673	2003	2	7.0795
50673	2003	3	36.173
50673	2003	4	93.959
50673	2003	5	125.05
50673	2003	6	135.47
50673	2003	7	121.87
50673	2003	8	82.925
50673	2003	9	62.848
50673	2003	10	37.632
50673	2003	11	12.014
50673	2003	12	2.4429
50673	2004	1	3.0803
50673	2004	2	8.5315
50673	2004	3	31.993
50673	2004	4	76.299
50673	2004	5	108.74
50673	2004	6	145.66
50673	2004	7	122.18
50673	2004	8	102.28
50673	2004	9	77.402
50673	2004	10	45.704
50673	2004	11	12.529
50673	2004	12	3.249
50673	2005	1	2.6141
50673	2005	2	6.1436
50673	2005	3	30.263
50673	2005	4	53.473
50673	2005	5	85.349
50673	2005	6	121.19
50673	2005	7	113.76
50673	2005	8	106.96
50673	2005	9	68.974
50673	2005	10	45.955
50673	2005	11	9.4083
50673	2005	12	1.4785
50673	2006	1	1.7654
50673	2006	2	5.6895
50673	2006	3	22.88
50673	2006	4	56.012
50673	2006	5	131.23
50673	2006	6	102.42
50673	2006	7	129.9
50673	2006	8	118.06
50673	2006	9	69.286
50673	2006	10	43.249
50673	2006	11	10.294
50673	2006	12	2.5389
50673	2007	1	3.2359
50673	2007	2	9.9143
50673	2007	3	22.722
50673	2007	4	71.966
50673	2007	5	99.465
50673	2007	6	145.3
50673	2007	7	149.47
50673	2007	8	115.35
50673	2007	9	59.526
50673	2007	10	41.267
50673	2007	11	11.975
50673	2007	12	2.5001
50673	2008	1	2.9763
50673	2008	2	10.652
50673	2008	3	38.149
50673	2008	4	80.863
50673	2008	5	101.74
50673	2008	6	146.46
50673	2008	7	126.16
50673	2008	8	108.41
50673	2008	9	68.682
50673	2008	10	34.147
50673	2008	11	11.697
50673	2008	12	4.6084
50673	2009	1	2.7092
50673	2009	2	6.8538
50673	2009	3	24.758
50673	2009	4	83.61
50673	2009	5	134.13
50673	2009	6	93.958
50673	2009	7	108.66
50673	2009	8	99.028
50673	2009	9	66.267
50673	2009	10	32.934
50673	2009	11	13.304
50673	2009	12	2.6885
50673	2010	1	3.6443
50673	2010	2	5.8505
50673	2010	3	21.352
50673	2010	4	63.59
50673	2010	5	111.98
50673	2010	6	134.29
50673	2010	7	109.82
50673	2010	8	90.973
50673	2010	9	74.911
50673	2010	10	35.979
50673	2010	11	11.087
50673	2010	12	3.0297
50673	2011	1	1.7991
50673	2011	2	9.0248
50673	2011	3	25.077
50673	2011	4	66.846
50673	2011	5	104.99
50673	2011	6	110.33
50673	2011	7	136.64
50673	2011	8	96.807
50673	2011	9	67.654
50673	2011	10	44.271
50673	2011	11	9.9885
50673	2011	12	2.315
50673	2012	1	2.0915
50673	2012	2	7.014
50673	2012	3	27.622
50673	2012	4	64.594
50673	2012	5	119.46
50673	2012	6	122.09
50673	2012	7	103.94
50673	2012	8	107.66
50673	2012	9	48.03
50673	2012	10	33.527
50673	2012	11	7.508
50673	2012	12	2.3214
50673	2013	1	2.8178
50673	2013	2	6.8943
50673	2013	3	22.813
50673	2013	4	56.962
50673	2013	5	104.19
50673	2013	6	117.12
50673	2013	7	112.63
50673	2013	8	96.348
50673	2013	9	73.061
50673	2013	10	32.084
50673	2013	11	10.008
50673	2013	12	1.6905
50673	2014	1	3.0622
50673	2014	2	6.8046
50673	2014	3	31.368
50673	2014	4	92.046
50673	2014	5	88.143
50673	2014	6	123.28
50673	2014	7	109.81
50673	2014	8	104.74
50673	2014	9	56.606
50673	2014	10	34.4
50673	2014	11	8.8771
50673	2014	12	2.879

## Sheet:  Monthly precipitation
stationID	YEAR	MONTH	DATA
50673	1970	1	6.3
50673	1970	2	6.3
50673	1970	3	14.4
50673	1970	4	11.3
50673	1970	5	43.3
50673	1970	6	55.6
50673	1970	7	138.6
50673	1970	8	70.4
50673	1970	9	96.7
50673	1970	10	1.4
50673	1970	11	12.1
50673	1970	12	5.9
50673	1971	1	5.6
50673	1971	2	7.2
50673	1971	3	9.9
50673	1971	4	11.2
50673	1971	5	109.5
50673	1971	6	72
50673	1971	7	185.7
50673	1971	8	125.4
50673	1971	9	41.1
50673	1971	10	21.8
50673	1971	11	3.6
50673	1971	12	10.7
50673	1972	1	2.4
50673	1972	2	4.8
50673	1972	3	6.2
50673	1972	4	6.5
50673	1972	5	37.4
50673	1972	6	116.9
50673	1972	7	208.6
50673	1972	8	151
50673	1972	9	72.9
50673	1972	10	116.3
50673	1972	11	33.6
50673	1972	12	4.4
50673	1973	1	0.9
50673	1973	2	7
50673	1973	3	14.9
50673	1973	4	29
50673	1973	5	30.6
50673	1973	6	51.8
50673	1973	7	212.4
50673	1973	8	81.4
50673	1973	9	19.3
50673	1973	10	20.7
50673	1973	11	14
50673	1973	12	4.8
50673	1974	1	3.3
50673	1974	2	2.4
50673	1974	3	5.1
50673	1974	4	33.2
50673	1974	5	42.9
50673	1974	6	137.9
50673	1974	7	142.2
50673	1974	8	59.4
50673	1974	9	121.6
50673	1974	10	37.7
50673	1974	11	9.2
50673	1974	12	4.3
50673	1975	1	9.6
50673	1975	2	1.1
50673	1975	3	6
50673	1975	4	23.7
50673	1975	5	50
50673	1975	6	91.7
50673	1975	7	183.9
50673	1975	8	99.5
50673	1975	9	51.6
50673	1975	10	17.3
50673	1975	11	4.1
50673	1975	12	3.9
50673	1976	1	2.9
50673	1976	2	7.6
50673	1976	3	8.7
50673	1976	4	34.9
50673	1976	5	89.1
50673	1976	6	71.7
50673	1976	7	74.4
50673	1976	8	150.8
50673	1976	9	36.9
50673	1976	10	9
50673	1976	11	3.2
50673	1976	12	10.3
50673	1977	1	2.9
50673	1977	2	8.2
50673	1977	3	25
50673	1977	4	41.1
50673	1977	5	47.7
50673	1977	6	90.8
50673	1977	7	83.4
50673	1977	8	118.9
50673	1977	9	20.2
50673	1977	10	32.2
50673	1977	11	12.7
50673	1977	12	8.2
50673	1978	1	2.4
50673	1978	2	4.2
50673	1978	3	8.8
50673	1978	4	40.5
50673	1978	5	21.7
50673	1978	6	42
50673	1978	7	170.2
50673	1978	8	62.6
50673	1978	9	66.3
50673	1978	10	17.4
50673	1978	11	18.5
50673	1978	12	14.6
50673	1979	1	6.2
50673	1979	2	7.8
50673	1979	3	6.7
50673	1979	4	23.9
50673	1979	5	4.5
50673	1979	6	115.4
50673	1979	7	52
50673	1979	8	42.7
50673	1979	9	110.5
50673	1979	10	27.3
50673	1979	11	7.8
50673	1979	12	9.1
50673	1980	1	6
50673	1980	2	6.4
50673	1980	3	4.1
50673	1980	4	33.2
50673	1980	5	27.3
50673	1980	6	82.6
50673	1980	7	95.9
50673	1980	8	131.2
50673	1980	9	186.6
50673	1980	10	50.4
50673	1980	11	1.8
50673	1980	12	20.4
50673	1981	1	0.5
50673	1981	2	2.6
50673	1981	3	1.5
50673	1981	4	14.4
50673	1981	5	58.8
50673	1981	6	107.4
50673	1981	7	135.3
50673	1981	8	152.8
50673	1981	9	44.3
50673	1981	10	72
50673	1981	11	6.6
50673	1981	12	5
50673	1982	1	9
50673	1982	2	7.4
50673	1982	3	2.7
50673	1982	4	23.6
50673	1982	5	70.2
50673	1982	6	19.8
50673	1982	7	103.4
50673	1982	8	202
50673	1982	9	100.3
50673	1982	10	18.1
50673	1982	11	13.9
50673	1982	12	24
50673	1983	1	1.3
50673	1983	2	0.2
50673	1983	3	12.4
50673	1983	4	75.7
50673	1983	5	40.7
50673	1983	6	177.2
50673	1983	7	102
50673	1983	8	104.6
50673	1983	9	90.9
50673	1983	10	20.1
50673	1983	11	39.8
50673	1983	12	8
50673	1984	1	11.8
50673	1984	2	6.3
50673	1984	3	8.7
50673	1984	4	39.4
50673	1984	5	30.2
50673	1984	6	102.5
50673	1984	7	50.3
50673	1984	8	103.2
50673	1984	9	89.4
50673	1984	10	15.1
50673	1984	11	12.1
50673	1984	12	2.2
50673	1985	1	5.1
50673	1985	2	11.2
50673	1985	3	8.2
50673	1985	4	78.8
50673	1985	5	24.4
50673	1985	6	108.9
50673	1985	7	83.6
50673	1985	8	266.8
50673	1985	9	107.1
50673	1985	10	44.8
50673	1985	11	27.7
50673	1985	12	6.2
50673	1986	1	4.1
50673	1986	2	3.2
50673	1986	3	5.6
50673	1986	4	19.9
50673	1986	5	39.8
50673	1986	6	58.1
50673	1986	7	79.6
50673	1986	8	181.3
50673	1986	9	37.5
50673	1986	10	7.8
50673	1986	11	16.2
50673	1986	12	5.4
50673	1987	1	9
50673	1987	2	0.2
50673	1987	3	9.2
50673	1987	4	12.9
50673	1987	5	44.3
50673	1987	6	31.8
50673	1987	7	112.4
50673	1987	8	150.9
50673	1987	9	170.3
50673	1987	10	47.6
50673	1987	11	22.1
50673	1987	12	14.2
50673	1988	1	13.7
50673	1988	2	5.4
50673	1988	3	10.3
50673	1988	4	36.6
50673	1988	5	63.1
50673	1988	6	12.7
50673	1988	7	66.9
50673	1988	8	243.2
50673	1988	9	54.8
50673	1988	10	17.2
50673	1988	11	30.2
50673	1988	12	4.1
50673	1989	1	7.1
50673	1989	2	0
50673	1989	3	7
50673	1989	4	19.5
50673	1989	5	43.7
50673	1989	6	97
50673	1989	7	127.3
50673	1989	8	47.1
50673	1989	9	86.3
50673	1989	10	24.5
50673	1989	11	1.5
50673	1989	12	23.2
50673	1990	1	1.7
50673	1990	2	12
50673	1990	3	8.3
50673	1990	4	11.2
50673	1990	5	60
50673	1990	6	62.1
50673	1990	7	131.1
50673	1990	8	181.7
50673	1990	9	82.6
50673	1990	10	17
50673	1990	11	3.2
50673	1990	12	6
50673	1991	1	6.6
50673	1991	2	0.9
50673	1991	3	3.2
50673	1991	4	53.7
50673	1991	5	72.5
50673	1991	6	220.5
50673	1991	7	124.6
50673	1991	8	134.3
50673	1991	9	110.2
50673	1991	10	76.7
50673	1991	11	7.6
50673	1991	12	14
50673	1992	1	3.9
50673	1992	2	2.4
50673	1992	3	0.9
50673	1992	4	12.4
50673	1992	5	16
50673	1992	6	88.8
50673	1992	7	226.1
50673	1992	8	87.8
50673	1992	9	87.4
50673	1992	10	14.6
50673	1992	11	8.8
50673	1992	12	12.1
50673	1993	1	9.7
50673	1993	2	7
50673	1993	3	2.5
50673	1993	4	46.5
50673	1993	5	50.6
50673	1993	6	131.1
50673	1993	7	114.1
50673	1993	8	134.5
50673	1993	9	56.1
50673	1993	10	21.9
50673	1993	11	22
50673	1993	12	6.7
50673	1994	1	4.7
50673	1994	2	3.2
50673	1994	3	18.5
50673	1994	4	33
50673	1994	5	51.6
50673	1994	6	75.4
50673	1994	7	79.2
50673	1994	8	59.1
50673	1994	9	151.4
50673	1994	10	37.7
50673	1994	11	16.2
50673	1994	12	14
50673	1995	1	7.4
50673	1995	2	2.6
50673	1995	3	11
50673	1995	4	24.4
50673	1995	5	102.6
50673	1995	6	90.3
50673	1995	7	58.2
50673	1995	8	62.7
50673	1995	9	82.4
50673	1995	10	17.7
50673	1995	11	8.6
50673	1995	12	9.3
50673	1996	1	1.8
50673	1996	2	4.7
50673	1996	3	25.2
50673	1996	4	8.1
50673	1996	5	33.4
50673	1996	6	140
50673	1996	7	79.2
50673	1996	8	152.8
50673	1996	9	51.1
50673	1996	10	17.9
50673	1996	11	29.5
50673	1996	12	11
50673	1997	1	10
50673	1997	2	3
50673	1997	3	9.9
50673	1997	4	9.3
50673	1997	5	58.8
50673	1997	6	110.2
50673	1997	7	89.4
50673	1997	8	262
50673	1997	9	63
50673	1997	10	49.4
50673	1997	11	5
50673	1997	12	10.2
50673	1998	1	2
50673	1998	2	3.1
50673	1998	3	16.1
50673	1998	4	35
50673	1998	5	55.2
50673	1998	6	97.4
50673	1998	7	20.6
50673	1998	8	44.5
50673	1998	9	59.1
50673	1998	10	38.4
50673	1998	11	5.7
50673	1998	12	6
50673	1999	1	6.7
50673	1999	2	4.7
50673	1999	3	0.3
50673	1999	4	7.6
50673	1999	5	20.6
50673	1999	6	52.1
50673	1999	7	227.5
50673	1999	8	116
50673	1999	9	15
50673	1999	10	33.7
50673	1999	11	13.8
50673	1999	12	8.7
50673	2000	1	23
50673	2000	2	0
50673	2000	3	9
50673	2000	4	50.3
50673	2000	5	71.3
50673	2000	6	23
50673	2000	7	194
50673	2000	8	119
50673	2000	9	45.1
50673	2000	10	27.8
50673	2000	11	4.6
50673	2000	12	7
50673	2001	1	6.7
50673	2001	2	7.5
50673	2001	3	41.4
50673	2001	4	5.6
50673	2001	5	88.5
50673	2001	6	23.9
50673	2001	7	282.4
50673	2001	8	169.5
50673	2001	9	27.6
50673	2001	10	18.7
50673	2001	11	7.9
50673	2001	12	3.8
50673	2002	1	10.2
50673	2002	2	6.7
50673	2002	3	9.3
50673	2002	4	42.7
50673	2002	5	26.2
50673	2002	6	112.6
50673	2002	7	216.2
50673	2002	8	125.5
50673	2002	9	22.6
50673	2002	10	67.7
50673	2002	11	5.2
50673	2002	12	7.5
50673	2003	1	9.3
50673	2003	2	2.4
50673	2003	3	0.2
50673	2003	4	13.2
50673	2003	5	35.8
50673	2003	6	53.3
50673	2003	7	116.4
50673	2003	8	165.4
50673	2003	9	57.4
50673	2003	10	16.8
50673	2003	11	15.5
50673	2003	12	7.1
50673	2004	1	10.6
50673	2004	2	27
50673	2004	3	12.5
50673	2004	4	9.1
50673	2004	5	59.1
50673	2004	6	8.7
50673	2004	7	141.6
50673	2004	8	97.4
50673	2004	9	40.5
50673	2004	10	39.2
50673	2004	11	19.6
50673	2004	12	7.9
50673	2005	1	5.4
50673	2005	2	5.4
50673	2005	3	3.1
50673	2005	4	73.8
50673	2005	5	69.4
50673	2005	6	114.9
50673	2005	7	100.7
50673	2005	8	56.1
50673	2005	9	46
50673	2005	10	14.1
50673	2005	11	8.9
50673	2005	12	13.5
50673	2006	1	7.3
50673	2006	2	13.3
50673	2006	3	37.4
50673	2006	4	23.7
50673	2006	5	15.8
50673	2006	6	116.1
50673	2006	7	234.3
50673	2006	8	37.4
50673	2006	9	72.9
50673	2006	10	26.8
50673	2006	11	27.7
50673	2006	12	5.1
50673	2007	1	4.3
50673	2007	2	22.1
50673	2007	3	23.3
50673	2007	4	11.6
50673	2007	5	89.8
50673	2007	6	67.3
50673	2007	7	77.7
50673	2007	8	131.9
50673	2007	9	43.3
50673	2007	10	55.3
50673	2007	11	4.4
50673	2007	12	14.2
50673	2008	1	0.6
50673	2008	2	1.2
50673	2008	3	22.1
50673	2008	4	22.5
50673	2008	5	50.5
50673	2008	6	17.2
50673	2008	7	63.5
50673	2008	8	81
50673	2008	9	74.8
50673	2008	10	27.6
50673	2008	11	15.1
50673	2008	12	14.3
50673	2009	1	17.1
50673	2009	2	9.1
50673	2009	3	11.4
50673	2009	4	10.5
50673	2009	5	9.3
50673	2009	6	133.9
50673	2009	7	231.3
50673	2009	8	142.8
50673	2009	9	49.2
50673	2009	10	12.1
50673	2009	11	13
50673	2009	12	18.6
50673	2010	1	13
50673	2010	2	3.8
50673	2010	3	18.6
50673	2010	4	14.2
50673	2010	5	69.4
50673	2010	6	110.9
50673	2010	7	105.8
50673	2010	8	179.7
50673	2010	9	25.9
50673	2010	10	44.7
50673	2010	11	16.7
50673	2010	12	46
50673	2011	1	4.4
50673	2011	2	2.1
50673	2011	3	7.1
50673	2011	4	29.6
50673	2011	5	53.3
50673	2011	6	118
50673	2011	7	43.9
50673	2011	8	123.4
50673	2011	9	27.8
50673	2011	10	16.1
50673	2011	11	13.4
50673	2011	12	5.3
50673	2012	1	4.1
50673	2012	2	4.8
50673	2012	3	14.1
50673	2012	4	48
50673	2012	5	57.4
50673	2012	6	78.9
50673	2012	7	217.3
50673	2012	8	162.3
50673	2012	9	131.4
50673	2012	10	55.6
50673	2012	11	20.6
50673	2012	12	15.4
50673	2013	1	11.1
50673	2013	2	7.4
50673	2013	3	13
50673	2013	4	20.8
50673	2013	5	72.2
50673	2013	6	96.6
50673	2013	7	131.5
50673	2013	8	201.9
50673	2013	9	57.6
50673	2013	10	35.9
50673	2013	11	64.6
50673	2013	12	10
50673	2014	1	7.1
50673	2014	2	7.8
50673	2014	3	2.3
50673	2014	4	3.2
50673	2014	5	128.8
50673	2014	6	85.1
50673	2014	7	212.5
50673	2014	8	25.6
50673	2014	9	100.5
50673	2014	10	23.4
50673	2014	11	22.3
50673	2014	12	29
