# Supplementary material for: Spatial and temporal characteristics of drought and its correlation with climate indices in Northeast China
Source: PLoS One. 2021 Nov 18;16(11):e0259774. doi: 10.1371/journal.pone.0259774 (PMC8601439; doi:10.1371/journal.pone.0259774)
Supplement: S1 File — (ZIP) [file pone.0259774.s001.zip › Raw data(Including precipitation and evapotranspiration data of each station)/50739.xlsx]

## Sheet: Monthly evapotranspiration
stationID	YEAR	MONTH	DATA
50739	1970	1	6.5822
50739	1970	2	16.745
50739	1970	3	47.167
50739	1970	4	116.73
50739	1970	5	149.47
50739	1970	6	164.02
50739	1970	7	105.17
50739	1970	8	120.11
50739	1970	9	79.525
50739	1970	10	59.581
50739	1970	11	19.581
50739	1970	12	10.32
50739	1971	1	10.317
50739	1971	2	14.473
50739	1971	3	52.912
50739	1971	4	110.38
50739	1971	5	128.32
50739	1971	6	134.1
50739	1971	7	147.55
50739	1971	8	122.1
50739	1971	9	74.048
50739	1971	10	61.59
50739	1971	11	20.781
50739	1971	12	10.177
50739	1972	1	7.8817
50739	1972	2	14.908
50739	1972	3	60.634
50739	1972	4	112.57
50739	1972	5	175.11
50739	1972	6	152.08
50739	1972	7	128.73
50739	1972	8	131.29
50739	1972	9	72.385
50739	1972	10	37.428
50739	1972	11	16.297
50739	1972	12	3.5112
50739	1973	1	4.6765
50739	1973	2	16.233
50739	1973	3	51.951
50739	1973	4	95.662
50739	1973	5	145.53
50739	1973	6	152.94
50739	1973	7	140.54
50739	1973	8	113.48
50739	1973	9	101.52
50739	1973	10	66.401
50739	1973	11	22.727
50739	1973	12	13.073
50739	1974	1	8.3889
50739	1974	2	14.848
50739	1974	3	41.215
50739	1974	4	100.23
50739	1974	5	149.17
50739	1974	6	144.16
50739	1974	7	139.16
50739	1974	8	121.34
50739	1974	9	67.191
50739	1974	10	60.178
50739	1974	11	24.542
50739	1974	12	9.391
50739	1975	1	12.067
50739	1975	2	16.888
50739	1975	3	58.797
50739	1975	4	116.31
50739	1975	5	142.72
50739	1975	6	137.51
50739	1975	7	131.93
50739	1975	8	141.36
50739	1975	9	96.088
50739	1975	10	62.516
50739	1975	11	25.727
50739	1975	12	12.476
50739	1976	1	13.189
50739	1976	2	23.417
50739	1976	3	54.556
50739	1976	4	88.553
50739	1976	5	162.79
50739	1976	6	132.91
50739	1976	7	158.15
50739	1976	8	110.06
50739	1976	9	90.337
50739	1976	10	56.822
50739	1976	11	13.476
50739	1976	12	4.8501
50739	1977	1	6.2108
50739	1977	2	12.814
50739	1977	3	47.685
50739	1977	4	104.09
50739	1977	5	174.51
50739	1977	6	130.08
50739	1977	7	129.24
50739	1977	8	137.38
50739	1977	9	121.35
50739	1977	10	77.44
50739	1977	11	19.033
50739	1977	12	5.3422
50739	1978	1	6.3169
50739	1978	2	17.206
50739	1978	3	59.122
50739	1978	4	106.79
50739	1978	5	188.17
50739	1978	6	157.21
50739	1978	7	145.82
50739	1978	8	126.29
50739	1978	9	90.196
50739	1978	10	54.719
50739	1978	11	23.706
50739	1978	12	10.233
50739	1979	1	10.192
50739	1979	2	18.751
50739	1979	3	49.461
50739	1979	4	79.407
50739	1979	5	197.33
50739	1979	6	161.08
50739	1979	7	145.7
50739	1979	8	125.02
50739	1979	9	87.787
50739	1979	10	67.262
50739	1979	11	23.063
50739	1979	12	8.3996
50739	1980	1	6.5278
50739	1980	2	22.071
50739	1980	3	65.209
50739	1980	4	83.231
50739	1980	5	174.47
50739	1980	6	159.69
50739	1980	7	125.9
50739	1980	8	110.11
50739	1980	9	81.061
50739	1980	10	47.528
50739	1980	11	22.281
50739	1980	12	11.503
50739	1981	1	14.722
50739	1981	2	17.105
50739	1981	3	53.585
50739	1981	4	121.23
50739	1981	5	134.45
50739	1981	6	162.05
50739	1981	7	135.25
50739	1981	8	106.06
50739	1981	9	96.423
50739	1981	10	53.188
50739	1981	11	20.942
50739	1981	12	11.996
50739	1982	1	15.534
50739	1982	2	24.405
50739	1982	3	54.665
50739	1982	4	111.41
50739	1982	5	143.87
50739	1982	6	187.65
50739	1982	7	154.8
50739	1982	8	138.48
50739	1982	9	83.3
50739	1982	10	60.642
50739	1982	11	18.1
50739	1982	12	10.314
50739	1983	1	10.484
50739	1983	2	19.365
50739	1983	3	68.381
50739	1983	4	97.065
50739	1983	5	150.03
50739	1983	6	117.77
50739	1983	7	111.7
50739	1983	8	118.55
50739	1983	9	81.306
50739	1983	10	65.076
50739	1983	11	20.098
50739	1983	12	8.0725
50739	1984	1	6.1915
50739	1984	2	13.87
50739	1984	3	32.513
50739	1984	4	84.201
50739	1984	5	143.08
50739	1984	6	151.8
50739	1984	7	129.46
50739	1984	8	104.7
50739	1984	9	82.836
50739	1984	10	52.447
50739	1984	11	19.38
50739	1984	12	6.8042
50739	1985	1	5.72
50739	1985	2	12.661
50739	1985	3	59.344
50739	1985	4	112.41
50739	1985	5	204.48
50739	1985	6	142.76
50739	1985	7	133.25
50739	1985	8	99.684
50739	1985	9	77.199
50739	1985	10	50.673
50739	1985	11	25.3
50739	1985	12	5.7589
50739	1986	1	9.3464
50739	1986	2	20.471
50739	1986	3	46.858
50739	1986	4	98.839
50739	1986	5	153.54
50739	1986	6	153.92
50739	1986	7	114.43
50739	1986	8	118.68
50739	1986	9	91.824
50739	1986	10	55.736
50739	1986	11	23.718
50739	1986	12	10.43
50739	1987	1	8.3721
50739	1987	2	20.476
50739	1987	3	50.145
50739	1987	4	104.41
50739	1987	5	149.07
50739	1987	6	171.76
50739	1987	7	137.43
50739	1987	8	93.626
50739	1987	9	83.245
50739	1987	10	54.613
50739	1987	11	17.324
50739	1987	12	8.196
50739	1988	1	10.003
50739	1988	2	17.8
50739	1988	3	48.833
50739	1988	4	101.3
50739	1988	5	118.27
50739	1988	6	165.71
50739	1988	7	106.97
50739	1988	8	111.88
50739	1988	9	73.438
50739	1988	10	48.617
50739	1988	11	31.245
50739	1988	12	10.347
50739	1989	1	6.7544
50739	1989	2	22.296
50739	1989	3	50.614
50739	1989	4	107.35
50739	1989	5	160.57
50739	1989	6	138.23
50739	1989	7	124.19
50739	1989	8	121.87
50739	1989	9	83.876
50739	1989	10	57.703
50739	1989	11	24.179
50739	1989	12	11.906
50739	1990	1	4.9294
50739	1990	2	10.667
50739	1990	3	71.256
50739	1990	4	92.145
50739	1990	5	138.52
50739	1990	6	128.21
50739	1990	7	132.68
50739	1990	8	119.4
50739	1990	9	76.334
50739	1990	10	66.586
50739	1990	11	24.504
50739	1990	12	14.815
50739	1991	1	10.813
50739	1991	2	23.823
50739	1991	3	62.025
50739	1991	4	89.681
50739	1991	5	163.52
50739	1991	6	142.57
50739	1991	7	109.82
50739	1991	8	121.15
50739	1991	9	69.36
50739	1991	10	51.759
50739	1991	11	23.238
50739	1991	12	6.3456
50739	1992	1	6.6221
50739	1992	2	18.013
50739	1992	3	59.879
50739	1992	4	101.43
50739	1992	5	147.81
50739	1992	6	127.53
50739	1992	7	158.13
50739	1992	8	102.37
50739	1992	9	67.074
50739	1992	10	60.845
50739	1992	11	21.588
50739	1992	12	6.1528
50739	1993	1	8.7273
50739	1993	2	27.069
50739	1993	3	65.123
50739	1993	4	104.2
50739	1993	5	151.1
50739	1993	6	124.07
50739	1993	7	106.74
50739	1993	8	93.251
50739	1993	9	83.385
50739	1993	10	56.383
50739	1993	11	19.69
50739	1993	12	7.0471
50739	1994	1	5.612
50739	1994	2	18.262
50739	1994	3	49.709
50739	1994	4	111.24
50739	1994	5	154.62
50739	1994	6	171.01
50739	1994	7	132.42
50739	1994	8	110.71
50739	1994	9	69.468
50739	1994	10	46.586
50739	1994	11	26.385
50739	1994	12	6.2334
50739	1995	1	13.461
50739	1995	2	19.503
50739	1995	3	48.333
50739	1995	4	83.532
50739	1995	5	136.15
50739	1995	6	136.6
50739	1995	7	137.98
50739	1995	8	126.14
50739	1995	9	92.266
50739	1995	10	56.329
50739	1995	11	34.156
50739	1995	12	10.436
50739	1996	1	9.7598
50739	1996	2	25.971
50739	1996	3	57.161
50739	1996	4	101.33
50739	1996	5	140.31
50739	1996	6	152.24
50739	1996	7	130.7
50739	1996	8	120.47
50739	1996	9	104.9
50739	1996	10	59.164
50739	1996	11	23.237
50739	1996	12	8.1459
50739	1997	1	10.945
50739	1997	2	26.684
50739	1997	3	66.264
50739	1997	4	118.67
50739	1997	5	134.94
50739	1997	6	168.79
50739	1997	7	167
50739	1997	8	103.17
50739	1997	9	93.175
50739	1997	10	50.617
50739	1997	11	30.211
50739	1997	12	10.361
50739	1998	1	10.486
50739	1998	2	26.714
50739	1998	3	69.275
50739	1998	4	123.89
50739	1998	5	183.14
50739	1998	6	131.52
50739	1998	7	110.19
50739	1998	8	82.797
50739	1998	9	79.713
50739	1998	10	49.505
50739	1998	11	12.304
50739	1998	12	10.602
50739	1999	1	13.655
50739	1999	2	26.475
50739	1999	3	39.597
50739	1999	4	102.55
50739	1999	5	158.31
50739	1999	6	156.97
50739	1999	7	149.21
50739	1999	8	116.1
50739	1999	9	90.866
50739	1999	10	57.679
50739	1999	11	25.462
50739	1999	12	10.61
50739	2000	1	7.8532
50739	2000	2	18.943
50739	2000	3	58.201
50739	2000	4	93.925
50739	2000	5	162.28
50739	2000	6	171
50739	2000	7	154.84
50739	2000	8	110.98
50739	2000	9	95.985
50739	2000	10	55.356
50739	2000	11	21.666
50739	2000	12	5.1425
50739	2001	1	6.7092
50739	2001	2	16.613
50739	2001	3	48.029
50739	2001	4	111.63
50739	2001	5	152.14
50739	2001	6	174.43
50739	2001	7	155.84
50739	2001	8	133.05
50739	2001	9	107
50739	2001	10	68.21
50739	2001	11	27.285
50739	2001	12	11.718
50739	2002	1	8.5207
50739	2002	2	27.649
50739	2002	3	72.712
50739	2002	4	91.793
50739	2002	5	155.14
50739	2002	6	140.34
50739	2002	7	142.97
50739	2002	8	125.34
50739	2002	9	98.877
50739	2002	10	46.613
50739	2002	11	12.408
50739	2002	12	6.4811
50739	2003	1	7.9903
50739	2003	2	16.524
50739	2003	3	61.23
50739	2003	4	109.76
50739	2003	5	154.31
50739	2003	6	155.93
50739	2003	7	105.59
50739	2003	8	97.671
50739	2003	9	73.962
50739	2003	10	44.592
50739	2003	11	15.012
50739	2003	12	7.0586
50739	2004	1	8.1897
50739	2004	2	14.723
50739	2004	3	50.764
50739	2004	4	99.804
50739	2004	5	140.32
50739	2004	6	177.37
50739	2004	7	152.54
50739	2004	8	126.48
50739	2004	9	83.395
50739	2004	10	51.468
50739	2004	11	20.17
50739	2004	12	6.6005
50739	2005	1	6.2784
50739	2005	2	12.492
50739	2005	3	51.582
50739	2005	4	85.873
50739	2005	5	130.32
50739	2005	6	127.47
50739	2005	7	104.05
50739	2005	8	116.33
50739	2005	9	77.918
50739	2005	10	54.461
50739	2005	11	17.335
50739	2005	12	6.0601
50739	2006	1	4.8423
50739	2006	2	14.625
50739	2006	3	43.305
50739	2006	4	75.254
50739	2006	5	161.08
50739	2006	6	124.94
50739	2006	7	126.66
50739	2006	8	116.26
50739	2006	9	78.301
50739	2006	10	49.428
50739	2006	11	17.839
50739	2006	12	6.705
50739	2007	1	7.5608
50739	2007	2	20.288
50739	2007	3	38.759
50739	2007	4	83.808
50739	2007	5	128.78
50739	2007	6	147.41
50739	2007	7	145.64
50739	2007	8	127.15
50739	2007	9	78.488
50739	2007	10	49.97
50739	2007	11	19.596
50739	2007	12	7.5805
50739	2008	1	8.3718
50739	2008	2	19.762
50739	2008	3	49.32
50739	2008	4	98.562
50739	2008	5	115.93
50739	2008	6	130.84
50739	2008	7	131.92
50739	2008	8	111.17
50739	2008	9	87.18
50739	2008	10	43.576
50739	2008	11	17.417
50739	2008	12	6.5244
50739	2009	1	5.973
50739	2009	2	13.107
50739	2009	3	35.822
50739	2009	4	97.861
50739	2009	5	163.58
50739	2009	6	104.08
50739	2009	7	138.84
50739	2009	8	119.83
50739	2009	9	76.586
50739	2009	10	41.045
50739	2009	11	18.383
50739	2009	12	5.7782
50739	2010	1	7.2853
50739	2010	2	11.17
50739	2010	3	35.3
50739	2010	4	73.447
50739	2010	5	116.95
50739	2010	6	165.55
50739	2010	7	131.4
50739	2010	8	107.27
50739	2010	9	92.049
50739	2010	10	42.321
50739	2010	11	14.119
50739	2010	12	4.2192
50739	2011	1	5.3526
50739	2011	2	11.856
50739	2011	3	43.985
50739	2011	4	91.207
50739	2011	5	115.69
50739	2011	6	143.66
50739	2011	7	107.02
50739	2011	8	125.08
50739	2011	9	79.191
50739	2011	10	46.485
50739	2011	11	14.487
50739	2011	12	5.5756
50739	2012	1	4.3524
50739	2012	2	17.045
50739	2012	3	47.625
50739	2012	4	91.094
50739	2012	5	130.93
50739	2012	6	113.07
50739	2012	7	130.4
50739	2012	8	127.21
50739	2012	9	66.632
50739	2012	10	35.216
50739	2012	11	8.1121
50739	2012	12	2.5677
50739	2013	1	4.0511
50739	2013	2	11.089
50739	2013	3	31.033
50739	2013	4	73.863
50739	2013	5	142.35
50739	2013	6	126.45
50739	2013	7	130.73
50739	2013	8	103.23
50739	2013	9	82.636
50739	2013	10	42.131
50739	2013	11	27.68
50739	2013	12	8.6845
50739	2014	1	6.6634
50739	2014	2	13.101
50739	2014	3	50.163
50739	2014	4	108.34
50739	2014	5	107.28
50739	2014	6	145.36
50739	2014	7	123.5
50739	2014	8	104.8
50739	2014	9	70.714
50739	2014	10	38.586
50739	2014	11	15.273
50739	2014	12	5.2228

## Sheet: Monthly precipitation
stationID	YEAR	MONTH	DATA
50739	1970	1	0.9
50739	1970	2	2.5
50739	1970	3	0.2
50739	1970	4	1.6
50739	1970	5	39.5
50739	1970	6	70
50739	1970	7	255.1
50739	1970	8	20.3
50739	1970	9	98.5
50739	1970	10	1.3
50739	1970	11	4.3
50739	1970	12	0.2
50739	1971	1	0.5
50739	1971	2	1.5
50739	1971	3	1.3
50739	1971	4	1.7
50739	1971	5	48.8
50739	1971	6	66
50739	1971	7	54.4
50739	1971	8	76.6
50739	1971	9	66.9
50739	1971	10	15.1
50739	1971	11	3.3
50739	1971	12	1.7
50739	1972	1	0.8
50739	1972	2	0.7
50739	1972	3	12.6
50739	1972	4	8.5
50739	1972	5	11.7
50739	1972	6	82.1
50739	1972	7	151.2
50739	1972	8	72.9
50739	1972	9	34.6
50739	1972	10	37.5
50739	1972	11	5.5
50739	1972	12	0.5
50739	1973	1	0
50739	1973	2	0.5
50739	1973	3	1.6
50739	1973	4	12.5
50739	1973	5	42.4
50739	1973	6	30.9
50739	1973	7	135
50739	1973	8	91
50739	1973	9	2.3
50739	1973	10	12.2
50739	1973	11	7.2
50739	1973	12	0.1
50739	1974	1	1.5
50739	1974	2	1.8
50739	1974	3	1.7
50739	1974	4	9.3
50739	1974	5	25.2
50739	1974	6	34.4
50739	1974	7	152.6
50739	1974	8	175
50739	1974	9	57.3
50739	1974	10	7.5
50739	1974	11	3.4
50739	1974	12	0.1
50739	1975	1	2.5
50739	1975	2	1.2
50739	1975	3	0.5
50739	1975	4	15.6
50739	1975	5	65.3
50739	1975	6	92.5
50739	1975	7	165.1
50739	1975	8	91.1
50739	1975	9	25.3
50739	1975	10	23.2
50739	1975	11	2.8
50739	1975	12	1
50739	1976	1	0.3
50739	1976	2	2.9
50739	1976	3	11.5
50739	1976	4	9.4
50739	1976	5	42
50739	1976	6	75.5
50739	1976	7	56.1
50739	1976	8	74.2
50739	1976	9	22.2
50739	1976	10	12
50739	1976	11	2.4
50739	1976	12	2.9
50739	1977	1	1.6
50739	1977	2	0.6
50739	1977	3	5.5
50739	1977	4	14.6
50739	1977	5	16.9
50739	1977	6	150.7
50739	1977	7	152.6
50739	1977	8	12.7
50739	1977	9	13.1
50739	1977	10	29.9
50739	1977	11	3
50739	1977	12	3.6
50739	1978	1	0.5
50739	1978	2	0.7
50739	1978	3	1.9
50739	1978	4	8
50739	1978	5	5.5
50739	1978	6	50.8
50739	1978	7	147.6
50739	1978	8	65.2
50739	1978	9	90.3
50739	1978	10	14.6
50739	1978	11	4
50739	1978	12	0.5
50739	1979	1	0.6
50739	1979	2	1.1
50739	1979	3	1.6
50739	1979	4	17.2
50739	1979	5	0.6
50739	1979	6	90.1
50739	1979	7	98.9
50739	1979	8	81.5
50739	1979	9	24.7
50739	1979	10	1.7
50739	1979	11	1
50739	1979	12	4.3
50739	1980	1	1.2
50739	1980	2	0.4
50739	1980	3	0.1
50739	1980	4	20.4
50739	1980	5	14.1
50739	1980	6	85.4
50739	1980	7	194.3
50739	1980	8	98.3
50739	1980	9	94.7
50739	1980	10	5.4
50739	1980	11	1.2
50739	1980	12	0.6
50739	1981	1	0.1
50739	1981	2	2.4
50739	1981	3	3.5
50739	1981	4	27.1
50739	1981	5	104.8
50739	1981	6	32.7
50739	1981	7	151.3
50739	1981	8	115.2
50739	1981	9	7.5
50739	1981	10	24.7
50739	1981	11	0
50739	1981	12	0.8
50739	1982	1	0.3
50739	1982	2	0.2
50739	1982	3	10.4
50739	1982	4	13.4
50739	1982	5	67.3
50739	1982	6	23.6
50739	1982	7	57.5
50739	1982	8	63.2
50739	1982	9	69.1
50739	1982	10	9.3
50739	1982	11	2.9
50739	1982	12	1.6
50739	1983	1	0.8
50739	1983	2	0
50739	1983	3	0
50739	1983	4	55
50739	1983	5	12.8
50739	1983	6	107.9
50739	1983	7	194
50739	1983	8	105.6
50739	1983	9	19.4
50739	1983	10	1
50739	1983	11	9.1
50739	1983	12	0
50739	1984	1	0.9
50739	1984	2	2.8
50739	1984	3	13.4
50739	1984	4	31
50739	1984	5	41.4
50739	1984	6	46.7
50739	1984	7	139.2
50739	1984	8	119.2
50739	1984	9	79.4
50739	1984	10	4.1
50739	1984	11	3.5
50739	1984	12	2.9
50739	1985	1	0.8
50739	1985	2	0.7
50739	1985	3	0.2
50739	1985	4	1.9
50739	1985	5	5.5
50739	1985	6	109.1
50739	1985	7	135
50739	1985	8	245.5
50739	1985	9	79.6
50739	1985	10	7.8
50739	1985	11	1.3
50739	1985	12	3.8
50739	1986	1	0.2
50739	1986	2	2.7
50739	1986	3	11
50739	1986	4	1.3
50739	1986	5	67.1
50739	1986	6	94.4
50739	1986	7	172.9
50739	1986	8	39.3
50739	1986	9	38.2
50739	1986	10	1
50739	1986	11	1.6
50739	1986	12	0.2
50739	1987	1	3
50739	1987	2	1
50739	1987	3	0.9
50739	1987	4	4.5
50739	1987	5	16.8
50739	1987	6	56.8
50739	1987	7	115.8
50739	1987	8	209.8
50739	1987	9	127.8
50739	1987	10	40.2
50739	1987	11	7
50739	1987	12	4.5
50739	1988	1	0.2
50739	1988	2	1.3
50739	1988	3	1.3
50739	1988	4	19.9
50739	1988	5	78.4
50739	1988	6	42.4
50739	1988	7	235.8
50739	1988	8	55.9
50739	1988	9	49.7
50739	1988	10	33.1
50739	1988	11	3.9
50739	1988	12	2.9
50739	1989	1	0.6
50739	1989	2	0
50739	1989	3	7.4
50739	1989	4	4.1
50739	1989	5	10.1
50739	1989	6	101
50739	1989	7	151.4
50739	1989	8	65.2
50739	1989	9	13
50739	1989	10	19
50739	1989	11	0.6
50739	1989	12	5.3
50739	1990	1	0.7
50739	1990	2	3.5
50739	1990	3	0
50739	1990	4	31.9
50739	1990	5	21.3
50739	1990	6	178.8
50739	1990	7	157.3
50739	1990	8	112.1
50739	1990	9	71.8
50739	1990	10	0.1
50739	1990	11	3.5
50739	1990	12	0.4
50739	1991	1	0.1
50739	1991	2	0
50739	1991	3	2.6
50739	1991	4	33.1
50739	1991	5	2.1
50739	1991	6	126.1
50739	1991	7	272.3
50739	1991	8	116.9
50739	1991	9	51.7
50739	1991	10	15.9
50739	1991	11	0
50739	1991	12	10.3
50739	1992	1	0.2
50739	1992	2	0
50739	1992	3	1.5
50739	1992	4	19
50739	1992	5	18.7
50739	1992	6	83.1
50739	1992	7	71.4
50739	1992	8	78.2
50739	1992	9	59.4
50739	1992	10	23.7
50739	1992	11	2.9
50739	1992	12	0.3
50739	1993	1	0
50739	1993	2	2.8
50739	1993	3	0
50739	1993	4	4.6
50739	1993	5	26.1
50739	1993	6	106.3
50739	1993	7	213.1
50739	1993	8	151.1
50739	1993	9	69.8
50739	1993	10	20.7
50739	1993	11	2.9
50739	1993	12	5.3
50739	1994	1	2.4
50739	1994	2	0.7
50739	1994	3	5.9
50739	1994	4	3.1
50739	1994	5	16.6
50739	1994	6	41.4
50739	1994	7	212.3
50739	1994	8	67
50739	1994	9	137.1
50739	1994	10	41.8
50739	1994	11	4.5
50739	1994	12	4.6
50739	1995	1	0.3
50739	1995	2	0.3
50739	1995	3	8.9
50739	1995	4	17.3
50739	1995	5	38.6
50739	1995	6	85.9
50739	1995	7	67.2
50739	1995	8	33.1
50739	1995	9	99.3
50739	1995	10	32.4
50739	1995	11	0.1
50739	1995	12	5.3
50739	1996	1	1.3
50739	1996	2	0.1
50739	1996	3	3.2
50739	1996	4	17.3
50739	1996	5	19.9
50739	1996	6	102.9
50739	1996	7	209.8
50739	1996	8	49.3
50739	1996	9	13.3
50739	1996	10	1
50739	1996	11	2.8
50739	1996	12	2
50739	1997	1	0.9
50739	1997	2	0.4
50739	1997	3	1.7
50739	1997	4	1.5
50739	1997	5	44.4
50739	1997	6	38.1
50739	1997	7	66.5
50739	1997	8	156.9
50739	1997	9	11.3
50739	1997	10	14
50739	1997	11	0.1
50739	1997	12	0.1
50739	1998	1	1.2
50739	1998	2	0
50739	1998	3	4.5
50739	1998	4	9.3
50739	1998	5	56.2
50739	1998	6	116.1
50739	1998	7	129.6
50739	1998	8	433.8
50739	1998	9	25.5
50739	1998	10	43.2
50739	1998	11	6.9
50739	1998	12	2.2
50739	1999	1	1.3
50739	1999	2	1.9
50739	1999	3	4.1
50739	1999	4	40.7
50739	1999	5	3.8
50739	1999	6	53.5
50739	1999	7	98.1
50739	1999	8	91.1
50739	1999	9	7.2
50739	1999	10	16.4
50739	1999	11	0
50739	1999	12	4.2
50739	2000	1	5.7
50739	2000	2	1.7
50739	2000	3	1.7
50739	2000	4	49
50739	2000	5	1.1
50739	2000	6	72.2
50739	2000	7	171.2
50739	2000	8	33.7
50739	2000	9	8.5
50739	2000	10	14.4
50739	2000	11	4
50739	2000	12	5.2
50739	2001	1	5.1
50739	2001	2	0
50739	2001	3	2.4
50739	2001	4	11
50739	2001	5	12
50739	2001	6	13
50739	2001	7	111.7
50739	2001	8	26.1
50739	2001	9	7.1
50739	2001	10	0
50739	2001	11	4.8
50739	2001	12	1.8
50739	2002	1	4.4
50739	2002	2	0.1
50739	2002	3	0
50739	2002	4	72.5
50739	2002	5	38.8
50739	2002	6	107
50739	2002	7	141.3
50739	2002	8	43.7
50739	2002	9	6.2
50739	2002	10	15
50739	2002	11	15.2
50739	2002	12	2.4
50739	2003	1	1.1
50739	2003	2	1.4
50739	2003	3	0
50739	2003	4	10.1
50739	2003	5	11.8
50739	2003	6	50.6
50739	2003	7	288.9
50739	2003	8	182.1
50739	2003	9	46.6
50739	2003	10	5.4
50739	2003	11	4.1
50739	2003	12	5.7
50739	2004	1	0
50739	2004	2	2.8
50739	2004	3	0.4
50739	2004	4	2.5
50739	2004	5	28.8
50739	2004	6	4.1
50739	2004	7	36.4
50739	2004	8	74.8
50739	2004	9	12.1
50739	2004	10	14.8
50739	2004	11	0.2
50739	2004	12	13.4
50739	2005	1	2
50739	2005	2	2.7
50739	2005	3	1
50739	2005	4	31.6
50739	2005	5	78
50739	2005	6	118.3
50739	2005	7	253.2
50739	2005	8	72.8
50739	2005	9	12.6
50739	2005	10	1.7
50739	2005	11	1.5
50739	2005	12	3.7
50739	2006	1	3.1
50739	2006	2	1.7
50739	2006	3	8.9
50739	2006	4	7.9
50739	2006	5	3
50739	2006	6	118.8
50739	2006	7	171.7
50739	2006	8	107.9
50739	2006	9	40.4
50739	2006	10	1.4
50739	2006	11	1.8
50739	2006	12	0.1
50739	2007	1	2.9
50739	2007	2	3.9
50739	2007	3	19.7
50739	2007	4	28.1
50739	2007	5	18.2
50739	2007	6	54.4
50739	2007	7	91.7
50739	2007	8	130.3
50739	2007	9	17.6
50739	2007	10	13
50739	2007	11	0
50739	2007	12	6
50739	2008	1	0.2
50739	2008	2	0.2
50739	2008	3	14.4
50739	2008	4	15.3
50739	2008	5	105.7
50739	2008	6	224.9
50739	2008	7	101.2
50739	2008	8	97.1
50739	2008	9	19.1
50739	2008	10	35.2
50739	2008	11	1.5
50739	2008	12	9.5
50739	2009	1	4.9
50739	2009	2	1.1
50739	2009	3	19.9
50739	2009	4	15.3
50739	2009	5	2
50739	2009	6	169.3
50739	2009	7	63.4
50739	2009	8	147.1
50739	2009	9	50.6
50739	2009	10	7.9
50739	2009	11	6.6
50739	2009	12	11
50739	2010	1	2.6
50739	2010	2	7.3
50739	2010	3	10.8
50739	2010	4	38.7
50739	2010	5	103.2
50739	2010	6	19.3
50739	2010	7	136.8
50739	2010	8	61
50739	2010	9	14.6
50739	2010	10	6.1
50739	2010	11	13.2
50739	2010	12	16.5
50739	2011	1	1.4
50739	2011	2	1.5
50739	2011	3	1.6
50739	2011	4	12.5
50739	2011	5	65.9
50739	2011	6	84.8
50739	2011	7	347.2
50739	2011	8	14.6
50739	2011	9	14.9
50739	2011	10	2.5
50739	2011	11	1.7
50739	2011	12	0.4
50739	2012	1	1.3
50739	2012	2	0.5
50739	2012	3	5.2
50739	2012	4	3.5
50739	2012	5	28.7
50739	2012	6	170.2
50739	2012	7	173.5
50739	2012	8	3.6
50739	2012	9	64.9
50739	2012	10	25.9
50739	2012	11	24.6
50739	2012	12	14.5
50739	2013	1	3.9
50739	2013	2	8.6
50739	2013	3	17.4
50739	2013	4	5.9
50739	2013	5	24.2
50739	2013	6	184.8
50739	2013	7	185.6
50739	2013	8	114.4
50739	2013	9	34.8
50739	2013	10	45.1
50739	2013	11	3.9
50739	2013	12	3.2
50739	2014	1	2.1
50739	2014	2	2.2
50739	2014	3	0
50739	2014	4	4
50739	2014	5	60.2
50739	2014	6	48.4
50739	2014	7	136.8
50739	2014	8	142.1
50739	2014	9	43.8
50739	2014	10	20.7
50739	2014	11	1.6
50739	2014	12	4.1
