# Supplementary material for: Spatial and temporal characteristics of drought and its correlation with climate indices in Northeast China
Source: PLoS One. 2021 Nov 18;16(11):e0259774. doi: 10.1371/journal.pone.0259774 (PMC8601439; doi:10.1371/journal.pone.0259774)
Supplement: S1 File — (ZIP) [file pone.0259774.s001.zip › Raw data(Including precipitation and evapotranspiration data of each station)/50741.xlsx]

## Sheet: Monthly evapotranspiration
stationID	YEAR	MONTH	DATA
50741	1970	1	6.5046
50741	1970	2	16.663
50741	1970	3	46.123
50741	1970	4	117.55
50741	1970	5	152.06
50741	1970	6	171.56
50741	1970	7	98.837
50741	1970	8	113.2
50741	1970	9	75.83
50741	1970	10	53.258
50741	1970	11	17.822
50741	1970	12	8.1983
50741	1971	1	7.893
50741	1971	2	13.157
50741	1971	3	46.279
50741	1971	4	100.49
50741	1971	5	115.92
50741	1971	6	130.25
50741	1971	7	143.05
50741	1971	8	115.18
50741	1971	9	65.836
50741	1971	10	52.892
50741	1971	11	21.405
50741	1971	12	8.1887
50741	1972	1	5.7338
50741	1972	2	12.673
50741	1972	3	56.629
50741	1972	4	102.65
50741	1972	5	165.42
50741	1972	6	137.9
50741	1972	7	118.67
50741	1972	8	111.24
50741	1972	9	64.808
50741	1972	10	33.646
50741	1972	11	15.093
50741	1972	12	4.3419
50741	1973	1	5.2479
50741	1973	2	15.294
50741	1973	3	47.197
50741	1973	4	82.798
50741	1973	5	131.18
50741	1973	6	144.73
50741	1973	7	127.56
50741	1973	8	107.53
50741	1973	9	94.9
50741	1973	10	60.033
50741	1973	11	17.425
50741	1973	12	9.8369
50741	1974	1	6.4155
50741	1974	2	12.047
50741	1974	3	36.571
50741	1974	4	90.472
50741	1974	5	135.97
50741	1974	6	142.84
50741	1974	7	139.54
50741	1974	8	120.6
50741	1974	9	63.934
50741	1974	10	52.184
50741	1974	11	17.902
50741	1974	12	6.949
50741	1975	1	8.2395
50741	1975	2	13.271
50741	1975	3	50.614
50741	1975	4	106.3
50741	1975	5	141.11
50741	1975	6	126.65
50741	1975	7	122.77
50741	1975	8	133.23
50741	1975	9	87.846
50741	1975	10	53.717
50741	1975	11	20.218
50741	1975	12	12.491
50741	1976	1	11.175
50741	1976	2	20.731
50741	1976	3	52.115
50741	1976	4	81.605
50741	1976	5	153.02
50741	1976	6	129.28
50741	1976	7	140.75
50741	1976	8	101.43
50741	1976	9	82.167
50741	1976	10	59.159
50741	1976	11	13.918
50741	1976	12	5.4403
50741	1977	1	6.2657
50741	1977	2	12.273
50741	1977	3	44.545
50741	1977	4	95.208
50741	1977	5	171.73
50741	1977	6	127.49
50741	1977	7	132.6
50741	1977	8	129.63
50741	1977	9	110.56
50741	1977	10	68.927
50741	1977	11	13.745
50741	1977	12	3.0398
50741	1978	1	4.6249
50741	1978	2	13.488
50741	1978	3	47.045
50741	1978	4	93.504
50741	1978	5	168.53
50741	1978	6	149.99
50741	1978	7	138.59
50741	1978	8	123.98
50741	1978	9	79.43
50741	1978	10	48.397
50741	1978	11	21.609
50741	1978	12	7.0958
50741	1979	1	8.1561
50741	1979	2	14.073
50741	1979	3	44.576
50741	1979	4	72.435
50741	1979	5	173.21
50741	1979	6	159.54
50741	1979	7	157.42
50741	1979	8	127.11
50741	1979	9	80.768
50741	1979	10	58.097
50741	1979	11	17.469
50741	1979	12	7.8287
50741	1980	1	7.8846
50741	1980	2	20.275
50741	1980	3	56.533
50741	1980	4	78.357
50741	1980	5	151.93
50741	1980	6	149.12
50741	1980	7	126.89
50741	1980	8	113.4
50741	1980	9	74.157
50741	1980	10	43.058
50741	1980	11	17.136
50741	1980	12	8.6785
50741	1981	1	11.534
50741	1981	2	15.293
50741	1981	3	48.834
50741	1981	4	121.19
50741	1981	5	135.27
50741	1981	6	152.43
50741	1981	7	130.07
50741	1981	8	105.42
50741	1981	9	91.585
50741	1981	10	47.725
50741	1981	11	17.702
50741	1981	12	9.5872
50741	1982	1	10.728
50741	1982	2	20.883
50741	1982	3	49.515
50741	1982	4	101.09
50741	1982	5	131.01
50741	1982	6	166.46
50741	1982	7	149.31
50741	1982	8	129.93
50741	1982	9	74.205
50741	1982	10	48.337
50741	1982	11	13.846
50741	1982	12	7.6171
50741	1983	1	7.7985
50741	1983	2	15.134
50741	1983	3	58.097
50741	1983	4	89.445
50741	1983	5	138.91
50741	1983	6	107.89
50741	1983	7	105.02
50741	1983	8	110.59
50741	1983	9	72.366
50741	1983	10	56.898
50741	1983	11	21.355
50741	1983	12	9.4571
50741	1984	1	6.7191
50741	1984	2	14.316
50741	1984	3	36.509
50741	1984	4	83.4
50741	1984	5	133.79
50741	1984	6	144.92
50741	1984	7	117.34
50741	1984	8	102.44
50741	1984	9	79.82
50741	1984	10	45.021
50741	1984	11	16.931
50741	1984	12	4.664
50741	1985	1	4.8454
50741	1985	2	11.594
50741	1985	3	56.387
50741	1985	4	100.85
50741	1985	5	188.37
50741	1985	6	141.32
50741	1985	7	135.15
50741	1985	8	96.227
50741	1985	9	75.414
50741	1985	10	47.358
50741	1985	11	23.737
50741	1985	12	5.0279
50741	1986	1	8.0424
50741	1986	2	20.028
50741	1986	3	47.107
50741	1986	4	95.057
50741	1986	5	156.24
50741	1986	6	148.93
50741	1986	7	109.44
50741	1986	8	106.99
50741	1986	9	87.169
50741	1986	10	51.24
50741	1986	11	22.128
50741	1986	12	11.648
50741	1987	1	8.1355
50741	1987	2	20.505
50741	1987	3	49.014
50741	1987	4	101.06
50741	1987	5	150.18
50741	1987	6	172.11
50741	1987	7	139.02
50741	1987	8	95.811
50741	1987	9	80.869
50741	1987	10	57.574
50741	1987	11	16.222
50741	1987	12	6.7588
50741	1988	1	9.9196
50741	1988	2	16.768
50741	1988	3	43.283
50741	1988	4	99.302
50741	1988	5	121.64
50741	1988	6	153.59
50741	1988	7	102.54
50741	1988	8	117.79
50741	1988	9	72.729
50741	1988	10	48.417
50741	1988	11	27.055
50741	1988	12	10.648
50741	1989	1	6.3705
50741	1989	2	19.486
50741	1989	3	42.893
50741	1989	4	101.37
50741	1989	5	160.11
50741	1989	6	140.98
50741	1989	7	116.9
50741	1989	8	125
50741	1989	9	80.881
50741	1989	10	57.043
50741	1989	11	24.046
50741	1989	12	12.069
50741	1990	1	5.0682
50741	1990	2	11.86
50741	1990	3	70.239
50741	1990	4	90.634
50741	1990	5	146.78
50741	1990	6	129.03
50741	1990	7	132.55
50741	1990	8	120.85
50741	1990	9	71.303
50741	1990	10	67.129
50741	1990	11	24.069
50741	1990	12	13.18
50741	1991	1	9.6062
50741	1991	2	21.795
50741	1991	3	62.694
50741	1991	4	90.956
50741	1991	5	167.17
50741	1991	6	143.3
50741	1991	7	112.42
50741	1991	8	121.51
50741	1991	9	70.239
50741	1991	10	50.037
50741	1991	11	19.167
50741	1991	12	6.6224
50741	1992	1	6.4803
50741	1992	2	16.218
50741	1992	3	51.706
50741	1992	4	96.009
50741	1992	5	151.46
50741	1992	6	130.81
50741	1992	7	159.01
50741	1992	8	105.74
50741	1992	9	68.118
50741	1992	10	58.434
50741	1992	11	21.642
50741	1992	12	4.8063
50741	1993	1	7.0861
50741	1993	2	23.141
50741	1993	3	62.092
50741	1993	4	97.563
50741	1993	5	152.89
50741	1993	6	124.79
50741	1993	7	112.66
50741	1993	8	97.666
50741	1993	9	80.493
50741	1993	10	59.4
50741	1993	11	18.737
50741	1993	12	5.9236
50741	1994	1	4.5419
50741	1994	2	16.423
50741	1994	3	45.714
50741	1994	4	105.08
50741	1994	5	160.37
50741	1994	6	180.57
50741	1994	7	136.55
50741	1994	8	111.54
50741	1994	9	71.557
50741	1994	10	54.158
50741	1994	11	24.588
50741	1994	12	6.915
50741	1995	1	12.524
50741	1995	2	17.947
50741	1995	3	47.052
50741	1995	4	85.684
50741	1995	5	145.68
50741	1995	6	144.09
50741	1995	7	148.76
50741	1995	8	131.46
50741	1995	9	89.028
50741	1995	10	51.096
50741	1995	11	27.597
50741	1995	12	10.027
50741	1996	1	8.1488
50741	1996	2	23.45
50741	1996	3	52.293
50741	1996	4	98.219
50741	1996	5	152.16
50741	1996	6	155.73
50741	1996	7	134.02
50741	1996	8	118.64
50741	1996	9	97.75
50741	1996	10	56.565
50741	1996	11	20.182
50741	1996	12	6.4855
50741	1997	1	9.4572
50741	1997	2	21.68
50741	1997	3	56.204
50741	1997	4	108.63
50741	1997	5	131.8
50741	1997	6	152.35
50741	1997	7	156.13
50741	1997	8	103.02
50741	1997	9	86.017
50741	1997	10	46.937
50741	1997	11	26.14
50741	1997	12	9.3729
50741	1998	1	8.9835
50741	1998	2	26.008
50741	1998	3	62.705
50741	1998	4	121.43
50741	1998	5	175.13
50741	1998	6	123.8
50741	1998	7	114.97
50741	1998	8	82.374
50741	1998	9	75.685
50741	1998	10	42.146
50741	1998	11	13.069
50741	1998	12	7.3423
50741	1999	1	10.853
50741	1999	2	22.988
50741	1999	3	37.121
50741	1999	4	92.928
50741	1999	5	147.06
50741	1999	6	149.31
50741	1999	7	142.19
50741	1999	8	113.47
50741	1999	9	82.293
50741	1999	10	46.845
50741	1999	11	20.599
50741	1999	12	8.1774
50741	2000	1	6.7717
50741	2000	2	17.579
50741	2000	3	49.932
50741	2000	4	87.056
50741	2000	5	146.97
50741	2000	6	167.25
50741	2000	7	158.2
50741	2000	8	112.42
50741	2000	9	91.388
50741	2000	10	53.164
50741	2000	11	19.584
50741	2000	12	4.4719
50741	2001	1	4.0964
50741	2001	2	13.689
50741	2001	3	44.107
50741	2001	4	101.39
50741	2001	5	141.17
50741	2001	6	171.21
50741	2001	7	151.4
50741	2001	8	121.62
50741	2001	9	108.6
50741	2001	10	63.909
50741	2001	11	28.25
50741	2001	12	11.298
50741	2002	1	7.628
50741	2002	2	23.502
50741	2002	3	63.75
50741	2002	4	84.915
50741	2002	5	151.51
50741	2002	6	132.09
50741	2002	7	135.75
50741	2002	8	114.46
50741	2002	9	88.442
50741	2002	10	44.959
50741	2002	11	10.428
50741	2002	12	6.39
50741	2003	1	6.8294
50741	2003	2	14.838
50741	2003	3	63.377
50741	2003	4	110.62
50741	2003	5	153.4
50741	2003	6	166.44
50741	2003	7	102.89
50741	2003	8	94.76
50741	2003	9	76.551
50741	2003	10	45.409
50741	2003	11	16.029
50741	2003	12	6.0951
50741	2004	1	6.5215
50741	2004	2	12.551
50741	2004	3	47.714
50741	2004	4	95.957
50741	2004	5	139.62
50741	2004	6	191.68
50741	2004	7	153.74
50741	2004	8	129.14
50741	2004	9	88.325
50741	2004	10	52.145
50741	2004	11	19.545
50741	2004	12	6.2553
50741	2005	1	7.9574
50741	2005	2	14.805
50741	2005	3	53.281
50741	2005	4	84.855
50741	2005	5	126.62
50741	2005	6	140.2
50741	2005	7	109.57
50741	2005	8	125.81
50741	2005	9	81.139
50741	2005	10	61.731
50741	2005	11	18.392
50741	2005	12	7.5844
50741	2006	1	6.0823
50741	2006	2	13.815
50741	2006	3	41.579
50741	2006	4	79.534
50741	2006	5	170.56
50741	2006	6	116.05
50741	2006	7	127.38
50741	2006	8	115.87
50741	2006	9	81.423
50741	2006	10	50.704
50741	2006	11	15.947
50741	2006	12	6.2327
50741	2007	1	10.29
50741	2007	2	19.623
50741	2007	3	36.959
50741	2007	4	81.719
50741	2007	5	126.08
50741	2007	6	151.84
50741	2007	7	153.79
50741	2007	8	129.76
50741	2007	9	82.434
50741	2007	10	51.604
50741	2007	11	18.989
50741	2007	12	7.8245
50741	2008	1	8.8235
50741	2008	2	19.817
50741	2008	3	49.495
50741	2008	4	106.09
50741	2008	5	123.44
50741	2008	6	144.72
50741	2008	7	136.45
50741	2008	8	120.06
50741	2008	9	92.829
50741	2008	10	49.649
50741	2008	11	17.521
50741	2008	12	6.6653
50741	2009	1	7.9052
50741	2009	2	13.247
50741	2009	3	33.243
50741	2009	4	108.3
50741	2009	5	176.38
50741	2009	6	104.82
50741	2009	7	141.14
50741	2009	8	115.54
50741	2009	9	83.494
50741	2009	10	50.648
50741	2009	11	20.418
50741	2009	12	6.1465
50741	2010	1	8.9945
50741	2010	2	12.247
50741	2010	3	37.662
50741	2010	4	80.502
50741	2010	5	119.73
50741	2010	6	173.35
50741	2010	7	138.13
50741	2010	8	103.42
50741	2010	9	94.889
50741	2010	10	47.029
50741	2010	11	16.723
50741	2010	12	5.3391
50741	2011	1	7.8766
50741	2011	2	12.683
50741	2011	3	42.814
50741	2011	4	102.34
50741	2011	5	122.45
50741	2011	6	154.66
50741	2011	7	112.39
50741	2011	8	127.33
50741	2011	9	87.309
50741	2011	10	55.878
50741	2011	11	17.26
50741	2011	12	7.2353
50741	2012	1	5.0767
50741	2012	2	19.094
50741	2012	3	51.448
50741	2012	4	94.216
50741	2012	5	135.5
50741	2012	6	113.98
50741	2012	7	130.94
50741	2012	8	129.31
50741	2012	9	70.501
50741	2012	10	37.999
50741	2012	11	10.884
50741	2012	12	5.1693
50741	2013	1	5.1484
50741	2013	2	12.231
50741	2013	3	33.616
50741	2013	4	79.078
50741	2013	5	147.76
50741	2013	6	129.53
50741	2013	7	131.28
50741	2013	8	101.01
50741	2013	9	83.086
50741	2013	10	42.439
50741	2013	11	16.33
50741	2013	12	5.2776
50741	2014	1	6.253
50741	2014	2	10.345
50741	2014	3	50.088
50741	2014	4	110.76
50741	2014	5	111.38
50741	2014	6	159.65
50741	2014	7	130.08
50741	2014	8	110.92
50741	2014	9	75.716
50741	2014	10	42.11
50741	2014	11	18.902
50741	2014	12	6.5226

## Sheet: Monthly precipitation
stationID	YEAR	MONTH	DATA
50741	1970	1	1.6
50741	1970	2	0.9
50741	1970	3	0.1
50741	1970	4	1.4
50741	1970	5	30.1
50741	1970	6	31
50741	1970	7	328.4
50741	1970	8	57.1
50741	1970	9	91.2
50741	1970	10	2.9
50741	1970	11	5.9
50741	1970	12	0.7
50741	1971	1	2.3
50741	1971	2	1.5
50741	1971	3	4.5
50741	1971	4	7.8
50741	1971	5	61.2
50741	1971	6	68.3
50741	1971	7	80.9
50741	1971	8	85.3
50741	1971	9	56.4
50741	1971	10	20.4
50741	1971	11	3.9
50741	1971	12	3.3
50741	1972	1	0.3
50741	1972	2	1
50741	1972	3	8.1
50741	1972	4	12.5
50741	1972	5	15.8
50741	1972	6	118.4
50741	1972	7	151.4
50741	1972	8	115.6
50741	1972	9	41.2
50741	1972	10	33.8
50741	1972	11	7.4
50741	1972	12	1.2
50741	1973	1	0.2
50741	1973	2	2.9
50741	1973	3	1
50741	1973	4	28.1
50741	1973	5	70.4
50741	1973	6	44.1
50741	1973	7	115.1
50741	1973	8	102.1
50741	1973	9	2.6
50741	1973	10	15.6
50741	1973	11	12.1
50741	1973	12	0.1
50741	1974	1	1.3
50741	1974	2	0.3
50741	1974	3	2.3
50741	1974	4	3
50741	1974	5	31.8
50741	1974	6	25
50741	1974	7	76.6
50741	1974	8	138.6
50741	1974	9	81.1
50741	1974	10	11.2
50741	1974	11	6.5
50741	1974	12	0.6
50741	1975	1	2.6
50741	1975	2	3.5
50741	1975	3	3.7
50741	1975	4	5.1
50741	1975	5	37.6
50741	1975	6	162.8
50741	1975	7	97.4
50741	1975	8	34.9
50741	1975	9	40
50741	1975	10	31.1
50741	1975	11	3
50741	1975	12	0.6
50741	1976	1	1.6
50741	1976	2	2.8
50741	1976	3	4.4
50741	1976	4	22.1
50741	1976	5	30.8
50741	1976	6	68.2
50741	1976	7	123.2
50741	1976	8	60.5
50741	1976	9	18.4
50741	1976	10	3.8
50741	1976	11	3.6
50741	1976	12	2.8
50741	1977	1	1
50741	1977	2	0.7
50741	1977	3	17.1
50741	1977	4	19.5
50741	1977	5	29.4
50741	1977	6	93.4
50741	1977	7	229.2
50741	1977	8	27.6
50741	1977	9	21.6
50741	1977	10	27.9
50741	1977	11	3.5
50741	1977	12	3.9
50741	1978	1	1.3
50741	1978	2	1.8
50741	1978	3	5
50741	1978	4	13.2
50741	1978	5	24.9
50741	1978	6	83.5
50741	1978	7	160.4
50741	1978	8	98.2
50741	1978	9	85.8
50741	1978	10	10.6
50741	1978	11	7.3
50741	1978	12	1.6
50741	1979	1	2.1
50741	1979	2	2.9
50741	1979	3	3.3
50741	1979	4	13.8
50741	1979	5	0.7
50741	1979	6	68.2
50741	1979	7	52
50741	1979	8	85.8
50741	1979	9	52.4
50741	1979	10	7.6
50741	1979	11	1.1
50741	1979	12	5.6
50741	1980	1	1.8
50741	1980	2	0.2
50741	1980	3	0.4
50741	1980	4	22.4
50741	1980	5	9
50741	1980	6	71.6
50741	1980	7	114.5
50741	1980	8	148.8
50741	1980	9	88.8
50741	1980	10	6.3
50741	1980	11	1.3
50741	1980	12	1.4
50741	1981	1	0
50741	1981	2	2.8
50741	1981	3	10.8
50741	1981	4	18.4
50741	1981	5	61.9
50741	1981	6	44.3
50741	1981	7	138.9
50741	1981	8	93.7
50741	1981	9	7.1
50741	1981	10	62
50741	1981	11	0.8
50741	1981	12	2
50741	1982	1	0.4
50741	1982	2	1.1
50741	1982	3	9.9
50741	1982	4	19.9
50741	1982	5	88.8
50741	1982	6	32.4
50741	1982	7	47.1
50741	1982	8	38.5
50741	1982	9	65.5
50741	1982	10	7
50741	1982	11	4.7
50741	1982	12	2.7
50741	1983	1	1.1
50741	1983	2	0.1
50741	1983	3	0.8
50741	1983	4	50.5
50741	1983	5	13.6
50741	1983	6	69.6
50741	1983	7	256.8
50741	1983	8	52.3
50741	1983	9	61.8
50741	1983	10	2.8
50741	1983	11	11.3
50741	1983	12	0.5
50741	1984	1	1.6
50741	1984	2	2.8
50741	1984	3	6.4
50741	1984	4	24.1
50741	1984	5	42.8
50741	1984	6	111
50741	1984	7	143.2
50741	1984	8	118.9
50741	1984	9	54.2
50741	1984	10	9.7
50741	1984	11	4.2
50741	1984	12	1.6
50741	1985	1	2.9
50741	1985	2	0.8
50741	1985	3	0
50741	1985	4	2.3
50741	1985	5	2.1
50741	1985	6	100.3
50741	1985	7	46.2
50741	1985	8	104.6
50741	1985	9	67.3
50741	1985	10	10.5
50741	1985	11	2.4
50741	1985	12	6
50741	1986	1	1
50741	1986	2	2
50741	1986	3	9
50741	1986	4	6.1
50741	1986	5	63.8
50741	1986	6	96.4
50741	1986	7	148.6
50741	1986	8	124.6
50741	1986	9	50.1
50741	1986	10	3
50741	1986	11	1.7
50741	1986	12	1.2
50741	1987	1	5.2
50741	1987	2	1.5
50741	1987	3	2.8
50741	1987	4	4.4
50741	1987	5	25.7
50741	1987	6	28.2
50741	1987	7	82.3
50741	1987	8	157.7
50741	1987	9	86.6
50741	1987	10	47.4
50741	1987	11	10.6
50741	1987	12	4.3
50741	1988	1	0
50741	1988	2	0.3
50741	1988	3	5.9
50741	1988	4	13.6
50741	1988	5	80.3
50741	1988	6	69
50741	1988	7	252.8
50741	1988	8	57.5
50741	1988	9	60.3
50741	1988	10	16.5
50741	1988	11	10.3
50741	1988	12	4.6
50741	1989	1	1.5
50741	1989	2	0
50741	1989	3	13.4
50741	1989	4	7.2
50741	1989	5	5
50741	1989	6	91.5
50741	1989	7	208.1
50741	1989	8	72.4
50741	1989	9	19.2
50741	1989	10	19.8
50741	1989	11	0
50741	1989	12	10.7
50741	1990	1	1.2
50741	1990	2	4.4
50741	1990	3	0.3
50741	1990	4	26.4
50741	1990	5	14.9
50741	1990	6	97.6
50741	1990	7	91.9
50741	1990	8	137.3
50741	1990	9	95.1
50741	1990	10	0
50741	1990	11	2.4
50741	1990	12	1.2
50741	1991	1	0.6
50741	1991	2	0.1
50741	1991	3	0
50741	1991	4	25.3
50741	1991	5	14.2
50741	1991	6	139.1
50741	1991	7	369.8
50741	1991	8	58.5
50741	1991	9	46.2
50741	1991	10	17.7
50741	1991	11	0.7
50741	1991	12	11.8
50741	1992	1	1.4
50741	1992	2	0
50741	1992	3	3.8
50741	1992	4	4.8
50741	1992	5	18.6
50741	1992	6	63.7
50741	1992	7	61.6
50741	1992	8	53.3
50741	1992	9	93
50741	1992	10	28.6
50741	1992	11	5.1
50741	1992	12	3.5
50741	1993	1	0.5
50741	1993	2	3.8
50741	1993	3	0
50741	1993	4	4.3
50741	1993	5	17.7
50741	1993	6	86.9
50741	1993	7	263.2
50741	1993	8	138.4
50741	1993	9	71.3
50741	1993	10	23.8
50741	1993	11	4.6
50741	1993	12	7.2
50741	1994	1	4.6
50741	1994	2	0.7
50741	1994	3	6.8
50741	1994	4	2
50741	1994	5	6.6
50741	1994	6	36.4
50741	1994	7	225.8
50741	1994	8	95.1
50741	1994	9	82.7
50741	1994	10	45.5
50741	1994	11	1.9
50741	1994	12	5
50741	1995	1	1.6
50741	1995	2	0.7
50741	1995	3	6.3
50741	1995	4	19.3
50741	1995	5	8.5
50741	1995	6	180.5
50741	1995	7	77.1
50741	1995	8	42.1
50741	1995	9	77
50741	1995	10	21
50741	1995	11	0.8
50741	1995	12	6.4
50741	1996	1	1.5
50741	1996	2	0
50741	1996	3	1.3
50741	1996	4	39.8
50741	1996	5	25.8
50741	1996	6	113.7
50741	1996	7	90.8
50741	1996	8	56.3
50741	1996	9	5.3
50741	1996	10	3.3
50741	1996	11	4.4
50741	1996	12	2.9
50741	1997	1	4
50741	1997	2	0.9
50741	1997	3	0.7
50741	1997	4	8
50741	1997	5	56.7
50741	1997	6	32.4
50741	1997	7	59.9
50741	1997	8	170
50741	1997	9	9.8
50741	1997	10	9.7
50741	1997	11	0.5
50741	1997	12	1.2
50741	1998	1	0.8
50741	1998	2	0.1
50741	1998	3	2.6
50741	1998	4	10.7
50741	1998	5	72.3
50741	1998	6	142.5
50741	1998	7	132.6
50741	1998	8	520.6
50741	1998	9	48
50741	1998	10	41.6
50741	1998	11	6.4
50741	1998	12	3.1
50741	1999	1	1.1
50741	1999	2	0.3
50741	1999	3	2.5
50741	1999	4	22.7
50741	1999	5	4.3
50741	1999	6	24.1
50741	1999	7	99
50741	1999	8	139.5
50741	1999	9	6.6
50741	1999	10	14.2
50741	1999	11	0.1
50741	1999	12	5.9
50741	2000	1	3.9
50741	2000	2	0.4
50741	2000	3	3.4
50741	2000	4	51.5
50741	2000	5	28
50741	2000	6	60.8
50741	2000	7	186.1
50741	2000	8	104.1
50741	2000	9	27.6
50741	2000	10	14.6
50741	2000	11	2.8
50741	2000	12	2.9
50741	2001	1	5
50741	2001	2	0
50741	2001	3	7.4
50741	2001	4	18.8
50741	2001	5	29.2
50741	2001	6	20.3
50741	2001	7	129.5
50741	2001	8	84.1
50741	2001	9	26.3
50741	2001	10	2.1
50741	2001	11	1.6
50741	2001	12	3
50741	2002	1	8.5
50741	2002	2	0.1
50741	2002	3	0
50741	2002	4	82.3
50741	2002	5	31.5
50741	2002	6	106.4
50741	2002	7	110.3
50741	2002	8	81.7
50741	2002	9	6.6
50741	2002	10	14.4
50741	2002	11	8.2
50741	2002	12	0.7
50741	2003	1	0.3
50741	2003	2	0.4
50741	2003	3	0
50741	2003	4	12.2
50741	2003	5	6
50741	2003	6	21.8
50741	2003	7	246.8
50741	2003	8	121.3
50741	2003	9	40.1
50741	2003	10	12.7
50741	2003	11	2.8
50741	2003	12	4.8
50741	2004	1	0.1
50741	2004	2	5.4
50741	2004	3	0.6
50741	2004	4	12.8
50741	2004	5	21.9
50741	2004	6	0
50741	2004	7	58
50741	2004	8	57.6
50741	2004	9	11
50741	2004	10	23.2
50741	2004	11	1.6
50741	2004	12	6.4
50741	2005	1	0.6
50741	2005	2	1.5
50741	2005	3	3.7
50741	2005	4	49.9
50741	2005	5	79.2
50741	2005	6	117.7
50741	2005	7	191.9
50741	2005	8	36.8
50741	2005	9	15.5
50741	2005	10	0
50741	2005	11	1.3
50741	2005	12	6.1
50741	2006	1	4.6
50741	2006	2	3.6
50741	2006	3	5.2
50741	2006	4	11.5
50741	2006	5	3.1
50741	2006	6	125.2
50741	2006	7	169.1
50741	2006	8	44.4
50741	2006	9	26.7
50741	2006	10	5.9
50741	2006	11	3.2
50741	2006	12	0.4
50741	2007	1	1.5
50741	2007	2	1.7
50741	2007	3	22.6
50741	2007	4	37.7
50741	2007	5	34.6
50741	2007	6	64.4
50741	2007	7	80.5
50741	2007	8	76.9
50741	2007	9	6.6
50741	2007	10	21.4
50741	2007	11	0.6
50741	2007	12	6
50741	2008	1	0
50741	2008	2	2.4
50741	2008	3	10.9
50741	2008	4	12.9
50741	2008	5	71.9
50741	2008	6	78.1
50741	2008	7	107.4
50741	2008	8	66.6
50741	2008	9	8.5
50741	2008	10	34.9
50741	2008	11	3.8
50741	2008	12	6.6
50741	2009	1	4.6
50741	2009	2	4.2
50741	2009	3	20.6
50741	2009	4	0.6
50741	2009	5	6.2
50741	2009	6	202.2
50741	2009	7	112.4
50741	2009	8	171.4
50741	2009	9	39.8
50741	2009	10	0.5
50741	2009	11	3.8
50741	2009	12	8.2
50741	2010	1	0.9
50741	2010	2	9.6
50741	2010	3	3.4
50741	2010	4	19.3
50741	2010	5	95.3
50741	2010	6	61.4
50741	2010	7	129.2
50741	2010	8	54.1
50741	2010	9	9.9
50741	2010	10	3.6
50741	2010	11	9.2
50741	2010	12	17.8
50741	2011	1	0.6
50741	2011	2	3.4
50741	2011	3	6.9
50741	2011	4	4.9
50741	2011	5	80.9
50741	2011	6	38.3
50741	2011	7	214.2
50741	2011	8	31.6
50741	2011	9	16.6
50741	2011	10	0.2
50741	2011	11	4.5
50741	2011	12	3.1
50741	2012	1	1.2
50741	2012	2	0.4
50741	2012	3	3.5
50741	2012	4	8.5
50741	2012	5	16.9
50741	2012	6	103.3
50741	2012	7	157.2
50741	2012	8	13.5
50741	2012	9	69.2
50741	2012	10	27.3
50741	2012	11	18.2
50741	2012	12	11.4
50741	2013	1	3.6
50741	2013	2	3.6
50741	2013	3	12.7
50741	2013	4	3.1
50741	2013	5	28.4
50741	2013	6	119.1
50741	2013	7	221.9
50741	2013	8	150.3
50741	2013	9	64.6
50741	2013	10	35.4
50741	2013	11	8.9
50741	2013	12	1
50741	2014	1	1.9
50741	2014	2	3.2
50741	2014	3	0.5
50741	2014	4	0.7
50741	2014	5	62.4
50741	2014	6	73
50741	2014	7	225.5
50741	2014	8	131.4
50741	2014	9	69.2
50741	2014	10	16.1
50741	2014	11	5.5
50741	2014	12	3.7
