# Supplementary material for: Spatial and temporal characteristics of drought and its correlation with climate indices in Northeast China
Source: PLoS One. 2021 Nov 18;16(11):e0259774. doi: 10.1371/journal.pone.0259774 (PMC8601439; doi:10.1371/journal.pone.0259774)
Supplement: S1 File — (ZIP) [file pone.0259774.s001.zip › Raw data(Including precipitation and evapotranspiration data of each station)/50742.xlsx]

## Sheet: Monthly evapotranspiration
stationID	YEAR	MONTH	DATA
50742	1970	1	3.8142
50742	1970	2	10.512
50742	1970	3	34.503
50742	1970	4	108.22
50742	1970	5	146.69
50742	1970	6	162.06
50742	1970	7	111.26
50742	1970	8	121.49
50742	1970	9	77.385
50742	1970	10	56.885
50742	1970	11	14.55
50742	1970	12	5.9112
50742	1971	1	6.0154
50742	1971	2	10.311
50742	1971	3	39.932
50742	1971	4	99.492
50742	1971	5	119.53
50742	1971	6	136.1
50742	1971	7	143.03
50742	1971	8	117.08
50742	1971	9	70.941
50742	1971	10	50.693
50742	1971	11	16.449
50742	1971	12	6.2031
50742	1972	1	5.2053
50742	1972	2	10.705
50742	1972	3	51.015
50742	1972	4	95.515
50742	1972	5	157.76
50742	1972	6	131.9
50742	1972	7	126.29
50742	1972	8	113.06
50742	1972	9	65.461
50742	1972	10	31.31
50742	1972	11	12.671
50742	1972	12	3.4156
50742	1973	1	3.6819
50742	1973	2	10.427
50742	1973	3	37.004
50742	1973	4	77.813
50742	1973	5	128.47
50742	1973	6	146.84
50742	1973	7	132.82
50742	1973	8	110.25
50742	1973	9	92.84
50742	1973	10	49.772
50742	1973	11	12.595
50742	1973	12	4.5445
50742	1974	1	4.2576
50742	1974	2	8.9025
50742	1974	3	31.438
50742	1974	4	80.362
50742	1974	5	130.84
50742	1974	6	126.93
50742	1974	7	133.31
50742	1974	8	116.13
50742	1974	9	62.64
50742	1974	10	46.794
50742	1974	11	11.74
50742	1974	12	3.4657
50742	1975	1	5.2085
50742	1975	2	8.7101
50742	1975	3	46.274
50742	1975	4	109.18
50742	1975	5	152.91
50742	1975	6	130.87
50742	1975	7	121.95
50742	1975	8	137.02
50742	1975	9	92.697
50742	1975	10	58.93
50742	1975	11	23.334
50742	1975	12	7.9676
50742	1976	1	8.7127
50742	1976	2	20.924
50742	1976	3	47.854
50742	1976	4	85.805
50742	1976	5	163.71
50742	1976	6	137.1
50742	1976	7	158.19
50742	1976	8	111.13
50742	1976	9	88.253
50742	1976	10	59.121
50742	1976	11	11.49
50742	1976	12	3.0594
50742	1977	1	2.6538
50742	1977	2	7.5473
50742	1977	3	40.845
50742	1977	4	96.367
50742	1977	5	183.6
50742	1977	6	123.35
50742	1977	7	136.13
50742	1977	8	124.87
50742	1977	9	108.25
50742	1977	10	67.091
50742	1977	11	13.525
50742	1977	12	3.7801
50742	1978	1	3.9342
50742	1978	2	9.9113
50742	1978	3	41.905
50742	1978	4	89.967
50742	1978	5	161.7
50742	1978	6	153.26
50742	1978	7	133.16
50742	1978	8	122.72
50742	1978	9	85.826
50742	1978	10	52.131
50742	1978	11	21.369
50742	1978	12	7.3907
50742	1979	1	7.7974
50742	1979	2	12.146
50742	1979	3	39.677
50742	1979	4	74.92
50742	1979	5	187.02
50742	1979	6	155.09
50742	1979	7	141.77
50742	1979	8	120.67
50742	1979	9	81.659
50742	1979	10	65.676
50742	1979	11	16.897
50742	1979	12	6.9547
50742	1980	1	5.1118
50742	1980	2	13.883
50742	1980	3	51.99
50742	1980	4	80.055
50742	1980	5	164.5
50742	1980	6	144.91
50742	1980	7	122.11
50742	1980	8	117.55
50742	1980	9	68.603
50742	1980	10	44.848
50742	1980	11	18.541
50742	1980	12	6.3603
50742	1981	1	8.1098
50742	1981	2	11.528
50742	1981	3	43.75
50742	1981	4	106.24
50742	1981	5	127.61
50742	1981	6	144.58
50742	1981	7	130.27
50742	1981	8	99.709
50742	1981	9	85.733
50742	1981	10	41.097
50742	1981	11	15.664
50742	1981	12	8.9493
50742	1982	1	9.7748
50742	1982	2	19.365
50742	1982	3	50.876
50742	1982	4	98.884
50742	1982	5	131.57
50742	1982	6	171.79
50742	1982	7	143.37
50742	1982	8	128.04
50742	1982	9	75.569
50742	1982	10	51.324
50742	1982	11	13.397
50742	1982	12	5.9136
50742	1983	1	5.1438
50742	1983	2	8.7659
50742	1983	3	49.328
50742	1983	4	84.725
50742	1983	5	130.86
50742	1983	6	106.01
50742	1983	7	114.44
50742	1983	8	113.53
50742	1983	9	73.778
50742	1983	10	51.635
50742	1983	11	16.59
50742	1983	12	5.4562
50742	1984	1	3.4809
50742	1984	2	9.964
50742	1984	3	30.166
50742	1984	4	77.225
50742	1984	5	133.9
50742	1984	6	134.64
50742	1984	7	114.86
50742	1984	8	101.23
50742	1984	9	74.368
50742	1984	10	39.229
50742	1984	11	15.828
50742	1984	12	7.8357
50742	1985	1	4.6983
50742	1985	2	8.6251
50742	1985	3	49.166
50742	1985	4	94.238
50742	1985	5	176.52
50742	1985	6	139.95
50742	1985	7	130.18
50742	1985	8	92.434
50742	1985	9	67.37
50742	1985	10	44.676
50742	1985	11	18.607
50742	1985	12	2.5691
50742	1986	1	4.4968
50742	1986	2	10.803
50742	1986	3	37.85
50742	1986	4	83.514
50742	1986	5	128.63
50742	1986	6	145.01
50742	1986	7	109.38
50742	1986	8	108.22
50742	1986	9	83.487
50742	1986	10	50.235
50742	1986	11	14.997
50742	1986	12	6.6263
50742	1987	1	5.0801
50742	1987	2	14.427
50742	1987	3	34.993
50742	1987	4	85.873
50742	1987	5	135.34
50742	1987	6	157.12
50742	1987	7	132.8
50742	1987	8	94.525
50742	1987	9	76.993
50742	1987	10	46.246
50742	1987	11	11.06
50742	1987	12	3.6848
50742	1988	1	4.9398
50742	1988	2	9.47
50742	1988	3	36.726
50742	1988	4	83.482
50742	1988	5	105.39
50742	1988	6	152.58
50742	1988	7	104.43
50742	1988	8	109.55
50742	1988	9	64.565
50742	1988	10	43.683
50742	1988	11	22.004
50742	1988	12	6.818
50742	1989	1	4.485
50742	1989	2	12.78
50742	1989	3	36.311
50742	1989	4	91.293
50742	1989	5	149.02
50742	1989	6	132.73
50742	1989	7	122.54
50742	1989	8	127.45
50742	1989	9	80.731
50742	1989	10	50.756
50742	1989	11	20.25
50742	1989	12	7.2745
50742	1990	1	2.9313
50742	1990	2	8.8387
50742	1990	3	60.48
50742	1990	4	85.737
50742	1990	5	130.56
50742	1990	6	122.92
50742	1990	7	140.53
50742	1990	8	114.39
50742	1990	9	67.698
50742	1990	10	57.809
50742	1990	11	21.565
50742	1990	12	9.7446
50742	1991	1	3.6657
50742	1991	2	14.277
50742	1991	3	49.489
50742	1991	4	79.349
50742	1991	5	151.04
50742	1991	6	128.72
50742	1991	7	103.55
50742	1991	8	111.59
50742	1991	9	62.411
50742	1991	10	43.579
50742	1991	11	16.361
50742	1991	12	4.9009
50742	1992	1	4.0253
50742	1992	2	10.893
50742	1992	3	42.238
50742	1992	4	87.669
50742	1992	5	138.11
50742	1992	6	130.56
50742	1992	7	144.56
50742	1992	8	98.443
50742	1992	9	61.313
50742	1992	10	48.364
50742	1992	11	18.56
50742	1992	12	3.0669
50742	1993	1	3.9459
50742	1993	2	14.481
50742	1993	3	52.431
50742	1993	4	92.859
50742	1993	5	138.32
50742	1993	6	113.99
50742	1993	7	105.65
50742	1993	8	90.383
50742	1993	9	79.315
50742	1993	10	49.983
50742	1993	11	16.153
50742	1993	12	5.1624
50742	1994	1	4.1
50742	1994	2	11.493
50742	1994	3	33.36
50742	1994	4	93.184
50742	1994	5	130.58
50742	1994	6	165.76
50742	1994	7	124.83
50742	1994	8	100.36
50742	1994	9	63.39
50742	1994	10	43.246
50742	1994	11	21.325
50742	1994	12	4.288
50742	1995	1	7.4249
50742	1995	2	11.688
50742	1995	3	41.275
50742	1995	4	78.222
50742	1995	5	132.59
50742	1995	6	140.19
50742	1995	7	132.8
50742	1995	8	119.79
50742	1995	9	84.301
50742	1995	10	47.391
50742	1995	11	27.126
50742	1995	12	7.8683
50742	1996	1	7.2632
50742	1996	2	19.433
50742	1996	3	52.347
50742	1996	4	99.582
50742	1996	5	150.47
50742	1996	6	148.49
50742	1996	7	122.99
50742	1996	8	110.68
50742	1996	9	96.539
50742	1996	10	57.792
50742	1996	11	19.182
50742	1996	12	7.258
50742	1997	1	7.4365
50742	1997	2	17.541
50742	1997	3	55.125
50742	1997	4	110.91
50742	1997	5	139.42
50742	1997	6	147.17
50742	1997	7	151.35
50742	1997	8	100.43
50742	1997	9	81.865
50742	1997	10	42.936
50742	1997	11	25.971
50742	1997	12	8.7391
50742	1998	1	7.1876
50742	1998	2	23.726
50742	1998	3	59.872
50742	1998	4	114.68
50742	1998	5	168.16
50742	1998	6	128.55
50742	1998	7	113.98
50742	1998	8	84.454
50742	1998	9	76.238
50742	1998	10	44.406
50742	1998	11	11.745
50742	1998	12	6.1472
50742	1999	1	8.4351
50742	1999	2	16.628
50742	1999	3	33.105
50742	1999	4	78.918
50742	1999	5	149.71
50742	1999	6	150.96
50742	1999	7	136.81
50742	1999	8	103.77
50742	1999	9	73.826
50742	1999	10	49.284
50742	1999	11	19.723
50742	1999	12	7.5224
50742	2000	1	5.9222
50742	2000	2	11.735
50742	2000	3	41.082
50742	2000	4	82.669
50742	2000	5	154.61
50742	2000	6	175.27
50742	2000	7	156.38
50742	2000	8	111.18
50742	2000	9	89.397
50742	2000	10	56.074
50742	2000	11	20.159
50742	2000	12	5.3285
50742	2001	1	4.3523
50742	2001	2	11.502
50742	2001	3	39.903
50742	2001	4	104.74
50742	2001	5	145.6
50742	2001	6	175.77
50742	2001	7	150.68
50742	2001	8	123.82
50742	2001	9	103.18
50742	2001	10	62.258
50742	2001	11	27.712
50742	2001	12	9.6446
50742	2002	1	7.9398
50742	2002	2	18.919
50742	2002	3	59.597
50742	2002	4	83.092
50742	2002	5	154.68
50742	2002	6	129.8
50742	2002	7	125.55
50742	2002	8	108.97
50742	2002	9	96.549
50742	2002	10	45.031
50742	2002	11	11.232
50742	2002	12	5.9314
50742	2003	1	5.8826
50742	2003	2	12.359
50742	2003	3	57.61
50742	2003	4	112.13
50742	2003	5	145.05
50742	2003	6	144.56
50742	2003	7	92.77
50742	2003	8	91.907
50742	2003	9	71.34
50742	2003	10	45.545
50742	2003	11	17.366
50742	2003	12	6.7616
50742	2004	1	5.1759
50742	2004	2	10.006
50742	2004	3	43.253
50742	2004	4	93.424
50742	2004	5	132.42
50742	2004	6	189.03
50742	2004	7	145.2
50742	2004	8	121.14
50742	2004	9	78.987
50742	2004	10	52.789
50742	2004	11	19.442
50742	2004	12	6.7151
50742	2005	1	6.2333
50742	2005	2	10.443
50742	2005	3	46.178
50742	2005	4	72.559
50742	2005	5	117.68
50742	2005	6	108.5
50742	2005	7	102.83
50742	2005	8	117.12
50742	2005	9	81.588
50742	2005	10	64.518
50742	2005	11	16.72
50742	2005	12	6.7066
50742	2006	1	5.8085
50742	2006	2	11.207
50742	2006	3	36.445
50742	2006	4	78.271
50742	2006	5	165.72
50742	2006	6	118.31
50742	2006	7	125
50742	2006	8	117.4
50742	2006	9	81.504
50742	2006	10	56.137
50742	2006	11	17.291
50742	2006	12	6.3905
50742	2007	1	9.3544
50742	2007	2	19.441
50742	2007	3	35.993
50742	2007	4	79.854
50742	2007	5	118.68
50742	2007	6	149.11
50742	2007	7	153.21
50742	2007	8	127.53
50742	2007	9	79.883
50742	2007	10	50.126
50742	2007	11	19.115
50742	2007	12	6.372
50742	2008	1	6.5403
50742	2008	2	15.346
50742	2008	3	46.956
50742	2008	4	100.74
50742	2008	5	116.38
50742	2008	6	135.34
50742	2008	7	132.54
50742	2008	8	120.94
50742	2008	9	92.404
50742	2008	10	46.985
50742	2008	11	16.999
50742	2008	12	5.6522
50742	2009	1	5.3859
50742	2009	2	10.947
50742	2009	3	29.188
50742	2009	4	104.12
50742	2009	5	176.78
50742	2009	6	99.176
50742	2009	7	137.55
50742	2009	8	116.54
50742	2009	9	80.602
50742	2009	10	47.515
50742	2009	11	19.559
50742	2009	12	5.9964
50742	2010	1	7.008
50742	2010	2	10.025
50742	2010	3	31.582
50742	2010	4	73.808
50742	2010	5	116.42
50742	2010	6	181.31
50742	2010	7	132.13
50742	2010	8	100.34
50742	2010	9	95.294
50742	2010	10	45.809
50742	2010	11	15.027
50742	2010	12	4.072
50742	2011	1	4.2544
50742	2011	2	9.8886
50742	2011	3	35.318
50742	2011	4	95.334
50742	2011	5	115.52
50742	2011	6	146.31
50742	2011	7	116.43
50742	2011	8	116.46
50742	2011	9	81.62
50742	2011	10	48.62
50742	2011	11	13.941
50742	2011	12	4.7761
50742	2012	1	3.8398
50742	2012	2	14.319
50742	2012	3	47.447
50742	2012	4	90.571
50742	2012	5	131.4
50742	2012	6	115.93
50742	2012	7	124.72
50742	2012	8	123.62
50742	2012	9	63.427
50742	2012	10	34.055
50742	2012	11	8.3872
50742	2012	12	3.5306
50742	2013	1	3.8694
50742	2013	2	9.2124
50742	2013	3	26.643
50742	2013	4	64.624
50742	2013	5	135.65
50742	2013	6	120
50742	2013	7	117.07
50742	2013	8	92.963
50742	2013	9	79.048
50742	2013	10	40.206
50742	2013	11	14.15
50742	2013	12	4.311
50742	2014	1	5.5955
50742	2014	2	9.3968
50742	2014	3	40.493
50742	2014	4	103.33
50742	2014	5	99.771
50742	2014	6	143.57
50742	2014	7	110.46
50742	2014	8	101.19
50742	2014	9	65.782
50742	2014	10	41.354
50742	2014	11	15.098
50742	2014	12	4.8531

## Sheet: Monthly precipitation
stationID	YEAR	MONTH	DATA
50742	1970	1	1.5
50742	1970	2	1.2
50742	1970	3	1.1
50742	1970	4	3.1
50742	1970	5	48.5
50742	1970	6	40.1
50742	1970	7	179.5
50742	1970	8	26.7
50742	1970	9	55.6
50742	1970	10	3.8
50742	1970	11	2.7
50742	1970	12	1.3
50742	1971	1	2.1
50742	1971	2	3.1
50742	1971	3	9.2
50742	1971	4	12.1
50742	1971	5	67.7
50742	1971	6	37.2
50742	1971	7	33
50742	1971	8	131.6
50742	1971	9	45.1
50742	1971	10	30.1
50742	1971	11	2.1
50742	1971	12	3.6
50742	1972	1	0.3
50742	1972	2	1.8
50742	1972	3	11.7
50742	1972	4	19.7
50742	1972	5	14
50742	1972	6	89
50742	1972	7	142.7
50742	1972	8	60.4
50742	1972	9	43.8
50742	1972	10	37.3
50742	1972	11	8.9
50742	1972	12	2.1
50742	1973	1	0.3
50742	1973	2	3.1
50742	1973	3	2.4
50742	1973	4	32.2
50742	1973	5	59.3
50742	1973	6	20.8
50742	1973	7	171
50742	1973	8	60
50742	1973	9	3.8
50742	1973	10	10.2
50742	1973	11	18.3
50742	1973	12	1.1
50742	1974	1	0.4
50742	1974	2	0.1
50742	1974	3	2.1
50742	1974	4	8.4
50742	1974	5	57.5
50742	1974	6	50.4
50742	1974	7	120.5
50742	1974	8	122.4
50742	1974	9	96
50742	1974	10	8.1
50742	1974	11	7.2
50742	1974	12	0.2
50742	1975	1	2.9
50742	1975	2	1.3
50742	1975	3	3.8
50742	1975	4	8.4
50742	1975	5	17.5
50742	1975	6	88.1
50742	1975	7	171.7
50742	1975	8	67.6
50742	1975	9	30.1
50742	1975	10	19.5
50742	1975	11	1.2
50742	1975	12	1.4
50742	1976	1	1.5
50742	1976	2	1.3
50742	1976	3	3.3
50742	1976	4	15.1
50742	1976	5	40.4
50742	1976	6	61.3
50742	1976	7	51.5
50742	1976	8	78.8
50742	1976	9	25.3
50742	1976	10	1.2
50742	1976	11	2.8
50742	1976	12	2.5
50742	1977	1	1.3
50742	1977	2	0.8
50742	1977	3	8.3
50742	1977	4	12.9
50742	1977	5	39
50742	1977	6	113.5
50742	1977	7	146.8
50742	1977	8	61.7
50742	1977	9	11.6
50742	1977	10	43.2
50742	1977	11	3.4
50742	1977	12	3.7
50742	1978	1	1.7
50742	1978	2	1.1
50742	1978	3	5.2
50742	1978	4	14.8
50742	1978	5	19.6
50742	1978	6	65.1
50742	1978	7	104.8
50742	1978	8	43.6
50742	1978	9	92.2
50742	1978	10	9.4
50742	1978	11	3.1
50742	1978	12	1.5
50742	1979	1	1.7
50742	1979	2	5.4
50742	1979	3	3.6
50742	1979	4	17.2
50742	1979	5	2.3
50742	1979	6	50.2
50742	1979	7	100.9
50742	1979	8	63.2
50742	1979	9	30.7
50742	1979	10	6.4
50742	1979	11	2.8
50742	1979	12	7.4
50742	1980	1	1.9
50742	1980	2	0.6
50742	1980	3	0.7
50742	1980	4	12.5
50742	1980	5	16.6
50742	1980	6	122
50742	1980	7	90.4
50742	1980	8	125.4
50742	1980	9	150.8
50742	1980	10	4
50742	1980	11	0.5
50742	1980	12	1.8
50742	1981	1	0.1
50742	1981	2	2.5
50742	1981	3	13.4
50742	1981	4	36.7
50742	1981	5	51.6
50742	1981	6	58.7
50742	1981	7	187.1
50742	1981	8	172.7
50742	1981	9	8.9
50742	1981	10	57.8
50742	1981	11	0.6
50742	1981	12	1.7
50742	1982	1	1.1
50742	1982	2	1.9
50742	1982	3	1.8
50742	1982	4	16.5
50742	1982	5	51.7
50742	1982	6	17
50742	1982	7	45.7
50742	1982	8	43.4
50742	1982	9	114.4
50742	1982	10	25.7
50742	1982	11	5.3
50742	1982	12	4.5
50742	1983	1	1.4
50742	1983	2	0
50742	1983	3	0.9
50742	1983	4	86.1
50742	1983	5	26.7
50742	1983	6	48.3
50742	1983	7	176.8
50742	1983	8	74.5
50742	1983	9	113.4
50742	1983	10	2.4
50742	1983	11	16.3
50742	1983	12	2.7
50742	1984	1	2.9
50742	1984	2	0.4
50742	1984	3	2.6
50742	1984	4	46.6
50742	1984	5	46.7
50742	1984	6	119
50742	1984	7	211.3
50742	1984	8	118.9
50742	1984	9	53.4
50742	1984	10	12.1
50742	1984	11	4.5
50742	1984	12	0.8
50742	1985	1	2.6
50742	1985	2	4
50742	1985	3	0.4
50742	1985	4	2.7
50742	1985	5	2.2
50742	1985	6	171.8
50742	1985	7	106.2
50742	1985	8	182.4
50742	1985	9	66
50742	1985	10	9.9
50742	1985	11	2.9
50742	1985	12	6
50742	1986	1	1.8
50742	1986	2	2.3
50742	1986	3	4.2
50742	1986	4	4.9
50742	1986	5	52.7
50742	1986	6	73.1
50742	1986	7	140.9
50742	1986	8	58.3
50742	1986	9	51.3
50742	1986	10	3.1
50742	1986	11	4.5
50742	1986	12	1.2
50742	1987	1	5.9
50742	1987	2	0.9
50742	1987	3	7.9
50742	1987	4	0.9
50742	1987	5	20.9
50742	1987	6	100.5
50742	1987	7	137.8
50742	1987	8	139.4
50742	1987	9	107.1
50742	1987	10	38.6
50742	1987	11	12.7
50742	1987	12	4.4
50742	1988	1	1.1
50742	1988	2	0.9
50742	1988	3	3.3
50742	1988	4	26.4
50742	1988	5	118.7
50742	1988	6	24.4
50742	1988	7	170.9
50742	1988	8	80.3
50742	1988	9	71.8
50742	1988	10	30
50742	1988	11	13.3
50742	1988	12	3.2
50742	1989	1	2.4
50742	1989	2	0
50742	1989	3	13.5
50742	1989	4	7
50742	1989	5	0.7
50742	1989	6	97.2
50742	1989	7	112.4
50742	1989	8	17.1
50742	1989	9	16.7
50742	1989	10	26.9
50742	1989	11	1
50742	1989	12	9.2
50742	1990	1	0.2
50742	1990	2	7.7
50742	1990	3	0
50742	1990	4	23.3
50742	1990	5	21.2
50742	1990	6	47
50742	1990	7	98
50742	1990	8	149.5
50742	1990	9	95.1
50742	1990	10	0.1
50742	1990	11	2.4
50742	1990	12	1.9
50742	1991	1	1.7
50742	1991	2	1.3
50742	1991	3	1
50742	1991	4	24.2
50742	1991	5	3.7
50742	1991	6	125.7
50742	1991	7	191.3
50742	1991	8	81.8
50742	1991	9	45.2
50742	1991	10	30.3
50742	1991	11	3.2
50742	1991	12	8.9
50742	1992	1	1.9
50742	1992	2	1.4
50742	1992	3	2.4
50742	1992	4	9.7
50742	1992	5	10.8
50742	1992	6	59.5
50742	1992	7	109
50742	1992	8	88.4
50742	1992	9	122.5
50742	1992	10	19.3
50742	1992	11	6.8
50742	1992	12	2.8
50742	1993	1	1.3
50742	1993	2	5.2
50742	1993	3	0.6
50742	1993	4	8.5
50742	1993	5	28.8
50742	1993	6	68
50742	1993	7	110.7
50742	1993	8	143.7
50742	1993	9	37.7
50742	1993	10	26
50742	1993	11	2.7
50742	1993	12	5.3
50742	1994	1	5.8
50742	1994	2	0.4
50742	1994	3	9.9
50742	1994	4	1.4
50742	1994	5	24.9
50742	1994	6	8.8
50742	1994	7	174.3
50742	1994	8	76.6
50742	1994	9	152
50742	1994	10	38
50742	1994	11	2.2
50742	1994	12	4
50742	1995	1	0.9
50742	1995	2	0.5
50742	1995	3	7.3
50742	1995	4	21.5
50742	1995	5	30.4
50742	1995	6	57.9
50742	1995	7	66.3
50742	1995	8	63.6
50742	1995	9	65.3
50742	1995	10	44.6
50742	1995	11	1.4
50742	1995	12	5.5
50742	1996	1	1.7
50742	1996	2	0
50742	1996	3	1.5
50742	1996	4	15.9
50742	1996	5	16.5
50742	1996	6	65.4
50742	1996	7	129
50742	1996	8	69.3
50742	1996	9	13.3
50742	1996	10	2.1
50742	1996	11	4
50742	1996	12	2.8
50742	1997	1	6.6
50742	1997	2	1.8
50742	1997	3	1.6
50742	1997	4	8.2
50742	1997	5	45.5
50742	1997	6	44.4
50742	1997	7	112
50742	1997	8	157.5
50742	1997	9	12.6
50742	1997	10	25.5
50742	1997	11	0.4
50742	1997	12	2.1
50742	1998	1	0.7
50742	1998	2	0.5
50742	1998	3	8
50742	1998	4	17.6
50742	1998	5	51.6
50742	1998	6	82
50742	1998	7	200.5
50742	1998	8	289.6
50742	1998	9	45.9
50742	1998	10	41.1
50742	1998	11	6.7
50742	1998	12	3.9
50742	1999	1	1.5
50742	1999	2	0.3
50742	1999	3	2.5
50742	1999	4	18.2
50742	1999	5	4.1
50742	1999	6	41.2
50742	1999	7	95.3
50742	1999	8	101.7
50742	1999	9	7.8
50742	1999	10	12
50742	1999	11	0.2
50742	1999	12	5.1
50742	2000	1	3.6
50742	2000	2	0.1
50742	2000	3	8.4
50742	2000	4	31.1
50742	2000	5	14.1
50742	2000	6	20.5
50742	2000	7	90.6
50742	2000	8	105.8
50742	2000	9	34.4
50742	2000	10	10.3
50742	2000	11	4.9
50742	2000	12	3.5
50742	2001	1	3.3
50742	2001	2	0.4
50742	2001	3	5.5
50742	2001	4	14.8
50742	2001	5	29.9
50742	2001	6	20.7
50742	2001	7	175.7
50742	2001	8	31.9
50742	2001	9	25.9
50742	2001	10	3.6
50742	2001	11	1.8
50742	2001	12	3.6
50742	2002	1	7.4
50742	2002	2	0.2
50742	2002	3	0.1
50742	2002	4	71
50742	2002	5	29.5
50742	2002	6	73.9
50742	2002	7	86.3
50742	2002	8	54.6
50742	2002	9	4.1
50742	2002	10	16.2
50742	2002	11	5.1
50742	2002	12	1.5
50742	2003	1	0.6
50742	2003	2	0.9
50742	2003	3	3.8
50742	2003	4	13.1
50742	2003	5	4.5
50742	2003	6	35.9
50742	2003	7	254.6
50742	2003	8	160.4
50742	2003	9	79.5
50742	2003	10	11.3
50742	2003	11	3.4
50742	2003	12	5.1
50742	2004	1	1.4
50742	2004	2	4.7
50742	2004	3	2.2
50742	2004	4	5.6
50742	2004	5	28.9
50742	2004	6	19.7
50742	2004	7	82.7
50742	2004	8	104.3
50742	2004	9	21.3
50742	2004	10	17.1
50742	2004	11	2.7
50742	2004	12	8.1
50742	2005	1	4.1
50742	2005	2	2.7
50742	2005	3	7.5
50742	2005	4	43.4
50742	2005	5	86
50742	2005	6	89.9
50742	2005	7	165
50742	2005	8	33
50742	2005	9	24.4
50742	2005	10	0
50742	2005	11	9.5
50742	2005	12	4.1
50742	2006	1	6.8
50742	2006	2	6.6
50742	2006	3	6.6
50742	2006	4	21.6
50742	2006	5	5.7
50742	2006	6	137.7
50742	2006	7	227.3
50742	2006	8	74.2
50742	2006	9	27.6
50742	2006	10	1.7
50742	2006	11	2.2
50742	2006	12	0.5
50742	2007	1	3.3
50742	2007	2	4.4
50742	2007	3	17.8
50742	2007	4	35.3
50742	2007	5	36.5
50742	2007	6	67.9
50742	2007	7	45.3
50742	2007	8	36.3
50742	2007	9	19
50742	2007	10	15.1
50742	2007	11	0.3
50742	2007	12	9.7
50742	2008	1	0.1
50742	2008	2	2.5
50742	2008	3	18.1
50742	2008	4	12.6
50742	2008	5	45.2
50742	2008	6	75.3
50742	2008	7	123.5
50742	2008	8	17
50742	2008	9	15.2
50742	2008	10	15.2
50742	2008	11	4.2
50742	2008	12	6.4
50742	2009	1	5
50742	2009	2	3.4
50742	2009	3	17.5
50742	2009	4	5.6
50742	2009	5	7.1
50742	2009	6	353.6
50742	2009	7	73.4
50742	2009	8	109.1
50742	2009	9	26.3
50742	2009	10	3.3
50742	2009	11	4.9
50742	2009	12	11.8
50742	2010	1	1.7
50742	2010	2	4.5
50742	2010	3	4.4
50742	2010	4	29.3
50742	2010	5	86.3
50742	2010	6	25.8
50742	2010	7	145.1
50742	2010	8	61.6
50742	2010	9	2.6
50742	2010	10	4.6
50742	2010	11	15
50742	2010	12	15.2
50742	2011	1	0.7
50742	2011	2	0.4
50742	2011	3	4
50742	2011	4	5.7
50742	2011	5	71.9
50742	2011	6	34.9
50742	2011	7	273.1
50742	2011	8	47.8
50742	2011	9	7.4
50742	2011	10	6.4
50742	2011	11	5.2
50742	2011	12	1.6
50742	2012	1	0.5
50742	2012	2	0.3
50742	2012	3	3.9
50742	2012	4	5.4
50742	2012	5	30.7
50742	2012	6	51.3
50742	2012	7	180
50742	2012	8	10.4
50742	2012	9	112.5
50742	2012	10	34.6
50742	2012	11	15.6
50742	2012	12	12.7
50742	2013	1	4.2
50742	2013	2	6.8
50742	2013	3	11.7
50742	2013	4	5.1
50742	2013	5	21.3
50742	2013	6	68.2
50742	2013	7	254.4
50742	2013	8	102.9
50742	2013	9	47.6
50742	2013	10	21.7
50742	2013	11	13.6
50742	2013	12	2.8
50742	2014	1	2.6
50742	2014	2	3.2
50742	2014	3	6
50742	2014	4	1.8
50742	2014	5	117.4
50742	2014	6	78
50742	2014	7	122.5
50742	2014	8	154.3
50742	2014	9	94.7
50742	2014	10	19.6
50742	2014	11	2.3
50742	2014	12	7.2
