# Supplementary material for: Spatial and temporal characteristics of drought and its correlation with climate indices in Northeast China
Source: PLoS One. 2021 Nov 18;16(11):e0259774. doi: 10.1371/journal.pone.0259774 (PMC8601439; doi:10.1371/journal.pone.0259774)
Supplement: S1 File — (ZIP) [file pone.0259774.s001.zip › Raw data(Including precipitation and evapotranspiration data of each station)/50749.xlsx]

## Sheet: Monthly evapotranspiration
stationID	YEAR	MONTH	DATA
50749	1970	1	3.3841
50749	1970	2	9.0753
50749	1970	3	31.215
50749	1970	4	116.36
50749	1970	5	173.3
50749	1970	6	172.6
50749	1970	7	113.06
50749	1970	8	124.23
50749	1970	9	83.388
50749	1970	10	64.855
50749	1970	11	19.059
50749	1970	12	8.7806
50749	1971	1	10.089
50749	1971	2	11.001
50749	1971	3	46.707
50749	1971	4	117.89
50749	1971	5	125.75
50749	1971	6	133.27
50749	1971	7	137.27
50749	1971	8	123.7
50749	1971	9	72.521
50749	1971	10	56.905
50749	1971	11	22.722
50749	1971	12	6.9123
50749	1972	1	6.9927
50749	1972	2	11.474
50749	1972	3	53.457
50749	1972	4	104.08
50749	1972	5	174.82
50749	1972	6	135.9
50749	1972	7	138.49
50749	1972	8	120.61
50749	1972	9	74.52
50749	1972	10	32.814
50749	1972	11	15.937
50749	1972	12	4.6143
50749	1973	1	4.7234
50749	1973	2	10.566
50749	1973	3	36.489
50749	1973	4	88.298
50749	1973	5	153.1
50749	1973	6	161.92
50749	1973	7	141.75
50749	1973	8	113.88
50749	1973	9	105.09
50749	1973	10	63.017
50749	1973	11	17.034
50749	1973	12	5.1387
50749	1974	1	4.4618
50749	1974	2	9.4682
50749	1974	3	28.497
50749	1974	4	82.696
50749	1974	5	148.34
50749	1974	6	131.58
50749	1974	7	144.82
50749	1974	8	114.32
50749	1974	9	63.853
50749	1974	10	52.065
50749	1974	11	17.803
50749	1974	12	6.731
50749	1975	1	8.2352
50749	1975	2	14.039
50749	1975	3	51.654
50749	1975	4	126.4
50749	1975	5	151.43
50749	1975	6	142
50749	1975	7	120.67
50749	1975	8	138.33
50749	1975	9	93.644
50749	1975	10	62.77
50749	1975	11	24.237
50749	1975	12	8.0103
50749	1976	1	7.3967
50749	1976	2	23.114
50749	1976	3	47.952
50749	1976	4	86.944
50749	1976	5	166.56
50749	1976	6	135.9
50749	1976	7	169.35
50749	1976	8	110.63
50749	1976	9	92.109
50749	1976	10	60.371
50749	1976	11	14.272
50749	1976	12	4.5516
50749	1977	1	3.4684
50749	1977	2	9.9349
50749	1977	3	43.622
50749	1977	4	94.402
50749	1977	5	182.53
50749	1977	6	130.66
50749	1977	7	138.61
50749	1977	8	128.44
50749	1977	9	112
50749	1977	10	72.737
50749	1977	11	13.698
50749	1977	12	4.722
50749	1978	1	5.0531
50749	1978	2	12.252
50749	1978	3	48.574
50749	1978	4	96.637
50749	1978	5	163.1
50749	1978	6	158.61
50749	1978	7	139.74
50749	1978	8	127.26
50749	1978	9	93.093
50749	1978	10	50.466
50749	1978	11	22.555
50749	1978	12	8.4391
50749	1979	1	8.9325
50749	1979	2	14.036
50749	1979	3	42.741
50749	1979	4	80.502
50749	1979	5	185.11
50749	1979	6	160.2
50749	1979	7	146.75
50749	1979	8	123.68
50749	1979	9	84.62
50749	1979	10	68.261
50749	1979	11	17.452
50749	1979	12	7.1122
50749	1980	1	4.8294
50749	1980	2	13.518
50749	1980	3	47.675
50749	1980	4	77.865
50749	1980	5	160.28
50749	1980	6	155.92
50749	1980	7	127.43
50749	1980	8	115.67
50749	1980	9	75.348
50749	1980	10	45.492
50749	1980	11	17.675
50749	1980	12	6.4479
50749	1981	1	6.7476
50749	1981	2	11.237
50749	1981	3	44.709
50749	1981	4	111.18
50749	1981	5	136.03
50749	1981	6	157.24
50749	1981	7	136.28
50749	1981	8	97.084
50749	1981	9	87.311
50749	1981	10	43.235
50749	1981	11	16.866
50749	1981	12	9.4929
50749	1982	1	10.384
50749	1982	2	19.262
50749	1982	3	52.939
50749	1982	4	117.79
50749	1982	5	144.01
50749	1982	6	197.31
50749	1982	7	170.03
50749	1982	8	141.67
50749	1982	9	83.668
50749	1982	10	59.091
50749	1982	11	16.015
50749	1982	12	6.3682
50749	1983	1	5.9071
50749	1983	2	9.994
50749	1983	3	60.257
50749	1983	4	98.193
50749	1983	5	137.15
50749	1983	6	104.1
50749	1983	7	113.96
50749	1983	8	112.47
50749	1983	9	77.963
50749	1983	10	54.916
50749	1983	11	22.322
50749	1983	12	7.554
50749	1984	1	4.52
50749	1984	2	10.592
50749	1984	3	29.562
50749	1984	4	87.042
50749	1984	5	141.47
50749	1984	6	138.34
50749	1984	7	122.37
50749	1984	8	103.33
50749	1984	9	80.969
50749	1984	10	48.147
50749	1984	11	21.131
50749	1984	12	8.0431
50749	1985	1	4.6835
50749	1985	2	8.0981
50749	1985	3	51.365
50749	1985	4	99.102
50749	1985	5	183.42
50749	1985	6	141.88
50749	1985	7	126.28
50749	1985	8	92.21
50749	1985	9	71.437
50749	1985	10	47.367
50749	1985	11	19.716
50749	1985	12	4.3532
50749	1986	1	5.9967
50749	1986	2	13.125
50749	1986	3	44.079
50749	1986	4	95.26
50749	1986	5	142.01
50749	1986	6	149.19
50749	1986	7	117.08
50749	1986	8	110.55
50749	1986	9	77.365
50749	1986	10	52.74
50749	1986	11	17.84
50749	1986	12	8.8146
50749	1987	1	5.5429
50749	1987	2	15.77
50749	1987	3	35.534
50749	1987	4	89.066
50749	1987	5	135.28
50749	1987	6	164.44
50749	1987	7	128.58
50749	1987	8	91.077
50749	1987	9	79.403
50749	1987	10	52.94
50749	1987	11	17.468
50749	1987	12	6.9845
50749	1988	1	8.2242
50749	1988	2	12.163
50749	1988	3	40.308
50749	1988	4	80.861
50749	1988	5	104.92
50749	1988	6	159.76
50749	1988	7	106.79
50749	1988	8	115.09
50749	1988	9	74.304
50749	1988	10	44.012
50749	1988	11	21.336
50749	1988	12	6.5282
50749	1989	1	5.6543
50749	1989	2	14.63
50749	1989	3	39.938
50749	1989	4	96.042
50749	1989	5	143.62
50749	1989	6	129.98
50749	1989	7	124.25
50749	1989	8	131.67
50749	1989	9	85.074
50749	1989	10	55.334
50749	1989	11	22.916
50749	1989	12	9.653
50749	1990	1	4.4107
50749	1990	2	11.296
50749	1990	3	64.473
50749	1990	4	84.732
50749	1990	5	133.01
50749	1990	6	134.2
50749	1990	7	142.01
50749	1990	8	119.76
50749	1990	9	73.771
50749	1990	10	64.355
50749	1990	11	27.695
50749	1990	12	13.547
50749	1991	1	4.9384
50749	1991	2	16.64
50749	1991	3	53.533
50749	1991	4	86.471
50749	1991	5	160.86
50749	1991	6	136.8
50749	1991	7	102.08
50749	1991	8	116.89
50749	1991	9	67.599
50749	1991	10	49.711
50749	1991	11	20.349
50749	1991	12	6.342
50749	1992	1	4.3872
50749	1992	2	13.741
50749	1992	3	49.756
50749	1992	4	92.244
50749	1992	5	140.48
50749	1992	6	124.08
50749	1992	7	152.57
50749	1992	8	101.78
50749	1992	9	67.293
50749	1992	10	49.127
50749	1992	11	18.608
50749	1992	12	3.4746
50749	1993	1	3.9359
50749	1993	2	15.531
50749	1993	3	56.552
50749	1993	4	93.388
50749	1993	5	143.76
50749	1993	6	112.36
50749	1993	7	117.96
50749	1993	8	93.188
50749	1993	9	82.641
50749	1993	10	52.22
50749	1993	11	13.973
50749	1993	12	5.5528
50749	1994	1	4.2446
50749	1994	2	10.842
50749	1994	3	37.223
50749	1994	4	100.81
50749	1994	5	136.13
50749	1994	6	161.54
50749	1994	7	126.17
50749	1994	8	103.24
50749	1994	9	71.818
50749	1994	10	45.267
50749	1994	11	25.88
50749	1994	12	5.0602
50749	1995	1	8.5173
50749	1995	2	13.412
50749	1995	3	40.483
50749	1995	4	78.933
50749	1995	5	122.29
50749	1995	6	145.81
50749	1995	7	142.49
50749	1995	8	127.43
50749	1995	9	87.665
50749	1995	10	44.837
50749	1995	11	25.953
50749	1995	12	6.4144
50749	1996	1	7.6425
50749	1996	2	21.856
50749	1996	3	55.299
50749	1996	4	97.532
50749	1996	5	150.38
50749	1996	6	150.92
50749	1996	7	128.96
50749	1996	8	110.48
50749	1996	9	93.416
50749	1996	10	50.962
50749	1996	11	16.95
50749	1996	12	6.19
50749	1997	1	6.2063
50749	1997	2	20.271
50749	1997	3	55.471
50749	1997	4	105.39
50749	1997	5	135.73
50749	1997	6	166.76
50749	1997	7	153.07
50749	1997	8	104.52
50749	1997	9	82.04
50749	1997	10	39.835
50749	1997	11	27.423
50749	1997	12	8.8439
50749	1998	1	6.9622
50749	1998	2	23.272
50749	1998	3	59.436
50749	1998	4	114.27
50749	1998	5	169.33
50749	1998	6	135.53
50749	1998	7	121.69
50749	1998	8	87.027
50749	1998	9	78.474
50749	1998	10	46.466
50749	1998	11	10.546
50749	1998	12	7.3173
50749	1999	1	8.1833
50749	1999	2	18.094
50749	1999	3	35.612
50749	1999	4	89.039
50749	1999	5	140.26
50749	1999	6	142.75
50749	1999	7	143.15
50749	1999	8	105.85
50749	1999	9	90.59
50749	1999	10	53.7
50749	1999	11	19.604
50749	1999	12	6.7525
50749	2000	1	4.6308
50749	2000	2	10.761
50749	2000	3	43.807
50749	2000	4	84.208
50749	2000	5	150.77
50749	2000	6	173.14
50749	2000	7	153.89
50749	2000	8	117.32
50749	2000	9	94.189
50749	2000	10	54.344
50749	2000	11	17.262
50749	2000	12	4.2211
50749	2001	1	3.7941
50749	2001	2	10.619
50749	2001	3	38.318
50749	2001	4	102.17
50749	2001	5	149.35
50749	2001	6	177.09
50749	2001	7	164.02
50749	2001	8	120.95
50749	2001	9	101.46
50749	2001	10	56.21
50749	2001	11	22.344
50749	2001	12	6.743
50749	2002	1	5.6733
50749	2002	2	16.398
50749	2002	3	60.325
50749	2002	4	81.788
50749	2002	5	150.04
50749	2002	6	132.29
50749	2002	7	129.84
50749	2002	8	117.61
50749	2002	9	97.267
50749	2002	10	42.287
50749	2002	11	10.289
50749	2002	12	4.5247
50749	2003	1	5.7988
50749	2003	2	15.497
50749	2003	3	57.703
50749	2003	4	105.55
50749	2003	5	148.21
50749	2003	6	158.63
50749	2003	7	111.62
50749	2003	8	95.558
50749	2003	9	75.247
50749	2003	10	43.821
50749	2003	11	17.414
50749	2003	12	4.985
50749	2004	1	5.0967
50749	2004	2	10.646
50749	2004	3	47.445
50749	2004	4	92.89
50749	2004	5	137.16
50749	2004	6	187.6
50749	2004	7	139.51
50749	2004	8	127.9
50749	2004	9	82.791
50749	2004	10	54.493
50749	2004	11	20.361
50749	2004	12	6.5878
50749	2005	1	4.7528
50749	2005	2	8.1467
50749	2005	3	42.702
50749	2005	4	75.584
50749	2005	5	126.47
50749	2005	6	130.64
50749	2005	7	108.15
50749	2005	8	111.5
50749	2005	9	82.088
50749	2005	10	61.907
50749	2005	11	16.197
50749	2005	12	3.6634
50749	2006	1	4.2123
50749	2006	2	10.976
50749	2006	3	38.601
50749	2006	4	79.861
50749	2006	5	159.87
50749	2006	6	123.03
50749	2006	7	123.78
50749	2006	8	116.79
50749	2006	9	83.98
50749	2006	10	50.797
50749	2006	11	17.662
50749	2006	12	6.225
50749	2007	1	8.2038
50749	2007	2	19.096
50749	2007	3	35.292
50749	2007	4	75.795
50749	2007	5	118.58
50749	2007	6	157.6
50749	2007	7	152.31
50749	2007	8	126.49
50749	2007	9	80.392
50749	2007	10	53.764
50749	2007	11	20.623
50749	2007	12	6.9382
50749	2008	1	5.9151
50749	2008	2	16.375
50749	2008	3	47.831
50749	2008	4	104.38
50749	2008	5	124.95
50749	2008	6	142.98
50749	2008	7	135.98
50749	2008	8	124.04
50749	2008	9	95.684
50749	2008	10	50.614
50749	2008	11	17.53
50749	2008	12	7.1116
50749	2009	1	5.4595
50749	2009	2	11.78
50749	2009	3	32.484
50749	2009	4	103.27
50749	2009	5	176.33
50749	2009	6	98.781
50749	2009	7	134.8
50749	2009	8	117.46
50749	2009	9	84.932
50749	2009	10	48.252
50749	2009	11	21.965
50749	2009	12	6.0399
50749	2010	1	5.5458
50749	2010	2	6.6931
50749	2010	3	29.326
50749	2010	4	69.924
50749	2010	5	111.45
50749	2010	6	170.57
50749	2010	7	132.22
50749	2010	8	95.99
50749	2010	9	97.063
50749	2010	10	42.633
50749	2010	11	15.422
50749	2010	12	4.0166
50749	2011	1	3.3259
50749	2011	2	10.611
50749	2011	3	36.385
50749	2011	4	92.373
50749	2011	5	114.94
50749	2011	6	146.85
50749	2011	7	117.53
50749	2011	8	117.61
50749	2011	9	83.37
50749	2011	10	48.154
50749	2011	11	15.535
50749	2011	12	5.7097
50749	2012	1	4.6453
50749	2012	2	15.28
50749	2012	3	46.659
50749	2012	4	87.044
50749	2012	5	131.56
50749	2012	6	107.79
50749	2012	7	123.62
50749	2012	8	120.61
50749	2012	9	65.976
50749	2012	10	34.22
50749	2012	11	8.0015
50749	2012	12	2.9178
50749	2013	1	3.3719
50749	2013	2	8.3522
50749	2013	3	24.967
50749	2013	4	65.237
50749	2013	5	135.15
50749	2013	6	117.72
50749	2013	7	116
50749	2013	8	103.68
50749	2013	9	81.52
50749	2013	10	40.707
50749	2013	11	14.492
50749	2013	12	4.1025
50749	2014	1	5.5618
50749	2014	2	11.584
50749	2014	3	40.643
50749	2014	4	98.161
50749	2014	5	105.23
50749	2014	6	139.87
50749	2014	7	114.55
50749	2014	8	113.13
50749	2014	9	76.343
50749	2014	10	49.79
50749	2014	11	19.093
50749	2014	12	5.4891

## Sheet: Monthly precipitation
stationID	YEAR	MONTH	DATA
50749	1970	1	0.7
50749	1970	2	0.6
50749	1970	3	0.2
50749	1970	4	2.4
50749	1970	5	38.6
50749	1970	6	92
50749	1970	7	306.9
50749	1970	8	24.5
50749	1970	9	51.6
50749	1970	10	0.8
50749	1970	11	0.7
50749	1970	12	0.4
50749	1971	1	0.2
50749	1971	2	2.8
50749	1971	3	0.3
50749	1971	4	1.3
50749	1971	5	41
50749	1971	6	48.7
50749	1971	7	60.2
50749	1971	8	69.6
50749	1971	9	79.4
50749	1971	10	17
50749	1971	11	2.6
50749	1971	12	2.8
50749	1972	1	0.1
50749	1972	2	1.3
50749	1972	3	6.5
50749	1972	4	5.9
50749	1972	5	30.4
50749	1972	6	152.8
50749	1972	7	104.3
50749	1972	8	42.8
50749	1972	9	33.8
50749	1972	10	39.4
50749	1972	11	6.7
50749	1972	12	0.6
50749	1973	1	0
50749	1973	2	5.2
50749	1973	3	1.5
50749	1973	4	12.8
50749	1973	5	47.1
50749	1973	6	37.6
50749	1973	7	167
50749	1973	8	102.2
50749	1973	9	5.5
50749	1973	10	7.4
50749	1973	11	8.9
50749	1973	12	1.2
50749	1974	1	0.8
50749	1974	2	0.6
50749	1974	3	4.7
50749	1974	4	11.6
50749	1974	5	60.4
50749	1974	6	51.4
50749	1974	7	79.6
50749	1974	8	109.7
50749	1974	9	74.8
50749	1974	10	6
50749	1974	11	0.9
50749	1974	12	0.4
50749	1975	1	0.7
50749	1975	2	0.6
50749	1975	3	3.7
50749	1975	4	0.8
50749	1975	5	44.2
50749	1975	6	91.6
50749	1975	7	157.4
50749	1975	8	39.3
50749	1975	9	19.8
50749	1975	10	5.5
50749	1975	11	0.2
50749	1975	12	0.8
50749	1976	1	0.2
50749	1976	2	1.9
50749	1976	3	9.2
50749	1976	4	17.9
50749	1976	5	53.4
50749	1976	6	111.9
50749	1976	7	40.5
50749	1976	8	63.5
50749	1976	9	11.5
50749	1976	10	3.8
50749	1976	11	2.3
50749	1976	12	0.4
50749	1977	1	0.4
50749	1977	2	0.2
50749	1977	3	9.8
50749	1977	4	13.2
50749	1977	5	17
50749	1977	6	168.3
50749	1977	7	202.6
50749	1977	8	25.5
50749	1977	9	10.7
50749	1977	10	56.7
50749	1977	11	4
50749	1977	12	1.8
50749	1978	1	0.9
50749	1978	2	1.2
50749	1978	3	1.2
50749	1978	4	9.9
50749	1978	5	18
50749	1978	6	88.1
50749	1978	7	62.6
50749	1978	8	32.4
50749	1978	9	60.6
50749	1978	10	11.3
50749	1978	11	2.8
50749	1978	12	1.3
50749	1979	1	0.8
50749	1979	2	2.2
50749	1979	3	3.2
50749	1979	4	9.7
50749	1979	5	1.4
50749	1979	6	34.2
50749	1979	7	84.4
50749	1979	8	79.7
50749	1979	9	27.2
50749	1979	10	2.8
50749	1979	11	2.2
50749	1979	12	10.4
50749	1980	1	1.6
50749	1980	2	0.7
50749	1980	3	0
50749	1980	4	12.2
50749	1980	5	12.5
50749	1980	6	52.9
50749	1980	7	119.3
50749	1980	8	77.6
50749	1980	9	92
50749	1980	10	10.7
50749	1980	11	0.5
50749	1980	12	1.9
50749	1981	1	0.2
50749	1981	2	3.6
50749	1981	3	7.4
50749	1981	4	33.2
50749	1981	5	33.8
50749	1981	6	82.6
50749	1981	7	111.6
50749	1981	8	179.5
50749	1981	9	18.5
50749	1981	10	31.4
50749	1981	11	1.2
50749	1981	12	1.6
50749	1982	1	0.6
50749	1982	2	5.2
50749	1982	3	2.5
50749	1982	4	5.3
50749	1982	5	36.1
50749	1982	6	5.3
50749	1982	7	48.1
50749	1982	8	76.3
50749	1982	9	61.1
50749	1982	10	14.7
50749	1982	11	8.7
50749	1982	12	2.9
50749	1983	1	1
50749	1983	2	1.2
50749	1983	3	1.4
50749	1983	4	92.6
50749	1983	5	31.4
50749	1983	6	101.6
50749	1983	7	252.2
50749	1983	8	91.1
50749	1983	9	30.1
50749	1983	10	4
50749	1983	11	10.8
50749	1983	12	1.6
50749	1984	1	1.2
50749	1984	2	4.6
50749	1984	3	7.5
50749	1984	4	20.9
50749	1984	5	45.9
50749	1984	6	111.2
50749	1984	7	131.1
50749	1984	8	189.3
50749	1984	9	64.1
50749	1984	10	8.8
50749	1984	11	3.6
50749	1984	12	1.3
50749	1985	1	3.4
50749	1985	2	4.1
50749	1985	3	3.2
50749	1985	4	6.2
50749	1985	5	9.9
50749	1985	6	89.1
50749	1985	7	86.2
50749	1985	8	246.5
50749	1985	9	61.4
50749	1985	10	10.8
50749	1985	11	4.3
50749	1985	12	3.8
50749	1986	1	1.1
50749	1986	2	2.6
50749	1986	3	1.9
50749	1986	4	1.7
50749	1986	5	12.4
50749	1986	6	52.6
50749	1986	7	250.8
50749	1986	8	87.5
50749	1986	9	33.2
50749	1986	10	3.9
50749	1986	11	2.2
50749	1986	12	0.6
50749	1987	1	4.3
50749	1987	2	2.4
50749	1987	3	9.2
50749	1987	4	8.5
50749	1987	5	35.4
50749	1987	6	33.3
50749	1987	7	189.6
50749	1987	8	197.7
50749	1987	9	55.4
50749	1987	10	31.7
50749	1987	11	15
50749	1987	12	4.9
50749	1988	1	0.9
50749	1988	2	1.6
50749	1988	3	3.2
50749	1988	4	23.5
50749	1988	5	55.5
50749	1988	6	43.4
50749	1988	7	264.5
50749	1988	8	62.6
50749	1988	9	29
50749	1988	10	28.8
50749	1988	11	6.2
50749	1988	12	4
50749	1989	1	2.1
50749	1989	2	0
50749	1989	3	15.3
50749	1989	4	4.4
50749	1989	5	11
50749	1989	6	88.4
50749	1989	7	32.1
50749	1989	8	35.8
50749	1989	9	16.9
50749	1989	10	20.2
50749	1989	11	2.4
50749	1989	12	6.8
50749	1990	1	0.2
50749	1990	2	4.5
50749	1990	3	2.1
50749	1990	4	29.7
50749	1990	5	16
50749	1990	6	82.2
50749	1990	7	99.1
50749	1990	8	77.6
50749	1990	9	79.4
50749	1990	10	0
50749	1990	11	1.7
50749	1990	12	1.8
50749	1991	1	0.8
50749	1991	2	1.1
50749	1991	3	0.3
50749	1991	4	52.9
50749	1991	5	3.2
50749	1991	6	79.4
50749	1991	7	291.8
50749	1991	8	62.1
50749	1991	9	48
50749	1991	10	40.1
50749	1991	11	0.6
50749	1991	12	5.5
50749	1992	1	1
50749	1992	2	1.2
50749	1992	3	5.4
50749	1992	4	6.2
50749	1992	5	6.4
50749	1992	6	74.8
50749	1992	7	60.1
50749	1992	8	87
50749	1992	9	65.8
50749	1992	10	11.9
50749	1992	11	7.1
50749	1992	12	0.7
50749	1993	1	0.4
50749	1993	2	6.5
50749	1993	3	0.2
50749	1993	4	5.8
50749	1993	5	14
50749	1993	6	69.5
50749	1993	7	82.5
50749	1993	8	147
50749	1993	9	90.5
50749	1993	10	30.8
50749	1993	11	2.8
50749	1993	12	5.8
50749	1994	1	1.5
50749	1994	2	0
50749	1994	3	5.3
50749	1994	4	0.5
50749	1994	5	17.1
50749	1994	6	34.5
50749	1994	7	296.3
50749	1994	8	59.7
50749	1994	9	72.1
50749	1994	10	20.3
50749	1994	11	5.4
50749	1994	12	5.1
50749	1995	1	1.4
50749	1995	2	0
50749	1995	3	9
50749	1995	4	13.7
50749	1995	5	52.3
50749	1995	6	86.1
50749	1995	7	57.8
50749	1995	8	58
50749	1995	9	58.4
50749	1995	10	34.4
50749	1995	11	0.1
50749	1995	12	3.4
50749	1996	1	0.2
50749	1996	2	0
50749	1996	3	2.4
50749	1996	4	12.9
50749	1996	5	20.2
50749	1996	6	65.8
50749	1996	7	98
50749	1996	8	53.2
50749	1996	9	16.8
50749	1996	10	1.7
50749	1996	11	4.6
50749	1996	12	1.9
50749	1997	1	1.1
50749	1997	2	0.6
50749	1997	3	2.2
50749	1997	4	7
50749	1997	5	43.8
50749	1997	6	49.8
50749	1997	7	116.5
50749	1997	8	151.9
50749	1997	9	14.4
50749	1997	10	11.5
50749	1997	11	0
50749	1997	12	1.2
50749	1998	1	0.7
50749	1998	2	1.6
50749	1998	3	7.3
50749	1998	4	10.1
50749	1998	5	30.5
50749	1998	6	105.9
50749	1998	7	152.2
50749	1998	8	312.9
50749	1998	9	25.7
50749	1998	10	44.8
50749	1998	11	4
50749	1998	12	3.8
50749	1999	1	3
50749	1999	2	0.2
50749	1999	3	7
50749	1999	4	39.9
50749	1999	5	13.1
50749	1999	6	80.5
50749	1999	7	58.4
50749	1999	8	113
50749	1999	9	4.4
50749	1999	10	12.8
50749	1999	11	0.6
50749	1999	12	6.6
50749	2000	1	4.6
50749	2000	2	0
50749	2000	3	5.3
50749	2000	4	21.5
50749	2000	5	10.9
50749	2000	6	37.6
50749	2000	7	132.3
50749	2000	8	115.7
50749	2000	9	12.7
50749	2000	10	14.6
50749	2000	11	6.1
50749	2000	12	4.1
50749	2001	1	3.9
50749	2001	2	0.4
50749	2001	3	9.9
50749	2001	4	13.8
50749	2001	5	32.3
50749	2001	6	22.1
50749	2001	7	145.5
50749	2001	8	82.9
50749	2001	9	23.2
50749	2001	10	0
50749	2001	11	1.4
50749	2001	12	2.6
50749	2002	1	10.4
50749	2002	2	0.8
50749	2002	3	0.2
50749	2002	4	70.8
50749	2002	5	18
50749	2002	6	110.8
50749	2002	7	78.4
50749	2002	8	55.9
50749	2002	9	5.8
50749	2002	10	21.1
50749	2002	11	7.7
50749	2002	12	0.6
50749	2003	1	1.1
50749	2003	2	1
50749	2003	3	2.5
50749	2003	4	23.5
50749	2003	5	3.7
50749	2003	6	18.8
50749	2003	7	191.4
50749	2003	8	111.5
50749	2003	9	47.2
50749	2003	10	16.5
50749	2003	11	4.6
50749	2003	12	5.6
50749	2004	1	2.1
50749	2004	2	4.2
50749	2004	3	2.6
50749	2004	4	10.7
50749	2004	5	25.8
50749	2004	6	0
50749	2004	7	82.8
50749	2004	8	110.2
50749	2004	9	30.6
50749	2004	10	17.1
50749	2004	11	3.9
50749	2004	12	7.4
50749	2005	1	5.7
50749	2005	2	2.7
50749	2005	3	21.3
50749	2005	4	31.9
50749	2005	5	31.2
50749	2005	6	102
50749	2005	7	203
50749	2005	8	37.5
50749	2005	9	43.4
50749	2005	10	2.7
50749	2005	11	5.3
50749	2005	12	4.7
50749	2006	1	6.3
50749	2006	2	3.9
50749	2006	3	8.2
50749	2006	4	14.8
50749	2006	5	2.3
50749	2006	6	108.8
50749	2006	7	310.7
50749	2006	8	79.9
50749	2006	9	39.3
50749	2006	10	3.7
50749	2006	11	1.5
50749	2006	12	0.3
50749	2007	1	5.1
50749	2007	2	2.8
50749	2007	3	18.3
50749	2007	4	38.2
50749	2007	5	26.4
50749	2007	6	38.9
50749	2007	7	40.9
50749	2007	8	51.1
50749	2007	9	19.8
50749	2007	10	20.6
50749	2007	11	0
50749	2007	12	6.5
50749	2008	1	0
50749	2008	2	0.4
50749	2008	3	35.8
50749	2008	4	20.9
50749	2008	5	35
50749	2008	6	58.5
50749	2008	7	87.8
50749	2008	8	36
50749	2008	9	34.8
50749	2008	10	36.5
50749	2008	11	2.2
50749	2008	12	4.8
50749	2009	1	4.8
50749	2009	2	2.2
50749	2009	3	10.3
50749	2009	4	15.3
50749	2009	5	9.5
50749	2009	6	175.6
50749	2009	7	79.5
50749	2009	8	85.9
50749	2009	9	26.6
50749	2009	10	9.7
50749	2009	11	3
50749	2009	12	8.6
50749	2010	1	2.4
50749	2010	2	2.4
50749	2010	3	10
50749	2010	4	33.4
50749	2010	5	104.7
50749	2010	6	74.8
50749	2010	7	75.2
50749	2010	8	62.7
50749	2010	9	20.7
50749	2010	10	12.7
50749	2010	11	9.7
50749	2010	12	16.1
50749	2011	1	1.4
50749	2011	2	0.7
50749	2011	3	3.5
50749	2011	4	23
50749	2011	5	99.5
50749	2011	6	19.9
50749	2011	7	288.5
50749	2011	8	38.7
50749	2011	9	22.6
50749	2011	10	6.4
50749	2011	11	2.5
50749	2011	12	0.6
50749	2012	1	0
50749	2012	2	0.8
50749	2012	3	7.6
50749	2012	4	9.7
50749	2012	5	42.5
50749	2012	6	102.7
50749	2012	7	203.8
50749	2012	8	15.8
50749	2012	9	77.2
50749	2012	10	47.9
50749	2012	11	16.1
50749	2012	12	11
50749	2013	1	2
50749	2013	2	16.3
50749	2013	3	14.8
50749	2013	4	4.3
50749	2013	5	24.6
50749	2013	6	117.3
50749	2013	7	235.9
50749	2013	8	88.8
50749	2013	9	47
50749	2013	10	28.4
50749	2013	11	9.4
50749	2013	12	2.4
50749	2014	1	1.2
50749	2014	2	1.5
50749	2014	3	0.7
50749	2014	4	2.6
50749	2014	5	63.4
50749	2014	6	95.4
50749	2014	7	132.9
50749	2014	8	41.3
50749	2014	9	98.3
50749	2014	10	13.9
50749	2014	11	2.8
50749	2014	12	3.7
