# Supplementary material for: Spatial and temporal characteristics of drought and its correlation with climate indices in Northeast China
Source: PLoS One. 2021 Nov 18;16(11):e0259774. doi: 10.1371/journal.pone.0259774 (PMC8601439; doi:10.1371/journal.pone.0259774)
Supplement: S1 File — (ZIP) [file pone.0259774.s001.zip › Raw data(Including precipitation and evapotranspiration data of each station)/50750.xlsx]

## Sheet: Monthly evapotranspiration 
stationID	YEAR	MONTH	DATA
50750	1970	1	3.4253
50750	1970	2	7.1312
50750	1970	3	28.196
50750	1970	4	102.15
50750	1970	5	156.9
50750	1970	6	171.68
50750	1970	7	114.59
50750	1970	8	120.87
50750	1970	9	76.994
50750	1970	10	64.89
50750	1970	11	17.073
50750	1970	12	5.6744
50750	1971	1	7.4171
50750	1971	2	9.6932
50750	1971	3	37.459
50750	1971	4	103.58
50750	1971	5	125.9
50750	1971	6	155.05
50750	1971	7	151.15
50750	1971	8	123.2
50750	1971	9	70.194
50750	1971	10	57.272
50750	1971	11	21.819
50750	1971	12	6.818
50750	1972	1	6.5237
50750	1972	2	10.785
50750	1972	3	56.177
50750	1972	4	97.162
50750	1972	5	163.2
50750	1972	6	135.52
50750	1972	7	126.47
50750	1972	8	111.1
50750	1972	9	68.721
50750	1972	10	34.228
50750	1972	11	13.091
50750	1972	12	3.1127
50750	1973	1	3.9366
50750	1973	2	9.1754
50750	1973	3	33.323
50750	1973	4	76.632
50750	1973	5	135.45
50750	1973	6	153.21
50750	1973	7	133.4
50750	1973	8	106.05
50750	1973	9	102.6
50750	1973	10	59.67
50750	1973	11	15.656
50750	1973	12	4.6071
50750	1974	1	5.5804
50750	1974	2	9.7768
50750	1974	3	33.885
50750	1974	4	82.796
50750	1974	5	135.47
50750	1974	6	124.34
50750	1974	7	142.74
50750	1974	8	120.5
50750	1974	9	62.319
50750	1974	10	47.258
50750	1974	11	14.29
50750	1974	12	5.5098
50750	1975	1	6.6326
50750	1975	2	11.313
50750	1975	3	48.08
50750	1975	4	105.55
50750	1975	5	138.24
50750	1975	6	129.97
50750	1975	7	118.79
50750	1975	8	131.54
50750	1975	9	88.241
50750	1975	10	57.184
50750	1975	11	24.064
50750	1975	12	8.114
50750	1976	1	8.9954
50750	1976	2	21.943
50750	1976	3	50.027
50750	1976	4	85.825
50750	1976	5	154.57
50750	1976	6	139.81
50750	1976	7	164.67
50750	1976	8	104.54
50750	1976	9	96.091
50750	1976	10	60.463
50750	1976	11	15.437
50750	1976	12	5.0553
50750	1977	1	3.3334
50750	1977	2	9.8164
50750	1977	3	40.492
50750	1977	4	96.084
50750	1977	5	178.14
50750	1977	6	121.95
50750	1977	7	136.8
50750	1977	8	123.95
50750	1977	9	104.93
50750	1977	10	69.315
50750	1977	11	13.011
50750	1977	12	3.9207
50750	1978	1	3.8939
50750	1978	2	9.2912
50750	1978	3	42.165
50750	1978	4	85.265
50750	1978	5	149.34
50750	1978	6	155.5
50750	1978	7	130.12
50750	1978	8	120.41
50750	1978	9	85.794
50750	1978	10	50.165
50750	1978	11	19.712
50750	1978	12	5.4388
50750	1979	1	5.5478
50750	1979	2	10.317
50750	1979	3	36.08
50750	1979	4	71.94
50750	1979	5	180.16
50750	1979	6	148.87
50750	1979	7	150.28
50750	1979	8	116.7
50750	1979	9	74.842
50750	1979	10	67.241
50750	1979	11	15.006
50750	1979	12	6.114
50750	1980	1	4.824
50750	1980	2	12.122
50750	1980	3	44.625
50750	1980	4	74.814
50750	1980	5	153.21
50750	1980	6	138.34
50750	1980	7	123.47
50750	1980	8	114.9
50750	1980	9	66.419
50750	1980	10	39.55
50750	1980	11	16.935
50750	1980	12	5.9521
50750	1981	1	7.8255
50750	1981	2	10.247
50750	1981	3	42.846
50750	1981	4	102.85
50750	1981	5	127.98
50750	1981	6	140.61
50750	1981	7	131.6
50750	1981	8	94.68
50750	1981	9	83.603
50750	1981	10	37.672
50750	1981	11	13.784
50750	1981	12	5.9153
50750	1982	1	7.5882
50750	1982	2	14.794
50750	1982	3	44.585
50750	1982	4	99.326
50750	1982	5	129.14
50750	1982	6	172.85
50750	1982	7	158.81
50750	1982	8	127.33
50750	1982	9	75.713
50750	1982	10	47.098
50750	1982	11	10.464
50750	1982	12	4.3359
50750	1983	1	4.2825
50750	1983	2	7.8565
50750	1983	3	46.448
50750	1983	4	78.611
50750	1983	5	122.07
50750	1983	6	101.05
50750	1983	7	113.86
50750	1983	8	115.85
50750	1983	9	74.082
50750	1983	10	55.165
50750	1983	11	19.16
50750	1983	12	4.7796
50750	1984	1	3.0092
50750	1984	2	7.9483
50750	1984	3	30.478
50750	1984	4	79.693
50750	1984	5	134.26
50750	1984	6	139.47
50750	1984	7	119.65
50750	1984	8	99.909
50750	1984	9	78.125
50750	1984	10	43.487
50750	1984	11	14.409
50750	1984	12	5.4059
50750	1985	1	3.3549
50750	1985	2	6.698
50750	1985	3	41.603
50750	1985	4	97.602
50750	1985	5	176.92
50750	1985	6	134.98
50750	1985	7	125.06
50750	1985	8	78.719
50750	1985	9	64.642
50750	1985	10	46.148
50750	1985	11	17.394
50750	1985	12	2.6518
50750	1986	1	4.2955
50750	1986	2	11.37
50750	1986	3	35.324
50750	1986	4	85.823
50750	1986	5	138.28
50750	1986	6	143.76
50750	1986	7	100.11
50750	1986	8	98.429
50750	1986	9	78.823
50750	1986	10	51.999
50750	1986	11	11.891
50750	1986	12	4.925
50750	1987	1	3.6173
50750	1987	2	10.735
50750	1987	3	27.007
50750	1987	4	81.199
50750	1987	5	124.67
50750	1987	6	145.34
50750	1987	7	124.51
50750	1987	8	91.176
50750	1987	9	74.715
50750	1987	10	44.189
50750	1987	11	12.062
50750	1987	12	4.4687
50750	1988	1	5.1832
50750	1988	2	9.2926
50750	1988	3	34.023
50750	1988	4	74.511
50750	1988	5	99.733
50750	1988	6	146.86
50750	1988	7	96.079
50750	1988	8	98.933
50750	1988	9	65.701
50750	1988	10	45.061
50750	1988	11	20.107
50750	1988	12	4.4427
50750	1989	1	3.9736
50750	1989	2	11.8
50750	1989	3	34.321
50750	1989	4	90.728
50750	1989	5	141.41
50750	1989	6	123.35
50750	1989	7	109.4
50750	1989	8	120.2
50750	1989	9	74.801
50750	1989	10	45.275
50750	1989	11	19.492
50750	1989	12	5.8078
50750	1990	1	3.0076
50750	1990	2	9.063
50750	1990	3	56.104
50750	1990	4	79.942
50750	1990	5	119.81
50750	1990	6	119.56
50750	1990	7	127.11
50750	1990	8	107.05
50750	1990	9	66.546
50750	1990	10	58.663
50750	1990	11	23.436
50750	1990	12	10.679
50750	1991	1	3.7422
50750	1991	2	14.066
50750	1991	3	51.91
50750	1991	4	81.964
50750	1991	5	149.83
50750	1991	6	129.59
50750	1991	7	101.59
50750	1991	8	115.23
50750	1991	9	63.008
50750	1991	10	46.8
50750	1991	11	15.621
50750	1991	12	4.258
50750	1992	1	3.2875
50750	1992	2	10.405
50750	1992	3	44.918
50750	1992	4	92.374
50750	1992	5	143.04
50750	1992	6	127.39
50750	1992	7	144.43
50750	1992	8	100.39
50750	1992	9	61.798
50750	1992	10	48.597
50750	1992	11	16.205
50750	1992	12	2.9109
50750	1993	1	3.4898
50750	1993	2	13.833
50750	1993	3	50.442
50750	1993	4	88.482
50750	1993	5	137.57
50750	1993	6	110.68
50750	1993	7	111.97
50750	1993	8	96.323
50750	1993	9	77.188
50750	1993	10	46.579
50750	1993	11	11.491
50750	1993	12	3.3316
50750	1994	1	3.2131
50750	1994	2	9.6191
50750	1994	3	29.766
50750	1994	4	87.891
50750	1994	5	128.5
50750	1994	6	144.8
50750	1994	7	118.14
50750	1994	8	96.496
50750	1994	9	63.239
50750	1994	10	38.886
50750	1994	11	17.251
50750	1994	12	2.462
50750	1995	1	4.9341
50750	1995	2	9.8337
50750	1995	3	32.383
50750	1995	4	72.921
50750	1995	5	112.63
50750	1995	6	132.22
50750	1995	7	124.72
50750	1995	8	106.63
50750	1995	9	75.595
50750	1995	10	41.421
50750	1995	11	22.192
50750	1995	12	3.9678
50750	1996	1	4.5142
50750	1996	2	15.942
50750	1996	3	44.609
50750	1996	4	87.569
50750	1996	5	130.44
50750	1996	6	131.78
50750	1996	7	114.63
50750	1996	8	96.908
50750	1996	9	82.028
50750	1996	10	49.071
50750	1996	11	13.893
50750	1996	12	3.1368
50750	1997	1	4.1388
50750	1997	2	12.989
50750	1997	3	42.766
50750	1997	4	97.375
50750	1997	5	123.49
50750	1997	6	136.39
50750	1997	7	133.2
50750	1997	8	94.1
50750	1997	9	74.959
50750	1997	10	33.245
50750	1997	11	20.814
50750	1997	12	5.2103
50750	1998	1	4.1049
50750	1998	2	18.436
50750	1998	3	53.419
50750	1998	4	105.24
50750	1998	5	151.76
50750	1998	6	124.03
50750	1998	7	114.3
50750	1998	8	80.793
50750	1998	9	70.354
50750	1998	10	37.383
50750	1998	11	8.0575
50750	1998	12	3.4611
50750	1999	1	6.1698
50750	1999	2	12.34
50750	1999	3	29.858
50750	1999	4	85.124
50750	1999	5	139.04
50750	1999	6	131.15
50750	1999	7	124.02
50750	1999	8	98.398
50750	1999	9	74.646
50750	1999	10	44.85
50750	1999	11	15.135
50750	1999	12	3.3266
50750	2000	1	2.9925
50750	2000	2	8.6617
50750	2000	3	33.756
50750	2000	4	76.261
50750	2000	5	143.19
50750	2000	6	171.08
50750	2000	7	154.11
50750	2000	8	113.07
50750	2000	9	84.423
50750	2000	10	42.509
50750	2000	11	15.35
50750	2000	12	3.6406
50750	2001	1	2.9632
50750	2001	2	9.2568
50750	2001	3	37.397
50750	2001	4	95.002
50750	2001	5	137.36
50750	2001	6	178.92
50750	2001	7	150.57
50750	2001	8	118.03
50750	2001	9	98.367
50750	2001	10	61.931
50750	2001	11	23.177
50750	2001	12	4.8799
50750	2002	1	5.4869
50750	2002	2	13.883
50750	2002	3	53.23
50750	2002	4	77.186
50750	2002	5	142
50750	2002	6	126
50750	2002	7	125.04
50750	2002	8	104.87
50750	2002	9	92.506
50750	2002	10	42.655
50750	2002	11	11.957
50750	2002	12	4.9308
50750	2003	1	5.9005
50750	2003	2	13.43
50750	2003	3	57.042
50750	2003	4	109.17
50750	2003	5	150.55
50750	2003	6	153.74
50750	2003	7	100.26
50750	2003	8	86.281
50750	2003	9	76.328
50750	2003	10	43.283
50750	2003	11	16.182
50750	2003	12	4.7072
50750	2004	1	3.9439
50750	2004	2	9.2837
50750	2004	3	41.335
50750	2004	4	96.884
50750	2004	5	132.57
50750	2004	6	192.25
50750	2004	7	143.42
50750	2004	8	125.55
50750	2004	9	82.882
50750	2004	10	54.08
50750	2004	11	18.282
50750	2004	12	5.5231
50750	2005	1	4.7116
50750	2005	2	7.6803
50750	2005	3	39.678
50750	2005	4	70.14
50750	2005	5	114.45
50750	2005	6	133.81
50750	2005	7	111.91
50750	2005	8	115.96
50750	2005	9	78.865
50750	2005	10	57.868
50750	2005	11	13.83
50750	2005	12	5.0798
50750	2006	1	4.3236
50750	2006	2	9.0222
50750	2006	3	31.336
50750	2006	4	73.382
50750	2006	5	156.36
50750	2006	6	120.32
50750	2006	7	125.24
50750	2006	8	118.39
50750	2006	9	80.084
50750	2006	10	45.279
50750	2006	11	13.452
50750	2006	12	5.8812
50750	2007	1	9.6877
50750	2007	2	17.779
50750	2007	3	36.95
50750	2007	4	82.629
50750	2007	5	125.32
50750	2007	6	161.72
50750	2007	7	156.65
50750	2007	8	128.92
50750	2007	9	87.147
50750	2007	10	55.031
50750	2007	11	20.562
50750	2007	12	5.6505
50750	2008	1	5.1427
50750	2008	2	13.637
50750	2008	3	47.756
50750	2008	4	108.8
50750	2008	5	123.57
50750	2008	6	151.7
50750	2008	7	131.55
50750	2008	8	126.32
50750	2008	9	91.666
50750	2008	10	51.856
50750	2008	11	16.307
50750	2008	12	5.3805
50750	2009	1	5.2623
50750	2009	2	9.708
50750	2009	3	27.73
50750	2009	4	110.77
50750	2009	5	187.15
50750	2009	6	100.22
50750	2009	7	136.88
50750	2009	8	119.56
50750	2009	9	79.371
50750	2009	10	50.259
50750	2009	11	18.906
50750	2009	12	5.7348
50750	2010	1	5.3461
50750	2010	2	8.9252
50750	2010	3	26.928
50750	2010	4	71.352
50750	2010	5	124.62
50750	2010	6	180.51
50750	2010	7	128.91
50750	2010	8	92.322
50750	2010	9	93.429
50750	2010	10	46.173
50750	2010	11	15.23
50750	2010	12	3.8803
50750	2011	1	3.3199
50750	2011	2	9.4307
50750	2011	3	30.124
50750	2011	4	93.113
50750	2011	5	112.54
50750	2011	6	145.83
50750	2011	7	115.29
50750	2011	8	108.39
50750	2011	9	80.225
50750	2011	10	51.641
50750	2011	11	13.79
50750	2011	12	3.5979
50750	2012	1	2.9843
50750	2012	2	11.494
50750	2012	3	43.684
50750	2012	4	89.531
50750	2012	5	132.87
50750	2012	6	112.46
50750	2012	7	122.67
50750	2012	8	116.67
50750	2012	9	67.397
50750	2012	10	34.344
50750	2012	11	8.1212
50750	2012	12	2.4309
50750	2013	1	3.2998
50750	2013	2	7.5623
50750	2013	3	23.221
50750	2013	4	64.294
50750	2013	5	142.22
50750	2013	6	128.6
50750	2013	7	125.2
50750	2013	8	98.362
50750	2013	9	80.095
50750	2013	10	41.545
50750	2013	11	11.818
50750	2013	12	2.722
50750	2014	1	4.2736
50750	2014	2	8.9528
50750	2014	3	39.601
50750	2014	4	110.57
50750	2014	5	106.09
50750	2014	6	151.95
50750	2014	7	110.98
50750	2014	8	105.86
50750	2014	9	71.219
50750	2014	10	42.848
50750	2014	11	14.799
50750	2014	12	4.1642

## Sheet: Monthly precipitation 
stationID	YEAR	MONTH	DATA
50750	1970	1	0.7
50750	1970	2	1.4
50750	1970	3	1.3
50750	1970	4	3.5
50750	1970	5	34.9
50750	1970	6	72.4
50750	1970	7	173.9
50750	1970	8	29.1
50750	1970	9	61.6
50750	1970	10	1.6
50750	1970	11	5.2
50750	1970	12	0.5
50750	1971	1	1.1
50750	1971	2	2.6
50750	1971	3	5.6
50750	1971	4	4.9
50750	1971	5	66.6
50750	1971	6	42.7
50750	1971	7	27.9
50750	1971	8	129
50750	1971	9	51.7
50750	1971	10	28.5
50750	1971	11	1
50750	1971	12	3
50750	1972	1	0.9
50750	1972	2	1.2
50750	1972	3	3.9
50750	1972	4	11.1
50750	1972	5	35.5
50750	1972	6	93.9
50750	1972	7	166.5
50750	1972	8	64.8
50750	1972	9	54
50750	1972	10	35.8
50750	1972	11	4.5
50750	1972	12	4.3
50750	1973	1	0.1
50750	1973	2	3.1
50750	1973	3	1.9
50750	1973	4	23.7
50750	1973	5	55.3
50750	1973	6	46.3
50750	1973	7	154.7
50750	1973	8	73.7
50750	1973	9	6
50750	1973	10	13.2
50750	1973	11	15.3
50750	1973	12	2.3
50750	1974	1	0.8
50750	1974	2	0.2
50750	1974	3	1.4
50750	1974	4	14.4
50750	1974	5	72.7
50750	1974	6	56.9
50750	1974	7	116.4
50750	1974	8	140.5
50750	1974	9	83.9
50750	1974	10	7
50750	1974	11	5.1
50750	1974	12	0.1
50750	1975	1	1.8
50750	1975	2	1
50750	1975	3	2.7
50750	1975	4	4.9
50750	1975	5	52.4
50750	1975	6	84.7
50750	1975	7	162.1
50750	1975	8	96.1
50750	1975	9	31.4
50750	1975	10	13.1
50750	1975	11	0.1
50750	1975	12	0.6
50750	1976	1	0.2
50750	1976	2	1.6
50750	1976	3	3.2
50750	1976	4	22.4
50750	1976	5	47.8
50750	1976	6	71
50750	1976	7	35.3
50750	1976	8	56.2
50750	1976	9	25.1
50750	1976	10	0.5
50750	1976	11	2.8
50750	1976	12	0.5
50750	1977	1	0.6
50750	1977	2	0.4
50750	1977	3	6.3
50750	1977	4	8.6
50750	1977	5	9.8
50750	1977	6	125.9
50750	1977	7	177
50750	1977	8	51.5
50750	1977	9	21.1
50750	1977	10	47.8
50750	1977	11	4.5
50750	1977	12	2.3
50750	1978	1	0.3
50750	1978	2	1.6
50750	1978	3	4.6
50750	1978	4	32.1
50750	1978	5	18.6
50750	1978	6	76.5
50750	1978	7	137
50750	1978	8	43.7
50750	1978	9	54
50750	1978	10	14.4
50750	1978	11	4.1
50750	1978	12	3.5
50750	1979	1	0.6
50750	1979	2	6.1
50750	1979	3	8.9
50750	1979	4	18.7
50750	1979	5	1.8
50750	1979	6	96.9
50750	1979	7	113.7
50750	1979	8	89.7
50750	1979	9	47.9
50750	1979	10	4.5
50750	1979	11	4.1
50750	1979	12	12.3
50750	1980	1	3.7
50750	1980	2	0.5
50750	1980	3	0.7
50750	1980	4	11
50750	1980	5	9.8
50750	1980	6	157.1
50750	1980	7	170.2
50750	1980	8	61.5
50750	1980	9	104.8
50750	1980	10	2.2
50750	1980	11	1.4
50750	1980	12	1.6
50750	1981	1	0.6
50750	1981	2	3.7
50750	1981	3	8.8
50750	1981	4	36.2
50750	1981	5	37.1
50750	1981	6	57.3
50750	1981	7	115
50750	1981	8	224.7
50750	1981	9	8
50750	1981	10	56.5
50750	1981	11	1.7
50750	1981	12	1.2
50750	1982	1	0.7
50750	1982	2	2.7
50750	1982	3	4.9
50750	1982	4	15.6
50750	1982	5	37.1
50750	1982	6	17.5
50750	1982	7	39
50750	1982	8	126
50750	1982	9	70.5
50750	1982	10	24
50750	1982	11	10.2
50750	1982	12	4.2
50750	1983	1	2.8
50750	1983	2	0.3
50750	1983	3	3.2
50750	1983	4	103.3
50750	1983	5	46.6
50750	1983	6	90
50750	1983	7	151.2
50750	1983	8	38.7
50750	1983	9	37
50750	1983	10	5.3
50750	1983	11	11
50750	1983	12	2.7
50750	1984	1	2.3
50750	1984	2	0.5
50750	1984	3	1.2
50750	1984	4	37.3
50750	1984	5	45.4
50750	1984	6	103.6
50750	1984	7	176.1
50750	1984	8	215
50750	1984	9	37.8
50750	1984	10	10.2
50750	1984	11	4.6
50750	1984	12	2.3
50750	1985	1	4.7
50750	1985	2	4.2
50750	1985	3	3.1
50750	1985	4	5.2
50750	1985	5	3.4
50750	1985	6	114
50750	1985	7	65.5
50750	1985	8	177.2
50750	1985	9	48
50750	1985	10	12.7
50750	1985	11	7.1
50750	1985	12	5.6
50750	1986	1	2.5
50750	1986	2	0
50750	1986	3	8.3
50750	1986	4	8.9
50750	1986	5	47.1
50750	1986	6	46.5
50750	1986	7	126.1
50750	1986	8	98.7
50750	1986	9	42.6
50750	1986	10	7
50750	1986	11	6.3
50750	1986	12	3.9
50750	1987	1	7.2
50750	1987	2	1.9
50750	1987	3	21.2
50750	1987	4	5.4
50750	1987	5	30.6
50750	1987	6	94.2
50750	1987	7	135
50750	1987	8	149.7
50750	1987	9	143.5
50750	1987	10	53.1
50750	1987	11	17.8
50750	1987	12	6.7
50750	1988	1	2.1
50750	1988	2	1.8
50750	1988	3	10
50750	1988	4	53.5
50750	1988	5	80.4
50750	1988	6	64.4
50750	1988	7	252
50750	1988	8	93.2
50750	1988	9	31.2
50750	1988	10	30.9
50750	1988	11	13.4
50750	1988	12	2.6
50750	1989	1	3.3
50750	1989	2	0.3
50750	1989	3	19
50750	1989	4	7.6
50750	1989	5	12.9
50750	1989	6	74.6
50750	1989	7	167
50750	1989	8	46.7
50750	1989	9	27.8
50750	1989	10	26.9
50750	1989	11	1
50750	1989	12	9.9
50750	1990	1	0.2
50750	1990	2	7.1
50750	1990	3	0.8
50750	1990	4	18.4
50750	1990	5	29
50750	1990	6	84.8
50750	1990	7	149.4
50750	1990	8	119.6
50750	1990	9	94.7
50750	1990	10	0
50750	1990	11	2.3
50750	1990	12	3.3
50750	1991	1	2.8
50750	1991	2	1.3
50750	1991	3	0.3
50750	1991	4	37.7
50750	1991	5	7.6
50750	1991	6	93.5
50750	1991	7	198.1
50750	1991	8	207.7
50750	1991	9	33.8
50750	1991	10	24.1
50750	1991	11	2.2
50750	1991	12	9.7
50750	1992	1	1.6
50750	1992	2	2.3
50750	1992	3	3.7
50750	1992	4	7.9
50750	1992	5	12.1
50750	1992	6	61.4
50750	1992	7	65.8
50750	1992	8	111
50750	1992	9	109.6
50750	1992	10	15
50750	1992	11	5.5
50750	1992	12	3.5
50750	1993	1	2.4
50750	1993	2	2.5
50750	1993	3	0.5
50750	1993	4	8.9
50750	1993	5	19.6
50750	1993	6	122
50750	1993	7	73.1
50750	1993	8	170.5
50750	1993	9	61.9
50750	1993	10	28.8
50750	1993	11	2.8
50750	1993	12	5.4
50750	1994	1	4.7
50750	1994	2	0.6
50750	1994	3	11
50750	1994	4	2.8
50750	1994	5	38
50750	1994	6	45.6
50750	1994	7	181.2
50750	1994	8	65.7
50750	1994	9	91.9
50750	1994	10	49.1
50750	1994	11	6.7
50750	1994	12	7.6
50750	1995	1	1.2
50750	1995	2	0.6
50750	1995	3	11.7
50750	1995	4	15.6
50750	1995	5	19.9
50750	1995	6	47.7
50750	1995	7	73.2
50750	1995	8	93.5
50750	1995	9	48.7
50750	1995	10	41.9
50750	1995	11	2.1
50750	1995	12	4.7
50750	1996	1	1.2
50750	1996	2	0.1
50750	1996	3	2.3
50750	1996	4	19.1
50750	1996	5	38.9
50750	1996	6	99.6
50750	1996	7	168.6
50750	1996	8	79.5
50750	1996	9	17.3
50750	1996	10	2.1
50750	1996	11	3.6
50750	1996	12	4.9
50750	1997	1	3.6
50750	1997	2	2
50750	1997	3	3.2
50750	1997	4	30.5
50750	1997	5	36.2
50750	1997	6	51.1
50750	1997	7	77.8
50750	1997	8	208
50750	1997	9	18.9
50750	1997	10	30.3
50750	1997	11	0.1
50750	1997	12	3.2
50750	1998	1	1.6
50750	1998	2	1.3
50750	1998	3	7.9
50750	1998	4	23.6
50750	1998	5	58.7
50750	1998	6	149.1
50750	1998	7	237.9
50750	1998	8	295.3
50750	1998	9	62.1
50750	1998	10	37
50750	1998	11	7.6
50750	1998	12	6.8
50750	1999	1	3.2
50750	1999	2	2.6
50750	1999	3	2.7
50750	1999	4	25.6
50750	1999	5	5.2
50750	1999	6	37
50750	1999	7	144.2
50750	1999	8	109.7
50750	1999	9	13.3
50750	1999	10	14.6
50750	1999	11	0.9
50750	1999	12	4.6
50750	2000	1	7.4
50750	2000	2	1.3
50750	2000	3	14.6
50750	2000	4	38.4
50750	2000	5	20.5
50750	2000	6	23.8
50750	2000	7	71.8
50750	2000	8	86.5
50750	2000	9	29.9
50750	2000	10	36.4
50750	2000	11	5.8
50750	2000	12	3.8
50750	2001	1	4.8
50750	2001	2	1.4
50750	2001	3	5.6
50750	2001	4	11.9
50750	2001	5	28.7
50750	2001	6	26.7
50750	2001	7	111
50750	2001	8	43.6
50750	2001	9	29.8
50750	2001	10	0.1
50750	2001	11	2.1
50750	2001	12	4.1
50750	2002	1	12.5
50750	2002	2	1.2
50750	2002	3	0.6
50750	2002	4	72.9
50750	2002	5	23.1
50750	2002	6	94.7
50750	2002	7	138.6
50750	2002	8	62.4
50750	2002	9	11.2
50750	2002	10	19.3
50750	2002	11	6.3
50750	2002	12	2.6
50750	2003	1	1.8
50750	2003	2	1.7
50750	2003	3	8.6
50750	2003	4	15.8
50750	2003	5	8.3
50750	2003	6	108.5
50750	2003	7	333.3
50750	2003	8	135.7
50750	2003	9	81.4
50750	2003	10	11.2
50750	2003	11	4.6
50750	2003	12	6.7
50750	2004	1	2.5
50750	2004	2	6.4
50750	2004	3	3.8
50750	2004	4	6.7
50750	2004	5	38.9
50750	2004	6	12.6
50750	2004	7	80.6
50750	2004	8	134.2
50750	2004	9	32.8
50750	2004	10	16.6
50750	2004	11	2.2
50750	2004	12	10.3
50750	2005	1	5.7
50750	2005	2	3
50750	2005	3	5.7
50750	2005	4	54.6
50750	2005	5	75.4
50750	2005	6	94.9
50750	2005	7	127.5
50750	2005	8	61.3
50750	2005	9	32.6
50750	2005	10	0
50750	2005	11	12.4
50750	2005	12	4.2
50750	2006	1	7.5
50750	2006	2	6.6
50750	2006	3	7.8
50750	2006	4	14.2
50750	2006	5	5.4
50750	2006	6	138.5
50750	2006	7	258.8
50750	2006	8	29
50750	2006	9	40.7
50750	2006	10	3.9
50750	2006	11	2.7
50750	2006	12	0.8
50750	2007	1	3.6
50750	2007	2	4.8
50750	2007	3	15.3
50750	2007	4	53.9
50750	2007	5	42.4
50750	2007	6	55.1
50750	2007	7	71.8
50750	2007	8	65.3
50750	2007	9	15.5
50750	2007	10	16.9
50750	2007	11	0.8
50750	2007	12	8.9
50750	2008	1	0.3
50750	2008	2	2.4
50750	2008	3	22.2
50750	2008	4	18
50750	2008	5	49.3
50750	2008	6	89.6
50750	2008	7	132.9
50750	2008	8	53.5
50750	2008	9	31.2
50750	2008	10	24.5
50750	2008	11	5.4
50750	2008	12	5.2
50750	2009	1	6.8
50750	2009	2	4.6
50750	2009	3	14.1
50750	2009	4	8.3
50750	2009	5	12.8
50750	2009	6	233.1
50750	2009	7	79.2
50750	2009	8	96.9
50750	2009	9	46.5
50750	2009	10	8.9
50750	2009	11	4.5
50750	2009	12	11.3
50750	2010	1	3.4
50750	2010	2	6
50750	2010	3	5.3
50750	2010	4	20.3
50750	2010	5	76.1
50750	2010	6	8.1
50750	2010	7	170.3
50750	2010	8	130.4
50750	2010	9	8.1
50750	2010	10	5.1
50750	2010	11	17.3
50750	2010	12	19.2
50750	2011	1	3.3
50750	2011	2	1.1
50750	2011	3	5.8
50750	2011	4	9.8
50750	2011	5	71.5
50750	2011	6	15.1
50750	2011	7	191.8
50750	2011	8	87.5
50750	2011	9	13.7
50750	2011	10	4
50750	2011	11	7
50750	2011	12	3.5
50750	2012	1	1.3
50750	2012	2	0.2
50750	2012	3	4.2
50750	2012	4	5
50750	2012	5	37.7
50750	2012	6	157
50750	2012	7	187.2
50750	2012	8	18.7
50750	2012	9	142.9
50750	2012	10	43.7
50750	2012	11	14.5
50750	2012	12	13
50750	2013	1	5.5
50750	2013	2	10.9
50750	2013	3	19.9
50750	2013	4	5.6
50750	2013	5	32.3
50750	2013	6	64.8
50750	2013	7	224
50750	2013	8	80.4
50750	2013	9	74.3
50750	2013	10	13.5
50750	2013	11	35.4
50750	2013	12	4
50750	2014	1	3.1
50750	2014	2	3
50750	2014	3	0.4
50750	2014	4	2.8
50750	2014	5	78.2
50750	2014	6	66.1
50750	2014	7	328.5
50750	2014	8	77
50750	2014	9	84.3
50750	2014	10	21.1
50750	2014	11	5.9
50750	2014	12	5
