# Supplementary material for: Spatial and temporal characteristics of drought and its correlation with climate indices in Northeast China
Source: PLoS One. 2021 Nov 18;16(11):e0259774. doi: 10.1371/journal.pone.0259774 (PMC8601439; doi:10.1371/journal.pone.0259774)
Supplement: S1 File — (ZIP) [file pone.0259774.s001.zip › Raw data(Including precipitation and evapotranspiration data of each station)/50755.xlsx]

## Sheet: Monthly evapotranspiration
stationID	YEAR	MONTH	DATA
50755	1970	1	2.444
50755	1970	2	6.7123
50755	1970	3	26.359
50755	1970	4	98.535
50755	1970	5	155.85
50755	1970	6	174.6
50755	1970	7	127.16
50755	1970	8	116.5
50755	1970	9	70.1
50755	1970	10	59.707
50755	1970	11	13.759
50755	1970	12	3.2539
50755	1971	1	5.3889
50755	1971	2	8.733
50755	1971	3	36.122
50755	1971	4	96.159
50755	1971	5	110.42
50755	1971	6	139.59
50755	1971	7	126.32
50755	1971	8	107.06
50755	1971	9	60.585
50755	1971	10	44.188
50755	1971	11	13.767
50755	1971	12	3.0986
50755	1972	1	3.7408
50755	1972	2	7.9191
50755	1972	3	45.464
50755	1972	4	85.408
50755	1972	5	145.47
50755	1972	6	122.1
50755	1972	7	122.61
50755	1972	8	102.91
50755	1972	9	61.98
50755	1972	10	26.491
50755	1972	11	11.301
50755	1972	12	2.4629
50755	1973	1	2.4545
50755	1973	2	6.7561
50755	1973	3	26.669
50755	1973	4	65.159
50755	1973	5	120.79
50755	1973	6	141.05
50755	1973	7	123.38
50755	1973	8	97.834
50755	1973	9	83.384
50755	1973	10	44.642
50755	1973	11	15.49
50755	1973	12	3.691
50755	1974	1	4.2305
50755	1974	2	9.4387
50755	1974	3	32.095
50755	1974	4	69.461
50755	1974	5	118.6
50755	1974	6	109.59
50755	1974	7	133.04
50755	1974	8	108.53
50755	1974	9	56.994
50755	1974	10	39.824
50755	1974	11	12.234
50755	1974	12	3.2688
50755	1975	1	4.3647
50755	1975	2	9.7447
50755	1975	3	43.77
50755	1975	4	101.4
50755	1975	5	131.28
50755	1975	6	136.99
50755	1975	7	117.41
50755	1975	8	123.77
50755	1975	9	81.024
50755	1975	10	50.723
50755	1975	11	19.876
50755	1975	12	3.5778
50755	1976	1	4.9461
50755	1976	2	14.829
50755	1976	3	42.19
50755	1976	4	78.791
50755	1976	5	144.07
50755	1976	6	136.2
50755	1976	7	155.61
50755	1976	8	104.88
50755	1976	9	82.875
50755	1976	10	54.564
50755	1976	11	10.922
50755	1976	12	2.1037
50755	1977	1	1.301
50755	1977	2	6.112
50755	1977	3	35.493
50755	1977	4	84.564
50755	1977	5	153.79
50755	1977	6	113.03
50755	1977	7	128.43
50755	1977	8	119.69
50755	1977	9	96.456
50755	1977	10	58.39
50755	1977	11	11.361
50755	1977	12	2.7101
50755	1978	1	2.5423
50755	1978	2	7.0605
50755	1978	3	35.61
50755	1978	4	80.853
50755	1978	5	139.73
50755	1978	6	155.36
50755	1978	7	127.42
50755	1978	8	113.63
50755	1978	9	81.706
50755	1978	10	42.106
50755	1978	11	17.48
50755	1978	12	3.4048
50755	1979	1	5.6996
50755	1979	2	10.453
50755	1979	3	37.136
50755	1979	4	71.576
50755	1979	5	169.74
50755	1979	6	139.34
50755	1979	7	139.25
50755	1979	8	114.61
50755	1979	9	68.957
50755	1979	10	53.989
50755	1979	11	14.429
50755	1979	12	5.8652
50755	1980	1	3.9855
50755	1980	2	10.502
50755	1980	3	39.233
50755	1980	4	71.127
50755	1980	5	144.1
50755	1980	6	134.45
50755	1980	7	127.07
50755	1980	8	115.59
50755	1980	9	60.877
50755	1980	10	39.017
50755	1980	11	14.678
50755	1980	12	4.028
50755	1981	1	4.4329
50755	1981	2	8.3549
50755	1981	3	40.927
50755	1981	4	92.645
50755	1981	5	126.67
50755	1981	6	132.22
50755	1981	7	132.6
50755	1981	8	92.805
50755	1981	9	78.23
50755	1981	10	34.666
50755	1981	11	10.275
50755	1981	12	4.3677
50755	1982	1	5.5477
50755	1982	2	12.069
50755	1982	3	41.449
50755	1982	4	101.81
50755	1982	5	124.2
50755	1982	6	169.93
50755	1982	7	156.98
50755	1982	8	124.3
50755	1982	9	70.873
50755	1982	10	42.827
50755	1982	11	10.503
50755	1982	12	3.6343
50755	1983	1	4.0096
50755	1983	2	7.574
50755	1983	3	46.839
50755	1983	4	76.794
50755	1983	5	125.35
50755	1983	6	101.2
50755	1983	7	116.41
50755	1983	8	108.7
50755	1983	9	68.067
50755	1983	10	46.596
50755	1983	11	13.807
50755	1983	12	3.3351
50755	1984	1	2.148
50755	1984	2	6.6463
50755	1984	3	26.62
50755	1984	4	77.973
50755	1984	5	130.79
50755	1984	6	139.35
50755	1984	7	118.88
50755	1984	8	100.2
50755	1984	9	73.529
50755	1984	10	39.657
50755	1984	11	13.6
50755	1984	12	4.6232
50755	1985	1	3.0406
50755	1985	2	7.1418
50755	1985	3	38.786
50755	1985	4	87.827
50755	1985	5	158.11
50755	1985	6	135.29
50755	1985	7	125.12
50755	1985	8	85.965
50755	1985	9	60.338
50755	1985	10	38.898
50755	1985	11	13.86
50755	1985	12	1.9876
50755	1986	1	3.0081
50755	1986	2	9.5136
50755	1986	3	32.9
50755	1986	4	80.132
50755	1986	5	125.64
50755	1986	6	144.28
50755	1986	7	118.45
50755	1986	8	101.12
50755	1986	9	68.277
50755	1986	10	46.286
50755	1986	11	10.183
50755	1986	12	4.8398
50755	1987	1	3.6076
50755	1987	2	10.044
50755	1987	3	27.925
50755	1987	4	82.046
50755	1987	5	122.77
50755	1987	6	156.62
50755	1987	7	125.59
50755	1987	8	88.619
50755	1987	9	73.049
50755	1987	10	42.565
50755	1987	11	12.646
50755	1987	12	4.2881
50755	1988	1	4.7183
50755	1988	2	8.2266
50755	1988	3	33.803
50755	1988	4	69.194
50755	1988	5	99.614
50755	1988	6	153.35
50755	1988	7	107.18
50755	1988	8	108.23
50755	1988	9	67.501
50755	1988	10	42.672
50755	1988	11	20.877
50755	1988	12	4.2038
50755	1989	1	5.0328
50755	1989	2	11.076
50755	1989	3	37.505
50755	1989	4	93.843
50755	1989	5	137.54
50755	1989	6	125.29
50755	1989	7	121.66
50755	1989	8	126.03
50755	1989	9	78.413
50755	1989	10	45.452
50755	1989	11	18.346
50755	1989	12	6.239
50755	1990	1	2.9287
50755	1990	2	8.964
50755	1990	3	52.982
50755	1990	4	78.853
50755	1990	5	122.61
50755	1990	6	120.26
50755	1990	7	134.1
50755	1990	8	111.19
50755	1990	9	68.139
50755	1990	10	51.686
50755	1990	11	23.356
50755	1990	12	11.202
50755	1991	1	3.5565
50755	1991	2	11.686
50755	1991	3	48.61
50755	1991	4	82.213
50755	1991	5	147.26
50755	1991	6	126.07
50755	1991	7	101.34
50755	1991	8	115.63
50755	1991	9	60.652
50755	1991	10	45.225
50755	1991	11	17.055
50755	1991	12	5.4707
50755	1992	1	3.8347
50755	1992	2	10.217
50755	1992	3	44.922
50755	1992	4	86.072
50755	1992	5	134.89
50755	1992	6	121.06
50755	1992	7	139.69
50755	1992	8	98.453
50755	1992	9	61.385
50755	1992	10	45.3
50755	1992	11	16.433
50755	1992	12	3.6097
50755	1993	1	3.6279
50755	1993	2	12.666
50755	1993	3	48.252
50755	1993	4	85.014
50755	1993	5	136.89
50755	1993	6	105.96
50755	1993	7	116.66
50755	1993	8	96.686
50755	1993	9	74.492
50755	1993	10	48.048
50755	1993	11	11.96
50755	1993	12	3.5814
50755	1994	1	3.433
50755	1994	2	8.5277
50755	1994	3	30.905
50755	1994	4	90.29
50755	1994	5	129.06
50755	1994	6	147.54
50755	1994	7	125.26
50755	1994	8	102.97
50755	1994	9	63.893
50755	1994	10	39.76
50755	1994	11	20.801
50755	1994	12	2.9302
50755	1995	1	5
50755	1995	2	9.2659
50755	1995	3	32.001
50755	1995	4	68.451
50755	1995	5	114.84
50755	1995	6	135.89
50755	1995	7	124.28
50755	1995	8	109.09
50755	1995	9	71.224
50755	1995	10	43.284
50755	1995	11	22.412
50755	1995	12	4.7926
50755	1996	1	5.2144
50755	1996	2	17.361
50755	1996	3	46.39
50755	1996	4	85.135
50755	1996	5	138.89
50755	1996	6	134.92
50755	1996	7	121.27
50755	1996	8	96.9
50755	1996	9	74.013
50755	1996	10	47.106
50755	1996	11	11.858
50755	1996	12	4.1262
50755	1997	1	3.9781
50755	1997	2	11.504
50755	1997	3	42.06
50755	1997	4	90.936
50755	1997	5	122.02
50755	1997	6	140.23
50755	1997	7	134.1
50755	1997	8	94.669
50755	1997	9	71.065
50755	1997	10	33.451
50755	1997	11	21.823
50755	1997	12	6.4542
50755	1998	1	3.9289
50755	1998	2	18.235
50755	1998	3	51.151
50755	1998	4	100.47
50755	1998	5	143.95
50755	1998	6	121.36
50755	1998	7	120.55
50755	1998	8	80.89
50755	1998	9	69.264
50755	1998	10	39.943
50755	1998	11	8.2748
50755	1998	12	3.8974
50755	1999	1	5.1709
50755	1999	2	11.137
50755	1999	3	29.591
50755	1999	4	78.918
50755	1999	5	126.9
50755	1999	6	126.18
50755	1999	7	130.53
50755	1999	8	96.698
50755	1999	9	72.499
50755	1999	10	46.726
50755	1999	11	15.06
50755	1999	12	4.3221
50755	2000	1	3.1685
50755	2000	2	7.6617
50755	2000	3	34.023
50755	2000	4	69.6
50755	2000	5	130.11
50755	2000	6	162.3
50755	2000	7	141.87
50755	2000	8	108.84
50755	2000	9	80.014
50755	2000	10	38.977
50755	2000	11	13.447
50755	2000	12	3.6177
50755	2001	1	3.0229
50755	2001	2	8.1032
50755	2001	3	30.806
50755	2001	4	83.78
50755	2001	5	125.48
50755	2001	6	164.75
50755	2001	7	131.91
50755	2001	8	103.33
50755	2001	9	83.404
50755	2001	10	54.81
50755	2001	11	19.184
50755	2001	12	4.3267
50755	2002	1	6.2034
50755	2002	2	12.823
50755	2002	3	50.842
50755	2002	4	72.009
50755	2002	5	133.65
50755	2002	6	118.24
50755	2002	7	123.66
50755	2002	8	100.5
50755	2002	9	81.394
50755	2002	10	36.066
50755	2002	11	9.6704
50755	2002	12	3.1677
50755	2003	1	4.4785
50755	2003	2	12.038
50755	2003	3	46.512
50755	2003	4	97.16
50755	2003	5	133.99
50755	2003	6	126.66
50755	2003	7	99.328
50755	2003	8	88.458
50755	2003	9	66.226
50755	2003	10	34.78
50755	2003	11	14.183
50755	2003	12	3.3196
50755	2004	1	3.322
50755	2004	2	8.9402
50755	2004	3	37.888
50755	2004	4	82.35
50755	2004	5	118.63
50755	2004	6	170.4
50755	2004	7	124.41
50755	2004	8	113.48
50755	2004	9	74.893
50755	2004	10	48.357
50755	2004	11	17.38
50755	2004	12	4.8957
50755	2005	1	3.8905
50755	2005	2	6.2418
50755	2005	3	36.992
50755	2005	4	64.763
50755	2005	5	105.65
50755	2005	6	121.66
50755	2005	7	101.17
50755	2005	8	99.543
50755	2005	9	71.354
50755	2005	10	51.801
50755	2005	11	11.695
50755	2005	12	3.4669
50755	2006	1	3.3966
50755	2006	2	8.1577
50755	2006	3	29.001
50755	2006	4	65.092
50755	2006	5	138.06
50755	2006	6	108.03
50755	2006	7	114.52
50755	2006	8	104.1
50755	2006	9	75.313
50755	2006	10	42.267
50755	2006	11	10.981
50755	2006	12	3.3089
50755	2007	1	4.6883
50755	2007	2	11.406
50755	2007	3	29.975
50755	2007	4	65.811
50755	2007	5	99.418
50755	2007	6	140.3
50755	2007	7	143.2
50755	2007	8	111.77
50755	2007	9	72.453
50755	2007	10	40.441
50755	2007	11	14.211
50755	2007	12	3.1636
50755	2008	1	2.6394
50755	2008	2	9.7651
50755	2008	3	37.428
50755	2008	4	85.338
50755	2008	5	107.53
50755	2008	6	135.96
50755	2008	7	118.42
50755	2008	8	114.66
50755	2008	9	79.225
50755	2008	10	40.06
50755	2008	11	12.012
50755	2008	12	4.2043
50755	2009	1	3.5717
50755	2009	2	8.0545
50755	2009	3	25.501
50755	2009	4	89.891
50755	2009	5	149.16
50755	2009	6	90.636
50755	2009	7	118.62
50755	2009	8	107.08
50755	2009	9	70.813
50755	2009	10	38.168
50755	2009	11	13.961
50755	2009	12	4.4095
50755	2010	1	4.0758
50755	2010	2	7.3524
50755	2010	3	22.957
50755	2010	4	58.556
50755	2010	5	112.04
50755	2010	6	157.95
50755	2010	7	125.42
50755	2010	8	91.933
50755	2010	9	83.783
50755	2010	10	36.157
50755	2010	11	11.55
50755	2010	12	3.0781
50755	2011	1	2.3219
50755	2011	2	8.4002
50755	2011	3	28.748
50755	2011	4	81.54
50755	2011	5	101.45
50755	2011	6	129.01
50755	2011	7	112.29
50755	2011	8	102.48
50755	2011	9	71.006
50755	2011	10	36.075
50755	2011	11	8.9739
50755	2011	12	2.3496
50755	2012	1	2.2999
50755	2012	2	9.246
50755	2012	3	36.884
50755	2012	4	73.975
50755	2012	5	118.47
50755	2012	6	114.11
50755	2012	7	115.46
50755	2012	8	102.2
50755	2012	9	57.185
50755	2012	10	27.424
50755	2012	11	7.1435
50755	2012	12	2.2448
50755	2013	1	2.8703
50755	2013	2	6.4709
50755	2013	3	21.906
50755	2013	4	58.811
50755	2013	5	118.03
50755	2013	6	109.78
50755	2013	7	105.19
50755	2013	8	86.799
50755	2013	9	68.05
50755	2013	10	33.609
50755	2013	11	10.012
50755	2013	12	2.3356
50755	2014	1	3.5898
50755	2014	2	8.0094
50755	2014	3	35.869
50755	2014	4	90.873
50755	2014	5	93.158
50755	2014	6	140.58
50755	2014	7	99.565
50755	2014	8	95.292
50755	2014	9	64.671
50755	2014	10	43.688
50755	2014	11	15.723
50755	2014	12	3.5023

## Sheet: Monthly precipitation 
stationID	YEAR	MONTH	DATA
50755	1970	1	2.7
50755	1970	2	1.6
50755	1970	3	0.6
50755	1970	4	7
50755	1970	5	42.1
50755	1970	6	70.4
50755	1970	7	142.8
50755	1970	8	41.9
50755	1970	9	160.1
50755	1970	10	4.3
50755	1970	11	11.7
50755	1970	12	0.8
50755	1971	1	3.2
50755	1971	2	8
50755	1971	3	6.8
50755	1971	4	21.8
50755	1971	5	143.7
50755	1971	6	61.2
50755	1971	7	130.8
50755	1971	8	168.4
50755	1971	9	79.6
50755	1971	10	36.6
50755	1971	11	1.3
50755	1971	12	8.8
50755	1972	1	0
50755	1972	2	3.8
50755	1972	3	7.4
50755	1972	4	2.1
50755	1972	5	35
50755	1972	6	100.4
50755	1972	7	232
50755	1972	8	79.9
50755	1972	9	129.2
50755	1972	10	120.9
50755	1972	11	27.7
50755	1972	12	4.5
50755	1973	1	1.9
50755	1973	2	6
50755	1973	3	9.4
50755	1973	4	47.2
50755	1973	5	86.7
50755	1973	6	153.5
50755	1973	7	156.9
50755	1973	8	145.1
50755	1973	9	55.4
50755	1973	10	17.6
50755	1973	11	15.7
50755	1973	12	1.9
50755	1974	1	0.3
50755	1974	2	2.2
50755	1974	3	14.2
50755	1974	4	13
50755	1974	5	47.7
50755	1974	6	229.5
50755	1974	7	107.1
50755	1974	8	52.9
50755	1974	9	117.5
50755	1974	10	21.3
50755	1974	11	7.6
50755	1974	12	1.6
50755	1975	1	3.1
50755	1975	2	0.6
50755	1975	3	3.7
50755	1975	4	20.7
50755	1975	5	30.2
50755	1975	6	63.8
50755	1975	7	127.5
50755	1975	8	72.4
50755	1975	9	49.5
50755	1975	10	35.7
50755	1975	11	0.2
50755	1975	12	3
50755	1976	1	1.1
50755	1976	2	7.4
50755	1976	3	4.8
50755	1976	4	41.1
50755	1976	5	70.6
50755	1976	6	49.9
50755	1976	7	56.7
50755	1976	8	91.7
50755	1976	9	38
50755	1976	10	1.7
50755	1976	11	0.6
50755	1976	12	3.7
50755	1977	1	1.6
50755	1977	2	2.4
50755	1977	3	4.4
50755	1977	4	8.8
50755	1977	5	54
50755	1977	6	65.7
50755	1977	7	164.4
50755	1977	8	43.3
50755	1977	9	24.8
50755	1977	10	37.9
50755	1977	11	8.5
50755	1977	12	8.4
50755	1978	1	0
50755	1978	2	2.2
50755	1978	3	9.3
50755	1978	4	23.5
50755	1978	5	30.4
50755	1978	6	71.7
50755	1978	7	143.6
50755	1978	8	153.2
50755	1978	9	40.2
50755	1978	10	16.8
50755	1978	11	5.2
50755	1978	12	5.9
50755	1979	1	0.7
50755	1979	2	8.3
50755	1979	3	6.4
50755	1979	4	25.9
50755	1979	5	1.3
50755	1979	6	119
50755	1979	7	38.9
50755	1979	8	58.5
50755	1979	9	41.7
50755	1979	10	11.5
50755	1979	11	0.4
50755	1979	12	15.5
50755	1980	1	2.6
50755	1980	2	0.9
50755	1980	3	1.7
50755	1980	4	13.4
50755	1980	5	70.1
50755	1980	6	108
50755	1980	7	100.7
50755	1980	8	70.6
50755	1980	9	89.5
50755	1980	10	67.9
50755	1980	11	4.4
50755	1980	12	11.8
50755	1981	1	0.1
50755	1981	2	2.9
50755	1981	3	11.2
50755	1981	4	12.8
50755	1981	5	50.3
50755	1981	6	186.5
50755	1981	7	144.7
50755	1981	8	214
50755	1981	9	58.1
50755	1981	10	51.9
50755	1981	11	3.3
50755	1981	12	2.3
50755	1982	1	4.9
50755	1982	2	6
50755	1982	3	5.5
50755	1982	4	16.8
50755	1982	5	54.8
50755	1982	6	16.4
50755	1982	7	71.9
50755	1982	8	172.7
50755	1982	9	113.1
50755	1982	10	26.7
50755	1982	11	6.1
50755	1982	12	16.3
50755	1983	1	3
50755	1983	2	0.4
50755	1983	3	3.9
50755	1983	4	110.4
50755	1983	5	61.9
50755	1983	6	220.6
50755	1983	7	179.9
50755	1983	8	61
50755	1983	9	109.5
50755	1983	10	15.2
50755	1983	11	32.8
50755	1983	12	3.5
50755	1984	1	4.2
50755	1984	2	3.9
50755	1984	3	18.6
50755	1984	4	27
50755	1984	5	58
50755	1984	6	101.2
50755	1984	7	97.6
50755	1984	8	150.4
50755	1984	9	111
50755	1984	10	14.5
50755	1984	11	9.7
50755	1984	12	1.6
50755	1985	1	4.9
50755	1985	2	19.1
50755	1985	3	27.8
50755	1985	4	28.9
50755	1985	5	73.4
50755	1985	6	82.8
50755	1985	7	165.5
50755	1985	8	310.9
50755	1985	9	63.6
50755	1985	10	22.1
50755	1985	11	17.1
50755	1985	12	4.5
50755	1986	1	1.9
50755	1986	2	4.6
50755	1986	3	18.8
50755	1986	4	14.5
50755	1986	5	79.9
50755	1986	6	119.6
50755	1986	7	71.2
50755	1986	8	127.4
50755	1986	9	100
50755	1986	10	4.4
50755	1986	11	3.4
50755	1986	12	3.7
50755	1987	1	8.5
50755	1987	2	7.7
50755	1987	3	8.6
50755	1987	4	11.4
50755	1987	5	60.4
50755	1987	6	69.9
50755	1987	7	147.2
50755	1987	8	337.9
50755	1987	9	92.1
50755	1987	10	62.2
50755	1987	11	16.3
50755	1987	12	4.3
50755	1988	1	7
50755	1988	2	2.3
50755	1988	3	3.3
50755	1988	4	12.2
50755	1988	5	64.3
50755	1988	6	35.4
50755	1988	7	210.2
50755	1988	8	176.4
50755	1988	9	40.5
50755	1988	10	30.4
50755	1988	11	16.1
50755	1988	12	3
50755	1989	1	4.4
50755	1989	2	0.3
50755	1989	3	5.6
50755	1989	4	12.1
50755	1989	5	19.3
50755	1989	6	169.8
50755	1989	7	189.2
50755	1989	8	2.7
50755	1989	9	77.6
50755	1989	10	14.3
50755	1989	11	9.8
50755	1989	12	23.7
50755	1990	1	2.6
50755	1990	2	13.1
50755	1990	3	0.9
50755	1990	4	7.7
50755	1990	5	53.7
50755	1990	6	226.1
50755	1990	7	153.1
50755	1990	8	183.6
50755	1990	9	72.4
50755	1990	10	7.1
50755	1990	11	1.9
50755	1990	12	2.5
50755	1991	1	0.6
50755	1991	2	0.9
50755	1991	3	1
50755	1991	4	23
50755	1991	5	15.6
50755	1991	6	157.5
50755	1991	7	259.2
50755	1991	8	147.2
50755	1991	9	87.1
50755	1991	10	35.5
50755	1991	11	3.2
50755	1991	12	7.9
50755	1992	1	0.5
50755	1992	2	2
50755	1992	3	2.6
50755	1992	4	13.3
50755	1992	5	16.9
50755	1992	6	241.4
50755	1992	7	139.6
50755	1992	8	131.1
50755	1992	9	54.6
50755	1992	10	2.8
50755	1992	11	6
50755	1992	12	8.7
50755	1993	1	2
50755	1993	2	5.8
50755	1993	3	17.2
50755	1993	4	33.1
50755	1993	5	11.6
50755	1993	6	114
50755	1993	7	74
50755	1993	8	170.4
50755	1993	9	148.7
50755	1993	10	38.6
50755	1993	11	15.7
50755	1993	12	4.2
50755	1994	1	2.4
50755	1994	2	1.9
50755	1994	3	22.3
50755	1994	4	12.8
50755	1994	5	103.8
50755	1994	6	116
50755	1994	7	158.9
50755	1994	8	219.3
50755	1994	9	248.6
50755	1994	10	66
50755	1994	11	3.7
50755	1994	12	9.3
50755	1995	1	1.8
50755	1995	2	3.5
50755	1995	3	7
50755	1995	4	25.6
50755	1995	5	76.6
50755	1995	6	40.4
50755	1995	7	218.3
50755	1995	8	147.1
50755	1995	9	65.3
50755	1995	10	37.7
50755	1995	11	4.1
50755	1995	12	6.5
50755	1996	1	1
50755	1996	2	0
50755	1996	3	8.5
50755	1996	4	0.8
50755	1996	5	27.2
50755	1996	6	132.7
50755	1996	7	176.2
50755	1996	8	132.7
50755	1996	9	33.2
50755	1996	10	11.7
50755	1996	11	26.5
50755	1996	12	9.9
50755	1997	1	6.2
50755	1997	2	0.5
50755	1997	3	9.4
50755	1997	4	13.1
50755	1997	5	132
50755	1997	6	109.8
50755	1997	7	72.3
50755	1997	8	304.9
50755	1997	9	19.9
50755	1997	10	45.7
50755	1997	11	0.2
50755	1997	12	1.4
50755	1998	1	1.1
50755	1998	2	5.6
50755	1998	3	10.4
50755	1998	4	19.2
50755	1998	5	39.5
50755	1998	6	120
50755	1998	7	98.1
50755	1998	8	293.4
50755	1998	9	61.7
50755	1998	10	22.5
50755	1998	11	12.2
50755	1998	12	5
50755	1999	1	5
50755	1999	2	4.4
50755	1999	3	9.8
50755	1999	4	3.5
50755	1999	5	16
50755	1999	6	90.7
50755	1999	7	37
50755	1999	8	108.4
50755	1999	9	10
50755	1999	10	20.9
50755	1999	11	1
50755	1999	12	7.7
50755	2000	1	17.4
50755	2000	2	0.3
50755	2000	3	16.5
50755	2000	4	41.5
50755	2000	5	93.3
50755	2000	6	18.4
50755	2000	7	95.4
50755	2000	8	131
50755	2000	9	34.4
50755	2000	10	46.8
50755	2000	11	1.9
50755	2000	12	6.6
50755	2001	1	6.3
50755	2001	2	3.4
50755	2001	3	49.3
50755	2001	4	20.7
50755	2001	5	61
50755	2001	6	43.7
50755	2001	7	136.3
50755	2001	8	91.7
50755	2001	9	10.1
50755	2001	10	9.8
50755	2001	11	3.2
50755	2001	12	4.6
50755	2002	1	9.6
50755	2002	2	3.2
50755	2002	3	4.3
50755	2002	4	81.1
50755	2002	5	29.2
50755	2002	6	159.1
50755	2002	7	89.4
50755	2002	8	85.6
50755	2002	9	12.5
50755	2002	10	134.6
50755	2002	11	6.2
50755	2002	12	2.6
50755	2003	1	3
50755	2003	2	4.2
50755	2003	3	4.4
50755	2003	4	18.6
50755	2003	5	23.6
50755	2003	6	39.8
50755	2003	7	88.3
50755	2003	8	271.1
50755	2003	9	57.3
50755	2003	10	51.4
50755	2003	11	10.9
50755	2003	12	6.3
50755	2004	1	5.7
50755	2004	2	20.4
50755	2004	3	10.6
50755	2004	4	13.6
50755	2004	5	112.5
50755	2004	6	53.2
50755	2004	7	254.5
50755	2004	8	130
50755	2004	9	28.3
50755	2004	10	21.2
50755	2004	11	13.4
50755	2004	12	14.7
50755	2005	1	4
50755	2005	2	4.1
50755	2005	3	12.8
50755	2005	4	135.9
50755	2005	5	71.3
50755	2005	6	92
50755	2005	7	287.3
50755	2005	8	110.3
50755	2005	9	93.1
50755	2005	10	2.3
50755	2005	11	3.9
50755	2005	12	8.8
50755	2006	1	9.1
50755	2006	2	3.6
50755	2006	3	27.8
50755	2006	4	22
50755	2006	5	12
50755	2006	6	217.7
50755	2006	7	183.8
50755	2006	8	70.2
50755	2006	9	34.7
50755	2006	10	13.9
50755	2006	11	9.8
50755	2006	12	1.3
50755	2007	1	13.8
50755	2007	2	11.5
50755	2007	3	25.1
50755	2007	4	22.2
50755	2007	5	85.4
50755	2007	6	22.9
50755	2007	7	35.3
50755	2007	8	98.8
50755	2007	9	26.7
50755	2007	10	32.8
50755	2007	11	0
50755	2007	12	12
50755	2008	1	0.2
50755	2008	2	4.9
50755	2008	3	56.5
50755	2008	4	15.5
50755	2008	5	140.9
50755	2008	6	75.7
50755	2008	7	166.9
50755	2008	8	36.8
50755	2008	9	59.5
50755	2008	10	49.2
50755	2008	11	2.2
50755	2008	12	5.2
50755	2009	1	10.7
50755	2009	2	5.5
50755	2009	3	18.7
50755	2009	4	13.5
50755	2009	5	4
50755	2009	6	257
50755	2009	7	245.9
50755	2009	8	214.8
50755	2009	9	49.6
50755	2009	10	4.5
50755	2009	11	16.2
50755	2009	12	18.2
50755	2010	1	9.3
50755	2010	2	13.2
50755	2010	3	25.5
50755	2010	4	70
50755	2010	5	130.1
50755	2010	6	58.7
50755	2010	7	213.9
50755	2010	8	247.5
50755	2010	9	23.4
50755	2010	10	15.3
50755	2010	11	15.3
50755	2010	12	41.3
50755	2011	1	2.9
50755	2011	2	1.6
50755	2011	3	11.7
50755	2011	4	32.3
50755	2011	5	63.2
50755	2011	6	109.4
50755	2011	7	109.4
50755	2011	8	127.6
50755	2011	9	74.2
50755	2011	10	4.6
50755	2011	11	8.3
50755	2011	12	4.1
50755	2012	1	1.2
50755	2012	2	1
50755	2012	3	21.9
50755	2012	4	35.6
50755	2012	5	46.4
50755	2012	6	115.6
50755	2012	7	164.4
50755	2012	8	101.2
50755	2012	9	105.9
50755	2012	10	29.7
50755	2012	11	79.2
50755	2012	12	17.9
50755	2013	1	6.9
50755	2013	2	9.8
50755	2013	3	24.9
50755	2013	4	6.8
50755	2013	5	105.3
50755	2013	6	57.5
50755	2013	7	274.4
50755	2013	8	147.2
50755	2013	9	24.6
50755	2013	10	45.5
50755	2013	11	62.9
50755	2013	12	3.4
50755	2014	1	4.8
50755	2014	2	8
50755	2014	3	0
50755	2014	4	9.8
50755	2014	5	186.4
50755	2014	6	144
50755	2014	7	195.3
50755	2014	8	60.3
50755	2014	9	71.7
50755	2014	10	24.1
50755	2014	11	13.7
50755	2014	12	16.2
