# Supplementary material for: Spatial and temporal characteristics of drought and its correlation with climate indices in Northeast China
Source: PLoS One. 2021 Nov 18;16(11):e0259774. doi: 10.1371/journal.pone.0259774 (PMC8601439; doi:10.1371/journal.pone.0259774)
Supplement: S1 File — (ZIP) [file pone.0259774.s001.zip › Raw data(Including precipitation and evapotranspiration data of each station)/50756.xlsx]

## Sheet: Monthly evapotranspiration
stationID	YEAR	MONTH	DATA
50756	1970	1	3.062
50756	1970	2	8.1275
50756	1970	3	27.473
50756	1970	4	96.602
50756	1970	5	152.6
50756	1970	6	165.68
50756	1970	7	121.85
50756	1970	8	114.01
50756	1970	9	69.642
50756	1970	10	58.931
50756	1970	11	16.155
50756	1970	12	3.8595
50756	1971	1	6.7512
50756	1971	2	9.2594
50756	1971	3	35.897
50756	1971	4	100.59
50756	1971	5	109.49
50756	1971	6	138.25
50756	1971	7	128.3
50756	1971	8	107.16
50756	1971	9	62.557
50756	1971	10	44.118
50756	1971	11	17.254
50756	1971	12	4.4507
50756	1972	1	5.4129
50756	1972	2	9.6121
50756	1972	3	48.38
50756	1972	4	91.373
50756	1972	5	147.19
50756	1972	6	124.5
50756	1972	7	120.56
50756	1972	8	102.1
50756	1972	9	62.469
50756	1972	10	25.583
50756	1972	11	11.729
50756	1972	12	3.4619
50756	1973	1	3.297
50756	1973	2	7.7632
50756	1973	3	28.625
50756	1973	4	64.223
50756	1973	5	122.53
50756	1973	6	142.23
50756	1973	7	122.26
50756	1973	8	99.813
50756	1973	9	88.063
50756	1973	10	49.437
50756	1973	11	17.73
50756	1973	12	4.8877
50756	1974	1	4.7272
50756	1974	2	11.023
50756	1974	3	31.966
50756	1974	4	78.252
50756	1974	5	118.01
50756	1974	6	103.55
50756	1974	7	142.63
50756	1974	8	111.64
50756	1974	9	62.353
50756	1974	10	40.467
50756	1974	11	13.717
50756	1974	12	3.7278
50756	1975	1	4.9378
50756	1975	2	9.7275
50756	1975	3	40.998
50756	1975	4	98.746
50756	1975	5	136.8
50756	1975	6	135.16
50756	1975	7	121
50756	1975	8	123.77
50756	1975	9	83.677
50756	1975	10	51.184
50756	1975	11	20.271
50756	1975	12	5.4567
50756	1976	1	5.8526
50756	1976	2	15.766
50756	1976	3	43.673
50756	1976	4	77.419
50756	1976	5	143.39
50756	1976	6	135.23
50756	1976	7	156.72
50756	1976	8	106.42
50756	1976	9	89.467
50756	1976	10	54.02
50756	1976	11	11.697
50756	1976	12	4.1634
50756	1977	1	2.5527
50756	1977	2	8.6664
50756	1977	3	36.518
50756	1977	4	89.327
50756	1977	5	151.8
50756	1977	6	116.83
50756	1977	7	127.42
50756	1977	8	119.23
50756	1977	9	96.753
50756	1977	10	60.991
50756	1977	11	13.648
50756	1977	12	3.1722
50756	1978	1	2.9016
50756	1978	2	6.6027
50756	1978	3	35.591
50756	1978	4	82.185
50756	1978	5	141.08
50756	1978	6	155.48
50756	1978	7	128.1
50756	1978	8	111.89
50756	1978	9	83.685
50756	1978	10	43.799
50756	1978	11	19.587
50756	1978	12	4.9683
50756	1979	1	6.1697
50756	1979	2	10.242
50756	1979	3	33.345
50756	1979	4	72.714
50756	1979	5	162.97
50756	1979	6	137.51
50756	1979	7	135.33
50756	1979	8	113.02
50756	1979	9	67.27
50756	1979	10	54.416
50756	1979	11	13.863
50756	1979	12	4.5754
50756	1980	1	3.5189
50756	1980	2	9.6428
50756	1980	3	40.785
50756	1980	4	67.286
50756	1980	5	139.04
50756	1980	6	137.1
50756	1980	7	130.44
50756	1980	8	120.35
50756	1980	9	63.149
50756	1980	10	43.211
50756	1980	11	13.605
50756	1980	12	3.6862
50756	1981	1	4.1818
50756	1981	2	8.5844
50756	1981	3	40.951
50756	1981	4	103.47
50756	1981	5	125.21
50756	1981	6	128.21
50756	1981	7	129.48
50756	1981	8	89.539
50756	1981	9	75.612
50756	1981	10	34.084
50756	1981	11	9.4878
50756	1981	12	4.1928
50756	1982	1	5.3906
50756	1982	2	12.309
50756	1982	3	36.717
50756	1982	4	105.51
50756	1982	5	125.64
50756	1982	6	178.8
50756	1982	7	166.54
50756	1982	8	119.42
50756	1982	9	68.976
50756	1982	10	43.362
50756	1982	11	13.123
50756	1982	12	4.5976
50756	1983	1	4.0338
50756	1983	2	7.9507
50756	1983	3	47.187
50756	1983	4	75.508
50756	1983	5	123.85
50756	1983	6	93.398
50756	1983	7	109.59
50756	1983	8	103.06
50756	1983	9	69.226
50756	1983	10	45.906
50756	1983	11	16.115
50756	1983	12	4.5534
50756	1984	1	2.2097
50756	1984	2	6.4666
50756	1984	3	23.925
50756	1984	4	77.518
50756	1984	5	132.26
50756	1984	6	130.33
50756	1984	7	111.24
50756	1984	8	96.11
50756	1984	9	69.942
50756	1984	10	39.727
50756	1984	11	13.081
50756	1984	12	4.4358
50756	1985	1	2.8313
50756	1985	2	6.6498
50756	1985	3	32.504
50756	1985	4	83.871
50756	1985	5	147.61
50756	1985	6	129.68
50756	1985	7	117.97
50756	1985	8	84.187
50756	1985	9	58.373
50756	1985	10	38.794
50756	1985	11	13.228
50756	1985	12	2.1215
50756	1986	1	3.4628
50756	1986	2	9.6294
50756	1986	3	32.135
50756	1986	4	77.094
50756	1986	5	130.22
50756	1986	6	143.12
50756	1986	7	116.53
50756	1986	8	98.732
50756	1986	9	69.592
50756	1986	10	45.099
50756	1986	11	12.235
50756	1986	12	5.1199
50756	1987	1	3.6114
50756	1987	2	9.5215
50756	1987	3	25.973
50756	1987	4	76.053
50756	1987	5	117.39
50756	1987	6	148.93
50756	1987	7	119.66
50756	1987	8	94.04
50756	1987	9	64.925
50756	1987	10	36.659
50756	1987	11	10.317
50756	1987	12	3.5562
50756	1988	1	3.936
50756	1988	2	7.4896
50756	1988	3	30.569
50756	1988	4	63.302
50756	1988	5	93.964
50756	1988	6	141.42
50756	1988	7	102.07
50756	1988	8	97.848
50756	1988	9	65.722
50756	1988	10	36.876
50756	1988	11	18.805
50756	1988	12	4.0276
50756	1989	1	4.743
50756	1989	2	10.103
50756	1989	3	35.407
50756	1989	4	86.395
50756	1989	5	132.33
50756	1989	6	123.2
50756	1989	7	124.47
50756	1989	8	127.82
50756	1989	9	74.712
50756	1989	10	41.196
50756	1989	11	15.871
50756	1989	12	5.4873
50756	1990	1	3.3117
50756	1990	2	9.9895
50756	1990	3	48.725
50756	1990	4	75.24
50756	1990	5	118.35
50756	1990	6	119.61
50756	1990	7	129.92
50756	1990	8	105.31
50756	1990	9	63.833
50756	1990	10	45.373
50756	1990	11	21.212
50756	1990	12	10.439
50756	1991	1	3.7343
50756	1991	2	11.026
50756	1991	3	44.029
50756	1991	4	76.124
50756	1991	5	135.93
50756	1991	6	120.33
50756	1991	7	103.55
50756	1991	8	111.69
50756	1991	9	62.273
50756	1991	10	38.639
50756	1991	11	15.789
50756	1991	12	4.6971
50756	1992	1	4.2069
50756	1992	2	10.671
50756	1992	3	39.77
50756	1992	4	77.998
50756	1992	5	124.18
50756	1992	6	114.31
50756	1992	7	136.35
50756	1992	8	98.735
50756	1992	9	59.573
50756	1992	10	43.314
50756	1992	11	15.136
50756	1992	12	3.4949
50756	1993	1	3.7858
50756	1993	2	12.054
50756	1993	3	42.939
50756	1993	4	80.654
50756	1993	5	126.95
50756	1993	6	103.43
50756	1993	7	118.45
50756	1993	8	99.084
50756	1993	9	71.757
50756	1993	10	42.491
50756	1993	11	9.8792
50756	1993	12	2.7654
50756	1994	1	3.2327
50756	1994	2	9.0961
50756	1994	3	28.477
50756	1994	4	82.769
50756	1994	5	118.08
50756	1994	6	147.14
50756	1994	7	125.84
50756	1994	8	103.38
50756	1994	9	63.587
50756	1994	10	38.596
50756	1994	11	17.606
50756	1994	12	2.9554
50756	1995	1	5.3502
50756	1995	2	9.7038
50756	1995	3	32.229
50756	1995	4	69.235
50756	1995	5	113
50756	1995	6	139.7
50756	1995	7	124.38
50756	1995	8	113.36
50756	1995	9	72.535
50756	1995	10	42.755
50756	1995	11	22.359
50756	1995	12	4.7351
50756	1996	1	6.3197
50756	1996	2	19.292
50756	1996	3	46.656
50756	1996	4	93.479
50756	1996	5	144.55
50756	1996	6	134.12
50756	1996	7	125.82
50756	1996	8	101.68
50756	1996	9	73.609
50756	1996	10	51.64
50756	1996	11	12.444
50756	1996	12	4.6428
50756	1997	1	4.568
50756	1997	2	12.647
50756	1997	3	40.115
50756	1997	4	96.488
50756	1997	5	125.87
50756	1997	6	143.86
50756	1997	7	137.17
50756	1997	8	92.709
50756	1997	9	77.163
50756	1997	10	33.056
50756	1997	11	21.181
50756	1997	12	7.873
50756	1998	1	4.4291
50756	1998	2	19.8
50756	1998	3	51.272
50756	1998	4	98.833
50756	1998	5	144.55
50756	1998	6	128.83
50756	1998	7	131.43
50756	1998	8	88.416
50756	1998	9	73.275
50756	1998	10	38.754
50756	1998	11	8.5687
50756	1998	12	4.2763
50756	1999	1	5.4257
50756	1999	2	11.777
50756	1999	3	28.209
50756	1999	4	76.672
50756	1999	5	131.89
50756	1999	6	134.98
50756	1999	7	139.06
50756	1999	8	99.995
50756	1999	9	76.498
50756	1999	10	47.32
50756	1999	11	16.675
50756	1999	12	5.0032
50756	2000	1	3.4517
50756	2000	2	8.5576
50756	2000	3	34.757
50756	2000	4	69.571
50756	2000	5	128.77
50756	2000	6	175.86
50756	2000	7	145.36
50756	2000	8	116.71
50756	2000	9	86
50756	2000	10	40.161
50756	2000	11	14.469
50756	2000	12	4.1787
50756	2001	1	3.1896
50756	2001	2	8.3403
50756	2001	3	30.503
50756	2001	4	87.306
50756	2001	5	133.83
50756	2001	6	177.15
50756	2001	7	137.82
50756	2001	8	109.71
50756	2001	9	94.215
50756	2001	10	60.296
50756	2001	11	20.417
50756	2001	12	5.5332
50756	2002	1	6.573
50756	2002	2	14.641
50756	2002	3	56.71
50756	2002	4	76.027
50756	2002	5	144.55
50756	2002	6	124.52
50756	2002	7	121.78
50756	2002	8	101.67
50756	2002	9	88.183
50756	2002	10	39.934
50756	2002	11	10.851
50756	2002	12	4.8563
50756	2003	1	5.3071
50756	2003	2	13.328
50756	2003	3	52.2
50756	2003	4	99.227
50756	2003	5	137.33
50756	2003	6	140.34
50756	2003	7	101.16
50756	2003	8	85.436
50756	2003	9	71.4
50756	2003	10	37.205
50756	2003	11	15.418
50756	2003	12	3.8739
50756	2004	1	3.5182
50756	2004	2	10.377
50756	2004	3	38.514
50756	2004	4	84.003
50756	2004	5	127.59
50756	2004	6	177.64
50756	2004	7	125.99
50756	2004	8	113.46
50756	2004	9	75.212
50756	2004	10	49.737
50756	2004	11	17.431
50756	2004	12	4.8788
50756	2005	1	5.0566
50756	2005	2	8.2374
50756	2005	3	39.855
50756	2005	4	69.894
50756	2005	5	112.85
50756	2005	6	132.62
50756	2005	7	104.25
50756	2005	8	106.95
50756	2005	9	73.469
50756	2005	10	54.339
50756	2005	11	14.704
50756	2005	12	4.7997
50756	2006	1	4.5606
50756	2006	2	10.033
50756	2006	3	29.983
50756	2006	4	71.772
50756	2006	5	151.67
50756	2006	6	111.58
50756	2006	7	118.13
50756	2006	8	110.16
50756	2006	9	81.325
50756	2006	10	49.058
50756	2006	11	14.775
50756	2006	12	4.7339
50756	2007	1	6.3216
50756	2007	2	13.378
50756	2007	3	34.703
50756	2007	4	76.672
50756	2007	5	106.93
50756	2007	6	161.69
50756	2007	7	151.27
50756	2007	8	118.65
50756	2007	9	73.549
50756	2007	10	49.882
50756	2007	11	18.641
50756	2007	12	4.6424
50756	2008	1	3.6943
50756	2008	2	12.596
50756	2008	3	44.88
50756	2008	4	88.634
50756	2008	5	108.1
50756	2008	6	146.58
50756	2008	7	121.75
50756	2008	8	113.2
50756	2008	9	79.168
50756	2008	10	43.675
50756	2008	11	11.993
50756	2008	12	4.3742
50756	2009	1	3.8194
50756	2009	2	8.4646
50756	2009	3	27.152
50756	2009	4	93.391
50756	2009	5	160.04
50756	2009	6	95.293
50756	2009	7	123.23
50756	2009	8	110.07
50756	2009	9	73.038
50756	2009	10	44.048
50756	2009	11	16.192
50756	2009	12	4.7777
50756	2010	1	4.4929
50756	2010	2	7.9882
50756	2010	3	23.149
50756	2010	4	57.807
50756	2010	5	110.95
50756	2010	6	166.43
50756	2010	7	122.67
50756	2010	8	91.109
50756	2010	9	81.918
50756	2010	10	38.612
50756	2010	11	12.728
50756	2010	12	3.4733
50756	2011	1	2.4914
50756	2011	2	9.5959
50756	2011	3	30.335
50756	2011	4	80.8
50756	2011	5	108.79
50756	2011	6	132.24
50756	2011	7	118.33
50756	2011	8	103.1
50756	2011	9	78.489
50756	2011	10	42.697
50756	2011	11	11.311
50756	2011	12	2.7982
50756	2012	1	2.8834
50756	2012	2	10.681
50756	2012	3	37.49
50756	2012	4	76.291
50756	2012	5	121.98
50756	2012	6	113.05
50756	2012	7	109.81
50756	2012	8	104.52
50756	2012	9	57.797
50756	2012	10	30.032
50756	2012	11	7.5751
50756	2012	12	2.2462
50756	2013	1	3.1912
50756	2013	2	6.5883
50756	2013	3	22.478
50756	2013	4	59.579
50756	2013	5	122.31
50756	2013	6	118.29
50756	2013	7	107.89
50756	2013	8	79.466
50756	2013	9	70.414
50756	2013	10	35.223
50756	2013	11	10.241
50756	2013	12	2.5556
50756	2014	1	4.0536
50756	2014	2	8.2729
50756	2014	3	37.412
50756	2014	4	89.028
50756	2014	5	89.654
50756	2014	6	140.45
50756	2014	7	104.06
50756	2014	8	102.93
50756	2014	9	64.766
50756	2014	10	40.524
50756	2014	11	14.122
50756	2014	12	3.9923

## Sheet: Monthly precipitation
stationID	YEAR	MONTH	DATA
50756	1970	1	1
50756	1970	2	1.7
50756	1970	3	0.7
50756	1970	4	20.3
50756	1970	5	47.2
50756	1970	6	48.5
50756	1970	7	133.5
50756	1970	8	78.5
50756	1970	9	79.8
50756	1970	10	0.1
50756	1970	11	11
50756	1970	12	0.7
50756	1971	1	1.2
50756	1971	2	4.3
50756	1971	3	5.1
50756	1971	4	13.4
50756	1971	5	85.6
50756	1971	6	73.3
50756	1971	7	30.1
50756	1971	8	149.8
50756	1971	9	92.2
50756	1971	10	16.7
50756	1971	11	0.7
50756	1971	12	5.8
50756	1972	1	0.4
50756	1972	2	3.2
50756	1972	3	2.8
50756	1972	4	16.4
50756	1972	5	80.8
50756	1972	6	101.7
50756	1972	7	240.9
50756	1972	8	127.9
50756	1972	9	90.4
50756	1972	10	48.8
50756	1972	11	14.1
50756	1972	12	3.7
50756	1973	1	1.3
50756	1973	2	7.2
50756	1973	3	8.6
50756	1973	4	11.6
50756	1973	5	53.8
50756	1973	6	68.8
50756	1973	7	141.6
50756	1973	8	211.2
50756	1973	9	26.2
50756	1973	10	18.8
50756	1973	11	6.2
50756	1973	12	4.2
50756	1974	1	0.7
50756	1974	2	2
50756	1974	3	12.5
50756	1974	4	16.6
50756	1974	5	76.7
50756	1974	6	125
50756	1974	7	138.6
50756	1974	8	70.3
50756	1974	9	132.9
50756	1974	10	19.4
50756	1974	11	10.9
50756	1974	12	1.5
50756	1975	1	3.1
50756	1975	2	0.2
50756	1975	3	4.7
50756	1975	4	32.4
50756	1975	5	36
50756	1975	6	215.9
50756	1975	7	151.9
50756	1975	8	91.4
50756	1975	9	38.9
50756	1975	10	10.9
50756	1975	11	5.3
50756	1975	12	0.6
50756	1976	1	1.1
50756	1976	2	4.6
50756	1976	3	3.3
50756	1976	4	50.2
50756	1976	5	51.7
50756	1976	6	93.1
50756	1976	7	66.7
50756	1976	8	82.7
50756	1976	9	6.1
50756	1976	10	2.8
50756	1976	11	9
50756	1976	12	3.4
50756	1977	1	0.4
50756	1977	2	1.2
50756	1977	3	13.2
50756	1977	4	23.7
50756	1977	5	97.8
50756	1977	6	130.8
50756	1977	7	147.8
50756	1977	8	15.6
50756	1977	9	25.3
50756	1977	10	33.9
50756	1977	11	5.6
50756	1977	12	5.2
50756	1978	1	1
50756	1978	2	2.2
50756	1978	3	7.3
50756	1978	4	39.3
50756	1978	5	14
50756	1978	6	111.1
50756	1978	7	155.1
50756	1978	8	47.8
50756	1978	9	64
50756	1978	10	23.1
50756	1978	11	9
50756	1978	12	9
50756	1979	1	0.9
50756	1979	2	5.6
50756	1979	3	11.8
50756	1979	4	7.5
50756	1979	5	23.1
50756	1979	6	142.7
50756	1979	7	116.7
50756	1979	8	55.2
50756	1979	9	96.1
50756	1979	10	6.9
50756	1979	11	3.9
50756	1979	12	7.4
50756	1980	1	2.8
50756	1980	2	0.4
50756	1980	3	5.7
50756	1980	4	15.7
50756	1980	5	25.5
50756	1980	6	113.1
50756	1980	7	47.3
50756	1980	8	51.6
50756	1980	9	65.5
50756	1980	10	15.3
50756	1980	11	2.5
50756	1980	12	1.9
50756	1981	1	0.2
50756	1981	2	2.3
50756	1981	3	5.9
50756	1981	4	22.5
50756	1981	5	52
50756	1981	6	94.9
50756	1981	7	119.4
50756	1981	8	140.1
50756	1981	9	21.1
50756	1981	10	33.4
50756	1981	11	3.8
50756	1981	12	2.2
50756	1982	1	0.7
50756	1982	2	8.4
50756	1982	3	8.4
50756	1982	4	19.5
50756	1982	5	45.3
50756	1982	6	22.8
50756	1982	7	59
50756	1982	8	218.6
50756	1982	9	64.1
50756	1982	10	20.9
50756	1982	11	4.3
50756	1982	12	4.5
50756	1983	1	0.6
50756	1983	2	0.6
50756	1983	3	5.3
50756	1983	4	64.2
50756	1983	5	92.1
50756	1983	6	138.2
50756	1983	7	171.2
50756	1983	8	56.7
50756	1983	9	42.3
50756	1983	10	21
50756	1983	11	11.9
50756	1983	12	1.4
50756	1984	1	2.5
50756	1984	2	2.9
50756	1984	3	5.2
50756	1984	4	25
50756	1984	5	35
50756	1984	6	125.1
50756	1984	7	152
50756	1984	8	159.8
50756	1984	9	100.1
50756	1984	10	15.7
50756	1984	11	3.4
50756	1984	12	0.9
50756	1985	1	5.4
50756	1985	2	3.9
50756	1985	3	4.6
50756	1985	4	18.3
50756	1985	5	37
50756	1985	6	77.8
50756	1985	7	105.5
50756	1985	8	258.3
50756	1985	9	59.8
50756	1985	10	28.6
50756	1985	11	8.5
50756	1985	12	2.7
50756	1986	1	1.2
50756	1986	2	0.6
50756	1986	3	10.7
50756	1986	4	6.3
50756	1986	5	34.2
50756	1986	6	99.5
50756	1986	7	128
50756	1986	8	105.3
50756	1986	9	55.4
50756	1986	10	0.4
50756	1986	11	5.8
50756	1986	12	2.7
50756	1987	1	3.7
50756	1987	2	2.7
50756	1987	3	5.8
50756	1987	4	13.9
50756	1987	5	60.8
50756	1987	6	83.4
50756	1987	7	134.6
50756	1987	8	190
50756	1987	9	94.4
50756	1987	10	51.5
50756	1987	11	25.7
50756	1987	12	4.1
50756	1988	1	2
50756	1988	2	3.3
50756	1988	3	3.9
50756	1988	4	45.8
50756	1988	5	107.9
50756	1988	6	96.8
50756	1988	7	162.3
50756	1988	8	80
50756	1988	9	56
50756	1988	10	39
50756	1988	11	8.8
50756	1988	12	2.4
50756	1989	1	4.7
50756	1989	2	0
50756	1989	3	22.6
50756	1989	4	7.2
50756	1989	5	32.3
50756	1989	6	139.2
50756	1989	7	90
50756	1989	8	82
50756	1989	9	36.2
50756	1989	10	24.2
50756	1989	11	3.1
50756	1989	12	16.8
50756	1990	1	0
50756	1990	2	4.8
50756	1990	3	2.2
50756	1990	4	15.9
50756	1990	5	36.2
50756	1990	6	136.1
50756	1990	7	161
50756	1990	8	101.5
50756	1990	9	82.1
50756	1990	10	5
50756	1990	11	1.1
50756	1990	12	3.6
50756	1991	1	2.1
50756	1991	2	1
50756	1991	3	0.3
50756	1991	4	33.4
50756	1991	5	15.9
50756	1991	6	77.1
50756	1991	7	289.6
50756	1991	8	207
50756	1991	9	99.5
50756	1991	10	23.9
50756	1991	11	5.6
50756	1991	12	7.9
50756	1992	1	1.8
50756	1992	2	3.7
50756	1992	3	1.3
50756	1992	4	10.9
50756	1992	5	15
50756	1992	6	192.2
50756	1992	7	113.1
50756	1992	8	120.6
50756	1992	9	90.4
50756	1992	10	13
50756	1992	11	10.8
50756	1992	12	6.2
50756	1993	1	2.3
50756	1993	2	3.7
50756	1993	3	0.4
50756	1993	4	14.3
50756	1993	5	31.6
50756	1993	6	101.8
50756	1993	7	92.5
50756	1993	8	157.6
50756	1993	9	112.1
50756	1993	10	36.6
50756	1993	11	5.1
50756	1993	12	4.9
50756	1994	1	3.2
50756	1994	2	0
50756	1994	3	7.8
50756	1994	4	2.5
50756	1994	5	29.3
50756	1994	6	46.6
50756	1994	7	117.1
50756	1994	8	85.1
50756	1994	9	125.6
50756	1994	10	41.4
50756	1994	11	7.3
50756	1994	12	10.1
50756	1995	1	2
50756	1995	2	0.9
50756	1995	3	13.4
50756	1995	4	19.8
50756	1995	5	58.8
50756	1995	6	111
50756	1995	7	93.7
50756	1995	8	59.9
50756	1995	9	61.1
50756	1995	10	30.8
50756	1995	11	2.7
50756	1995	12	3.5
50756	1996	1	0.4
50756	1996	2	0
50756	1996	3	4.2
50756	1996	4	10.6
50756	1996	5	44.9
50756	1996	6	166.4
50756	1996	7	230.8
50756	1996	8	61.8
50756	1996	9	20.2
50756	1996	10	10.8
50756	1996	11	19.9
50756	1996	12	6
50756	1997	1	4
50756	1997	2	0.2
50756	1997	3	5.2
50756	1997	4	6.1
50756	1997	5	70.3
50756	1997	6	54.9
50756	1997	7	120.4
50756	1997	8	359.1
50756	1997	9	41.9
50756	1997	10	24.2
50756	1997	11	0.3
50756	1997	12	3.1
50756	1998	1	1.2
50756	1998	2	4.8
50756	1998	3	8.1
50756	1998	4	17.4
50756	1998	5	37.4
50756	1998	6	77.5
50756	1998	7	112.1
50756	1998	8	171.9
50756	1998	9	93
50756	1998	10	40.3
50756	1998	11	8.7
50756	1998	12	4.4
50756	1999	1	4.3
50756	1999	2	4.4
50756	1999	3	5.2
50756	1999	4	32.9
50756	1999	5	20.9
50756	1999	6	74.5
50756	1999	7	127.4
50756	1999	8	145.6
50756	1999	9	6.7
50756	1999	10	17.1
50756	1999	11	1.5
50756	1999	12	7.7
50756	2000	1	12.9
50756	2000	2	0.1
50756	2000	3	8.2
50756	2000	4	32.5
50756	2000	5	55.3
50756	2000	6	32
50756	2000	7	153.3
50756	2000	8	90.2
50756	2000	9	43.7
50756	2000	10	66.3
50756	2000	11	6.2
50756	2000	12	5.7
50756	2001	1	3.4
50756	2001	2	2.5
50756	2001	3	17.1
50756	2001	4	25.1
50756	2001	5	24.5
50756	2001	6	5
50756	2001	7	118.4
50756	2001	8	84.8
50756	2001	9	13.2
50756	2001	10	0.4
50756	2001	11	1.3
50756	2001	12	4
50756	2002	1	7.5
50756	2002	2	1.7
50756	2002	3	0.1
50756	2002	4	66.1
50756	2002	5	23.5
50756	2002	6	198.8
50756	2002	7	178.2
50756	2002	8	83
50756	2002	9	6.5
50756	2002	10	62.5
50756	2002	11	8.4
50756	2002	12	1.9
50756	2003	1	1
50756	2003	2	2.2
50756	2003	3	14
50756	2003	4	24.5
50756	2003	5	27.8
50756	2003	6	29.1
50756	2003	7	184.8
50756	2003	8	256.1
50756	2003	9	82
50756	2003	10	9.4
50756	2003	11	8.7
50756	2003	12	8.4
50756	2004	1	3.2
50756	2004	2	11
50756	2004	3	10.1
50756	2004	4	18.2
50756	2004	5	26.4
50756	2004	6	15.7
50756	2004	7	84.3
50756	2004	8	110
50756	2004	9	42.5
50756	2004	10	13.8
50756	2004	11	10.8
50756	2004	12	11.3
50756	2005	1	7
50756	2005	2	0.6
50756	2005	3	6
50756	2005	4	75.8
50756	2005	5	52.5
50756	2005	6	92.6
50756	2005	7	136.4
50756	2005	8	89.1
50756	2005	9	127.6
50756	2005	10	4.3
50756	2005	11	7.1
50756	2005	12	3.6
50756	2006	1	10.8
50756	2006	2	4.8
50756	2006	3	21.1
50756	2006	4	31.9
50756	2006	5	8.1
50756	2006	6	174.5
50756	2006	7	244.5
50756	2006	8	45.8
50756	2006	9	52.5
50756	2006	10	13.1
50756	2006	11	6
50756	2006	12	1
50756	2007	1	6.1
50756	2007	2	11.1
50756	2007	3	18.3
50756	2007	4	27.7
50756	2007	5	125.6
50756	2007	6	20.9
50756	2007	7	76.1
50756	2007	8	104.3
50756	2007	9	29
50756	2007	10	22.7
50756	2007	11	1.5
50756	2007	12	6.3
50756	2008	1	0.2
50756	2008	2	2.5
50756	2008	3	31.1
50756	2008	4	32.4
50756	2008	5	57.3
50756	2008	6	111.2
50756	2008	7	142.9
50756	2008	8	148
50756	2008	9	44.1
50756	2008	10	24.3
50756	2008	11	3.6
50756	2008	12	4.4
50756	2009	1	4.6
50756	2009	2	1.9
50756	2009	3	6.1
50756	2009	4	11.7
50756	2009	5	15
50756	2009	6	323.4
50756	2009	7	92.7
50756	2009	8	69.1
50756	2009	9	35.1
50756	2009	10	9.7
50756	2009	11	9.4
50756	2009	12	14.5
50756	2010	1	3.7
50756	2010	2	1.9
50756	2010	3	30.9
50756	2010	4	29.9
50756	2010	5	92.2
50756	2010	6	65.9
50756	2010	7	91.2
50756	2010	8	109.7
50756	2010	9	23.9
50756	2010	10	5.9
50756	2010	11	16
50756	2010	12	23.9
50756	2011	1	2.7
50756	2011	2	0.6
50756	2011	3	10
50756	2011	4	3.2
50756	2011	5	73.7
50756	2011	6	76.2
50756	2011	7	238.4
50756	2011	8	75.6
50756	2011	9	35
50756	2011	10	7.5
50756	2011	11	9.7
50756	2011	12	4.7
50756	2012	1	0.2
50756	2012	2	0.6
50756	2012	3	19.9
50756	2012	4	24.1
50756	2012	5	41.8
50756	2012	6	142.3
50756	2012	7	169.2
50756	2012	8	115
50756	2012	9	92
50756	2012	10	47.5
50756	2012	11	32.3
50756	2012	12	12
50756	2013	1	2.4
50756	2013	2	9.4
50756	2013	3	12.7
50756	2013	4	2.9
50756	2013	5	53.7
50756	2013	6	69.4
50756	2013	7	358.8
50756	2013	8	304
50756	2013	9	42.2
50756	2013	10	28.4
50756	2013	11	33
50756	2013	12	5.3
50756	2014	1	5.4
50756	2014	2	7.5
50756	2014	3	0
50756	2014	4	2.6
50756	2014	5	98.5
50756	2014	6	120.3
50756	2014	7	211.2
50756	2014	8	75.3
50756	2014	9	103.8
50756	2014	10	28.5
50756	2014	11	9.2
50756	2014	12	17.9
