# Supplementary material for: Spatial and temporal characteristics of drought and its correlation with climate indices in Northeast China
Source: PLoS One. 2021 Nov 18;16(11):e0259774. doi: 10.1371/journal.pone.0259774 (PMC8601439; doi:10.1371/journal.pone.0259774)
Supplement: S1 File — (ZIP) [file pone.0259774.s001.zip › Raw data(Including precipitation and evapotranspiration data of each station)/50758.xlsx]

## Sheet: Monthly evapotranspiration
stationID	YEAR	MONTH	DATA
50758	1970	1	3.1781
50758	1970	2	7.0462
50758	1970	3	29.084
50758	1970	4	114.33
50758	1970	5	167.74
50758	1970	6	179.34
50758	1970	7	113.98
50758	1970	8	124.78
50758	1970	9	80.537
50758	1970	10	70.913
50758	1970	11	20.473
50758	1970	12	7.7525
50758	1971	1	9.3735
50758	1971	2	11.852
50758	1971	3	48.595
50758	1971	4	118.97
50758	1971	5	122.21
50758	1971	6	143.69
50758	1971	7	137.35
50758	1971	8	114.22
50758	1971	9	71.326
50758	1971	10	56.859
50758	1971	11	23.575
50758	1971	12	6.2191
50758	1972	1	7.0597
50758	1972	2	11.242
50758	1972	3	53.238
50758	1972	4	104.03
50758	1972	5	169.12
50758	1972	6	125.3
50758	1972	7	136.99
50758	1972	8	120.47
50758	1972	9	73.193
50758	1972	10	31.014
50758	1972	11	16.609
50758	1972	12	4.372
50758	1973	1	4.5802
50758	1973	2	9.2767
50758	1973	3	32.138
50758	1973	4	77.575
50758	1973	5	138.9
50758	1973	6	157.56
50758	1973	7	132.31
50758	1973	8	105.07
50758	1973	9	100.44
50758	1973	10	57.948
50758	1973	11	16.17
50758	1973	12	4.839
50758	1974	1	5.0742
50758	1974	2	10.716
50758	1974	3	32.332
50758	1974	4	80.881
50758	1974	5	143.03
50758	1974	6	120.97
50758	1974	7	141.19
50758	1974	8	114.23
50758	1974	9	66.088
50758	1974	10	51.992
50758	1974	11	16.912
50758	1974	12	6.4434
50758	1975	1	7.744
50758	1975	2	14.701
50758	1975	3	52.107
50758	1975	4	119.88
50758	1975	5	146.31
50758	1975	6	147.07
50758	1975	7	116.77
50758	1975	8	140.01
50758	1975	9	100.76
50758	1975	10	61.636
50758	1975	11	24.216
50758	1975	12	6.564
50758	1976	1	6.959
50758	1976	2	19.096
50758	1976	3	50.089
50758	1976	4	85.222
50758	1976	5	164.63
50758	1976	6	143.57
50758	1976	7	167.72
50758	1976	8	109.54
50758	1976	9	92.481
50758	1976	10	64.134
50758	1976	11	14.234
50758	1976	12	4.5138
50758	1977	1	3.1581
50758	1977	2	9.4503
50758	1977	3	43.982
50758	1977	4	95.604
50758	1977	5	169.71
50758	1977	6	122.79
50758	1977	7	133.72
50758	1977	8	125.79
50758	1977	9	109.78
50758	1977	10	69.149
50758	1977	11	14.673
50758	1977	12	4.6113
50758	1978	1	4.2829
50758	1978	2	9.5124
50758	1978	3	43.017
50758	1978	4	89.296
50758	1978	5	155.85
50758	1978	6	166.71
50758	1978	7	138.69
50758	1978	8	120.81
50758	1978	9	95.57
50758	1978	10	49.808
50758	1978	11	24.783
50758	1978	12	5.7877
50758	1979	1	6.38
50758	1979	2	10.585
50758	1979	3	40.862
50758	1979	4	77.797
50758	1979	5	178.23
50758	1979	6	159.39
50758	1979	7	143.4
50758	1979	8	127.45
50758	1979	9	83.831
50758	1979	10	70.221
50758	1979	11	18.324
50758	1979	12	8.0066
50758	1980	1	4.618
50758	1980	2	12.648
50758	1980	3	48.815
50758	1980	4	78.456
50758	1980	5	164.42
50758	1980	6	153.83
50758	1980	7	130.98
50758	1980	8	124.45
50758	1980	9	74.172
50758	1980	10	48.485
50758	1980	11	18.746
50758	1980	12	6.5648
50758	1981	1	6.5258
50758	1981	2	11.04
50758	1981	3	46.485
50758	1981	4	113.76
50758	1981	5	139.62
50758	1981	6	145.56
50758	1981	7	142.16
50758	1981	8	99.273
50758	1981	9	89.75
50758	1981	10	41.838
50758	1981	11	15.837
50758	1981	12	9.5594
50758	1982	1	10.311
50758	1982	2	18.943
50758	1982	3	51.532
50758	1982	4	119.71
50758	1982	5	137.14
50758	1982	6	196.04
50758	1982	7	170.39
50758	1982	8	129.17
50758	1982	9	78.766
50758	1982	10	55.608
50758	1982	11	14.642
50758	1982	12	5.4616
50758	1983	1	4.7349
50758	1983	2	8.5365
50758	1983	3	54.077
50758	1983	4	90.086
50758	1983	5	136.8
50758	1983	6	97.416
50758	1983	7	105.88
50758	1983	8	111.35
50758	1983	9	76.882
50758	1983	10	58.187
50758	1983	11	23.656
50758	1983	12	7.4623
50758	1984	1	4.1831
50758	1984	2	9.5791
50758	1984	3	29.859
50758	1984	4	85.929
50758	1984	5	137.34
50758	1984	6	133.82
50758	1984	7	116.68
50758	1984	8	103.74
50758	1984	9	82.824
50758	1984	10	49.724
50758	1984	11	18.002
50758	1984	12	6.8959
50758	1985	1	4.0185
50758	1985	2	8.0462
50758	1985	3	43.022
50758	1985	4	96.313
50758	1985	5	171.96
50758	1985	6	138.82
50758	1985	7	118.68
50758	1985	8	87.667
50758	1985	9	66.797
50758	1985	10	46.566
50758	1985	11	16.79
50758	1985	12	2.3058
50758	1986	1	3.8391
50758	1986	2	10.046
50758	1986	3	37.265
50758	1986	4	89.425
50758	1986	5	139.91
50758	1986	6	154.35
50758	1986	7	119.13
50758	1986	8	105.01
50758	1986	9	75.822
50758	1986	10	55.001
50758	1986	11	17.2
50758	1986	12	9.6744
50758	1987	1	4.8831
50758	1987	2	13.416
50758	1987	3	33.014
50758	1987	4	86.585
50758	1987	5	125.01
50758	1987	6	150.4
50758	1987	7	126.46
50758	1987	8	91.959
50758	1987	9	78.1
50758	1987	10	48.411
50758	1987	11	15.358
50758	1987	12	5.175
50758	1988	1	5.7533
50758	1988	2	9.7789
50758	1988	3	37.327
50758	1988	4	73.676
50758	1988	5	100.81
50758	1988	6	158.05
50758	1988	7	107.17
50758	1988	8	110.68
50758	1988	9	75.784
50758	1988	10	48.681
50758	1988	11	23.629
50758	1988	12	5.7866
50758	1989	1	6.0864
50758	1989	2	13.887
50758	1989	3	41.772
50758	1989	4	96.542
50758	1989	5	143.03
50758	1989	6	123.89
50758	1989	7	122.95
50758	1989	8	134.54
50758	1989	9	82.261
50758	1989	10	54.718
50758	1989	11	21.877
50758	1989	12	8.0183
50758	1990	1	4.4109
50758	1990	2	11.808
50758	1990	3	61.374
50758	1990	4	85.385
50758	1990	5	127.3
50758	1990	6	122.97
50758	1990	7	132.51
50758	1990	8	111.46
50758	1990	9	76.47
50758	1990	10	63.123
50758	1990	11	28.577
50758	1990	12	13.25
50758	1991	1	5.1852
50758	1991	2	15.2
50758	1991	3	52.817
50758	1991	4	86.996
50758	1991	5	154.6
50758	1991	6	131.48
50758	1991	7	98.698
50758	1991	8	115.94
50758	1991	9	69.268
50758	1991	10	51.161
50758	1991	11	21.768
50758	1991	12	8.7046
50758	1992	1	5.7046
50758	1992	2	13.24
50758	1992	3	53.759
50758	1992	4	97.001
50758	1992	5	142.7
50758	1992	6	126.49
50758	1992	7	154.01
50758	1992	8	106.98
50758	1992	9	71.459
50758	1992	10	58.478
50758	1992	11	19.919
50758	1992	12	3.8861
50758	1993	1	3.9371
50758	1993	2	13.389
50758	1993	3	54.535
50758	1993	4	94.072
50758	1993	5	154.97
50758	1993	6	113.9
50758	1993	7	120.8
50758	1993	8	100.27
50758	1993	9	87.157
50758	1993	10	60.761
50758	1993	11	15.115
50758	1993	12	4.6838
50758	1994	1	4.5296
50758	1994	2	11.553
50758	1994	3	36.889
50758	1994	4	107.66
50758	1994	5	144.01
50758	1994	6	166.6
50758	1994	7	127.26
50758	1994	8	109.52
50758	1994	9	76.602
50758	1994	10	50.777
50758	1994	11	27.799
50758	1994	12	4.4429
50758	1995	1	6.9328
50758	1995	2	11.942
50758	1995	3	37.519
50758	1995	4	81.017
50758	1995	5	125.15
50758	1995	6	146.18
50758	1995	7	140.44
50758	1995	8	132.16
50758	1995	9	89.977
50758	1995	10	49.251
50758	1995	11	24.38
50758	1995	12	7.5155
50758	1996	1	9.7808
50758	1996	2	23.432
50758	1996	3	55.501
50758	1996	4	100.87
50758	1996	5	158.39
50758	1996	6	150.06
50758	1996	7	122.71
50758	1996	8	112.51
50758	1996	9	94.044
50758	1996	10	62.929
50758	1996	11	18.148
50758	1996	12	6.7135
50758	1997	1	6.8186
50758	1997	2	18.439
50758	1997	3	53.688
50758	1997	4	112.64
50758	1997	5	141.26
50758	1997	6	160.92
50758	1997	7	156.26
50758	1997	8	100.31
50758	1997	9	91.758
50758	1997	10	41.292
50758	1997	11	32.429
50758	1997	12	9.9198
50758	1998	1	6.752
50758	1998	2	26.2
50758	1998	3	60.318
50758	1998	4	117.93
50758	1998	5	170.2
50758	1998	6	137.48
50758	1998	7	128.84
50758	1998	8	87.024
50758	1998	9	83.224
50758	1998	10	47.385
50758	1998	11	9.4262
50758	1998	12	5.7866
50758	1999	1	6.3917
50758	1999	2	13.97
50758	1999	3	32.296
50758	1999	4	87.644
50758	1999	5	137.83
50758	1999	6	144.08
50758	1999	7	139.44
50758	1999	8	113.54
50758	1999	9	87.657
50758	1999	10	53.68
50758	1999	11	18.713
50758	1999	12	5.3693
50758	2000	1	3.3316
50758	2000	2	8.9463
50758	2000	3	36.329
50758	2000	4	78.068
50758	2000	5	151.24
50758	2000	6	187.38
50758	2000	7	150.35
50758	2000	8	110.08
50758	2000	9	84.868
50758	2000	10	43.144
50758	2000	11	15.294
50758	2000	12	3.532
50758	2001	1	3.0366
50758	2001	2	8.435
50758	2001	3	31.166
50758	2001	4	92.549
50758	2001	5	136.26
50758	2001	6	161.79
50758	2001	7	147.61
50758	2001	8	112.49
50758	2001	9	89.863
50758	2001	10	56.672
50758	2001	11	21.865
50758	2001	12	6.3254
50758	2002	1	6.3628
50758	2002	2	14.87
50758	2002	3	57.902
50758	2002	4	74.762
50758	2002	5	138.74
50758	2002	6	107.97
50758	2002	7	109.92
50758	2002	8	103.59
50758	2002	9	83.476
50758	2002	10	35.433
50758	2002	11	9.1966
50758	2002	12	4.1775
50758	2003	1	5.9515
50758	2003	2	15.017
50758	2003	3	53.448
50758	2003	4	106.11
50758	2003	5	142.89
50758	2003	6	151.37
50758	2003	7	104.47
50758	2003	8	83.805
50758	2003	9	64.749
50758	2003	10	36.739
50758	2003	11	14.368
50758	2003	12	3.7857
50758	2004	1	3.5458
50758	2004	2	9.0986
50758	2004	3	41.067
50758	2004	4	83.24
50758	2004	5	123.44
50758	2004	6	161.29
50758	2004	7	122.04
50758	2004	8	114.28
50758	2004	9	75.478
50758	2004	10	52.888
50758	2004	11	20.615
50758	2004	12	6.4067
50758	2005	1	4.8091
50758	2005	2	8.0597
50758	2005	3	39.815
50758	2005	4	71.813
50758	2005	5	116.79
50758	2005	6	120.15
50758	2005	7	90.994
50758	2005	8	101.1
50758	2005	9	78.663
50758	2005	10	60.696
50758	2005	11	16.881
50758	2005	12	4.4406
50758	2006	1	5.0059
50758	2006	2	12.176
50758	2006	3	36.583
50758	2006	4	74.62
50758	2006	5	158.39
50758	2006	6	113.69
50758	2006	7	116.2
50758	2006	8	117.82
50758	2006	9	86.888
50758	2006	10	53.292
50758	2006	11	17.619
50758	2006	12	6.53
50758	2007	1	7.8306
50758	2007	2	17.021
50758	2007	3	35.462
50758	2007	4	76.354
50758	2007	5	105.52
50758	2007	6	155.94
50758	2007	7	148.16
50758	2007	8	115.96
50758	2007	9	76.725
50758	2007	10	51.024
50758	2007	11	21.231
50758	2007	12	6.2071
50758	2008	1	4.8734
50758	2008	2	14.406
50758	2008	3	46.582
50758	2008	4	97.718
50758	2008	5	113.45
50758	2008	6	144.41
50758	2008	7	125.37
50758	2008	8	119.23
50758	2008	9	86.479
50758	2008	10	48.128
50758	2008	11	16.592
50758	2008	12	6.4877
50758	2009	1	4.482
50758	2009	2	10.677
50758	2009	3	28.289
50758	2009	4	96.771
50758	2009	5	166.84
50758	2009	6	93.987
50758	2009	7	125.42
50758	2009	8	116.06
50758	2009	9	78.422
50758	2009	10	41.956
50758	2009	11	17.504
50758	2009	12	4.2935
50758	2010	1	4.9172
50758	2010	2	8.6246
50758	2010	3	25.601
50758	2010	4	61.902
50758	2010	5	107.79
50758	2010	6	165.87
50758	2010	7	132.05
50758	2010	8	98.884
50758	2010	9	95.725
50758	2010	10	47.265
50758	2010	11	17.163
50758	2010	12	4.481
50758	2011	1	3.3524
50758	2011	2	11.814
50758	2011	3	35.572
50758	2011	4	94.453
50758	2011	5	115.25
50758	2011	6	144.55
50758	2011	7	120.62
50758	2011	8	113.41
50758	2011	9	84.063
50758	2011	10	55.18
50758	2011	11	17.454
50758	2011	12	6.4862
50758	2012	1	4.7395
50758	2012	2	16.028
50758	2012	3	44.81
50758	2012	4	90.233
50758	2012	5	133.5
50758	2012	6	120.97
50758	2012	7	117.51
50758	2012	8	115.8
50758	2012	9	66.595
50758	2012	10	38.105
50758	2012	11	10.021
50758	2012	12	3.5978
50758	2013	1	4.0128
50758	2013	2	9.0373
50758	2013	3	25.91
50758	2013	4	65.58
50758	2013	5	137.38
50758	2013	6	112.38
50758	2013	7	112.71
50758	2013	8	93.444
50758	2013	9	80.247
50758	2013	10	43.836
50758	2013	11	16.473
50758	2013	12	4.5972
50758	2014	1	5.8105
50758	2014	2	11.638
50758	2014	3	45.466
50758	2014	4	106.23
50758	2014	5	98.454
50758	2014	6	135
50758	2014	7	109.49
50758	2014	8	95.58
50758	2014	9	69.735
50758	2014	10	50.84
50758	2014	11	20.724
50758	2014	12	5.2414

## Sheet: Monthly precipitation
stationID	YEAR	MONTH	DATA
50758	1970	1	1.4
50758	1970	2	0.9
50758	1970	3	0.2
50758	1970	4	11.8
50758	1970	5	34.1
50758	1970	6	83.9
50758	1970	7	153.1
50758	1970	8	49.8
50758	1970	9	51.8
50758	1970	10	0
50758	1970	11	6.1
50758	1970	12	0.5
50758	1971	1	0.3
50758	1971	2	4.2
50758	1971	3	1.5
50758	1971	4	12.5
50758	1971	5	71.2
50758	1971	6	69.6
50758	1971	7	58.2
50758	1971	8	118.9
50758	1971	9	89.2
50758	1971	10	17.7
50758	1971	11	1.9
50758	1971	12	5.4
50758	1972	1	0.7
50758	1972	2	4.1
50758	1972	3	5.1
50758	1972	4	4
50758	1972	5	47.4
50758	1972	6	133.9
50758	1972	7	91.5
50758	1972	8	55.9
50758	1972	9	78.3
50758	1972	10	43.8
50758	1972	11	9.8
50758	1972	12	1.8
50758	1973	1	0.6
50758	1973	2	6.2
50758	1973	3	3.5
50758	1973	4	7.3
50758	1973	5	50.7
50758	1973	6	31.6
50758	1973	7	142.2
50758	1973	8	111.9
50758	1973	9	14
50758	1973	10	13.8
50758	1973	11	10.5
50758	1973	12	4
50758	1974	1	1.1
50758	1974	2	1
50758	1974	3	9.7
50758	1974	4	10.5
50758	1974	5	71.5
50758	1974	6	75
50758	1974	7	109.5
50758	1974	8	92.6
50758	1974	9	50.2
50758	1974	10	4.6
50758	1974	11	3.7
50758	1974	12	0.4
50758	1975	1	1
50758	1975	2	0.5
50758	1975	3	3.8
50758	1975	4	5.1
50758	1975	5	44
50758	1975	6	87.1
50758	1975	7	258.4
50758	1975	8	30.7
50758	1975	9	34
50758	1975	10	10.2
50758	1975	11	13.3
50758	1975	12	1.6
50758	1976	1	0.6
50758	1976	2	3.6
50758	1976	3	7.9
50758	1976	4	20.4
50758	1976	5	78.3
50758	1976	6	105.2
50758	1976	7	91.3
50758	1976	8	94.4
50758	1976	9	28.8
50758	1976	10	1.1
50758	1976	11	5.4
50758	1976	12	2.5
50758	1977	1	0.6
50758	1977	2	0.3
50758	1977	3	8.1
50758	1977	4	19
50758	1977	5	35.6
50758	1977	6	97.6
50758	1977	7	205.6
50758	1977	8	45.6
50758	1977	9	11.4
50758	1977	10	41.8
50758	1977	11	6.5
50758	1977	12	3.5
50758	1978	1	0.5
50758	1978	2	1.9
50758	1978	3	4.1
50758	1978	4	38.2
50758	1978	5	22
50758	1978	6	77.3
50758	1978	7	108.3
50758	1978	8	45.3
50758	1978	9	59
50758	1978	10	22.5
50758	1978	11	2.2
50758	1978	12	8.7
50758	1979	1	1.4
50758	1979	2	11.1
50758	1979	3	2
50758	1979	4	18
50758	1979	5	17.5
50758	1979	6	56.6
50758	1979	7	132.3
50758	1979	8	60.6
50758	1979	9	51.3
50758	1979	10	3.8
50758	1979	11	2.3
50758	1979	12	10.2
50758	1980	1	2.6
50758	1980	2	1.1
50758	1980	3	5.2
50758	1980	4	12.8
50758	1980	5	5.2
50758	1980	6	90.5
50758	1980	7	78
50758	1980	8	67
50758	1980	9	64.2
50758	1980	10	12.5
50758	1980	11	1.5
50758	1980	12	2.7
50758	1981	1	0.3
50758	1981	2	2.9
50758	1981	3	7.3
50758	1981	4	17.9
50758	1981	5	36.9
50758	1981	6	105.7
50758	1981	7	112.9
50758	1981	8	155.9
50758	1981	9	19.5
50758	1981	10	39.4
50758	1981	11	1.7
50758	1981	12	1.9
50758	1982	1	3.5
50758	1982	2	4.7
50758	1982	3	5.2
50758	1982	4	6.8
50758	1982	5	42.7
50758	1982	6	8.2
50758	1982	7	51.6
50758	1982	8	137.1
50758	1982	9	31.2
50758	1982	10	19.2
50758	1982	11	6.7
50758	1982	12	2
50758	1983	1	0.5
50758	1983	2	0.1
50758	1983	3	0.1
50758	1983	4	77.1
50758	1983	5	80.6
50758	1983	6	96.1
50758	1983	7	153.5
50758	1983	8	106.1
50758	1983	9	48.3
50758	1983	10	13.4
50758	1983	11	16
50758	1983	12	1.4
50758	1984	1	0.8
50758	1984	2	1.9
50758	1984	3	4.6
50758	1984	4	22.6
50758	1984	5	38.1
50758	1984	6	75
50758	1984	7	209.2
50758	1984	8	109.4
50758	1984	9	41.9
50758	1984	10	13.9
50758	1984	11	3.9
50758	1984	12	0.9
50758	1985	1	3.7
50758	1985	2	5.3
50758	1985	3	2.8
50758	1985	4	9.4
50758	1985	5	23.7
50758	1985	6	86.2
50758	1985	7	104.9
50758	1985	8	292.1
50758	1985	9	74.5
50758	1985	10	22.5
50758	1985	11	12
50758	1985	12	2.1
50758	1986	1	0.9
50758	1986	2	1.5
50758	1986	3	6.1
50758	1986	4	5.1
50758	1986	5	22.5
50758	1986	6	96.3
50758	1986	7	170.9
50758	1986	8	81.3
50758	1986	9	68.6
50758	1986	10	1.2
50758	1986	11	3.8
50758	1986	12	0.9
50758	1987	1	5.8
50758	1987	2	4.1
50758	1987	3	8.2
50758	1987	4	6.7
50758	1987	5	59.8
50758	1987	6	68
50758	1987	7	230.3
50758	1987	8	232.6
50758	1987	9	48.1
50758	1987	10	38.9
50758	1987	11	16.4
50758	1987	12	6.3
50758	1988	1	2.1
50758	1988	2	3.2
50758	1988	3	6.7
50758	1988	4	43
50758	1988	5	109.6
50758	1988	6	47.1
50758	1988	7	304.7
50758	1988	8	40.3
50758	1988	9	24.3
50758	1988	10	26.4
50758	1988	11	8.4
50758	1988	12	2.8
50758	1989	1	1.3
50758	1989	2	0.1
50758	1989	3	11.4
50758	1989	4	4.1
50758	1989	5	20.5
50758	1989	6	97.4
50758	1989	7	38.1
50758	1989	8	31
50758	1989	9	39.2
50758	1989	10	23.7
50758	1989	11	4.6
50758	1989	12	11.1
50758	1990	1	0.3
50758	1990	2	4
50758	1990	3	2
50758	1990	4	28.6
50758	1990	5	18.6
50758	1990	6	160.4
50758	1990	7	147.7
50758	1990	8	77.1
50758	1990	9	76.1
50758	1990	10	0.6
50758	1990	11	1.6
50758	1990	12	2.7
50758	1991	1	1.5
50758	1991	2	1.5
50758	1991	3	0.8
50758	1991	4	37.7
50758	1991	5	10.4
50758	1991	6	83.6
50758	1991	7	356.9
50758	1991	8	136.8
50758	1991	9	61.2
50758	1991	10	22
50758	1991	11	1
50758	1991	12	5.7
50758	1992	1	1.8
50758	1992	2	4
50758	1992	3	2.5
50758	1992	4	8.6
50758	1992	5	15.5
50758	1992	6	104.4
50758	1992	7	68.3
50758	1992	8	58.5
50758	1992	9	64.7
50758	1992	10	12.8
50758	1992	11	10.1
50758	1992	12	4.7
50758	1993	1	1.7
50758	1993	2	4.4
50758	1993	3	0.5
50758	1993	4	11.9
50758	1993	5	13.9
50758	1993	6	91.3
50758	1993	7	83.5
50758	1993	8	198.8
50758	1993	9	49.1
50758	1993	10	30.2
50758	1993	11	4.4
50758	1993	12	5.7
50758	1994	1	2.5
50758	1994	2	0.1
50758	1994	3	5.2
50758	1994	4	1.6
50758	1994	5	9.2
50758	1994	6	72.9
50758	1994	7	332.7
50758	1994	8	85.9
50758	1994	9	59.7
50758	1994	10	27.1
50758	1994	11	3.5
50758	1994	12	5.9
50758	1995	1	1.5
50758	1995	2	0.4
50758	1995	3	10.6
50758	1995	4	16.5
50758	1995	5	38
50758	1995	6	59.6
50758	1995	7	63.6
50758	1995	8	6.5
50758	1995	9	78.5
50758	1995	10	32.9
50758	1995	11	0.4
50758	1995	12	1.8
50758	1996	1	0.2
50758	1996	2	0
50758	1996	3	2.5
50758	1996	4	17
50758	1996	5	21.4
50758	1996	6	104.3
50758	1996	7	407.3
50758	1996	8	64.6
50758	1996	9	28.3
50758	1996	10	9.5
50758	1996	11	9.7
50758	1996	12	3
50758	1997	1	1.4
50758	1997	2	0.1
50758	1997	3	5.3
50758	1997	4	15.4
50758	1997	5	49.3
50758	1997	6	71.4
50758	1997	7	106.1
50758	1997	8	289.8
50758	1997	9	29.6
50758	1997	10	10.9
50758	1997	11	0.2
50758	1997	12	1.3
50758	1998	1	0.9
50758	1998	2	2.2
50758	1998	3	8.2
50758	1998	4	12.8
50758	1998	5	38.2
50758	1998	6	145
50758	1998	7	133.8
50758	1998	8	216.1
50758	1998	9	54.4
50758	1998	10	32
50758	1998	11	7.7
50758	1998	12	3.4
50758	1999	1	1.8
50758	1999	2	1
50758	1999	3	3.8
50758	1999	4	27.8
50758	1999	5	18.5
50758	1999	6	42.6
50758	1999	7	124.4
50758	1999	8	107.7
50758	1999	9	6.4
50758	1999	10	9.3
50758	1999	11	0.1
50758	1999	12	5.1
50758	2000	1	10.7
50758	2000	2	2.3
50758	2000	3	4.7
50758	2000	4	15.1
50758	2000	5	14
50758	2000	6	20.8
50758	2000	7	128.1
50758	2000	8	145.2
50758	2000	9	49.2
50758	2000	10	21.4
50758	2000	11	8
50758	2000	12	2.5
50758	2001	1	1
50758	2001	2	0.4
50758	2001	3	10.5
50758	2001	4	12.9
50758	2001	5	20.5
50758	2001	6	14.6
50758	2001	7	143.2
50758	2001	8	84.4
50758	2001	9	33.2
50758	2001	10	1
50758	2001	11	0.5
50758	2001	12	2.1
50758	2002	1	9.7
50758	2002	2	0.4
50758	2002	3	0.1
50758	2002	4	46.5
50758	2002	5	9.3
50758	2002	6	168.4
50758	2002	7	226.3
50758	2002	8	67.5
50758	2002	9	5.4
50758	2002	10	31.3
50758	2002	11	3.7
50758	2002	12	0.1
50758	2003	1	0.3
50758	2003	2	0.3
50758	2003	3	2.8
50758	2003	4	13.2
50758	2003	5	14.8
50758	2003	6	11
50758	2003	7	392.6
50758	2003	8	143.9
50758	2003	9	65.3
50758	2003	10	15.2
50758	2003	11	4
50758	2003	12	1.1
50758	2004	1	1.3
50758	2004	2	6.4
50758	2004	3	0.1
50758	2004	4	13.9
50758	2004	5	30.9
50758	2004	6	39.1
50758	2004	7	105.1
50758	2004	8	126.4
50758	2004	9	29.6
50758	2004	10	13.6
50758	2004	11	4.6
50758	2004	12	4.7
50758	2005	1	4.8
50758	2005	2	0.9
50758	2005	3	8.6
50758	2005	4	56.1
50758	2005	5	32.6
50758	2005	6	168.6
50758	2005	7	183.2
50758	2005	8	63.9
50758	2005	9	55.9
50758	2005	10	3.9
50758	2005	11	6.5
50758	2005	12	1.7
50758	2006	1	5.5
50758	2006	2	1.1
50758	2006	3	6.5
50758	2006	4	20.4
50758	2006	5	9.6
50758	2006	6	138.7
50758	2006	7	234.2
50758	2006	8	80.8
50758	2006	9	38.8
50758	2006	10	5.9
50758	2006	11	1.8
50758	2006	12	0.5
50758	2007	1	7.5
50758	2007	2	7.7
50758	2007	3	18.2
50758	2007	4	45
50758	2007	5	47.1
50758	2007	6	27.9
50758	2007	7	34.4
50758	2007	8	103.7
50758	2007	9	21.9
50758	2007	10	32
50758	2007	11	0.6
50758	2007	12	6.1
50758	2008	1	0.2
50758	2008	2	1
50758	2008	3	40.6
50758	2008	4	21.7
50758	2008	5	47.2
50758	2008	6	68.2
50758	2008	7	216.6
50758	2008	8	52.7
50758	2008	9	51.6
50758	2008	10	25.9
50758	2008	11	1.5
50758	2008	12	4.2
50758	2009	1	5.3
50758	2009	2	2.3
50758	2009	3	17.3
50758	2009	4	16
50758	2009	5	12
50758	2009	6	303.5
50758	2009	7	141.3
50758	2009	8	49.6
50758	2009	9	21.4
50758	2009	10	14.4
50758	2009	11	4.7
50758	2009	12	8.4
50758	2010	1	1.8
50758	2010	2	1.9
50758	2010	3	10.6
50758	2010	4	18.8
50758	2010	5	109.1
50758	2010	6	50.1
50758	2010	7	77.3
50758	2010	8	117.8
50758	2010	9	35.6
50758	2010	10	6.3
50758	2010	11	7
50758	2010	12	8.9
50758	2011	1	0.4
50758	2011	2	0.5
50758	2011	3	4.5
50758	2011	4	10.2
50758	2011	5	85.9
50758	2011	6	37.2
50758	2011	7	120.8
50758	2011	8	94.4
50758	2011	9	24.8
50758	2011	10	5.4
50758	2011	11	4.4
50758	2011	12	0.6
50758	2012	1	0.1
50758	2012	2	0.5
50758	2012	3	9.4
50758	2012	4	14.3
50758	2012	5	27.9
50758	2012	6	105.4
50758	2012	7	227.1
50758	2012	8	41.7
50758	2012	9	86.6
50758	2012	10	41.2
50758	2012	11	5.4
50758	2012	12	4.8
50758	2013	1	1
50758	2013	2	1.8
50758	2013	3	7.1
50758	2013	4	3.4
50758	2013	5	65.2
50758	2013	6	117.1
50758	2013	7	235.3
50758	2013	8	211.6
50758	2013	9	44.7
50758	2013	10	35.2
50758	2013	11	25.1
50758	2013	12	3
50758	2014	1	3.3
50758	2014	2	2.4
50758	2014	3	0.4
50758	2014	4	4.4
50758	2014	5	74.9
50758	2014	6	138.7
50758	2014	7	186
50758	2014	8	95.6
50758	2014	9	73.3
50758	2014	10	24.4
50758	2014	11	3.6
50758	2014	12	3.8
