# Supplementary material for: Spatial and temporal characteristics of drought and its correlation with climate indices in Northeast China
Source: PLoS One. 2021 Nov 18;16(11):e0259774. doi: 10.1371/journal.pone.0259774 (PMC8601439; doi:10.1371/journal.pone.0259774)
Supplement: S1 File — (ZIP) [file pone.0259774.s001.zip › Raw data(Including precipitation and evapotranspiration data of each station)/50774.xlsx]

## Sheet: Monthly evapotranspiration
stationID	YEAR	MONTH	DATA
50774	1970	1	2.8614
50774	1970	2	8.324
50774	1970	3	25.948
50774	1970	4	88.42
50774	1970	5	130.23
50774	1970	6	135.02
50774	1970	7	121.83
50774	1970	8	98.521
50774	1970	9	59.551
50774	1970	10	49.719
50774	1970	11	12.222
50774	1970	12	4.9032
50774	1971	1	5.0566
50774	1971	2	10.511
50774	1971	3	31.951
50774	1971	4	78.683
50774	1971	5	82.902
50774	1971	6	122.09
50774	1971	7	106.16
50774	1971	8	88.041
50774	1971	9	56.316
50774	1971	10	38.882
50774	1971	11	14.851
50774	1971	12	5.7224
50774	1972	1	5.4247
50774	1972	2	9.8591
50774	1972	3	39.178
50774	1972	4	76.252
50774	1972	5	124.52
50774	1972	6	114.44
50774	1972	7	117.24
50774	1972	8	89.412
50774	1972	9	52.444
50774	1972	10	25.225
50774	1972	11	7.8682
50774	1972	12	2.7682
50774	1973	1	2.4891
50774	1973	2	9.334
50774	1973	3	26.04
50774	1973	4	55.932
50774	1973	5	106.37
50774	1973	6	114.95
50774	1973	7	118.01
50774	1973	8	89.669
50774	1973	9	65.458
50774	1973	10	40.035
50774	1973	11	17.359
50774	1973	12	4.7517
50774	1974	1	3.6851
50774	1974	2	8.6533
50774	1974	3	26.842
50774	1974	4	65.121
50774	1974	5	104.56
50774	1974	6	88.177
50774	1974	7	132.47
50774	1974	8	94.635
50774	1974	9	53.512
50774	1974	10	35.448
50774	1974	11	11.786
50774	1974	12	3.1156
50774	1975	1	4.5821
50774	1975	2	8.5217
50774	1975	3	31.644
50774	1975	4	87.148
50774	1975	5	108.95
50774	1975	6	117.04
50774	1975	7	116.68
50774	1975	8	110.47
50774	1975	9	69.414
50774	1975	10	39.777
50774	1975	11	13.35
50774	1975	12	3.7212
50774	1976	1	3.9159
50774	1976	2	11.07
50774	1976	3	31.186
50774	1976	4	69.657
50774	1976	5	114.01
50774	1976	6	120.69
50774	1976	7	136.21
50774	1976	8	88.428
50774	1976	9	64.177
50774	1976	10	45.023
50774	1976	11	11.239
50774	1976	12	3.2104
50774	1977	1	2.7672
50774	1977	2	7.7358
50774	1977	3	33.003
50774	1977	4	70.833
50774	1977	5	117.79
50774	1977	6	109.21
50774	1977	7	120.07
50774	1977	8	101.04
50774	1977	9	78.725
50774	1977	10	45.486
50774	1977	11	13.152
50774	1977	12	3.2437
50774	1978	1	3.1536
50774	1978	2	7.9092
50774	1978	3	32.691
50774	1978	4	69.514
50774	1978	5	119.95
50774	1978	6	128.06
50774	1978	7	124.25
50774	1978	8	91.275
50774	1978	9	69.219
50774	1978	10	31.314
50774	1978	11	11.737
50774	1978	12	3.855
50774	1979	1	4.2937
50774	1979	2	9.0059
50774	1979	3	24.875
50774	1979	4	61.962
50774	1979	5	129.99
50774	1979	6	117.39
50774	1979	7	129.3
50774	1979	8	108.02
50774	1979	9	61.857
50774	1979	10	36.935
50774	1979	11	12.485
50774	1979	12	5.9767
50774	1980	1	3.95
50774	1980	2	10.845
50774	1980	3	34.437
50774	1980	4	59.98
50774	1980	5	117.9
50774	1980	6	122.62
50774	1980	7	115.51
50774	1980	8	101.12
50774	1980	9	58.829
50774	1980	10	30.359
50774	1980	11	12.441
50774	1980	12	5.2076
50774	1981	1	4.7501
50774	1981	2	8.4007
50774	1981	3	28.994
50774	1981	4	76.331
50774	1981	5	103.65
50774	1981	6	112.09
50774	1981	7	120.12
50774	1981	8	82.007
50774	1981	9	63.722
50774	1981	10	30.979
50774	1981	11	10.291
50774	1981	12	4.8804
50774	1982	1	4.7969
50774	1982	2	10.723
50774	1982	3	33.569
50774	1982	4	84.257
50774	1982	5	107.25
50774	1982	6	138.88
50774	1982	7	125.83
50774	1982	8	97.413
50774	1982	9	54.628
50774	1982	10	33.314
50774	1982	11	11.53
50774	1982	12	4.9794
50774	1983	1	5.654
50774	1983	2	7.8522
50774	1983	3	37.779
50774	1983	4	73.496
50774	1983	5	100.72
50774	1983	6	80.065
50774	1983	7	106.27
50774	1983	8	97.353
50774	1983	9	56.972
50774	1983	10	38.781
50774	1983	11	12.89
50774	1983	12	4.4544
50774	1984	1	2.9321
50774	1984	2	7.4213
50774	1984	3	25.842
50774	1984	4	73.833
50774	1984	5	99.613
50774	1984	6	113.69
50774	1984	7	108.83
50774	1984	8	91.546
50774	1984	9	60.264
50774	1984	10	36.518
50774	1984	11	15.253
50774	1984	12	3.6495
50774	1985	1	2.678
50774	1985	2	7.8132
50774	1985	3	33.536
50774	1985	4	71.719
50774	1985	5	122.46
50774	1985	6	117.23
50774	1985	7	109.43
50774	1985	8	81.706
50774	1985	9	53.383
50774	1985	10	36.877
50774	1985	11	12.636
50774	1985	12	2.96
50774	1986	1	3.8208
50774	1986	2	9.9639
50774	1986	3	32.418
50774	1986	4	70.354
50774	1986	5	107.24
50774	1986	6	113.49
50774	1986	7	110.24
50774	1986	8	83.23
50774	1986	9	57.298
50774	1986	10	34.74
50774	1986	11	11.093
50774	1986	12	3.9479
50774	1987	1	4.1062
50774	1987	2	10.543
50774	1987	3	26.97
50774	1987	4	73.075
50774	1987	5	107.97
50774	1987	6	134.58
50774	1987	7	113.46
50774	1987	8	83.343
50774	1987	9	57.886
50774	1987	10	40.022
50774	1987	11	10.031
50774	1987	12	5.3211
50774	1988	1	6.4035
50774	1988	2	9.1432
50774	1988	3	30.097
50774	1988	4	70.901
50774	1988	5	99.387
50774	1988	6	124.15
50774	1988	7	112.6
50774	1988	8	88.954
50774	1988	9	59.443
50774	1988	10	36.069
50774	1988	11	19.162
50774	1988	12	5.702
50774	1989	1	4.8115
50774	1989	2	12.168
50774	1989	3	36.822
50774	1989	4	76.214
50774	1989	5	117.9
50774	1989	6	107.25
50774	1989	7	108.15
50774	1989	8	110.4
50774	1989	9	58.387
50774	1989	10	32.765
50774	1989	11	10.488
50774	1989	12	5.0071
50774	1990	1	3.4224
50774	1990	2	10.393
50774	1990	3	44.851
50774	1990	4	72.401
50774	1990	5	108.54
50774	1990	6	103.75
50774	1990	7	119.04
50774	1990	8	89.818
50774	1990	9	56.997
50774	1990	10	46.074
50774	1990	11	18.247
50774	1990	12	8.2114
50774	1991	1	3.7516
50774	1991	2	10.945
50774	1991	3	37.254
50774	1991	4	72.318
50774	1991	5	112.3
50774	1991	6	101.81
50774	1991	7	95.334
50774	1991	8	97.929
50774	1991	9	53.477
50774	1991	10	33.889
50774	1991	11	15.454
50774	1991	12	4.7942
50774	1992	1	3.9863
50774	1992	2	12.407
50774	1992	3	37.616
50774	1992	4	70.842
50774	1992	5	105.74
50774	1992	6	99.678
50774	1992	7	119.49
50774	1992	8	93.686
50774	1992	9	54.525
50774	1992	10	36.021
50774	1992	11	12.377
50774	1992	12	3.6663
50774	1993	1	3.8373
50774	1993	2	13.561
50774	1993	3	35.85
50774	1993	4	70.982
50774	1993	5	117.56
50774	1993	6	86.789
50774	1993	7	109.38
50774	1993	8	94.743
50774	1993	9	60.391
50774	1993	10	39.429
50774	1993	11	10.97
50774	1993	12	3.2414
50774	1994	1	3.0337
50774	1994	2	11.238
50774	1994	3	30.062
50774	1994	4	76.835
50774	1994	5	102.59
50774	1994	6	120.68
50774	1994	7	117.43
50774	1994	8	93.824
50774	1994	9	54.825
50774	1994	10	38.57
50774	1994	11	16.922
50774	1994	12	2.0466
50774	1995	1	4.1108
50774	1995	2	8.8374
50774	1995	3	31.837
50774	1995	4	65.078
50774	1995	5	105.76
50774	1995	6	116.01
50774	1995	7	109.25
50774	1995	8	92.46
50774	1995	9	50.84
50774	1995	10	30.531
50774	1995	11	12.969
50774	1995	12	3.3491
50774	1996	1	5.725
50774	1996	2	12.917
50774	1996	3	32.73
50774	1996	4	78.673
50774	1996	5	114.15
50774	1996	6	100.38
50774	1996	7	109.81
50774	1996	8	89.813
50774	1996	9	58.097
50774	1996	10	34.176
50774	1996	11	8.4903
50774	1996	12	2.9368
50774	1997	1	4.0878
50774	1997	2	11.944
50774	1997	3	31.889
50774	1997	4	74.474
50774	1997	5	99.559
50774	1997	6	107.77
50774	1997	7	128.63
50774	1997	8	87.077
50774	1997	9	59.48
50774	1997	10	27.141
50774	1997	11	15.125
50774	1997	12	4.7533
50774	1998	1	3.2183
50774	1998	2	14.117
50774	1998	3	43.112
50774	1998	4	93.914
50774	1998	5	124.05
50774	1998	6	110.53
50774	1998	7	118.24
50774	1998	8	75.99
50774	1998	9	65.781
50774	1998	10	39.268
50774	1998	11	8.4931
50774	1998	12	4.2754
50774	1999	1	6.3863
50774	1999	2	11.011
50774	1999	3	25.244
50774	1999	4	78.262
50774	1999	5	106.18
50774	1999	6	110.36
50774	1999	7	126.93
50774	1999	8	91.581
50774	1999	9	66.084
50774	1999	10	37.904
50774	1999	11	12.433
50774	1999	12	3.8767
50774	2000	1	3.4161
50774	2000	2	9.9084
50774	2000	3	34.684
50774	2000	4	60.066
50774	2000	5	99.643
50774	2000	6	137.43
50774	2000	7	129.06
50774	2000	8	102.04
50774	2000	9	65.594
50774	2000	10	37.92
50774	2000	11	12.404
50774	2000	12	2.6713
50774	2001	1	3.5514
50774	2001	2	10.441
50774	2001	3	28.26
50774	2001	4	74.811
50774	2001	5	116.42
50774	2001	6	145.38
50774	2001	7	131.99
50774	2001	8	97.166
50774	2001	9	68.69
50774	2001	10	41.085
50774	2001	11	13.747
50774	2001	12	4.4969
50774	2002	1	5.7524
50774	2002	2	14.886
50774	2002	3	42.511
50774	2002	4	65.548
50774	2002	5	111.42
50774	2002	6	102.54
50774	2002	7	109.79
50774	2002	8	84.182
50774	2002	9	66.03
50774	2002	10	30.024
50774	2002	11	6.9415
50774	2002	12	2.7155
50774	2003	1	3.1641
50774	2003	2	8.2587
50774	2003	3	39.585
50774	2003	4	88.487
50774	2003	5	111.23
50774	2003	6	116.7
50774	2003	7	108.7
50774	2003	8	83.729
50774	2003	9	60.974
50774	2003	10	34.216
50774	2003	11	11.38
50774	2003	12	3.7615
50774	2004	1	3.8423
50774	2004	2	11.359
50774	2004	3	36.17
50774	2004	4	73.268
50774	2004	5	104.1
50774	2004	6	130.93
50774	2004	7	111.07
50774	2004	8	92.016
50774	2004	9	63.68
50774	2004	10	36.469
50774	2004	11	15.345
50774	2004	12	4.4857
50774	2005	1	4.4411
50774	2005	2	8.0741
50774	2005	3	35.131
50774	2005	4	56.503
50774	2005	5	88.857
50774	2005	6	116.74
50774	2005	7	101.01
50774	2005	8	96.996
50774	2005	9	60.849
50774	2005	10	41.554
50774	2005	11	11.799
50774	2005	12	3.5572
50774	2006	1	5.2685
50774	2006	2	11.602
50774	2006	3	27.622
50774	2006	4	63.279
50774	2006	5	125.8
50774	2006	6	96.483
50774	2006	7	115.61
50774	2006	8	101.66
50774	2006	9	60.518
50774	2006	10	36.83
50774	2006	11	10.689
50774	2006	12	3.5912
50774	2007	1	5.099
50774	2007	2	12.262
50774	2007	3	30.559
50774	2007	4	71.99
50774	2007	5	93.487
50774	2007	6	136.16
50774	2007	7	136.7
50774	2007	8	102.88
50774	2007	9	57.576
50774	2007	10	41.606
50774	2007	11	13.674
50774	2007	12	3.563
50774	2008	1	5.3102
50774	2008	2	12.541
50774	2008	3	38.676
50774	2008	4	75.455
50774	2008	5	88.441
50774	2008	6	127.63
50774	2008	7	113.34
50774	2008	8	100.12
50774	2008	9	59.981
50774	2008	10	32.318
50774	2008	11	10.291
50774	2008	12	5.4955
50774	2009	1	4.1164
50774	2009	2	9.3372
50774	2009	3	26.183
50774	2009	4	77.623
50774	2009	5	121.74
50774	2009	6	84.501
50774	2009	7	103.75
50774	2009	8	95.831
50774	2009	9	58.458
50774	2009	10	32.341
50774	2009	11	12.082
50774	2009	12	4.3162
50774	2010	1	5.1417
50774	2010	2	8.8197
50774	2010	3	24.781
50774	2010	4	56.929
50774	2010	5	99.672
50774	2010	6	139.22
50774	2010	7	101.99
50774	2010	8	88.412
50774	2010	9	68.163
50774	2010	10	32.627
50774	2010	11	9.8699
50774	2010	12	3.5195
50774	2011	1	3.4123
50774	2011	2	10.641
50774	2011	3	29.435
50774	2011	4	64.781
50774	2011	5	90.94
50774	2011	6	101.07
50774	2011	7	114.74
50774	2011	8	85.727
50774	2011	9	58.231
50774	2011	10	31.253
50774	2011	11	8.9302
50774	2011	12	2.5607
50774	2012	1	2.3574
50774	2012	2	8.2274
50774	2012	3	27.39
50774	2012	4	59.622
50774	2012	5	99.759
50774	2012	6	107.44
50774	2012	7	102.49
50774	2012	8	95.068
50774	2012	9	46.859
50774	2012	10	27.041
50774	2012	11	7.1147
50774	2012	12	2.9914
50774	2013	1	4.1269
50774	2013	2	9.3596
50774	2013	3	27.687
50774	2013	4	57.772
50774	2013	5	111.96
50774	2013	6	105.9
50774	2013	7	110.14
50774	2013	8	81.257
50774	2013	9	65.449
50774	2013	10	36.129
50774	2013	11	11.485
50774	2013	12	3.0259
50774	2014	1	4.6141
50774	2014	2	9.6741
50774	2014	3	37.72
50774	2014	4	88.228
50774	2014	5	85.148
50774	2014	6	116.44
50774	2014	7	98.707
50774	2014	8	91.499
50774	2014	9	58.992
50774	2014	10	39.843
50774	2014	11	15.225
50774	2014	12	3.9878

## Sheet: Monthly precipitation
stationID	YEAR	MONTH	DATA
50774	1970	1	2.9
50774	1970	2	3.5
50774	1970	3	4.5
50774	1970	4	18.8
50774	1970	5	41.4
50774	1970	6	67.9
50774	1970	7	109.2
50774	1970	8	126.7
50774	1970	9	93.4
50774	1970	10	1.7
50774	1970	11	18.7
50774	1970	12	4.1
50774	1971	1	3.7
50774	1971	2	5.6
50774	1971	3	7.7
50774	1971	4	10.7
50774	1971	5	115.7
50774	1971	6	135
50774	1971	7	131.6
50774	1971	8	249.8
50774	1971	9	84.1
50774	1971	10	23.9
50774	1971	11	1.3
50774	1971	12	7.9
50774	1972	1	1
50774	1972	2	4.1
50774	1972	3	1.9
50774	1972	4	3.7
50774	1972	5	61.1
50774	1972	6	67.6
50774	1972	7	114.4
50774	1972	8	134.6
50774	1972	9	67.8
50774	1972	10	68.5
50774	1972	11	32.9
50774	1972	12	7.7
50774	1973	1	3.8
50774	1973	2	4.1
50774	1973	3	10.1
50774	1973	4	33.4
50774	1973	5	42
50774	1973	6	100.2
50774	1973	7	228.2
50774	1973	8	189.3
50774	1973	9	48.5
50774	1973	10	7.1
50774	1973	11	8.7
50774	1973	12	5.7
50774	1974	1	3.6
50774	1974	2	2.1
50774	1974	3	15.3
50774	1974	4	19.8
50774	1974	5	56
50774	1974	6	164.6
50774	1974	7	130.3
50774	1974	8	119.4
50774	1974	9	129.9
50774	1974	10	26.7
50774	1974	11	11.6
50774	1974	12	3.7
50774	1975	1	6.4
50774	1975	2	0.5
50774	1975	3	15.5
50774	1975	4	15.9
50774	1975	5	29.3
50774	1975	6	104.3
50774	1975	7	102.6
50774	1975	8	162.2
50774	1975	9	55.6
50774	1975	10	22.1
50774	1975	11	5.8
50774	1975	12	1.8
50774	1976	1	3.4
50774	1976	2	15.5
50774	1976	3	8.5
50774	1976	4	32.3
50774	1976	5	95
50774	1976	6	94.4
50774	1976	7	94.4
50774	1976	8	146.1
50774	1976	9	5.4
50774	1976	10	4.9
50774	1976	11	2.9
50774	1976	12	10.4
50774	1977	1	1.7
50774	1977	2	5.4
50774	1977	3	6.5
50774	1977	4	33.6
50774	1977	5	106
50774	1977	6	69.6
50774	1977	7	175.4
50774	1977	8	73.5
50774	1977	9	32.2
50774	1977	10	30
50774	1977	11	6
50774	1977	12	9.3
50774	1978	1	0.7
50774	1978	2	1.6
50774	1978	3	7.7
50774	1978	4	27.4
50774	1978	5	21
50774	1978	6	75.2
50774	1978	7	238.6
50774	1978	8	121.3
50774	1978	9	47.2
50774	1978	10	24.7
50774	1978	11	11.5
50774	1978	12	4.5
50774	1979	1	4.9
50774	1979	2	8.9
50774	1979	3	17.8
50774	1979	4	19.2
50774	1979	5	13.5
50774	1979	6	205.5
50774	1979	7	120.2
50774	1979	8	62.4
50774	1979	9	69.9
50774	1979	10	13
50774	1979	11	15.3
50774	1979	12	7.3
50774	1980	1	2.4
50774	1980	2	3.3
50774	1980	3	7.5
50774	1980	4	28.7
50774	1980	5	34.2
50774	1980	6	111.4
50774	1980	7	151.2
50774	1980	8	117.1
50774	1980	9	108.2
50774	1980	10	38.1
50774	1980	11	3.3
50774	1980	12	5.3
50774	1981	1	0.5
50774	1981	2	2.5
50774	1981	3	9.2
50774	1981	4	23.8
50774	1981	5	52.8
50774	1981	6	117.1
50774	1981	7	161.4
50774	1981	8	156.7
50774	1981	9	62.2
50774	1981	10	67.3
50774	1981	11	7.2
50774	1981	12	5.1
50774	1982	1	7.5
50774	1982	2	3.9
50774	1982	3	7
50774	1982	4	37.3
50774	1982	5	37.9
50774	1982	6	21.2
50774	1982	7	88.4
50774	1982	8	204.6
50774	1982	9	61.7
50774	1982	10	13.1
50774	1982	11	6.1
50774	1982	12	16.7
50774	1983	1	2.5
50774	1983	2	3.4
50774	1983	3	4.2
50774	1983	4	63.4
50774	1983	5	39.6
50774	1983	6	80.3
50774	1983	7	217.3
50774	1983	8	69
50774	1983	9	86.8
50774	1983	10	22.7
50774	1983	11	22.5
50774	1983	12	5.1
50774	1984	1	5.4
50774	1984	2	5
50774	1984	3	4.2
50774	1984	4	16.4
50774	1984	5	59.3
50774	1984	6	106.1
50774	1984	7	152.2
50774	1984	8	182.6
50774	1984	9	127.7
50774	1984	10	25.4
50774	1984	11	11.6
50774	1984	12	3.9
50774	1985	1	6.6
50774	1985	2	13.9
50774	1985	3	21.8
50774	1985	4	21.2
50774	1985	5	63.1
50774	1985	6	127.8
50774	1985	7	225.2
50774	1985	8	340.8
50774	1985	9	97.8
50774	1985	10	42.3
50774	1985	11	28.1
50774	1985	12	6.9
50774	1986	1	4.4
50774	1986	2	3
50774	1986	3	13.3
50774	1986	4	10.1
50774	1986	5	27.8
50774	1986	6	178.1
50774	1986	7	59.8
50774	1986	8	96.2
50774	1986	9	70.3
50774	1986	10	1.9
50774	1986	11	16.2
50774	1986	12	8.1
50774	1987	1	10.3
50774	1987	2	6.4
50774	1987	3	7.7
50774	1987	4	11.7
50774	1987	5	75.6
50774	1987	6	45
50774	1987	7	184.2
50774	1987	8	207.3
50774	1987	9	129.1
50774	1987	10	50.5
50774	1987	11	30.4
50774	1987	12	10.5
50774	1988	1	11.4
50774	1988	2	3.5
50774	1988	3	5.6
50774	1988	4	27.4
50774	1988	5	53.8
50774	1988	6	83.6
50774	1988	7	193
50774	1988	8	209.7
50774	1988	9	56.8
50774	1988	10	42.7
50774	1988	11	11.9
50774	1988	12	3.9
50774	1989	1	4.8
50774	1989	2	0.9
50774	1989	3	10
50774	1989	4	15.5
50774	1989	5	29.5
50774	1989	6	125.3
50774	1989	7	173.5
50774	1989	8	21.7
50774	1989	9	95.7
50774	1989	10	35
50774	1989	11	6.1
50774	1989	12	21.7
50774	1990	1	3.2
50774	1990	2	10.7
50774	1990	3	2.7
50774	1990	4	6.5
50774	1990	5	26.4
50774	1990	6	141.9
50774	1990	7	199.6
50774	1990	8	295.9
50774	1990	9	76.8
50774	1990	10	11.7
50774	1990	11	2.2
50774	1990	12	3.5
50774	1991	1	4.7
50774	1991	2	2.1
50774	1991	3	0.9
50774	1991	4	31.6
50774	1991	5	23.8
50774	1991	6	133.1
50774	1991	7	194.3
50774	1991	8	101.6
50774	1991	9	92
50774	1991	10	88
50774	1991	11	4.4
50774	1991	12	6
50774	1992	1	4.4
50774	1992	2	6.6
50774	1992	3	1
50774	1992	4	15.3
50774	1992	5	26.4
50774	1992	6	117.6
50774	1992	7	126.9
50774	1992	8	104.9
50774	1992	9	81.2
50774	1992	10	20.4
50774	1992	11	8
50774	1992	12	8
50774	1993	1	5.2
50774	1993	2	9.2
50774	1993	3	1.4
50774	1993	4	20.4
50774	1993	5	15.2
50774	1993	6	200
50774	1993	7	159.2
50774	1993	8	121.4
50774	1993	9	109.4
50774	1993	10	52.2
50774	1993	11	14.4
50774	1993	12	8.9
50774	1994	1	4.5
50774	1994	2	2
50774	1994	3	20.4
50774	1994	4	22
50774	1994	5	56.5
50774	1994	6	25.8
50774	1994	7	136.6
50774	1994	8	110.9
50774	1994	9	121.6
50774	1994	10	41.5
50774	1994	11	16.9
50774	1994	12	20
50774	1995	1	6.8
50774	1995	2	6.3
50774	1995	3	15.2
50774	1995	4	46.8
50774	1995	5	76.8
50774	1995	6	74.3
50774	1995	7	141.5
50774	1995	8	101
50774	1995	9	88.2
50774	1995	10	38.4
50774	1995	11	5.5
50774	1995	12	6.1
50774	1996	1	2
50774	1996	2	1.4
50774	1996	3	15.5
50774	1996	4	11.4
50774	1996	5	23.8
50774	1996	6	193.1
50774	1996	7	104
50774	1996	8	92.3
50774	1996	9	38.1
50774	1996	10	11.5
50774	1996	11	29
50774	1996	12	10.3
50774	1997	1	12
50774	1997	2	1
50774	1997	3	14.2
50774	1997	4	17.9
50774	1997	5	86.1
50774	1997	6	97.4
50774	1997	7	198.8
50774	1997	8	240.2
50774	1997	9	48.7
50774	1997	10	57.1
50774	1997	11	1.3
50774	1997	12	6.1
50774	1998	1	2.3
50774	1998	2	0.6
50774	1998	3	17.7
50774	1998	4	29.3
50774	1998	5	62.3
50774	1998	6	112.1
50774	1998	7	62.2
50774	1998	8	112.1
50774	1998	9	100.6
50774	1998	10	34.2
50774	1998	11	15.5
50774	1998	12	6.5
50774	1999	1	2.7
50774	1999	2	9.1
50774	1999	3	9.5
50774	1999	4	6.2
50774	1999	5	41
50774	1999	6	87.3
50774	1999	7	89.4
50774	1999	8	134.4
50774	1999	9	16.7
50774	1999	10	33.3
50774	1999	11	5.9
50774	1999	12	14.9
50774	2000	1	11.8
50774	2000	2	1
50774	2000	3	18.9
50774	2000	4	39.7
50774	2000	5	67.9
50774	2000	6	84.2
50774	2000	7	202
50774	2000	8	74.1
50774	2000	9	29.2
50774	2000	10	42.7
50774	2000	11	4.8
50774	2000	12	9.8
50774	2001	1	6.2
50774	2001	2	2.8
50774	2001	3	46.5
50774	2001	4	19.6
50774	2001	5	48.9
50774	2001	6	17.2
50774	2001	7	139.4
50774	2001	8	81.5
50774	2001	9	34.1
50774	2001	10	10.8
50774	2001	11	8
50774	2001	12	6
50774	2002	1	10.9
50774	2002	2	8.4
50774	2002	3	7.1
50774	2002	4	34.6
50774	2002	5	45.1
50774	2002	6	106
50774	2002	7	109.6
50774	2002	8	119.1
50774	2002	9	9.9
50774	2002	10	74.3
50774	2002	11	12.4
50774	2002	12	7.6
50774	2003	1	5
50774	2003	2	2.6
50774	2003	3	4.4
50774	2003	4	14.6
50774	2003	5	55.5
50774	2003	6	58.4
50774	2003	7	165.4
50774	2003	8	355
50774	2003	9	92.8
50774	2003	10	35.5
50774	2003	11	22.1
50774	2003	12	11.4
50774	2004	1	8.2
50774	2004	2	26.6
50774	2004	3	12.1
50774	2004	4	14.2
50774	2004	5	52.2
50774	2004	6	30.6
50774	2004	7	179.9
50774	2004	8	151.1
50774	2004	9	45.4
50774	2004	10	31.4
50774	2004	11	20.2
50774	2004	12	18.1
50774	2005	1	13.5
50774	2005	2	5.1
50774	2005	3	4.4
50774	2005	4	69.6
50774	2005	5	71.8
50774	2005	6	61.9
50774	2005	7	275.7
50774	2005	8	72.9
50774	2005	9	100.9
50774	2005	10	23.3
50774	2005	11	6.6
50774	2005	12	6.6
50774	2006	1	8.2
50774	2006	2	4.8
50774	2006	3	26.7
50774	2006	4	20.2
50774	2006	5	19.8
50774	2006	6	115.2
50774	2006	7	239.4
50774	2006	8	55.9
50774	2006	9	52.3
50774	2006	10	14.9
50774	2006	11	23.1
50774	2006	12	4.4
50774	2007	1	6.6
50774	2007	2	17.3
50774	2007	3	14.2
50774	2007	4	11.7
50774	2007	5	59
50774	2007	6	91
50774	2007	7	97.5
50774	2007	8	98
50774	2007	9	43.4
50774	2007	10	26.4
50774	2007	11	1.9
50774	2007	12	14.5
50774	2008	1	0.6
50774	2008	2	7.2
50774	2008	3	33.2
50774	2008	4	34.6
50774	2008	5	64
50774	2008	6	33.1
50774	2008	7	63.5
50774	2008	8	88.6
50774	2008	9	73
50774	2008	10	44.7
50774	2008	11	10.6
50774	2008	12	9.8
50774	2009	1	9
50774	2009	2	7.5
50774	2009	3	20.8
50774	2009	4	16
50774	2009	5	22.4
50774	2009	6	243.2
50774	2009	7	238.1
50774	2009	8	137.1
50774	2009	9	34.6
50774	2009	10	6.6
50774	2009	11	19.2
50774	2009	12	13.9
50774	2010	1	12.9
50774	2010	2	7.3
50774	2010	3	23.4
50774	2010	4	37.8
50774	2010	5	92.7
50774	2010	6	31.3
50774	2010	7	173.3
50774	2010	8	153.3
50774	2010	9	8.8
50774	2010	10	17.3
50774	2010	11	29.7
50774	2010	12	32.9
50774	2011	1	5.3
50774	2011	2	1.2
50774	2011	3	16.1
50774	2011	4	15.5
50774	2011	5	64.1
50774	2011	6	171
50774	2011	7	115.4
50774	2011	8	158.3
50774	2011	9	76
50774	2011	10	17.7
50774	2011	11	9
50774	2011	12	8.4
50774	2012	1	3.3
50774	2012	2	3.7
50774	2012	3	23.9
50774	2012	4	44.8
50774	2012	5	33.3
50774	2012	6	139.2
50774	2012	7	198.9
50774	2012	8	145
50774	2012	9	122.6
50774	2012	10	46.5
50774	2012	11	20.4
50774	2012	12	15.7
50774	2013	1	6.9
50774	2013	2	10.9
50774	2013	3	17
50774	2013	4	7.1
50774	2013	5	84.7
50774	2013	6	84.4
50774	2013	7	181.4
50774	2013	8	213.4
50774	2013	9	57.4
50774	2013	10	27.7
50774	2013	11	50.2
50774	2013	12	3.2
50774	2014	1	8
50774	2014	2	13.9
50774	2014	3	1.7
50774	2014	4	4.2
50774	2014	5	110.8
50774	2014	6	140.1
50774	2014	7	251.7
50774	2014	8	53.9
50774	2014	9	97.8
50774	2014	10	19.8
50774	2014	11	10.1
50774	2014	12	18.7
