# Supplementary material for: Spatial and temporal characteristics of drought and its correlation with climate indices in Northeast China
Source: PLoS One. 2021 Nov 18;16(11):e0259774. doi: 10.1371/journal.pone.0259774 (PMC8601439; doi:10.1371/journal.pone.0259774)
Supplement: S1 File — (ZIP) [file pone.0259774.s001.zip › Raw data(Including precipitation and evapotranspiration data of each station)/50844.xlsx]

## Sheet: Monthly evapotranspiration
stationID	YEAR	MONTH	DATA
50844	1970	1	6.2091
50844	1970	2	16.142
50844	1970	3	46.949
50844	1970	4	125.79
50844	1970	5	164.61
50844	1970	6	181.29
50844	1970	7	119.73
50844	1970	8	148.11
50844	1970	9	92.389
50844	1970	10	76.339
50844	1970	11	22.933
50844	1970	12	15.254
50844	1971	1	15.532
50844	1971	2	14.166
50844	1971	3	56.016
50844	1971	4	132.54
50844	1971	5	137.45
50844	1971	6	136.3
50844	1971	7	145.73
50844	1971	8	128.71
50844	1971	9	82.819
50844	1971	10	70.582
50844	1971	11	28.628
50844	1971	12	14.477
50844	1972	1	13.815
50844	1972	2	19.245
50844	1972	3	64.188
50844	1972	4	110.23
50844	1972	5	170.28
50844	1972	6	153.44
50844	1972	7	171.08
50844	1972	8	149.54
50844	1972	9	83.538
50844	1972	10	41.188
50844	1972	11	21.682
50844	1972	12	6.3995
50844	1973	1	7.4075
50844	1973	2	16.225
50844	1973	3	51.904
50844	1973	4	109.1
50844	1973	5	159.17
50844	1973	6	156.17
50844	1973	7	144.01
50844	1973	8	124.08
50844	1973	9	106.95
50844	1973	10	69.336
50844	1973	11	25.47
50844	1973	12	13.086
50844	1974	1	8.268
50844	1974	2	13.893
50844	1974	3	41.568
50844	1974	4	106.59
50844	1974	5	160.34
50844	1974	6	143.54
50844	1974	7	152.95
50844	1974	8	133.07
50844	1974	9	74.725
50844	1974	10	62.846
50844	1974	11	25.341
50844	1974	12	9.7083
50844	1975	1	12.498
50844	1975	2	19.171
50844	1975	3	60.745
50844	1975	4	129.42
50844	1975	5	152.99
50844	1975	6	142.35
50844	1975	7	149.8
50844	1975	8	167.49
50844	1975	9	112.71
50844	1975	10	64.87
50844	1975	11	30.451
50844	1975	12	15.631
50844	1976	1	15.053
50844	1976	2	27.836
50844	1976	3	52.417
50844	1976	4	97.203
50844	1976	5	172.39
50844	1976	6	135.56
50844	1976	7	177.55
50844	1976	8	125.1
50844	1976	9	94.574
50844	1976	10	61.898
50844	1976	11	15.198
50844	1976	12	6.3407
50844	1977	1	5.9873
50844	1977	2	12.591
50844	1977	3	46.741
50844	1977	4	109.65
50844	1977	5	176.81
50844	1977	6	135
50844	1977	7	148.13
50844	1977	8	140.77
50844	1977	9	119.96
50844	1977	10	78.233
50844	1977	11	19.306
50844	1977	12	7.5047
50844	1978	1	8.3084
50844	1978	2	16.56
50844	1978	3	58.181
50844	1978	4	109.51
50844	1978	5	179.82
50844	1978	6	167.35
50844	1978	7	159.03
50844	1978	8	135.8
50844	1978	9	105.44
50844	1978	10	59.333
50844	1978	11	30.497
50844	1978	12	16.15
50844	1979	1	15.726
50844	1979	2	20.783
50844	1979	3	49.535
50844	1979	4	84.381
50844	1979	5	197.88
50844	1979	6	169.84
50844	1979	7	143.86
50844	1979	8	139.61
50844	1979	9	97.643
50844	1979	10	74.378
50844	1979	11	23.079
50844	1979	12	11.258
50844	1980	1	7.3622
50844	1980	2	20.644
50844	1980	3	65.319
50844	1980	4	84.502
50844	1980	5	181.98
50844	1980	6	166.45
50844	1980	7	144.96
50844	1980	8	123.98
50844	1980	9	96.267
50844	1980	10	57.344
50844	1980	11	24.458
50844	1980	12	11.244
50844	1981	1	13.124
50844	1981	2	18.26
50844	1981	3	52.571
50844	1981	4	130.27
50844	1981	5	146.58
50844	1981	6	172.09
50844	1981	7	157.42
50844	1981	8	117.49
50844	1981	9	100.32
50844	1981	10	50.068
50844	1981	11	19.85
50844	1981	12	14.309
50844	1982	1	17.537
50844	1982	2	25.633
50844	1982	3	61.311
50844	1982	4	129.49
50844	1982	5	145.69
50844	1982	6	195.79
50844	1982	7	166.85
50844	1982	8	149.25
50844	1982	9	98.495
50844	1982	10	64.918
50844	1982	11	20.069
50844	1982	12	9.8804
50844	1983	1	10.483
50844	1983	2	17.029
50844	1983	3	64.419
50844	1983	4	105.14
50844	1983	5	152.04
50844	1983	6	113.67
50844	1983	7	120.72
50844	1983	8	128.13
50844	1983	9	92.348
50844	1983	10	72.471
50844	1983	11	25.52
50844	1983	12	9.1919
50844	1984	1	6.53
50844	1984	2	15.312
50844	1984	3	35.677
50844	1984	4	101.08
50844	1984	5	160.45
50844	1984	6	167.82
50844	1984	7	150.55
50844	1984	8	126.15
50844	1984	9	94.342
50844	1984	10	58.9
50844	1984	11	29.621
50844	1984	12	12.967
50844	1985	1	8.718
50844	1985	2	15.892
50844	1985	3	62.436
50844	1985	4	117.31
50844	1985	5	199.99
50844	1985	6	154.13
50844	1985	7	138.68
50844	1985	8	107.97
50844	1985	9	82.447
50844	1985	10	62.239
50844	1985	11	27.016
50844	1985	12	8.6962
50844	1986	1	12.782
50844	1986	2	22.64
50844	1986	3	52.561
50844	1986	4	109.61
50844	1986	5	162.65
50844	1986	6	154.51
50844	1986	7	123.2
50844	1986	8	126.57
50844	1986	9	87.221
50844	1986	10	60.304
50844	1986	11	26.515
50844	1986	12	14.498
50844	1987	1	9.083
50844	1987	2	21.101
50844	1987	3	46.586
50844	1987	4	108.6
50844	1987	5	151.67
50844	1987	6	175.55
50844	1987	7	142
50844	1987	8	101.3
50844	1987	9	93.463
50844	1987	10	61.584
50844	1987	11	19.993
50844	1987	12	11.112
50844	1988	1	12.431
50844	1988	2	17.042
50844	1988	3	52.774
50844	1988	4	102.2
50844	1988	5	123.99
50844	1988	6	176.26
50844	1988	7	119.8
50844	1988	8	125.84
50844	1988	9	81.166
50844	1988	10	52.155
50844	1988	11	31.431
50844	1988	12	11.874
50844	1989	1	8.8077
50844	1989	2	24.158
50844	1989	3	54.242
50844	1989	4	112.17
50844	1989	5	158.24
50844	1989	6	135.86
50844	1989	7	140.68
50844	1989	8	142.45
50844	1989	9	85.382
50844	1989	10	59.243
50844	1989	11	31.409
50844	1989	12	14.556
50844	1990	1	6.7718
50844	1990	2	13.66
50844	1990	3	68.941
50844	1990	4	89.007
50844	1990	5	135.6
50844	1990	6	132.96
50844	1990	7	139.35
50844	1990	8	130.69
50844	1990	9	83.255
50844	1990	10	69.762
50844	1990	11	29.788
50844	1990	12	18.42
50844	1991	1	10.091
50844	1991	2	25.632
50844	1991	3	59.414
50844	1991	4	87.364
50844	1991	5	163.06
50844	1991	6	141.13
50844	1991	7	111.43
50844	1991	8	132.05
50844	1991	9	78.522
50844	1991	10	54.555
50844	1991	11	27.016
50844	1991	12	9.9609
50844	1992	1	10.599
50844	1992	2	24.781
50844	1992	3	58.54
50844	1992	4	98.426
50844	1992	5	146.82
50844	1992	6	129.02
50844	1992	7	159.01
50844	1992	8	113.85
50844	1992	9	78.042
50844	1992	10	59.624
50844	1992	11	21.279
50844	1992	12	6.836
50844	1993	1	8.4593
50844	1993	2	24.335
50844	1993	3	62.506
50844	1993	4	103.08
50844	1993	5	156.35
50844	1993	6	127.52
50844	1993	7	117.27
50844	1993	8	110.03
50844	1993	9	91.892
50844	1993	10	59.177
50844	1993	11	19.402
50844	1993	12	7.6111
50844	1994	1	6.0543
50844	1994	2	17.827
50844	1994	3	49.055
50844	1994	4	118.29
50844	1994	5	147.26
50844	1994	6	167.29
50844	1994	7	133.65
50844	1994	8	113.29
50844	1994	9	76.821
50844	1994	10	51.378
50844	1994	11	33.68
50844	1994	12	8.5464
50844	1995	1	15.678
50844	1995	2	20.809
50844	1995	3	48.292
50844	1995	4	89.795
50844	1995	5	130.85
50844	1995	6	152.81
50844	1995	7	145.06
50844	1995	8	132.16
50844	1995	9	95.195
50844	1995	10	59.633
50844	1995	11	33.63
50844	1995	12	10.03
50844	1996	1	12.107
50844	1996	2	27.605
50844	1996	3	59.158
50844	1996	4	98.614
50844	1996	5	145.41
50844	1996	6	159.57
50844	1996	7	124.63
50844	1996	8	120.96
50844	1996	9	107.05
50844	1996	10	59.691
50844	1996	11	22.84
50844	1996	12	11.589
50844	1997	1	13.06
50844	1997	2	29.062
50844	1997	3	68.838
50844	1997	4	114.45
50844	1997	5	136.57
50844	1997	6	182.46
50844	1997	7	173.46
50844	1997	8	110.39
50844	1997	9	92.216
50844	1997	10	53.544
50844	1997	11	36.671
50844	1997	12	15.498
50844	1998	1	11.694
50844	1998	2	29.065
50844	1998	3	71.017
50844	1998	4	130.43
50844	1998	5	186.81
50844	1998	6	150.53
50844	1998	7	117.97
50844	1998	8	91.427
50844	1998	9	83.819
50844	1998	10	52.543
50844	1998	11	14.029
50844	1998	12	12.311
50844	1999	1	13.376
50844	1999	2	25.77
50844	1999	3	34.827
50844	1999	4	105.87
50844	1999	5	159.61
50844	1999	6	163.11
50844	1999	7	157.68
50844	1999	8	126.15
50844	1999	9	102.77
50844	1999	10	67.477
50844	1999	11	27.691
50844	1999	12	13.427
50844	2000	1	6.4996
50844	2000	2	15.741
50844	2000	3	56.948
50844	2000	4	92.975
50844	2000	5	158.81
50844	2000	6	177.28
50844	2000	7	172.53
50844	2000	8	122.63
50844	2000	9	107.82
50844	2000	10	68.497
50844	2000	11	25.004
50844	2000	12	5.5035
50844	2001	1	5.3884
50844	2001	2	14.12
50844	2001	3	48.579
50844	2001	4	121.85
50844	2001	5	165.55
50844	2001	6	182.75
50844	2001	7	178.35
50844	2001	8	140.32
50844	2001	9	121.29
50844	2001	10	69.297
50844	2001	11	31.943
50844	2001	12	17.046
50844	2002	1	12.979
50844	2002	2	31.438
50844	2002	3	78.064
50844	2002	4	98.765
50844	2002	5	175.34
50844	2002	6	149.32
50844	2002	7	153.9
50844	2002	8	133.99
50844	2002	9	116.72
50844	2002	10	53.133
50844	2002	11	14.46
50844	2002	12	8.7115
50844	2003	1	9.9004
50844	2003	2	20.467
50844	2003	3	61.996
50844	2003	4	126.01
50844	2003	5	171.01
50844	2003	6	157.32
50844	2003	7	117.79
50844	2003	8	103.99
50844	2003	9	84.337
50844	2003	10	52.763
50844	2003	11	22.409
50844	2003	12	10.775
50844	2004	1	10.178
50844	2004	2	17.922
50844	2004	3	61.414
50844	2004	4	113.12
50844	2004	5	160.65
50844	2004	6	186.44
50844	2004	7	146.89
50844	2004	8	140.46
50844	2004	9	100.55
50844	2004	10	70.403
50844	2004	11	29.222
50844	2004	12	8.6786
50844	2005	1	7.6493
50844	2005	2	12.461
50844	2005	3	56.325
50844	2005	4	95.429
50844	2005	5	139.29
50844	2005	6	129.77
50844	2005	7	112.51
50844	2005	8	115.96
50844	2005	9	91.693
50844	2005	10	69.064
50844	2005	11	23.562
50844	2005	12	7.9877
50844	2006	1	7.3307
50844	2006	2	20.363
50844	2006	3	49.647
50844	2006	4	87.139
50844	2006	5	171
50844	2006	6	142.96
50844	2006	7	132.61
50844	2006	8	128.67
50844	2006	9	93.433
50844	2006	10	59.845
50844	2006	11	21.874
50844	2006	12	9.56
50844	2007	1	10.262
50844	2007	2	25.133
50844	2007	3	39.485
50844	2007	4	90.303
50844	2007	5	136.23
50844	2007	6	165.31
50844	2007	7	150.75
50844	2007	8	131.99
50844	2007	9	85.683
50844	2007	10	61.414
50844	2007	11	24.892
50844	2007	12	10.255
50844	2008	1	9.5989
50844	2008	2	23.407
50844	2008	3	56.399
50844	2008	4	110.36
50844	2008	5	127.66
50844	2008	6	140.35
50844	2008	7	138.83
50844	2008	8	117.13
50844	2008	9	96.916
50844	2008	10	52.539
50844	2008	11	20.38
50844	2008	12	9.3729
50844	2009	1	7.0804
50844	2009	2	16.956
50844	2009	3	40.232
50844	2009	4	107.84
50844	2009	5	179.07
50844	2009	6	119.94
50844	2009	7	147.7
50844	2009	8	130.88
50844	2009	9	87.581
50844	2009	10	48.924
50844	2009	11	21.739
50844	2009	12	5.9764
50844	2010	1	9.4871
50844	2010	2	12.141
50844	2010	3	39.067
50844	2010	4	83.76
50844	2010	5	117.14
50844	2010	6	187.53
50844	2010	7	141.82
50844	2010	8	122.13
50844	2010	9	110.08
50844	2010	10	47.905
50844	2010	11	18.9
50844	2010	12	6.3717
50844	2011	1	5.5127
50844	2011	2	14.07
50844	2011	3	48.443
50844	2011	4	107.81
50844	2011	5	121.72
50844	2011	6	160.59
50844	2011	7	115.15
50844	2011	8	125.19
50844	2011	9	91.358
50844	2011	10	57.595
50844	2011	11	18.745
50844	2011	12	8.2611
50844	2012	1	5.3674
50844	2012	2	21.79
50844	2012	3	54.84
50844	2012	4	110.83
50844	2012	5	144.71
50844	2012	6	121.3
50844	2012	7	131.88
50844	2012	8	138.14
50844	2012	9	70.678
50844	2012	10	42.61
50844	2012	11	11.77
50844	2012	12	3.8439
50844	2013	1	4.4357
50844	2013	2	11.07
50844	2013	3	33.326
50844	2013	4	82.047
50844	2013	5	159.26
50844	2013	6	134.67
50844	2013	7	131.92
50844	2013	8	113.61
50844	2013	9	92.426
50844	2013	10	52.723
50844	2013	11	24.15
50844	2013	12	9.7629
50844	2014	1	9.3069
50844	2014	2	16.505
50844	2014	3	54.494
50844	2014	4	118.52
50844	2014	5	116.95
50844	2014	6	150.87
50844	2014	7	129.2
50844	2014	8	111.01
50844	2014	9	81.334
50844	2014	10	56.344
50844	2014	11	23.539
50844	2014	12	7.6431

## Sheet: Monthly precipitation
stationID	YEAR	MONTH	DATA
50844	1970	1	0.4
50844	1970	2	0.8
50844	1970	3	0
50844	1970	4	0.6
50844	1970	5	35.1
50844	1970	6	25.2
50844	1970	7	110.2
50844	1970	8	12.1
50844	1970	9	50.3
50844	1970	10	0
50844	1970	11	15.2
50844	1970	12	0
50844	1971	1	0
50844	1971	2	2
50844	1971	3	0.3
50844	1971	4	1
50844	1971	5	32.3
50844	1971	6	30.2
50844	1971	7	139.4
50844	1971	8	49.7
50844	1971	9	73.6
50844	1971	10	7.9
50844	1971	11	0
50844	1971	12	0.7
50844	1972	1	0.4
50844	1972	2	1.1
50844	1972	3	7.8
50844	1972	4	10.7
50844	1972	5	6.6
50844	1972	6	85.5
50844	1972	7	65.6
50844	1972	8	30.6
50844	1972	9	17.3
50844	1972	10	26.3
50844	1972	11	3.4
50844	1972	12	0.1
50844	1973	1	0
50844	1973	2	2.9
50844	1973	3	2.6
50844	1973	4	7.9
50844	1973	5	29.8
50844	1973	6	86.3
50844	1973	7	128.6
50844	1973	8	128.8
50844	1973	9	3.4
50844	1973	10	6.3
50844	1973	11	9.4
50844	1973	12	0.6
50844	1974	1	1.5
50844	1974	2	0.8
50844	1974	3	3
50844	1974	4	13.6
50844	1974	5	10.5
50844	1974	6	52.8
50844	1974	7	206.6
50844	1974	8	149.3
50844	1974	9	62.1
50844	1974	10	4.4
50844	1974	11	2.4
50844	1974	12	0
50844	1975	1	1.3
50844	1975	2	0.4
50844	1975	3	2.4
50844	1975	4	5.2
50844	1975	5	40.6
50844	1975	6	162.6
50844	1975	7	32.5
50844	1975	8	43.2
50844	1975	9	20.3
50844	1975	10	12.8
50844	1975	11	0.6
50844	1975	12	0.4
50844	1976	1	0.2
50844	1976	2	1.5
50844	1976	3	15.1
50844	1976	4	11.2
50844	1976	5	36.1
50844	1976	6	114.1
50844	1976	7	86.3
50844	1976	8	66.4
50844	1976	9	26.6
50844	1976	10	18.1
50844	1976	11	3.9
50844	1976	12	0.9
50844	1977	1	0.6
50844	1977	2	0.1
50844	1977	3	19.8
50844	1977	4	9.1
50844	1977	5	34.1
50844	1977	6	113.6
50844	1977	7	134.2
50844	1977	8	50.4
50844	1977	9	11.5
50844	1977	10	43.4
50844	1977	11	3.7
50844	1977	12	2.3
50844	1978	1	0.2
50844	1978	2	0.7
50844	1978	3	1.4
50844	1978	4	2.9
50844	1978	5	1.3
50844	1978	6	49.8
50844	1978	7	91.3
50844	1978	8	54.4
50844	1978	9	64.3
50844	1978	10	8.7
50844	1978	11	2.6
50844	1978	12	0.5
50844	1979	1	0.2
50844	1979	2	2.3
50844	1979	3	3.3
50844	1979	4	7.7
50844	1979	5	0.2
50844	1979	6	72.1
50844	1979	7	106.2
50844	1979	8	25.8
50844	1979	9	16.4
50844	1979	10	4.4
50844	1979	11	4.7
50844	1979	12	8.2
50844	1980	1	0.8
50844	1980	2	0.2
50844	1980	3	0
50844	1980	4	12.1
50844	1980	5	16.4
50844	1980	6	133.7
50844	1980	7	51.2
50844	1980	8	107.3
50844	1980	9	29.9
50844	1980	10	11
50844	1980	11	2.8
50844	1980	12	0.5
50844	1981	1	0
50844	1981	2	4.3
50844	1981	3	2
50844	1981	4	8.4
50844	1981	5	21.1
50844	1981	6	52.1
50844	1981	7	158.5
50844	1981	8	123.6
50844	1981	9	26.6
50844	1981	10	20.5
50844	1981	11	1.7
50844	1981	12	0.8
50844	1982	1	0.4
50844	1982	2	1.6
50844	1982	3	5.3
50844	1982	4	3.8
50844	1982	5	79.1
50844	1982	6	51.7
50844	1982	7	107.9
50844	1982	8	29.9
50844	1982	9	25.9
50844	1982	10	15.5
50844	1982	11	5.9
50844	1982	12	2.6
50844	1983	1	0.5
50844	1983	2	0.1
50844	1983	3	0.6
50844	1983	4	85.4
50844	1983	5	26.3
50844	1983	6	123.8
50844	1983	7	169.3
50844	1983	8	84.5
50844	1983	9	26.8
50844	1983	10	0.4
50844	1983	11	13.1
50844	1983	12	0.4
50844	1984	1	0.2
50844	1984	2	0.9
50844	1984	3	9.7
50844	1984	4	28.6
50844	1984	5	34.6
50844	1984	6	43.7
50844	1984	7	91.4
50844	1984	8	67.1
50844	1984	9	34.8
50844	1984	10	13.5
50844	1984	11	1.8
50844	1984	12	0.4
50844	1985	1	1.3
50844	1985	2	1.8
50844	1985	3	6.6
50844	1985	4	0.6
50844	1985	5	7.8
50844	1985	6	80.7
50844	1985	7	141.9
50844	1985	8	102.1
50844	1985	9	75.2
50844	1985	10	10.1
50844	1985	11	3
50844	1985	12	1.1
50844	1986	1	0.2
50844	1986	2	4.7
50844	1986	3	3.7
50844	1986	4	3.6
50844	1986	5	12.5
50844	1986	6	117.8
50844	1986	7	227.1
50844	1986	8	55.1
50844	1986	9	50.5
50844	1986	10	2.2
50844	1986	11	1.2
50844	1986	12	1.4
50844	1987	1	4
50844	1987	2	3.2
50844	1987	3	4.6
50844	1987	4	6.1
50844	1987	5	22.6
50844	1987	6	33.4
50844	1987	7	86.8
50844	1987	8	155.6
50844	1987	9	37.2
50844	1987	10	13.9
50844	1987	11	9.5
50844	1987	12	3.7
50844	1988	1	0
50844	1988	2	2.4
50844	1988	3	2.5
50844	1988	4	28
50844	1988	5	64.2
50844	1988	6	1.1
50844	1988	7	351.6
50844	1988	8	100.2
50844	1988	9	55.3
50844	1988	10	57.9
50844	1988	11	1.3
50844	1988	12	8
50844	1989	1	0.2
50844	1989	2	0.4
50844	1989	3	11.2
50844	1989	4	3.4
50844	1989	5	7.8
50844	1989	6	98.9
50844	1989	7	55.8
50844	1989	8	48
50844	1989	9	83.2
50844	1989	10	21
50844	1989	11	1.1
50844	1989	12	8.3
50844	1990	1	2.1
50844	1990	2	4.2
50844	1990	3	5.2
50844	1990	4	33
50844	1990	5	41.3
50844	1990	6	128.4
50844	1990	7	101.2
50844	1990	8	67.6
50844	1990	9	64.5
50844	1990	10	0
50844	1990	11	4.4
50844	1990	12	3.6
50844	1991	1	0
50844	1991	2	0.2
50844	1991	3	3.7
50844	1991	4	62.5
50844	1991	5	14.7
50844	1991	6	95.1
50844	1991	7	174
50844	1991	8	39.5
50844	1991	9	92.9
50844	1991	10	33.1
50844	1991	11	1.2
50844	1991	12	3.2
50844	1992	1	0.3
50844	1992	2	0
50844	1992	3	3.4
50844	1992	4	1
50844	1992	5	18.5
50844	1992	6	145.9
50844	1992	7	26.9
50844	1992	8	57.8
50844	1992	9	44.9
50844	1992	10	6.9
50844	1992	11	9.4
50844	1992	12	0.3
50844	1993	1	0
50844	1993	2	3.5
50844	1993	3	0
50844	1993	4	3.6
50844	1993	5	26.1
50844	1993	6	91
50844	1993	7	218.5
50844	1993	8	91.5
50844	1993	9	28.3
50844	1993	10	20.9
50844	1993	11	2.5
50844	1993	12	5.9
50844	1994	1	2.5
50844	1994	2	0.7
50844	1994	3	5.7
50844	1994	4	0.1
50844	1994	5	9.6
50844	1994	6	76.1
50844	1994	7	234.8
50844	1994	8	149.9
50844	1994	9	38.7
50844	1994	10	9.7
50844	1994	11	3.5
50844	1994	12	2.5
50844	1995	1	1.3
50844	1995	2	0.4
50844	1995	3	11.6
50844	1995	4	23.2
50844	1995	5	57.9
50844	1995	6	70.3
50844	1995	7	49.4
50844	1995	8	41.1
50844	1995	9	21.6
50844	1995	10	20.8
50844	1995	11	0.4
50844	1995	12	4.5
50844	1996	1	0.4
50844	1996	2	0
50844	1996	3	0
50844	1996	4	21.5
50844	1996	5	30.5
50844	1996	6	53.4
50844	1996	7	129.6
50844	1996	8	69
50844	1996	9	0.6
50844	1996	10	2.5
50844	1996	11	3.8
50844	1996	12	2.2
50844	1997	1	0.6
50844	1997	2	0.4
50844	1997	3	0.4
50844	1997	4	4
50844	1997	5	54.8
50844	1997	6	19.4
50844	1997	7	60
50844	1997	8	147
50844	1997	9	4.6
50844	1997	10	7.7
50844	1997	11	0.3
50844	1997	12	0.1
50844	1998	1	1.1
50844	1998	2	0.8
50844	1998	3	9.5
50844	1998	4	9.5
50844	1998	5	16
50844	1998	6	69.8
50844	1998	7	78.2
50844	1998	8	337.7
50844	1998	9	39.1
50844	1998	10	17.6
50844	1998	11	9.7
50844	1998	12	1.5
50844	1999	1	1.9
50844	1999	2	1.1
50844	1999	3	12.5
50844	1999	4	28.6
50844	1999	5	13.7
50844	1999	6	58.3
50844	1999	7	77.7
50844	1999	8	152.1
50844	1999	9	11
50844	1999	10	10.9
50844	1999	11	2.7
50844	1999	12	3
50844	2000	1	7.2
50844	2000	2	2.4
50844	2000	3	2.5
50844	2000	4	30.9
50844	2000	5	0.5
50844	2000	6	47.9
50844	2000	7	73.3
50844	2000	8	51.6
50844	2000	9	1
50844	2000	10	12.1
50844	2000	11	4.5
50844	2000	12	5.2
50844	2001	1	4
50844	2001	2	0.4
50844	2001	3	1.4
50844	2001	4	4.1
50844	2001	5	17.8
50844	2001	6	25.3
50844	2001	7	43.7
50844	2001	8	55.6
50844	2001	9	18.3
50844	2001	10	16.6
50844	2001	11	1.6
50844	2001	12	0.4
50844	2002	1	6.7
50844	2002	2	0.3
50844	2002	3	0.1
50844	2002	4	97.1
50844	2002	5	11.9
50844	2002	6	83.7
50844	2002	7	66.4
50844	2002	8	27.7
50844	2002	9	3.6
50844	2002	10	20.3
50844	2002	11	6.2
50844	2002	12	1.1
50844	2003	1	1.7
50844	2003	2	0.8
50844	2003	3	11.4
50844	2003	4	15.3
50844	2003	5	0.3
50844	2003	6	60.5
50844	2003	7	135.4
50844	2003	8	116.1
50844	2003	9	23.8
50844	2003	10	6.7
50844	2003	11	5.8
50844	2003	12	8
50844	2004	1	1
50844	2004	2	3.6
50844	2004	3	0.2
50844	2004	4	2.9
50844	2004	5	22.8
50844	2004	6	14.9
50844	2004	7	63.9
50844	2004	8	41.3
50844	2004	9	30.2
50844	2004	10	3.8
50844	2004	11	0.6
50844	2004	12	9
50844	2005	1	3.7
50844	2005	2	1.5
50844	2005	3	3.9
50844	2005	4	22.4
50844	2005	5	30.3
50844	2005	6	151
50844	2005	7	298.2
50844	2005	8	70.5
50844	2005	9	23.3
50844	2005	10	6.3
50844	2005	11	1.5
50844	2005	12	6.1
50844	2006	1	3.6
50844	2006	2	0.3
50844	2006	3	6.6
50844	2006	4	6.4
50844	2006	5	4.8
50844	2006	6	79.6
50844	2006	7	160.9
50844	2006	8	133.2
50844	2006	9	36.6
50844	2006	10	5.3
50844	2006	11	0.7
50844	2006	12	0.1
50844	2007	1	5.8
50844	2007	2	4.2
50844	2007	3	22
50844	2007	4	27.7
50844	2007	5	26.2
50844	2007	6	105.5
50844	2007	7	56.3
50844	2007	8	55.2
50844	2007	9	18.3
50844	2007	10	11.4
50844	2007	11	0.2
50844	2007	12	4.7
50844	2008	1	0.3
50844	2008	2	0
50844	2008	3	17
50844	2008	4	12.1
50844	2008	5	53.3
50844	2008	6	130
50844	2008	7	128.2
50844	2008	8	56.5
50844	2008	9	15.3
50844	2008	10	14.3
50844	2008	11	2.2
50844	2008	12	8.2
50844	2009	1	0.8
50844	2009	2	0.9
50844	2009	3	6
50844	2009	4	22.5
50844	2009	5	5.7
50844	2009	6	140.6
50844	2009	7	34.5
50844	2009	8	83.3
50844	2009	9	41.1
50844	2009	10	11.7
50844	2009	11	4.4
50844	2009	12	8.3
50844	2010	1	2.6
50844	2010	2	2.4
50844	2010	3	13.9
50844	2010	4	18
50844	2010	5	93.8
50844	2010	6	8.4
50844	2010	7	78.2
50844	2010	8	13.5
50844	2010	9	13.8
50844	2010	10	17.4
50844	2010	11	7
50844	2010	12	11.6
50844	2011	1	1
50844	2011	2	1.9
50844	2011	3	0
50844	2011	4	35.1
50844	2011	5	99.3
50844	2011	6	22.3
50844	2011	7	236.4
50844	2011	8	21.5
50844	2011	9	16
50844	2011	10	10.8
50844	2011	11	1.2
50844	2011	12	0
50844	2012	1	0.5
50844	2012	2	0.4
50844	2012	3	10.3
50844	2012	4	1.6
50844	2012	5	28
50844	2012	6	110.1
50844	2012	7	190.2
50844	2012	8	3.1
50844	2012	9	64.9
50844	2012	10	28.3
50844	2012	11	18.2
50844	2012	12	10.2
50844	2013	1	2.2
50844	2013	2	8.8
50844	2013	3	5.8
50844	2013	4	16.7
50844	2013	5	37.3
50844	2013	6	108.7
50844	2013	7	201
50844	2013	8	129.5
50844	2013	9	33.7
50844	2013	10	16.1
50844	2013	11	2.2
50844	2013	12	3.4
50844	2014	1	0.4
50844	2014	2	0.6
50844	2014	3	0
50844	2014	4	0
50844	2014	5	54.7
50844	2014	6	80.3
50844	2014	7	143.7
50844	2014	8	39.4
50844	2014	9	88.4
50844	2014	10	6.6
50844	2014	11	1.7
50844	2014	12	6.1
