# Supplementary material for: Spatial and temporal characteristics of drought and its correlation with climate indices in Northeast China
Source: PLoS One. 2021 Nov 18;16(11):e0259774. doi: 10.1371/journal.pone.0259774 (PMC8601439; doi:10.1371/journal.pone.0259774)
Supplement: S1 File — (ZIP) [file pone.0259774.s001.zip › Raw data(Including precipitation and evapotranspiration data of each station)/50851.xlsx]

## Sheet: Monthly evapotranspiration
stationID	YEAR	MONTH	DATA
50851	1970	1	3.9838
50851	1970	2	8.8262
50851	1970	3	32.677
50851	1970	4	120.09
50851	1970	5	160.67
50851	1970	6	165.4
50851	1970	7	115.74
50851	1970	8	120.6
50851	1970	9	75.151
50851	1970	10	69.748
50851	1970	11	21.588
50851	1970	12	8.5405
50851	1971	1	10.681
50851	1971	2	11.721
50851	1971	3	48.222
50851	1971	4	119.28
50851	1971	5	104.17
50851	1971	6	131.01
50851	1971	7	117.26
50851	1971	8	104.63
50851	1971	9	62.016
50851	1971	10	47.097
50851	1971	11	18.167
50851	1971	12	5.8901
50851	1972	1	6.3223
50851	1972	2	9.982
50851	1972	3	47.192
50851	1972	4	99.664
50851	1972	5	150.48
50851	1972	6	127.95
50851	1972	7	138.62
50851	1972	8	107.19
50851	1972	9	63.298
50851	1972	10	27.951
50851	1972	11	15.434
50851	1972	12	3.7179
50851	1973	1	4.2144
50851	1973	2	9.0477
50851	1973	3	32.723
50851	1973	4	71.842
50851	1973	5	128.32
50851	1973	6	146.41
50851	1973	7	125.57
50851	1973	8	102.79
50851	1973	9	95.169
50851	1973	10	57.369
50851	1973	11	19.499
50851	1973	12	5.5693
50851	1974	1	5.3278
50851	1974	2	10.58
50851	1974	3	32.557
50851	1974	4	80.665
50851	1974	5	146.05
50851	1974	6	113.04
50851	1974	7	144.86
50851	1974	8	115.92
50851	1974	9	63.134
50851	1974	10	51.058
50851	1974	11	20.925
50851	1974	12	6.4888
50851	1975	1	8.0106
50851	1975	2	16.507
50851	1975	3	55.517
50851	1975	4	121.89
50851	1975	5	143.21
50851	1975	6	145.32
50851	1975	7	121.33
50851	1975	8	134.25
50851	1975	9	89.75
50851	1975	10	59.086
50851	1975	11	24.982
50851	1975	12	9.4863
50851	1976	1	10.049
50851	1976	2	18.643
50851	1976	3	47.702
50851	1976	4	80.005
50851	1976	5	162.59
50851	1976	6	135.26
50851	1976	7	156.31
50851	1976	8	100.71
50851	1976	9	87.557
50851	1976	10	58.286
50851	1976	11	13.748
50851	1976	12	3.59
50851	1977	1	2.9779
50851	1977	2	8.6089
50851	1977	3	43.863
50851	1977	4	97.49
50851	1977	5	157.11
50851	1977	6	121.32
50851	1977	7	133.42
50851	1977	8	121.45
50851	1977	9	99.216
50851	1977	10	66.379
50851	1977	11	15.283
50851	1977	12	3.7791
50851	1978	1	3.7116
50851	1978	2	8.6431
50851	1978	3	46.358
50851	1978	4	95.897
50851	1978	5	150.43
50851	1978	6	155.07
50851	1978	7	133.16
50851	1978	8	112.47
50851	1978	9	81.124
50851	1978	10	46.189
50851	1978	11	24.057
50851	1978	12	5.9135
50851	1979	1	7.4913
50851	1979	2	10.89
50851	1979	3	42.638
50851	1979	4	79.254
50851	1979	5	160.24
50851	1979	6	140.19
50851	1979	7	128.79
50851	1979	8	108.42
50851	1979	9	70.811
50851	1979	10	61.126
50851	1979	11	15.284
50851	1979	12	6.0774
50851	1980	1	4.2619
50851	1980	2	11.707
50851	1980	3	51.53
50851	1980	4	71.783
50851	1980	5	152.29
50851	1980	6	135.98
50851	1980	7	119.08
50851	1980	8	99.068
50851	1980	9	69.823
50851	1980	10	45.648
50851	1980	11	14.781
50851	1980	12	7.4176
50851	1981	1	6.5597
50851	1981	2	11.854
50851	1981	3	44.271
50851	1981	4	110.88
50851	1981	5	136.27
50851	1981	6	140.66
50851	1981	7	129.56
50851	1981	8	90.575
50851	1981	9	75.736
50851	1981	10	35.997
50851	1981	11	13.319
50851	1981	12	6.336
50851	1982	1	7.7708
50851	1982	2	15.518
50851	1982	3	48.406
50851	1982	4	113.54
50851	1982	5	129.76
50851	1982	6	176.32
50851	1982	7	160.09
50851	1982	8	121.7
50851	1982	9	79.625
50851	1982	10	57.251
50851	1982	11	15.776
50851	1982	12	5.65
50851	1983	1	4.8861
50851	1983	2	8.4133
50851	1983	3	58.563
50851	1983	4	97.658
50851	1983	5	126.39
50851	1983	6	95.05
50851	1983	7	109.12
50851	1983	8	110.27
50851	1983	9	72.366
50851	1983	10	48.789
50851	1983	11	21.291
50851	1983	12	6.3669
50851	1984	1	3.0201
50851	1984	2	8.5683
50851	1984	3	26.97
50851	1984	4	79.969
50851	1984	5	132.38
50851	1984	6	130.25
50851	1984	7	118.28
50851	1984	8	97.813
50851	1984	9	74.344
50851	1984	10	44.493
50851	1984	11	19.985
50851	1984	12	8.2373
50851	1985	1	4.9032
50851	1985	2	8.5243
50851	1985	3	46.131
50851	1985	4	99.342
50851	1985	5	171.14
50851	1985	6	138.93
50851	1985	7	115.27
50851	1985	8	85.427
50851	1985	9	69.428
50851	1985	10	48.223
50851	1985	11	17.779
50851	1985	12	3.4916
50851	1986	1	4.578
50851	1986	2	10.336
50851	1986	3	37.927
50851	1986	4	93.8
50851	1986	5	142.74
50851	1986	6	143.93
50851	1986	7	115.76
50851	1986	8	102.85
50851	1986	9	68.493
50851	1986	10	54.707
50851	1986	11	17.716
50851	1986	12	8.8265
50851	1987	1	4.2423
50851	1987	2	12.392
50851	1987	3	33.254
50851	1987	4	101.11
50851	1987	5	144.91
50851	1987	6	160.1
50851	1987	7	119.48
50851	1987	8	89.045
50851	1987	9	73.458
50851	1987	10	46.53
50851	1987	11	15.549
50851	1987	12	7.0132
50851	1988	1	7.5659
50851	1988	2	10.665
50851	1988	3	39.501
50851	1988	4	72.651
50851	1988	5	103.8
50851	1988	6	149.37
50851	1988	7	97.432
50851	1988	8	104.52
50851	1988	9	74.09
50851	1988	10	47.295
50851	1988	11	23.136
50851	1988	12	5.5069
50851	1989	1	4.7104
50851	1989	2	12.335
50851	1989	3	46.722
50851	1989	4	95.473
50851	1989	5	138.33
50851	1989	6	128.35
50851	1989	7	121.82
50851	1989	8	135.82
50851	1989	9	84.113
50851	1989	10	52.555
50851	1989	11	22.699
50851	1989	12	8.5792
50851	1990	1	4.4924
50851	1990	2	10.973
50851	1990	3	61.5
50851	1990	4	90.408
50851	1990	5	137.86
50851	1990	6	128.3
50851	1990	7	133.93
50851	1990	8	115.93
50851	1990	9	76.201
50851	1990	10	67.66
50851	1990	11	30.046
50851	1990	12	14.971
50851	1991	1	5.0171
50851	1991	2	14.515
50851	1991	3	54.077
50851	1991	4	85.412
50851	1991	5	165.88
50851	1991	6	130.71
50851	1991	7	102.39
50851	1991	8	123.17
50851	1991	9	70.937
50851	1991	10	47.433
50851	1991	11	21.217
50851	1991	12	8.2887
50851	1992	1	5.5543
50851	1992	2	14.269
50851	1992	3	54.982
50851	1992	4	91.596
50851	1992	5	136.04
50851	1992	6	114.86
50851	1992	7	132.26
50851	1992	8	95.359
50851	1992	9	67.752
50851	1992	10	54.803
50851	1992	11	19.236
50851	1992	12	4.082
50851	1993	1	4.3773
50851	1993	2	13.407
50851	1993	3	55.464
50851	1993	4	92.772
50851	1993	5	152.16
50851	1993	6	110.83
50851	1993	7	117.83
50851	1993	8	96.387
50851	1993	9	75.588
50851	1993	10	51.703
50851	1993	11	13.749
50851	1993	12	5.08
50851	1994	1	4.6788
50851	1994	2	11.365
50851	1994	3	37.408
50851	1994	4	101.97
50851	1994	5	134.11
50851	1994	6	158
50851	1994	7	128.33
50851	1994	8	104.57
50851	1994	9	71.577
50851	1994	10	47.507
50851	1994	11	27.132
50851	1994	12	4.567
50851	1995	1	7.3385
50851	1995	2	13.586
50851	1995	3	41.353
50851	1995	4	76.344
50851	1995	5	117.34
50851	1995	6	146.31
50851	1995	7	132.03
50851	1995	8	121.05
50851	1995	9	83.977
50851	1995	10	46.743
50851	1995	11	29.055
50851	1995	12	8.6575
50851	1996	1	10.393
50851	1996	2	25.246
50851	1996	3	59.814
50851	1996	4	98.567
50851	1996	5	154.22
50851	1996	6	156.9
50851	1996	7	126.59
50851	1996	8	107.58
50851	1996	9	83.215
50851	1996	10	56.51
50851	1996	11	15.936
50851	1996	12	5.6301
50851	1997	1	5.8356
50851	1997	2	17.952
50851	1997	3	52.855
50851	1997	4	103.78
50851	1997	5	127.13
50851	1997	6	154.75
50851	1997	7	149.62
50851	1997	8	92.958
50851	1997	9	77.559
50851	1997	10	34.779
50851	1997	11	27.85
50851	1997	12	10.688
50851	1998	1	7.0345
50851	1998	2	25.906
50851	1998	3	55.206
50851	1998	4	105.6
50851	1998	5	151.34
50851	1998	6	135.65
50851	1998	7	124.5
50851	1998	8	81.427
50851	1998	9	75.837
50851	1998	10	43.679
50851	1998	11	9.5053
50851	1998	12	6.3378
50851	1999	1	7.6288
50851	1999	2	16.047
50851	1999	3	30.845
50851	1999	4	83.748
50851	1999	5	122.61
50851	1999	6	129.21
50851	1999	7	123.17
50851	1999	8	106.34
50851	1999	9	83.151
50851	1999	10	50.129
50851	1999	11	19.688
50851	1999	12	6.3063
50851	2000	1	3.9824
50851	2000	2	9.4524
50851	2000	3	40.953
50851	2000	4	77.082
50851	2000	5	131.2
50851	2000	6	164.05
50851	2000	7	146.99
50851	2000	8	109.71
50851	2000	9	86.225
50851	2000	10	45.133
50851	2000	11	16.28
50851	2000	12	4.4023
50851	2001	1	3.436
50851	2001	2	9.0828
50851	2001	3	31.764
50851	2001	4	104.66
50851	2001	5	140.12
50851	2001	6	176.5
50851	2001	7	158.6
50851	2001	8	114.3
50851	2001	9	100.04
50851	2001	10	67.632
50851	2001	11	25.606
50851	2001	12	10.089
50851	2002	1	8.3646
50851	2002	2	18.356
50851	2002	3	68.538
50851	2002	4	88.142
50851	2002	5	156.44
50851	2002	6	135.61
50851	2002	7	131.19
50851	2002	8	105.42
50851	2002	9	99.286
50851	2002	10	44.841
50851	2002	11	14.265
50851	2002	12	8.4268
50851	2003	1	10.028
50851	2003	2	21.857
50851	2003	3	57.043
50851	2003	4	109.68
50851	2003	5	151.66
50851	2003	6	142.45
50851	2003	7	107.79
50851	2003	8	91.402
50851	2003	9	69.36
50851	2003	10	39.937
50851	2003	11	17.436
50851	2003	12	3.0172
50851	2004	1	3.7078
50851	2004	2	10.873
50851	2004	3	49.885
50851	2004	4	93.465
50851	2004	5	134.93
50851	2004	6	179.2
50851	2004	7	124.07
50851	2004	8	118.45
50851	2004	9	82.376
50851	2004	10	57.139
50851	2004	11	19.787
50851	2004	12	6.9125
50851	2005	1	4.8991
50851	2005	2	8.1345
50851	2005	3	41.126
50851	2005	4	72.713
50851	2005	5	120.31
50851	2005	6	127.06
50851	2005	7	107.24
50851	2005	8	106.44
50851	2005	9	77.714
50851	2005	10	58.666
50851	2005	11	17.392
50851	2005	12	3.8637
50851	2006	1	5.0513
50851	2006	2	12.843
50851	2006	3	39.745
50851	2006	4	77.107
50851	2006	5	152.28
50851	2006	6	114.46
50851	2006	7	114.36
50851	2006	8	107.49
50851	2006	9	83.709
50851	2006	10	49.599
50851	2006	11	16.47
50851	2006	12	6.715
50851	2007	1	7.966
50851	2007	2	16.978
50851	2007	3	36.008
50851	2007	4	75.056
50851	2007	5	107.98
50851	2007	6	163.18
50851	2007	7	144.15
50851	2007	8	115.99
50851	2007	9	74.945
50851	2007	10	49.816
50851	2007	11	24.579
50851	2007	12	7.2959
50851	2008	1	5.2227
50851	2008	2	17.523
50851	2008	3	52.056
50851	2008	4	105.13
50851	2008	5	113.17
50851	2008	6	139.55
50851	2008	7	114.44
50851	2008	8	105.58
50851	2008	9	81.85
50851	2008	10	43.545
50851	2008	11	15.697
50851	2008	12	5.8389
50851	2009	1	4.2006
50851	2009	2	10.293
50851	2009	3	27.963
50851	2009	4	95.552
50851	2009	5	169.46
50851	2009	6	88.296
50851	2009	7	115.28
50851	2009	8	107
50851	2009	9	69.351
50851	2009	10	41.774
50851	2009	11	15.619
50851	2009	12	3.883
50851	2010	1	4.2565
50851	2010	2	7.9017
50851	2010	3	22.187
50851	2010	4	57.124
50851	2010	5	103
50851	2010	6	160.74
50851	2010	7	123.13
50851	2010	8	96.242
50851	2010	9	85.999
50851	2010	10	40.151
50851	2010	11	12.685
50851	2010	12	2.9355
50851	2011	1	2.3159
50851	2011	2	9.9952
50851	2011	3	33.196
50851	2011	4	85.341
50851	2011	5	110.6
50851	2011	6	136.06
50851	2011	7	118.89
50851	2011	8	104.46
50851	2011	9	71.449
50851	2011	10	44.685
50851	2011	11	15.587
50851	2011	12	6.0156
50851	2012	1	4.6958
50851	2012	2	15.299
50851	2012	3	40
50851	2012	4	86.841
50851	2012	5	132.2
50851	2012	6	116.1
50851	2012	7	117.44
50851	2012	8	111.72
50851	2012	9	63.444
50851	2012	10	36.094
50851	2012	11	8.9145
50851	2012	12	3.0818
50851	2013	1	3.9138
50851	2013	2	8.4703
50851	2013	3	25.501
50851	2013	4	67.475
50851	2013	5	138.69
50851	2013	6	119.37
50851	2013	7	118.97
50851	2013	8	99.626
50851	2013	9	77.614
50851	2013	10	40.274
50851	2013	11	14.496
50851	2013	12	3.8218
50851	2014	1	5.3945
50851	2014	2	11.029
50851	2014	3	45.294
50851	2014	4	100.14
50851	2014	5	93.624
50851	2014	6	138.03
50851	2014	7	110.17
50851	2014	8	102.59
50851	2014	9	70.156
50851	2014	10	48.058
50851	2014	11	19.357
50851	2014	12	4.5855

## Sheet: Monthly precipitation
stationID	YEAR	MONTH	DATA
50851	1970	1	1.1
50851	1970	2	0.1
50851	1970	3	0.7
50851	1970	4	4.8
50851	1970	5	32.4
50851	1970	6	63.6
50851	1970	7	248.7
50851	1970	8	54.1
50851	1970	9	88.9
50851	1970	10	0
50851	1970	11	5.1
50851	1970	12	0.8
50851	1971	1	0.9
50851	1971	2	6.5
50851	1971	3	0.5
50851	1971	4	4.7
50851	1971	5	98.2
50851	1971	6	70.9
50851	1971	7	90.4
50851	1971	8	65.3
50851	1971	9	126
50851	1971	10	11.9
50851	1971	11	9
50851	1971	12	4.4
50851	1972	1	1.3
50851	1972	2	3
50851	1972	3	3.1
50851	1972	4	7.3
50851	1972	5	36.9
50851	1972	6	137.7
50851	1972	7	152.2
50851	1972	8	188.3
50851	1972	9	70.8
50851	1972	10	37
50851	1972	11	8.6
50851	1972	12	2.1
50851	1973	1	1.3
50851	1973	2	4.5
50851	1973	3	5.3
50851	1973	4	16.8
50851	1973	5	42.2
50851	1973	6	53.8
50851	1973	7	139.4
50851	1973	8	139
50851	1973	9	8.9
50851	1973	10	13.4
50851	1973	11	11.9
50851	1973	12	2.9
50851	1974	1	1
50851	1974	2	1.8
50851	1974	3	14.4
50851	1974	4	14.4
50851	1974	5	41.3
50851	1974	6	89.7
50851	1974	7	24.1
50851	1974	8	115.6
50851	1974	9	48.1
50851	1974	10	5.8
50851	1974	11	2.3
50851	1974	12	0.7
50851	1975	1	1.3
50851	1975	2	0.3
50851	1975	3	2.3
50851	1975	4	5.3
50851	1975	5	39.2
50851	1975	6	89.1
50851	1975	7	102.2
50851	1975	8	90.4
50851	1975	9	75.5
50851	1975	10	7.5
50851	1975	11	7.2
50851	1975	12	1
50851	1976	1	1
50851	1976	2	6.9
50851	1976	3	15.5
50851	1976	4	16.8
50851	1976	5	22.7
50851	1976	6	91
50851	1976	7	136.1
50851	1976	8	95.5
50851	1976	9	13.7
50851	1976	10	6.7
50851	1976	11	2.3
50851	1976	12	3.5
50851	1977	1	0.5
50851	1977	2	0.3
50851	1977	3	5.9
50851	1977	4	15.6
50851	1977	5	56.2
50851	1977	6	125
50851	1977	7	200.7
50851	1977	8	115.4
50851	1977	9	13
50851	1977	10	30.1
50851	1977	11	3.6
50851	1977	12	2.1
50851	1978	1	0.9
50851	1978	2	1
50851	1978	3	2.3
50851	1978	4	27.4
50851	1978	5	20
50851	1978	6	71.9
50851	1978	7	186.4
50851	1978	8	52.5
50851	1978	9	45.3
50851	1978	10	23.9
50851	1978	11	7
50851	1978	12	5.9
50851	1979	1	0.5
50851	1979	2	5.3
50851	1979	3	5.2
50851	1979	4	11.2
50851	1979	5	14.5
50851	1979	6	137.7
50851	1979	7	119.1
50851	1979	8	69.6
50851	1979	9	89.9
50851	1979	10	5
50851	1979	11	5.3
50851	1979	12	6.8
50851	1980	1	1.9
50851	1980	2	1
50851	1980	3	0.1
50851	1980	4	20.8
50851	1980	5	12.8
50851	1980	6	146.2
50851	1980	7	165.5
50851	1980	8	72.9
50851	1980	9	30.8
50851	1980	10	10.6
50851	1980	11	4
50851	1980	12	2.5
50851	1981	1	0.8
50851	1981	2	1.6
50851	1981	3	8.2
50851	1981	4	9.4
50851	1981	5	31.5
50851	1981	6	113
50851	1981	7	155.2
50851	1981	8	143.8
50851	1981	9	17.5
50851	1981	10	34.2
50851	1981	11	1.8
50851	1981	12	1.4
50851	1982	1	0.7
50851	1982	2	3.6
50851	1982	3	4.2
50851	1982	4	7.4
50851	1982	5	35.7
50851	1982	6	5.4
50851	1982	7	83
50851	1982	8	119.3
50851	1982	9	43.3
50851	1982	10	10.7
50851	1982	11	5
50851	1982	12	3.5
50851	1983	1	1.1
50851	1983	2	1.1
50851	1983	3	0.5
50851	1983	4	84
50851	1983	5	43.2
50851	1983	6	131.4
50851	1983	7	219.3
50851	1983	8	99.7
50851	1983	9	69.8
50851	1983	10	7.3
50851	1983	11	19.8
50851	1983	12	3.7
50851	1984	1	1.2
50851	1984	2	1.2
50851	1984	3	14
50851	1984	4	15.8
50851	1984	5	44.9
50851	1984	6	74.1
50851	1984	7	192.5
50851	1984	8	136.9
50851	1984	9	45.3
50851	1984	10	14.5
50851	1984	11	4.2
50851	1984	12	0.4
50851	1985	1	3.5
50851	1985	2	2.8
50851	1985	3	5.9
50851	1985	4	9.4
50851	1985	5	25.8
50851	1985	6	66.5
50851	1985	7	110.6
50851	1985	8	202.4
50851	1985	9	82.2
50851	1985	10	28.5
50851	1985	11	5.6
50851	1985	12	3.1
50851	1986	1	0.3
50851	1986	2	3.7
50851	1986	3	4.6
50851	1986	4	1.8
50851	1986	5	16.9
50851	1986	6	98.1
50851	1986	7	78.7
50851	1986	8	71.6
50851	1986	9	61.8
50851	1986	10	0.7
50851	1986	11	2.7
50851	1986	12	0.4
50851	1987	1	4.5
50851	1987	2	3.7
50851	1987	3	6
50851	1987	4	4.5
50851	1987	5	42.5
50851	1987	6	37.5
50851	1987	7	205.6
50851	1987	8	219.2
50851	1987	9	81.9
50851	1987	10	24.2
50851	1987	11	19.2
50851	1987	12	2.7
50851	1988	1	2
50851	1988	2	3.4
50851	1988	3	3.2
50851	1988	4	38.5
50851	1988	5	82.8
50851	1988	6	47.3
50851	1988	7	279.5
50851	1988	8	107.4
50851	1988	9	30.8
50851	1988	10	37.9
50851	1988	11	6.7
50851	1988	12	3.9
50851	1989	1	2.7
50851	1989	2	0
50851	1989	3	5.4
50851	1989	4	7.5
50851	1989	5	45.1
50851	1989	6	66.7
50851	1989	7	119.8
50851	1989	8	8.6
50851	1989	9	12.5
50851	1989	10	20.4
50851	1989	11	3.6
50851	1989	12	4.9
50851	1990	1	0.1
50851	1990	2	4.2
50851	1990	3	3.2
50851	1990	4	22.3
50851	1990	5	23.3
50851	1990	6	111.4
50851	1990	7	142.7
50851	1990	8	40.7
50851	1990	9	53.5
50851	1990	10	9.4
50851	1990	11	1.7
50851	1990	12	2.2
50851	1991	1	1.4
50851	1991	2	2
50851	1991	3	0.9
50851	1991	4	40.7
50851	1991	5	21.9
50851	1991	6	106.5
50851	1991	7	280.9
50851	1991	8	156.3
50851	1991	9	77.2
50851	1991	10	19.9
50851	1991	11	1.1
50851	1991	12	3.8
50851	1992	1	0.9
50851	1992	2	2.8
50851	1992	3	5.9
50851	1992	4	2.4
50851	1992	5	12.1
50851	1992	6	89.9
50851	1992	7	104.6
50851	1992	8	96.5
50851	1992	9	76.1
50851	1992	10	8.8
50851	1992	11	5.9
50851	1992	12	3
50851	1993	1	0.6
50851	1993	2	2.9
50851	1993	3	0.3
50851	1993	4	8
50851	1993	5	25.7
50851	1993	6	154
50851	1993	7	80.8
50851	1993	8	215.3
50851	1993	9	85.4
50851	1993	10	33.4
50851	1993	11	3.2
50851	1993	12	5.1
50851	1994	1	1.8
50851	1994	2	0.1
50851	1994	3	8.7
50851	1994	4	1.2
50851	1994	5	23.3
50851	1994	6	92.6
50851	1994	7	322
50851	1994	8	113.6
50851	1994	9	103.3
50851	1994	10	14.4
50851	1994	11	1.6
50851	1994	12	4.5
50851	1995	1	1.3
50851	1995	2	0
50851	1995	3	5.3
50851	1995	4	17.8
50851	1995	5	35.8
50851	1995	6	47
50851	1995	7	94.3
50851	1995	8	27.7
50851	1995	9	30.5
50851	1995	10	24.5
50851	1995	11	0.3
50851	1995	12	1.1
50851	1996	1	0.3
50851	1996	2	0
50851	1996	3	0.5
50851	1996	4	20
50851	1996	5	25
50851	1996	6	81.3
50851	1996	7	267.8
50851	1996	8	56.3
50851	1996	9	31.1
50851	1996	10	4.4
50851	1996	11	14.5
50851	1996	12	2.1
50851	1997	1	0.5
50851	1997	2	0.1
50851	1997	3	3.3
50851	1997	4	10.6
50851	1997	5	48
50851	1997	6	42
50851	1997	7	162
50851	1997	8	297.8
50851	1997	9	14.9
50851	1997	10	14.1
50851	1997	11	0.2
50851	1997	12	0.6
50851	1998	1	0.6
50851	1998	2	3
50851	1998	3	8.8
50851	1998	4	11.1
50851	1998	5	39.5
50851	1998	6	114.4
50851	1998	7	132.5
50851	1998	8	214.2
50851	1998	9	49.9
50851	1998	10	38
50851	1998	11	8.1
50851	1998	12	1.2
50851	1999	1	0.6
50851	1999	2	1.5
50851	1999	3	8.7
50851	1999	4	17.5
50851	1999	5	22.9
50851	1999	6	50.4
50851	1999	7	159.8
50851	1999	8	113.1
50851	1999	9	9.6
50851	1999	10	18
50851	1999	11	3
50851	1999	12	4.2
50851	2000	1	6.3
50851	2000	2	1.8
50851	2000	3	2.1
50851	2000	4	23.6
50851	2000	5	11.8
50851	2000	6	18.5
50851	2000	7	101.6
50851	2000	8	159.9
50851	2000	9	11.5
50851	2000	10	33.6
50851	2000	11	7.3
50851	2000	12	2
50851	2001	1	3.9
50851	2001	2	0.6
50851	2001	3	8.5
50851	2001	4	6.9
50851	2001	5	20.1
50851	2001	6	40
50851	2001	7	133.4
50851	2001	8	46.3
50851	2001	9	24.3
50851	2001	10	0.2
50851	2001	11	3.1
50851	2001	12	1.6
50851	2002	1	8.7
50851	2002	2	0.3
50851	2002	3	0
50851	2002	4	65.3
50851	2002	5	14.2
50851	2002	6	137.5
50851	2002	7	76.5
50851	2002	8	75.1
50851	2002	9	4.3
50851	2002	10	29.1
50851	2002	11	3.7
50851	2002	12	0.2
50851	2003	1	0.3
50851	2003	2	0.1
50851	2003	3	6.5
50851	2003	4	30.1
50851	2003	5	18.9
50851	2003	6	23.4
50851	2003	7	215.7
50851	2003	8	161.7
50851	2003	9	26.3
50851	2003	10	17.5
50851	2003	11	8.1
50851	2003	12	3.2
50851	2004	1	0.3
50851	2004	2	1.4
50851	2004	3	0.3
50851	2004	4	14.6
50851	2004	5	35.7
50851	2004	6	40.3
50851	2004	7	95.2
50851	2004	8	103.9
50851	2004	9	46.1
50851	2004	10	9
50851	2004	11	16.9
50851	2004	12	4.9
50851	2005	1	4.3
50851	2005	2	0.3
50851	2005	3	6.5
50851	2005	4	47.6
50851	2005	5	27.9
50851	2005	6	92.3
50851	2005	7	228.1
50851	2005	8	71.1
50851	2005	9	47
50851	2005	10	10.1
50851	2005	11	3
50851	2005	12	2.7
50851	2006	1	3.4
50851	2006	2	0.3
50851	2006	3	2.8
50851	2006	4	22.1
50851	2006	5	2.9
50851	2006	6	153.9
50851	2006	7	206.3
50851	2006	8	26.4
50851	2006	9	41.5
50851	2006	10	1.8
50851	2006	11	1.6
50851	2006	12	0.3
50851	2007	1	7.5
50851	2007	2	4.8
50851	2007	3	22.6
50851	2007	4	24.6
50851	2007	5	59.4
50851	2007	6	15.2
50851	2007	7	87.4
50851	2007	8	89.3
50851	2007	9	24.8
50851	2007	10	19.7
50851	2007	11	0.1
50851	2007	12	4.5
50851	2008	1	0.1
50851	2008	2	0
50851	2008	3	30
50851	2008	4	24.6
50851	2008	5	57.8
50851	2008	6	73.2
50851	2008	7	205.2
50851	2008	8	42.2
50851	2008	9	24.5
50851	2008	10	18.3
50851	2008	11	1.9
50851	2008	12	3.3
50851	2009	1	3.4
50851	2009	2	1.1
50851	2009	3	12.7
50851	2009	4	31.8
50851	2009	5	11.5
50851	2009	6	327.3
50851	2009	7	110.2
50851	2009	8	52.6
50851	2009	9	32.3
50851	2009	10	13.9
50851	2009	11	5.2
50851	2009	12	6.7
50851	2010	1	2.8
50851	2010	2	3
50851	2010	3	18.6
50851	2010	4	15.5
50851	2010	5	121.2
50851	2010	6	57.5
50851	2010	7	113.6
50851	2010	8	76.9
50851	2010	9	21.2
50851	2010	10	13
50851	2010	11	7.9
50851	2010	12	14.2
50851	2011	1	0.6
50851	2011	2	0.7
50851	2011	3	0.7
50851	2011	4	9.9
50851	2011	5	73.2
50851	2011	6	32.8
50851	2011	7	141.2
50851	2011	8	76.7
50851	2011	9	24.1
50851	2011	10	3.3
50851	2011	11	3
50851	2011	12	1.1
50851	2012	1	0
50851	2012	2	1.2
50851	2012	3	25.1
50851	2012	4	8.7
50851	2012	5	12.8
50851	2012	6	130.6
50851	2012	7	249.4
50851	2012	8	50
50851	2012	9	62.4
50851	2012	10	33.9
50851	2012	11	24.7
50851	2012	12	8
50851	2013	1	1.6
50851	2013	2	6.5
50851	2013	3	8.8
50851	2013	4	2.6
50851	2013	5	56.4
50851	2013	6	100.3
50851	2013	7	396.4
50851	2013	8	90.7
50851	2013	9	30.5
50851	2013	10	60.9
50851	2013	11	13.9
50851	2013	12	1.6
50851	2014	1	1.2
50851	2014	2	1.4
50851	2014	3	0
50851	2014	4	2.9
50851	2014	5	87.4
50851	2014	6	64.6
50851	2014	7	136.7
50851	2014	8	105.3
50851	2014	9	43
50851	2014	10	17
50851	2014	11	4.5
50851	2014	12	5.2
