# Supplementary material for: Spatial and temporal characteristics of drought and its correlation with climate indices in Northeast China
Source: PLoS One. 2021 Nov 18;16(11):e0259774. doi: 10.1371/journal.pone.0259774 (PMC8601439; doi:10.1371/journal.pone.0259774)
Supplement: S1 File — (ZIP) [file pone.0259774.s001.zip › Raw data(Including precipitation and evapotranspiration data of each station)/50852.xlsx]

## Sheet: Monthly evapotranspiration 
stationID	YEAR	MONTH	DATA
50852	1970	1	3.5125
50852	1970	2	8.356
50852	1970	3	33.457
50852	1970	4	124.41
50852	1970	5	166.91
50852	1970	6	175.26
50852	1970	7	117.77
50852	1970	8	115.78
50852	1970	9	73.659
50852	1970	10	64.553
50852	1970	11	19.582
50852	1970	12	6.6543
50852	1971	1	9.274
50852	1971	2	11.151
50852	1971	3	49.76
50852	1971	4	124.35
50852	1971	5	119
50852	1971	6	137.56
50852	1971	7	126.09
50852	1971	8	110.54
50852	1971	9	65.67
50852	1971	10	51.417
50852	1971	11	18.413
50852	1971	12	5.4385
50852	1972	1	6.0781
50852	1972	2	9.1091
50852	1972	3	52.545
50852	1972	4	103.8
50852	1972	5	159
50852	1972	6	135.83
50852	1972	7	134.93
50852	1972	8	110.46
50852	1972	9	64.455
50852	1972	10	29.385
50852	1972	11	13.647
50852	1972	12	3.6599
50852	1973	1	3.4412
50852	1973	2	8.1407
50852	1973	3	28.951
50852	1973	4	74.618
50852	1973	5	139.5
50852	1973	6	152.1
50852	1973	7	127.72
50852	1973	8	103.52
50852	1973	9	94.76
50852	1973	10	58.78
50852	1973	11	20.317
50852	1973	12	5.7419
50852	1974	1	4.948
50852	1974	2	10.798
50852	1974	3	30.349
50852	1974	4	81.523
50852	1974	5	151.52
50852	1974	6	116.47
50852	1974	7	150.17
50852	1974	8	110.03
50852	1974	9	64.245
50852	1974	10	49.884
50852	1974	11	20.6
50852	1974	12	6.1069
50852	1975	1	7.2157
50852	1975	2	13.868
50852	1975	3	53.696
50852	1975	4	126.44
50852	1975	5	152.72
50852	1975	6	156.65
50852	1975	7	125.52
50852	1975	8	138.79
50852	1975	9	93.765
50852	1975	10	60.143
50852	1975	11	22.758
50852	1975	12	6.8011
50852	1976	1	6.1361
50852	1976	2	14.3
50852	1976	3	45.1
50852	1976	4	84.005
50852	1976	5	167.55
50852	1976	6	145.08
50852	1976	7	161.79
50852	1976	8	104.66
50852	1976	9	94.109
50852	1976	10	60.683
50852	1976	11	12.574
50852	1976	12	3.179
50852	1977	1	1.9488
50852	1977	2	7.2879
50852	1977	3	42.094
50852	1977	4	101.62
50852	1977	5	176.28
50852	1977	6	123.21
50852	1977	7	135.2
50852	1977	8	117.22
50852	1977	9	104.56
50852	1977	10	72.304
50852	1977	11	15.933
50852	1977	12	4.0532
50852	1978	1	3.9549
50852	1978	2	8.4116
50852	1978	3	40.692
50852	1978	4	92.087
50852	1978	5	156.62
50852	1978	6	168.85
50852	1978	7	131.85
50852	1978	8	108.68
50852	1978	9	88.425
50852	1978	10	46.6
50852	1978	11	24.402
50852	1978	12	8.3501
50852	1979	1	5.934
50852	1979	2	9.8167
50852	1979	3	39.534
50852	1979	4	82.373
50852	1979	5	177.66
50852	1979	6	154.41
50852	1979	7	128.41
50852	1979	8	116.42
50852	1979	9	78.3
50852	1979	10	65.064
50852	1979	11	17.758
50852	1979	12	7.1546
50852	1980	1	4.5229
50852	1980	2	10.338
50852	1980	3	50.804
50852	1980	4	71.23
50852	1980	5	169.3
50852	1980	6	145.76
50852	1980	7	127.19
50852	1980	8	109.93
50852	1980	9	74.72
50852	1980	10	45.464
50852	1980	11	13.928
50852	1980	12	6.0269
50852	1981	1	5.4654
50852	1981	2	9.7051
50852	1981	3	42.582
50852	1981	4	110.66
50852	1981	5	130.72
50852	1981	6	137.82
50852	1981	7	141.4
50852	1981	8	94.301
50852	1981	9	83.842
50852	1981	10	39.717
50852	1981	11	13.195
50852	1981	12	6.4049
50852	1982	1	7.8286
50852	1982	2	14.256
50852	1982	3	46.448
50852	1982	4	121.62
50852	1982	5	140.38
50852	1982	6	184.49
50852	1982	7	180.14
50852	1982	8	127.43
50852	1982	9	78.007
50852	1982	10	58.496
50852	1982	11	18.638
50852	1982	12	7.3942
50852	1983	1	5.7998
50852	1983	2	9.0021
50852	1983	3	56.74
50852	1983	4	97.891
50852	1983	5	140.81
50852	1983	6	98.912
50852	1983	7	114.28
50852	1983	8	116.35
50852	1983	9	76.972
50852	1983	10	52.943
50852	1983	11	21.71
50852	1983	12	5.8269
50852	1984	1	2.6936
50852	1984	2	7.1781
50852	1984	3	24.762
50852	1984	4	82.727
50852	1984	5	144.18
50852	1984	6	139.35
50852	1984	7	116.4
50852	1984	8	105.73
50852	1984	9	76.784
50852	1984	10	45.497
50852	1984	11	17.293
50852	1984	12	6.9662
50852	1985	1	3.9527
50852	1985	2	6.8713
50852	1985	3	40.259
50852	1985	4	95.703
50852	1985	5	171.42
50852	1985	6	148.73
50852	1985	7	117.89
50852	1985	8	93.867
50852	1985	9	69.846
50852	1985	10	45.597
50852	1985	11	16.266
50852	1985	12	3.1888
50852	1986	1	4.4956
50852	1986	2	9.8602
50852	1986	3	35.255
50852	1986	4	87.488
50852	1986	5	148.23
50852	1986	6	163.63
50852	1986	7	125.02
50852	1986	8	111.24
50852	1986	9	72.925
50852	1986	10	50.011
50852	1986	11	15.295
50852	1986	12	6.9833
50852	1987	1	5.0082
50852	1987	2	11.865
50852	1987	3	31.939
50852	1987	4	92.04
50852	1987	5	140.68
50852	1987	6	168.11
50852	1987	7	127.48
50852	1987	8	98.093
50852	1987	9	70.747
50852	1987	10	47.126
50852	1987	11	14.447
50852	1987	12	6.2916
50852	1988	1	7.3956
50852	1988	2	9.033
50852	1988	3	36.312
50852	1988	4	74.431
50852	1988	5	106.91
50852	1988	6	161.48
50852	1988	7	112.98
50852	1988	8	109.26
50852	1988	9	71.975
50852	1988	10	45.49
50852	1988	11	21.506
50852	1988	12	4.4097
50852	1989	1	4.4256
50852	1989	2	10.184
50852	1989	3	41.242
50852	1989	4	98.51
50852	1989	5	131.53
50852	1989	6	136
50852	1989	7	128.69
50852	1989	8	138.14
50852	1989	9	80.495
50852	1989	10	48.939
50852	1989	11	17.139
50852	1989	12	5.743
50852	1990	1	3.2139
50852	1990	2	9.2992
50852	1990	3	54.141
50852	1990	4	82.924
50852	1990	5	135.33
50852	1990	6	123.14
50852	1990	7	139.72
50852	1990	8	116.8
50852	1990	9	71.986
50852	1990	10	57.445
50852	1990	11	25.294
50852	1990	12	12.582
50852	1991	1	3.5267
50852	1991	2	10.662
50852	1991	3	47.201
50852	1991	4	85.781
50852	1991	5	149.49
50852	1991	6	133.75
50852	1991	7	108.01
50852	1991	8	121.46
50852	1991	9	72.512
50852	1991	10	47.066
50852	1991	11	20.817
50852	1991	12	8.2192
50852	1992	1	5.2147
50852	1992	2	12.692
50852	1992	3	51.672
50852	1992	4	95.58
50852	1992	5	137.49
50852	1992	6	126.85
50852	1992	7	145.66
50852	1992	8	103.22
50852	1992	9	66.521
50852	1992	10	51.319
50852	1992	11	19.116
50852	1992	12	4.1176
50852	1993	1	4.3304
50852	1993	2	13.423
50852	1993	3	49.483
50852	1993	4	91.36
50852	1993	5	155.52
50852	1993	6	111.31
50852	1993	7	128.67
50852	1993	8	99.316
50852	1993	9	76.408
50852	1993	10	46.936
50852	1993	11	12.232
50852	1993	12	4.7549
50852	1994	1	4.2516
50852	1994	2	9.9358
50852	1994	3	32.63
50852	1994	4	101.19
50852	1994	5	133.02
50852	1994	6	159.87
50852	1994	7	128.47
50852	1994	8	105.58
50852	1994	9	69.785
50852	1994	10	46.382
50852	1994	11	25.721
50852	1994	12	4.3923
50852	1995	1	6.3113
50852	1995	2	10.141
50852	1995	3	36.135
50852	1995	4	77.124
50852	1995	5	120.32
50852	1995	6	147.57
50852	1995	7	133.91
50852	1995	8	120.67
50852	1995	9	84.463
50852	1995	10	43.418
50852	1995	11	25.683
50852	1995	12	7.4173
50852	1996	1	8.8836
50852	1996	2	22.451
50852	1996	3	50.49
50852	1996	4	98.124
50852	1996	5	155.12
50852	1996	6	146.34
50852	1996	7	128.74
50852	1996	8	105.78
50852	1996	9	78.498
50852	1996	10	45.841
50852	1996	11	12.999
50852	1996	12	4.3918
50852	1997	1	4.8981
50852	1997	2	12.991
50852	1997	3	42.03
50852	1997	4	96.933
50852	1997	5	128.17
50852	1997	6	157.52
50852	1997	7	156.28
50852	1997	8	99.969
50852	1997	9	78.765
50852	1997	10	36.37
50852	1997	11	24.275
50852	1997	12	8.5836
50852	1998	1	5.4701
50852	1998	2	19.549
50852	1998	3	47.769
50852	1998	4	101.65
50852	1998	5	148.59
50852	1998	6	136.2
50852	1998	7	119.39
50852	1998	8	82.912
50852	1998	9	74.199
50852	1998	10	43.941
50852	1998	11	8.0481
50852	1998	12	5.0872
50852	1999	1	6.5073
50852	1999	2	12.513
50852	1999	3	29.212
50852	1999	4	82.882
50852	1999	5	133.13
50852	1999	6	139.57
50852	1999	7	137.56
50852	1999	8	99.485
50852	1999	9	81.141
50852	1999	10	51.053
50852	1999	11	19.68
50852	1999	12	6.5521
50852	2000	1	3.9574
50852	2000	2	8.9255
50852	2000	3	38.85
50852	2000	4	77.196
50852	2000	5	136.27
50852	2000	6	170.73
50852	2000	7	148.91
50852	2000	8	111.21
50852	2000	9	86.135
50852	2000	10	42.482
50852	2000	11	16.013
50852	2000	12	3.9807
50852	2001	1	3.383
50852	2001	2	8.5533
50852	2001	3	30.081
50852	2001	4	95.6
50852	2001	5	145.69
50852	2001	6	173.64
50852	2001	7	150.93
50852	2001	8	114.56
50852	2001	9	95.187
50852	2001	10	60.923
50852	2001	11	22.12
50852	2001	12	7.0169
50852	2002	1	6.8395
50852	2002	2	14.253
50852	2002	3	59.472
50852	2002	4	81.973
50852	2002	5	158.08
50852	2002	6	129.14
50852	2002	7	124.24
50852	2002	8	105.07
50852	2002	9	93.756
50852	2002	10	42.217
50852	2002	11	10.537
50852	2002	12	5.2485
50852	2003	1	6.8476
50852	2003	2	15.617
50852	2003	3	51.339
50852	2003	4	109.48
50852	2003	5	153.59
50852	2003	6	151.85
50852	2003	7	108.49
50852	2003	8	97.315
50852	2003	9	76.205
50852	2003	10	43.774
50852	2003	11	19.307
50852	2003	12	5.8946
50852	2004	1	5.1813
50852	2004	2	11.682
50852	2004	3	49.623
50852	2004	4	93.859
50852	2004	5	144.28
50852	2004	6	185.51
50852	2004	7	128.58
50852	2004	8	123.89
50852	2004	9	84.477
50852	2004	10	58.739
50852	2004	11	21.21
50852	2004	12	6.9023
50852	2005	1	4.8878
50852	2005	2	7.883
50852	2005	3	40.049
50852	2005	4	72.011
50852	2005	5	126.34
50852	2005	6	136.81
50852	2005	7	108.46
50852	2005	8	106.34
50852	2005	9	75.03
50852	2005	10	58.772
50852	2005	11	16.516
50852	2005	12	4.6839
50852	2006	1	4.4554
50852	2006	2	11.851
50852	2006	3	36.883
50852	2006	4	76.139
50852	2006	5	161.49
50852	2006	6	118.77
50852	2006	7	125.57
50852	2006	8	114.43
50852	2006	9	83.478
50852	2006	10	52.973
50852	2006	11	17.541
50852	2006	12	7.2742
50852	2007	1	7.47
50852	2007	2	15.412
50852	2007	3	34.838
50852	2007	4	78.908
50852	2007	5	114.28
50852	2007	6	168.89
50852	2007	7	146.03
50852	2007	8	121.13
50852	2007	9	76.904
50852	2007	10	51.229
50852	2007	11	20.789
50852	2007	12	6.2569
50852	2008	1	4.595
50852	2008	2	14.961
50852	2008	3	48.723
50852	2008	4	96.252
50852	2008	5	115.92
50852	2008	6	154.15
50852	2008	7	124.66
50852	2008	8	117.01
50852	2008	9	88.147
50852	2008	10	46.976
50852	2008	11	17.293
50852	2008	12	7.9782
50852	2009	1	5.3721
50852	2009	2	10.911
50852	2009	3	29.699
50852	2009	4	100.11
50852	2009	5	175.01
50852	2009	6	90.908
50852	2009	7	123.03
50852	2009	8	115.22
50852	2009	9	80.874
50852	2009	10	46.914
50852	2009	11	17.758
50852	2009	12	5.3027
50852	2010	1	5.5819
50852	2010	2	9.3078
50852	2010	3	24.939
50852	2010	4	62.192
50852	2010	5	115.51
50852	2010	6	167.68
50852	2010	7	127.55
50852	2010	8	97.552
50852	2010	9	88.235
50852	2010	10	40.854
50852	2010	11	13.86
50852	2010	12	3.8225
50852	2011	1	2.9557
50852	2011	2	10.233
50852	2011	3	34.482
50852	2011	4	90.786
50852	2011	5	114.37
50852	2011	6	138.8
50852	2011	7	119.3
50852	2011	8	106.6
50852	2011	9	77.822
50852	2011	10	45.63
50852	2011	11	14.661
50852	2011	12	5.5508
50852	2012	1	4.467
50852	2012	2	15.385
50852	2012	3	39.608
50852	2012	4	85.23
50852	2012	5	131.37
50852	2012	6	114.98
50852	2012	7	121.9
50852	2012	8	109.4
50852	2012	9	65.817
50852	2012	10	38.818
50852	2012	11	10.115
50852	2012	12	3.5412
50852	2013	1	4.4217
50852	2013	2	8.9318
50852	2013	3	26.672
50852	2013	4	71.694
50852	2013	5	148.41
50852	2013	6	128.5
50852	2013	7	124.75
50852	2013	8	106.29
50852	2013	9	80.528
50852	2013	10	41.013
50852	2013	11	16.875
50852	2013	12	4.6295
50852	2014	1	6.4733
50852	2014	2	10.943
50852	2014	3	44.922
50852	2014	4	109.5
50852	2014	5	99.306
50852	2014	6	139.95
50852	2014	7	106.77
50852	2014	8	106.25
50852	2014	9	70.303
50852	2014	10	47.963
50852	2014	11	19.408
50852	2014	12	4.8496

## Sheet: Monthly precipitation
stationID	YEAR	MONTH	DATA
50852	1970	1	0.2
50852	1970	2	0.1
50852	1970	3	0.1
50852	1970	4	11
50852	1970	5	30.9
50852	1970	6	55.5
50852	1970	7	183.5
50852	1970	8	61
50852	1970	9	72.1
50852	1970	10	0
50852	1970	11	5.1
50852	1970	12	0.9
50852	1971	1	0.7
50852	1971	2	4
50852	1971	3	3.6
50852	1971	4	4.8
50852	1971	5	76.7
50852	1971	6	71.9
50852	1971	7	98.7
50852	1971	8	105.2
50852	1971	9	104
50852	1971	10	21
50852	1971	11	5.6
50852	1971	12	4.3
50852	1972	1	1.1
50852	1972	2	2.8
50852	1972	3	2.9
50852	1972	4	13.5
50852	1972	5	39.8
50852	1972	6	149.6
50852	1972	7	100.2
50852	1972	8	89.4
50852	1972	9	79.9
50852	1972	10	47
50852	1972	11	12.6
50852	1972	12	1.9
50852	1973	1	0.5
50852	1973	2	5.5
50852	1973	3	4.6
50852	1973	4	11.4
50852	1973	5	54.2
50852	1973	6	49.8
50852	1973	7	248.5
50852	1973	8	231.9
50852	1973	9	10.1
50852	1973	10	15.2
50852	1973	11	6.3
50852	1973	12	2.5
50852	1974	1	0.5
50852	1974	2	1.6
50852	1974	3	13.8
50852	1974	4	6.6
50852	1974	5	45.4
50852	1974	6	84.9
50852	1974	7	74.2
50852	1974	8	105.7
50852	1974	9	56
50852	1974	10	13.1
50852	1974	11	3.4
50852	1974	12	0.7
50852	1975	1	2.2
50852	1975	2	0.3
50852	1975	3	3.1
50852	1975	4	14.1
50852	1975	5	30.6
50852	1975	6	50.2
50852	1975	7	185.9
50852	1975	8	46.6
50852	1975	9	82.9
50852	1975	10	8.8
50852	1975	11	7.9
50852	1975	12	1.2
50852	1976	1	0.7
50852	1976	2	7.5
50852	1976	3	7.1
50852	1976	4	20.9
50852	1976	5	21.7
50852	1976	6	112
50852	1976	7	104.9
50852	1976	8	76.3
50852	1976	9	4.3
50852	1976	10	7.4
50852	1976	11	6.1
50852	1976	12	5.1
50852	1977	1	0.3
50852	1977	2	0.2
50852	1977	3	6.2
50852	1977	4	19.9
50852	1977	5	61.2
50852	1977	6	113
50852	1977	7	193.7
50852	1977	8	36.8
50852	1977	9	16.7
50852	1977	10	37.2
50852	1977	11	3.5
50852	1977	12	3.5
50852	1978	1	0.6
50852	1978	2	1.1
50852	1978	3	3.4
50852	1978	4	40.7
50852	1978	5	13.8
50852	1978	6	63.3
50852	1978	7	165.7
50852	1978	8	67.1
50852	1978	9	35.4
50852	1978	10	24.2
50852	1978	11	8.9
50852	1978	12	7.4
50852	1979	1	0.6
50852	1979	2	5.2
50852	1979	3	10
50852	1979	4	11.8
50852	1979	5	15
50852	1979	6	93.9
50852	1979	7	108.2
50852	1979	8	96
50852	1979	9	59.4
50852	1979	10	7.6
50852	1979	11	3.5
50852	1979	12	9.3
50852	1980	1	1.4
50852	1980	2	0.5
50852	1980	3	0.2
50852	1980	4	18
50852	1980	5	11.8
50852	1980	6	160
50852	1980	7	146.5
50852	1980	8	72.9
50852	1980	9	47.4
50852	1980	10	14.6
50852	1980	11	2
50852	1980	12	1.9
50852	1981	1	0
50852	1981	2	2.2
50852	1981	3	5.3
50852	1981	4	11.3
50852	1981	5	43.8
50852	1981	6	104.1
50852	1981	7	88.3
50852	1981	8	109.1
50852	1981	9	19.2
50852	1981	10	43.7
50852	1981	11	3.7
50852	1981	12	2.5
50852	1982	1	3.3
50852	1982	2	6.5
50852	1982	3	5.3
50852	1982	4	15.3
50852	1982	5	31.4
50852	1982	6	12.5
50852	1982	7	68.2
50852	1982	8	199.8
50852	1982	9	56.9
50852	1982	10	6
50852	1982	11	5
50852	1982	12	4.3
50852	1983	1	0.7
50852	1983	2	0.8
50852	1983	3	0.2
50852	1983	4	63.2
50852	1983	5	39.1
50852	1983	6	135.3
50852	1983	7	198.8
50852	1983	8	50
50852	1983	9	89.1
50852	1983	10	6.8
50852	1983	11	14.7
50852	1983	12	3
50852	1984	1	1.6
50852	1984	2	3
50852	1984	3	7.6
50852	1984	4	19.4
50852	1984	5	25.8
50852	1984	6	91.3
50852	1984	7	246.2
50852	1984	8	144.8
50852	1984	9	66.7
50852	1984	10	15.5
50852	1984	11	3.6
50852	1984	12	0.3
50852	1985	1	4.6
50852	1985	2	4.8
50852	1985	3	4.6
50852	1985	4	17.6
50852	1985	5	24.1
50852	1985	6	102.1
50852	1985	7	107.5
50852	1985	8	290.7
50852	1985	9	94.2
50852	1985	10	24.5
50852	1985	11	10
50852	1985	12	3.7
50852	1986	1	0.8
50852	1986	2	1.9
50852	1986	3	4
50852	1986	4	6.8
50852	1986	5	15.2
50852	1986	6	98.2
50852	1986	7	114.8
50852	1986	8	86
50852	1986	9	70.5
50852	1986	10	0.2
50852	1986	11	3.4
50852	1986	12	1.5
50852	1987	1	6.4
50852	1987	2	4.3
50852	1987	3	5.2
50852	1987	4	4.7
50852	1987	5	37.5
50852	1987	6	53.8
50852	1987	7	197.5
50852	1987	8	192
50852	1987	9	92.5
50852	1987	10	34.1
50852	1987	11	20.5
50852	1987	12	2.8
50852	1988	1	3.2
50852	1988	2	4.7
50852	1988	3	1.6
50852	1988	4	42.8
50852	1988	5	113
50852	1988	6	71.1
50852	1988	7	244.7
50852	1988	8	44.1
50852	1988	9	30.2
50852	1988	10	36.2
50852	1988	11	7.5
50852	1988	12	5.4
50852	1989	1	3.8
50852	1989	2	0
50852	1989	3	8.7
50852	1989	4	4
50852	1989	5	47.5
50852	1989	6	132.8
50852	1989	7	62.2
50852	1989	8	14.7
50852	1989	9	29
50852	1989	10	21
50852	1989	11	7.1
50852	1989	12	12.7
50852	1990	1	0.2
50852	1990	2	5.5
50852	1990	3	6.3
50852	1990	4	19.9
50852	1990	5	26.7
50852	1990	6	186.9
50852	1990	7	124.6
50852	1990	8	62.2
50852	1990	9	52.3
50852	1990	10	8.9
50852	1990	11	1.7
50852	1990	12	4.2
50852	1991	1	3.2
50852	1991	2	3.9
50852	1991	3	1
50852	1991	4	49.8
50852	1991	5	16.7
50852	1991	6	104.8
50852	1991	7	285.9
50852	1991	8	69.1
50852	1991	9	46.9
50852	1991	10	29.1
50852	1991	11	2.1
50852	1991	12	5
50852	1992	1	1.4
50852	1992	2	3.3
50852	1992	3	2
50852	1992	4	4.6
50852	1992	5	14
50852	1992	6	101.1
50852	1992	7	69.9
50852	1992	8	55.3
50852	1992	9	71.2
50852	1992	10	8.3
50852	1992	11	10.5
50852	1992	12	3.8
50852	1993	1	1.5
50852	1993	2	2.3
50852	1993	3	2.4
50852	1993	4	9.2
50852	1993	5	22.8
50852	1993	6	196.4
50852	1993	7	70.5
50852	1993	8	129
50852	1993	9	134.8
50852	1993	10	44.5
50852	1993	11	4.3
50852	1993	12	5.4
50852	1994	1	3.4
50852	1994	2	0
50852	1994	3	7.4
50852	1994	4	0.8
50852	1994	5	20.1
50852	1994	6	96.2
50852	1994	7	256.7
50852	1994	8	133.3
50852	1994	9	92.4
50852	1994	10	17.1
50852	1994	11	4.4
50852	1994	12	10.4
50852	1995	1	2.7
50852	1995	2	0.3
50852	1995	3	8.9
50852	1995	4	19.9
50852	1995	5	50.6
50852	1995	6	92.9
50852	1995	7	101.1
50852	1995	8	46.1
50852	1995	9	47.4
50852	1995	10	29.6
50852	1995	11	1.8
50852	1995	12	2.1
50852	1996	1	0.9
50852	1996	2	0
50852	1996	3	1
50852	1996	4	14.8
50852	1996	5	28.6
50852	1996	6	138.6
50852	1996	7	225.1
50852	1996	8	75.2
50852	1996	9	21.7
50852	1996	10	3.6
50852	1996	11	21.2
50852	1996	12	4.4
50852	1997	1	0.8
50852	1997	2	0.2
50852	1997	3	13.7
50852	1997	4	5.2
50852	1997	5	37.6
50852	1997	6	62.8
50852	1997	7	183.2
50852	1997	8	342
50852	1997	9	39.5
50852	1997	10	19.2
50852	1997	11	0.7
50852	1997	12	1.9
50852	1998	1	1
50852	1998	2	4.5
50852	1998	3	11.3
50852	1998	4	16.7
50852	1998	5	37.4
50852	1998	6	79.1
50852	1998	7	111.6
50852	1998	8	139.5
50852	1998	9	46.3
50852	1998	10	39
50852	1998	11	13.7
50852	1998	12	4.2
50852	1999	1	3.4
50852	1999	2	1.4
50852	1999	3	9
50852	1999	4	26
50852	1999	5	16.6
50852	1999	6	36.8
50852	1999	7	60.6
50852	1999	8	144.5
50852	1999	9	18.3
50852	1999	10	16.8
50852	1999	11	2
50852	1999	12	7.1
50852	2000	1	13.6
50852	2000	2	3.1
50852	2000	3	4.4
50852	2000	4	21.3
50852	2000	5	14.2
50852	2000	6	34.7
50852	2000	7	179.7
50852	2000	8	169.1
50852	2000	9	45.2
50852	2000	10	37.3
50852	2000	11	6.4
50852	2000	12	3.3
50852	2001	1	6.1
50852	2001	2	1.6
50852	2001	3	16.9
50852	2001	4	9.6
50852	2001	5	29.5
50852	2001	6	17.1
50852	2001	7	243.3
50852	2001	8	75.7
50852	2001	9	28.8
50852	2001	10	0.6
50852	2001	11	1
50852	2001	12	3.5
50852	2002	1	11.2
50852	2002	2	0.8
50852	2002	3	0
50852	2002	4	49.5
50852	2002	5	11.5
50852	2002	6	112.3
50852	2002	7	144.5
50852	2002	8	81
50852	2002	9	2.8
50852	2002	10	38.5
50852	2002	11	7.1
50852	2002	12	0.3
50852	2003	1	0.6
50852	2003	2	2.6
50852	2003	3	6.9
50852	2003	4	29.7
50852	2003	5	31.7
50852	2003	6	58.3
50852	2003	7	249.2
50852	2003	8	120.6
50852	2003	9	50
50852	2003	10	11.1
50852	2003	11	7.8
50852	2003	12	4.2
50852	2004	1	1.2
50852	2004	2	4.6
50852	2004	3	1.8
50852	2004	4	23
50852	2004	5	27.4
50852	2004	6	19.9
50852	2004	7	106
50852	2004	8	115.6
50852	2004	9	34.4
50852	2004	10	9.5
50852	2004	11	23.6
50852	2004	12	4.6
50852	2005	1	7.9
50852	2005	2	0.3
50852	2005	3	9
50852	2005	4	64.4
50852	2005	5	20.4
50852	2005	6	86.3
50852	2005	7	169.5
50852	2005	8	113.7
50852	2005	9	37
50852	2005	10	11.6
50852	2005	11	5.9
50852	2005	12	2.6
50852	2006	1	7.2
50852	2006	2	0.6
50852	2006	3	5.4
50852	2006	4	30.5
50852	2006	5	6.7
50852	2006	6	122.1
50852	2006	7	160.8
50852	2006	8	17.7
50852	2006	9	38.7
50852	2006	10	3.3
50852	2006	11	2.9
50852	2006	12	0.4
50852	2007	1	11.2
50852	2007	2	7.2
50852	2007	3	17.5
50852	2007	4	32.6
50852	2007	5	85.1
50852	2007	6	19.1
50852	2007	7	60.9
50852	2007	8	49.8
50852	2007	9	21
50852	2007	10	28.5
50852	2007	11	0.2
50852	2007	12	6.1
50852	2008	1	0.3
50852	2008	2	0.1
50852	2008	3	33
50852	2008	4	31.8
50852	2008	5	41.3
50852	2008	6	38.7
50852	2008	7	179.1
50852	2008	8	69.8
50852	2008	9	25.9
50852	2008	10	25.8
50852	2008	11	1.7
50852	2008	12	2.4
50852	2009	1	3.8
50852	2009	2	1
50852	2009	3	13.3
50852	2009	4	31.9
50852	2009	5	7
50852	2009	6	250.8
50852	2009	7	148.3
50852	2009	8	64.8
50852	2009	9	35.6
50852	2009	10	13.6
50852	2009	11	6.4
50852	2009	12	11.1
50852	2010	1	2.3
50852	2010	2	2.4
50852	2010	3	26.3
50852	2010	4	23
50852	2010	5	78.4
50852	2010	6	136.6
50852	2010	7	103.9
50852	2010	8	94.6
50852	2010	9	19.5
50852	2010	10	20.2
50852	2010	11	9.9
50852	2010	12	11.2
50852	2011	1	1.1
50852	2011	2	0.5
50852	2011	3	1.1
50852	2011	4	6.1
50852	2011	5	71.8
50852	2011	6	18.6
50852	2011	7	128.6
50852	2011	8	92.9
50852	2011	9	25.5
50852	2011	10	5.1
50852	2011	11	3.1
50852	2011	12	1.1
50852	2012	1	0.1
50852	2012	2	0.6
50852	2012	3	25
50852	2012	4	10.4
50852	2012	5	25.6
50852	2012	6	114.7
50852	2012	7	232.9
50852	2012	8	66.7
50852	2012	9	53.4
50852	2012	10	26.7
50852	2012	11	23.5
50852	2012	12	9.1
50852	2013	1	2.4
50852	2013	2	6.2
50852	2013	3	7.4
50852	2013	4	1.1
50852	2013	5	49.8
50852	2013	6	85.9
50852	2013	7	304.1
50852	2013	8	67.2
50852	2013	9	38.1
50852	2013	10	53.4
50852	2013	11	13.7
50852	2013	12	3.1
50852	2014	1	3.2
50852	2014	2	3.1
50852	2014	3	0
50852	2014	4	6.5
50852	2014	5	113.8
50852	2014	6	134.1
50852	2014	7	189.7
50852	2014	8	111.4
50852	2014	9	42.8
50852	2014	10	23.5
50852	2014	11	5.2
50852	2014	12	9
