# Supplementary material for: Spatial and temporal characteristics of drought and its correlation with climate indices in Northeast China
Source: PLoS One. 2021 Nov 18;16(11):e0259774. doi: 10.1371/journal.pone.0259774 (PMC8601439; doi:10.1371/journal.pone.0259774)
Supplement: S1 File — (ZIP) [file pone.0259774.s001.zip › Raw data(Including precipitation and evapotranspiration data of each station)/50853.xlsx]

## Sheet: Monthly evapotranspiration 
stationID	YEAR	MONTH	DATA
50853	1970	1	3.8882
50853	1970	2	9.0347
50853	1970	3	31.955
50853	1970	4	121.48
50853	1970	5	164.88
50853	1970	6	185.38
50853	1970	7	128.67
50853	1970	8	115.58
50853	1970	9	72.057
50853	1970	10	64.889
50853	1970	11	22.345
50853	1970	12	7.9476
50853	1971	1	9.859
50853	1971	2	11.649
50853	1971	3	48.6
50853	1971	4	124.76
50853	1971	5	116.24
50853	1971	6	139.27
50853	1971	7	123.43
50853	1971	8	109.2
50853	1971	9	67.711
50853	1971	10	53.426
50853	1971	11	19.64
50853	1971	12	6.637
50853	1972	1	6.8185
50853	1972	2	9.6067
50853	1972	3	54.791
50853	1972	4	103.26
50853	1972	5	161.63
50853	1972	6	136.8
50853	1972	7	144.66
50853	1972	8	109.82
50853	1972	9	63.213
50853	1972	10	28.943
50853	1972	11	14.729
50853	1972	12	4.7873
50853	1973	1	4.2782
50853	1973	2	8.8783
50853	1973	3	29.389
50853	1973	4	69.629
50853	1973	5	143.52
50853	1973	6	149.58
50853	1973	7	123.33
50853	1973	8	101.86
50853	1973	9	88.246
50853	1973	10	56.716
50853	1973	11	20.466
50853	1973	12	7.029
50853	1974	1	5.9227
50853	1974	2	10.818
50853	1974	3	32.361
50853	1974	4	84.435
50853	1974	5	152.33
50853	1974	6	108.08
50853	1974	7	148.75
50853	1974	8	109.45
50853	1974	9	67.061
50853	1974	10	47.238
50853	1974	11	19.652
50853	1974	12	5.8749
50853	1975	1	6.2724
50853	1975	2	12.28
50853	1975	3	51.441
50853	1975	4	120.88
50853	1975	5	142.5
50853	1975	6	152.97
50853	1975	7	124.03
50853	1975	8	127.27
50853	1975	9	88.989
50853	1975	10	58.575
50853	1975	11	23.948
50853	1975	12	7.494
50853	1976	1	6.4265
50853	1976	2	15.343
50853	1976	3	42.951
50853	1976	4	79.436
50853	1976	5	155.71
50853	1976	6	146.18
50853	1976	7	160.32
50853	1976	8	104.23
50853	1976	9	82.691
50853	1976	10	57.468
50853	1976	11	14.781
50853	1976	12	3.8039
50853	1977	1	2.6604
50853	1977	2	7.6773
50853	1977	3	39.785
50853	1977	4	92.963
50853	1977	5	155.67
50853	1977	6	122.68
50853	1977	7	126.36
50853	1977	8	119.81
50853	1977	9	101.61
50853	1977	10	64.395
50853	1977	11	15.595
50853	1977	12	4.2085
50853	1978	1	4.034
50853	1978	2	7.6674
50853	1978	3	41.781
50853	1978	4	95.06
50853	1978	5	148.76
50853	1978	6	154.09
50853	1978	7	129.89
50853	1978	8	110.52
50853	1978	9	86.992
50853	1978	10	42.816
50853	1978	11	24.188
50853	1978	12	8.3786
50853	1979	1	7.2688
50853	1979	2	10.712
50853	1979	3	35.264
50853	1979	4	77.367
50853	1979	5	169.82
50853	1979	6	140.62
50853	1979	7	130.14
50853	1979	8	115.14
50853	1979	9	74.489
50853	1979	10	58.706
50853	1979	11	19.708
50853	1979	12	8.2875
50853	1980	1	5.1205
50853	1980	2	10.437
50853	1980	3	49.875
50853	1980	4	72.581
50853	1980	5	165.28
50853	1980	6	146.62
50853	1980	7	125.21
50853	1980	8	116.95
50853	1980	9	70.227
50853	1980	10	40.162
50853	1980	11	13.166
50853	1980	12	5.3135
50853	1981	1	4.4349
50853	1981	2	9.1099
50853	1981	3	39.53
50853	1981	4	109.75
50853	1981	5	135.12
50853	1981	6	144.24
50853	1981	7	136.52
50853	1981	8	93.891
50853	1981	9	77.897
50853	1981	10	39.221
50853	1981	11	14.031
50853	1981	12	7.2553
50853	1982	1	8.1073
50853	1982	2	14.081
50853	1982	3	43.07
50853	1982	4	122.97
50853	1982	5	146.92
50853	1982	6	193.13
50853	1982	7	183.21
50853	1982	8	120.63
50853	1982	9	78.958
50853	1982	10	58.176
50853	1982	11	18.617
50853	1982	12	7.853
50853	1983	1	6.6558
50853	1983	2	9.1238
50853	1983	3	59.268
50853	1983	4	103.07
50853	1983	5	134.74
50853	1983	6	94.503
50853	1983	7	115.13
50853	1983	8	117.79
50853	1983	9	74.066
50853	1983	10	51.331
50853	1983	11	21.895
50853	1983	12	5.354
50853	1984	1	2.3454
50853	1984	2	6.8364
50853	1984	3	24.383
50853	1984	4	83.361
50853	1984	5	140.93
50853	1984	6	136.86
50853	1984	7	118.8
50853	1984	8	101.88
50853	1984	9	72.043
50853	1984	10	43.114
50853	1984	11	17.852
50853	1984	12	7.1726
50853	1985	1	4.144
50853	1985	2	7.2232
50853	1985	3	38.537
50853	1985	4	96.176
50853	1985	5	172.55
50853	1985	6	141.99
50853	1985	7	115.99
50853	1985	8	88.278
50853	1985	9	64.42
50853	1985	10	47.825
50853	1985	11	16.56
50853	1985	12	3.2543
50853	1986	1	4.1806
50853	1986	2	9.4411
50853	1986	3	35.41
50853	1986	4	90.809
50853	1986	5	145.83
50853	1986	6	155.58
50853	1986	7	121.11
50853	1986	8	106.09
50853	1986	9	68.445
50853	1986	10	50.33
50853	1986	11	16.803
50853	1986	12	9.283
50853	1987	1	5.49
50853	1987	2	12.018
50853	1987	3	29.397
50853	1987	4	94.389
50853	1987	5	140.14
50853	1987	6	160.53
50853	1987	7	121.86
50853	1987	8	92.495
50853	1987	9	71.982
50853	1987	10	44.141
50853	1987	11	13.601
50853	1987	12	5.6994
50853	1988	1	6.7348
50853	1988	2	9.1338
50853	1988	3	36.974
50853	1988	4	70.115
50853	1988	5	99.935
50853	1988	6	147.78
50853	1988	7	114.1
50853	1988	8	102.08
50853	1988	9	67.408
50853	1988	10	43.757
50853	1988	11	23.854
50853	1988	12	5.1281
50853	1989	1	5.2868
50853	1989	2	11.064
50853	1989	3	44.192
50853	1989	4	100.67
50853	1989	5	144.48
50853	1989	6	127.18
50853	1989	7	117.15
50853	1989	8	129.7
50853	1989	9	76.716
50853	1989	10	48.287
50853	1989	11	18.56
50853	1989	12	6.7267
50853	1990	1	3.3895
50853	1990	2	9.2678
50853	1990	3	50.24
50853	1990	4	82.147
50853	1990	5	126.51
50853	1990	6	122.07
50853	1990	7	132.39
50853	1990	8	97.749
50853	1990	9	69.966
50853	1990	10	55.351
50853	1990	11	26.136
50853	1990	12	13.964
50853	1991	1	4.6007
50853	1991	2	12.236
50853	1991	3	50.377
50853	1991	4	84.288
50853	1991	5	145.45
50853	1991	6	131.71
50853	1991	7	104.68
50853	1991	8	117.7
50853	1991	9	66.094
50853	1991	10	43.762
50853	1991	11	21.236
50853	1991	12	7.5574
50853	1992	1	5.4974
50853	1992	2	12.105
50853	1992	3	49.952
50853	1992	4	90.456
50853	1992	5	135
50853	1992	6	122.02
50853	1992	7	144.16
50853	1992	8	100.42
50853	1992	9	67.134
50853	1992	10	46.953
50853	1992	11	20.053
50853	1992	12	4.0117
50853	1993	1	4.5606
50853	1993	2	13.369
50853	1993	3	54.537
50853	1993	4	90.524
50853	1993	5	154.68
50853	1993	6	108.27
50853	1993	7	120.96
50853	1993	8	101.56
50853	1993	9	77.421
50853	1993	10	50.527
50853	1993	11	13.628
50853	1993	12	5.135
50853	1994	1	4.8736
50853	1994	2	10.996
50853	1994	3	32.941
50853	1994	4	103.4
50853	1994	5	130.99
50853	1994	6	151.35
50853	1994	7	120.42
50853	1994	8	103.67
50853	1994	9	67.252
50853	1994	10	43.407
50853	1994	11	27.053
50853	1994	12	4.5615
50853	1995	1	6.7172
50853	1995	2	11.876
50853	1995	3	38.19
50853	1995	4	77.008
50853	1995	5	122.84
50853	1995	6	157.08
50853	1995	7	127.82
50853	1995	8	118.38
50853	1995	9	77.584
50853	1995	10	41.607
50853	1995	11	27.819
50853	1995	12	8.9822
50853	1996	1	10.801
50853	1996	2	25.149
50853	1996	3	59.906
50853	1996	4	102.21
50853	1996	5	157.48
50853	1996	6	147.83
50853	1996	7	121.92
50853	1996	8	105.29
50853	1996	9	80.271
50853	1996	10	52.402
50853	1996	11	14.867
50853	1996	12	5.9784
50853	1997	1	5.6984
50853	1997	2	13.69
50853	1997	3	45.257
50853	1997	4	104.43
50853	1997	5	137.12
50853	1997	6	159.6
50853	1997	7	149.13
50853	1997	8	91.892
50853	1997	9	77.321
50853	1997	10	36.487
50853	1997	11	25.071
50853	1997	12	11.171
50853	1998	1	5.7731
50853	1998	2	20.782
50853	1998	3	51.279
50853	1998	4	113.03
50853	1998	5	151.88
50853	1998	6	132.38
50853	1998	7	129.69
50853	1998	8	87.724
50853	1998	9	80.833
50853	1998	10	48.197
50853	1998	11	9.1316
50853	1998	12	6.3061
50853	1999	1	6.691
50853	1999	2	13.248
50853	1999	3	28.878
50853	1999	4	85.256
50853	1999	5	135.01
50853	1999	6	139.97
50853	1999	7	147.18
50853	1999	8	108.4
50853	1999	9	86.31
50853	1999	10	55.152
50853	1999	11	21.384
50853	1999	12	7.3667
50853	2000	1	3.9834
50853	2000	2	9.0348
50853	2000	3	38.803
50853	2000	4	75.154
50853	2000	5	133.02
50853	2000	6	185.22
50853	2000	7	147.2
50853	2000	8	112.34
50853	2000	9	91.148
50853	2000	10	47.845
50853	2000	11	18.442
50853	2000	12	4.2795
50853	2001	1	3.1287
50853	2001	2	8.5967
50853	2001	3	29.863
50853	2001	4	104.45
50853	2001	5	147.95
50853	2001	6	178.47
50853	2001	7	151.38
50853	2001	8	111.71
50853	2001	9	95.55
50853	2001	10	64.813
50853	2001	11	25.675
50853	2001	12	6.6432
50853	2002	1	6.5718
50853	2002	2	15.909
50853	2002	3	66.234
50853	2002	4	81.866
50853	2002	5	158.78
50853	2002	6	133.1
50853	2002	7	131.67
50853	2002	8	101.91
50853	2002	9	96.613
50853	2002	10	44.39
50853	2002	11	11.798
50853	2002	12	5.7223
50853	2003	1	7.0984
50853	2003	2	17.089
50853	2003	3	53.927
50853	2003	4	111.11
50853	2003	5	154.77
50853	2003	6	145.47
50853	2003	7	111.74
50853	2003	8	99.374
50853	2003	9	73.899
50853	2003	10	41.004
50853	2003	11	17.469
50853	2003	12	3.4872
50853	2004	1	4.2081
50853	2004	2	11.82
50853	2004	3	47.675
50853	2004	4	90.496
50853	2004	5	134.84
50853	2004	6	178.09
50853	2004	7	124.29
50853	2004	8	117.38
50853	2004	9	82.957
50853	2004	10	52.18
50853	2004	11	18.468
50853	2004	12	5.5776
50853	2005	1	4.6981
50853	2005	2	8.1297
50853	2005	3	39.595
50853	2005	4	67.763
50853	2005	5	122.99
50853	2005	6	140.15
50853	2005	7	115.1
50853	2005	8	115.25
50853	2005	9	79.081
50853	2005	10	58.802
50853	2005	11	18.353
50853	2005	12	4.6949
50853	2006	1	5.2253
50853	2006	2	12.481
50853	2006	3	38.538
50853	2006	4	79.047
50853	2006	5	157.88
50853	2006	6	113.95
50853	2006	7	124.27
50853	2006	8	108.26
50853	2006	9	77.65
50853	2006	10	52.028
50853	2006	11	17.015
50853	2006	12	6.693
50853	2007	1	7.3696
50853	2007	2	14.407
50853	2007	3	33.728
50853	2007	4	80.801
50853	2007	5	107
50853	2007	6	157.83
50853	2007	7	144.09
50853	2007	8	118.38
50853	2007	9	76.034
50853	2007	10	50.98
50853	2007	11	19.629
50853	2007	12	5.5539
50853	2008	1	3.8905
50853	2008	2	14.621
50853	2008	3	50.632
50853	2008	4	98.71
50853	2008	5	114.12
50853	2008	6	148.11
50853	2008	7	122.21
50853	2008	8	123.38
50853	2008	9	88.843
50853	2008	10	48.69
50853	2008	11	16.285
50853	2008	12	8.1612
50853	2009	1	5.3936
50853	2009	2	11.465
50853	2009	3	30.341
50853	2009	4	95.831
50853	2009	5	173.04
50853	2009	6	102.98
50853	2009	7	122.86
50853	2009	8	118.32
50853	2009	9	77.799
50853	2009	10	44.611
50853	2009	11	17.395
50853	2009	12	4.9312
50853	2010	1	5.4204
50853	2010	2	8.8297
50853	2010	3	24.68
50853	2010	4	60.323
50853	2010	5	112.49
50853	2010	6	167.46
50853	2010	7	118.15
50853	2010	8	90.804
50853	2010	9	89.417
50853	2010	10	40.073
50853	2010	11	13.149
50853	2010	12	3.6152
50853	2011	1	2.8887
50853	2011	2	10.588
50853	2011	3	34.039
50853	2011	4	86.204
50853	2011	5	103.4
50853	2011	6	128.06
50853	2011	7	116.7
50853	2011	8	106.17
50853	2011	9	80.798
50853	2011	10	43.423
50853	2011	11	14.659
50853	2011	12	5.3136
50853	2012	1	5.0357
50853	2012	2	15.27
50853	2012	3	37.767
50853	2012	4	78.274
50853	2012	5	127.23
50853	2012	6	118.68
50853	2012	7	122.03
50853	2012	8	116.34
50853	2012	9	65.642
50853	2012	10	36.37
50853	2012	11	10.163
50853	2012	12	3.6141
50853	2013	1	4.8011
50853	2013	2	8.6231
50853	2013	3	25.641
50853	2013	4	65.3
50853	2013	5	134.78
50853	2013	6	124.91
50853	2013	7	117.22
50853	2013	8	90.637
50853	2013	9	71.546
50853	2013	10	37.534
50853	2013	11	14.81
50853	2013	12	3.8843
50853	2014	1	5.7889
50853	2014	2	10.874
50853	2014	3	43.047
50853	2014	4	99.53
50853	2014	5	94.102
50853	2014	6	140.34
50853	2014	7	104.15
50853	2014	8	107.6
50853	2014	9	71.611
50853	2014	10	47.029
50853	2014	11	20.984
50853	2014	12	5.2696

## Sheet: Monthly precipitation 
stationID	YEAR	MONTH	DATA
50853	1970	1	1.6
50853	1970	2	1.1
50853	1970	3	0.9
50853	1970	4	6.5
50853	1970	5	43
50853	1970	6	43.8
50853	1970	7	170.8
50853	1970	8	132.8
50853	1970	9	114.4
50853	1970	10	0.1
50853	1970	11	6.3
50853	1970	12	0.6
50853	1971	1	1.6
50853	1971	2	5.7
50853	1971	3	3.8
50853	1971	4	8.5
50853	1971	5	91.8
50853	1971	6	137.6
50853	1971	7	126.7
50853	1971	8	93.8
50853	1971	9	62.6
50853	1971	10	9.3
50853	1971	11	10.8
50853	1971	12	5.7
50853	1972	1	0.9
50853	1972	2	2.7
50853	1972	3	2.8
50853	1972	4	17.7
50853	1972	5	50.9
50853	1972	6	109.9
50853	1972	7	95.4
50853	1972	8	132
50853	1972	9	70.7
50853	1972	10	54.6
50853	1972	11	13.5
50853	1972	12	3.6
50853	1973	1	2.1
50853	1973	2	7.5
50853	1973	3	7.6
50853	1973	4	13.5
50853	1973	5	99.1
50853	1973	6	152.4
50853	1973	7	185.2
50853	1973	8	198.8
50853	1973	9	8.1
50853	1973	10	6.2
50853	1973	11	4.4
50853	1973	12	2.1
50853	1974	1	1.9
50853	1974	2	2.4
50853	1974	3	12.9
50853	1974	4	8.8
50853	1974	5	32.8
50853	1974	6	100.5
50853	1974	7	108.5
50853	1974	8	140.4
50853	1974	9	61.9
50853	1974	10	8.2
50853	1974	11	4.7
50853	1974	12	1.1
50853	1975	1	2.5
50853	1975	2	1.1
50853	1975	3	5.3
50853	1975	4	14.9
50853	1975	5	17.2
50853	1975	6	20.9
50853	1975	7	212.3
50853	1975	8	66.5
50853	1975	9	93
50853	1975	10	8
50853	1975	11	5.5
50853	1975	12	1.5
50853	1976	1	1.7
50853	1976	2	13
50853	1976	3	10.4
50853	1976	4	26.9
50853	1976	5	24.9
50853	1976	6	55.7
50853	1976	7	123.1
50853	1976	8	70
50853	1976	9	29.4
50853	1976	10	7.1
50853	1976	11	4.4
50853	1976	12	8.6
50853	1977	1	0.5
50853	1977	2	1.1
50853	1977	3	10
50853	1977	4	15.9
50853	1977	5	68.9
50853	1977	6	122.8
50853	1977	7	209.6
50853	1977	8	22.6
50853	1977	9	35.1
50853	1977	10	46
50853	1977	11	7
50853	1977	12	7.7
50853	1978	1	1.4
50853	1978	2	2.3
50853	1978	3	5.1
50853	1978	4	49
50853	1978	5	19.2
50853	1978	6	85.8
50853	1978	7	244.8
50853	1978	8	114.5
50853	1978	9	43.6
50853	1978	10	29.8
50853	1978	11	9.9
50853	1978	12	8.1
50853	1979	1	1.9
50853	1979	2	7.8
50853	1979	3	6
50853	1979	4	11.6
50853	1979	5	13
50853	1979	6	152.9
50853	1979	7	143.2
50853	1979	8	51.8
50853	1979	9	64.8
50853	1979	10	7.3
50853	1979	11	1.4
50853	1979	12	7.9
50853	1980	1	2.5
50853	1980	2	0.7
50853	1980	3	2
50853	1980	4	29.7
50853	1980	5	14
50853	1980	6	105.6
50853	1980	7	146.5
50853	1980	8	79
50853	1980	9	64.6
50853	1980	10	55
50853	1980	11	3.3
50853	1980	12	4.7
50853	1981	1	0.2
50853	1981	2	2.7
50853	1981	3	13.8
50853	1981	4	7.2
50853	1981	5	41.8
50853	1981	6	89.5
50853	1981	7	190.1
50853	1981	8	131.2
50853	1981	9	25.4
50853	1981	10	33.2
50853	1981	11	5.6
50853	1981	12	2.9
50853	1982	1	4.7
50853	1982	2	11.1
50853	1982	3	8.1
50853	1982	4	22.9
50853	1982	5	26.4
50853	1982	6	14.2
50853	1982	7	61.2
50853	1982	8	217.9
50853	1982	9	42.2
50853	1982	10	14.3
50853	1982	11	5.7
50853	1982	12	6.1
50853	1983	1	0.9
50853	1983	2	1.4
50853	1983	3	0.9
50853	1983	4	69.4
50853	1983	5	65.6
50853	1983	6	105.8
50853	1983	7	285.8
50853	1983	8	53.8
50853	1983	9	58.2
50853	1983	10	9
50853	1983	11	14.6
50853	1983	12	6.1
50853	1984	1	2
50853	1984	2	4
50853	1984	3	11.7
50853	1984	4	17.9
50853	1984	5	31.1
50853	1984	6	106.6
50853	1984	7	137.6
50853	1984	8	171.3
50853	1984	9	71.3
50853	1984	10	22.7
50853	1984	11	4.4
50853	1984	12	0.6
50853	1985	1	4.1
50853	1985	2	6.3
50853	1985	3	5.9
50853	1985	4	9.1
50853	1985	5	31.6
50853	1985	6	91.3
50853	1985	7	145.7
50853	1985	8	262
50853	1985	9	103.9
50853	1985	10	10.2
50853	1985	11	14.9
50853	1985	12	5.5
50853	1986	1	2.6
50853	1986	2	2.8
50853	1986	3	9.2
50853	1986	4	0.8
50853	1986	5	21.3
50853	1986	6	86.2
50853	1986	7	175.1
50853	1986	8	89.5
50853	1986	9	80.8
50853	1986	10	1.9
50853	1986	11	5.1
50853	1986	12	2.2
50853	1987	1	7.8
50853	1987	2	7.5
50853	1987	3	9.7
50853	1987	4	7.1
50853	1987	5	44.3
50853	1987	6	46.1
50853	1987	7	166.1
50853	1987	8	226.1
50853	1987	9	129.9
50853	1987	10	43.1
50853	1987	11	27.4
50853	1987	12	5.9
50853	1988	1	3.1
50853	1988	2	5.8
50853	1988	3	1.3
50853	1988	4	59
50853	1988	5	110.9
50853	1988	6	88.6
50853	1988	7	261.3
50853	1988	8	51.4
50853	1988	9	80.2
50853	1988	10	44.8
50853	1988	11	10.3
50853	1988	12	5.6
50853	1989	1	5.5
50853	1989	2	0.1
50853	1989	3	8.1
50853	1989	4	5.2
50853	1989	5	32
50853	1989	6	78.7
50853	1989	7	202.1
50853	1989	8	11.7
50853	1989	9	50
50853	1989	10	21.8
50853	1989	11	4
50853	1989	12	13.5
50853	1990	1	0.7
50853	1990	2	6.2
50853	1990	3	12.5
50853	1990	4	20.1
50853	1990	5	34
50853	1990	6	154.4
50853	1990	7	167.5
50853	1990	8	111.1
50853	1990	9	113.2
50853	1990	10	10.4
50853	1990	11	1.3
50853	1990	12	4.3
50853	1991	1	4.4
50853	1991	2	2.1
50853	1991	3	2.7
50853	1991	4	53.1
50853	1991	5	19.1
50853	1991	6	91
50853	1991	7	205.3
50853	1991	8	90.2
50853	1991	9	65.3
50853	1991	10	26.7
50853	1991	11	6.4
50853	1991	12	5.6
50853	1992	1	2.7
50853	1992	2	3.8
50853	1992	3	2.1
50853	1992	4	4.2
50853	1992	5	14.2
50853	1992	6	98.6
50853	1992	7	128.2
50853	1992	8	109.6
50853	1992	9	79.2
50853	1992	10	20.2
50853	1992	11	7.4
50853	1992	12	6.7
50853	1993	1	1.8
50853	1993	2	2.8
50853	1993	3	1.1
50853	1993	4	14
50853	1993	5	25.4
50853	1993	6	127.4
50853	1993	7	95.1
50853	1993	8	161.9
50853	1993	9	79.7
50853	1993	10	43.3
50853	1993	11	9
50853	1993	12	6.7
50853	1994	1	3.7
50853	1994	2	0.4
50853	1994	3	17.3
50853	1994	4	1.8
50853	1994	5	65.7
50853	1994	6	100.3
50853	1994	7	296
50853	1994	8	81.2
50853	1994	9	134.1
50853	1994	10	36.7
50853	1994	11	2.9
50853	1994	12	12.7
50853	1995	1	2.6
50853	1995	2	0.6
50853	1995	3	15.6
50853	1995	4	22.5
50853	1995	5	42.4
50853	1995	6	34.6
50853	1995	7	146.6
50853	1995	8	40
50853	1995	9	48.8
50853	1995	10	30
50853	1995	11	2.3
50853	1995	12	0.7
50853	1996	1	0.5
50853	1996	2	0
50853	1996	3	3.2
50853	1996	4	9.2
50853	1996	5	43.2
50853	1996	6	172.8
50853	1996	7	193.5
50853	1996	8	57.2
50853	1996	9	22.7
50853	1996	10	10.8
50853	1996	11	31.1
50853	1996	12	4.1
50853	1997	1	5.1
50853	1997	2	0.3
50853	1997	3	15.1
50853	1997	4	11
50853	1997	5	40.2
50853	1997	6	70
50853	1997	7	107.2
50853	1997	8	273.7
50853	1997	9	87.7
50853	1997	10	25.6
50853	1997	11	0.8
50853	1997	12	2
50853	1998	1	1.1
50853	1998	2	5.2
50853	1998	3	15.5
50853	1998	4	13.4
50853	1998	5	64.4
50853	1998	6	100
50853	1998	7	159.9
50853	1998	8	153.1
50853	1998	9	37.1
50853	1998	10	29.6
50853	1998	11	12.5
50853	1998	12	4.5
50853	1999	1	3.2
50853	1999	2	1.7
50853	1999	3	12.5
50853	1999	4	22.1
50853	1999	5	33
50853	1999	6	82.7
50853	1999	7	46.2
50853	1999	8	117.7
50853	1999	9	10.8
50853	1999	10	22.1
50853	1999	11	4.2
50853	1999	12	7.9
50853	2000	1	17
50853	2000	2	4.2
50853	2000	3	10.7
50853	2000	4	22.2
50853	2000	5	28.6
50853	2000	6	51.1
50853	2000	7	140.9
50853	2000	8	106.2
50853	2000	9	45.7
50853	2000	10	34.2
50853	2000	11	5.2
50853	2000	12	4.9
50853	2001	1	6.6
50853	2001	2	2
50853	2001	3	16.8
50853	2001	4	7.7
50853	2001	5	19.3
50853	2001	6	31.3
50853	2001	7	180.6
50853	2001	8	66.4
50853	2001	9	33.6
50853	2001	10	1.9
50853	2001	11	0.5
50853	2001	12	3.9
50853	2002	1	13.7
50853	2002	2	3
50853	2002	3	1.9
50853	2002	4	48
50853	2002	5	29
50853	2002	6	118.5
50853	2002	7	130.2
50853	2002	8	61.2
50853	2002	9	4
50853	2002	10	65.3
50853	2002	11	10.3
50853	2002	12	1.2
50853	2003	1	1.1
50853	2003	2	2.4
50853	2003	3	12.7
50853	2003	4	38
50853	2003	5	27.5
50853	2003	6	43.3
50853	2003	7	185.7
50853	2003	8	105.6
50853	2003	9	75.6
50853	2003	10	26.2
50853	2003	11	14.8
50853	2003	12	5.4
50853	2004	1	1.8
50853	2004	2	5.5
50853	2004	3	12.4
50853	2004	4	17.3
50853	2004	5	53.4
50853	2004	6	51.1
50853	2004	7	159.3
50853	2004	8	90.9
50853	2004	9	43.4
50853	2004	10	16.1
50853	2004	11	33.3
50853	2004	12	13
50853	2005	1	9.6
50853	2005	2	0.4
50853	2005	3	7.4
50853	2005	4	83
50853	2005	5	39.5
50853	2005	6	60.2
50853	2005	7	240.3
50853	2005	8	120.4
50853	2005	9	49.2
50853	2005	10	4.7
50853	2005	11	9.6
50853	2005	12	5.8
50853	2006	1	7.4
50853	2006	2	2
50853	2006	3	10.7
50853	2006	4	19.6
50853	2006	5	7.1
50853	2006	6	144.4
50853	2006	7	136.7
50853	2006	8	66.9
50853	2006	9	50.6
50853	2006	10	11.2
50853	2006	11	3.8
50853	2006	12	0
50853	2007	1	11.8
50853	2007	2	13.4
50853	2007	3	20.9
50853	2007	4	32.4
50853	2007	5	96.3
50853	2007	6	47
50853	2007	7	34.3
50853	2007	8	48.3
50853	2007	9	19.4
50853	2007	10	32.6
50853	2007	11	0.5
50853	2007	12	7
50853	2008	1	0.3
50853	2008	2	0.2
50853	2008	3	26.4
50853	2008	4	32.9
50853	2008	5	78.9
50853	2008	6	38
50853	2008	7	167.6
50853	2008	8	33.8
50853	2008	9	50.8
50853	2008	10	28.1
50853	2008	11	3.7
50853	2008	12	5.3
50853	2009	1	4.6
50853	2009	2	1.3
50853	2009	3	20.2
50853	2009	4	24
50853	2009	5	15.2
50853	2009	6	215.6
50853	2009	7	176.4
50853	2009	8	91.6
50853	2009	9	71.6
50853	2009	10	12
50853	2009	11	7.5
50853	2009	12	10.5
50853	2010	1	3
50853	2010	2	9
50853	2010	3	37.3
50853	2010	4	44.4
50853	2010	5	92
50853	2010	6	65.5
50853	2010	7	89
50853	2010	8	127
50853	2010	9	29.4
50853	2010	10	15.2
50853	2010	11	18.3
50853	2010	12	22.4
50853	2011	1	2.5
50853	2011	2	1.4
50853	2011	3	0.7
50853	2011	4	4.8
50853	2011	5	79.5
50853	2011	6	74.2
50853	2011	7	113.4
50853	2011	8	113.5
50853	2011	9	22.7
50853	2011	10	13.6
50853	2011	11	7.6
50853	2011	12	1.4
50853	2012	1	0.2
50853	2012	2	1.7
50853	2012	3	23
50853	2012	4	28.7
50853	2012	5	37.7
50853	2012	6	140
50853	2012	7	252.1
50853	2012	8	190.7
50853	2012	9	80.8
50853	2012	10	33.2
50853	2012	11	37.8
50853	2012	12	9.8
50853	2013	1	2.5
50853	2013	2	15.3
50853	2013	3	10.6
50853	2013	4	0.5
50853	2013	5	64.7
50853	2013	6	49.5
50853	2013	7	216.4
50853	2013	8	136.4
50853	2013	9	39.7
50853	2013	10	49.8
50853	2013	11	35.4
50853	2013	12	3.8
50853	2014	1	4.6
50853	2014	2	6.6
50853	2014	3	0.1
50853	2014	4	4.5
50853	2014	5	136.6
50853	2014	6	75.5
50853	2014	7	154.6
50853	2014	8	168.5
50853	2014	9	75.9
50853	2014	10	14.1
50853	2014	11	6.5
50853	2014	12	13.3
