# Supplementary material for: Spatial and temporal characteristics of drought and its correlation with climate indices in Northeast China
Source: PLoS One. 2021 Nov 18;16(11):e0259774. doi: 10.1371/journal.pone.0259774 (PMC8601439; doi:10.1371/journal.pone.0259774)
Supplement: S1 File — (ZIP) [file pone.0259774.s001.zip › Raw data(Including precipitation and evapotranspiration data of each station)/50854.xlsx]

## Sheet: Monthly evapotranspiration
stationID	YEAR	MONTH	DATA
50854	1970	1	3.9254
50854	1970	2	11.288
50854	1970	3	34.293
50854	1970	4	118.64
50854	1970	5	157.17
50854	1970	6	180.99
50854	1970	7	120.07
50854	1970	8	133.17
50854	1970	9	85.043
50854	1970	10	70.384
50854	1970	11	22.907
50854	1970	12	10.107
50854	1971	1	11.682
50854	1971	2	11.572
50854	1971	3	50.576
50854	1971	4	121.43
50854	1971	5	124.85
50854	1971	6	138.53
50854	1971	7	138.11
50854	1971	8	128.52
50854	1971	9	72.798
50854	1971	10	56.255
50854	1971	11	19.486
50854	1971	12	9.801
50854	1972	1	7.0788
50854	1972	2	12.796
50854	1972	3	51.615
50854	1972	4	106
50854	1972	5	165.46
50854	1972	6	141.44
50854	1972	7	160.63
50854	1972	8	130
50854	1972	9	74.867
50854	1972	10	36.688
50854	1972	11	19.285
50854	1972	12	5.4092
50854	1973	1	5.3237
50854	1973	2	11.042
50854	1973	3	39.856
50854	1973	4	95.359
50854	1973	5	158.97
50854	1973	6	156.56
50854	1973	7	149.36
50854	1973	8	114.68
50854	1973	9	103.57
50854	1973	10	65.885
50854	1973	11	20.232
50854	1973	12	7.0324
50854	1974	1	5.9355
50854	1974	2	11.673
50854	1974	3	33.955
50854	1974	4	90.947
50854	1974	5	164.4
50854	1974	6	129.91
50854	1974	7	153.81
50854	1974	8	124.85
50854	1974	9	72.815
50854	1974	10	55.874
50854	1974	11	23.35
50854	1974	12	8.6288
50854	1975	1	10.446
50854	1975	2	16.935
50854	1975	3	53.337
50854	1975	4	128.71
50854	1975	5	164.05
50854	1975	6	158.25
50854	1975	7	134.12
50854	1975	8	154.11
50854	1975	9	103.32
50854	1975	10	66.882
50854	1975	11	23.495
50854	1975	12	10.245
50854	1976	1	11.138
50854	1976	2	24.442
50854	1976	3	46.81
50854	1976	4	88.949
50854	1976	5	181.26
50854	1976	6	139.64
50854	1976	7	170.83
50854	1976	8	110.07
50854	1976	9	91.471
50854	1976	10	60.429
50854	1976	11	15.192
50854	1976	12	5.1057
50854	1977	1	4.0811
50854	1977	2	10.534
50854	1977	3	48.051
50854	1977	4	101.52
50854	1977	5	169.91
50854	1977	6	123.21
50854	1977	7	141.71
50854	1977	8	136.04
50854	1977	9	116
50854	1977	10	76.146
50854	1977	11	16.728
50854	1977	12	5.1381
50854	1978	1	4.9074
50854	1978	2	10.811
50854	1978	3	50.17
50854	1978	4	100.21
50854	1978	5	165.04
50854	1978	6	167.59
50854	1978	7	145.1
50854	1978	8	126.93
50854	1978	9	103.4
50854	1978	10	53.76
50854	1978	11	27.73
50854	1978	12	10.298
50854	1979	1	10.92
50854	1979	2	14.053
50854	1979	3	47.33
50854	1979	4	81.908
50854	1979	5	182.93
50854	1979	6	160.37
50854	1979	7	137.51
50854	1979	8	128.54
50854	1979	9	85.511
50854	1979	10	70.461
50854	1979	11	21.366
50854	1979	12	9.6745
50854	1980	1	6.3509
50854	1980	2	14.464
50854	1980	3	59.959
50854	1980	4	82.015
50854	1980	5	174.35
50854	1980	6	158.72
50854	1980	7	138.45
50854	1980	8	117.94
50854	1980	9	87.87
50854	1980	10	50.842
50854	1980	11	18.573
50854	1980	12	7.9827
50854	1981	1	7.2075
50854	1981	2	13.997
50854	1981	3	45.751
50854	1981	4	118.35
50854	1981	5	146.86
50854	1981	6	160.24
50854	1981	7	151.86
50854	1981	8	100.96
50854	1981	9	87.1
50854	1981	10	45.77
50854	1981	11	16.795
50854	1981	12	8.4311
50854	1982	1	10.965
50854	1982	2	17.999
50854	1982	3	52.044
50854	1982	4	124.15
50854	1982	5	141.65
50854	1982	6	179.14
50854	1982	7	185.65
50854	1982	8	133.26
50854	1982	9	87.925
50854	1982	10	61.388
50854	1982	11	20.194
50854	1982	12	9.1536
50854	1983	1	7.9644
50854	1983	2	11.713
50854	1983	3	65.664
50854	1983	4	104.62
50854	1983	5	146.22
50854	1983	6	106.84
50854	1983	7	116.06
50854	1983	8	119.12
50854	1983	9	80.283
50854	1983	10	58.451
50854	1983	11	25.582
50854	1983	12	8.8597
50854	1984	1	5.1749
50854	1984	2	12.894
50854	1984	3	31.493
50854	1984	4	96.167
50854	1984	5	152.87
50854	1984	6	151.98
50854	1984	7	110.54
50854	1984	8	109.52
50854	1984	9	83.513
50854	1984	10	51.506
50854	1984	11	25.129
50854	1984	12	9.5883
50854	1985	1	4.8871
50854	1985	2	9.5699
50854	1985	3	51.353
50854	1985	4	102.57
50854	1985	5	184.43
50854	1985	6	158.65
50854	1985	7	122.28
50854	1985	8	96.013
50854	1985	9	73.576
50854	1985	10	50.955
50854	1985	11	19.932
50854	1985	12	4.5221
50854	1986	1	5.9335
50854	1986	2	12.032
50854	1986	3	42.848
50854	1986	4	100.61
50854	1986	5	156.03
50854	1986	6	148.55
50854	1986	7	118.29
50854	1986	8	111.69
50854	1986	9	75.216
50854	1986	10	55.254
50854	1986	11	20.002
50854	1986	12	10.123
50854	1987	1	6.0465
50854	1987	2	15.706
50854	1987	3	36.906
50854	1987	4	101.7
50854	1987	5	149.91
50854	1987	6	171.18
50854	1987	7	130.47
50854	1987	8	91.917
50854	1987	9	79.409
50854	1987	10	55.248
50854	1987	11	18.11
50854	1987	12	8.2274
50854	1988	1	8.9357
50854	1988	2	12.364
50854	1988	3	47.055
50854	1988	4	84.211
50854	1988	5	118.07
50854	1988	6	163.99
50854	1988	7	113.29
50854	1988	8	113.6
50854	1988	9	74.223
50854	1988	10	43.879
50854	1988	11	25.827
50854	1988	12	6.8371
50854	1989	1	6.6605
50854	1989	2	15.9
50854	1989	3	48.779
50854	1989	4	101.12
50854	1989	5	140.9
50854	1989	6	132.41
50854	1989	7	126.86
50854	1989	8	130.48
50854	1989	9	75.768
50854	1989	10	48.77
50854	1989	11	20.891
50854	1989	12	9.0392
50854	1990	1	5.2189
50854	1990	2	12.502
50854	1990	3	56.854
50854	1990	4	84.187
50854	1990	5	126.37
50854	1990	6	131.98
50854	1990	7	136.81
50854	1990	8	117.55
50854	1990	9	74.85
50854	1990	10	57.763
50854	1990	11	24.901
50854	1990	12	13.836
50854	1991	1	5.3203
50854	1991	2	17.063
50854	1991	3	50.082
50854	1991	4	87.984
50854	1991	5	154.8
50854	1991	6	134.79
50854	1991	7	109.11
50854	1991	8	121.25
50854	1991	9	69.016
50854	1991	10	44.799
50854	1991	11	24.731
50854	1991	12	10.15
50854	1992	1	8.3048
50854	1992	2	20.336
50854	1992	3	55.688
50854	1992	4	99.173
50854	1992	5	144.89
50854	1992	6	132.32
50854	1992	7	154.58
50854	1992	8	110.6
50854	1992	9	75.423
50854	1992	10	52.148
50854	1992	11	20.11
50854	1992	12	5.6451
50854	1993	1	5.8252
50854	1993	2	18.399
50854	1993	3	59.158
50854	1993	4	92.679
50854	1993	5	158.23
50854	1993	6	120.23
50854	1993	7	123.18
50854	1993	8	102.88
50854	1993	9	78.032
50854	1993	10	49.576
50854	1993	11	15.236
50854	1993	12	6.3027
50854	1994	1	5.3566
50854	1994	2	13.467
50854	1994	3	42.67
50854	1994	4	109.97
50854	1994	5	137.39
50854	1994	6	160.02
50854	1994	7	129.87
50854	1994	8	107.64
50854	1994	9	68.568
50854	1994	10	45.368
50854	1994	11	28.997
50854	1994	12	6.5625
50854	1995	1	10.507
50854	1995	2	17.904
50854	1995	3	46.416
50854	1995	4	89.526
50854	1995	5	131.51
50854	1995	6	147.95
50854	1995	7	144.84
50854	1995	8	128.13
50854	1995	9	90.149
50854	1995	10	48.353
50854	1995	11	29.124
50854	1995	12	8.3335
50854	1996	1	10.901
50854	1996	2	23.619
50854	1996	3	59.364
50854	1996	4	102.46
50854	1996	5	152.74
50854	1996	6	152.01
50854	1996	7	124.68
50854	1996	8	109.87
50854	1996	9	85.369
50854	1996	10	51.748
50854	1996	11	17.246
50854	1996	12	8.1805
50854	1997	1	8.7582
50854	1997	2	22.286
50854	1997	3	56.959
50854	1997	4	106.55
50854	1997	5	129.5
50854	1997	6	169.41
50854	1997	7	163.6
50854	1997	8	105.71
50854	1997	9	82.227
50854	1997	10	42.698
50854	1997	11	29.188
50854	1997	12	11.011
50854	1998	1	6.895
50854	1998	2	24.891
50854	1998	3	55.992
50854	1998	4	115.62
50854	1998	5	155.8
50854	1998	6	139.28
50854	1998	7	115.58
50854	1998	8	79.841
50854	1998	9	73.511
50854	1998	10	43.108
50854	1998	11	9.9421
50854	1998	12	6.9695
50854	1999	1	8.5949
50854	1999	2	18.148
50854	1999	3	34.632
50854	1999	4	93.535
50854	1999	5	133.72
50854	1999	6	138.17
50854	1999	7	135.54
50854	1999	8	110.61
50854	1999	9	88.261
50854	1999	10	56.107
50854	1999	11	21.721
50854	1999	12	6.6534
50854	2000	1	4.0838
50854	2000	2	9.9784
50854	2000	3	48.001
50854	2000	4	82.79
50854	2000	5	133.26
50854	2000	6	167.46
50854	2000	7	159.73
50854	2000	8	116.51
50854	2000	9	91.132
50854	2000	10	52.109
50854	2000	11	18.327
50854	2000	12	4.3838
50854	2001	1	3.6517
50854	2001	2	10.135
50854	2001	3	39.525
50854	2001	4	107.86
50854	2001	5	151.81
50854	2001	6	172.11
50854	2001	7	158.8
50854	2001	8	119.42
50854	2001	9	104.22
50854	2001	10	65.821
50854	2001	11	25.331
50854	2001	12	9.3888
50854	2002	1	8.432
50854	2002	2	21.243
50854	2002	3	65.642
50854	2002	4	88.293
50854	2002	5	158.56
50854	2002	6	136.85
50854	2002	7	141.46
50854	2002	8	115.32
50854	2002	9	101.91
50854	2002	10	45.127
50854	2002	11	11.468
50854	2002	12	6.3678
50854	2003	1	8.2249
50854	2003	2	19.829
50854	2003	3	56.683
50854	2003	4	117.57
50854	2003	5	149.36
50854	2003	6	147.51
50854	2003	7	103.86
50854	2003	8	97.039
50854	2003	9	73.451
50854	2003	10	43.535
50854	2003	11	18.705
50854	2003	12	5.8456
50854	2004	1	5.8312
50854	2004	2	14.186
50854	2004	3	56.152
50854	2004	4	96.22
50854	2004	5	140.87
50854	2004	6	176.04
50854	2004	7	133.06
50854	2004	8	125.82
50854	2004	9	86.016
50854	2004	10	54.798
50854	2004	11	18.313
50854	2004	12	5.8177
50854	2005	1	5.6546
50854	2005	2	8.7114
50854	2005	3	45.594
50854	2005	4	78.701
50854	2005	5	134.01
50854	2005	6	125.68
50854	2005	7	110.12
50854	2005	8	108.66
50854	2005	9	83.069
50854	2005	10	61.987
50854	2005	11	19.4
50854	2005	12	4.7787
50854	2006	1	5.3424
50854	2006	2	14.219
50854	2006	3	43.963
50854	2006	4	80.119
50854	2006	5	159.18
50854	2006	6	126.99
50854	2006	7	125.36
50854	2006	8	114.77
50854	2006	9	83.943
50854	2006	10	50.653
50854	2006	11	17.807
50854	2006	12	6.9397
50854	2007	1	7.6808
50854	2007	2	19.528
50854	2007	3	36.499
50854	2007	4	80.572
50854	2007	5	117.32
50854	2007	6	164.71
50854	2007	7	146.86
50854	2007	8	123.38
50854	2007	9	76.503
50854	2007	10	52.277
50854	2007	11	21.439
50854	2007	12	6.0787
50854	2008	1	5.2861
50854	2008	2	17.893
50854	2008	3	53.603
50854	2008	4	101.38
50854	2008	5	113.85
50854	2008	6	144.05
50854	2008	7	127.1
50854	2008	8	120.34
50854	2008	9	92.342
50854	2008	10	49.405
50854	2008	11	17.284
50854	2008	12	7.7302
50854	2009	1	5.6375
50854	2009	2	13.223
50854	2009	3	34.7
50854	2009	4	100.74
50854	2009	5	167.53
50854	2009	6	98.422
50854	2009	7	124.63
50854	2009	8	117.42
50854	2009	9	80.194
50854	2009	10	45.57
50854	2009	11	19.17
50854	2009	12	5.1987
50854	2010	1	6.3378
50854	2010	2	9.6345
50854	2010	3	27.833
50854	2010	4	64.943
50854	2010	5	107.12
50854	2010	6	159.18
50854	2010	7	127.77
50854	2010	8	102.54
50854	2010	9	97.809
50854	2010	10	45.097
50854	2010	11	15.681
50854	2010	12	3.9708
50854	2011	1	3.3888
50854	2011	2	11.414
50854	2011	3	37.903
50854	2011	4	92.699
50854	2011	5	110.23
50854	2011	6	142.56
50854	2011	7	117.67
50854	2011	8	110.17
50854	2011	9	79.096
50854	2011	10	47.01
50854	2011	11	16.774
50854	2011	12	6.1938
50854	2012	1	4.4349
50854	2012	2	14.757
50854	2012	3	42.115
50854	2012	4	88.58
50854	2012	5	132.31
50854	2012	6	112.86
50854	2012	7	115.52
50854	2012	8	115.03
50854	2012	9	67.435
50854	2012	10	36.139
50854	2012	11	9.9982
50854	2012	12	2.8611
50854	2013	1	3.9762
50854	2013	2	8.9061
50854	2013	3	26.838
50854	2013	4	69.141
50854	2013	5	133.31
50854	2013	6	120.59
50854	2013	7	117.71
50854	2013	8	101.7
50854	2013	9	78.065
50854	2013	10	38.819
50854	2013	11	16.421
50854	2013	12	4.8184
50854	2014	1	5.8557
50854	2014	2	12.262
50854	2014	3	46.338
50854	2014	4	106.9
50854	2014	5	104.44
50854	2014	6	138.46
50854	2014	7	115.51
50854	2014	8	113.85
50854	2014	9	75.23
50854	2014	10	48.005
50854	2014	11	19.895
50854	2014	12	5.5089

## Sheet: Monthly precipitation 
stationID	YEAR	MONTH	DATA
50854	1970	1	0.7
50854	1970	2	0.5
50854	1970	3	0.7
50854	1970	4	1.2
50854	1970	5	31.5
50854	1970	6	16.6
50854	1970	7	92.8
50854	1970	8	52.2
50854	1970	9	91.4
50854	1970	10	0
50854	1970	11	2.9
50854	1970	12	1
50854	1971	1	0.5
50854	1971	2	5.8
50854	1971	3	0
50854	1971	4	3.7
50854	1971	5	43.9
50854	1971	6	85
50854	1971	7	122.8
50854	1971	8	41.5
50854	1971	9	114.2
50854	1971	10	11.7
50854	1971	11	6.1
50854	1971	12	3.6
50854	1972	1	0
50854	1972	2	1.1
50854	1972	3	4.8
50854	1972	4	11.8
50854	1972	5	38.1
50854	1972	6	80.4
50854	1972	7	119
50854	1972	8	104.2
50854	1972	9	47.4
50854	1972	10	30.4
50854	1972	11	6
50854	1972	12	1.5
50854	1973	1	0.7
50854	1973	2	2.9
50854	1973	3	5.8
50854	1973	4	5.3
50854	1973	5	38.4
50854	1973	6	50.1
50854	1973	7	87.5
50854	1973	8	196.8
50854	1973	9	9.4
50854	1973	10	10.9
50854	1973	11	11.5
50854	1973	12	1.1
50854	1974	1	1.3
50854	1974	2	1.5
50854	1974	3	12.2
50854	1974	4	9.7
50854	1974	5	49.6
50854	1974	6	59.5
50854	1974	7	138.2
50854	1974	8	86.7
50854	1974	9	57.7
50854	1974	10	5.1
50854	1974	11	0.6
50854	1974	12	0
50854	1975	1	1.3
50854	1975	2	1.1
50854	1975	3	6.6
50854	1975	4	2.9
50854	1975	5	21.2
50854	1975	6	57.4
50854	1975	7	208.3
50854	1975	8	21.6
50854	1975	9	76.3
50854	1975	10	6.8
50854	1975	11	9.9
50854	1975	12	0.8
50854	1976	1	0.3
50854	1976	2	2.2
50854	1976	3	12.9
50854	1976	4	16.9
50854	1976	5	25.2
50854	1976	6	143.9
50854	1976	7	168.7
50854	1976	8	106.9
50854	1976	9	30.4
50854	1976	10	8.3
50854	1976	11	1.5
50854	1976	12	2
50854	1977	1	0.6
50854	1977	2	0.3
50854	1977	3	11.4
50854	1977	4	21
50854	1977	5	59.6
50854	1977	6	86.2
50854	1977	7	137.7
50854	1977	8	25.8
50854	1977	9	15.4
50854	1977	10	38.9
50854	1977	11	4.6
50854	1977	12	4.1
50854	1978	1	0.6
50854	1978	2	0.7
50854	1978	3	1.2
50854	1978	4	11.6
50854	1978	5	26.1
50854	1978	6	76.8
50854	1978	7	130.3
50854	1978	8	31.8
50854	1978	9	61
50854	1978	10	19.5
50854	1978	11	3.2
50854	1978	12	5.5
50854	1979	1	0
50854	1979	2	5.7
50854	1979	3	0.2
50854	1979	4	13.3
50854	1979	5	17.6
50854	1979	6	79.3
50854	1979	7	107.6
50854	1979	8	39.3
50854	1979	9	72.1
50854	1979	10	1.4
50854	1979	11	3.6
50854	1979	12	9.9
50854	1980	1	0.5
50854	1980	2	0.3
50854	1980	3	0.3
50854	1980	4	18.9
50854	1980	5	14.5
50854	1980	6	116
50854	1980	7	60
50854	1980	8	70.6
50854	1980	9	59
50854	1980	10	19.1
50854	1980	11	4.1
50854	1980	12	1.5
50854	1981	1	0.4
50854	1981	2	1
50854	1981	3	7.9
50854	1981	4	6.4
50854	1981	5	24.6
50854	1981	6	83.2
50854	1981	7	111.2
50854	1981	8	136.6
50854	1981	9	45.8
50854	1981	10	42
50854	1981	11	0.3
50854	1981	12	2
50854	1982	1	0.1
50854	1982	2	4.1
50854	1982	3	1.9
50854	1982	4	3.5
50854	1982	5	26.8
50854	1982	6	24.1
50854	1982	7	59.9
50854	1982	8	148.5
50854	1982	9	46.6
50854	1982	10	14.8
50854	1982	11	5.3
50854	1982	12	1.7
50854	1983	1	0.7
50854	1983	2	0.4
50854	1983	3	0
50854	1983	4	98.2
50854	1983	5	14.9
50854	1983	6	94.9
50854	1983	7	215.5
50854	1983	8	51.2
50854	1983	9	36.8
50854	1983	10	2.7
50854	1983	11	10.4
50854	1983	12	1.6
50854	1984	1	0.2
50854	1984	2	0.1
50854	1984	3	7.3
50854	1984	4	15.8
50854	1984	5	22.5
50854	1984	6	90.4
50854	1984	7	149.4
50854	1984	8	86.5
50854	1984	9	34.4
50854	1984	10	10.2
50854	1984	11	2.8
50854	1984	12	0.6
50854	1985	1	2.4
50854	1985	2	2
50854	1985	3	3.1
50854	1985	4	7.7
50854	1985	5	21.9
50854	1985	6	44.8
50854	1985	7	137.9
50854	1985	8	210.7
50854	1985	9	71
50854	1985	10	16.7
50854	1985	11	7.4
50854	1985	12	2.4
50854	1986	1	0.1
50854	1986	2	2.3
50854	1986	3	3.7
50854	1986	4	1.6
50854	1986	5	14.6
50854	1986	6	98.1
50854	1986	7	205.9
50854	1986	8	33.6
50854	1986	9	35.5
50854	1986	10	2
50854	1986	11	2.6
50854	1986	12	0.4
50854	1987	1	3.5
50854	1987	2	3.2
50854	1987	3	5.1
50854	1987	4	1.3
50854	1987	5	29.6
50854	1987	6	25
50854	1987	7	153.5
50854	1987	8	172.1
50854	1987	9	69.2
50854	1987	10	18.6
50854	1987	11	10.9
50854	1987	12	1.5
50854	1988	1	1.8
50854	1988	2	1.9
50854	1988	3	1.9
50854	1988	4	41.3
50854	1988	5	76
50854	1988	6	42.1
50854	1988	7	283.6
50854	1988	8	70.3
50854	1988	9	37.7
50854	1988	10	34.4
50854	1988	11	4.1
50854	1988	12	5.4
50854	1989	1	0.9
50854	1989	2	0.3
50854	1989	3	5.2
50854	1989	4	5.8
50854	1989	5	16.2
50854	1989	6	110.8
50854	1989	7	88.5
50854	1989	8	37.7
50854	1989	9	57.6
50854	1989	10	18.8
50854	1989	11	2.7
50854	1989	12	3.4
50854	1990	1	0.5
50854	1990	2	4.8
50854	1990	3	11.1
50854	1990	4	13.1
50854	1990	5	27.9
50854	1990	6	99
50854	1990	7	114
50854	1990	8	63.9
50854	1990	9	58.3
50854	1990	10	6.5
50854	1990	11	1
50854	1990	12	1.8
50854	1991	1	1
50854	1991	2	0.9
50854	1991	3	1
50854	1991	4	31.8
50854	1991	5	16.5
50854	1991	6	100.1
50854	1991	7	217.5
50854	1991	8	44.3
50854	1991	9	57
50854	1991	10	18.9
50854	1991	11	0.9
50854	1991	12	2
50854	1992	1	0.4
50854	1992	2	1.9
50854	1992	3	4.1
50854	1992	4	2.1
50854	1992	5	19.7
50854	1992	6	106.3
50854	1992	7	44.3
50854	1992	8	47.9
50854	1992	9	66.9
50854	1992	10	9.5
50854	1992	11	12.7
50854	1992	12	1
50854	1993	1	0.2
50854	1993	2	5.1
50854	1993	3	0.5
50854	1993	4	10.6
50854	1993	5	15.7
50854	1993	6	128.2
50854	1993	7	133.1
50854	1993	8	138.8
50854	1993	9	65.1
50854	1993	10	28.7
50854	1993	11	3.9
50854	1993	12	6.2
50854	1994	1	1.5
50854	1994	2	0
50854	1994	3	3.9
50854	1994	4	0
50854	1994	5	14
50854	1994	6	76.7
50854	1994	7	156.9
50854	1994	8	63.2
50854	1994	9	53.8
50854	1994	10	10.7
50854	1994	11	0.8
50854	1994	12	3.3
50854	1995	1	1.1
50854	1995	2	0
50854	1995	3	6.2
50854	1995	4	16.3
50854	1995	5	35.9
50854	1995	6	69.7
50854	1995	7	52.3
50854	1995	8	35
50854	1995	9	35.7
50854	1995	10	42.1
50854	1995	11	0.3
50854	1995	12	1.5
50854	1996	1	0
50854	1996	2	0
50854	1996	3	0.6
50854	1996	4	8
50854	1996	5	31.1
50854	1996	6	77.8
50854	1996	7	278.4
50854	1996	8	78.4
50854	1996	9	13
50854	1996	10	4.6
50854	1996	11	12.9
50854	1996	12	0.2
50854	1997	1	0.1
50854	1997	2	0.2
50854	1997	3	5.8
50854	1997	4	5.9
50854	1997	5	50.3
50854	1997	6	47.9
50854	1997	7	90.4
50854	1997	8	242.9
50854	1997	9	10
50854	1997	10	7.1
50854	1997	11	0.1
50854	1997	12	0.5
50854	1998	1	0.8
50854	1998	2	1
50854	1998	3	9.6
50854	1998	4	4.9
50854	1998	5	67.3
50854	1998	6	136.5
50854	1998	7	79.2
50854	1998	8	177.3
50854	1998	9	34.7
50854	1998	10	25.8
50854	1998	11	9.1
50854	1998	12	1.8
50854	1999	1	0.9
50854	1999	2	0.1
50854	1999	3	7.8
50854	1999	4	8.1
50854	1999	5	21.6
50854	1999	6	53
50854	1999	7	119.7
50854	1999	8	126.8
50854	1999	9	6.5
50854	1999	10	12.1
50854	1999	11	5.9
50854	1999	12	2.7
50854	2000	1	4.1
50854	2000	2	0.6
50854	2000	3	1.6
50854	2000	4	14.7
50854	2000	5	10.5
50854	2000	6	14.1
50854	2000	7	71.2
50854	2000	8	110.4
50854	2000	9	15.3
50854	2000	10	16.6
50854	2000	11	7.5
50854	2000	12	2.1
50854	2001	1	3.5
50854	2001	2	1
50854	2001	3	3.6
50854	2001	4	5.2
50854	2001	5	17.8
50854	2001	6	53.2
50854	2001	7	114.8
50854	2001	8	23.1
50854	2001	9	21.4
50854	2001	10	2
50854	2001	11	1.1
50854	2001	12	1.8
50854	2002	1	7.6
50854	2002	2	1.4
50854	2002	3	0
50854	2002	4	55.8
50854	2002	5	33.4
50854	2002	6	126.4
50854	2002	7	60.1
50854	2002	8	135.5
50854	2002	9	2.3
50854	2002	10	29.4
50854	2002	11	3.2
50854	2002	12	0.7
50854	2003	1	0.2
50854	2003	2	0.6
50854	2003	3	4.9
50854	2003	4	17.1
50854	2003	5	15.3
50854	2003	6	17.8
50854	2003	7	279
50854	2003	8	132.8
50854	2003	9	34.2
50854	2003	10	8.8
50854	2003	11	6.6
50854	2003	12	3
50854	2004	1	0.8
50854	2004	2	1.6
50854	2004	3	1
50854	2004	4	6.5
50854	2004	5	25.4
50854	2004	6	41
50854	2004	7	67.5
50854	2004	8	129.7
50854	2004	9	21.2
50854	2004	10	10
50854	2004	11	12.1
50854	2004	12	4.6
50854	2005	1	5.5
50854	2005	2	1.9
50854	2005	3	10
50854	2005	4	33.6
50854	2005	5	12.1
50854	2005	6	110.2
50854	2005	7	230.7
50854	2005	8	129.3
50854	2005	9	19
50854	2005	10	4.6
50854	2005	11	5.9
50854	2005	12	3.4
50854	2006	1	5.1
50854	2006	2	0.3
50854	2006	3	1.9
50854	2006	4	20
50854	2006	5	7.3
50854	2006	6	82.9
50854	2006	7	200.8
50854	2006	8	53.2
50854	2006	9	42.9
50854	2006	10	4.3
50854	2006	11	2
50854	2006	12	0.3
50854	2007	1	4
50854	2007	2	3.4
50854	2007	3	15.1
50854	2007	4	17.1
50854	2007	5	36.3
50854	2007	6	99.5
50854	2007	7	84.6
50854	2007	8	70.2
50854	2007	9	35.6
50854	2007	10	19.4
50854	2007	11	0.1
50854	2007	12	5.2
50854	2008	1	0
50854	2008	2	0.1
50854	2008	3	22.7
50854	2008	4	29.5
50854	2008	5	66.2
50854	2008	6	41.6
50854	2008	7	124.3
50854	2008	8	61.4
50854	2008	9	21.2
50854	2008	10	17.4
50854	2008	11	2.6
50854	2008	12	5.5
50854	2009	1	3.2
50854	2009	2	0.3
50854	2009	3	10.7
50854	2009	4	31.2
50854	2009	5	9.6
50854	2009	6	183.1
50854	2009	7	178.1
50854	2009	8	41
50854	2009	9	27.7
50854	2009	10	21
50854	2009	11	3
50854	2009	12	6.9
50854	2010	1	1.8
50854	2010	2	2.1
50854	2010	3	18.7
50854	2010	4	16.7
50854	2010	5	162.8
50854	2010	6	54.6
50854	2010	7	92.5
50854	2010	8	63.6
50854	2010	9	6.6
50854	2010	10	12
50854	2010	11	8.1
50854	2010	12	12
50854	2011	1	0.6
50854	2011	2	1.4
50854	2011	3	0.9
50854	2011	4	23
50854	2011	5	90.1
50854	2011	6	62.2
50854	2011	7	211.6
50854	2011	8	92.2
50854	2011	9	16.4
50854	2011	10	3.8
50854	2011	11	1.6
50854	2011	12	0.4
50854	2012	1	0
50854	2012	2	0.5
50854	2012	3	19.3
50854	2012	4	11.4
50854	2012	5	19.6
50854	2012	6	157.2
50854	2012	7	241.4
50854	2012	8	33.2
50854	2012	9	59.9
50854	2012	10	64
50854	2012	11	16.9
50854	2012	12	8.1
50854	2013	1	1
50854	2013	2	9.7
50854	2013	3	7.2
50854	2013	4	10.2
50854	2013	5	42.5
50854	2013	6	128.6
50854	2013	7	193.3
50854	2013	8	48.4
50854	2013	9	36.5
50854	2013	10	26.4
50854	2013	11	13.8
50854	2013	12	2.7
50854	2014	1	0.3
50854	2014	2	1.1
50854	2014	3	1.7
50854	2014	4	4.8
50854	2014	5	59.6
50854	2014	6	99.1
50854	2014	7	66.6
50854	2014	8	125.2
50854	2014	9	42.5
50854	2014	10	15.4
50854	2014	11	1.6
50854	2014	12	16.3
