# Supplementary material for: Spatial and temporal characteristics of drought and its correlation with climate indices in Northeast China
Source: PLoS One. 2021 Nov 18;16(11):e0259774. doi: 10.1371/journal.pone.0259774 (PMC8601439; doi:10.1371/journal.pone.0259774)
Supplement: S1 File — (ZIP) [file pone.0259774.s001.zip › Raw data(Including precipitation and evapotranspiration data of each station)/50858.xlsx]

## Sheet: Monthly evapotranspiration
stationID	YEAR	MONTH	DATA
50858	1970	1	3.8614
50858	1970	2	10.67
50858	1970	3	38.407
50858	1970	4	126.02
50858	1970	5	164.06
50858	1970	6	188.34
50858	1970	7	122.74
50858	1970	8	125.59
50858	1970	9	82.193
50858	1970	10	67.956
50858	1970	11	20.97
50858	1970	12	10.439
50858	1971	1	11.611
50858	1971	2	12.795
50858	1971	3	53.43
50858	1971	4	132.05
50858	1971	5	123.95
50858	1971	6	132.62
50858	1971	7	129.58
50858	1971	8	116.07
50858	1971	9	70.339
50858	1971	10	52.589
50858	1971	11	19.238
50858	1971	12	8.9913
50858	1972	1	7.4434
50858	1972	2	10.633
50858	1972	3	54.617
50858	1972	4	113.89
50858	1972	5	161.32
50858	1972	6	139.91
50858	1972	7	159.9
50858	1972	8	122.77
50858	1972	9	69.326
50858	1972	10	36.355
50858	1972	11	17.6
50858	1972	12	5.2028
50858	1973	1	4.6856
50858	1973	2	10.456
50858	1973	3	35.78
50858	1973	4	87.469
50858	1973	5	145.35
50858	1973	6	156.3
50858	1973	7	146.97
50858	1973	8	108
50858	1973	9	88.468
50858	1973	10	60.537
50858	1973	11	19.755
50858	1973	12	6.4899
50858	1974	1	5.4736
50858	1974	2	10.382
50858	1974	3	31.395
50858	1974	4	84.935
50858	1974	5	156.12
50858	1974	6	115.72
50858	1974	7	147.62
50858	1974	8	116.35
50858	1974	9	67.989
50858	1974	10	50.948
50858	1974	11	21.153
50858	1974	12	7.8053
50858	1975	1	8.7126
50858	1975	2	16.147
50858	1975	3	51.243
50858	1975	4	120.12
50858	1975	5	147.93
50858	1975	6	149.43
50858	1975	7	119.38
50858	1975	8	138.19
50858	1975	9	93.846
50858	1975	10	59.746
50858	1975	11	22.244
50858	1975	12	9.6901
50858	1976	1	10.495
50858	1976	2	17.805
50858	1976	3	43.161
50858	1976	4	86.637
50858	1976	5	165.54
50858	1976	6	138.38
50858	1976	7	172.92
50858	1976	8	114.02
50858	1976	9	86.99
50858	1976	10	53.102
50858	1976	11	13.287
50858	1976	12	4.3223
50858	1977	1	3.8349
50858	1977	2	10.135
50858	1977	3	49.477
50858	1977	4	101.82
50858	1977	5	168.14
50858	1977	6	119.63
50858	1977	7	129.53
50858	1977	8	110.91
50858	1977	9	101.07
50858	1977	10	63.628
50858	1977	11	16.27
50858	1977	12	4.9699
50858	1978	1	4.672
50858	1978	2	9.4177
50858	1978	3	46.224
50858	1978	4	98.064
50858	1978	5	154.61
50858	1978	6	159.89
50858	1978	7	135.24
50858	1978	8	112.94
50858	1978	9	95.111
50858	1978	10	46.717
50858	1978	11	25.993
50858	1978	12	8.5881
50858	1979	1	10.445
50858	1979	2	14.285
50858	1979	3	43.052
50858	1979	4	79.696
50858	1979	5	174.71
50858	1979	6	146.73
50858	1979	7	128.85
50858	1979	8	112.84
50858	1979	9	81.303
50858	1979	10	59.813
50858	1979	11	21.691
50858	1979	12	9.6921
50858	1980	1	6.1831
50858	1980	2	12.299
50858	1980	3	56.61
50858	1980	4	76.102
50858	1980	5	164.81
50858	1980	6	147.58
50858	1980	7	132.69
50858	1980	8	107.94
50858	1980	9	80.366
50858	1980	10	40.689
50858	1980	11	14.25
50858	1980	12	7.1952
50858	1981	1	5.8397
50858	1981	2	11.874
50858	1981	3	40.86
50858	1981	4	107.36
50858	1981	5	131.22
50858	1981	6	146.14
50858	1981	7	137.46
50858	1981	8	96.474
50858	1981	9	80.068
50858	1981	10	42.281
50858	1981	11	17.214
50858	1981	12	8.8679
50858	1982	1	10.7
50858	1982	2	17.739
50858	1982	3	49.346
50858	1982	4	116.24
50858	1982	5	136.83
50858	1982	6	182.59
50858	1982	7	177.91
50858	1982	8	120.9
50858	1982	9	80.252
50858	1982	10	57.117
50858	1982	11	18.988
50858	1982	12	6.6963
50858	1983	1	5.5679
50858	1983	2	9.2944
50858	1983	3	60.613
50858	1983	4	108.34
50858	1983	5	136.94
50858	1983	6	102.23
50858	1983	7	117.66
50858	1983	8	116.3
50858	1983	9	78.896
50858	1983	10	56.196
50858	1983	11	23.687
50858	1983	12	7.5944
50858	1984	1	4.963
50858	1984	2	12.36
50858	1984	3	29.103
50858	1984	4	90.74
50858	1984	5	152.53
50858	1984	6	146.5
50858	1984	7	124.97
50858	1984	8	105.57
50858	1984	9	78.469
50858	1984	10	46.11
50858	1984	11	24.312
50858	1984	12	10.286
50858	1985	1	5.2919
50858	1985	2	8.7614
50858	1985	3	46.488
50858	1985	4	95.076
50858	1985	5	177.06
50858	1985	6	146.72
50858	1985	7	115.74
50858	1985	8	95.458
50858	1985	9	71.034
50858	1985	10	47.774
50858	1985	11	19.81
50858	1985	12	4.8582
50858	1986	1	6.264
50858	1986	2	11.099
50858	1986	3	37.914
50858	1986	4	89.121
50858	1986	5	140.91
50858	1986	6	140.15
50858	1986	7	118.7
50858	1986	8	106.84
50858	1986	9	69.328
50858	1986	10	49.634
50858	1986	11	18.186
50858	1986	12	8.2356
50858	1987	1	4.9215
50858	1987	2	11.629
50858	1987	3	35.362
50858	1987	4	100.26
50858	1987	5	136.48
50858	1987	6	154.87
50858	1987	7	125.95
50858	1987	8	89.925
50858	1987	9	74.195
50858	1987	10	48.938
50858	1987	11	17.302
50858	1987	12	8.1313
50858	1988	1	9.168
50858	1988	2	11.799
50858	1988	3	45.571
50858	1988	4	73.431
50858	1988	5	103.82
50858	1988	6	150.84
50858	1988	7	110.77
50858	1988	8	104.82
50858	1988	9	67.633
50858	1988	10	44.047
50858	1988	11	25.804
50858	1988	12	5.6335
50858	1989	1	5.04
50858	1989	2	11.822
50858	1989	3	46.648
50858	1989	4	102.85
50858	1989	5	140.68
50858	1989	6	130.75
50858	1989	7	127.66
50858	1989	8	127.85
50858	1989	9	75.993
50858	1989	10	49.177
50858	1989	11	21.07
50858	1989	12	9.5022
50858	1990	1	4.6346
50858	1990	2	11.817
50858	1990	3	52.696
50858	1990	4	86.57
50858	1990	5	127.76
50858	1990	6	133.17
50858	1990	7	129.9
50858	1990	8	112.1
50858	1990	9	73.668
50858	1990	10	60.94
50858	1990	11	26.29
50858	1990	12	15.037
50858	1991	1	5.5502
50858	1991	2	15.574
50858	1991	3	51.003
50858	1991	4	87.851
50858	1991	5	153.87
50858	1991	6	130.19
50858	1991	7	105.94
50858	1991	8	124.12
50858	1991	9	71.442
50858	1991	10	44.251
50858	1991	11	23.715
50858	1991	12	9.4903
50858	1992	1	6.3739
50858	1992	2	18.721
50858	1992	3	52.727
50858	1992	4	93.873
50858	1992	5	131.85
50858	1992	6	123.69
50858	1992	7	140.52
50858	1992	8	103.12
50858	1992	9	69.368
50858	1992	10	45.461
50858	1992	11	16.997
50858	1992	12	4.0329
50858	1993	1	4.2812
50858	1993	2	13.167
50858	1993	3	52.849
50858	1993	4	90.34
50858	1993	5	145.51
50858	1993	6	112.47
50858	1993	7	119.57
50858	1993	8	93.58
50858	1993	9	73.892
50858	1993	10	46.595
50858	1993	11	13.727
50858	1993	12	6.3031
50858	1994	1	4.5556
50858	1994	2	12.465
50858	1994	3	39.775
50858	1994	4	106.81
50858	1994	5	129.81
50858	1994	6	157.52
50858	1994	7	135.89
50858	1994	8	111.26
50858	1994	9	68.848
50858	1994	10	46.598
50858	1994	11	26.557
50858	1994	12	5.5753
50858	1995	1	7.8708
50858	1995	2	13.189
50858	1995	3	40.634
50858	1995	4	82.248
50858	1995	5	119.26
50858	1995	6	144.01
50858	1995	7	128.19
50858	1995	8	118.11
50858	1995	9	80.347
50858	1995	10	41.393
50858	1995	11	25.667
50858	1995	12	8.3652
50858	1996	1	12.332
50858	1996	2	25.346
50858	1996	3	57.729
50858	1996	4	93.295
50858	1996	5	144.49
50858	1996	6	159.26
50858	1996	7	126.37
50858	1996	8	108.25
50858	1996	9	76.172
50858	1996	10	48.048
50858	1996	11	16.818
50858	1996	12	8.4476
50858	1997	1	8.3723
50858	1997	2	19.06
50858	1997	3	55.48
50858	1997	4	97.523
50858	1997	5	127.46
50858	1997	6	157.53
50858	1997	7	146.77
50858	1997	8	101.64
50858	1997	9	78.721
50858	1997	10	38.81
50858	1997	11	24.486
50858	1997	12	10.545
50858	1998	1	7.9766
50858	1998	2	22.331
50858	1998	3	52.592
50858	1998	4	105.95
50858	1998	5	135.95
50858	1998	6	129.41
50858	1998	7	114.69
50858	1998	8	80.544
50858	1998	9	69.865
50858	1998	10	37.15
50858	1998	11	6.9445
50858	1998	12	6.0452
50858	1999	1	7.2948
50858	1999	2	14.489
50858	1999	3	33.224
50858	1999	4	80.939
50858	1999	5	118.73
50858	1999	6	129
50858	1999	7	132.9
50858	1999	8	108.32
50858	1999	9	77.413
50858	1999	10	47.541
50858	1999	11	17.415
50858	1999	12	6.1905
50858	2000	1	3.8376
50858	2000	2	9.7175
50858	2000	3	41.339
50858	2000	4	75.342
50858	2000	5	114.21
50858	2000	6	154.13
50858	2000	7	145.27
50858	2000	8	112.33
50858	2000	9	80.556
50858	2000	10	45.963
50858	2000	11	15.985
50858	2000	12	3.6954
50858	2001	1	3.3722
50858	2001	2	9.8132
50858	2001	3	33.794
50858	2001	4	98.021
50858	2001	5	131.08
50858	2001	6	160.79
50858	2001	7	147.3
50858	2001	8	108.48
50858	2001	9	87.124
50858	2001	10	53.311
50858	2001	11	21.757
50858	2001	12	9.0117
50858	2002	1	7.8791
50858	2002	2	18.585
50858	2002	3	59.918
50858	2002	4	83.124
50858	2002	5	144.41
50858	2002	6	129.33
50858	2002	7	126.06
50858	2002	8	100.6
50858	2002	9	86.172
50858	2002	10	38.715
50858	2002	11	14.618
50858	2002	12	7.713
50858	2003	1	9.5415
50858	2003	2	20.903
50858	2003	3	51.871
50858	2003	4	99.994
50858	2003	5	135.9
50858	2003	6	129.59
50858	2003	7	104.77
50858	2003	8	95.216
50858	2003	9	66.363
50858	2003	10	35.987
50858	2003	11	22.55
50858	2003	12	6.9914
50858	2004	1	6.3699
50858	2004	2	13.753
50858	2004	3	56.384
50858	2004	4	98.953
50858	2004	5	145.23
50858	2004	6	190.57
50858	2004	7	127.87
50858	2004	8	125.86
50858	2004	9	88.542
50858	2004	10	63.448
50858	2004	11	22.734
50858	2004	12	7.3487
50858	2005	1	6.194
50858	2005	2	9.0285
50858	2005	3	47.285
50858	2005	4	85.251
50858	2005	5	135.04
50858	2005	6	131.66
50858	2005	7	102.36
50858	2005	8	105.02
50858	2005	9	81.053
50858	2005	10	67.634
50858	2005	11	25.894
50858	2005	12	8.4494
50858	2006	1	7.7818
50858	2006	2	18.272
50858	2006	3	49.688
50858	2006	4	86.886
50858	2006	5	167.59
50858	2006	6	126.17
50858	2006	7	124.82
50858	2006	8	105.77
50858	2006	9	80.972
50858	2006	10	51.773
50858	2006	11	24.615
50858	2006	12	10.356
50858	2007	1	9.5971
50858	2007	2	21.155
50858	2007	3	37.747
50858	2007	4	81.419
50858	2007	5	116.06
50858	2007	6	172.29
50858	2007	7	149.98
50858	2007	8	119.73
50858	2007	9	79.327
50858	2007	10	54.403
50858	2007	11	25.481
50858	2007	12	8.0142
50858	2008	1	6.1114
50858	2008	2	19.015
50858	2008	3	55.248
50858	2008	4	103.62
50858	2008	5	115.67
50858	2008	6	139.26
50858	2008	7	119.35
50858	2008	8	114.69
50858	2008	9	95.196
50858	2008	10	53.202
50858	2008	11	18.822
50858	2008	12	10.8
50858	2009	1	5.8227
50858	2009	2	13.766
50858	2009	3	34.567
50858	2009	4	100.56
50858	2009	5	174.4
50858	2009	6	101.22
50858	2009	7	119.35
50858	2009	8	111.43
50858	2009	9	83.1
50858	2009	10	46.897
50858	2009	11	20.299
50858	2009	12	5.7327
50858	2010	1	6.6622
50858	2010	2	10.188
50858	2010	3	26.425
50858	2010	4	66.483
50858	2010	5	109.33
50858	2010	6	163.52
50858	2010	7	118.36
50858	2010	8	101.26
50858	2010	9	93.326
50858	2010	10	44.585
50858	2010	11	16.604
50858	2010	12	4.2714
50858	2011	1	3.2344
50858	2011	2	11.417
50858	2011	3	35.778
50858	2011	4	92.625
50858	2011	5	110.34
50858	2011	6	135.76
50858	2011	7	121.09
50858	2011	8	106.82
50858	2011	9	77.496
50858	2011	10	46.539
50858	2011	11	15.867
50858	2011	12	7.1183
50858	2012	1	5.2293
50858	2012	2	16.89
50858	2012	3	39.792
50858	2012	4	90.368
50858	2012	5	135.99
50858	2012	6	119.21
50858	2012	7	124.66
50858	2012	8	115.78
50858	2012	9	65.787
50858	2012	10	39.846
50858	2012	11	9.0103
50858	2012	12	3.1042
50858	2013	1	3.8123
50858	2013	2	8.57
50858	2013	3	26.453
50858	2013	4	66.929
50858	2013	5	138.11
50858	2013	6	117.69
50858	2013	7	123.23
50858	2013	8	104.1
50858	2013	9	80.381
50858	2013	10	40.187
50858	2013	11	15.995
50858	2013	12	4.0967
50858	2014	1	5.9887
50858	2014	2	11.367
50858	2014	3	44.692
50858	2014	4	102.76
50858	2014	5	90.676
50858	2014	6	135.28
50858	2014	7	112.39
50858	2014	8	109.69
50858	2014	9	71.814
50858	2014	10	48.915
50858	2014	11	20.312
50858	2014	12	4.7953

## Sheet: Monthly precipitation
stationID	YEAR	MONTH	DATA
50858	1970	1	1.2
50858	1970	2	0.3
50858	1970	3	0.9
50858	1970	4	1.6
50858	1970	5	29.5
50858	1970	6	19
50858	1970	7	143.2
50858	1970	8	65.6
50858	1970	9	86.4
50858	1970	10	0
50858	1970	11	5.5
50858	1970	12	0.8
50858	1971	1	1.5
50858	1971	2	2.7
50858	1971	3	0
50858	1971	4	1.8
50858	1971	5	110.5
50858	1971	6	98
50858	1971	7	108.8
50858	1971	8	69.4
50858	1971	9	87.6
50858	1971	10	10.7
50858	1971	11	6.5
50858	1971	12	3.5
50858	1972	1	1.3
50858	1972	2	4.7
50858	1972	3	1.8
50858	1972	4	5.5
50858	1972	5	41.6
50858	1972	6	69.1
50858	1972	7	84
50858	1972	8	104.4
50858	1972	9	45.5
50858	1972	10	36
50858	1972	11	4.5
50858	1972	12	0.4
50858	1973	1	0.7
50858	1973	2	5.2
50858	1973	3	7.4
50858	1973	4	13.6
50858	1973	5	33.3
50858	1973	6	27.9
50858	1973	7	119.7
50858	1973	8	113.5
50858	1973	9	12.9
50858	1973	10	20.9
50858	1973	11	5.4
50858	1973	12	1.8
50858	1974	1	2
50858	1974	2	3.3
50858	1974	3	13.9
50858	1974	4	16.4
50858	1974	5	46.2
50858	1974	6	92.6
50858	1974	7	54.1
50858	1974	8	93.1
50858	1974	9	60.2
50858	1974	10	6.6
50858	1974	11	1.2
50858	1974	12	0.3
50858	1975	1	1.4
50858	1975	2	0.5
50858	1975	3	6.3
50858	1975	4	5.7
50858	1975	5	26.6
50858	1975	6	58.5
50858	1975	7	192.2
50858	1975	8	53.3
50858	1975	9	51.6
50858	1975	10	8.9
50858	1975	11	8.8
50858	1975	12	0.7
50858	1976	1	0.5
50858	1976	2	11.7
50858	1976	3	14.5
50858	1976	4	24.9
50858	1976	5	20.7
50858	1976	6	44.5
50858	1976	7	66.6
50858	1976	8	66.7
50858	1976	9	24.4
50858	1976	10	11.3
50858	1976	11	1.6
50858	1976	12	6.1
50858	1977	1	0.6
50858	1977	2	0.6
50858	1977	3	5.6
50858	1977	4	7
50858	1977	5	97.7
50858	1977	6	114.1
50858	1977	7	173
50858	1977	8	91
50858	1977	9	28.2
50858	1977	10	49.2
50858	1977	11	5.5
50858	1977	12	6.1
50858	1978	1	1.1
50858	1978	2	1.5
50858	1978	3	7.3
50858	1978	4	42.5
50858	1978	5	17.4
50858	1978	6	95.9
50858	1978	7	162.8
50858	1978	8	60.1
50858	1978	9	38.8
50858	1978	10	35
50858	1978	11	1.2
50858	1978	12	6.5
50858	1979	1	0.9
50858	1979	2	8.1
50858	1979	3	3.9
50858	1979	4	18.1
50858	1979	5	12.2
50858	1979	6	98.2
50858	1979	7	152.6
50858	1979	8	77.6
50858	1979	9	68.9
50858	1979	10	11.3
50858	1979	11	3.1
50858	1979	12	9
50858	1980	1	1.9
50858	1980	2	2.1
50858	1980	3	2.8
50858	1980	4	23.1
50858	1980	5	17.8
50858	1980	6	89.2
50858	1980	7	72.7
50858	1980	8	80.4
50858	1980	9	47.6
50858	1980	10	33.7
50858	1980	11	6.3
50858	1980	12	2.6
50858	1981	1	1.2
50858	1981	2	1.8
50858	1981	3	14.3
50858	1981	4	4.4
50858	1981	5	43.1
50858	1981	6	59.4
50858	1981	7	193.3
50858	1981	8	163.9
50858	1981	9	35.1
50858	1981	10	36.4
50858	1981	11	2.5
50858	1981	12	2.6
50858	1982	1	2.2
50858	1982	2	7.1
50858	1982	3	5.7
50858	1982	4	6.7
50858	1982	5	24.7
50858	1982	6	18.4
50858	1982	7	62.5
50858	1982	8	162.3
50858	1982	9	33.7
50858	1982	10	6.2
50858	1982	11	2.7
50858	1982	12	4.2
50858	1983	1	0.5
50858	1983	2	2.8
50858	1983	3	0.4
50858	1983	4	81.6
50858	1983	5	15.5
50858	1983	6	118.1
50858	1983	7	111.5
50858	1983	8	33.2
50858	1983	9	42.7
50858	1983	10	3.8
50858	1983	11	12.4
50858	1983	12	2
50858	1984	1	0.8
50858	1984	2	1.6
50858	1984	3	17.2
50858	1984	4	12.5
50858	1984	5	33.6
50858	1984	6	71.6
50858	1984	7	185
50858	1984	8	96.6
50858	1984	9	45.2
50858	1984	10	12.6
50858	1984	11	4.4
50858	1984	12	0.6
50858	1985	1	3.9
50858	1985	2	4.8
50858	1985	3	6.4
50858	1985	4	8.9
50858	1985	5	10.9
50858	1985	6	91.4
50858	1985	7	134.2
50858	1985	8	290.5
50858	1985	9	33.9
50858	1985	10	15.7
50858	1985	11	15.8
50858	1985	12	2.2
50858	1986	1	0.9
50858	1986	2	2.1
50858	1986	3	7.1
50858	1986	4	0
50858	1986	5	21.7
50858	1986	6	102.8
50858	1986	7	179.7
50858	1986	8	47.4
50858	1986	9	58.6
50858	1986	10	0.3
50858	1986	11	3.5
50858	1986	12	0.8
50858	1987	1	6.6
50858	1987	2	4.8
50858	1987	3	5.8
50858	1987	4	2.5
50858	1987	5	26.7
50858	1987	6	65.8
50858	1987	7	202.7
50858	1987	8	202.4
50858	1987	9	47.8
50858	1987	10	23.6
50858	1987	11	15.6
50858	1987	12	3.7
50858	1988	1	1.8
50858	1988	2	4.8
50858	1988	3	2.5
50858	1988	4	37.2
50858	1988	5	63.3
50858	1988	6	41.1
50858	1988	7	212.8
50858	1988	8	35.1
50858	1988	9	53.4
50858	1988	10	28.3
50858	1988	11	8.6
50858	1988	12	6.4
50858	1989	1	3.2
50858	1989	2	0.6
50858	1989	3	4.9
50858	1989	4	10.1
50858	1989	5	10.7
50858	1989	6	73.9
50858	1989	7	101.3
50858	1989	8	36.1
50858	1989	9	36.8
50858	1989	10	26.4
50858	1989	11	3.9
50858	1989	12	5.7
50858	1990	1	1.6
50858	1990	2	7.1
50858	1990	3	19
50858	1990	4	14.8
50858	1990	5	33.4
50858	1990	6	134.5
50858	1990	7	132
50858	1990	8	43
50858	1990	9	65
50858	1990	10	6.4
50858	1990	11	2.5
50858	1990	12	3.7
50858	1991	1	1.9
50858	1991	2	1.4
50858	1991	3	5.4
50858	1991	4	36.1
50858	1991	5	25.8
50858	1991	6	71.4
50858	1991	7	220.2
50858	1991	8	40.9
50858	1991	9	55.6
50858	1991	10	11.8
50858	1991	11	1.1
50858	1991	12	3.5
50858	1992	1	0.8
50858	1992	2	2.8
50858	1992	3	3
50858	1992	4	5.6
50858	1992	5	23
50858	1992	6	122.9
50858	1992	7	172.5
50858	1992	8	70.2
50858	1992	9	57.7
50858	1992	10	23.3
50858	1992	11	8.8
50858	1992	12	2
50858	1993	1	1.2
50858	1993	2	6.4
50858	1993	3	2.9
50858	1993	4	10.1
50858	1993	5	30
50858	1993	6	101.8
50858	1993	7	106.9
50858	1993	8	113.9
50858	1993	9	85.2
50858	1993	10	30.6
50858	1993	11	7.4
50858	1993	12	8.3
50858	1994	1	2.5
50858	1994	2	0
50858	1994	3	4.8
50858	1994	4	0.3
50858	1994	5	42.5
50858	1994	6	92.6
50858	1994	7	199.5
50858	1994	8	46.3
50858	1994	9	98.8
50858	1994	10	18.5
50858	1994	11	3.1
50858	1994	12	5.9
50858	1995	1	1.8
50858	1995	2	0
50858	1995	3	12.2
50858	1995	4	15.5
50858	1995	5	49.5
50858	1995	6	15.6
50858	1995	7	185.4
50858	1995	8	48.8
50858	1995	9	39.7
50858	1995	10	23.9
50858	1995	11	3.6
50858	1995	12	1.9
50858	1996	1	0
50858	1996	2	0
50858	1996	3	4.2
50858	1996	4	22.5
50858	1996	5	19.4
50858	1996	6	103.1
50858	1996	7	260.3
50858	1996	8	56.5
50858	1996	9	9
50858	1996	10	7.3
50858	1996	11	20.8
50858	1996	12	0
50858	1997	1	1.3
50858	1997	2	0.1
50858	1997	3	6.4
50858	1997	4	6.1
50858	1997	5	63.2
50858	1997	6	35.4
50858	1997	7	107.3
50858	1997	8	219.7
50858	1997	9	27.1
50858	1997	10	29.1
50858	1997	11	0.2
50858	1997	12	1
50858	1998	1	1.2
50858	1998	2	4.1
50858	1998	3	14.9
50858	1998	4	5.8
50858	1998	5	67.1
50858	1998	6	103.7
50858	1998	7	93.4
50858	1998	8	215.5
50858	1998	9	83.4
50858	1998	10	43.6
50858	1998	11	14.8
50858	1998	12	3.8
50858	1999	1	0.8
50858	1999	2	1.4
50858	1999	3	11.7
50858	1999	4	11.4
50858	1999	5	38.1
50858	1999	6	98.8
50858	1999	7	87.5
50858	1999	8	117.6
50858	1999	9	6.6
50858	1999	10	18.6
50858	1999	11	2.5
50858	1999	12	5.6
50858	2000	1	9.4
50858	2000	2	2.4
50858	2000	3	1.6
50858	2000	4	10.2
50858	2000	5	35.3
50858	2000	6	27.5
50858	2000	7	78.9
50858	2000	8	133.5
50858	2000	9	29.6
50858	2000	10	24.3
50858	2000	11	8.2
50858	2000	12	6.1
50858	2001	1	5.7
50858	2001	2	1.8
50858	2001	3	12.5
50858	2001	4	3.1
50858	2001	5	26.7
50858	2001	6	78.7
50858	2001	7	150.5
50858	2001	8	56.8
50858	2001	9	17.6
50858	2001	10	7.5
50858	2001	11	2.6
50858	2001	12	1.6
50858	2002	1	9.1
50858	2002	2	1.8
50858	2002	3	0
50858	2002	4	41.7
50858	2002	5	24.7
50858	2002	6	161.7
50858	2002	7	68.8
50858	2002	8	104.3
50858	2002	9	1.5
50858	2002	10	42
50858	2002	11	1.9
50858	2002	12	1.7
50858	2003	1	0.9
50858	2003	2	0.6
50858	2003	3	5.7
50858	2003	4	18.9
50858	2003	5	14
50858	2003	6	72.9
50858	2003	7	199.5
50858	2003	8	135.3
50858	2003	9	59
50858	2003	10	13.7
50858	2003	11	9.2
50858	2003	12	1.6
50858	2004	1	1.3
50858	2004	2	2.2
50858	2004	3	7.8
50858	2004	4	2.9
50858	2004	5	25.7
50858	2004	6	46.3
50858	2004	7	99.6
50858	2004	8	71.9
50858	2004	9	22.9
50858	2004	10	11.1
50858	2004	11	25
50858	2004	12	10.7
50858	2005	1	7
50858	2005	2	0.3
50858	2005	3	1.5
50858	2005	4	47
50858	2005	5	23.8
50858	2005	6	166.1
50858	2005	7	151.8
50858	2005	8	44.6
50858	2005	9	36.2
50858	2005	10	8.2
50858	2005	11	2.7
50858	2005	12	3.9
50858	2006	1	5.4
50858	2006	2	0.3
50858	2006	3	3.9
50858	2006	4	12
50858	2006	5	5.5
50858	2006	6	156.7
50858	2006	7	175.3
50858	2006	8	63.4
50858	2006	9	48
50858	2006	10	1.8
50858	2006	11	1.3
50858	2006	12	0.4
50858	2007	1	4.4
50858	2007	2	3.6
50858	2007	3	26.3
50858	2007	4	24
50858	2007	5	65.5
50858	2007	6	58.6
50858	2007	7	45.4
50858	2007	8	93.5
50858	2007	9	78.3
50858	2007	10	19.8
50858	2007	11	1
50858	2007	12	5.2
50858	2008	1	0.1
50858	2008	2	0
50858	2008	3	23.1
50858	2008	4	28.4
50858	2008	5	73.1
50858	2008	6	118.8
50858	2008	7	132.9
50858	2008	8	21.4
50858	2008	9	41.4
50858	2008	10	10.6
50858	2008	11	1.8
50858	2008	12	4.1
50858	2009	1	2.9
50858	2009	2	2
50858	2009	3	12
50858	2009	4	17.5
50858	2009	5	19.7
50858	2009	6	162.9
50858	2009	7	104.8
50858	2009	8	58.6
50858	2009	9	38.8
50858	2009	10	19.1
50858	2009	11	4.2
50858	2009	12	8.3
50858	2010	1	3
50858	2010	2	4.1
50858	2010	3	25.7
50858	2010	4	31.2
50858	2010	5	115.1
50858	2010	6	49.9
50858	2010	7	125.8
50858	2010	8	50.5
50858	2010	9	12.3
50858	2010	10	4.6
50858	2010	11	14.8
50858	2010	12	18.9
50858	2011	1	1
50858	2011	2	2.6
50858	2011	3	0
50858	2011	4	25.7
50858	2011	5	102.3
50858	2011	6	58.3
50858	2011	7	147.3
50858	2011	8	87.4
50858	2011	9	20.5
50858	2011	10	7.8
50858	2011	11	5.2
50858	2011	12	0.1
50858	2012	1	0.2
50858	2012	2	0.7
50858	2012	3	12.2
50858	2012	4	23.2
50858	2012	5	11.6
50858	2012	6	163
50858	2012	7	191
50858	2012	8	50.3
50858	2012	9	59.2
50858	2012	10	25.6
50858	2012	11	28.1
50858	2012	12	9.1
50858	2013	1	2.3
50858	2013	2	13
50858	2013	3	8.4
50858	2013	4	16.2
50858	2013	5	74.8
50858	2013	6	137.6
50858	2013	7	257.9
50858	2013	8	79.5
50858	2013	9	22.8
50858	2013	10	31.2
50858	2013	11	7.3
50858	2013	12	4.6
50858	2014	1	0.9
50858	2014	2	1.5
50858	2014	3	0.1
50858	2014	4	3.6
50858	2014	5	66
50858	2014	6	61.8
50858	2014	7	163.8
50858	2014	8	117.5
50858	2014	9	42
50858	2014	10	13.8
50858	2014	11	0.4
50858	2014	12	10.8
