# Supplementary material for: Spatial and temporal characteristics of drought and its correlation with climate indices in Northeast China
Source: PLoS One. 2021 Nov 18;16(11):e0259774. doi: 10.1371/journal.pone.0259774 (PMC8601439; doi:10.1371/journal.pone.0259774)
Supplement: S1 File — (ZIP) [file pone.0259774.s001.zip › Raw data(Including precipitation and evapotranspiration data of each station)/50861.xlsx]

## Sheet: Monthly evapotranspiration
stationID	YEAR	MONTH	DATA
50861	1970	1	2.9754
50861	1970	2	7.9331
50861	1970	3	25.595
50861	1970	4	113.94
50861	1970	5	159.04
50861	1970	6	171.03
50861	1970	7	121.97
50861	1970	8	110.42
50861	1970	9	68.783
50861	1970	10	62.991
50861	1970	11	17.922
50861	1970	12	4.7604
50861	1971	1	6.6511
50861	1971	2	8.6472
50861	1971	3	37.501
50861	1971	4	102.12
50861	1971	5	108.64
50861	1971	6	132.99
50861	1971	7	123.39
50861	1971	8	103.66
50861	1971	9	63.424
50861	1971	10	45.593
50861	1971	11	14.045
50861	1971	12	4.8875
50861	1972	1	5.1742
50861	1972	2	8.2872
50861	1972	3	42.896
50861	1972	4	80.861
50861	1972	5	140.78
50861	1972	6	119.01
50861	1972	7	125.72
50861	1972	8	102.87
50861	1972	9	59.835
50861	1972	10	27.268
50861	1972	11	10.969
50861	1972	12	3.237
50861	1973	1	2.8384
50861	1973	2	6.6736
50861	1973	3	24.819
50861	1973	4	57.896
50861	1973	5	121.36
50861	1973	6	137.4
50861	1973	7	115.61
50861	1973	8	95.09
50861	1973	9	79.845
50861	1973	10	45.711
50861	1973	11	15.92
50861	1973	12	3.5941
50861	1974	1	2.9832
50861	1974	2	8.2138
50861	1974	3	26.791
50861	1974	4	69.368
50861	1974	5	129.24
50861	1974	6	100.14
50861	1974	7	144.35
50861	1974	8	104.66
50861	1974	9	66.273
50861	1974	10	39.599
50861	1974	11	14.207
50861	1974	12	3.3966
50861	1975	1	4.1533
50861	1975	2	8.3819
50861	1975	3	40.624
50861	1975	4	103.63
50861	1975	5	131.68
50861	1975	6	130.25
50861	1975	7	113.49
50861	1975	8	119.14
50861	1975	9	82.949
50861	1975	10	51.242
50861	1975	11	19.817
50861	1975	12	5.2421
50861	1976	1	5.5045
50861	1976	2	13.243
50861	1976	3	39.736
50861	1976	4	74.82
50861	1976	5	141.24
50861	1976	6	138.06
50861	1976	7	147.15
50861	1976	8	98.617
50861	1976	9	76.522
50861	1976	10	49.339
50861	1976	11	9.8119
50861	1976	12	2.3537
50861	1977	1	1.2617
50861	1977	2	6.6646
50861	1977	3	34.616
50861	1977	4	80.473
50861	1977	5	133.22
50861	1977	6	113.82
50861	1977	7	119.91
50861	1977	8	117.87
50861	1977	9	90.394
50861	1977	10	55.345
50861	1977	11	12.671
50861	1977	12	2.0652
50861	1978	1	1.9872
50861	1978	2	5.3431
50861	1978	3	31.386
50861	1978	4	79.974
50861	1978	5	132.42
50861	1978	6	133.65
50861	1978	7	118.83
50861	1978	8	98.219
50861	1978	9	83.371
50861	1978	10	37.33
50861	1978	11	18.224
50861	1978	12	3.6276
50861	1979	1	3.8477
50861	1979	2	8.3864
50861	1979	3	31.44
50861	1979	4	69.372
50861	1979	5	158.14
50861	1979	6	137.64
50861	1979	7	131.59
50861	1979	8	109.1
50861	1979	9	67.724
50861	1979	10	50.952
50861	1979	11	15.38
50861	1979	12	6.1994
50861	1980	1	3.1363
50861	1980	2	7.8874
50861	1980	3	39.446
50861	1980	4	65.946
50861	1980	5	153.24
50861	1980	6	140.95
50861	1980	7	130.95
50861	1980	8	116.95
50861	1980	9	69.342
50861	1980	10	39.159
50861	1980	11	12.089
50861	1980	12	4.7476
50861	1981	1	3.5837
50861	1981	2	7.9455
50861	1981	3	37.409
50861	1981	4	103.1
50861	1981	5	123.57
50861	1981	6	128.72
50861	1981	7	132.19
50861	1981	8	90.97
50861	1981	9	75.727
50861	1981	10	35.012
50861	1981	11	10.299
50861	1981	12	4.9136
50861	1982	1	6.1053
50861	1982	2	11.359
50861	1982	3	36.921
50861	1982	4	108.39
50861	1982	5	135.3
50861	1982	6	171.45
50861	1982	7	172.23
50861	1982	8	121.58
50861	1982	9	75.42
50861	1982	10	48.672
50861	1982	11	15.152
50861	1982	12	5.2329
50861	1983	1	4.51
50861	1983	2	7.4856
50861	1983	3	48.616
50861	1983	4	88.868
50861	1983	5	123.39
50861	1983	6	92.679
50861	1983	7	114.19
50861	1983	8	114.4
50861	1983	9	73.004
50861	1983	10	48.731
50861	1983	11	18.349
50861	1983	12	5.31
50861	1984	1	2.7111
50861	1984	2	6.7565
50861	1984	3	22.879
50861	1984	4	76.696
50861	1984	5	132.29
50861	1984	6	128.22
50861	1984	7	116.91
50861	1984	8	94.444
50861	1984	9	70.192
50861	1984	10	39.508
50861	1984	11	15.916
50861	1984	12	5.9122
50861	1985	1	3.3507
50861	1985	2	6.9572
50861	1985	3	33.728
50861	1985	4	88.792
50861	1985	5	151.11
50861	1985	6	139
50861	1985	7	118.85
50861	1985	8	86.796
50861	1985	9	62.116
50861	1985	10	42.387
50861	1985	11	14.175
50861	1985	12	2.9868
50861	1986	1	4.084
50861	1986	2	9.1613
50861	1986	3	33.07
50861	1986	4	80.34
50861	1986	5	141.33
50861	1986	6	141.65
50861	1986	7	129.54
50861	1986	8	105.87
50861	1986	9	70.278
50861	1986	10	44.783
50861	1986	11	12.854
50861	1986	12	5.6406
50861	1987	1	3.8505
50861	1987	2	9.6714
50861	1987	3	26.868
50861	1987	4	86.385
50861	1987	5	129.86
50861	1987	6	150.44
50861	1987	7	116.7
50861	1987	8	98.591
50861	1987	9	70.144
50861	1987	10	38.291
50861	1987	11	11.861
50861	1987	12	5.6735
50861	1988	1	6.2338
50861	1988	2	7.9711
50861	1988	3	35.054
50861	1988	4	70.315
50861	1988	5	97.931
50861	1988	6	140.54
50861	1988	7	107.83
50861	1988	8	95.297
50861	1988	9	66.706
50861	1988	10	38.904
50861	1988	11	20.566
50861	1988	12	4.0956
50861	1989	1	5.2586
50861	1989	2	10.071
50861	1989	3	39.324
50861	1989	4	93.677
50861	1989	5	133.68
50861	1989	6	120.02
50861	1989	7	129.22
50861	1989	8	132.28
50861	1989	9	75.836
50861	1989	10	47.911
50861	1989	11	17.63
50861	1989	12	5.0361
50861	1990	1	3.9306
50861	1990	2	10.841
50861	1990	3	51.504
50861	1990	4	80.19
50861	1990	5	124.63
50861	1990	6	120.18
50861	1990	7	134.64
50861	1990	8	103.31
50861	1990	9	66.877
50861	1990	10	50.685
50861	1990	11	21.846
50861	1990	12	11.364
50861	1991	1	3.3345
50861	1991	2	10.348
50861	1991	3	46.276
50861	1991	4	79.377
50861	1991	5	141.5
50861	1991	6	130.57
50861	1991	7	108.63
50861	1991	8	110.11
50861	1991	9	62.918
50861	1991	10	39.774
50861	1991	11	18.132
50861	1991	12	4.5522
50861	1992	1	4.2341
50861	1992	2	10.758
50861	1992	3	43.694
50861	1992	4	84.14
50861	1992	5	122.33
50861	1992	6	111.9
50861	1992	7	132.41
50861	1992	8	98.91
50861	1992	9	63.493
50861	1992	10	40.295
50861	1992	11	19.18
50861	1992	12	3.5467
50861	1993	1	4.2186
50861	1993	2	12.035
50861	1993	3	44.062
50861	1993	4	83.961
50861	1993	5	140.45
50861	1993	6	94.636
50861	1993	7	116.29
50861	1993	8	103.93
50861	1993	9	71.866
50861	1993	10	43.949
50861	1993	11	12.526
50861	1993	12	4.2258
50861	1994	1	4.0202
50861	1994	2	9.1873
50861	1994	3	29.284
50861	1994	4	89.431
50861	1994	5	121.52
50861	1994	6	141.99
50861	1994	7	126.11
50861	1994	8	97.067
50861	1994	9	65.511
50861	1994	10	41.542
50861	1994	11	23.879
50861	1994	12	4.2718
50861	1995	1	6.3207
50861	1995	2	10.503
50861	1995	3	35.225
50861	1995	4	71.53
50861	1995	5	110.05
50861	1995	6	139.48
50861	1995	7	120.03
50861	1995	8	107.28
50861	1995	9	70.165
50861	1995	10	36.641
50861	1995	11	22.92
50861	1995	12	6.263
50861	1996	1	8.0356
50861	1996	2	21.274
50861	1996	3	53.015
50861	1996	4	88.963
50861	1996	5	134.05
50861	1996	6	122.56
50861	1996	7	114.16
50861	1996	8	100.67
50861	1996	9	74.482
50861	1996	10	45.905
50861	1996	11	13.563
50861	1996	12	4.8057
50861	1997	1	4.4917
50861	1997	2	11.828
50861	1997	3	38.992
50861	1997	4	93.067
50861	1997	5	122.84
50861	1997	6	147.98
50861	1997	7	145.03
50861	1997	8	95.524
50861	1997	9	80.413
50861	1997	10	36.247
50861	1997	11	23.664
50861	1997	12	9.6338
50861	1998	1	4.9927
50861	1998	2	20.814
50861	1998	3	49.225
50861	1998	4	105.91
50861	1998	5	144.51
50861	1998	6	123.7
50861	1998	7	129.83
50861	1998	8	86.894
50861	1998	9	78.283
50861	1998	10	43.593
50861	1998	11	7.5822
50861	1998	12	4.7045
50861	1999	1	6.0529
50861	1999	2	12.103
50861	1999	3	26.819
50861	1999	4	78.254
50861	1999	5	126.45
50861	1999	6	132.77
50861	1999	7	141.2
50861	1999	8	98.944
50861	1999	9	78.96
50861	1999	10	49.597
50861	1999	11	18.13
50861	1999	12	6.8631
50861	2000	1	3.5801
50861	2000	2	8.5133
50861	2000	3	35.439
50861	2000	4	70.201
50861	2000	5	121.03
50861	2000	6	165.65
50861	2000	7	143.52
50861	2000	8	111.04
50861	2000	9	84.38
50861	2000	10	43.934
50861	2000	11	17.31
50861	2000	12	3.8613
50861	2001	1	3.0896
50861	2001	2	8.4154
50861	2001	3	29.622
50861	2001	4	94.809
50861	2001	5	139.69
50861	2001	6	162.02
50861	2001	7	142.28
50861	2001	8	107.88
50861	2001	9	94.837
50861	2001	10	63.464
50861	2001	11	26.923
50861	2001	12	7.5174
50861	2002	1	6.9598
50861	2002	2	14.805
50861	2002	3	59.741
50861	2002	4	75.811
50861	2002	5	137.55
50861	2002	6	117.34
50861	2002	7	117.62
50861	2002	8	91.414
50861	2002	9	87.609
50861	2002	10	37.165
50861	2002	11	10.21
50861	2002	12	3.9015
50861	2003	1	4.8104
50861	2003	2	12.101
50861	2003	3	46.624
50861	2003	4	97.955
50861	2003	5	140.14
50861	2003	6	134.45
50861	2003	7	110.96
50861	2003	8	96.134
50861	2003	9	75.663
50861	2003	10	39.979
50861	2003	11	16.708
50861	2003	12	3.9928
50861	2004	1	4.199
50861	2004	2	10.725
50861	2004	3	39.977
50861	2004	4	80.696
50861	2004	5	123.59
50861	2004	6	164.91
50861	2004	7	113.52
50861	2004	8	106.77
50861	2004	9	74.705
50861	2004	10	48.453
50861	2004	11	17.466
50861	2004	12	4.7877
50861	2005	1	4.1165
50861	2005	2	6.8003
50861	2005	3	35.904
50861	2005	4	67.125
50861	2005	5	110.24
50861	2005	6	119.97
50861	2005	7	94.009
50861	2005	8	92.95
50861	2005	9	72.508
50861	2005	10	53.862
50861	2005	11	16.045
50861	2005	12	3.2174
50861	2006	1	3.4258
50861	2006	2	9.6967
50861	2006	3	29.797
50861	2006	4	68.431
50861	2006	5	148.29
50861	2006	6	105.04
50861	2006	7	118.18
50861	2006	8	107.1
50861	2006	9	77.119
50861	2006	10	48.984
50861	2006	11	14.081
50861	2006	12	4.4907
50861	2007	1	4.851
50861	2007	2	12.255
50861	2007	3	31.28
50861	2007	4	74.244
50861	2007	5	100.57
50861	2007	6	152.77
50861	2007	7	142.75
50861	2007	8	111.73
50861	2007	9	71.251
50861	2007	10	46.831
50861	2007	11	17.029
50861	2007	12	3.2698
50861	2008	1	3.011
50861	2008	2	11.034
50861	2008	3	44.693
50861	2008	4	92.506
50861	2008	5	109.77
50861	2008	6	143.95
50861	2008	7	129.69
50861	2008	8	120.25
50861	2008	9	81.625
50861	2008	10	42.55
50861	2008	11	13.246
50861	2008	12	7.3912
50861	2009	1	4.4908
50861	2009	2	10.258
50861	2009	3	28.646
50861	2009	4	89.1
50861	2009	5	160.06
50861	2009	6	104.85
50861	2009	7	112.07
50861	2009	8	116.11
50861	2009	9	74.123
50861	2009	10	42.373
50861	2009	11	17.11
50861	2009	12	4.5342
50861	2010	1	5.6265
50861	2010	2	9.0004
50861	2010	3	24.191
50861	2010	4	61.288
50861	2010	5	114.96
50861	2010	6	165.76
50861	2010	7	124.24
50861	2010	8	97.533
50861	2010	9	86.136
50861	2010	10	39.099
50861	2010	11	13.808
50861	2010	12	3.6052
50861	2011	1	2.7715
50861	2011	2	10.951
50861	2011	3	33.43
50861	2011	4	85.622
50861	2011	5	112.27
50861	2011	6	134.68
50861	2011	7	123.75
50861	2011	8	109.52
50861	2011	9	80.686
50861	2011	10	44.566
50861	2011	11	12.765
50861	2011	12	3.6424
50861	2012	1	3.0764
50861	2012	2	13.239
50861	2012	3	36.47
50861	2012	4	78.508
50861	2012	5	130.56
50861	2012	6	124.06
50861	2012	7	125.77
50861	2012	8	116.79
50861	2012	9	68.036
50861	2012	10	38.916
50861	2012	11	9.0997
50861	2012	12	3.3986
50861	2013	1	3.867
50861	2013	2	8.3427
50861	2013	3	25.996
50861	2013	4	68.305
50861	2013	5	141.51
50861	2013	6	130.85
50861	2013	7	126.77
50861	2013	8	98.836
50861	2013	9	76.559
50861	2013	10	38.997
50861	2013	11	15.153
50861	2013	12	3.5773
50861	2014	1	6.4685
50861	2014	2	10.269
50861	2014	3	41.529
50861	2014	4	107.98
50861	2014	5	97.561
50861	2014	6	140.39
50861	2014	7	110.42
50861	2014	8	102.17
50861	2014	9	71.041
50861	2014	10	50.372
50861	2014	11	24.019
50861	2014	12	5.441

## Sheet: Monthly precipitation
stationID	YEAR	MONTH	DATA
50861	1970	1	1.7
50861	1970	2	1.1
50861	1970	3	1.1
50861	1970	4	6.6
50861	1970	5	42.9
50861	1970	6	61.1
50861	1970	7	163.2
50861	1970	8	162.4
50861	1970	9	105.4
50861	1970	10	0.1
50861	1970	11	11.1
50861	1970	12	0.7
50861	1971	1	0.8
50861	1971	2	5.8
50861	1971	3	1.2
50861	1971	4	11.6
50861	1971	5	135.8
50861	1971	6	120.9
50861	1971	7	128.3
50861	1971	8	174
50861	1971	9	87.9
50861	1971	10	9.5
50861	1971	11	10
50861	1971	12	5.2
50861	1972	1	0
50861	1972	2	1.9
50861	1972	3	5.7
50861	1972	4	13.7
50861	1972	5	46.2
50861	1972	6	106.9
50861	1972	7	147.9
50861	1972	8	167
50861	1972	9	65.4
50861	1972	10	65.7
50861	1972	11	16.7
50861	1972	12	2.5
50861	1973	1	1.3
50861	1973	2	8.1
50861	1973	3	3.9
50861	1973	4	21.2
50861	1973	5	68.3
50861	1973	6	86.4
50861	1973	7	131.7
50861	1973	8	230.5
50861	1973	9	21.4
50861	1973	10	15.5
50861	1973	11	3.4
50861	1973	12	1.4
50861	1974	1	1
50861	1974	2	0.5
50861	1974	3	9.2
50861	1974	4	6.3
50861	1974	5	32.9
50861	1974	6	90
50861	1974	7	84.8
50861	1974	8	168.9
50861	1974	9	53.7
50861	1974	10	10.6
50861	1974	11	7.7
50861	1974	12	1.9
50861	1975	1	3.5
50861	1975	2	1.3
50861	1975	3	4.1
50861	1975	4	14.3
50861	1975	5	22.8
50861	1975	6	159.9
50861	1975	7	141.4
50861	1975	8	80.2
50861	1975	9	54.7
50861	1975	10	6.8
50861	1975	11	6.9
50861	1975	12	1.3
50861	1976	1	2
50861	1976	2	10.1
50861	1976	3	7.7
50861	1976	4	36.3
50861	1976	5	29.6
50861	1976	6	90.4
50861	1976	7	146
50861	1976	8	99.3
50861	1976	9	8.7
50861	1976	10	7.5
50861	1976	11	5.4
50861	1976	12	9.2
50861	1977	1	0.6
50861	1977	2	1.3
50861	1977	3	12.6
50861	1977	4	23.8
50861	1977	5	83.2
50861	1977	6	149.5
50861	1977	7	219.8
50861	1977	8	15.9
50861	1977	9	52.5
50861	1977	10	39.9
50861	1977	11	6.7
50861	1977	12	8.5
50861	1978	1	1.1
50861	1978	2	1.9
50861	1978	3	6.5
50861	1978	4	37.3
50861	1978	5	11.1
50861	1978	6	106.2
50861	1978	7	261.2
50861	1978	8	73.5
50861	1978	9	79.6
50861	1978	10	23.1
50861	1978	11	11.5
50861	1978	12	9.6
50861	1979	1	2.4
50861	1979	2	8.5
50861	1979	3	7.1
50861	1979	4	4.5
50861	1979	5	13.5
50861	1979	6	202.8
50861	1979	7	136.3
50861	1979	8	62.6
50861	1979	9	58.5
50861	1979	10	8.2
50861	1979	11	2.7
50861	1979	12	8.7
50861	1980	1	2
50861	1980	2	1.3
50861	1980	3	3.2
50861	1980	4	27.7
50861	1980	5	9.5
50861	1980	6	63.9
50861	1980	7	62
50861	1980	8	58.5
50861	1980	9	54.7
50861	1980	10	29.7
50861	1980	11	5.1
50861	1980	12	3.6
50861	1981	1	0.3
50861	1981	2	2.8
50861	1981	3	7.7
50861	1981	4	6.7
50861	1981	5	43.8
50861	1981	6	79.8
50861	1981	7	177.7
50861	1981	8	150.8
50861	1981	9	21.9
50861	1981	10	34.2
50861	1981	11	5.8
50861	1981	12	3.3
50861	1982	1	2.3
50861	1982	2	11.5
50861	1982	3	3.2
50861	1982	4	27.9
50861	1982	5	29
50861	1982	6	23.8
50861	1982	7	65.3
50861	1982	8	260.3
50861	1982	9	56
50861	1982	10	11
50861	1982	11	5.2
50861	1982	12	5.6
50861	1983	1	1.1
50861	1983	2	0.6
50861	1983	3	0.7
50861	1983	4	54.5
50861	1983	5	51.1
50861	1983	6	109.8
50861	1983	7	258.5
50861	1983	8	56.7
50861	1983	9	76.6
50861	1983	10	12.1
50861	1983	11	15.7
50861	1983	12	5.5
50861	1984	1	3.1
50861	1984	2	3.9
50861	1984	3	5.8
50861	1984	4	19.6
50861	1984	5	24.5
50861	1984	6	99.9
50861	1984	7	157
50861	1984	8	187.4
50861	1984	9	59.8
50861	1984	10	18.3
50861	1984	11	4.2
50861	1984	12	1.5
50861	1985	1	6.4
50861	1985	2	4.7
50861	1985	3	10.4
50861	1985	4	13.1
50861	1985	5	36.7
50861	1985	6	64.8
50861	1985	7	117.7
50861	1985	8	387.9
50861	1985	9	93.3
50861	1985	10	17.6
50861	1985	11	12.6
50861	1985	12	3.6
50861	1986	1	1.4
50861	1986	2	1.9
50861	1986	3	8.2
50861	1986	4	1.8
50861	1986	5	27.8
50861	1986	6	99.3
50861	1986	7	124.7
50861	1986	8	54.6
50861	1986	9	61.5
50861	1986	10	3.2
50861	1986	11	7
50861	1986	12	3.6
50861	1987	1	6.8
50861	1987	2	4.3
50861	1987	3	8.5
50861	1987	4	14
50861	1987	5	36.2
50861	1987	6	55.9
50861	1987	7	173.7
50861	1987	8	139.9
50861	1987	9	181.7
50861	1987	10	44
50861	1987	11	28.3
50861	1987	12	6.3
50861	1988	1	4.6
50861	1988	2	3
50861	1988	3	1.3
50861	1988	4	37
50861	1988	5	105
50861	1988	6	74.9
50861	1988	7	272
50861	1988	8	100.2
50861	1988	9	81.2
50861	1988	10	56.9
50861	1988	11	10
50861	1988	12	4.2
50861	1989	1	8.1
50861	1989	2	0
50861	1989	3	7.7
50861	1989	4	3.9
50861	1989	5	44.3
50861	1989	6	52.6
50861	1989	7	167.1
50861	1989	8	3.3
50861	1989	9	25.7
50861	1989	10	13.9
50861	1989	11	1.7
50861	1989	12	13.9
50861	1990	1	0.5
50861	1990	2	5.6
50861	1990	3	7.2
50861	1990	4	15.6
50861	1990	5	35.6
50861	1990	6	157.3
50861	1990	7	191.4
50861	1990	8	114.2
50861	1990	9	81.1
50861	1990	10	10.2
50861	1990	11	0.9
50861	1990	12	2.9
50861	1991	1	2.5
50861	1991	2	0.6
50861	1991	3	4.8
50861	1991	4	43.5
50861	1991	5	13.2
50861	1991	6	49.8
50861	1991	7	252.3
50861	1991	8	85.8
50861	1991	9	70.7
50861	1991	10	29
50861	1991	11	6.1
50861	1991	12	4.3
50861	1992	1	2.1
50861	1992	2	4.4
50861	1992	3	4.5
50861	1992	4	6.3
50861	1992	5	20.1
50861	1992	6	135.9
50861	1992	7	129.7
50861	1992	8	129.8
50861	1992	9	56
50861	1992	10	11.5
50861	1992	11	13.1
50861	1992	12	10.8
50861	1993	1	2.6
50861	1993	2	1.9
50861	1993	3	1.8
50861	1993	4	17.8
50861	1993	5	18.1
50861	1993	6	193.9
50861	1993	7	96.4
50861	1993	8	123.7
50861	1993	9	90.1
50861	1993	10	60.3
50861	1993	11	9.8
50861	1993	12	6.9
50861	1994	1	3.7
50861	1994	2	1
50861	1994	3	14.2
50861	1994	4	4
50861	1994	5	62.2
50861	1994	6	154.8
50861	1994	7	171.7
50861	1994	8	127.2
50861	1994	9	204.2
50861	1994	10	50.9
50861	1994	11	3.2
50861	1994	12	12.1
50861	1995	1	2.6
50861	1995	2	1
50861	1995	3	13.6
50861	1995	4	22
50861	1995	5	48.3
50861	1995	6	41.9
50861	1995	7	202.9
50861	1995	8	47.1
50861	1995	9	60.3
50861	1995	10	46.4
50861	1995	11	1.4
50861	1995	12	1.4
50861	1996	1	0.9
50861	1996	2	0
50861	1996	3	2.7
50861	1996	4	13
50861	1996	5	59.9
50861	1996	6	89.6
50861	1996	7	150.7
50861	1996	8	70.7
50861	1996	9	47.4
50861	1996	10	14.4
50861	1996	11	37.2
50861	1996	12	6.8
50861	1997	1	7.2
50861	1997	2	0.1
50861	1997	3	11.1
50861	1997	4	7.7
50861	1997	5	53.8
50861	1997	6	62.2
50861	1997	7	169.5
50861	1997	8	242.2
50861	1997	9	42.7
50861	1997	10	31.5
50861	1997	11	0.5
50861	1997	12	2.6
50861	1998	1	2
50861	1998	2	3.5
50861	1998	3	18.9
50861	1998	4	21.7
50861	1998	5	62.7
50861	1998	6	121.1
50861	1998	7	202.4
50861	1998	8	112.2
50861	1998	9	52.9
50861	1998	10	33.9
50861	1998	11	15.7
50861	1998	12	4.2
50861	1999	1	3.2
50861	1999	2	3.9
50861	1999	3	12.7
50861	1999	4	33.9
50861	1999	5	22.3
50861	1999	6	48.9
50861	1999	7	111.1
50861	1999	8	127.2
50861	1999	9	9.3
50861	1999	10	33.1
50861	1999	11	2.9
50861	1999	12	8.4
50861	2000	1	13.9
50861	2000	2	3.4
50861	2000	3	15.5
50861	2000	4	30.2
50861	2000	5	57.5
50861	2000	6	43.2
50861	2000	7	131.3
50861	2000	8	159.8
50861	2000	9	32
50861	2000	10	68.8
50861	2000	11	8
50861	2000	12	4.3
50861	2001	1	5.4
50861	2001	2	2.2
50861	2001	3	13.8
50861	2001	4	7.9
50861	2001	5	39.1
50861	2001	6	19
50861	2001	7	149.8
50861	2001	8	97.7
50861	2001	9	20.7
50861	2001	10	5.5
50861	2001	11	0
50861	2001	12	3.1
50861	2002	1	7.1
50861	2002	2	2.1
50861	2002	3	0.2
50861	2002	4	51.1
50861	2002	5	29.6
50861	2002	6	83.6
50861	2002	7	100.6
50861	2002	8	91.1
50861	2002	9	5.5
50861	2002	10	56.3
50861	2002	11	11.7
50861	2002	12	1.9
50861	2003	1	1.1
50861	2003	2	3.3
50861	2003	3	16.7
50861	2003	4	33.2
50861	2003	5	55.2
50861	2003	6	20.3
50861	2003	7	181.9
50861	2003	8	161.4
50861	2003	9	97.1
50861	2003	10	21.4
50861	2003	11	12.9
50861	2003	12	7
50861	2004	1	2.2
50861	2004	2	9.9
50861	2004	3	13
50861	2004	4	17.5
50861	2004	5	52.8
50861	2004	6	33.6
50861	2004	7	144.6
50861	2004	8	155.6
50861	2004	9	57.4
50861	2004	10	23.7
50861	2004	11	23.4
50861	2004	12	14.5
50861	2005	1	7.9
50861	2005	2	0.4
50861	2005	3	11.6
50861	2005	4	64
50861	2005	5	41.2
50861	2005	6	141.2
50861	2005	7	210.2
50861	2005	8	92.8
50861	2005	9	44.1
50861	2005	10	11.5
50861	2005	11	14.9
50861	2005	12	3
50861	2006	1	12
50861	2006	2	4.5
50861	2006	3	17.7
50861	2006	4	17.6
50861	2006	5	2.6
50861	2006	6	142.2
50861	2006	7	144.9
50861	2006	8	48.1
50861	2006	9	78.6
50861	2006	10	7.3
50861	2006	11	11.6
50861	2006	12	0.2
50861	2007	1	9.2
50861	2007	2	11.6
50861	2007	3	19.7
50861	2007	4	37.9
50861	2007	5	97.4
50861	2007	6	48.8
50861	2007	7	48.8
50861	2007	8	64.4
50861	2007	9	15.1
50861	2007	10	19.7
50861	2007	11	0.6
50861	2007	12	10.5
50861	2008	1	0.2
50861	2008	2	1.4
50861	2008	3	22.8
50861	2008	4	28.9
50861	2008	5	63.7
50861	2008	6	25
50861	2008	7	105.7
50861	2008	8	90.9
50861	2008	9	47.8
50861	2008	10	31
50861	2008	11	7
50861	2008	12	6.8
50861	2009	1	9.3
50861	2009	2	2.1
50861	2009	3	23.4
50861	2009	4	19.4
50861	2009	5	29.6
50861	2009	6	245.9
50861	2009	7	150.4
50861	2009	8	97.3
50861	2009	9	58.9
50861	2009	10	14.8
50861	2009	11	10
50861	2009	12	10.3
50861	2010	1	4.8
50861	2010	2	7.3
50861	2010	3	29.6
50861	2010	4	45
50861	2010	5	93.5
50861	2010	6	52.6
50861	2010	7	112.2
50861	2010	8	166.7
50861	2010	9	30.7
50861	2010	10	17.4
50861	2010	11	19
50861	2010	12	24
50861	2011	1	3.8
50861	2011	2	0.9
50861	2011	3	2.5
50861	2011	4	5.5
50861	2011	5	72.8
50861	2011	6	42.5
50861	2011	7	96.6
50861	2011	8	121
50861	2011	9	38.4
50861	2011	10	16.7
50861	2011	11	7.4
50861	2011	12	4.8
50861	2012	1	0
50861	2012	2	0.3
50861	2012	3	27.8
50861	2012	4	28.8
50861	2012	5	41
50861	2012	6	170.8
50861	2012	7	276.5
50861	2012	8	141.3
50861	2012	9	112.8
50861	2012	10	35.8
50861	2012	11	39.6
50861	2012	12	14.5
50861	2013	1	3.5
50861	2013	2	12.5
50861	2013	3	14.7
50861	2013	4	4.1
50861	2013	5	50.9
50861	2013	6	52.2
50861	2013	7	145
50861	2013	8	170.4
50861	2013	9	20.5
50861	2013	10	49.7
50861	2013	11	32.3
50861	2013	12	3.5
50861	2014	1	4.4
50861	2014	2	6.5
50861	2014	3	0
50861	2014	4	2
50861	2014	5	116.7
50861	2014	6	129.4
50861	2014	7	170.3
50861	2014	8	84.9
50861	2014	9	57
50861	2014	10	21.1
50861	2014	11	6.2
50861	2014	12	11.3
