# Supplementary material for: Spatial and temporal characteristics of drought and its correlation with climate indices in Northeast China
Source: PLoS One. 2021 Nov 18;16(11):e0259774. doi: 10.1371/journal.pone.0259774 (PMC8601439; doi:10.1371/journal.pone.0259774)
Supplement: S1 File — (ZIP) [file pone.0259774.s001.zip › Raw data(Including precipitation and evapotranspiration data of each station)/50862.xlsx]

## Sheet: Monthly evapotranspiration
stationID	YEAR	MONTH	DATA
50862	1970	1	2.9069
50862	1970	2	7.5841
50862	1970	3	24.631
50862	1970	4	88.222
50862	1970	5	126.68
50862	1970	6	137.57
50862	1970	7	117.8
50862	1970	8	103.25
50862	1970	9	61.631
50862	1970	10	53.263
50862	1970	11	13.104
50862	1970	12	3.8694
50862	1971	1	5.274
50862	1971	2	8.1714
50862	1971	3	33.316
50862	1971	4	89.882
50862	1971	5	95.374
50862	1971	6	122.81
50862	1971	7	109.26
50862	1971	8	93.285
50862	1971	9	57.309
50862	1971	10	44.849
50862	1971	11	12.445
50862	1971	12	4.4312
50862	1972	1	4.9647
50862	1972	2	7.9343
50862	1972	3	39.584
50862	1972	4	74.736
50862	1972	5	129.71
50862	1972	6	114.01
50862	1972	7	115.71
50862	1972	8	93.56
50862	1972	9	55.983
50862	1972	10	25.078
50862	1972	11	10.214
50862	1972	12	2.7387
50862	1973	1	2.7603
50862	1973	2	6.1275
50862	1973	3	25.741
50862	1973	4	58.907
50862	1973	5	106.28
50862	1973	6	127.05
50862	1973	7	110.13
50862	1973	8	89.952
50862	1973	9	71.949
50862	1973	10	42.335
50862	1973	11	17.356
50862	1973	12	4.297
50862	1974	1	3.1576
50862	1974	2	8.851
50862	1974	3	28.697
50862	1974	4	71.937
50862	1974	5	116.23
50862	1974	6	104.14
50862	1974	7	148.1
50862	1974	8	102.93
50862	1974	9	62.235
50862	1974	10	41.224
50862	1974	11	13.028
50862	1974	12	2.487
50862	1975	1	3.7413
50862	1975	2	7.7061
50862	1975	3	36.709
50862	1975	4	92.872
50862	1975	5	121.74
50862	1975	6	128.2
50862	1975	7	116.54
50862	1975	8	116.47
50862	1975	9	76.918
50862	1975	10	45.257
50862	1975	11	16.612
50862	1975	12	4.2686
50862	1976	1	4.8316
50862	1976	2	12.298
50862	1976	3	36.168
50862	1976	4	68.236
50862	1976	5	123.38
50862	1976	6	135.1
50862	1976	7	137.95
50862	1976	8	93.266
50862	1976	9	70.229
50862	1976	10	46.262
50862	1976	11	12.069
50862	1976	12	4.0106
50862	1977	1	2.6365
50862	1977	2	7.538
50862	1977	3	33.223
50862	1977	4	75.947
50862	1977	5	122.31
50862	1977	6	103.18
50862	1977	7	114.45
50862	1977	8	110.74
50862	1977	9	81.576
50862	1977	10	51.269
50862	1977	11	12.318
50862	1977	12	3.2299
50862	1978	1	2.8817
50862	1978	2	6.3615
50862	1978	3	32.682
50862	1978	4	78.965
50862	1978	5	121.31
50862	1978	6	136.84
50862	1978	7	117.97
50862	1978	8	98.318
50862	1978	9	76.867
50862	1978	10	34.99
50862	1978	11	15.872
50862	1978	12	4.9553
50862	1979	1	5.9443
50862	1979	2	10.519
50862	1979	3	30.877
50862	1979	4	65.948
50862	1979	5	142.05
50862	1979	6	125.09
50862	1979	7	125.72
50862	1979	8	105.07
50862	1979	9	67.213
50862	1979	10	47.518
50862	1979	11	15.263
50862	1979	12	7.032
50862	1980	1	3.7429
50862	1980	2	8.7779
50862	1980	3	36.818
50862	1980	4	60.317
50862	1980	5	123.8
50862	1980	6	105.74
50862	1980	7	119.21
50862	1980	8	103.25
50862	1980	9	60.363
50862	1980	10	32.054
50862	1980	11	11.617
50862	1980	12	3.831
50862	1981	1	2.267
50862	1981	2	7.4799
50862	1981	3	34.577
50862	1981	4	80.017
50862	1981	5	110.42
50862	1981	6	124.97
50862	1981	7	124.13
50862	1981	8	79.657
50862	1981	9	66.743
50862	1981	10	32.383
50862	1981	11	8.7048
50862	1981	12	3.1491
50862	1982	1	4.6774
50862	1982	2	9.8288
50862	1982	3	32.743
50862	1982	4	92.873
50862	1982	5	117.83
50862	1982	6	151.83
50862	1982	7	156.74
50862	1982	8	110.01
50862	1982	9	66.25
50862	1982	10	41.877
50862	1982	11	12.471
50862	1982	12	5.1656
50862	1983	1	4.5881
50862	1983	2	7.5306
50862	1983	3	43.224
50862	1983	4	72.078
50862	1983	5	110.78
50862	1983	6	90.963
50862	1983	7	112.2
50862	1983	8	107.36
50862	1983	9	67.211
50862	1983	10	41.956
50862	1983	11	16.49
50862	1983	12	4.3474
50862	1984	1	3.0771
50862	1984	2	6.9516
50862	1984	3	24.599
50862	1984	4	75.046
50862	1984	5	121.99
50862	1984	6	125.74
50862	1984	7	119.57
50862	1984	8	98.44
50862	1984	9	66.743
50862	1984	10	37.603
50862	1984	11	14.078
50862	1984	12	4.3985
50862	1985	1	2.7632
50862	1985	2	6.8746
50862	1985	3	33.311
50862	1985	4	80.053
50862	1985	5	138.3
50862	1985	6	132.74
50862	1985	7	119.61
50862	1985	8	89.29
50862	1985	9	60.605
50862	1985	10	41.788
50862	1985	11	12.582
50862	1985	12	2.629
50862	1986	1	3.2801
50862	1986	2	8.7054
50862	1986	3	32.89
50862	1986	4	74.099
50862	1986	5	127.27
50862	1986	6	134.38
50862	1986	7	121.21
50862	1986	8	97.381
50862	1986	9	63.39
50862	1986	10	40.135
50862	1986	11	12.589
50862	1986	12	4.4666
50862	1987	1	3.3805
50862	1987	2	9.3902
50862	1987	3	25.354
50862	1987	4	76.317
50862	1987	5	115.68
50862	1987	6	133.94
50862	1987	7	104.05
50862	1987	8	86.7
50862	1987	9	65.638
50862	1987	10	39.081
50862	1987	11	12.275
50862	1987	12	5.3485
50862	1988	1	5.9347
50862	1988	2	7.5083
50862	1988	3	33.41
50862	1988	4	69.238
50862	1988	5	94.56
50862	1988	6	136.45
50862	1988	7	111.68
50862	1988	8	97.194
50862	1988	9	64.246
50862	1988	10	38.972
50862	1988	11	19.31
50862	1988	12	4.2343
50862	1989	1	5.384
50862	1989	2	11.261
50862	1989	3	40.377
50862	1989	4	90.119
50862	1989	5	128.61
50862	1989	6	119.82
50862	1989	7	122.85
50862	1989	8	126.56
50862	1989	9	71.401
50862	1989	10	42.861
50862	1989	11	16.558
50862	1989	12	5.913
50862	1990	1	4.3736
50862	1990	2	10.84
50862	1990	3	49.01
50862	1990	4	75.708
50862	1990	5	106
50862	1990	6	107.75
50862	1990	7	119.85
50862	1990	8	96.296
50862	1990	9	64.894
50862	1990	10	48.247
50862	1990	11	19.596
50862	1990	12	10.685
50862	1991	1	3.0857
50862	1991	2	10.278
50862	1991	3	38.671
50862	1991	4	74.824
50862	1991	5	128.18
50862	1991	6	120.7
50862	1991	7	105.75
50862	1991	8	109.91
50862	1991	9	60.531
50862	1991	10	37.073
50862	1991	11	15.711
50862	1991	12	4.1135
50862	1992	1	3.7037
50862	1992	2	10.544
50862	1992	3	40.406
50862	1992	4	78.039
50862	1992	5	118.42
50862	1992	6	113.92
50862	1992	7	126.44
50862	1992	8	99.71
50862	1992	9	60.535
50862	1992	10	37.291
50862	1992	11	14.224
50862	1992	12	2.8166
50862	1993	1	3.1526
50862	1993	2	10.763
50862	1993	3	38.288
50862	1993	4	72.074
50862	1993	5	126.43
50862	1993	6	101.16
50862	1993	7	121.69
50862	1993	8	102.85
50862	1993	9	66.64
50862	1993	10	37.203
50862	1993	11	9.3125
50862	1993	12	2.6829
50862	1994	1	2.294
50862	1994	2	7.3845
50862	1994	3	25.854
50862	1994	4	77.501
50862	1994	5	107.46
50862	1994	6	136.59
50862	1994	7	119.88
50862	1994	8	97.747
50862	1994	9	63.635
50862	1994	10	34.32
50862	1994	11	21.271
50862	1994	12	2.2236
50862	1995	1	4.0144
50862	1995	2	8.4323
50862	1995	3	32.556
50862	1995	4	66.483
50862	1995	5	103.69
50862	1995	6	136.14
50862	1995	7	118.97
50862	1995	8	104.22
50862	1995	9	65.227
50862	1995	10	33.505
50862	1995	11	18.639
50862	1995	12	2.8319
50862	1996	1	3.9748
50862	1996	2	15.994
50862	1996	3	44.99
50862	1996	4	81.377
50862	1996	5	124.8
50862	1996	6	120.32
50862	1996	7	118.05
50862	1996	8	92.061
50862	1996	9	68.412
50862	1996	10	39.166
50862	1996	11	10.907
50862	1996	12	2.8911
50862	1997	1	2.7581
50862	1997	2	9.8205
50862	1997	3	34.1
50862	1997	4	79.691
50862	1997	5	108.93
50862	1997	6	129.61
50862	1997	7	136.17
50862	1997	8	91.601
50862	1997	9	71.033
50862	1997	10	30.194
50862	1997	11	15.881
50862	1997	12	3.8264
50862	1998	1	2.0565
50862	1998	2	14.4
50862	1998	3	41.458
50862	1998	4	94.661
50862	1998	5	130.59
50862	1998	6	114.2
50862	1998	7	131.8
50862	1998	8	82.631
50862	1998	9	72.242
50862	1998	10	40.613
50862	1998	11	7.5997
50862	1998	12	4.451
50862	1999	1	5.5052
50862	1999	2	10.539
50862	1999	3	25.523
50862	1999	4	72.595
50862	1999	5	110.96
50862	1999	6	121.08
50862	1999	7	128.69
50862	1999	8	94.444
50862	1999	9	68.925
50862	1999	10	40.983
50862	1999	11	13.368
50862	1999	12	4.5722
50862	2000	1	3.5575
50862	2000	2	7.2712
50862	2000	3	32.229
50862	2000	4	63.136
50862	2000	5	110.09
50862	2000	6	145.9
50862	2000	7	134.07
50862	2000	8	104.33
50862	2000	9	73.047
50862	2000	10	37.984
50862	2000	11	12.976
50862	2000	12	2.9788
50862	2001	1	2.4753
50862	2001	2	7.3536
50862	2001	3	26.516
50862	2001	4	79.045
50862	2001	5	124.85
50862	2001	6	146.06
50862	2001	7	132.7
50862	2001	8	100.63
50862	2001	9	77.775
50862	2001	10	43.339
50862	2001	11	15.231
50862	2001	12	3.6796
50862	2002	1	5.0658
50862	2002	2	11.976
50862	2002	3	50.508
50862	2002	4	66.921
50862	2002	5	123.24
50862	2002	6	112.67
50862	2002	7	126.58
50862	2002	8	91.468
50862	2002	9	73.803
50862	2002	10	29.236
50862	2002	11	6.8663
50862	2002	12	2.9085
50862	2003	1	3.245
50862	2003	2	10.386
50862	2003	3	41.133
50862	2003	4	88.878
50862	2003	5	125.66
50862	2003	6	122.95
50862	2003	7	112.12
50862	2003	8	88.958
50862	2003	9	66.947
50862	2003	10	33.592
50862	2003	11	13.168
50862	2003	12	2.8371
50862	2004	1	2.781
50862	2004	2	10.32
50862	2004	3	37.308
50862	2004	4	71.954
50862	2004	5	111.8
50862	2004	6	146.25
50862	2004	7	118.46
50862	2004	8	100.57
50862	2004	9	68.317
50862	2004	10	38.456
50862	2004	11	13.299
50862	2004	12	2.9472
50862	2005	1	3.9932
50862	2005	2	6.6124
50862	2005	3	33.752
50862	2005	4	61.853
50862	2005	5	100.72
50862	2005	6	127.69
50862	2005	7	108.1
50862	2005	8	100.1
50862	2005	9	69.382
50862	2005	10	44.469
50862	2005	11	12.601
50862	2005	12	2.9317
50862	2006	1	3.7917
50862	2006	2	9.4448
50862	2006	3	29.068
50862	2006	4	66.355
50862	2006	5	134.36
50862	2006	6	94.333
50862	2006	7	111.43
50862	2006	8	100.06
50862	2006	9	66.73
50862	2006	10	36.672
50862	2006	11	9.3888
50862	2006	12	3.213
50862	2007	1	3.4868
50862	2007	2	10.851
50862	2007	3	28.984
50862	2007	4	70.517
50862	2007	5	91.943
50862	2007	6	137.79
50862	2007	7	134.96
50862	2007	8	102.74
50862	2007	9	62.199
50862	2007	10	39.047
50862	2007	11	12.939
50862	2007	12	2.7308
50862	2008	1	2.7472
50862	2008	2	9.5543
50862	2008	3	38.329
50862	2008	4	76.245
50862	2008	5	92.978
50862	2008	6	132.5
50862	2008	7	116.73
50862	2008	8	109.9
50862	2008	9	64.795
50862	2008	10	33.471
50862	2008	11	11.655
50862	2008	12	6.6062
50862	2009	1	3.9662
50862	2009	2	8.3664
50862	2009	3	25.21
50862	2009	4	78.432
50862	2009	5	132.62
50862	2009	6	96.576
50862	2009	7	110.95
50862	2009	8	103.28
50862	2009	9	63.33
50862	2009	10	35.217
50862	2009	11	13.812
50862	2009	12	3.3958
50862	2010	1	4.6251
50862	2010	2	7.75
50862	2010	3	22.047
50862	2010	4	55.1
50862	2010	5	106.51
50862	2010	6	148.79
50862	2010	7	115.21
50862	2010	8	91.196
50862	2010	9	79.394
50862	2010	10	35.06
50862	2010	11	13.039
50862	2010	12	3.687
50862	2011	1	2.7277
50862	2011	2	10.957
50862	2011	3	31.442
50862	2011	4	75.494
50862	2011	5	109.02
50862	2011	6	122.05
50862	2011	7	121.33
50862	2011	8	107.19
50862	2011	9	71.647
50862	2011	10	38.93
50862	2011	11	11.272
50862	2011	12	3.1724
50862	2012	1	2.476
50862	2012	2	9.5596
50862	2012	3	29.963
50862	2012	4	72.512
50862	2012	5	123.85
50862	2012	6	120.78
50862	2012	7	113.83
50862	2012	8	108.01
50862	2012	9	57.675
50862	2012	10	34.065
50862	2012	11	8.7522
50862	2012	12	3.2493
50862	2013	1	3.624
50862	2013	2	7.1392
50862	2013	3	23.275
50862	2013	4	62.784
50862	2013	5	131.63
50862	2013	6	123.86
50862	2013	7	115.37
50862	2013	8	84.841
50862	2013	9	68.881
50862	2013	10	37.679
50862	2013	11	12.291
50862	2013	12	2.7526
50862	2014	1	4.7849
50862	2014	2	9.1482
50862	2014	3	37.874
50862	2014	4	95.267
50862	2014	5	90.679
50862	2014	6	134.04
50862	2014	7	105.12
50862	2014	8	104.88
50862	2014	9	65.978
50862	2014	10	44.292
50862	2014	11	18.584
50862	2014	12	3.6428

## Sheet: Monthly precipitation 
stationID	YEAR	MONTH	DATA
50862	1970	1	3.6
50862	1970	2	3.6
50862	1970	3	2.5
50862	1970	4	11.8
50862	1970	5	47.5
50862	1970	6	85
50862	1970	7	240.6
50862	1970	8	49.4
50862	1970	9	106.1
50862	1970	10	1.4
50862	1970	11	24.9
50862	1970	12	2.9
50862	1971	1	3.1
50862	1971	2	9.2
50862	1971	3	4.6
50862	1971	4	19.9
50862	1971	5	110.4
50862	1971	6	166.9
50862	1971	7	107.3
50862	1971	8	156.4
50862	1971	9	81
50862	1971	10	21.6
50862	1971	11	14.6
50862	1971	12	14
50862	1972	1	0.4
50862	1972	2	3.8
50862	1972	3	5.1
50862	1972	4	12.4
50862	1972	5	40.3
50862	1972	6	149.1
50862	1972	7	108.2
50862	1972	8	156.8
50862	1972	9	69.6
50862	1972	10	97.4
50862	1972	11	21.2
50862	1972	12	4.4
50862	1973	1	1.6
50862	1973	2	11.6
50862	1973	3	10.1
50862	1973	4	27.7
50862	1973	5	57.6
50862	1973	6	115
50862	1973	7	152.7
50862	1973	8	245
50862	1973	9	20.9
50862	1973	10	20.5
50862	1973	11	7.5
50862	1973	12	3
50862	1974	1	3.5
50862	1974	2	1.3
50862	1974	3	12.3
50862	1974	4	6.5
50862	1974	5	43.4
50862	1974	6	103.2
50862	1974	7	101.3
50862	1974	8	96.2
50862	1974	9	87.3
50862	1974	10	32.6
50862	1974	11	18.6
50862	1974	12	2.5
50862	1975	1	4.1
50862	1975	2	1
50862	1975	3	4.2
50862	1975	4	21.3
50862	1975	5	27
50862	1975	6	173.4
50862	1975	7	138.7
50862	1975	8	125.6
50862	1975	9	60.5
50862	1975	10	12.3
50862	1975	11	8.2
50862	1975	12	2.4
50862	1976	1	1.5
50862	1976	2	6.8
50862	1976	3	6.1
50862	1976	4	45
50862	1976	5	42.5
50862	1976	6	62.7
50862	1976	7	163.8
50862	1976	8	67.3
50862	1976	9	5.7
50862	1976	10	10.7
50862	1976	11	7.5
50862	1976	12	19
50862	1977	1	1.2
50862	1977	2	4.3
50862	1977	3	14.2
50862	1977	4	32.1
50862	1977	5	96.4
50862	1977	6	171.8
50862	1977	7	222.8
50862	1977	8	23.6
50862	1977	9	42.7
50862	1977	10	36.8
50862	1977	11	10.2
50862	1977	12	11.1
50862	1978	1	1.5
50862	1978	2	1.5
50862	1978	3	5.3
50862	1978	4	30.2
50862	1978	5	18.1
50862	1978	6	85.1
50862	1978	7	214.7
50862	1978	8	95.2
50862	1978	9	64.7
50862	1978	10	32.4
50862	1978	11	17.3
50862	1978	12	10.3
50862	1979	1	2.6
50862	1979	2	7.5
50862	1979	3	13.3
50862	1979	4	10.5
50862	1979	5	25.5
50862	1979	6	182.6
50862	1979	7	125.8
50862	1979	8	55.9
50862	1979	9	59.4
50862	1979	10	10.2
50862	1979	11	3.9
50862	1979	12	8.6
50862	1980	1	5.7
50862	1980	2	0.9
50862	1980	3	1.8
50862	1980	4	31.1
50862	1980	5	17
50862	1980	6	142.8
50862	1980	7	88.6
50862	1980	8	86.7
50862	1980	9	104
50862	1980	10	40.8
50862	1980	11	5.5
50862	1980	12	4.3
50862	1981	1	0.4
50862	1981	2	2.7
50862	1981	3	6.6
50862	1981	4	13.7
50862	1981	5	63.5
50862	1981	6	79.7
50862	1981	7	130.5
50862	1981	8	109.4
50862	1981	9	53.1
50862	1981	10	54.2
50862	1981	11	6.4
50862	1981	12	4.4
50862	1982	1	2.9
50862	1982	2	12.3
50862	1982	3	6
50862	1982	4	28.7
50862	1982	5	41.8
50862	1982	6	10.8
50862	1982	7	36.5
50862	1982	8	221.7
50862	1982	9	93.9
50862	1982	10	18.5
50862	1982	11	7.6
50862	1982	12	11.2
50862	1983	1	1.9
50862	1983	2	1.2
50862	1983	3	11.2
50862	1983	4	71.2
50862	1983	5	48.9
50862	1983	6	160.9
50862	1983	7	222.6
50862	1983	8	107.9
50862	1983	9	144.8
50862	1983	10	15.7
50862	1983	11	15.9
50862	1983	12	4.7
50862	1984	1	1.6
50862	1984	2	3.4
50862	1984	3	6
50862	1984	4	23.4
50862	1984	5	50.1
50862	1984	6	100.1
50862	1984	7	182.9
50862	1984	8	186.1
50862	1984	9	75.2
50862	1984	10	28.1
50862	1984	11	6.8
50862	1984	12	1.3
50862	1985	1	8.1
50862	1985	2	7.2
50862	1985	3	10.4
50862	1985	4	19.4
50862	1985	5	53.7
50862	1985	6	129.5
50862	1985	7	233.1
50862	1985	8	348.2
50862	1985	9	78.5
50862	1985	10	25.7
50862	1985	11	13.4
50862	1985	12	3.4
50862	1986	1	2.6
50862	1986	2	1.3
50862	1986	3	18.1
50862	1986	4	5.3
50862	1986	5	23
50862	1986	6	121
50862	1986	7	87.2
50862	1986	8	112.8
50862	1986	9	70.6
50862	1986	10	7.6
50862	1986	11	10.4
50862	1986	12	3.4
50862	1987	1	5.8
50862	1987	2	1
50862	1987	3	8.7
50862	1987	4	10.8
50862	1987	5	55.8
50862	1987	6	40.5
50862	1987	7	136.3
50862	1987	8	177
50862	1987	9	153
50862	1987	10	55.6
50862	1987	11	30.5
50862	1987	12	5.5
50862	1988	1	5.1
50862	1988	2	1.9
50862	1988	3	6.1
50862	1988	4	28.5
50862	1988	5	89.7
50862	1988	6	64.1
50862	1988	7	171.3
50862	1988	8	113.9
50862	1988	9	57.2
50862	1988	10	44.3
50862	1988	11	11.7
50862	1988	12	6.4
50862	1989	1	9.6
50862	1989	2	0.2
50862	1989	3	8.1
50862	1989	4	7.8
50862	1989	5	37.2
50862	1989	6	77.4
50862	1989	7	192.5
50862	1989	8	5.4
50862	1989	9	47.4
50862	1989	10	19.1
50862	1989	11	2.2
50862	1989	12	13.7
50862	1990	1	0.8
50862	1990	2	9.8
50862	1990	3	5.8
50862	1990	4	5.1
50862	1990	5	47.9
50862	1990	6	117.6
50862	1990	7	173
50862	1990	8	129.8
50862	1990	9	67.4
50862	1990	10	12.9
50862	1990	11	2.6
50862	1990	12	4
50862	1991	1	4.4
50862	1991	2	0.6
50862	1991	3	4.4
50862	1991	4	48.2
50862	1991	5	29.8
50862	1991	6	48.6
50862	1991	7	239.3
50862	1991	8	107.5
50862	1991	9	93.6
50862	1991	10	34.8
50862	1991	11	10.2
50862	1991	12	7.6
50862	1992	1	3
50862	1992	2	4.7
50862	1992	3	4.2
50862	1992	4	5.9
50862	1992	5	26.5
50862	1992	6	117.3
50862	1992	7	175.5
50862	1992	8	88.5
50862	1992	9	106.4
50862	1992	10	10.7
50862	1992	11	13
50862	1992	12	11.7
50862	1993	1	2.9
50862	1993	2	0.9
50862	1993	3	5.9
50862	1993	4	22.8
50862	1993	5	20.1
50862	1993	6	136.9
50862	1993	7	105
50862	1993	8	113.6
50862	1993	9	147.5
50862	1993	10	70.2
50862	1993	11	8
50862	1993	12	6.5
50862	1994	1	4.4
50862	1994	2	1
50862	1994	3	17.1
50862	1994	4	7.9
50862	1994	5	59.4
50862	1994	6	62.5
50862	1994	7	250.9
50862	1994	8	173.3
50862	1994	9	195.9
50862	1994	10	79.7
50862	1994	11	8.4
50862	1994	12	20
50862	1995	1	4.6
50862	1995	2	2.9
50862	1995	3	12.1
50862	1995	4	29.1
50862	1995	5	79.3
50862	1995	6	86.4
50862	1995	7	162.7
50862	1995	8	97.2
50862	1995	9	41
50862	1995	10	55.9
50862	1995	11	2.7
50862	1995	12	2.3
50862	1996	1	1
50862	1996	2	0
50862	1996	3	4
50862	1996	4	5.8
50862	1996	5	56.5
50862	1996	6	117.9
50862	1996	7	176.5
50862	1996	8	68.3
50862	1996	9	28.6
50862	1996	10	17.6
50862	1996	11	38.5
50862	1996	12	9.6
50862	1997	1	6.9
50862	1997	2	1.4
50862	1997	3	9.4
50862	1997	4	8.7
50862	1997	5	63.2
50862	1997	6	89.7
50862	1997	7	149.6
50862	1997	8	193.4
50862	1997	9	53.2
50862	1997	10	50.4
50862	1997	11	0.6
50862	1997	12	3.7
50862	1998	1	2.1
50862	1998	2	4.1
50862	1998	3	20.5
50862	1998	4	20.9
50862	1998	5	70.3
50862	1998	6	226.2
50862	1998	7	175.5
50862	1998	8	152.8
50862	1998	9	95.2
50862	1998	10	45.1
50862	1998	11	15.3
50862	1998	12	7.7
50862	1999	1	3.2
50862	1999	2	8.4
50862	1999	3	14.5
50862	1999	4	30.6
50862	1999	5	17.2
50862	1999	6	89.4
50862	1999	7	152.8
50862	1999	8	91.5
50862	1999	9	11.3
50862	1999	10	38.4
50862	1999	11	2.9
50862	1999	12	10.4
50862	2000	1	7.4
50862	2000	2	2.8
50862	2000	3	10.9
50862	2000	4	30.4
50862	2000	5	47.1
50862	2000	6	46.9
50862	2000	7	246.2
50862	2000	8	160.1
50862	2000	9	40.8
50862	2000	10	41.3
50862	2000	11	7.9
50862	2000	12	5.5
50862	2001	1	5.8
50862	2001	2	2.9
50862	2001	3	18.8
50862	2001	4	16.4
50862	2001	5	36.6
50862	2001	6	30.6
50862	2001	7	128.7
50862	2001	8	114.7
50862	2001	9	31.8
50862	2001	10	8.5
50862	2001	11	0.2
50862	2001	12	4.4
50862	2002	1	7.9
50862	2002	2	5
50862	2002	3	0
50862	2002	4	64.4
50862	2002	5	49.6
50862	2002	6	124.5
50862	2002	7	62
50862	2002	8	94.2
50862	2002	9	7.4
50862	2002	10	51
50862	2002	11	21
50862	2002	12	3.1
50862	2003	1	3.3
50862	2003	2	4.7
50862	2003	3	12.1
50862	2003	4	30.8
50862	2003	5	61.9
50862	2003	6	69.4
50862	2003	7	177.4
50862	2003	8	232.5
50862	2003	9	94.3
50862	2003	10	41.5
50862	2003	11	16.6
50862	2003	12	11.9
50862	2004	1	4.8
50862	2004	2	11.2
50862	2004	3	14.1
50862	2004	4	23.1
50862	2004	5	78.6
50862	2004	6	70.4
50862	2004	7	73.2
50862	2004	8	84.8
50862	2004	9	35
50862	2004	10	36.8
50862	2004	11	29
50862	2004	12	26.3
50862	2005	1	11.5
50862	2005	2	2.5
50862	2005	3	11.5
50862	2005	4	50.8
50862	2005	5	41.8
50862	2005	6	86.9
50862	2005	7	225.1
50862	2005	8	141.1
50862	2005	9	55
50862	2005	10	11.7
50862	2005	11	19.6
50862	2005	12	4.4
50862	2006	1	13.8
50862	2006	2	7.1
50862	2006	3	17.5
50862	2006	4	9.6
50862	2006	5	6.6
50862	2006	6	200.8
50862	2006	7	150.8
50862	2006	8	35.1
50862	2006	9	76.4
50862	2006	10	13.3
50862	2006	11	20.6
50862	2006	12	1.1
50862	2007	1	6.2
50862	2007	2	19.9
50862	2007	3	24.7
50862	2007	4	21.1
50862	2007	5	97.3
50862	2007	6	63.2
50862	2007	7	88
50862	2007	8	63.7
50862	2007	9	24.6
50862	2007	10	23.5
50862	2007	11	2.1
50862	2007	12	12.2
50862	2008	1	1.1
50862	2008	2	5.6
50862	2008	3	30.4
50862	2008	4	37
50862	2008	5	83.1
50862	2008	6	76.1
50862	2008	7	78
50862	2008	8	104.3
50862	2008	9	88.4
50862	2008	10	35.2
50862	2008	11	10.2
50862	2008	12	10.6
50862	2009	1	10.2
50862	2009	2	5.1
50862	2009	3	28.5
50862	2009	4	16.9
50862	2009	5	19.6
50862	2009	6	281.8
50862	2009	7	141.9
50862	2009	8	145
50862	2009	9	61.6
50862	2009	10	12.2
50862	2009	11	8.9
50862	2009	12	12.5
50862	2010	1	7.6
50862	2010	2	9.3
50862	2010	3	34
50862	2010	4	33.3
50862	2010	5	96.4
50862	2010	6	36.2
50862	2010	7	122.4
50862	2010	8	157.2
50862	2010	9	38.6
50862	2010	10	18.9
50862	2010	11	28.9
50862	2010	12	29.3
50862	2011	1	4.9
50862	2011	2	1.7
50862	2011	3	7.5
50862	2011	4	3.9
50862	2011	5	72.5
50862	2011	6	74.8
50862	2011	7	99.4
50862	2011	8	212.3
50862	2011	9	57.3
50862	2011	10	16.4
50862	2011	11	13.3
50862	2011	12	9.1
50862	2012	1	0.6
50862	2012	2	0.5
50862	2012	3	20.4
50862	2012	4	32.9
50862	2012	5	38.3
50862	2012	6	195.9
50862	2012	7	231.9
50862	2012	8	142.8
50862	2012	9	96.7
50862	2012	10	40.9
50862	2012	11	23.6
50862	2012	12	15.9
50862	2013	1	4.4
50862	2013	2	13.3
50862	2013	3	13.9
50862	2013	4	4.5
50862	2013	5	61.1
50862	2013	6	122.4
50862	2013	7	196.5
50862	2013	8	224.7
50862	2013	9	30.2
50862	2013	10	49.4
50862	2013	11	27.5
50862	2013	12	6
50862	2014	1	9.6
50862	2014	2	11.9
50862	2014	3	0.7
50862	2014	4	13.2
50862	2014	5	120.2
50862	2014	6	179.9
50862	2014	7	320.9
50862	2014	8	140.6
50862	2014	9	93.6
50862	2014	10	30.3
50862	2014	11	7.9
50862	2014	12	22
