# Supplementary material for: Spatial and temporal characteristics of drought and its correlation with climate indices in Northeast China
Source: PLoS One. 2021 Nov 18;16(11):e0259774. doi: 10.1371/journal.pone.0259774 (PMC8601439; doi:10.1371/journal.pone.0259774)
Supplement: S1 File — (ZIP) [file pone.0259774.s001.zip › Raw data(Including precipitation and evapotranspiration data of each station)/50873.xlsx]

## Sheet: Monthly evapotranspiration
stationID	YEAR	MONTH	DATA
50873	1970	1	4.0075
50873	1970	2	11.052
50873	1970	3	35.042
50873	1970	4	118.94
50873	1970	5	125.33
50873	1970	6	145.65
50873	1970	7	129.34
50873	1970	8	124.45
50873	1970	9	73.527
50873	1970	10	66.995
50873	1970	11	21.272
50873	1970	12	11.61
50873	1971	1	7.8643
50873	1971	2	8.8835
50873	1971	3	41.084
50873	1971	4	105.52
50873	1971	5	99.647
50873	1971	6	130.27
50873	1971	7	108.47
50873	1971	8	94.465
50873	1971	9	63.227
50873	1971	10	55.428
50873	1971	11	25.002
50873	1971	12	9.7871
50873	1972	1	6.8639
50873	1972	2	12.415
50873	1972	3	44.528
50873	1972	4	102.77
50873	1972	5	169.1
50873	1972	6	133.3
50873	1972	7	142.8
50873	1972	8	112.6
50873	1972	9	62.798
50873	1972	10	33.853
50873	1972	11	13.057
50873	1972	12	5.1163
50873	1973	1	4.884
50873	1973	2	11.718
50873	1973	3	28.026
50873	1973	4	63.7
50873	1973	5	126
50873	1973	6	122.01
50873	1973	7	132.03
50873	1973	8	105.47
50873	1973	9	76.121
50873	1973	10	58.128
50873	1973	11	28.952
50873	1973	12	10.539
50873	1974	1	7.2849
50873	1974	2	11.228
50873	1974	3	31.897
50873	1974	4	79.751
50873	1974	5	128.02
50873	1974	6	85.295
50873	1974	7	133.99
50873	1974	8	102.61
50873	1974	9	65.494
50873	1974	10	48.46
50873	1974	11	18.662
50873	1974	12	5.8562
50873	1975	1	7.916
50873	1975	2	10.635
50873	1975	3	38.642
50873	1975	4	106.14
50873	1975	5	135.27
50873	1975	6	125.5
50873	1975	7	130.47
50873	1975	8	134.98
50873	1975	9	95.475
50873	1975	10	62.074
50873	1975	11	22.944
50873	1975	12	7.1218
50873	1976	1	9.7463
50873	1976	2	19.302
50873	1976	3	48.887
50873	1976	4	86.854
50873	1976	5	142.17
50873	1976	6	140.26
50873	1976	7	161.33
50873	1976	8	106.35
50873	1976	9	72.071
50873	1976	10	61.603
50873	1976	11	19.48
50873	1976	12	5.8128
50873	1977	1	6.2502
50873	1977	2	10.962
50873	1977	3	41.956
50873	1977	4	96.053
50873	1977	5	140.24
50873	1977	6	114.15
50873	1977	7	133.32
50873	1977	8	117.43
50873	1977	9	90.718
50873	1977	10	65.32
50873	1977	11	20.4
50873	1977	12	6.916
50873	1978	1	7.0373
50873	1978	2	11.17
50873	1978	3	39.74
50873	1978	4	95.232
50873	1978	5	150.49
50873	1978	6	153.16
50873	1978	7	143.47
50873	1978	8	102.38
50873	1978	9	87.709
50873	1978	10	52.231
50873	1978	11	25.594
50873	1978	12	11.267
50873	1979	1	10.898
50873	1979	2	13.639
50873	1979	3	37.407
50873	1979	4	77.73
50873	1979	5	149.14
50873	1979	6	127.68
50873	1979	7	138.04
50873	1979	8	123.14
50873	1979	9	87.629
50873	1979	10	48.851
50873	1979	11	22.754
50873	1979	12	9.3561
50873	1980	1	6.43
50873	1980	2	15.43
50873	1980	3	50.912
50873	1980	4	76.399
50873	1980	5	135.43
50873	1980	6	129.54
50873	1980	7	124.73
50873	1980	8	106.59
50873	1980	9	64.65
50873	1980	10	31.895
50873	1980	11	14.37
50873	1980	12	7.1142
50873	1981	1	7.9406
50873	1981	2	9.7959
50873	1981	3	31.778
50873	1981	4	87.821
50873	1981	5	118.81
50873	1981	6	117.15
50873	1981	7	128.64
50873	1981	8	89.597
50873	1981	9	67.362
50873	1981	10	42.12
50873	1981	11	20.21
50873	1981	12	11.744
50873	1982	1	8.059
50873	1982	2	15.336
50873	1982	3	42.467
50873	1982	4	93.377
50873	1982	5	139.58
50873	1982	6	168.47
50873	1982	7	157.34
50873	1982	8	117.23
50873	1982	9	71.33
50873	1982	10	46.589
50873	1982	11	19.486
50873	1982	12	10.236
50873	1983	1	11.44
50873	1983	2	11.896
50873	1983	3	49.837
50873	1983	4	89.233
50873	1983	5	122.01
50873	1983	6	76.657
50873	1983	7	110.46
50873	1983	8	119.54
50873	1983	9	72.883
50873	1983	10	61.981
50873	1983	11	23.302
50873	1983	12	8.8059
50873	1984	1	5.6513
50873	1984	2	9.7646
50873	1984	3	27.943
50873	1984	4	76.978
50873	1984	5	123.66
50873	1984	6	116.85
50873	1984	7	126.58
50873	1984	8	105.24
50873	1984	9	78.568
50873	1984	10	50.172
50873	1984	11	24.067
50873	1984	12	8.7709
50873	1985	1	5.6561
50873	1985	2	9.7136
50873	1985	3	35.164
50873	1985	4	82.115
50873	1985	5	150.99
50873	1985	6	134.67
50873	1985	7	115.66
50873	1985	8	97.965
50873	1985	9	65.009
50873	1985	10	47.619
50873	1985	11	18.476
50873	1985	12	5.9579
50873	1986	1	7.3682
50873	1986	2	13.677
50873	1986	3	38.484
50873	1986	4	95.258
50873	1986	5	141.48
50873	1986	6	134.83
50873	1986	7	123.28
50873	1986	8	105.63
50873	1986	9	68.297
50873	1986	10	47.354
50873	1986	11	25.057
50873	1986	12	11.303
50873	1987	1	6.9377
50873	1987	2	14.172
50873	1987	3	37.973
50873	1987	4	87.475
50873	1987	5	135.79
50873	1987	6	151.96
50873	1987	7	115.07
50873	1987	8	85.468
50873	1987	9	65.94
50873	1987	10	53.58
50873	1987	11	13.124
50873	1987	12	7.3165
50873	1988	1	10.437
50873	1988	2	12.51
50873	1988	3	35.657
50873	1988	4	73.776
50873	1988	5	98.531
50873	1988	6	142.09
50873	1988	7	119.04
50873	1988	8	90.765
50873	1988	9	62.696
50873	1988	10	40.716
50873	1988	11	23.656
50873	1988	12	8.7498
50873	1989	1	7.168
50873	1989	2	16.534
50873	1989	3	47.198
50873	1989	4	94.945
50873	1989	5	121.58
50873	1989	6	117.34
50873	1989	7	114.71
50873	1989	8	117.47
50873	1989	9	66.392
50873	1989	10	45.167
50873	1989	11	15.842
50873	1989	12	10.219
50873	1990	1	7.1302
50873	1990	2	10.363
50873	1990	3	53.324
50873	1990	4	88.655
50873	1990	5	122.78
50873	1990	6	112.89
50873	1990	7	132.79
50873	1990	8	103.61
50873	1990	9	65.571
50873	1990	10	55.255
50873	1990	11	26.269
50873	1990	12	13.651
50873	1991	1	7.0176
50873	1991	2	14.55
50873	1991	3	46.099
50873	1991	4	87.372
50873	1991	5	136.49
50873	1991	6	117.52
50873	1991	7	94.551
50873	1991	8	110.53
50873	1991	9	69.086
50873	1991	10	40.115
50873	1991	11	19.605
50873	1991	12	6.3025
50873	1992	1	6.9187
50873	1992	2	14.367
50873	1992	3	45.991
50873	1992	4	80.106
50873	1992	5	122.75
50873	1992	6	118.64
50873	1992	7	138.89
50873	1992	8	100.9
50873	1992	9	64.51
50873	1992	10	44.927
50873	1992	11	20.519
50873	1992	12	5.2109
50873	1993	1	5.7639
50873	1993	2	17.092
50873	1993	3	46.661
50873	1993	4	82.67
50873	1993	5	140.67
50873	1993	6	100.92
50873	1993	7	118.88
50873	1993	8	100.18
50873	1993	9	71.214
50873	1993	10	51.307
50873	1993	11	15.977
50873	1993	12	7.0603
50873	1994	1	4.9102
50873	1994	2	17.228
50873	1994	3	34.848
50873	1994	4	85.067
50873	1994	5	114.55
50873	1994	6	120.26
50873	1994	7	126.44
50873	1994	8	102.84
50873	1994	9	63.21
50873	1994	10	48.756
50873	1994	11	27.95
50873	1994	12	7.7864
50873	1995	1	11.085
50873	1995	2	12.786
50873	1995	3	40.538
50873	1995	4	81.943
50873	1995	5	123.58
50873	1995	6	136.4
50873	1995	7	130.5
50873	1995	8	109.25
50873	1995	9	71.297
50873	1995	10	46.445
50873	1995	11	32.217
50873	1995	12	8.9251
50873	1996	1	10.671
50873	1996	2	24.869
50873	1996	3	46.552
50873	1996	4	96.179
50873	1996	5	129.72
50873	1996	6	116.19
50873	1996	7	118.84
50873	1996	8	102.51
50873	1996	9	73.118
50873	1996	10	46.716
50873	1996	11	16.506
50873	1996	12	4.8841
50873	1997	1	7.1045
50873	1997	2	17.056
50873	1997	3	42.376
50873	1997	4	95.466
50873	1997	5	114.11
50873	1997	6	124.14
50873	1997	7	137.49
50873	1997	8	93.766
50873	1997	9	76.801
50873	1997	10	37.493
50873	1997	11	25.525
50873	1997	12	10.054
50873	1998	1	8.6486
50873	1998	2	21.167
50873	1998	3	56.123
50873	1998	4	110.42
50873	1998	5	154.68
50873	1998	6	136.22
50873	1998	7	119.52
50873	1998	8	74.694
50873	1998	9	72.724
50873	1998	10	50.131
50873	1998	11	14.977
50873	1998	12	10.113
50873	1999	1	10.286
50873	1999	2	16.753
50873	1999	3	29.804
50873	1999	4	93.158
50873	1999	5	126.4
50873	1999	6	124.06
50873	1999	7	137.49
50873	1999	8	105.58
50873	1999	9	83.137
50873	1999	10	54.436
50873	1999	11	22.643
50873	1999	12	8.2438
50873	2000	1	6.6338
50873	2000	2	14.548
50873	2000	3	38.194
50873	2000	4	64.302
50873	2000	5	106.92
50873	2000	6	167.39
50873	2000	7	141.44
50873	2000	8	106.78
50873	2000	9	70.065
50873	2000	10	44.191
50873	2000	11	18.371
50873	2000	12	5.3428
50873	2001	1	4.194
50873	2001	2	12.619
50873	2001	3	28.393
50873	2001	4	84.411
50873	2001	5	132.3
50873	2001	6	166.73
50873	2001	7	140.66
50873	2001	8	108.5
50873	2001	9	90.549
50873	2001	10	50.193
50873	2001	11	29.797
50873	2001	12	11.932
50873	2002	1	7.0378
50873	2002	2	19.484
50873	2002	3	51.826
50873	2002	4	71.552
50873	2002	5	140.34
50873	2002	6	112.28
50873	2002	7	121.34
50873	2002	8	90.496
50873	2002	9	77.145
50873	2002	10	35.417
50873	2002	11	11.07
50873	2002	12	6.3756
50873	2003	1	7.7283
50873	2003	2	11.541
50873	2003	3	47.558
50873	2003	4	100.82
50873	2003	5	144.34
50873	2003	6	130.08
50873	2003	7	122.24
50873	2003	8	92.224
50873	2003	9	78.347
50873	2003	10	41.499
50873	2003	11	16.161
50873	2003	12	8.0322
50873	2004	1	5.5417
50873	2004	2	12.778
50873	2004	3	38.04
50873	2004	4	86.988
50873	2004	5	121.31
50873	2004	6	151.83
50873	2004	7	117.72
50873	2004	8	112.78
50873	2004	9	82.07
50873	2004	10	56.334
50873	2004	11	21.861
50873	2004	12	6.922
50873	2005	1	6.9336
50873	2005	2	12.093
50873	2005	3	46.925
50873	2005	4	68.52
50873	2005	5	107.79
50873	2005	6	138.74
50873	2005	7	107.39
50873	2005	8	109.47
50873	2005	9	76.048
50873	2005	10	56.86
50873	2005	11	19.995
50873	2005	12	6.4132
50873	2006	1	6.7148
50873	2006	2	13.883
50873	2006	3	33.265
50873	2006	4	63.204
50873	2006	5	142.06
50873	2006	6	105.91
50873	2006	7	135.1
50873	2006	8	115.54
50873	2006	9	73.02
50873	2006	10	45.152
50873	2006	11	16.057
50873	2006	12	6.955
50873	2007	1	9.4746
50873	2007	2	13.382
50873	2007	3	33.892
50873	2007	4	80.206
50873	2007	5	104.24
50873	2007	6	160.35
50873	2007	7	154.43
50873	2007	8	120.27
50873	2007	9	65.502
50873	2007	10	55.435
50873	2007	11	27.246
50873	2007	12	8.0964
50873	2008	1	7.9367
50873	2008	2	17.117
50873	2008	3	46.122
50873	2008	4	99.013
50873	2008	5	99.84
50873	2008	6	142.78
50873	2008	7	133.32
50873	2008	8	115.75
50873	2008	9	87.39
50873	2008	10	46.071
50873	2008	11	18.119
50873	2008	12	11.414
50873	2009	1	6.123
50873	2009	2	11.652
50873	2009	3	33.344
50873	2009	4	97.833
50873	2009	5	164.93
50873	2009	6	92.879
50873	2009	7	101.97
50873	2009	8	101.06
50873	2009	9	68.841
50873	2009	10	38.423
50873	2009	11	19.187
50873	2009	12	6.0288
50873	2010	1	7.9443
50873	2010	2	10.93
50873	2010	3	28.393
50873	2010	4	69.947
50873	2010	5	113.78
50873	2010	6	158.49
50873	2010	7	118.53
50873	2010	8	103.21
50873	2010	9	83.751
50873	2010	10	46.759
50873	2010	11	18.397
50873	2010	12	6.5488
50873	2011	1	6.8163
50873	2011	2	13.973
50873	2011	3	40.791
50873	2011	4	83.66
50873	2011	5	108.61
50873	2011	6	116.78
50873	2011	7	120.32
50873	2011	8	108.66
50873	2011	9	71.076
50873	2011	10	46.862
50873	2011	11	15.7
50873	2011	12	7.2751
50873	2012	1	4.2623
50873	2012	2	14.723
50873	2012	3	37.901
50873	2012	4	79.787
50873	2012	5	115.56
50873	2012	6	109.73
50873	2012	7	111.96
50873	2012	8	105.14
50873	2012	9	52.142
50873	2012	10	37.091
50873	2012	11	9.406
50873	2012	12	5.1173
50873	2013	1	5.5617
50873	2013	2	11.355
50873	2013	3	32.691
50873	2013	4	66.742
50873	2013	5	130.04
50873	2013	6	132.72
50873	2013	7	110.3
50873	2013	8	96.664
50873	2013	9	78.628
50873	2013	10	35.942
50873	2013	11	17.306
50873	2013	12	4.6084
50873	2014	1	5.2599
50873	2014	2	10.915
50873	2014	3	41.116
50873	2014	4	97.013
50873	2014	5	91.647
50873	2014	6	112.41
50873	2014	7	110.1
50873	2014	8	98.299
50873	2014	9	66.268
50873	2014	10	46.06
50873	2014	11	19.401
50873	2014	12	4.9867

## Sheet: Monthly precipitation 
stationID	YEAR	MONTH	DATA
50873	1970	1	4.4
50873	1970	2	1.2
50873	1970	3	2.1
50873	1970	4	2.5
50873	1970	5	54.3
50873	1970	6	21.6
50873	1970	7	99.7
50873	1970	8	46
50873	1970	9	98.7
50873	1970	10	7.6
50873	1970	11	9.1
50873	1970	12	2.1
50873	1971	1	3
50873	1971	2	11.1
50873	1971	3	5.8
50873	1971	4	15.7
50873	1971	5	105.2
50873	1971	6	63.5
50873	1971	7	94.8
50873	1971	8	143.5
50873	1971	9	65.9
50873	1971	10	29.3
50873	1971	11	9.3
50873	1971	12	11.7
50873	1972	1	0.6
50873	1972	2	7.1
50873	1972	3	5.7
50873	1972	4	1
50873	1972	5	17.2
50873	1972	6	57.1
50873	1972	7	133.1
50873	1972	8	84.3
50873	1972	9	81.3
50873	1972	10	97.9
50873	1972	11	30.2
50873	1972	12	7.5
50873	1973	1	3.3
50873	1973	2	6
50873	1973	3	11.7
50873	1973	4	41.8
50873	1973	5	56.5
50873	1973	6	102.6
50873	1973	7	79.6
50873	1973	8	107.3
50873	1973	9	39
50873	1973	10	9.9
50873	1973	11	9.7
50873	1973	12	7.8
50873	1974	1	2
50873	1974	2	4.4
50873	1974	3	18.2
50873	1974	4	24.2
50873	1974	5	35.5
50873	1974	6	161.3
50873	1974	7	56.2
50873	1974	8	118.7
50873	1974	9	88.7
50873	1974	10	34
50873	1974	11	17.2
50873	1974	12	4
50873	1975	1	5.9
50873	1975	2	1.8
50873	1975	3	6.5
50873	1975	4	16.1
50873	1975	5	29.9
50873	1975	6	43.5
50873	1975	7	76
50873	1975	8	43.6
50873	1975	9	71.3
50873	1975	10	16.2
50873	1975	11	0.6
50873	1975	12	5.3
50873	1976	1	0.9
50873	1976	2	7.5
50873	1976	3	11
50873	1976	4	36.1
50873	1976	5	62.7
50873	1976	6	45.6
50873	1976	7	85.5
50873	1976	8	76.4
50873	1976	9	35.8
50873	1976	10	10
50873	1976	11	3.3
50873	1976	12	4.4
50873	1977	1	0.7
50873	1977	2	3.8
50873	1977	3	11
50873	1977	4	7.6
50873	1977	5	74.4
50873	1977	6	70.5
50873	1977	7	110.1
50873	1977	8	58.6
50873	1977	9	42.4
50873	1977	10	42.9
50873	1977	11	15.6
50873	1977	12	9.2
50873	1978	1	1.2
50873	1978	2	3
50873	1978	3	3.8
50873	1978	4	15.6
50873	1978	5	21.4
50873	1978	6	41.4
50873	1978	7	119.8
50873	1978	8	130.1
50873	1978	9	26.4
50873	1978	10	38
50873	1978	11	3.9
50873	1978	12	10.2
50873	1979	1	3.3
50873	1979	2	9.2
50873	1979	3	4.6
50873	1979	4	19.3
50873	1979	5	2.5
50873	1979	6	131.7
50873	1979	7	80.1
50873	1979	8	43.6
50873	1979	9	34.8
50873	1979	10	6.3
50873	1979	11	1.6
50873	1979	12	20.1
50873	1980	1	4.5
50873	1980	2	4.4
50873	1980	3	2.8
50873	1980	4	19.5
50873	1980	5	57.7
50873	1980	6	100.5
50873	1980	7	56.6
50873	1980	8	71
50873	1980	9	70.9
50873	1980	10	101.6
50873	1980	11	5
50873	1980	12	11.6
50873	1981	1	1.3
50873	1981	2	3.9
50873	1981	3	18.2
50873	1981	4	19.4
50873	1981	5	52.7
50873	1981	6	116.6
50873	1981	7	153.7
50873	1981	8	197.2
50873	1981	9	58.4
50873	1981	10	50.9
50873	1981	11	3.5
50873	1981	12	4.9
50873	1982	1	6.6
50873	1982	2	7.2
50873	1982	3	12.4
50873	1982	4	8.2
50873	1982	5	27.5
50873	1982	6	11.8
50873	1982	7	57.3
50873	1982	8	153.9
50873	1982	9	95.9
50873	1982	10	34.3
50873	1982	11	6.9
50873	1982	12	26.4
50873	1983	1	0.8
50873	1983	2	1.1
50873	1983	3	2.1
50873	1983	4	55.8
50873	1983	5	42.8
50873	1983	6	202.5
50873	1983	7	98.1
50873	1983	8	36.5
50873	1983	9	56.3
50873	1983	10	6.8
50873	1983	11	22.2
50873	1983	12	6.7
50873	1984	1	2.9
50873	1984	2	4.2
50873	1984	3	11.5
50873	1984	4	21.2
50873	1984	5	24.2
50873	1984	6	106.7
50873	1984	7	58.4
50873	1984	8	164.5
50873	1984	9	65
50873	1984	10	42.5
50873	1984	11	5.3
50873	1984	12	3.6
50873	1985	1	4.8
50873	1985	2	23.8
50873	1985	3	20.2
50873	1985	4	42.6
50873	1985	5	44.2
50873	1985	6	48.9
50873	1985	7	117.1
50873	1985	8	225.9
50873	1985	9	41.3
50873	1985	10	13.9
50873	1985	11	22.6
50873	1985	12	5.4
50873	1986	1	0.4
50873	1986	2	3.3
50873	1986	3	9.2
50873	1986	4	14.5
50873	1986	5	52.8
50873	1986	6	96.7
50873	1986	7	39.7
50873	1986	8	149.8
50873	1986	9	72.5
50873	1986	10	2.2
50873	1986	11	4
50873	1986	12	4.3
50873	1987	1	12.2
50873	1987	2	7
50873	1987	3	7.3
50873	1987	4	6.7
50873	1987	5	46.5
50873	1987	6	36.3
50873	1987	7	108.1
50873	1987	8	245.3
50873	1987	9	83.3
50873	1987	10	50.6
50873	1987	11	17.6
50873	1987	12	5.4
50873	1988	1	10.9
50873	1988	2	0.8
50873	1988	3	1.7
50873	1988	4	24.3
50873	1988	5	58.7
50873	1988	6	53.7
50873	1988	7	116.2
50873	1988	8	192.3
50873	1988	9	29.1
50873	1988	10	23.6
50873	1988	11	22.8
50873	1988	12	4.8
50873	1989	1	3.4
50873	1989	2	2.8
50873	1989	3	3.7
50873	1989	4	9.8
50873	1989	5	36.1
50873	1989	6	102
50873	1989	7	141
50873	1989	8	11
50873	1989	9	57.1
50873	1989	10	20.7
50873	1989	11	6.4
50873	1989	12	9.8
50873	1990	1	1.7
50873	1990	2	11.9
50873	1990	3	7.6
50873	1990	4	27.3
50873	1990	5	49.2
50873	1990	6	158.3
50873	1990	7	95.9
50873	1990	8	161
50873	1990	9	61.5
50873	1990	10	3.7
50873	1990	11	6.2
50873	1990	12	9.5
50873	1991	1	1.4
50873	1991	2	3.5
50873	1991	3	2.6
50873	1991	4	16.5
50873	1991	5	33.6
50873	1991	6	127.4
50873	1991	7	207.9
50873	1991	8	40.8
50873	1991	9	62.5
50873	1991	10	28.3
50873	1991	11	3.6
50873	1991	12	3.7
50873	1992	1	1
50873	1992	2	3.7
50873	1992	3	8.7
50873	1992	4	26.4
50873	1992	5	14.6
50873	1992	6	119.4
50873	1992	7	139.5
50873	1992	8	86.2
50873	1992	9	46.4
50873	1992	10	2.1
50873	1992	11	10.3
50873	1992	12	8.9
50873	1993	1	2.2
50873	1993	2	4.2
50873	1993	3	6.5
50873	1993	4	22.3
50873	1993	5	5.7
50873	1993	6	112.5
50873	1993	7	51.7
50873	1993	8	121.4
50873	1993	9	83.7
50873	1993	10	63.2
50873	1993	11	11.9
50873	1993	12	14.3
50873	1994	1	3.7
50873	1994	2	1.3
50873	1994	3	23.7
50873	1994	4	16.3
50873	1994	5	72.5
50873	1994	6	110
50873	1994	7	170.5
50873	1994	8	226.2
50873	1994	9	150.4
50873	1994	10	46
50873	1994	11	7.7
50873	1994	12	12.8
50873	1995	1	2.3
50873	1995	2	2.5
50873	1995	3	9.2
50873	1995	4	18.3
50873	1995	5	47.2
50873	1995	6	45.4
50873	1995	7	197.7
50873	1995	8	66.5
50873	1995	9	73.4
50873	1995	10	46.9
50873	1995	11	2.9
50873	1995	12	5.1
50873	1996	1	0.5
50873	1996	2	0
50873	1996	3	9.2
50873	1996	4	2.2
50873	1996	5	38.7
50873	1996	6	145.2
50873	1996	7	98.2
50873	1996	8	76.8
50873	1996	9	53
50873	1996	10	35.7
50873	1996	11	26.1
50873	1996	12	5.5
50873	1997	1	8.8
50873	1997	2	0.5
50873	1997	3	6.5
50873	1997	4	11.9
50873	1997	5	132.8
50873	1997	6	98.2
50873	1997	7	60.5
50873	1997	8	218.4
50873	1997	9	28.2
50873	1997	10	52.6
50873	1997	11	1.1
50873	1997	12	2
50873	1998	1	1.3
50873	1998	2	2.6
50873	1998	3	12.6
50873	1998	4	26.1
50873	1998	5	48.2
50873	1998	6	100.1
50873	1998	7	210.1
50873	1998	8	176.1
50873	1998	9	42.7
50873	1998	10	19.3
50873	1998	11	10.4
50873	1998	12	6
50873	1999	1	3.8
50873	1999	2	5.1
50873	1999	3	12
50873	1999	4	16.8
50873	1999	5	20
50873	1999	6	125.5
50873	1999	7	43.1
50873	1999	8	105.7
50873	1999	9	24.1
50873	1999	10	27
50873	1999	11	9.1
50873	1999	12	11.7
50873	2000	1	14.4
50873	2000	2	1.8
50873	2000	3	15.1
50873	2000	4	48.6
50873	2000	5	78.7
50873	2000	6	6.4
50873	2000	7	64.4
50873	2000	8	133.5
50873	2000	9	100.8
50873	2000	10	52.6
50873	2000	11	3.2
50873	2000	12	8.8
50873	2001	1	6.1
50873	2001	2	4
50873	2001	3	47.6
50873	2001	4	11.3
50873	2001	5	53.9
50873	2001	6	31.9
50873	2001	7	77.2
50873	2001	8	81.7
50873	2001	9	14.9
50873	2001	10	17.1
50873	2001	11	2.6
50873	2001	12	2.2
50873	2002	1	21.7
50873	2002	2	5.8
50873	2002	3	8.4
50873	2002	4	55.3
50873	2002	5	34.3
50873	2002	6	148.3
50873	2002	7	71
50873	2002	8	117.2
50873	2002	9	6
50873	2002	10	86
50873	2002	11	9.6
50873	2002	12	0.8
50873	2003	1	5.3
50873	2003	2	4.4
50873	2003	3	10.6
50873	2003	4	13.4
50873	2003	5	12.2
50873	2003	6	59.3
50873	2003	7	101.7
50873	2003	8	178.3
50873	2003	9	99.9
50873	2003	10	46.9
50873	2003	11	19.6
50873	2003	12	7.9
50873	2004	1	10.6
50873	2004	2	25
50873	2004	3	7.2
50873	2004	4	33.2
50873	2004	5	85.3
50873	2004	6	33.9
50873	2004	7	134.4
50873	2004	8	56.4
50873	2004	9	14.7
50873	2004	10	12.5
50873	2004	11	17.1
50873	2004	12	21.8
50873	2005	1	9.8
50873	2005	2	7.1
50873	2005	3	8.4
50873	2005	4	55.1
50873	2005	5	34.6
50873	2005	6	100.6
50873	2005	7	90.4
50873	2005	8	102.8
50873	2005	9	54.6
50873	2005	10	6
50873	2005	11	2.7
50873	2005	12	22.7
50873	2006	1	9.3
50873	2006	2	2.3
50873	2006	3	23.4
50873	2006	4	20.3
50873	2006	5	17.3
50873	2006	6	142.9
50873	2006	7	85.6
50873	2006	8	122
50873	2006	9	35.9
50873	2006	10	37.2
50873	2006	11	17.2
50873	2006	12	1.9
50873	2007	1	23.6
50873	2007	2	13.8
50873	2007	3	28.8
50873	2007	4	19.2
50873	2007	5	102.4
50873	2007	6	32.5
50873	2007	7	29.8
50873	2007	8	99.5
50873	2007	9	43.8
50873	2007	10	15.6
50873	2007	11	0
50873	2007	12	21
50873	2008	1	0
50873	2008	2	4.4
50873	2008	3	31.7
50873	2008	4	20.5
50873	2008	5	104
50873	2008	6	23.4
50873	2008	7	63.6
50873	2008	8	39.7
50873	2008	9	57.3
50873	2008	10	31.3
50873	2008	11	13.5
50873	2008	12	5.1
50873	2009	1	13.5
50873	2009	2	5.9
50873	2009	3	24.6
50873	2009	4	31.9
50873	2009	5	1.5
50873	2009	6	211.3
50873	2009	7	219.1
50873	2009	8	223.9
50873	2009	9	41.7
50873	2009	10	9.1
50873	2009	11	21.8
50873	2009	12	14.8
50873	2010	1	8.7
50873	2010	2	21.7
50873	2010	3	32.8
50873	2010	4	35.4
50873	2010	5	112.1
50873	2010	6	56.2
50873	2010	7	153.6
50873	2010	8	178.3
50873	2010	9	58.5
50873	2010	10	20.2
50873	2010	11	17.1
50873	2010	12	47.3
50873	2011	1	4.4
50873	2011	2	1.5
50873	2011	3	9.6
50873	2011	4	36.9
50873	2011	5	31.3
50873	2011	6	83.9
50873	2011	7	98.8
50873	2011	8	55.2
50873	2011	9	53.2
50873	2011	10	17.1
50873	2011	11	11.6
50873	2011	12	9.3
50873	2012	1	1.2
50873	2012	2	5
50873	2012	3	25
50873	2012	4	23.6
50873	2012	5	43.2
50873	2012	6	78.3
50873	2012	7	206.5
50873	2012	8	106.3
50873	2012	9	185.3
50873	2012	10	20.8
50873	2012	11	59.9
50873	2012	12	15.2
50873	2013	1	5.5
50873	2013	2	9.1
50873	2013	3	19.9
50873	2013	4	7.2
50873	2013	5	53
50873	2013	6	41.4
50873	2013	7	244.3
50873	2013	8	128.3
50873	2013	9	48.6
50873	2013	10	105.2
50873	2013	11	77.9
50873	2013	12	3
50873	2014	1	3.6
50873	2014	2	2.6
50873	2014	3	0.7
50873	2014	4	10.8
50873	2014	5	142.2
50873	2014	6	78.8
50873	2014	7	99
50873	2014	8	75.9
50873	2014	9	100.7
50873	2014	10	41.9
50873	2014	11	10.9
50873	2014	12	29.7
