# Supplementary material for: Spatial and temporal characteristics of drought and its correlation with climate indices in Northeast China
Source: PLoS One. 2021 Nov 18;16(11):e0259774. doi: 10.1371/journal.pone.0259774 (PMC8601439; doi:10.1371/journal.pone.0259774)
Supplement: S1 File — (ZIP) [file pone.0259774.s001.zip › Raw data(Including precipitation and evapotranspiration data of each station)/50877.xlsx]

## Sheet: Monthly evapotranspiration
stationID	YEAR	MONTH	DATA
50877	1970	1	5.6591
50877	1970	2	13.87
50877	1970	3	33.605
50877	1970	4	107.77
50877	1970	5	113.3
50877	1970	6	137.23
50877	1970	7	129.2
50877	1970	8	116.05
50877	1970	9	74.924
50877	1970	10	63.638
50877	1970	11	22.477
50877	1970	12	12.07
50877	1971	1	11.141
50877	1971	2	10.333
50877	1971	3	43.112
50877	1971	4	107.63
50877	1971	5	101.11
50877	1971	6	126.03
50877	1971	7	106.13
50877	1971	8	95.34
50877	1971	9	65.431
50877	1971	10	58.364
50877	1971	11	22.77
50877	1971	12	11.791
50877	1972	1	8.4609
50877	1972	2	12.512
50877	1972	3	49.38
50877	1972	4	91.007
50877	1972	5	156.69
50877	1972	6	126.51
50877	1972	7	124.42
50877	1972	8	99.953
50877	1972	9	60.964
50877	1972	10	35.293
50877	1972	11	15.239
50877	1972	12	6.476
50877	1973	1	6.1478
50877	1973	2	12.647
50877	1973	3	30.528
50877	1973	4	64.725
50877	1973	5	128.3
50877	1973	6	128.98
50877	1973	7	131.64
50877	1973	8	100.35
50877	1973	9	71.253
50877	1973	10	54.266
50877	1973	11	23.519
50877	1973	12	11.257
50877	1974	1	7.9619
50877	1974	2	12.002
50877	1974	3	31.476
50877	1974	4	79.91
50877	1974	5	136.01
50877	1974	6	85.558
50877	1974	7	148.48
50877	1974	8	97.569
50877	1974	9	62.686
50877	1974	10	43.883
50877	1974	11	22.53
50877	1974	12	9.4444
50877	1975	1	13.156
50877	1975	2	15.492
50877	1975	3	44.394
50877	1975	4	105.73
50877	1975	5	130.66
50877	1975	6	123.6
50877	1975	7	123.99
50877	1975	8	122.98
50877	1975	9	85.13
50877	1975	10	57.773
50877	1975	11	21.514
50877	1975	12	8.7198
50877	1976	1	8.7636
50877	1976	2	17.585
50877	1976	3	45.618
50877	1976	4	72.038
50877	1976	5	130.95
50877	1976	6	131.63
50877	1976	7	148.96
50877	1976	8	114.56
50877	1976	9	79.538
50877	1976	10	53.915
50877	1976	11	16.224
50877	1976	12	6.6398
50877	1977	1	6.8328
50877	1977	2	12.944
50877	1977	3	37.282
50877	1977	4	86.74
50877	1977	5	129.64
50877	1977	6	107.89
50877	1977	7	125.65
50877	1977	8	112.57
50877	1977	9	93.016
50877	1977	10	54.121
50877	1977	11	18.804
50877	1977	12	9.481
50877	1978	1	10.006
50877	1978	2	12.245
50877	1978	3	46.424
50877	1978	4	89.46
50877	1978	5	128.52
50877	1978	6	145.95
50877	1978	7	130.88
50877	1978	8	96.652
50877	1978	9	84.515
50877	1978	10	45.936
50877	1978	11	26.743
50877	1978	12	12.531
50877	1979	1	10.636
50877	1979	2	12.231
50877	1979	3	39.58
50877	1979	4	72.327
50877	1979	5	146.43
50877	1979	6	129
50877	1979	7	125.43
50877	1979	8	117.59
50877	1979	9	79.631
50877	1979	10	51.468
50877	1979	11	21.939
50877	1979	12	12.682
50877	1980	1	6.7906
50877	1980	2	15.822
50877	1980	3	50.387
50877	1980	4	67.728
50877	1980	5	144.46
50877	1980	6	127.44
50877	1980	7	123.05
50877	1980	8	103.78
50877	1980	9	67.417
50877	1980	10	35.426
50877	1980	11	14.91
50877	1980	12	9.1212
50877	1981	1	10.151
50877	1981	2	12.13
50877	1981	3	32.518
50877	1981	4	87.148
50877	1981	5	114.25
50877	1981	6	121.27
50877	1981	7	124.05
50877	1981	8	86.468
50877	1981	9	69.612
50877	1981	10	43.764
50877	1981	11	19.289
50877	1981	12	14.616
50877	1982	1	8.7286
50877	1982	2	16.421
50877	1982	3	40.742
50877	1982	4	101.14
50877	1982	5	146.05
50877	1982	6	178.8
50877	1982	7	170.93
50877	1982	8	119.81
50877	1982	9	75.177
50877	1982	10	52.048
50877	1982	11	20.263
50877	1982	12	9.2615
50877	1983	1	12.759
50877	1983	2	13.185
50877	1983	3	47.141
50877	1983	4	90.921
50877	1983	5	123.35
50877	1983	6	72.99
50877	1983	7	106.86
50877	1983	8	115.91
50877	1983	9	71.943
50877	1983	10	60.821
50877	1983	11	25.565
50877	1983	12	11.011
50877	1984	1	7.3056
50877	1984	2	11.987
50877	1984	3	29.86
50877	1984	4	77.467
50877	1984	5	127.02
50877	1984	6	112.7
50877	1984	7	118.57
50877	1984	8	96.554
50877	1984	9	77.702
50877	1984	10	44.476
50877	1984	11	28.525
50877	1984	12	10.942
50877	1985	1	7.3929
50877	1985	2	12.67
50877	1985	3	38.773
50877	1985	4	83.973
50877	1985	5	154.18
50877	1985	6	139.22
50877	1985	7	111.62
50877	1985	8	93.691
50877	1985	9	67.491
50877	1985	10	52.975
50877	1985	11	22.159
50877	1985	12	7.2471
50877	1986	1	7.6865
50877	1986	2	14.569
50877	1986	3	39.28
50877	1986	4	85.184
50877	1986	5	143.68
50877	1986	6	132.94
50877	1986	7	124.62
50877	1986	8	100.3
50877	1986	9	69.077
50877	1986	10	48.908
50877	1986	11	25.354
50877	1986	12	11.085
50877	1987	1	8.4724
50877	1987	2	15.87
50877	1987	3	37.845
50877	1987	4	92.591
50877	1987	5	135.84
50877	1987	6	152.62
50877	1987	7	110
50877	1987	8	87.345
50877	1987	9	69.209
50877	1987	10	56.133
50877	1987	11	14.447
50877	1987	12	8.1807
50877	1988	1	11.455
50877	1988	2	12.408
50877	1988	3	41.704
50877	1988	4	75.161
50877	1988	5	100.11
50877	1988	6	141.13
50877	1988	7	116.84
50877	1988	8	95.445
50877	1988	9	67.427
50877	1988	10	49.61
50877	1988	11	32.389
50877	1988	12	11.446
50877	1989	1	10.819
50877	1989	2	20.974
50877	1989	3	48.809
50877	1989	4	110.84
50877	1989	5	139.88
50877	1989	6	118.39
50877	1989	7	113.99
50877	1989	8	123.28
50877	1989	9	74.577
50877	1989	10	52.048
50877	1989	11	23.581
50877	1989	12	13.76
50877	1990	1	9.1856
50877	1990	2	14.391
50877	1990	3	63.127
50877	1990	4	90.2
50877	1990	5	133.31
50877	1990	6	112.5
50877	1990	7	133.41
50877	1990	8	100.25
50877	1990	9	67.034
50877	1990	10	58.245
50877	1990	11	30.231
50877	1990	12	14.796
50877	1991	1	6.5287
50877	1991	2	15.058
50877	1991	3	45.049
50877	1991	4	82.505
50877	1991	5	133.51
50877	1991	6	120.4
50877	1991	7	100.2
50877	1991	8	112.49
50877	1991	9	70.762
50877	1991	10	49.433
50877	1991	11	25.563
50877	1991	12	9.7234
50877	1992	1	10.376
50877	1992	2	17.905
50877	1992	3	48.991
50877	1992	4	85.948
50877	1992	5	130.05
50877	1992	6	113.26
50877	1992	7	135.81
50877	1992	8	95.278
50877	1992	9	59.82
50877	1992	10	47.246
50877	1992	11	23.494
50877	1992	12	7.8947
50877	1993	1	7.3273
50877	1993	2	16.385
50877	1993	3	45.955
50877	1993	4	86.258
50877	1993	5	141.95
50877	1993	6	95.55
50877	1993	7	113.98
50877	1993	8	99.96
50877	1993	9	68.037
50877	1993	10	54.47
50877	1993	11	16.141
50877	1993	12	8.4846
50877	1994	1	5.9935
50877	1994	2	17.723
50877	1994	3	33.195
50877	1994	4	89.645
50877	1994	5	102.08
50877	1994	6	126.23
50877	1994	7	122.91
50877	1994	8	101.9
50877	1994	9	64.288
50877	1994	10	46.231
50877	1994	11	26.755
50877	1994	12	8.2773
50877	1995	1	9.6477
50877	1995	2	13.981
50877	1995	3	37.56
50877	1995	4	73.618
50877	1995	5	111.32
50877	1995	6	131.42
50877	1995	7	128.39
50877	1995	8	109.66
50877	1995	9	69.704
50877	1995	10	39.098
50877	1995	11	28.409
50877	1995	12	9.3401
50877	1996	1	13.483
50877	1996	2	26.367
50877	1996	3	43.578
50877	1996	4	90.821
50877	1996	5	132.55
50877	1996	6	122.99
50877	1996	7	114.24
50877	1996	8	99.785
50877	1996	9	68.155
50877	1996	10	45.151
50877	1996	11	15.941
50877	1996	12	8.1044
50877	1997	1	8.7922
50877	1997	2	18.492
50877	1997	3	42.373
50877	1997	4	91.472
50877	1997	5	117.56
50877	1997	6	125.75
50877	1997	7	135.31
50877	1997	8	95.127
50877	1997	9	74.654
50877	1997	10	36.469
50877	1997	11	25.622
50877	1997	12	11.703
50877	1998	1	8.7037
50877	1998	2	22.776
50877	1998	3	53.478
50877	1998	4	109.38
50877	1998	5	145.26
50877	1998	6	124.04
50877	1998	7	123.3
50877	1998	8	80.22
50877	1998	9	75.421
50877	1998	10	54.707
50877	1998	11	14.888
50877	1998	12	11.024
50877	1999	1	11.766
50877	1999	2	18.28
50877	1999	3	28.355
50877	1999	4	77.739
50877	1999	5	121.05
50877	1999	6	119.86
50877	1999	7	135.88
50877	1999	8	104.21
50877	1999	9	87.348
50877	1999	10	52.679
50877	1999	11	21.989
50877	1999	12	9.4197
50877	2000	1	6.1949
50877	2000	2	12.694
50877	2000	3	37.796
50877	2000	4	61.346
50877	2000	5	110.49
50877	2000	6	163.92
50877	2000	7	139.32
50877	2000	8	100.7
50877	2000	9	71.761
50877	2000	10	49.633
50877	2000	11	20
50877	2000	12	6.1256
50877	2001	1	6.0838
50877	2001	2	13.028
50877	2001	3	26.766
50877	2001	4	88.155
50877	2001	5	138.1
50877	2001	6	173.72
50877	2001	7	145.96
50877	2001	8	103.23
50877	2001	9	87.693
50877	2001	10	53.447
50877	2001	11	28.042
50877	2001	12	10.769
50877	2002	1	7.3084
50877	2002	2	18.41
50877	2002	3	48.116
50877	2002	4	69.311
50877	2002	5	138.91
50877	2002	6	110.06
50877	2002	7	116.8
50877	2002	8	90.596
50877	2002	9	75.316
50877	2002	10	33.832
50877	2002	11	11.963
50877	2002	12	8.7516
50877	2003	1	8.5249
50877	2003	2	11.479
50877	2003	3	50.447
50877	2003	4	104.42
50877	2003	5	138.8
50877	2003	6	122.04
50877	2003	7	113.34
50877	2003	8	90.501
50877	2003	9	75.931
50877	2003	10	44.601
50877	2003	11	19.137
50877	2003	12	10.228
50877	2004	1	6.759
50877	2004	2	13.796
50877	2004	3	43.51
50877	2004	4	86.797
50877	2004	5	118.83
50877	2004	6	149.78
50877	2004	7	119.51
50877	2004	8	109.5
50877	2004	9	74.786
50877	2004	10	53.962
50877	2004	11	21.931
50877	2004	12	5.9929
50877	2005	1	8.8331
50877	2005	2	13.402
50877	2005	3	48.986
50877	2005	4	68.957
50877	2005	5	104.37
50877	2005	6	132.48
50877	2005	7	105.89
50877	2005	8	107.06
50877	2005	9	72.044
50877	2005	10	60.022
50877	2005	11	25.487
50877	2005	12	9.0059
50877	2006	1	9.4832
50877	2006	2	16.05
50877	2006	3	36.75
50877	2006	4	68.993
50877	2006	5	144.96
50877	2006	6	104.14
50877	2006	7	124.74
50877	2006	8	107.99
50877	2006	9	73.386
50877	2006	10	44.956
50877	2006	11	19.366
50877	2006	12	10.735
50877	2007	1	13.079
50877	2007	2	16.692
50877	2007	3	36.007
50877	2007	4	83.381
50877	2007	5	104.85
50877	2007	6	149.15
50877	2007	7	148.25
50877	2007	8	119.9
50877	2007	9	71.979
50877	2007	10	55.763
50877	2007	11	30.522
50877	2007	12	11.091
50877	2008	1	11.874
50877	2008	2	23.169
50877	2008	3	46.248
50877	2008	4	90.509
50877	2008	5	99.802
50877	2008	6	138.45
50877	2008	7	124.11
50877	2008	8	112.93
50877	2008	9	87.36
50877	2008	10	50.506
50877	2008	11	19.675
50877	2008	12	14.335
50877	2009	1	9.1583
50877	2009	2	15.097
50877	2009	3	35.214
50877	2009	4	95.273
50877	2009	5	163.25
50877	2009	6	95.048
50877	2009	7	98.638
50877	2009	8	102.17
50877	2009	9	64.008
50877	2009	10	40.044
50877	2009	11	18.121
50877	2009	12	5.9117
50877	2010	1	8.641
50877	2010	2	9.9425
50877	2010	3	24.139
50877	2010	4	57.24
50877	2010	5	99.59
50877	2010	6	143.85
50877	2010	7	105.01
50877	2010	8	89.92
50877	2010	9	74.225
50877	2010	10	36.375
50877	2010	11	14.147
50877	2010	12	5.361
50877	2011	1	5.6548
50877	2011	2	14.303
50877	2011	3	37.148
50877	2011	4	74.32
50877	2011	5	96.606
50877	2011	6	115.55
50877	2011	7	115.61
50877	2011	8	105.82
50877	2011	9	72.608
50877	2011	10	48.32
50877	2011	11	15.501
50877	2011	12	5.8773
50877	2012	1	4.1329
50877	2012	2	12.148
50877	2012	3	26.842
50877	2012	4	63.023
50877	2012	5	107.75
50877	2012	6	110.4
50877	2012	7	106.14
50877	2012	8	88.373
50877	2012	9	56.649
50877	2012	10	34.099
50877	2012	11	11.419
50877	2012	12	6.1853
50877	2013	1	6.7995
50877	2013	2	11.426
50877	2013	3	31.397
50877	2013	4	59.897
50877	2013	5	115.05
50877	2013	6	120.64
50877	2013	7	106.51
50877	2013	8	85.384
50877	2013	9	67.429
50877	2013	10	33.894
50877	2013	11	15.776
50877	2013	12	6.1194
50877	2014	1	7.4316
50877	2014	2	11.127
50877	2014	3	38.618
50877	2014	4	87.425
50877	2014	5	84.751
50877	2014	6	120.61
50877	2014	7	105.6
50877	2014	8	90.489
50877	2014	9	56.909
50877	2014	10	43.477
50877	2014	11	23.717
50877	2014	12	6.9575

## Sheet: Monthly precipitation
stationID	YEAR	MONTH	DATA
50877	1970	1	3.1
50877	1970	2	1.6
50877	1970	3	2.5
50877	1970	4	2.1
50877	1970	5	83.7
50877	1970	6	54.5
50877	1970	7	47.2
50877	1970	8	43.5
50877	1970	9	102.9
50877	1970	10	8.4
50877	1970	11	7.1
50877	1970	12	0
50877	1971	1	1.4
50877	1971	2	8.5
50877	1971	3	3.7
50877	1971	4	18.2
50877	1971	5	125.3
50877	1971	6	47.1
50877	1971	7	143.5
50877	1971	8	99.1
50877	1971	9	62.5
50877	1971	10	17.5
50877	1971	11	8.4
50877	1971	12	11.1
50877	1972	1	0.3
50877	1972	2	2.4
50877	1972	3	5.5
50877	1972	4	2.6
50877	1972	5	23
50877	1972	6	102.1
50877	1972	7	155.4
50877	1972	8	91.8
50877	1972	9	95.3
50877	1972	10	116.1
50877	1972	11	14
50877	1972	12	5.3
50877	1973	1	1.7
50877	1973	2	6.7
50877	1973	3	6.7
50877	1973	4	40.7
50877	1973	5	92.7
50877	1973	6	91.8
50877	1973	7	145.2
50877	1973	8	197.6
50877	1973	9	45.4
50877	1973	10	10.1
50877	1973	11	11.4
50877	1973	12	2.8
50877	1974	1	1
50877	1974	2	5.5
50877	1974	3	12.2
50877	1974	4	14.3
50877	1974	5	42.1
50877	1974	6	166.9
50877	1974	7	21.3
50877	1974	8	162.2
50877	1974	9	92.2
50877	1974	10	30.7
50877	1974	11	14.4
50877	1974	12	2.9
50877	1975	1	2.4
50877	1975	2	0.9
50877	1975	3	1.7
50877	1975	4	13.8
50877	1975	5	32.2
50877	1975	6	49.1
50877	1975	7	87.2
50877	1975	8	76.6
50877	1975	9	78
50877	1975	10	12.3
50877	1975	11	0.2
50877	1975	12	4.4
50877	1976	1	2.5
50877	1976	2	7.9
50877	1976	3	6.8
50877	1976	4	43.9
50877	1976	5	73.9
50877	1976	6	43
50877	1976	7	105.8
50877	1976	8	61.6
50877	1976	9	30.1
50877	1976	10	12.7
50877	1976	11	4.8
50877	1976	12	7.7
50877	1977	1	0.6
50877	1977	2	1.4
50877	1977	3	9.8
50877	1977	4	12.9
50877	1977	5	85
50877	1977	6	111.3
50877	1977	7	118.4
50877	1977	8	28.6
50877	1977	9	22.7
50877	1977	10	50.2
50877	1977	11	5.6
50877	1977	12	8.9
50877	1978	1	0.6
50877	1978	2	0.8
50877	1978	3	3.5
50877	1978	4	27.2
50877	1978	5	37.2
50877	1978	6	48.8
50877	1978	7	229.8
50877	1978	8	97.3
50877	1978	9	24
50877	1978	10	37.2
50877	1978	11	8.1
50877	1978	12	5.1
50877	1979	1	2.3
50877	1979	2	8.3
50877	1979	3	4.9
50877	1979	4	25.4
50877	1979	5	2
50877	1979	6	68.2
50877	1979	7	75.9
50877	1979	8	32.2
50877	1979	9	50.7
50877	1979	10	30.7
50877	1979	11	16.8
50877	1979	12	6.5
50877	1980	1	4.1
50877	1980	2	0.6
50877	1980	3	8.1
50877	1980	4	17.7
50877	1980	5	87.3
50877	1980	6	125.7
50877	1980	7	113.1
50877	1980	8	104.1
50877	1980	9	57.1
50877	1980	10	103
50877	1980	11	8.2
50877	1980	12	5.2
50877	1981	1	0.1
50877	1981	2	1.6
50877	1981	3	11.8
50877	1981	4	34.5
50877	1981	5	58.3
50877	1981	6	126.3
50877	1981	7	251.7
50877	1981	8	160.3
50877	1981	9	77.8
50877	1981	10	42.8
50877	1981	11	3.7
50877	1981	12	2.2
50877	1982	1	3.3
50877	1982	2	6.2
50877	1982	3	15.9
50877	1982	4	11.4
50877	1982	5	20.2
50877	1982	6	25.5
50877	1982	7	43.1
50877	1982	8	163.8
50877	1982	9	50.2
50877	1982	10	43.2
50877	1982	11	6.1
50877	1982	12	11.7
50877	1983	1	1.5
50877	1983	2	3.1
50877	1983	3	10.3
50877	1983	4	65.6
50877	1983	5	61
50877	1983	6	206.3
50877	1983	7	115.2
50877	1983	8	31.7
50877	1983	9	52.5
50877	1983	10	10.6
50877	1983	11	34.8
50877	1983	12	6.7
50877	1984	1	2.4
50877	1984	2	3.3
50877	1984	3	12.3
50877	1984	4	19.9
50877	1984	5	54.6
50877	1984	6	98.2
50877	1984	7	92.7
50877	1984	8	200.6
50877	1984	9	57.6
50877	1984	10	40.7
50877	1984	11	4.1
50877	1984	12	2.7
50877	1985	1	3.9
50877	1985	2	5.1
50877	1985	3	14
50877	1985	4	22.2
50877	1985	5	66.2
50877	1985	6	86.7
50877	1985	7	120
50877	1985	8	269
50877	1985	9	61.9
50877	1985	10	23.9
50877	1985	11	10.8
50877	1985	12	3.5
50877	1986	1	0.8
50877	1986	2	4.6
50877	1986	3	9
50877	1986	4	12.6
50877	1986	5	64.5
50877	1986	6	108.3
50877	1986	7	42.6
50877	1986	8	128.9
50877	1986	9	68.8
50877	1986	10	8.1
50877	1986	11	6.2
50877	1986	12	3.9
50877	1987	1	5.8
50877	1987	2	4.9
50877	1987	3	4.2
50877	1987	4	8.9
50877	1987	5	48.2
50877	1987	6	52.6
50877	1987	7	125.4
50877	1987	8	225
50877	1987	9	82.1
50877	1987	10	44.6
50877	1987	11	19.7
50877	1987	12	7.1
50877	1988	1	4.8
50877	1988	2	2.8
50877	1988	3	1.2
50877	1988	4	19.3
50877	1988	5	64.6
50877	1988	6	83.4
50877	1988	7	159.4
50877	1988	8	115.6
50877	1988	9	48.5
50877	1988	10	44.5
50877	1988	11	12.5
50877	1988	12	2.3
50877	1989	1	3.2
50877	1989	2	1.2
50877	1989	3	2
50877	1989	4	21.8
50877	1989	5	40.3
50877	1989	6	77.9
50877	1989	7	163.7
50877	1989	8	14.2
50877	1989	9	38.7
50877	1989	10	24.8
50877	1989	11	6.9
50877	1989	12	7.2
50877	1990	1	1.4
50877	1990	2	13
50877	1990	3	6.1
50877	1990	4	27.1
50877	1990	5	45.1
50877	1990	6	204.7
50877	1990	7	106
50877	1990	8	124.3
50877	1990	9	54.9
50877	1990	10	22.5
50877	1990	11	5.7
50877	1990	12	11.9
50877	1991	1	0.9
50877	1991	2	1.1
50877	1991	3	2.1
50877	1991	4	49.1
50877	1991	5	30
50877	1991	6	79.8
50877	1991	7	154.6
50877	1991	8	47.8
50877	1991	9	81.9
50877	1991	10	16.3
50877	1991	11	5.2
50877	1991	12	7.7
50877	1992	1	0.8
50877	1992	2	7.3
50877	1992	3	5.2
50877	1992	4	19.2
50877	1992	5	15.8
50877	1992	6	93.6
50877	1992	7	157.6
50877	1992	8	149.2
50877	1992	9	67.9
50877	1992	10	12.1
50877	1992	11	19.3
50877	1992	12	9.9
50877	1993	1	2.7
50877	1993	2	4.2
50877	1993	3	5.3
50877	1993	4	15.1
50877	1993	5	15.8
50877	1993	6	141.6
50877	1993	7	109.3
50877	1993	8	76.2
50877	1993	9	82.9
50877	1993	10	84.9
50877	1993	11	22.2
50877	1993	12	12.9
50877	1994	1	4.5
50877	1994	2	1
50877	1994	3	23.3
50877	1994	4	8.8
50877	1994	5	92.3
50877	1994	6	96.8
50877	1994	7	288.4
50877	1994	8	205.3
50877	1994	9	126.7
50877	1994	10	59.3
50877	1994	11	5.9
50877	1994	12	12.1
50877	1995	1	1.8
50877	1995	2	1
50877	1995	3	8.1
50877	1995	4	26.6
50877	1995	5	70.3
50877	1995	6	41.6
50877	1995	7	198.2
50877	1995	8	137.8
50877	1995	9	35.3
50877	1995	10	52
50877	1995	11	2.4
50877	1995	12	8.8
50877	1996	1	1.1
50877	1996	2	0.1
50877	1996	3	18.3
50877	1996	4	9.2
50877	1996	5	33.5
50877	1996	6	107.5
50877	1996	7	210.2
50877	1996	8	105.7
50877	1996	9	64.6
50877	1996	10	23.4
50877	1996	11	28.1
50877	1996	12	4.2
50877	1997	1	3.6
50877	1997	2	0.9
50877	1997	3	9.5
50877	1997	4	11.4
50877	1997	5	77.5
50877	1997	6	103.2
50877	1997	7	181.6
50877	1997	8	219.4
50877	1997	9	14.8
50877	1997	10	59.3
50877	1997	11	4
50877	1997	12	3.8
50877	1998	1	0.5
50877	1998	2	1.2
50877	1998	3	21.2
50877	1998	4	16.7
50877	1998	5	82.3
50877	1998	6	112.1
50877	1998	7	91.3
50877	1998	8	202.2
50877	1998	9	61.6
50877	1998	10	19.6
50877	1998	11	10.4
50877	1998	12	5.4
50877	1999	1	0.9
50877	1999	2	4.7
50877	1999	3	27
50877	1999	4	26.1
50877	1999	5	24.6
50877	1999	6	78.8
50877	1999	7	31.6
50877	1999	8	75.2
50877	1999	9	18
50877	1999	10	45.4
50877	1999	11	15.6
50877	1999	12	8.1
50877	2000	1	13.5
50877	2000	2	5.1
50877	2000	3	12.7
50877	2000	4	39.5
50877	2000	5	60.2
50877	2000	6	13.5
50877	2000	7	90.1
50877	2000	8	131.2
50877	2000	9	62.9
50877	2000	10	46.2
50877	2000	11	5.3
50877	2000	12	8.7
50877	2001	1	1.8
50877	2001	2	0.8
50877	2001	3	35.8
50877	2001	4	6.7
50877	2001	5	30.4
50877	2001	6	21.1
50877	2001	7	82.7
50877	2001	8	106.8
50877	2001	9	21.8
50877	2001	10	31.1
50877	2001	11	3.9
50877	2001	12	3.2
50877	2002	1	24.3
50877	2002	2	2.7
50877	2002	3	11.2
50877	2002	4	67.3
50877	2002	5	29.8
50877	2002	6	164.8
50877	2002	7	201.9
50877	2002	8	161.2
50877	2002	9	6.4
50877	2002	10	46.4
50877	2002	11	12
50877	2002	12	1.2
50877	2003	1	4.7
50877	2003	2	4.7
50877	2003	3	2.7
50877	2003	4	8.8
50877	2003	5	6.4
50877	2003	6	69.9
50877	2003	7	109.1
50877	2003	8	230.7
50877	2003	9	71.4
50877	2003	10	34.5
50877	2003	11	20.2
50877	2003	12	6
50877	2004	1	2
50877	2004	2	8.7
50877	2004	3	13.7
50877	2004	4	34.2
50877	2004	5	108.8
50877	2004	6	54.3
50877	2004	7	97.3
50877	2004	8	57.4
50877	2004	9	27.7
50877	2004	10	18.8
50877	2004	11	11.6
50877	2004	12	20.5
50877	2005	1	6.5
50877	2005	2	0.5
50877	2005	3	15.4
50877	2005	4	61.5
50877	2005	5	30.3
50877	2005	6	63.5
50877	2005	7	176.9
50877	2005	8	115
50877	2005	9	68.7
50877	2005	10	6.3
50877	2005	11	7.3
50877	2005	12	5.9
50877	2006	1	8.8
50877	2006	2	3.9
50877	2006	3	13.4
50877	2006	4	16.3
50877	2006	5	13.6
50877	2006	6	146.9
50877	2006	7	152.3
50877	2006	8	154.2
50877	2006	9	25.9
50877	2006	10	42.1
50877	2006	11	6.5
50877	2006	12	1.8
50877	2007	1	11.7
50877	2007	2	14
50877	2007	3	35.4
50877	2007	4	18.6
50877	2007	5	50.8
50877	2007	6	40.3
50877	2007	7	47.3
50877	2007	8	113.9
50877	2007	9	36.8
50877	2007	10	15.2
50877	2007	11	0
50877	2007	12	12
50877	2008	1	0
50877	2008	2	1.7
50877	2008	3	24.6
50877	2008	4	15.2
50877	2008	5	99.4
50877	2008	6	29.9
50877	2008	7	56.5
50877	2008	8	67.8
50877	2008	9	55.7
50877	2008	10	25
50877	2008	11	13.3
50877	2008	12	8.7
50877	2009	1	5.4
50877	2009	2	1.4
50877	2009	3	15.1
50877	2009	4	34.9
50877	2009	5	18.3
50877	2009	6	147
50877	2009	7	192.7
50877	2009	8	119.4
50877	2009	9	29.5
50877	2009	10	6.7
50877	2009	11	14.4
50877	2009	12	12.2
50877	2010	1	3.6
50877	2010	2	15.2
50877	2010	3	14.1
50877	2010	4	15.2
50877	2010	5	103.3
50877	2010	6	46.5
50877	2010	7	188.4
50877	2010	8	145.7
50877	2010	9	18.8
50877	2010	10	17.1
50877	2010	11	27.2
50877	2010	12	28.4
50877	2011	1	1.5
50877	2011	2	0.5
50877	2011	3	3.3
50877	2011	4	21.1
50877	2011	5	53.2
50877	2011	6	97
50877	2011	7	136.2
50877	2011	8	39
50877	2011	9	29
50877	2011	10	5.1
50877	2011	11	5.9
50877	2011	12	4.2
50877	2012	1	0.1
50877	2012	2	3.8
50877	2012	3	25
50877	2012	4	28.9
50877	2012	5	27.1
50877	2012	6	75.5
50877	2012	7	270.6
50877	2012	8	82.2
50877	2012	9	179.1
50877	2012	10	30.9
50877	2012	11	37.1
50877	2012	12	11.5
50877	2013	1	1
50877	2013	2	6.6
50877	2013	3	21.4
50877	2013	4	11.5
50877	2013	5	71.5
50877	2013	6	28.9
50877	2013	7	237
50877	2013	8	128.9
50877	2013	9	23.3
50877	2013	10	89.8
50877	2013	11	46.9
50877	2013	12	4.1
50877	2014	1	3.2
50877	2014	2	6.9
50877	2014	3	2
50877	2014	4	7.1
50877	2014	5	184.5
50877	2014	6	17.7
50877	2014	7	87.7
50877	2014	8	70.6
50877	2014	9	35.5
50877	2014	10	31.4
50877	2014	11	10.8
50877	2014	12	18.9
