# Supplementary material for: Spatial and temporal characteristics of drought and its correlation with climate indices in Northeast China
Source: PLoS One. 2021 Nov 18;16(11):e0259774. doi: 10.1371/journal.pone.0259774 (PMC8601439; doi:10.1371/journal.pone.0259774)
Supplement: S1 File — (ZIP) [file pone.0259774.s001.zip › Raw data(Including precipitation and evapotranspiration data of each station)/50879.xlsx]

## Sheet: Monthly evapotranspiration
stationID	YEAR	MONTH	DATA
50879	1970	1	4.8498
50879	1970	2	11.751
50879	1970	3	31.999
50879	1970	4	116.4
50879	1970	5	119.91
50879	1970	6	145.44
50879	1970	7	127.91
50879	1970	8	115.77
50879	1970	9	79.443
50879	1970	10	68.84
50879	1970	11	22.228
50879	1970	12	11.93
50879	1971	1	7.1577
50879	1971	2	8.2934
50879	1971	3	37.582
50879	1971	4	114.3
50879	1971	5	96.09
50879	1971	6	123.17
50879	1971	7	98.269
50879	1971	8	85.836
50879	1971	9	64.767
50879	1971	10	48.244
50879	1971	11	19.962
50879	1971	12	11.085
50879	1972	1	8.284
50879	1972	2	11.161
50879	1972	3	47.81
50879	1972	4	98.805
50879	1972	5	152.17
50879	1972	6	115.4
50879	1972	7	135.97
50879	1972	8	100.91
50879	1972	9	60.393
50879	1972	10	32.551
50879	1972	11	11.114
50879	1972	12	5.1449
50879	1973	1	4.4217
50879	1973	2	10.949
50879	1973	3	26.793
50879	1973	4	60.817
50879	1973	5	111.84
50879	1973	6	124.51
50879	1973	7	121.49
50879	1973	8	98.124
50879	1973	9	74.283
50879	1973	10	48.943
50879	1973	11	28.543
50879	1973	12	10.963
50879	1974	1	8.6876
50879	1974	2	13.447
50879	1974	3	35.411
50879	1974	4	78.429
50879	1974	5	126.87
50879	1974	6	84.287
50879	1974	7	146.05
50879	1974	8	100.06
50879	1974	9	68.869
50879	1974	10	44.028
50879	1974	11	22.379
50879	1974	12	7.1121
50879	1975	1	9.005
50879	1975	2	12.917
50879	1975	3	40.06
50879	1975	4	103.12
50879	1975	5	140.23
50879	1975	6	121.01
50879	1975	7	119.53
50879	1975	8	119.65
50879	1975	9	92.668
50879	1975	10	61.27
50879	1975	11	28.627
50879	1975	12	9.0404
50879	1976	1	10.329
50879	1976	2	19.91
50879	1976	3	47.475
50879	1976	4	80.861
50879	1976	5	133.82
50879	1976	6	127.43
50879	1976	7	148.91
50879	1976	8	110.85
50879	1976	9	77.946
50879	1976	10	57.575
50879	1976	11	18.37
50879	1976	12	8.8655
50879	1977	1	6.5589
50879	1977	2	12.143
50879	1977	3	43.873
50879	1977	4	88.921
50879	1977	5	136.24
50879	1977	6	113.3
50879	1977	7	126.56
50879	1977	8	111.03
50879	1977	9	103.22
50879	1977	10	63.851
50879	1977	11	18.188
50879	1977	12	4.6717
50879	1978	1	5.5782
50879	1978	2	9.2711
50879	1978	3	41.105
50879	1978	4	87.268
50879	1978	5	116.59
50879	1978	6	147.57
50879	1978	7	131.66
50879	1978	8	94.919
50879	1978	9	83.306
50879	1978	10	49.289
50879	1978	11	21.748
50879	1978	12	14.079
50879	1979	1	12.156
50879	1979	2	17.726
50879	1979	3	37.809
50879	1979	4	70.881
50879	1979	5	139.98
50879	1979	6	118.37
50879	1979	7	132.41
50879	1979	8	111.95
50879	1979	9	81.943
50879	1979	10	59.716
50879	1979	11	24.12
50879	1979	12	12.601
50879	1980	1	6.0085
50879	1980	2	14.69
50879	1980	3	47.94
50879	1980	4	69.528
50879	1980	5	138.24
50879	1980	6	128.26
50879	1980	7	128.29
50879	1980	8	106.57
50879	1980	9	69.529
50879	1980	10	34.913
50879	1980	11	13.651
50879	1980	12	7.1698
50879	1981	1	8.0891
50879	1981	2	11.426
50879	1981	3	31.926
50879	1981	4	89.206
50879	1981	5	109.06
50879	1981	6	116.18
50879	1981	7	126
50879	1981	8	79.723
50879	1981	9	64.37
50879	1981	10	42.533
50879	1981	11	16.68
50879	1981	12	8.8813
50879	1982	1	6.6977
50879	1982	2	13.26
50879	1982	3	36.301
50879	1982	4	80.531
50879	1982	5	129.5
50879	1982	6	155.83
50879	1982	7	153.51
50879	1982	8	111.82
50879	1982	9	69.209
50879	1982	10	50.348
50879	1982	11	20.111
50879	1982	12	11.59
50879	1983	1	9.8884
50879	1983	2	11.652
50879	1983	3	44.917
50879	1983	4	93.965
50879	1983	5	112.39
50879	1983	6	70.7
50879	1983	7	94.324
50879	1983	8	112.42
50879	1983	9	75.996
50879	1983	10	50.624
50879	1983	11	21.006
50879	1983	12	8.3901
50879	1984	1	5.4144
50879	1984	2	10.114
50879	1984	3	26.747
50879	1984	4	78.16
50879	1984	5	123.62
50879	1984	6	114.62
50879	1984	7	119.73
50879	1984	8	98.261
50879	1984	9	73.243
50879	1984	10	42.897
50879	1984	11	23.348
50879	1984	12	9.1803
50879	1985	1	5.9103
50879	1985	2	10.726
50879	1985	3	38.43
50879	1985	4	81.806
50879	1985	5	136.64
50879	1985	6	135.15
50879	1985	7	113.65
50879	1985	8	99.831
50879	1985	9	66.562
50879	1985	10	49.496
50879	1985	11	20.677
50879	1985	12	7.3039
50879	1986	1	8.233
50879	1986	2	13.624
50879	1986	3	37.7
50879	1986	4	88.39
50879	1986	5	128.15
50879	1986	6	127.69
50879	1986	7	124.64
50879	1986	8	97.206
50879	1986	9	69.663
50879	1986	10	44.355
50879	1986	11	24.838
50879	1986	12	11.697
50879	1987	1	7.2251
50879	1987	2	15.361
50879	1987	3	37.41
50879	1987	4	85.183
50879	1987	5	121.08
50879	1987	6	142.66
50879	1987	7	111.34
50879	1987	8	86.876
50879	1987	9	70.529
50879	1987	10	49.738
50879	1987	11	17.265
50879	1987	12	8.757
50879	1988	1	12.193
50879	1988	2	13.282
50879	1988	3	41.885
50879	1988	4	75.537
50879	1988	5	99.761
50879	1988	6	141.92
50879	1988	7	123.4
50879	1988	8	96.473
50879	1988	9	65.781
50879	1988	10	45.674
50879	1988	11	27.078
50879	1988	12	10.099
50879	1989	1	10.238
50879	1989	2	17.312
50879	1989	3	48.373
50879	1989	4	94.499
50879	1989	5	123.62
50879	1989	6	123.15
50879	1989	7	110.69
50879	1989	8	116.72
50879	1989	9	66.787
50879	1989	10	49.702
50879	1989	11	19.584
50879	1989	12	11.065
50879	1990	1	6.7494
50879	1990	2	13.21
50879	1990	3	57.408
50879	1990	4	80.745
50879	1990	5	121.94
50879	1990	6	112.18
50879	1990	7	128.79
50879	1990	8	101.04
50879	1990	9	68.896
50879	1990	10	54.495
50879	1990	11	25.879
50879	1990	12	10.218
50879	1991	1	5.8343
50879	1991	2	13.046
50879	1991	3	43.506
50879	1991	4	77.762
50879	1991	5	121.03
50879	1991	6	121.74
50879	1991	7	101.03
50879	1991	8	104.78
50879	1991	9	65.511
50879	1991	10	42.088
50879	1991	11	21.748
50879	1991	12	10.141
50879	1992	1	8.6128
50879	1992	2	14.828
50879	1992	3	44.723
50879	1992	4	72.655
50879	1992	5	113.18
50879	1992	6	104.24
50879	1992	7	125.94
50879	1992	8	98.975
50879	1992	9	61.793
50879	1992	10	40.9
50879	1992	11	19.597
50879	1992	12	7.1278
50879	1993	1	7.602
50879	1993	2	15.512
50879	1993	3	43.228
50879	1993	4	74.696
50879	1993	5	125.93
50879	1993	6	97.149
50879	1993	7	118.47
50879	1993	8	96.894
50879	1993	9	66.192
50879	1993	10	46.147
50879	1993	11	14.141
50879	1993	12	7.4058
50879	1994	1	5.1868
50879	1994	2	15.155
50879	1994	3	32.53
50879	1994	4	76.68
50879	1994	5	103.17
50879	1994	6	119.28
50879	1994	7	115.94
50879	1994	8	98.388
50879	1994	9	61.584
50879	1994	10	44.596
50879	1994	11	27.957
50879	1994	12	7.7477
50879	1995	1	8.7417
50879	1995	2	13.35
50879	1995	3	40.789
50879	1995	4	74.433
50879	1995	5	109.55
50879	1995	6	138.28
50879	1995	7	112.96
50879	1995	8	104.22
50879	1995	9	67.677
50879	1995	10	40.84
50879	1995	11	26.57
50879	1995	12	7.2759
50879	1996	1	10.39
50879	1996	2	22.711
50879	1996	3	45.801
50879	1996	4	87.928
50879	1996	5	121.89
50879	1996	6	121.66
50879	1996	7	118.21
50879	1996	8	96.8
50879	1996	9	73.493
50879	1996	10	45.703
50879	1996	11	16.378
50879	1996	12	7.734
50879	1997	1	7.0255
50879	1997	2	16.486
50879	1997	3	41.817
50879	1997	4	84.785
50879	1997	5	110.16
50879	1997	6	129.06
50879	1997	7	136.45
50879	1997	8	98.284
50879	1997	9	74.713
50879	1997	10	37.37
50879	1997	11	22.578
50879	1997	12	11.955
50879	1998	1	7.6299
50879	1998	2	24.318
50879	1998	3	51.592
50879	1998	4	105.95
50879	1998	5	137.11
50879	1998	6	135.23
50879	1998	7	126.29
50879	1998	8	78.47
50879	1998	9	76.09
50879	1998	10	52.277
50879	1998	11	14.036
50879	1998	12	8.4895
50879	1999	1	10.893
50879	1999	2	16.297
50879	1999	3	28.961
50879	1999	4	84.117
50879	1999	5	108.56
50879	1999	6	113.78
50879	1999	7	134.74
50879	1999	8	109.17
50879	1999	9	87.259
50879	1999	10	52.005
50879	1999	11	21.721
50879	1999	12	8.0531
50879	2000	1	5.0719
50879	2000	2	12.177
50879	2000	3	36.838
50879	2000	4	57.522
50879	2000	5	106.19
50879	2000	6	161.67
50879	2000	7	132.54
50879	2000	8	104.23
50879	2000	9	73.477
50879	2000	10	49.032
50879	2000	11	22.191
50879	2000	12	7.0907
50879	2001	1	6.1847
50879	2001	2	14.3
50879	2001	3	28.985
50879	2001	4	88.795
50879	2001	5	128.11
50879	2001	6	149.33
50879	2001	7	136.35
50879	2001	8	107.92
50879	2001	9	86.24
50879	2001	10	54.358
50879	2001	11	26.569
50879	2001	12	13.003
50879	2002	1	7.8181
50879	2002	2	18.36
50879	2002	3	48.228
50879	2002	4	72.73
50879	2002	5	132.57
50879	2002	6	103.82
50879	2002	7	105.74
50879	2002	8	82.617
50879	2002	9	70.703
50879	2002	10	34.991
50879	2002	11	11.557
50879	2002	12	7.3116
50879	2003	1	7.3733
50879	2003	2	13.298
50879	2003	3	45.272
50879	2003	4	92.041
50879	2003	5	137.09
50879	2003	6	123
50879	2003	7	122.49
50879	2003	8	99.33
50879	2003	9	78.756
50879	2003	10	42.361
50879	2003	11	18.246
50879	2003	12	7.9601
50879	2004	1	6.3577
50879	2004	2	14.139
50879	2004	3	43.374
50879	2004	4	78.009
50879	2004	5	111.64
50879	2004	6	151.2
50879	2004	7	112.65
50879	2004	8	110.34
50879	2004	9	80.317
50879	2004	10	52.844
50879	2004	11	22.731
50879	2004	12	10.126
50879	2005	1	7.2346
50879	2005	2	11.228
50879	2005	3	43.374
50879	2005	4	63.92
50879	2005	5	97.476
50879	2005	6	132.3
50879	2005	7	105.7
50879	2005	8	97.751
50879	2005	9	69.54
50879	2005	10	48.245
50879	2005	11	24.364
50879	2005	12	6.4542
50879	2006	1	7.4925
50879	2006	2	13.663
50879	2006	3	34.398
50879	2006	4	66.473
50879	2006	5	132.43
50879	2006	6	103.11
50879	2006	7	127.02
50879	2006	8	105.09
50879	2006	9	72.71
50879	2006	10	49.697
50879	2006	11	20.06
50879	2006	12	9.5688
50879	2007	1	10.784
50879	2007	2	16.555
50879	2007	3	31.809
50879	2007	4	78.103
50879	2007	5	100.67
50879	2007	6	148.71
50879	2007	7	152.15
50879	2007	8	115.24
50879	2007	9	73.268
50879	2007	10	52.693
50879	2007	11	25.47
50879	2007	12	8.9759
50879	2008	1	9.1083
50879	2008	2	20.538
50879	2008	3	48.159
50879	2008	4	99.059
50879	2008	5	93.413
50879	2008	6	145.91
50879	2008	7	117.82
50879	2008	8	105.53
50879	2008	9	85.608
50879	2008	10	51.923
50879	2008	11	17.598
50879	2008	12	12.941
50879	2009	1	7.5605
50879	2009	2	14.275
50879	2009	3	34.402
50879	2009	4	94.827
50879	2009	5	161.89
50879	2009	6	104.17
50879	2009	7	109.34
50879	2009	8	103.59
50879	2009	9	71.63
50879	2009	10	46.493
50879	2009	11	18.312
50879	2009	12	6.0235
50879	2010	1	8.3536
50879	2010	2	10.382
50879	2010	3	27.242
50879	2010	4	62.456
50879	2010	5	111.7
50879	2010	6	145.2
50879	2010	7	112.15
50879	2010	8	94.124
50879	2010	9	71.035
50879	2010	10	31.358
50879	2010	11	16.604
50879	2010	12	6.321
50879	2011	1	6.1368
50879	2011	2	14.894
50879	2011	3	39.666
50879	2011	4	75.894
50879	2011	5	103.85
50879	2011	6	114.98
50879	2011	7	123.7
50879	2011	8	108.12
50879	2011	9	76.661
50879	2011	10	48.559
50879	2011	11	15.858
50879	2011	12	7.6429
50879	2012	1	5.6776
50879	2012	2	14.419
50879	2012	3	35.955
50879	2012	4	83.264
50879	2012	5	118.96
50879	2012	6	121.61
50879	2012	7	117.33
50879	2012	8	103.5
50879	2012	9	55.222
50879	2012	10	35.572
50879	2012	11	10.59
50879	2012	12	5.2757
50879	2013	1	5.5083
50879	2013	2	11.176
50879	2013	3	30.626
50879	2013	4	56.455
50879	2013	5	122.22
50879	2013	6	137.65
50879	2013	7	114.27
50879	2013	8	91.42
50879	2013	9	73.155
50879	2013	10	40.624
50879	2013	11	15.462
50879	2013	12	4.6238
50879	2014	1	7.199
50879	2014	2	11.272
50879	2014	3	41.826
50879	2014	4	100.03
50879	2014	5	94.718
50879	2014	6	124.1
50879	2014	7	113.61
50879	2014	8	101.14
50879	2014	9	64.69
50879	2014	10	46.543
50879	2014	11	24.071
50879	2014	12	5.6166

## Sheet: Monthly precipitation
stationID	YEAR	MONTH	DATA
50879	1970	1	3
50879	1970	2	4.5
50879	1970	3	1.2
50879	1970	4	0.8
50879	1970	5	65.8
50879	1970	6	49.4
50879	1970	7	59.3
50879	1970	8	94.9
50879	1970	9	92.9
50879	1970	10	7.2
50879	1970	11	10.5
50879	1970	12	0.5
50879	1971	1	3.1
50879	1971	2	6.9
50879	1971	3	2.2
50879	1971	4	8.2
50879	1971	5	130.1
50879	1971	6	42.6
50879	1971	7	218.4
50879	1971	8	108.3
50879	1971	9	53.9
50879	1971	10	33.4
50879	1971	11	6.9
50879	1971	12	6.3
50879	1972	1	0.3
50879	1972	2	1.2
50879	1972	3	1.3
50879	1972	4	4.7
50879	1972	5	50.1
50879	1972	6	66
50879	1972	7	67.8
50879	1972	8	119.6
50879	1972	9	84.4
50879	1972	10	93.4
50879	1972	11	21.6
50879	1972	12	4
50879	1973	1	1.4
50879	1973	2	4.7
50879	1973	3	8.7
50879	1973	4	30.5
50879	1973	5	70.2
50879	1973	6	101.4
50879	1973	7	146.2
50879	1973	8	162.4
50879	1973	9	36.1
50879	1973	10	13.4
50879	1973	11	9.8
50879	1973	12	6.4
50879	1974	1	1.7
50879	1974	2	3.2
50879	1974	3	4.6
50879	1974	4	21.5
50879	1974	5	32.6
50879	1974	6	110.3
50879	1974	7	20.4
50879	1974	8	101.4
50879	1974	9	129.5
50879	1974	10	35.2
50879	1974	11	16.2
50879	1974	12	2.8
50879	1975	1	1.2
50879	1975	2	1
50879	1975	3	2.7
50879	1975	4	10.8
50879	1975	5	21.2
50879	1975	6	55.2
50879	1975	7	70.7
50879	1975	8	41.8
50879	1975	9	57.6
50879	1975	10	11.1
50879	1975	11	0
50879	1975	12	2.9
50879	1976	1	1.9
50879	1976	2	5.5
50879	1976	3	9.3
50879	1976	4	40.8
50879	1976	5	79.4
50879	1976	6	84.2
50879	1976	7	56.8
50879	1976	8	57.1
50879	1976	9	27.7
50879	1976	10	12.7
50879	1976	11	16
50879	1976	12	4.1
50879	1977	1	1.4
50879	1977	2	8.4
50879	1977	3	10
50879	1977	4	8.1
50879	1977	5	79.6
50879	1977	6	74.7
50879	1977	7	106.8
50879	1977	8	27.2
50879	1977	9	14.8
50879	1977	10	33.9
50879	1977	11	12.1
50879	1977	12	9.5
50879	1978	1	0.4
50879	1978	2	1.8
50879	1978	3	4.7
50879	1978	4	19.9
50879	1978	5	33.5
50879	1978	6	30.4
50879	1978	7	196.5
50879	1978	8	201
50879	1978	9	45.8
50879	1978	10	27.8
50879	1978	11	4
50879	1978	12	4.1
50879	1979	1	2.8
50879	1979	2	6.7
50879	1979	3	5.3
50879	1979	4	29.4
50879	1979	5	5.4
50879	1979	6	120
50879	1979	7	79.9
50879	1979	8	53.4
50879	1979	9	50.1
50879	1979	10	9.4
50879	1979	11	5.3
50879	1979	12	5.6
50879	1980	1	3.6
50879	1980	2	1.7
50879	1980	3	2.7
50879	1980	4	18.4
50879	1980	5	95.6
50879	1980	6	89.1
50879	1980	7	82.1
50879	1980	8	98.4
50879	1980	9	64
50879	1980	10	77.8
50879	1980	11	12.2
50879	1980	12	7.3
50879	1981	1	1.3
50879	1981	2	3.7
50879	1981	3	17.7
50879	1981	4	22.9
50879	1981	5	71.6
50879	1981	6	95.4
50879	1981	7	188.8
50879	1981	8	209.6
50879	1981	9	81.6
50879	1981	10	50.7
50879	1981	11	8
50879	1981	12	4.7
50879	1982	1	2.8
50879	1982	2	3
50879	1982	3	16.3
50879	1982	4	15.2
50879	1982	5	22.1
50879	1982	6	11.8
50879	1982	7	70.8
50879	1982	8	182.9
50879	1982	9	56.9
50879	1982	10	18.8
50879	1982	11	9.6
50879	1982	12	15
50879	1983	1	0.1
50879	1983	2	2.1
50879	1983	3	11.3
50879	1983	4	65.6
50879	1983	5	69.1
50879	1983	6	172.5
50879	1983	7	135
50879	1983	8	40.9
50879	1983	9	17.8
50879	1983	10	18.7
50879	1983	11	20.4
50879	1983	12	4.3
50879	1984	1	1.8
50879	1984	2	2.5
50879	1984	3	7.8
50879	1984	4	21.7
50879	1984	5	31.9
50879	1984	6	103.9
50879	1984	7	164.7
50879	1984	8	121.5
50879	1984	9	47.2
50879	1984	10	40.8
50879	1984	11	2.4
50879	1984	12	2.6
50879	1985	1	1.9
50879	1985	2	7.5
50879	1985	3	13.3
50879	1985	4	25.5
50879	1985	5	53.2
50879	1985	6	84.2
50879	1985	7	140.6
50879	1985	8	137.1
50879	1985	9	89.2
50879	1985	10	24.8
50879	1985	11	22.4
50879	1985	12	1.7
50879	1986	1	0.7
50879	1986	2	2.2
50879	1986	3	13.2
50879	1986	4	18.1
50879	1986	5	62.8
50879	1986	6	125.3
50879	1986	7	71.3
50879	1986	8	168.9
50879	1986	9	109.6
50879	1986	10	5
50879	1986	11	2.5
50879	1986	12	3.7
50879	1987	1	10.2
50879	1987	2	3.8
50879	1987	3	6
50879	1987	4	12.7
50879	1987	5	45.2
50879	1987	6	34.6
50879	1987	7	149
50879	1987	8	198.8
50879	1987	9	61.7
50879	1987	10	45.4
50879	1987	11	12.8
50879	1987	12	9.3
50879	1988	1	6.7
50879	1988	2	0.1
50879	1988	3	2.6
50879	1988	4	21.4
50879	1988	5	64.2
50879	1988	6	67
50879	1988	7	78.7
50879	1988	8	175.5
50879	1988	9	52.1
50879	1988	10	31.8
50879	1988	11	11
50879	1988	12	1.6
50879	1989	1	0.4
50879	1989	2	4.4
50879	1989	3	3.8
50879	1989	4	10.6
50879	1989	5	40
50879	1989	6	94.7
50879	1989	7	227.9
50879	1989	8	23.6
50879	1989	9	71.9
50879	1989	10	18.3
50879	1989	11	4.4
50879	1989	12	7.6
50879	1990	1	1.3
50879	1990	2	7.6
50879	1990	3	3.8
50879	1990	4	33.1
50879	1990	5	50.5
50879	1990	6	150.3
50879	1990	7	127.6
50879	1990	8	119.8
50879	1990	9	73.2
50879	1990	10	4.2
50879	1990	11	5.9
50879	1990	12	17.4
50879	1991	1	0.8
50879	1991	2	1.9
50879	1991	3	4
50879	1991	4	33.5
50879	1991	5	44.7
50879	1991	6	115.3
50879	1991	7	182.2
50879	1991	8	48.1
50879	1991	9	66.9
50879	1991	10	30.5
50879	1991	11	2.4
50879	1991	12	1.4
50879	1992	1	1.8
50879	1992	2	3.7
50879	1992	3	3.5
50879	1992	4	21.4
50879	1992	5	24.8
50879	1992	6	109
50879	1992	7	144.2
50879	1992	8	59.7
50879	1992	9	78.4
50879	1992	10	8
50879	1992	11	15.3
50879	1992	12	4.4
50879	1993	1	0.6
50879	1993	2	5
50879	1993	3	1.7
50879	1993	4	27.5
50879	1993	5	13
50879	1993	6	150.7
50879	1993	7	124.2
50879	1993	8	99.7
50879	1993	9	78.4
50879	1993	10	66.8
50879	1993	11	21.6
50879	1993	12	5
50879	1994	1	3.4
50879	1994	2	1.4
50879	1994	3	15.1
50879	1994	4	17.1
50879	1994	5	102.4
50879	1994	6	71.5
50879	1994	7	275.8
50879	1994	8	149.2
50879	1994	9	89.9
50879	1994	10	58.3
50879	1994	11	6.3
50879	1994	12	5.5
50879	1995	1	3.2
50879	1995	2	1.3
50879	1995	3	4.6
50879	1995	4	17
50879	1995	5	53.7
50879	1995	6	25.4
50879	1995	7	216.2
50879	1995	8	37.8
50879	1995	9	72
50879	1995	10	57.7
50879	1995	11	2.5
50879	1995	12	5.8
50879	1996	1	0.9
50879	1996	2	0
50879	1996	3	7.7
50879	1996	4	8.4
50879	1996	5	25.3
50879	1996	6	160.1
50879	1996	7	96.3
50879	1996	8	98.1
50879	1996	9	46.8
50879	1996	10	19.9
50879	1996	11	18.1
50879	1996	12	2.2
50879	1997	1	9.4
50879	1997	2	2.2
50879	1997	3	6.8
50879	1997	4	12.4
50879	1997	5	78.4
50879	1997	6	90.1
50879	1997	7	139.6
50879	1997	8	118.5
50879	1997	9	29.6
50879	1997	10	26.9
50879	1997	11	4.9
50879	1997	12	2.6
50879	1998	1	1.8
50879	1998	2	1.6
50879	1998	3	9.6
50879	1998	4	17.5
50879	1998	5	66.9
50879	1998	6	66
50879	1998	7	68.1
50879	1998	8	147.8
50879	1998	9	86
50879	1998	10	26.8
50879	1998	11	9.2
50879	1998	12	4.1
50879	1999	1	5.9
50879	1999	2	4.7
50879	1999	3	14.4
50879	1999	4	8.8
50879	1999	5	27.3
50879	1999	6	81
50879	1999	7	99.4
50879	1999	8	68.4
50879	1999	9	56.9
50879	1999	10	38.2
50879	1999	11	11.5
50879	1999	12	8.6
50879	2000	1	13.1
50879	2000	2	1.7
50879	2000	3	18.6
50879	2000	4	35.6
50879	2000	5	64.6
50879	2000	6	20.6
50879	2000	7	68.7
50879	2000	8	94.6
50879	2000	9	63.9
50879	2000	10	50
50879	2000	11	4.8
50879	2000	12	9.4
50879	2001	1	2
50879	2001	2	0.9
50879	2001	3	27.5
50879	2001	4	9.8
50879	2001	5	69.5
50879	2001	6	26.7
50879	2001	7	112.1
50879	2001	8	103.5
50879	2001	9	26.6
50879	2001	10	20.2
50879	2001	11	3
50879	2001	12	1.6
50879	2002	1	24.1
50879	2002	2	3.9
50879	2002	3	10.1
50879	2002	4	55.8
50879	2002	5	46.1
50879	2002	6	102.2
50879	2002	7	100.6
50879	2002	8	171.3
50879	2002	9	11.4
50879	2002	10	63
50879	2002	11	9.4
50879	2002	12	1.2
50879	2003	1	6
50879	2003	2	3.5
50879	2003	3	7
50879	2003	4	9.6
50879	2003	5	17.4
50879	2003	6	41
50879	2003	7	76.2
50879	2003	8	148.9
50879	2003	9	97
50879	2003	10	30.1
50879	2003	11	15.1
50879	2003	12	5.1
50879	2004	1	2.7
50879	2004	2	8.9
50879	2004	3	19.1
50879	2004	4	20.3
50879	2004	5	84.7
50879	2004	6	16.4
50879	2004	7	164.9
50879	2004	8	55.3
50879	2004	9	46.6
50879	2004	10	12.9
50879	2004	11	18.1
50879	2004	12	17.9
50879	2005	1	4.4
50879	2005	2	1.3
50879	2005	3	6.6
50879	2005	4	55
50879	2005	5	56
50879	2005	6	85.8
50879	2005	7	84.9
50879	2005	8	62.1
50879	2005	9	80.3
50879	2005	10	19.5
50879	2005	11	10.9
50879	2005	12	4
50879	2006	1	6.4
50879	2006	2	6.7
50879	2006	3	12.7
50879	2006	4	19
50879	2006	5	19.5
50879	2006	6	170.8
50879	2006	7	141.6
50879	2006	8	69.3
50879	2006	9	28.3
50879	2006	10	35.6
50879	2006	11	12.3
50879	2006	12	1.7
50879	2007	1	10.1
50879	2007	2	15.9
50879	2007	3	23.2
50879	2007	4	19.8
50879	2007	5	68.1
50879	2007	6	28.3
50879	2007	7	42
50879	2007	8	114
50879	2007	9	28.8
50879	2007	10	22.9
50879	2007	11	0.5
50879	2007	12	13.5
50879	2008	1	0
50879	2008	2	0.3
50879	2008	3	19.3
50879	2008	4	22.8
50879	2008	5	92.5
50879	2008	6	36.1
50879	2008	7	124.3
50879	2008	8	39.8
50879	2008	9	47.9
50879	2008	10	24.4
50879	2008	11	7.5
50879	2008	12	2.4
50879	2009	1	9.5
50879	2009	2	2.7
50879	2009	3	14.1
50879	2009	4	20.6
50879	2009	5	11
50879	2009	6	156.4
50879	2009	7	181.3
50879	2009	8	80.5
50879	2009	9	34.1
50879	2009	10	14.1
50879	2009	11	17.2
50879	2009	12	12.6
50879	2010	1	4.5
50879	2010	2	10.3
50879	2010	3	17.8
50879	2010	4	14.3
50879	2010	5	76.1
50879	2010	6	65.5
50879	2010	7	130.1
50879	2010	8	150.5
50879	2010	9	27.4
50879	2010	10	26.5
50879	2010	11	8.8
50879	2010	12	21.7
50879	2011	1	1.3
50879	2011	2	0.8
50879	2011	3	2.7
50879	2011	4	28.8
50879	2011	5	40.9
50879	2011	6	113.6
50879	2011	7	108.5
50879	2011	8	57.4
50879	2011	9	73.7
50879	2011	10	23.5
50879	2011	11	7.1
50879	2011	12	4.5
50879	2012	1	0.1
50879	2012	2	3.6
50879	2012	3	17.9
50879	2012	4	50.5
50879	2012	5	42.8
50879	2012	6	141.6
50879	2012	7	149.5
50879	2012	8	65.6
50879	2012	9	132.6
50879	2012	10	53.6
50879	2012	11	24.9
50879	2012	12	10.3
50879	2013	1	4.5
50879	2013	2	5
50879	2013	3	8.8
50879	2013	4	21.5
50879	2013	5	53.1
50879	2013	6	75.2
50879	2013	7	203.4
50879	2013	8	217.7
50879	2013	9	40.5
50879	2013	10	47.5
50879	2013	11	51.2
50879	2013	12	1.3
50879	2014	1	3.2
50879	2014	2	0.7
50879	2014	3	2.3
50879	2014	4	4.7
50879	2014	5	132.6
50879	2014	6	53.9
50879	2014	7	164.3
50879	2014	8	55.6
50879	2014	9	42.9
50879	2014	10	37.2
50879	2014	11	3.4
50879	2014	12	32.6
