# Supplementary material for: Spatial and temporal characteristics of drought and its correlation with climate indices in Northeast China
Source: PLoS One. 2021 Nov 18;16(11):e0259774. doi: 10.1371/journal.pone.0259774 (PMC8601439; doi:10.1371/journal.pone.0259774)
Supplement: S1 File — (ZIP) [file pone.0259774.s001.zip › Raw data(Including precipitation and evapotranspiration data of each station)/50880.xlsx]

## Sheet: Monthly evapotranspiration
stationID	YEAR	MONTH	DATA
50880	1970	1	5.6703
50880	1970	2	15.308
50880	1970	3	40.165
50880	1970	4	128.94
50880	1970	5	139.18
50880	1970	6	153.05
50880	1970	7	137.68
50880	1970	8	127.56
50880	1970	9	93.211
50880	1970	10	73.114
50880	1970	11	28.117
50880	1970	12	14.106
50880	1971	1	9.3732
50880	1971	2	11.187
50880	1971	3	45.797
50880	1971	4	117.41
50880	1971	5	102.58
50880	1971	6	138.08
50880	1971	7	113.27
50880	1971	8	97.463
50880	1971	9	69.212
50880	1971	10	59.15
50880	1971	11	27.794
50880	1971	12	13.554
50880	1972	1	8.7481
50880	1972	2	15.053
50880	1972	3	45.863
50880	1972	4	99.485
50880	1972	5	159.99
50880	1972	6	141.42
50880	1972	7	145.89
50880	1972	8	115.85
50880	1972	9	62.852
50880	1972	10	34.992
50880	1972	11	13.951
50880	1972	12	5.8968
50880	1973	1	6.6979
50880	1973	2	14.063
50880	1973	3	32.498
50880	1973	4	69.421
50880	1973	5	130.48
50880	1973	6	125.46
50880	1973	7	142.88
50880	1973	8	108.72
50880	1973	9	83.06
50880	1973	10	64.609
50880	1973	11	34.005
50880	1973	12	12.284
50880	1974	1	10.376
50880	1974	2	15.336
50880	1974	3	41.48
50880	1974	4	86.556
50880	1974	5	130.5
50880	1974	6	86.572
50880	1974	7	135.93
50880	1974	8	102.46
50880	1974	9	74.785
50880	1974	10	50.637
50880	1974	11	22.061
50880	1974	12	6.1071
50880	1975	1	9.4075
50880	1975	2	12.196
50880	1975	3	41.646
50880	1975	4	109.06
50880	1975	5	137.54
50880	1975	6	116.25
50880	1975	7	129.99
50880	1975	8	125.33
50880	1975	9	97.584
50880	1975	10	68.283
50880	1975	11	27.677
50880	1975	12	8.0978
50880	1976	1	10.524
50880	1976	2	19.06
50880	1976	3	47.541
50880	1976	4	84.029
50880	1976	5	140.32
50880	1976	6	132.31
50880	1976	7	170.54
50880	1976	8	115.53
50880	1976	9	79.26
50880	1976	10	68.679
50880	1976	11	22.979
50880	1976	12	6.9459
50880	1977	1	6.5513
50880	1977	2	12.01
50880	1977	3	47.855
50880	1977	4	95.989
50880	1977	5	136.99
50880	1977	6	129.69
50880	1977	7	144.29
50880	1977	8	123.42
50880	1977	9	119.17
50880	1977	10	71.521
50880	1977	11	22.887
50880	1977	12	6.2276
50880	1978	1	7.2325
50880	1978	2	11.702
50880	1978	3	46.882
50880	1978	4	96.236
50880	1978	5	157.97
50880	1978	6	170.11
50880	1978	7	152.45
50880	1978	8	114.59
50880	1978	9	100.49
50880	1978	10	61.566
50880	1978	11	31.962
50880	1978	12	13.893
50880	1979	1	13.749
50880	1979	2	17.072
50880	1979	3	44.551
50880	1979	4	83.398
50880	1979	5	151.95
50880	1979	6	143.62
50880	1979	7	144.47
50880	1979	8	134.52
50880	1979	9	102.12
50880	1979	10	61.038
50880	1979	11	25.852
50880	1979	12	12.632
50880	1980	1	8.8459
50880	1980	2	18.327
50880	1980	3	54.573
50880	1980	4	82.587
50880	1980	5	145.77
50880	1980	6	138.06
50880	1980	7	127.47
50880	1980	8	115.22
50880	1980	9	78.736
50880	1980	10	42.577
50880	1980	11	22.108
50880	1980	12	11.044
50880	1981	1	12.254
50880	1981	2	13.795
50880	1981	3	34.479
50880	1981	4	99.964
50880	1981	5	122.11
50880	1981	6	121.59
50880	1981	7	123.62
50880	1981	8	87.338
50880	1981	9	79.479
50880	1981	10	50.324
50880	1981	11	24.403
50880	1981	12	14.807
50880	1982	1	9.9048
50880	1982	2	19.352
50880	1982	3	48.329
50880	1982	4	103.13
50880	1982	5	153.26
50880	1982	6	186.63
50880	1982	7	177.69
50880	1982	8	120.91
50880	1982	9	84.979
50880	1982	10	59.622
50880	1982	11	26.419
50880	1982	12	13.291
50880	1983	1	14.92
50880	1983	2	15.341
50880	1983	3	49.145
50880	1983	4	100.33
50880	1983	5	130.27
50880	1983	6	76.094
50880	1983	7	117.9
50880	1983	8	125.41
50880	1983	9	81.048
50880	1983	10	72.601
50880	1983	11	27.159
50880	1983	12	10.033
50880	1984	1	6.2329
50880	1984	2	11.594
50880	1984	3	30.534
50880	1984	4	86.904
50880	1984	5	131.02
50880	1984	6	121.71
50880	1984	7	133.16
50880	1984	8	119.23
50880	1984	9	86.492
50880	1984	10	58.412
50880	1984	11	34.79
50880	1984	12	11.773
50880	1985	1	7.7067
50880	1985	2	12.646
50880	1985	3	44.052
50880	1985	4	88.559
50880	1985	5	169.51
50880	1985	6	151.28
50880	1985	7	121.74
50880	1985	8	109.07
50880	1985	9	76.574
50880	1985	10	58.338
50880	1985	11	23.246
50880	1985	12	8.5277
50880	1986	1	9.5136
50880	1986	2	17.218
50880	1986	3	45.594
50880	1986	4	103.73
50880	1986	5	151.41
50880	1986	6	145.35
50880	1986	7	133.32
50880	1986	8	104.94
50880	1986	9	74.975
50880	1986	10	56.135
50880	1986	11	28.367
50880	1986	12	13.636
50880	1987	1	9.1797
50880	1987	2	18.318
50880	1987	3	43.228
50880	1987	4	91.032
50880	1987	5	137.43
50880	1987	6	154.08
50880	1987	7	120.22
50880	1987	8	82.812
50880	1987	9	73.385
50880	1987	10	63.965
50880	1987	11	20.67
50880	1987	12	10.834
50880	1988	1	15.055
50880	1988	2	15.051
50880	1988	3	45.351
50880	1988	4	89.728
50880	1988	5	113.75
50880	1988	6	151.79
50880	1988	7	133.28
50880	1988	8	98.592
50880	1988	9	74.188
50880	1988	10	56.071
50880	1988	11	31.854
50880	1988	12	13.956
50880	1989	1	10.677
50880	1989	2	24.441
50880	1989	3	55.85
50880	1989	4	101.81
50880	1989	5	128.12
50880	1989	6	128.78
50880	1989	7	116.66
50880	1989	8	125.14
50880	1989	9	74.221
50880	1989	10	53.688
50880	1989	11	22.754
50880	1989	12	12.756
50880	1990	1	8.8431
50880	1990	2	12.681
50880	1990	3	60.614
50880	1990	4	92.024
50880	1990	5	129.83
50880	1990	6	107.12
50880	1990	7	130.84
50880	1990	8	102.79
50880	1990	9	72.273
50880	1990	10	66.255
50880	1990	11	29.441
50880	1990	12	14.855
50880	1991	1	8.5653
50880	1991	2	16.669
50880	1991	3	50.041
50880	1991	4	92.768
50880	1991	5	140.4
50880	1991	6	115.18
50880	1991	7	90.418
50880	1991	8	109.26
50880	1991	9	74.17
50880	1991	10	44.864
50880	1991	11	26.198
50880	1991	12	11.079
50880	1992	1	10.935
50880	1992	2	21.416
50880	1992	3	56.845
50880	1992	4	87.772
50880	1992	5	133.76
50880	1992	6	126.58
50880	1992	7	150.83
50880	1992	8	97.426
50880	1992	9	63.715
50880	1992	10	44.418
50880	1992	11	17.131
50880	1992	12	4.829
50880	1993	1	5.7553
50880	1993	2	14.747
50880	1993	3	50.806
50880	1993	4	84.058
50880	1993	5	138.02
50880	1993	6	103.05
50880	1993	7	122.5
50880	1993	8	94.024
50880	1993	9	71.094
50880	1993	10	54.156
50880	1993	11	18.642
50880	1993	12	8.3311
50880	1994	1	4.8918
50880	1994	2	19.474
50880	1994	3	39.214
50880	1994	4	85.891
50880	1994	5	116.23
50880	1994	6	124.86
50880	1994	7	121.92
50880	1994	8	104.32
50880	1994	9	61.27
50880	1994	10	50.202
50880	1994	11	29.223
50880	1994	12	8.86
50880	1995	1	10.582
50880	1995	2	12.117
50880	1995	3	38.883
50880	1995	4	79.363
50880	1995	5	123.42
50880	1995	6	141.07
50880	1995	7	135.04
50880	1995	8	110.1
50880	1995	9	68.451
50880	1995	10	45.997
50880	1995	11	32.161
50880	1995	12	7.2951
50880	1996	1	9.2571
50880	1996	2	21.134
50880	1996	3	45.751
50880	1996	4	99.229
50880	1996	5	127.23
50880	1996	6	119.99
50880	1996	7	116.78
50880	1996	8	102.61
50880	1996	9	75.509
50880	1996	10	49.809
50880	1996	11	18.29
50880	1996	12	5.8004
50880	1997	1	8.5052
50880	1997	2	17.329
50880	1997	3	41.843
50880	1997	4	98.848
50880	1997	5	113.08
50880	1997	6	128.14
50880	1997	7	138.32
50880	1997	8	97.41
50880	1997	9	76.318
50880	1997	10	37.799
50880	1997	11	18.23
50880	1997	12	5.3064
50880	1998	1	5.4725
50880	1998	2	19.557
50880	1998	3	51.454
50880	1998	4	102.15
50880	1998	5	152.71
50880	1998	6	133.36
50880	1998	7	125.78
50880	1998	8	83.415
50880	1998	9	74.403
50880	1998	10	51.445
50880	1998	11	14.404
50880	1998	12	8.9139
50880	1999	1	11.496
50880	1999	2	16.523
50880	1999	3	30.938
50880	1999	4	94.249
50880	1999	5	120.04
50880	1999	6	118.01
50880	1999	7	138.4
50880	1999	8	105.39
50880	1999	9	83.099
50880	1999	10	55.885
50880	1999	11	24.713
50880	1999	12	9.0777
50880	2000	1	6.1051
50880	2000	2	13.291
50880	2000	3	37.782
50880	2000	4	63.607
50880	2000	5	108.19
50880	2000	6	164.72
50880	2000	7	137.37
50880	2000	8	107.62
50880	2000	9	72.721
50880	2000	10	48.025
50880	2000	11	22.283
50880	2000	12	5.9942
50880	2001	1	5.2896
50880	2001	2	14.444
50880	2001	3	28.734
50880	2001	4	93.604
50880	2001	5	134.68
50880	2001	6	149.83
50880	2001	7	126.3
50880	2001	8	102.94
50880	2001	9	88.216
50880	2001	10	49.406
50880	2001	11	26.099
50880	2001	12	10.367
50880	2002	1	6.5848
50880	2002	2	15.916
50880	2002	3	48.851
50880	2002	4	75.439
50880	2002	5	134.86
50880	2002	6	106.44
50880	2002	7	109.09
50880	2002	8	85.885
50880	2002	9	76.507
50880	2002	10	37.783
50880	2002	11	10.487
50880	2002	12	7.093
50880	2003	1	7.4035
50880	2003	2	11.11
50880	2003	3	45.59
50880	2003	4	97.974
50880	2003	5	119.6
50880	2003	6	119.1
50880	2003	7	117.06
50880	2003	8	86.446
50880	2003	9	78.781
50880	2003	10	44.046
50880	2003	11	20.539
50880	2003	12	9.3646
50880	2004	1	6.1904
50880	2004	2	14.293
50880	2004	3	41.46
50880	2004	4	88.254
50880	2004	5	122.77
50880	2004	6	150.61
50880	2004	7	109.95
50880	2004	8	110.01
50880	2004	9	77.267
50880	2004	10	59.73
50880	2004	11	25.278
50880	2004	12	8.9824
50880	2005	1	7.5383
50880	2005	2	12.907
50880	2005	3	46.719
50880	2005	4	72.086
50880	2005	5	109.87
50880	2005	6	148.13
50880	2005	7	108.52
50880	2005	8	112.4
50880	2005	9	78.337
50880	2005	10	60.945
50880	2005	11	23.034
50880	2005	12	5.5394
50880	2006	1	6.2812
50880	2006	2	12.752
50880	2006	3	31.806
50880	2006	4	63.084
50880	2006	5	148.35
50880	2006	6	106.63
50880	2006	7	141.31
50880	2006	8	118.19
50880	2006	9	76.868
50880	2006	10	48.208
50880	2006	11	16.753
50880	2006	12	7.6557
50880	2007	1	12.068
50880	2007	2	14.167
50880	2007	3	31.46
50880	2007	4	71.986
50880	2007	5	107.77
50880	2007	6	156.13
50880	2007	7	160.67
50880	2007	8	117.79
50880	2007	9	66.727
50880	2007	10	56.04
50880	2007	11	25.628
50880	2007	12	8.0471
50880	2008	1	8.9429
50880	2008	2	19.277
50880	2008	3	45.178
50880	2008	4	94.306
50880	2008	5	94.516
50880	2008	6	140.23
50880	2008	7	131.65
50880	2008	8	113.83
50880	2008	9	84.048
50880	2008	10	48.871
50880	2008	11	18.918
50880	2008	12	13.727
50880	2009	1	7.1262
50880	2009	2	12.411
50880	2009	3	34.484
50880	2009	4	98.138
50880	2009	5	157.7
50880	2009	6	103.51
50880	2009	7	107.22
50880	2009	8	107.21
50880	2009	9	69.235
50880	2009	10	40.359
50880	2009	11	19.465
50880	2009	12	5.0727
50880	2010	1	6.8467
50880	2010	2	11.451
50880	2010	3	34.314
50880	2010	4	72.859
50880	2010	5	121.91
50880	2010	6	154.89
50880	2010	7	118.15
50880	2010	8	104.49
50880	2010	9	77.788
50880	2010	10	45.15
50880	2010	11	18.205
50880	2010	12	5.4598
50880	2011	1	6.7769
50880	2011	2	14.6
50880	2011	3	41.521
50880	2011	4	77.479
50880	2011	5	105.17
50880	2011	6	109.12
50880	2011	7	137.29
50880	2011	8	112.39
50880	2011	9	74.189
50880	2011	10	47.822
50880	2011	11	18.287
50880	2011	12	8.9382
50880	2012	1	5.8941
50880	2012	2	16.419
50880	2012	3	39.358
50880	2012	4	86.481
50880	2012	5	119.2
50880	2012	6	124.37
50880	2012	7	118.42
50880	2012	8	116.58
50880	2012	9	61.096
50880	2012	10	38.736
50880	2012	11	10.248
50880	2012	12	5.713
50880	2013	1	6.001
50880	2013	2	12.442
50880	2013	3	33.629
50880	2013	4	60.702
50880	2013	5	110.72
50880	2013	6	123.06
50880	2013	7	109.01
50880	2013	8	91.266
50880	2013	9	77.502
50880	2013	10	41.243
50880	2013	11	17.905
50880	2013	12	5.4834
50880	2014	1	7.1114
50880	2014	2	14.582
50880	2014	3	42.732
50880	2014	4	97.952
50880	2014	5	92.465
50880	2014	6	123.22
50880	2014	7	111.19
50880	2014	8	93.579
50880	2014	9	67.666
50880	2014	10	51.746
50880	2014	11	23.864
50880	2014	12	6.2077

## Sheet: Monthly precipitation
stationID	YEAR	MONTH	DATA
50880	1970	1	4.3
50880	1970	2	3.2
50880	1970	3	4.5
50880	1970	4	1
50880	1970	5	40.8
50880	1970	6	45.7
50880	1970	7	49.8
50880	1970	8	89.1
50880	1970	9	101.8
50880	1970	10	3.5
50880	1970	11	8.9
50880	1970	12	1.6
50880	1971	1	3.5
50880	1971	2	13
50880	1971	3	10
50880	1971	4	16.7
50880	1971	5	102.2
50880	1971	6	71.8
50880	1971	7	144.1
50880	1971	8	124.1
50880	1971	9	65.1
50880	1971	10	31.8
50880	1971	11	5.4
50880	1971	12	9
50880	1972	1	1
50880	1972	2	9.6
50880	1972	3	9.9
50880	1972	4	4.1
50880	1972	5	29.5
50880	1972	6	30.7
50880	1972	7	203.7
50880	1972	8	122.3
50880	1972	9	93.2
50880	1972	10	97.9
50880	1972	11	22.8
50880	1972	12	5.1
50880	1973	1	3.1
50880	1973	2	3.7
50880	1973	3	9.5
50880	1973	4	41.4
50880	1973	5	75.9
50880	1973	6	122.3
50880	1973	7	101.6
50880	1973	8	75
50880	1973	9	86.2
50880	1973	10	6.1
50880	1973	11	6.5
50880	1973	12	5.3
50880	1974	1	0.4
50880	1974	2	2.4
50880	1974	3	5.5
50880	1974	4	11.2
50880	1974	5	42.9
50880	1974	6	127.4
50880	1974	7	91.8
50880	1974	8	110.7
50880	1974	9	113.5
50880	1974	10	46.4
50880	1974	11	13.6
50880	1974	12	1.2
50880	1975	1	2.8
50880	1975	2	1.9
50880	1975	3	6.7
50880	1975	4	12.6
50880	1975	5	32.5
50880	1975	6	83.8
50880	1975	7	42.5
50880	1975	8	88.6
50880	1975	9	39
50880	1975	10	15.6
50880	1975	11	0.8
50880	1975	12	3.1
50880	1976	1	1.1
50880	1976	2	6.2
50880	1976	3	12.4
50880	1976	4	41.3
50880	1976	5	52.5
50880	1976	6	68.9
50880	1976	7	101.1
50880	1976	8	111.2
50880	1976	9	39.1
50880	1976	10	11.8
50880	1976	11	3.8
50880	1976	12	2.1
50880	1977	1	0.9
50880	1977	2	2.2
50880	1977	3	13.9
50880	1977	4	7.5
50880	1977	5	61.2
50880	1977	6	40
50880	1977	7	79.9
50880	1977	8	47.3
50880	1977	9	5.5
50880	1977	10	27.8
50880	1977	11	15.1
50880	1977	12	9.1
50880	1978	1	0.1
50880	1978	2	2.7
50880	1978	3	2.6
50880	1978	4	18.2
50880	1978	5	21.3
50880	1978	6	75.8
50880	1978	7	156.2
50880	1978	8	120
50880	1978	9	29.7
50880	1978	10	21.5
50880	1978	11	3.3
50880	1978	12	5.6
50880	1979	1	0.8
50880	1979	2	2.1
50880	1979	3	4.8
50880	1979	4	24.9
50880	1979	5	7.1
50880	1979	6	132.1
50880	1979	7	76.5
50880	1979	8	54.6
50880	1979	9	34.9
50880	1979	10	9.3
50880	1979	11	4.3
50880	1979	12	12.6
50880	1980	1	4.2
50880	1980	2	3.1
50880	1980	3	2.4
50880	1980	4	15
50880	1980	5	92.2
50880	1980	6	44.5
50880	1980	7	106.1
50880	1980	8	82.8
50880	1980	9	101.3
50880	1980	10	120.3
50880	1980	11	6.2
50880	1980	12	6.4
50880	1981	1	0.3
50880	1981	2	3.3
50880	1981	3	17.8
50880	1981	4	26.6
50880	1981	5	54.5
50880	1981	6	169
50880	1981	7	154.4
50880	1981	8	223.6
50880	1981	9	46.4
50880	1981	10	36.3
50880	1981	11	2.8
50880	1981	12	5
50880	1982	1	8.6
50880	1982	2	3.2
50880	1982	3	19.4
50880	1982	4	8.3
50880	1982	5	20.6
50880	1982	6	31.5
50880	1982	7	74.1
50880	1982	8	142.6
50880	1982	9	69.8
50880	1982	10	42.9
50880	1982	11	6.7
50880	1982	12	21.2
50880	1983	1	1.1
50880	1983	2	1.6
50880	1983	3	10.5
50880	1983	4	68.9
50880	1983	5	46.2
50880	1983	6	177.9
50880	1983	7	131.8
50880	1983	8	44.5
50880	1983	9	23.8
50880	1983	10	10.5
50880	1983	11	28.6
50880	1983	12	6.9
50880	1984	1	8.1
50880	1984	2	6.3
50880	1984	3	7.5
50880	1984	4	17.8
50880	1984	5	50.9
50880	1984	6	81.5
50880	1984	7	85.3
50880	1984	8	116.7
50880	1984	9	61.4
50880	1984	10	66.6
50880	1984	11	3.7
50880	1984	12	2.3
50880	1985	1	6
50880	1985	2	30.4
50880	1985	3	18.6
50880	1985	4	53.6
50880	1985	5	32.9
50880	1985	6	44.7
50880	1985	7	78.6
50880	1985	8	190.9
50880	1985	9	71
50880	1985	10	11.6
50880	1985	11	17.6
50880	1985	12	3.7
50880	1986	1	1.6
50880	1986	2	5
50880	1986	3	10.9
50880	1986	4	19.5
50880	1986	5	42.6
50880	1986	6	91.2
50880	1986	7	35.1
50880	1986	8	121.5
50880	1986	9	96.5
50880	1986	10	1.1
50880	1986	11	2
50880	1986	12	2.8
50880	1987	1	6.5
50880	1987	2	11.7
50880	1987	3	6.8
50880	1987	4	9.9
50880	1987	5	51.8
50880	1987	6	121.2
50880	1987	7	102.2
50880	1987	8	254.9
50880	1987	9	94.2
50880	1987	10	43.1
50880	1987	11	9.3
50880	1987	12	7.6
50880	1988	1	9.2
50880	1988	2	1.3
50880	1988	3	2.1
50880	1988	4	13.7
50880	1988	5	70
50880	1988	6	94.5
50880	1988	7	67.2
50880	1988	8	237.8
50880	1988	9	33
50880	1988	10	37.8
50880	1988	11	25.4
50880	1988	12	1.7
50880	1989	1	2.9
50880	1989	2	3.7
50880	1989	3	4.6
50880	1989	4	9
50880	1989	5	50
50880	1989	6	95.1
50880	1989	7	138.8
50880	1989	8	19.8
50880	1989	9	68.8
50880	1989	10	19.5
50880	1989	11	3.6
50880	1989	12	6.9
50880	1990	1	2
50880	1990	2	7.1
50880	1990	3	10.2
50880	1990	4	30.2
50880	1990	5	49.3
50880	1990	6	148.9
50880	1990	7	92.5
50880	1990	8	177
50880	1990	9	65.4
50880	1990	10	3.7
50880	1990	11	5.9
50880	1990	12	19.3
50880	1991	1	0.9
50880	1991	2	3.3
50880	1991	3	3.2
50880	1991	4	17.7
50880	1991	5	27.6
50880	1991	6	176.5
50880	1991	7	181.9
50880	1991	8	96.8
50880	1991	9	69.9
50880	1991	10	51.5
50880	1991	11	3.9
50880	1991	12	2.5
50880	1992	1	1.1
50880	1992	2	3.6
50880	1992	3	5.5
50880	1992	4	26.8
50880	1992	5	20.9
50880	1992	6	99
50880	1992	7	102.5
50880	1992	8	61.5
50880	1992	9	43.4
50880	1992	10	2.8
50880	1992	11	14
50880	1992	12	5.7
50880	1993	1	1.3
50880	1993	2	3.3
50880	1993	3	3.3
50880	1993	4	11.5
50880	1993	5	4.9
50880	1993	6	109.4
50880	1993	7	132.7
50880	1993	8	113.2
50880	1993	9	104.4
50880	1993	10	64.8
50880	1993	11	16.9
50880	1993	12	5.4
50880	1994	1	1.8
50880	1994	2	1
50880	1994	3	18.1
50880	1994	4	16
50880	1994	5	80.4
50880	1994	6	52.4
50880	1994	7	181.4
50880	1994	8	165
50880	1994	9	179.7
50880	1994	10	30.1
50880	1994	11	3.7
50880	1994	12	13.8
50880	1995	1	5.3
50880	1995	2	2.2
50880	1995	3	9.6
50880	1995	4	23.6
50880	1995	5	55.7
50880	1995	6	59.8
50880	1995	7	179.3
50880	1995	8	57.7
50880	1995	9	80.2
50880	1995	10	31.6
50880	1995	11	5.6
50880	1995	12	8.9
50880	1996	1	1.5
50880	1996	2	0
50880	1996	3	12.3
50880	1996	4	8.1
50880	1996	5	36
50880	1996	6	100.8
50880	1996	7	144.6
50880	1996	8	122.9
50880	1996	9	27.6
50880	1996	10	19.7
50880	1996	11	23.2
50880	1996	12	7.3
50880	1997	1	15.2
50880	1997	2	2.6
50880	1997	3	8.4
50880	1997	4	4.2
50880	1997	5	84.1
50880	1997	6	126.8
50880	1997	7	91.5
50880	1997	8	220.1
50880	1997	9	20.1
50880	1997	10	51
50880	1997	11	9.1
50880	1997	12	4.5
50880	1998	1	3.5
50880	1998	2	1
50880	1998	3	18.5
50880	1998	4	20.5
50880	1998	5	44.9
50880	1998	6	66.4
50880	1998	7	104.9
50880	1998	8	176.1
50880	1998	9	74.5
50880	1998	10	17.9
50880	1998	11	10
50880	1998	12	5.2
50880	1999	1	3.6
50880	1999	2	6.2
50880	1999	3	12.2
50880	1999	4	16.9
50880	1999	5	16.4
50880	1999	6	87.8
50880	1999	7	65.6
50880	1999	8	125.8
50880	1999	9	13.6
50880	1999	10	17.4
50880	1999	11	4.9
50880	1999	12	12.4
50880	2000	1	19.9
50880	2000	2	0.5
50880	2000	3	17.5
50880	2000	4	64.4
50880	2000	5	68.1
50880	2000	6	28.2
50880	2000	7	80.8
50880	2000	8	63.3
50880	2000	9	64.3
50880	2000	10	51.9
50880	2000	11	4.6
50880	2000	12	8.1
50880	2001	1	3.2
50880	2001	2	0.9
50880	2001	3	50.9
50880	2001	4	7.4
50880	2001	5	57.7
50880	2001	6	42.5
50880	2001	7	88.9
50880	2001	8	46.7
50880	2001	9	18.8
50880	2001	10	14.9
50880	2001	11	4.1
50880	2001	12	2.5
50880	2002	1	26.4
50880	2002	2	3.5
50880	2002	3	8.3
50880	2002	4	40.8
50880	2002	5	38.1
50880	2002	6	178.1
50880	2002	7	78.7
50880	2002	8	158.6
50880	2002	9	3.7
50880	2002	10	100.2
50880	2002	11	8.8
50880	2002	12	1.9
50880	2003	1	9.6
50880	2003	2	5.1
50880	2003	3	12.4
50880	2003	4	13.7
50880	2003	5	2.5
50880	2003	6	16.9
50880	2003	7	107.7
50880	2003	8	194.1
50880	2003	9	115.5
50880	2003	10	28.6
50880	2003	11	16.2
50880	2003	12	7.2
50880	2004	1	9
50880	2004	2	20.6
50880	2004	3	8
50880	2004	4	28.9
50880	2004	5	83.8
50880	2004	6	21.2
50880	2004	7	173.5
50880	2004	8	48.4
50880	2004	9	20.5
50880	2004	10	14.8
50880	2004	11	19.1
50880	2004	12	20.9
50880	2005	1	7.9
50880	2005	2	8.7
50880	2005	3	7.8
50880	2005	4	49.2
50880	2005	5	52.3
50880	2005	6	91.8
50880	2005	7	137
50880	2005	8	104.4
50880	2005	9	50.4
50880	2005	10	3
50880	2005	11	1.1
50880	2005	12	22.4
50880	2006	1	7
50880	2006	2	8.7
50880	2006	3	21.5
50880	2006	4	25.9
50880	2006	5	27.9
50880	2006	6	160.5
50880	2006	7	83.3
50880	2006	8	78.9
50880	2006	9	22.6
50880	2006	10	37.3
50880	2006	11	8.1
50880	2006	12	0.5
50880	2007	1	18.1
50880	2007	2	13.7
50880	2007	3	28.3
50880	2007	4	10.8
50880	2007	5	83.6
50880	2007	6	48.3
50880	2007	7	18
50880	2007	8	104.4
50880	2007	9	34.6
50880	2007	10	50.9
50880	2007	11	0.2
50880	2007	12	17.4
50880	2008	1	0
50880	2008	2	3.7
50880	2008	3	36.4
50880	2008	4	24.4
50880	2008	5	98.3
50880	2008	6	35.5
50880	2008	7	106.6
50880	2008	8	37.3
50880	2008	9	47.2
50880	2008	10	28.7
50880	2008	11	9.1
50880	2008	12	2.2
50880	2009	1	13.9
50880	2009	2	5.7
50880	2009	3	13.4
50880	2009	4	30.1
50880	2009	5	5
50880	2009	6	123.3
50880	2009	7	205.8
50880	2009	8	159.9
50880	2009	9	40.3
50880	2009	10	10.7
50880	2009	11	15.5
50880	2009	12	19.9
50880	2010	1	8
50880	2010	2	13.3
50880	2010	3	16.7
50880	2010	4	19.3
50880	2010	5	100.8
50880	2010	6	110.2
50880	2010	7	117
50880	2010	8	151.5
50880	2010	9	39.9
50880	2010	10	21.2
50880	2010	11	8
50880	2010	12	34.3
50880	2011	1	3.6
50880	2011	2	0.5
50880	2011	3	5.1
50880	2011	4	34.9
50880	2011	5	36.1
50880	2011	6	99.1
50880	2011	7	35.7
50880	2011	8	41.7
50880	2011	9	62.2
50880	2011	10	21.6
50880	2011	11	7.6
50880	2011	12	6.4
50880	2012	1	1
50880	2012	2	2.9
50880	2012	3	18
50880	2012	4	36.5
50880	2012	5	89.8
50880	2012	6	42.8
50880	2012	7	170.6
50880	2012	8	52.1
50880	2012	9	151.7
50880	2012	10	22.7
50880	2012	11	58.8
50880	2012	12	13.8
50880	2013	1	6.1
50880	2013	2	4.6
50880	2013	3	22.3
50880	2013	4	10.8
50880	2013	5	63.3
50880	2013	6	56
50880	2013	7	189.7
50880	2013	8	108.8
50880	2013	9	39.1
50880	2013	10	84.3
50880	2013	11	96.3
50880	2013	12	2.6
50880	2014	1	4.5
50880	2014	2	1.6
50880	2014	3	0.6
50880	2014	4	6.4
50880	2014	5	98.2
50880	2014	6	95.3
50880	2014	7	158.6
50880	2014	8	89.3
50880	2014	9	74.8
50880	2014	10	39.1
50880	2014	11	7.1
50880	2014	12	28.6
