# Supplementary material for: Spatial and temporal characteristics of drought and its correlation with climate indices in Northeast China
Source: PLoS One. 2021 Nov 18;16(11):e0259774. doi: 10.1371/journal.pone.0259774 (PMC8601439; doi:10.1371/journal.pone.0259774)
Supplement: S1 File — (ZIP) [file pone.0259774.s001.zip › Raw data(Including precipitation and evapotranspiration data of each station)/50884.xlsx]

## Sheet: Monthly evapotranspiration
stationID	YEAR	MONTH	DATA
50884	1970	1	5.8773
50884	1970	2	16.09
50884	1970	3	40.236
50884	1970	4	125.42
50884	1970	5	130.57
50884	1970	6	142.44
50884	1970	7	125.71
50884	1970	8	127.19
50884	1970	9	89.675
50884	1970	10	82.108
50884	1970	11	28.097
50884	1970	12	14.084
50884	1971	1	11.007
50884	1971	2	11.987
50884	1971	3	47.743
50884	1971	4	118.2
50884	1971	5	104.8
50884	1971	6	134.33
50884	1971	7	107.85
50884	1971	8	91.096
50884	1971	9	68.644
50884	1971	10	65.26
50884	1971	11	27.794
50884	1971	12	13.053
50884	1972	1	12.326
50884	1972	2	16.813
50884	1972	3	50.948
50884	1972	4	102.16
50884	1972	5	171.76
50884	1972	6	138.77
50884	1972	7	139.94
50884	1972	8	112.52
50884	1972	9	65.343
50884	1972	10	39.581
50884	1972	11	16.389
50884	1972	12	8.0887
50884	1973	1	9.0235
50884	1973	2	15.503
50884	1973	3	34.727
50884	1973	4	73.067
50884	1973	5	131.2
50884	1973	6	123.54
50884	1973	7	139.68
50884	1973	8	107.53
50884	1973	9	85.067
50884	1973	10	70.339
50884	1973	11	38.799
50884	1973	12	13.75
50884	1974	1	11.177
50884	1974	2	15.506
50884	1974	3	40.949
50884	1974	4	83.738
50884	1974	5	135.04
50884	1974	6	89.438
50884	1974	7	139.25
50884	1974	8	103.35
50884	1974	9	76.789
50884	1974	10	54.516
50884	1974	11	26.906
50884	1974	12	8.4944
50884	1975	1	12.199
50884	1975	2	14.911
50884	1975	3	47.117
50884	1975	4	120.69
50884	1975	5	148.09
50884	1975	6	122.43
50884	1975	7	136.03
50884	1975	8	140.71
50884	1975	9	110.6
50884	1975	10	78.538
50884	1975	11	34.402
50884	1975	12	12.324
50884	1976	1	14.58
50884	1976	2	24.899
50884	1976	3	56.727
50884	1976	4	87.967
50884	1976	5	152.04
50884	1976	6	133.71
50884	1976	7	178.66
50884	1976	8	112.84
50884	1976	9	83.47
50884	1976	10	77.077
50884	1976	11	25.343
50884	1976	12	8.3591
50884	1977	1	6.9049
50884	1977	2	12.497
50884	1977	3	49.3
50884	1977	4	98.728
50884	1977	5	141.89
50884	1977	6	124.66
50884	1977	7	140.11
50884	1977	8	128.17
50884	1977	9	123.8
50884	1977	10	81.019
50884	1977	11	23.945
50884	1977	12	8.3411
50884	1978	1	8.5904
50884	1978	2	12.132
50884	1978	3	51.142
50884	1978	4	93.276
50884	1978	5	157.33
50884	1978	6	173.08
50884	1978	7	150.63
50884	1978	8	104.97
50884	1978	9	105.76
50884	1978	10	61.971
50884	1978	11	35.671
50884	1978	12	16.304
50884	1979	1	14.901
50884	1979	2	17.805
50884	1979	3	45.884
50884	1979	4	80.703
50884	1979	5	148.76
50884	1979	6	132.51
50884	1979	7	136.03
50884	1979	8	127.11
50884	1979	9	97.861
50884	1979	10	65.761
50884	1979	11	27.224
50884	1979	12	15.921
50884	1980	1	8.8827
50884	1980	2	20.036
50884	1980	3	56.425
50884	1980	4	82.765
50884	1980	5	139.81
50884	1980	6	134.12
50884	1980	7	126.95
50884	1980	8	106.52
50884	1980	9	76.125
50884	1980	10	42.471
50884	1980	11	24.445
50884	1980	12	8.9732
50884	1981	1	8.791
50884	1981	2	13.341
50884	1981	3	35.366
50884	1981	4	100.54
50884	1981	5	121.28
50884	1981	6	118.68
50884	1981	7	124.82
50884	1981	8	85.602
50884	1981	9	77.758
50884	1981	10	52.886
50884	1981	11	23.583
50884	1981	12	16.504
50884	1982	1	10.409
50884	1982	2	19.107
50884	1982	3	48.957
50884	1982	4	100.14
50884	1982	5	141.41
50884	1982	6	166.22
50884	1982	7	164.35
50884	1982	8	110.36
50884	1982	9	78.751
50884	1982	10	60.627
50884	1982	11	27.685
50884	1982	12	14.626
50884	1983	1	15.194
50884	1983	2	14.855
50884	1983	3	51.278
50884	1983	4	94.755
50884	1983	5	115.75
50884	1983	6	70.232
50884	1983	7	109.9
50884	1983	8	118.06
50884	1983	9	78.487
50884	1983	10	71.535
50884	1983	11	30.338
50884	1983	12	10.641
50884	1984	1	6.3834
50884	1984	2	11.248
50884	1984	3	31.836
50884	1984	4	88.131
50884	1984	5	129.1
50884	1984	6	113.39
50884	1984	7	123.12
50884	1984	8	111.99
50884	1984	9	90.523
50884	1984	10	56.878
50884	1984	11	34.287
50884	1984	12	11.866
50884	1985	1	7.1908
50884	1985	2	12.379
50884	1985	3	43.267
50884	1985	4	89.174
50884	1985	5	164.35
50884	1985	6	141.61
50884	1985	7	113.66
50884	1985	8	105.99
50884	1985	9	74.268
50884	1985	10	65.338
50884	1985	11	26.874
50884	1985	12	8.7113
50884	1986	1	9.2383
50884	1986	2	17.065
50884	1986	3	43.297
50884	1986	4	96.772
50884	1986	5	147.17
50884	1986	6	139.62
50884	1986	7	123.52
50884	1986	8	105.1
50884	1986	9	73.653
50884	1986	10	57.126
50884	1986	11	28.612
50884	1986	12	13.434
50884	1987	1	9.6707
50884	1987	2	18.092
50884	1987	3	40.748
50884	1987	4	91.973
50884	1987	5	204.87
50884	1987	6	197
50884	1987	7	119.19
50884	1987	8	81.205
50884	1987	9	73.082
50884	1987	10	66.671
50884	1987	11	19.182
50884	1987	12	9.852
50884	1988	1	15.405
50884	1988	2	14.42
50884	1988	3	46.074
50884	1988	4	87.672
50884	1988	5	108.92
50884	1988	6	147.84
50884	1988	7	138.33
50884	1988	8	97.694
50884	1988	9	72.109
50884	1988	10	54.19
50884	1988	11	29.755
50884	1988	12	13.105
50884	1989	1	12.259
50884	1989	2	23.16
50884	1989	3	49.564
50884	1989	4	104.61
50884	1989	5	127.61
50884	1989	6	131.19
50884	1989	7	119.6
50884	1989	8	128.26
50884	1989	9	75.024
50884	1989	10	58.404
50884	1989	11	25.228
50884	1989	12	13.692
50884	1990	1	8.8096
50884	1990	2	14.385
50884	1990	3	66.195
50884	1990	4	97.712
50884	1990	5	130.77
50884	1990	6	116.72
50884	1990	7	143.9
50884	1990	8	111.69
50884	1990	9	72.796
50884	1990	10	70.181
50884	1990	11	34.141
50884	1990	12	17.177
50884	1991	1	8.4346
50884	1991	2	17.69
50884	1991	3	49.51
50884	1991	4	92.757
50884	1991	5	143.78
50884	1991	6	120.46
50884	1991	7	99.596
50884	1991	8	113.74
50884	1991	9	75.077
50884	1991	10	47.769
50884	1991	11	25.031
50884	1991	12	9.5333
50884	1992	1	9.5174
50884	1992	2	19.891
50884	1992	3	56.454
50884	1992	4	82.231
50884	1992	5	128.28
50884	1992	6	119.19
50884	1992	7	146.33
50884	1992	8	108.51
50884	1992	9	71.662
50884	1992	10	61.927
50884	1992	11	23.349
50884	1992	12	7.7703
50884	1993	1	7.9359
50884	1993	2	18.764
50884	1993	3	50.811
50884	1993	4	88.419
50884	1993	5	153.57
50884	1993	6	110.74
50884	1993	7	133.84
50884	1993	8	105.07
50884	1993	9	78.665
50884	1993	10	61.473
50884	1993	11	22.066
50884	1993	12	9.5117
50884	1994	1	6.2643
50884	1994	2	19.606
50884	1994	3	38.059
50884	1994	4	92.492
50884	1994	5	118.35
50884	1994	6	121.1
50884	1994	7	131.66
50884	1994	8	105.08
50884	1994	9	63.327
50884	1994	10	50.286
50884	1994	11	33.246
50884	1994	12	9.2493
50884	1995	1	11.262
50884	1995	2	14.465
50884	1995	3	39.723
50884	1995	4	75.554
50884	1995	5	118.14
50884	1995	6	132.42
50884	1995	7	125.49
50884	1995	8	97.298
50884	1995	9	66.105
50884	1995	10	43.636
50884	1995	11	31.876
50884	1995	12	8.9886
50884	1996	1	10.968
50884	1996	2	23.073
50884	1996	3	48.961
50884	1996	4	101.89
50884	1996	5	121.02
50884	1996	6	122.63
50884	1996	7	114.93
50884	1996	8	100.69
50884	1996	9	79.521
50884	1996	10	56.105
50884	1996	11	19.443
50884	1996	12	6.6059
50884	1997	1	8.5014
50884	1997	2	21.958
50884	1997	3	46.709
50884	1997	4	101.17
50884	1997	5	118.39
50884	1997	6	128.56
50884	1997	7	142.15
50884	1997	8	95.127
50884	1997	9	78.675
50884	1997	10	40.933
50884	1997	11	27.02
50884	1997	12	11.523
50884	1998	1	7.0939
50884	1998	2	25.368
50884	1998	3	61.178
50884	1998	4	106.57
50884	1998	5	145.43
50884	1998	6	125.68
50884	1998	7	118.72
50884	1998	8	81.3
50884	1998	9	74.654
50884	1998	10	50.438
50884	1998	11	15.082
50884	1998	12	10.776
50884	1999	1	11.861
50884	1999	2	16.944
50884	1999	3	31.457
50884	1999	4	87.249
50884	1999	5	112.34
50884	1999	6	107.4
50884	1999	7	130.76
50884	1999	8	107.24
50884	1999	9	89.03
50884	1999	10	56.793
50884	1999	11	23.814
50884	1999	12	8.8896
50884	2000	1	5.6915
50884	2000	2	13.474
50884	2000	3	39.915
50884	2000	4	64.352
50884	2000	5	107.13
50884	2000	6	153.52
50884	2000	7	136.26
50884	2000	8	109.03
50884	2000	9	73.038
50884	2000	10	48.436
50884	2000	11	20.617
50884	2000	12	6.4307
50884	2001	1	5.7106
50884	2001	2	15.285
50884	2001	3	32.505
50884	2001	4	89.249
50884	2001	5	135.53
50884	2001	6	151.46
50884	2001	7	143.47
50884	2001	8	114.85
50884	2001	9	91.863
50884	2001	10	55.202
50884	2001	11	26.435
50884	2001	12	8.9894
50884	2002	1	6.9898
50884	2002	2	21.648
50884	2002	3	50.187
50884	2002	4	73.813
50884	2002	5	130.14
50884	2002	6	108.84
50884	2002	7	112.14
50884	2002	8	87.325
50884	2002	9	79.108
50884	2002	10	35.403
50884	2002	11	8.7596
50884	2002	12	7.1772
50884	2003	1	7.9662
50884	2003	2	14.059
50884	2003	3	48.658
50884	2003	4	96.405
50884	2003	5	131.55
50884	2003	6	132.34
50884	2003	7	122.25
50884	2003	8	90.85
50884	2003	9	78.496
50884	2003	10	40.337
50884	2003	11	17.863
50884	2003	12	9.663
50884	2004	1	6.6827
50884	2004	2	15.03
50884	2004	3	41.91
50884	2004	4	83.258
50884	2004	5	115.72
50884	2004	6	137.54
50884	2004	7	111.3
50884	2004	8	114.27
50884	2004	9	84.327
50884	2004	10	54.264
50884	2004	11	23.673
50884	2004	12	7.189
50884	2005	1	7.0111
50884	2005	2	12.021
50884	2005	3	44.136
50884	2005	4	67.374
50884	2005	5	104.64
50884	2005	6	141.38
50884	2005	7	111.29
50884	2005	8	111.85
50884	2005	9	80.118
50884	2005	10	56.235
50884	2005	11	20.138
50884	2005	12	5.4313
50884	2006	1	6.7606
50884	2006	2	14.59
50884	2006	3	35.225
50884	2006	4	62.077
50884	2006	5	134.99
50884	2006	6	106.41
50884	2006	7	137.28
50884	2006	8	117.3
50884	2006	9	78.137
50884	2006	10	45.615
50884	2006	11	17.298
50884	2006	12	8.1572
50884	2007	1	9.4462
50884	2007	2	15.464
50884	2007	3	33.698
50884	2007	4	80.687
50884	2007	5	104.94
50884	2007	6	148.65
50884	2007	7	160.22
50884	2007	8	122.61
50884	2007	9	68.777
50884	2007	10	46.631
50884	2007	11	23.283
50884	2007	12	7.3336
50884	2008	1	8.5727
50884	2008	2	19.28
50884	2008	3	43.379
50884	2008	4	91.779
50884	2008	5	98.334
50884	2008	6	143.04
50884	2008	7	136.92
50884	2008	8	118.51
50884	2008	9	86.531
50884	2008	10	47.416
50884	2008	11	16.984
50884	2008	12	11.249
50884	2009	1	5.9282
50884	2009	2	12.878
50884	2009	3	34.606
50884	2009	4	89.79
50884	2009	5	146.2
50884	2009	6	107.48
50884	2009	7	111.52
50884	2009	8	112.97
50884	2009	9	77.473
50884	2009	10	41.732
50884	2009	11	17.524
50884	2009	12	4.3143
50884	2010	1	7.1598
50884	2010	2	10.808
50884	2010	3	31.137
50884	2010	4	67.832
50884	2010	5	111.64
50884	2010	6	156.02
50884	2010	7	125.11
50884	2010	8	111.14
50884	2010	9	81.614
50884	2010	10	42.042
50884	2010	11	15.931
50884	2010	12	4.8278
50884	2011	1	5.3836
50884	2011	2	15.872
50884	2011	3	40.548
50884	2011	4	76.378
50884	2011	5	105.09
50884	2011	6	115.37
50884	2011	7	147.14
50884	2011	8	112.01
50884	2011	9	77.591
50884	2011	10	50.083
50884	2011	11	17.075
50884	2011	12	6.99
50884	2012	1	5.3734
50884	2012	2	15.248
50884	2012	3	39.708
50884	2012	4	84.064
50884	2012	5	118.71
50884	2012	6	131.9
50884	2012	7	122.06
50884	2012	8	115.76
50884	2012	9	63.093
50884	2012	10	39.367
50884	2012	11	10.075
50884	2012	12	5.1023
50884	2013	1	5.649
50884	2013	2	12.629
50884	2013	3	36.483
50884	2013	4	65.806
50884	2013	5	120.74
50884	2013	6	136.07
50884	2013	7	119.86
50884	2013	8	105.04
50884	2013	9	77.254
50884	2013	10	38.484
50884	2013	11	17.087
50884	2013	12	5.0505
50884	2014	1	7.0034
50884	2014	2	14.034
50884	2014	3	43.3
50884	2014	4	96.227
50884	2014	5	94.464
50884	2014	6	117.4
50884	2014	7	122.77
50884	2014	8	106.15
50884	2014	9	68.459
50884	2014	10	43.275
50884	2014	11	21.348
50884	2014	12	5.882

## Sheet: Monthly precipitation
stationID	YEAR	MONTH	DATA
50884	1970	1	5.2
50884	1970	2	2.7
50884	1970	3	3.8
50884	1970	4	1.1
50884	1970	5	49.4
50884	1970	6	66.9
50884	1970	7	99.5
50884	1970	8	51.4
50884	1970	9	108.7
50884	1970	10	2.3
50884	1970	11	8.6
50884	1970	12	0.7
50884	1971	1	2.7
50884	1971	2	13.9
50884	1971	3	13.3
50884	1971	4	17.7
50884	1971	5	107
50884	1971	6	70
50884	1971	7	124.1
50884	1971	8	128.6
50884	1971	9	82.6
50884	1971	10	27.6
50884	1971	11	5.9
50884	1971	12	10.1
50884	1972	1	0.6
50884	1972	2	10.7
50884	1972	3	9.4
50884	1972	4	4.7
50884	1972	5	31.7
50884	1972	6	42
50884	1972	7	113.7
50884	1972	8	151.1
50884	1972	9	85.5
50884	1972	10	92.9
50884	1972	11	26.7
50884	1972	12	4.1
50884	1973	1	1.7
50884	1973	2	3.4
50884	1973	3	9.9
50884	1973	4	42.2
50884	1973	5	75.6
50884	1973	6	113.6
50884	1973	7	107.2
50884	1973	8	83.3
50884	1973	9	114.7
50884	1973	10	5.8
50884	1973	11	5.3
50884	1973	12	6.1
50884	1974	1	1.1
50884	1974	2	2.5
50884	1974	3	6.8
50884	1974	4	11.1
50884	1974	5	39.5
50884	1974	6	160.8
50884	1974	7	51.7
50884	1974	8	89.2
50884	1974	9	143.4
50884	1974	10	48.3
50884	1974	11	13.2
50884	1974	12	0.7
50884	1975	1	7.7
50884	1975	2	1.8
50884	1975	3	8.8
50884	1975	4	8.5
50884	1975	5	17
50884	1975	6	52.1
50884	1975	7	66.5
50884	1975	8	75.1
50884	1975	9	46.9
50884	1975	10	14.2
50884	1975	11	1.1
50884	1975	12	3.3
50884	1976	1	1.8
50884	1976	2	6.5
50884	1976	3	14.8
50884	1976	4	35.4
50884	1976	5	51.7
50884	1976	6	54.6
50884	1976	7	78.6
50884	1976	8	115.6
50884	1976	9	26.3
50884	1976	10	12
50884	1976	11	6.7
50884	1976	12	2.4
50884	1977	1	0.5
50884	1977	2	2.1
50884	1977	3	10
50884	1977	4	8.8
50884	1977	5	66
50884	1977	6	47.7
50884	1977	7	120.3
50884	1977	8	40.4
50884	1977	9	12.1
50884	1977	10	24
50884	1977	11	12.3
50884	1977	12	7.9
50884	1978	1	0
50884	1978	2	2.7
50884	1978	3	3.1
50884	1978	4	16.7
50884	1978	5	32.7
50884	1978	6	36.6
50884	1978	7	196.6
50884	1978	8	140.6
50884	1978	9	22.4
50884	1978	10	22.7
50884	1978	11	3.8
50884	1978	12	4.1
50884	1979	1	1.5
50884	1979	2	3.7
50884	1979	3	7.2
50884	1979	4	30.6
50884	1979	5	7.8
50884	1979	6	106.1
50884	1979	7	70.5
50884	1979	8	51
50884	1979	9	23.2
50884	1979	10	8.7
50884	1979	11	3.1
50884	1979	12	10.8
50884	1980	1	4.8
50884	1980	2	3.3
50884	1980	3	3.1
50884	1980	4	16.7
50884	1980	5	90.3
50884	1980	6	48.6
50884	1980	7	107.4
50884	1980	8	73.6
50884	1980	9	86.5
50884	1980	10	132.8
50884	1980	11	6.3
50884	1980	12	10.2
50884	1981	1	0.7
50884	1981	2	2.6
50884	1981	3	14.6
50884	1981	4	27.7
50884	1981	5	56.1
50884	1981	6	189.9
50884	1981	7	178.6
50884	1981	8	309.1
50884	1981	9	42
50884	1981	10	29.9
50884	1981	11	2.2
50884	1981	12	3.8
50884	1982	1	6.6
50884	1982	2	2.9
50884	1982	3	19.8
50884	1982	4	13.6
50884	1982	5	19.4
50884	1982	6	32.9
50884	1982	7	65.4
50884	1982	8	182.2
50884	1982	9	39.6
50884	1982	10	39.7
50884	1982	11	6
50884	1982	12	18.6
50884	1983	1	0.5
50884	1983	2	0.8
50884	1983	3	3.4
50884	1983	4	68.7
50884	1983	5	49.8
50884	1983	6	147.7
50884	1983	7	143.2
50884	1983	8	64.9
50884	1983	9	31
50884	1983	10	11.6
50884	1983	11	29.9
50884	1983	12	6.4
50884	1984	1	3.2
50884	1984	2	3.5
50884	1984	3	4.9
50884	1984	4	17.2
50884	1984	5	44.8
50884	1984	6	115.7
50884	1984	7	127.9
50884	1984	8	135.5
50884	1984	9	59
50884	1984	10	69.1
50884	1984	11	1.4
50884	1984	12	1.7
50884	1985	1	4.3
50884	1985	2	30.3
50884	1985	3	15.6
50884	1985	4	59.9
50884	1985	5	40.6
50884	1985	6	45.9
50884	1985	7	99.2
50884	1985	8	167.5
50884	1985	9	88.4
50884	1985	10	16.4
50884	1985	11	16.2
50884	1985	12	1.9
50884	1986	1	2.3
50884	1986	2	4.8
50884	1986	3	9.7
50884	1986	4	15.1
50884	1986	5	74.1
50884	1986	6	99.7
50884	1986	7	49.5
50884	1986	8	117.3
50884	1986	9	118.8
50884	1986	10	0.5
50884	1986	11	3.1
50884	1986	12	3.2
50884	1987	1	7.5
50884	1987	2	12.3
50884	1987	3	8.3
50884	1987	4	15.5
50884	1987	5	39
50884	1987	6	67.2
50884	1987	7	173
50884	1987	8	195
50884	1987	9	90.3
50884	1987	10	42.7
50884	1987	11	11.8
50884	1987	12	7.3
50884	1988	1	7.5
50884	1988	2	2
50884	1988	3	2.7
50884	1988	4	17.6
50884	1988	5	57.6
50884	1988	6	47.2
50884	1988	7	82.6
50884	1988	8	243.2
50884	1988	9	53.4
50884	1988	10	41.2
50884	1988	11	29.3
50884	1988	12	2.1
50884	1989	1	2.8
50884	1989	2	4.3
50884	1989	3	3.2
50884	1989	4	9.9
50884	1989	5	38.1
50884	1989	6	79.8
50884	1989	7	150.7
50884	1989	8	19.9
50884	1989	9	67.3
50884	1989	10	17.1
50884	1989	11	3.5
50884	1989	12	7.4
50884	1990	1	1.9
50884	1990	2	9.1
50884	1990	3	10
50884	1990	4	36.2
50884	1990	5	46.2
50884	1990	6	139.2
50884	1990	7	73.5
50884	1990	8	159.1
50884	1990	9	84.4
50884	1990	10	4
50884	1990	11	7
50884	1990	12	25.7
50884	1991	1	1.7
50884	1991	2	4.8
50884	1991	3	3.4
50884	1991	4	17.2
50884	1991	5	38.2
50884	1991	6	170.3
50884	1991	7	179.8
50884	1991	8	105.9
50884	1991	9	68.7
50884	1991	10	47.5
50884	1991	11	4.2
50884	1991	12	3.4
50884	1992	1	2.2
50884	1992	2	4
50884	1992	3	5.3
50884	1992	4	36
50884	1992	5	25.3
50884	1992	6	122.8
50884	1992	7	91.8
50884	1992	8	35.4
50884	1992	9	49.5
50884	1992	10	6.1
50884	1992	11	12.7
50884	1992	12	5.8
50884	1993	1	1.5
50884	1993	2	4.6
50884	1993	3	2.9
50884	1993	4	20.2
50884	1993	5	5.7
50884	1993	6	60.4
50884	1993	7	115.8
50884	1993	8	110.8
50884	1993	9	71.1
50884	1993	10	70.5
50884	1993	11	17.4
50884	1993	12	7.4
50884	1994	1	4.8
50884	1994	2	1.4
50884	1994	3	23.6
50884	1994	4	19.7
50884	1994	5	73.2
50884	1994	6	56.1
50884	1994	7	238.1
50884	1994	8	189.7
50884	1994	9	165.9
50884	1994	10	32.9
50884	1994	11	3.8
50884	1994	12	13.9
50884	1995	1	8.1
50884	1995	2	3.2
50884	1995	3	14.5
50884	1995	4	24.9
50884	1995	5	56
50884	1995	6	65.5
50884	1995	7	171.6
50884	1995	8	56.4
50884	1995	9	71.5
50884	1995	10	33
50884	1995	11	6.4
50884	1995	12	15.6
50884	1996	1	3.6
50884	1996	2	0
50884	1996	3	15.3
50884	1996	4	6.7
50884	1996	5	34.6
50884	1996	6	88.5
50884	1996	7	167.8
50884	1996	8	117.4
50884	1996	9	26
50884	1996	10	24.9
50884	1996	11	29.6
50884	1996	12	10.3
50884	1997	1	16.5
50884	1997	2	4.9
50884	1997	3	10.1
50884	1997	4	4
50884	1997	5	78.1
50884	1997	6	99.8
50884	1997	7	91.6
50884	1997	8	182
50884	1997	9	20.7
50884	1997	10	55.8
50884	1997	11	5.7
50884	1997	12	4.4
50884	1998	1	2.8
50884	1998	2	1.3
50884	1998	3	19.5
50884	1998	4	17.9
50884	1998	5	50.1
50884	1998	6	59.1
50884	1998	7	160.7
50884	1998	8	163.8
50884	1998	9	99.4
50884	1998	10	19.9
50884	1998	11	9.3
50884	1998	12	5.9
50884	1999	1	3.8
50884	1999	2	7
50884	1999	3	20.3
50884	1999	4	18.6
50884	1999	5	29.6
50884	1999	6	82.2
50884	1999	7	35.1
50884	1999	8	93.7
50884	1999	9	16.8
50884	1999	10	19.5
50884	1999	11	7.3
50884	1999	12	14.3
50884	2000	1	21.5
50884	2000	2	2.1
50884	2000	3	20.8
50884	2000	4	65.3
50884	2000	5	74.1
50884	2000	6	30.2
50884	2000	7	68.8
50884	2000	8	82.5
50884	2000	9	54.7
50884	2000	10	39.3
50884	2000	11	8
50884	2000	12	12
50884	2001	1	4.6
50884	2001	2	2.1
50884	2001	3	68.5
50884	2001	4	11.6
50884	2001	5	42.1
50884	2001	6	46.3
50884	2001	7	118.3
50884	2001	8	52.4
50884	2001	9	15.2
50884	2001	10	16.6
50884	2001	11	8.3
50884	2001	12	3.6
50884	2002	1	29.2
50884	2002	2	3.9
50884	2002	3	6.6
50884	2002	4	52.4
50884	2002	5	33.3
50884	2002	6	142.8
50884	2002	7	94.3
50884	2002	8	193.9
50884	2002	9	3.3
50884	2002	10	123.1
50884	2002	11	10.7
50884	2002	12	1.7
50884	2003	1	10.4
50884	2003	2	5.1
50884	2003	3	10.3
50884	2003	4	12.4
50884	2003	5	2.5
50884	2003	6	22
50884	2003	7	78.6
50884	2003	8	192.5
50884	2003	9	107.4
50884	2003	10	22.9
50884	2003	11	19.8
50884	2003	12	7.8
50884	2004	1	11.6
50884	2004	2	18.6
50884	2004	3	16.2
50884	2004	4	33.4
50884	2004	5	76.1
50884	2004	6	22.1
50884	2004	7	111.8
50884	2004	8	39.1
50884	2004	9	9.7
50884	2004	10	15.7
50884	2004	11	14.2
50884	2004	12	26.5
50884	2005	1	7.6
50884	2005	2	9
50884	2005	3	13.1
50884	2005	4	50
50884	2005	5	39
50884	2005	6	56
50884	2005	7	176.7
50884	2005	8	109.7
50884	2005	9	48.7
50884	2005	10	7.1
50884	2005	11	1.8
50884	2005	12	23.6
50884	2006	1	8
50884	2006	2	7.1
50884	2006	3	18.4
50884	2006	4	34.7
50884	2006	5	25
50884	2006	6	137.5
50884	2006	7	131.7
50884	2006	8	76.9
50884	2006	9	18
50884	2006	10	38
50884	2006	11	11.4
50884	2006	12	0.8
50884	2007	1	26.2
50884	2007	2	17.5
50884	2007	3	40.4
50884	2007	4	14.8
50884	2007	5	91.7
50884	2007	6	56.5
50884	2007	7	24.7
50884	2007	8	112.8
50884	2007	9	50.5
50884	2007	10	64.6
50884	2007	11	0.2
50884	2007	12	23.2
50884	2008	1	0
50884	2008	2	3.5
50884	2008	3	35.8
50884	2008	4	23.1
50884	2008	5	107.2
50884	2008	6	23.1
50884	2008	7	65.6
50884	2008	8	42.3
50884	2008	9	42
50884	2008	10	22.7
50884	2008	11	10.4
50884	2008	12	2.7
50884	2009	1	21.2
50884	2009	2	6.4
50884	2009	3	21.2
50884	2009	4	34.4
50884	2009	5	8.8
50884	2009	6	150.9
50884	2009	7	218.6
50884	2009	8	147.7
50884	2009	9	38.5
50884	2009	10	9.6
50884	2009	11	21.8
50884	2009	12	23.3
50884	2010	1	8.2
50884	2010	2	15
50884	2010	3	24.5
50884	2010	4	28.6
50884	2010	5	100.5
50884	2010	6	83
50884	2010	7	166.2
50884	2010	8	180.4
50884	2010	9	47.4
50884	2010	10	18.1
50884	2010	11	8.8
50884	2010	12	38.4
50884	2011	1	3
50884	2011	2	0.9
50884	2011	3	5.5
50884	2011	4	43.6
50884	2011	5	31.7
50884	2011	6	114.5
50884	2011	7	34.9
50884	2011	8	33.8
50884	2011	9	61.2
50884	2011	10	17.3
50884	2011	11	6.6
50884	2011	12	7.3
50884	2012	1	0.9
50884	2012	2	4.5
50884	2012	3	23.5
50884	2012	4	38.4
50884	2012	5	87.2
50884	2012	6	55.5
50884	2012	7	158
50884	2012	8	47.5
50884	2012	9	169.8
50884	2012	10	24.3
50884	2012	11	74.5
50884	2012	12	15.1
50884	2013	1	6
50884	2013	2	6.8
50884	2013	3	23.5
50884	2013	4	13.9
50884	2013	5	57.8
50884	2013	6	31.1
50884	2013	7	188.2
50884	2013	8	90.5
50884	2013	9	52.7
50884	2013	10	95.9
50884	2013	11	128.8
50884	2013	12	2.3
50884	2014	1	2.4
50884	2014	2	1.3
50884	2014	3	1
50884	2014	4	6.3
50884	2014	5	105.4
50884	2014	6	115.6
50884	2014	7	155.7
50884	2014	8	124.7
50884	2014	9	90.9
50884	2014	10	44.4
50884	2014	11	9.8
50884	2014	12	28.3
