# Supplementary material for: Spatial and temporal characteristics of drought and its correlation with climate indices in Northeast China
Source: PLoS One. 2021 Nov 18;16(11):e0259774. doi: 10.1371/journal.pone.0259774 (PMC8601439; doi:10.1371/journal.pone.0259774)
Supplement: S1 File — (ZIP) [file pone.0259774.s001.zip › Raw data(Including precipitation and evapotranspiration data of each station)/50888.xlsx]

## Sheet: Monthly evapotranspiration
stationID	YEAR	MONTH	DATA
50888	1970	1	5.5153
50888	1970	2	14.218
50888	1970	3	38.303
50888	1970	4	115.93
50888	1970	5	114.11
50888	1970	6	137.9
50888	1970	7	125.23
50888	1970	8	119.39
50888	1970	9	78.671
50888	1970	10	66.555
50888	1970	11	24.901
50888	1970	12	12.527
50888	1971	1	9.6724
50888	1971	2	13.26
50888	1971	3	48.937
50888	1971	4	117.13
50888	1971	5	102.03
50888	1971	6	126.01
50888	1971	7	111.41
50888	1971	8	91.708
50888	1971	9	70.272
50888	1971	10	54.09
50888	1971	11	26.479
50888	1971	12	13.431
50888	1972	1	9.6201
50888	1972	2	14.019
50888	1972	3	44.134
50888	1972	4	85.642
50888	1972	5	158.03
50888	1972	6	132.01
50888	1972	7	136.1
50888	1972	8	109.16
50888	1972	9	64.169
50888	1972	10	38.324
50888	1972	11	14.405
50888	1972	12	7.5734
50888	1973	1	7.2554
50888	1973	2	14.273
50888	1973	3	30.918
50888	1973	4	68.878
50888	1973	5	122.49
50888	1973	6	130.41
50888	1973	7	137.12
50888	1973	8	107.44
50888	1973	9	79.918
50888	1973	10	59.59
50888	1973	11	31.81
50888	1973	12	11.595
50888	1974	1	9.4337
50888	1974	2	15.742
50888	1974	3	41.28
50888	1974	4	75.168
50888	1974	5	130.23
50888	1974	6	91.793
50888	1974	7	147.28
50888	1974	8	106.1
50888	1974	9	75.349
50888	1974	10	52.191
50888	1974	11	26.254
50888	1974	12	7.5816
50888	1975	1	10.277
50888	1975	2	14.12
50888	1975	3	45.823
50888	1975	4	100.75
50888	1975	5	141.49
50888	1975	6	120.93
50888	1975	7	122.88
50888	1975	8	121.09
50888	1975	9	90.568
50888	1975	10	58.149
50888	1975	11	25.22
50888	1975	12	7.7586
50888	1976	1	11.251
50888	1976	2	23.426
50888	1976	3	52.297
50888	1976	4	80.192
50888	1976	5	139.56
50888	1976	6	129.02
50888	1976	7	147.75
50888	1976	8	108.42
50888	1976	9	75.164
50888	1976	10	72.934
50888	1976	11	22.6
50888	1976	12	6.6329
50888	1977	1	5.4033
50888	1977	2	10.74
50888	1977	3	46.077
50888	1977	4	94.952
50888	1977	5	135.4
50888	1977	6	113.83
50888	1977	7	134.03
50888	1977	8	122.92
50888	1977	9	112.59
50888	1977	10	73.919
50888	1977	11	24.463
50888	1977	12	5.9134
50888	1978	1	6.2902
50888	1978	2	9.7068
50888	1978	3	45.895
50888	1978	4	85.645
50888	1978	5	153.5
50888	1978	6	165.72
50888	1978	7	149.18
50888	1978	8	108.95
50888	1978	9	97.384
50888	1978	10	61.803
50888	1978	11	34.996
50888	1978	12	17.79
50888	1979	1	14.387
50888	1979	2	21.519
50888	1979	3	49.783
50888	1979	4	82.626
50888	1979	5	156.1
50888	1979	6	140.59
50888	1979	7	138.48
50888	1979	8	124.87
50888	1979	9	92.469
50888	1979	10	75.186
50888	1979	11	28.305
50888	1979	12	15.551
50888	1980	1	8.7654
50888	1980	2	20.074
50888	1980	3	62.03
50888	1980	4	83.569
50888	1980	5	142.64
50888	1980	6	132.21
50888	1980	7	133.27
50888	1980	8	111.34
50888	1980	9	74.032
50888	1980	10	47.363
50888	1980	11	26.964
50888	1980	12	9.3749
50888	1981	1	10.56
50888	1981	2	14.912
50888	1981	3	36.246
50888	1981	4	105.34
50888	1981	5	118.6
50888	1981	6	111.49
50888	1981	7	134.01
50888	1981	8	91.5
50888	1981	9	81.747
50888	1981	10	53.389
50888	1981	11	24.441
50888	1981	12	16.044
50888	1982	1	9.752
50888	1982	2	19.003
50888	1982	3	48.399
50888	1982	4	100.12
50888	1982	5	139.98
50888	1982	6	183.2
50888	1982	7	167.96
50888	1982	8	127.98
50888	1982	9	85.433
50888	1982	10	68.991
50888	1982	11	28.253
50888	1982	12	13.531
50888	1983	1	12.594
50888	1983	2	14.024
50888	1983	3	50.781
50888	1983	4	100.69
50888	1983	5	117.29
50888	1983	6	78.571
50888	1983	7	111.3
50888	1983	8	120.91
50888	1983	9	77.379
50888	1983	10	66.925
50888	1983	11	26.459
50888	1983	12	9.0551
50888	1984	1	6.1418
50888	1984	2	10.549
50888	1984	3	27.38
50888	1984	4	74.992
50888	1984	5	131.32
50888	1984	6	108.98
50888	1984	7	122
50888	1984	8	112.78
50888	1984	9	80.644
50888	1984	10	52.661
50888	1984	11	28.641
50888	1984	12	11.622
50888	1985	1	7.0649
50888	1985	2	12.594
50888	1985	3	40.108
50888	1985	4	84.346
50888	1985	5	149.1
50888	1985	6	137.69
50888	1985	7	114.35
50888	1985	8	103.67
50888	1985	9	71.512
50888	1985	10	55.738
50888	1985	11	22.543
50888	1985	12	7.6693
50888	1986	1	9.5129
50888	1986	2	16.811
50888	1986	3	43.787
50888	1986	4	100.51
50888	1986	5	146.45
50888	1986	6	138
50888	1986	7	133.28
50888	1986	8	107.18
50888	1986	9	73.314
50888	1986	10	62.58
50888	1986	11	27.282
50888	1986	12	13.647
50888	1987	1	10.812
50888	1987	2	19.841
50888	1987	3	39.381
50888	1987	4	90.752
50888	1987	5	133.91
50888	1987	6	155.32
50888	1987	7	115.91
50888	1987	8	84.415
50888	1987	9	71.077
50888	1987	10	63.244
50888	1987	11	21.561
50888	1987	12	10.712
50888	1988	1	14.941
50888	1988	2	16.26
50888	1988	3	46.198
50888	1988	4	82.164
50888	1988	5	110.43
50888	1988	6	154.95
50888	1988	7	140.88
50888	1988	8	104.73
50888	1988	9	72.305
50888	1988	10	56.564
50888	1988	11	32.962
50888	1988	12	15.697
50888	1989	1	12.639
50888	1989	2	24.989
50888	1989	3	57.892
50888	1989	4	108.85
50888	1989	5	124.96
50888	1989	6	129.82
50888	1989	7	123.02
50888	1989	8	121.24
50888	1989	9	73.381
50888	1989	10	57.517
50888	1989	11	24.71
50888	1989	12	13.152
50888	1990	1	8.3561
50888	1990	2	15.019
50888	1990	3	61.844
50888	1990	4	96.579
50888	1990	5	131.16
50888	1990	6	118.02
50888	1990	7	142.24
50888	1990	8	108.39
50888	1990	9	76.738
50888	1990	10	72.342
50888	1990	11	36.689
50888	1990	12	15.951
50888	1991	1	9.1965
50888	1991	2	19.544
50888	1991	3	52.776
50888	1991	4	98.494
50888	1991	5	133.14
50888	1991	6	115.92
50888	1991	7	101.1
50888	1991	8	114.65
50888	1991	9	77.571
50888	1991	10	51.686
50888	1991	11	24.517
50888	1991	12	9.8947
50888	1992	1	11.068
50888	1992	2	22.225
50888	1992	3	59.784
50888	1992	4	80.337
50888	1992	5	125.74
50888	1992	6	116.99
50888	1992	7	145.4
50888	1992	8	110.69
50888	1992	9	71.793
50888	1992	10	56.607
50888	1992	11	26.141
50888	1992	12	8.1344
50888	1993	1	9.5731
50888	1993	2	22.469
50888	1993	3	59.559
50888	1993	4	82.205
50888	1993	5	136.75
50888	1993	6	106.07
50888	1993	7	128.77
50888	1993	8	99.612
50888	1993	9	75.944
50888	1993	10	62.403
50888	1993	11	23.756
50888	1993	12	10.327
50888	1994	1	6.2482
50888	1994	2	22.272
50888	1994	3	38.099
50888	1994	4	83.976
50888	1994	5	108.51
50888	1994	6	124.68
50888	1994	7	129.72
50888	1994	8	110.65
50888	1994	9	63.943
50888	1994	10	53.409
50888	1994	11	34.361
50888	1994	12	11.442
50888	1995	1	13.351
50888	1995	2	13.489
50888	1995	3	43.604
50888	1995	4	82.257
50888	1995	5	118.62
50888	1995	6	145.13
50888	1995	7	131.7
50888	1995	8	112.92
50888	1995	9	77.533
50888	1995	10	52.003
50888	1995	11	38.57
50888	1995	12	12.717
50888	1996	1	12.588
50888	1996	2	24.827
50888	1996	3	50.755
50888	1996	4	98.359
50888	1996	5	126.86
50888	1996	6	123.42
50888	1996	7	114.5
50888	1996	8	106.31
50888	1996	9	82.005
50888	1996	10	57.16
50888	1996	11	21.618
50888	1996	12	7.4636
50888	1997	1	8.3638
50888	1997	2	17.714
50888	1997	3	42.596
50888	1997	4	91.307
50888	1997	5	119.69
50888	1997	6	130.78
50888	1997	7	140.65
50888	1997	8	100.26
50888	1997	9	83.533
50888	1997	10	46.367
50888	1997	11	33.149
50888	1997	12	14.539
50888	1998	1	8.572
50888	1998	2	28.175
50888	1998	3	62.021
50888	1998	4	110.35
50888	1998	5	150.78
50888	1998	6	139.76
50888	1998	7	129.2
50888	1998	8	78.626
50888	1998	9	77.883
50888	1998	10	60.064
50888	1998	11	17.511
50888	1998	12	11.958
50888	1999	1	13.586
50888	1999	2	19.277
50888	1999	3	32.071
50888	1999	4	89.224
50888	1999	5	117.65
50888	1999	6	126.78
50888	1999	7	142.61
50888	1999	8	116.29
50888	1999	9	91.225
50888	1999	10	60.807
50888	1999	11	28.35
50888	1999	12	10.568
50888	2000	1	5.429
50888	2000	2	12.509
50888	2000	3	38.88
50888	2000	4	64.942
50888	2000	5	109.82
50888	2000	6	178.11
50888	2000	7	131.04
50888	2000	8	108.36
50888	2000	9	75.324
50888	2000	10	58.236
50888	2000	11	25.611
50888	2000	12	7.9395
50888	2001	1	5.7644
50888	2001	2	16.315
50888	2001	3	31.016
50888	2001	4	89.867
50888	2001	5	135.53
50888	2001	6	156.14
50888	2001	7	132.96
50888	2001	8	111.99
50888	2001	9	96.893
50888	2001	10	61.681
50888	2001	11	34.863
50888	2001	12	13.005
50888	2002	1	9.605
50888	2002	2	22.184
50888	2002	3	55.77
50888	2002	4	78.637
50888	2002	5	139.37
50888	2002	6	113.5
50888	2002	7	112.34
50888	2002	8	91.34
50888	2002	9	78.534
50888	2002	10	39.286
50888	2002	11	11.899
50888	2002	12	8.1406
50888	2003	1	8.6901
50888	2003	2	12.541
50888	2003	3	47.936
50888	2003	4	102.32
50888	2003	5	142.02
50888	2003	6	138.38
50888	2003	7	123.67
50888	2003	8	98.36
50888	2003	9	85.299
50888	2003	10	49.995
50888	2003	11	21.061
50888	2003	12	8.6753
50888	2004	1	5.6941
50888	2004	2	14.866
50888	2004	3	39.565
50888	2004	4	87.765
50888	2004	5	118.64
50888	2004	6	160.45
50888	2004	7	119.62
50888	2004	8	118.13
50888	2004	9	85.098
50888	2004	10	62.906
50888	2004	11	29.043
50888	2004	12	8.5562
50888	2005	1	8.3973
50888	2005	2	13.568
50888	2005	3	45.966
50888	2005	4	65.619
50888	2005	5	110.28
50888	2005	6	151.98
50888	2005	7	112.43
50888	2005	8	107.91
50888	2005	9	87.645
50888	2005	10	67.104
50888	2005	11	27.117
50888	2005	12	8.7999
50888	2006	1	10.622
50888	2006	2	16.964
50888	2006	3	39.149
50888	2006	4	62.843
50888	2006	5	130.59
50888	2006	6	100.4
50888	2006	7	137.83
50888	2006	8	112.31
50888	2006	9	85.196
50888	2006	10	57.835
50888	2006	11	22.364
50888	2006	12	12.711
50888	2007	1	14.109
50888	2007	2	16.802
50888	2007	3	31.262
50888	2007	4	78.776
50888	2007	5	104.99
50888	2007	6	145.15
50888	2007	7	155.62
50888	2007	8	116.57
50888	2007	9	76.573
50888	2007	10	60.926
50888	2007	11	30.208
50888	2007	12	9.6958
50888	2008	1	11.153
50888	2008	2	20.642
50888	2008	3	46.998
50888	2008	4	97.664
50888	2008	5	94.027
50888	2008	6	146.97
50888	2008	7	130.88
50888	2008	8	110.61
50888	2008	9	102.39
50888	2008	10	57.439
50888	2008	11	21.189
50888	2008	12	16.224
50888	2009	1	8.3016
50888	2009	2	13.837
50888	2009	3	34.547
50888	2009	4	98.947
50888	2009	5	152.49
50888	2009	6	104.02
50888	2009	7	108.14
50888	2009	8	106.51
50888	2009	9	76.806
50888	2009	10	49.147
50888	2009	11	22.393
50888	2009	12	3.5392
50888	2010	1	5.3462
50888	2010	2	8.6042
50888	2010	3	30.632
50888	2010	4	64.225
50888	2010	5	110.42
50888	2010	6	149.64
50888	2010	7	115.41
50888	2010	8	104.24
50888	2010	9	86.915
50888	2010	10	46.675
50888	2010	11	19.57
50888	2010	12	6.0617
50888	2011	1	6.3779
50888	2011	2	15.711
50888	2011	3	41.416
50888	2011	4	78.237
50888	2011	5	106.78
50888	2011	6	112.43
50888	2011	7	138.74
50888	2011	8	106.05
50888	2011	9	77.247
50888	2011	10	57.408
50888	2011	11	21.45
50888	2011	12	8.0264
50888	2012	1	5.1685
50888	2012	2	15.567
50888	2012	3	41.408
50888	2012	4	82.466
50888	2012	5	121.85
50888	2012	6	133.32
50888	2012	7	115.33
50888	2012	8	110.65
50888	2012	9	59.965
50888	2012	10	41.975
50888	2012	11	12.775
50888	2012	12	5.7072
50888	2013	1	5.4118
50888	2013	2	12.535
50888	2013	3	36.004
50888	2013	4	59.925
50888	2013	5	114.4
50888	2013	6	139.36
50888	2013	7	110.62
50888	2013	8	98.485
50888	2013	9	76.622
50888	2013	10	43.604
50888	2013	11	19.647
50888	2013	12	4.628
50888	2014	1	6.2674
50888	2014	2	12.639
50888	2014	3	39.443
50888	2014	4	101.46
50888	2014	5	95.116
50888	2014	6	110.52
50888	2014	7	108.71
50888	2014	8	101.87
50888	2014	9	72.748
50888	2014	10	49.755
50888	2014	11	23.434
50888	2014	12	5.961

## Sheet: Monthly precipitation
stationID	YEAR	MONTH	DATA
50888	1970	1	3.2
50888	1970	2	4.3
50888	1970	3	3
50888	1970	4	1.1
50888	1970	5	100.9
50888	1970	6	52.1
50888	1970	7	70.5
50888	1970	8	95.1
50888	1970	9	62.1
50888	1970	10	3.9
50888	1970	11	8.4
50888	1970	12	0.9
50888	1971	1	3.5
50888	1971	2	8.9
50888	1971	3	3.4
50888	1971	4	5.4
50888	1971	5	96.3
50888	1971	6	39
50888	1971	7	149.2
50888	1971	8	118.3
50888	1971	9	67.5
50888	1971	10	42.6
50888	1971	11	4.8
50888	1971	12	7.3
50888	1972	1	0.7
50888	1972	2	9.2
50888	1972	3	6.4
50888	1972	4	12.7
50888	1972	5	44.4
50888	1972	6	46.4
50888	1972	7	123.9
50888	1972	8	219.8
50888	1972	9	150.3
50888	1972	10	84.8
50888	1972	11	30.5
50888	1972	12	1.8
50888	1973	1	0.9
50888	1973	2	0.8
50888	1973	3	6
50888	1973	4	32.1
50888	1973	5	73.4
50888	1973	6	69.7
50888	1973	7	135.5
50888	1973	8	274.3
50888	1973	9	136.1
50888	1973	10	6
50888	1973	11	9.1
50888	1973	12	3.6
50888	1974	1	0.6
50888	1974	2	0.8
50888	1974	3	6.5
50888	1974	4	38.3
50888	1974	5	36.5
50888	1974	6	179.8
50888	1974	7	50.9
50888	1974	8	120.5
50888	1974	9	201.6
50888	1974	10	63.7
50888	1974	11	9.8
50888	1974	12	2.1
50888	1975	1	4.1
50888	1975	2	2.7
50888	1975	3	6.6
50888	1975	4	12.8
50888	1975	5	19.1
50888	1975	6	58.5
50888	1975	7	89.5
50888	1975	8	67.2
50888	1975	9	43.9
50888	1975	10	28.6
50888	1975	11	0.1
50888	1975	12	5.3
50888	1976	1	4
50888	1976	2	5.8
50888	1976	3	17
50888	1976	4	52.4
50888	1976	5	34.1
50888	1976	6	119.6
50888	1976	7	84.7
50888	1976	8	78.2
50888	1976	9	49.5
50888	1976	10	15
50888	1976	11	5.6
50888	1976	12	9.4
50888	1977	1	1.6
50888	1977	2	4.7
50888	1977	3	17.8
50888	1977	4	13.1
50888	1977	5	35.3
50888	1977	6	80.2
50888	1977	7	71.6
50888	1977	8	104.9
50888	1977	9	9.4
50888	1977	10	25.8
50888	1977	11	14.4
50888	1977	12	12.2
50888	1978	1	0.2
50888	1978	2	1.8
50888	1978	3	2.2
50888	1978	4	33
50888	1978	5	22.8
50888	1978	6	31.2
50888	1978	7	140.7
50888	1978	8	139.2
50888	1978	9	24.6
50888	1978	10	47.2
50888	1978	11	8.2
50888	1978	12	5.2
50888	1979	1	1
50888	1979	2	1.4
50888	1979	3	7.4
50888	1979	4	33.1
50888	1979	5	13.8
50888	1979	6	121.3
50888	1979	7	55.3
50888	1979	8	96.6
50888	1979	9	35.2
50888	1979	10	11
50888	1979	11	5.5
50888	1979	12	17.6
50888	1980	1	7.1
50888	1980	2	3.5
50888	1980	3	2.2
50888	1980	4	31.7
50888	1980	5	87.2
50888	1980	6	62.6
50888	1980	7	85.1
50888	1980	8	55.1
50888	1980	9	123.1
50888	1980	10	63.6
50888	1980	11	9.6
50888	1980	12	7.6
50888	1981	1	0.4
50888	1981	2	0.9
50888	1981	3	13.9
50888	1981	4	15.5
50888	1981	5	55.5
50888	1981	6	182
50888	1981	7	200.8
50888	1981	8	210.3
50888	1981	9	91.8
50888	1981	10	53.9
50888	1981	11	1.1
50888	1981	12	1.7
50888	1982	1	4.2
50888	1982	2	2.8
50888	1982	3	14.5
50888	1982	4	19.9
50888	1982	5	23.2
50888	1982	6	13
50888	1982	7	58.1
50888	1982	8	137.9
50888	1982	9	50
50888	1982	10	25.7
50888	1982	11	8.6
50888	1982	12	11.6
50888	1983	1	0.3
50888	1983	2	1.1
50888	1983	3	1.9
50888	1983	4	76.9
50888	1983	5	86.9
50888	1983	6	137.4
50888	1983	7	101.7
50888	1983	8	37.3
50888	1983	9	22.6
50888	1983	10	18.8
50888	1983	11	31.1
50888	1983	12	4.8
50888	1984	1	3.5
50888	1984	2	3.7
50888	1984	3	4.9
50888	1984	4	21.5
50888	1984	5	58.5
50888	1984	6	109.2
50888	1984	7	72.1
50888	1984	8	125
50888	1984	9	82.4
50888	1984	10	36.8
50888	1984	11	1.2
50888	1984	12	0.6
50888	1985	1	2.9
50888	1985	2	14.5
50888	1985	3	6.9
50888	1985	4	15.5
50888	1985	5	46.3
50888	1985	6	18.4
50888	1985	7	138.5
50888	1985	8	134.2
50888	1985	9	108.1
50888	1985	10	10.2
50888	1985	11	11
50888	1985	12	1.9
50888	1986	1	1.5
50888	1986	2	2.5
50888	1986	3	6.1
50888	1986	4	21.1
50888	1986	5	49.6
50888	1986	6	59.6
50888	1986	7	27
50888	1986	8	112.2
50888	1986	9	73.9
50888	1986	10	0
50888	1986	11	5
50888	1986	12	3.5
50888	1987	1	3.6
50888	1987	2	7.5
50888	1987	3	7.8
50888	1987	4	21.4
50888	1987	5	29.5
50888	1987	6	41.4
50888	1987	7	126.9
50888	1987	8	119.2
50888	1987	9	59
50888	1987	10	47
50888	1987	11	12.1
50888	1987	12	5.8
50888	1988	1	4.3
50888	1988	2	0.2
50888	1988	3	1.9
50888	1988	4	21.8
50888	1988	5	41.3
50888	1988	6	52.9
50888	1988	7	57.7
50888	1988	8	167.6
50888	1988	9	43.7
50888	1988	10	35.4
50888	1988	11	29.5
50888	1988	12	0.5
50888	1989	1	1.7
50888	1989	2	2.6
50888	1989	3	8.1
50888	1989	4	8.7
50888	1989	5	39.2
50888	1989	6	98.4
50888	1989	7	148.1
50888	1989	8	23.9
50888	1989	9	69.9
50888	1989	10	21.3
50888	1989	11	8.3
50888	1989	12	7.8
50888	1990	1	2
50888	1990	2	10.1
50888	1990	3	4.4
50888	1990	4	19.4
50888	1990	5	43.4
50888	1990	6	60.5
50888	1990	7	45.4
50888	1990	8	151
50888	1990	9	57.6
50888	1990	10	10
50888	1990	11	4.8
50888	1990	12	14.4
50888	1991	1	1.1
50888	1991	2	1.6
50888	1991	3	2.9
50888	1991	4	14.5
50888	1991	5	56.4
50888	1991	6	161.4
50888	1991	7	221.2
50888	1991	8	58
50888	1991	9	36.9
50888	1991	10	55.5
50888	1991	11	10.7
50888	1991	12	1.7
50888	1992	1	1.9
50888	1992	2	1.4
50888	1992	3	1.4
50888	1992	4	33.5
50888	1992	5	40.5
50888	1992	6	95.7
50888	1992	7	114.1
50888	1992	8	38.7
50888	1992	9	67.3
50888	1992	10	14.9
50888	1992	11	5.1
50888	1992	12	7.3
50888	1993	1	1.2
50888	1993	2	4.1
50888	1993	3	0.4
50888	1993	4	16.3
50888	1993	5	23.3
50888	1993	6	77.2
50888	1993	7	62.5
50888	1993	8	82.5
50888	1993	9	84.9
50888	1993	10	52.3
50888	1993	11	27.9
50888	1993	12	6.4
50888	1994	1	2.4
50888	1994	2	2.2
50888	1994	3	17.8
50888	1994	4	12.1
50888	1994	5	75.2
50888	1994	6	104
50888	1994	7	193.4
50888	1994	8	104.6
50888	1994	9	143
50888	1994	10	39.1
50888	1994	11	6.8
50888	1994	12	9.5
50888	1995	1	4.2
50888	1995	2	1.1
50888	1995	3	5.4
50888	1995	4	23.1
50888	1995	5	71.7
50888	1995	6	63.9
50888	1995	7	101
50888	1995	8	85.3
50888	1995	9	89.8
50888	1995	10	35.8
50888	1995	11	1.6
50888	1995	12	11.5
50888	1996	1	1.7
50888	1996	2	0
50888	1996	3	16.4
50888	1996	4	2.1
50888	1996	5	26.5
50888	1996	6	103.5
50888	1996	7	113
50888	1996	8	128.5
50888	1996	9	46.1
50888	1996	10	18.3
50888	1996	11	13.1
50888	1996	12	3.2
50888	1997	1	25.1
50888	1997	2	8.5
50888	1997	3	8.9
50888	1997	4	8.2
50888	1997	5	105
50888	1997	6	49.5
50888	1997	7	66.7
50888	1997	8	147.7
50888	1997	9	33.2
50888	1997	10	28.1
50888	1997	11	1.3
50888	1997	12	2.7
50888	1998	1	1.1
50888	1998	2	3.7
50888	1998	3	7.5
50888	1998	4	14.2
50888	1998	5	35.1
50888	1998	6	20.7
50888	1998	7	118.8
50888	1998	8	199.3
50888	1998	9	75.6
50888	1998	10	26.8
50888	1998	11	5.4
50888	1998	12	3.6
50888	1999	1	8.3
50888	1999	2	2.1
50888	1999	3	19.3
50888	1999	4	21.4
50888	1999	5	31.8
50888	1999	6	29.8
50888	1999	7	128
50888	1999	8	45.5
50888	1999	9	51
50888	1999	10	13.7
50888	1999	11	12.4
50888	1999	12	9.3
50888	2000	1	31.2
50888	2000	2	1
50888	2000	3	22.8
50888	2000	4	56.9
50888	2000	5	81.6
50888	2000	6	14.3
50888	2000	7	127.5
50888	2000	8	79
50888	2000	9	70.9
50888	2000	10	51
50888	2000	11	6.7
50888	2000	12	8.8
50888	2001	1	6.3
50888	2001	2	1.3
50888	2001	3	47
50888	2001	4	18.5
50888	2001	5	34.2
50888	2001	6	48.2
50888	2001	7	116.7
50888	2001	8	45.4
50888	2001	9	18
50888	2001	10	9.6
50888	2001	11	3.4
50888	2001	12	1.8
50888	2002	1	13.8
50888	2002	2	3.5
50888	2002	3	10.9
50888	2002	4	64.2
50888	2002	5	54.1
50888	2002	6	132.6
50888	2002	7	75
50888	2002	8	141.9
50888	2002	9	5.8
50888	2002	10	133.5
50888	2002	11	6.3
50888	2002	12	0.5
50888	2003	1	6.1
50888	2003	2	3.6
50888	2003	3	9.2
50888	2003	4	5.7
50888	2003	5	4.2
50888	2003	6	17.4
50888	2003	7	61.6
50888	2003	8	83
50888	2003	9	54.8
50888	2003	10	25.4
50888	2003	11	18.6
50888	2003	12	4.4
50888	2004	1	5.5
50888	2004	2	10.5
50888	2004	3	21.2
50888	2004	4	24.9
50888	2004	5	84.4
50888	2004	6	38.2
50888	2004	7	166.3
50888	2004	8	39.3
50888	2004	9	38.5
50888	2004	10	14.5
50888	2004	11	13.3
50888	2004	12	17.4
50888	2005	1	2.5
50888	2005	2	3.9
50888	2005	3	17.5
50888	2005	4	62.3
50888	2005	5	48.3
50888	2005	6	56.9
50888	2005	7	141.8
50888	2005	8	70.3
50888	2005	9	49.1
50888	2005	10	15.2
50888	2005	11	1.5
50888	2005	12	6.1
50888	2006	1	3.7
50888	2006	2	5.6
50888	2006	3	10.9
50888	2006	4	51.3
50888	2006	5	33.4
50888	2006	6	67.7
50888	2006	7	132.1
50888	2006	8	91.6
50888	2006	9	18.2
50888	2006	10	23.7
50888	2006	11	15.3
50888	2006	12	0.5
50888	2007	1	19.4
50888	2007	2	10.1
50888	2007	3	35
50888	2007	4	16
50888	2007	5	73.4
50888	2007	6	54.6
50888	2007	7	68.3
50888	2007	8	110.6
50888	2007	9	28.7
50888	2007	10	74.2
50888	2007	11	0.2
50888	2007	12	21.8
50888	2008	1	0.1
50888	2008	2	1.4
50888	2008	3	20.1
50888	2008	4	38.5
50888	2008	5	82.7
50888	2008	6	44.5
50888	2008	7	150.3
50888	2008	8	27.3
50888	2008	9	15
50888	2008	10	20.6
50888	2008	11	8.9
50888	2008	12	0.7
50888	2009	1	18.8
50888	2009	2	5.3
50888	2009	3	19.9
50888	2009	4	26.4
50888	2009	5	19.3
50888	2009	6	110.6
50888	2009	7	154.4
50888	2009	8	126.7
50888	2009	9	46.1
50888	2009	10	6.7
50888	2009	11	16.4
50888	2009	12	19.2
50888	2010	1	6
50888	2010	2	13.7
50888	2010	3	18.4
50888	2010	4	18.3
50888	2010	5	86.1
50888	2010	6	67.2
50888	2010	7	134.3
50888	2010	8	143.1
50888	2010	9	21.3
50888	2010	10	21.7
50888	2010	11	13.1
50888	2010	12	23.2
50888	2011	1	2.4
50888	2011	2	1.1
50888	2011	3	0.6
50888	2011	4	37.3
50888	2011	5	27.9
50888	2011	6	46.7
50888	2011	7	99.4
50888	2011	8	84.3
50888	2011	9	62.5
50888	2011	10	15.2
50888	2011	11	2.7
50888	2011	12	1.8
50888	2012	1	0.7
50888	2012	2	3.8
50888	2012	3	9.2
50888	2012	4	27.5
50888	2012	5	38.1
50888	2012	6	39
50888	2012	7	62.8
50888	2012	8	43.9
50888	2012	9	174.1
50888	2012	10	37.8
50888	2012	11	41.2
50888	2012	12	10.5
50888	2013	1	3.7
50888	2013	2	3.5
50888	2013	3	14.6
50888	2013	4	15
50888	2013	5	90.7
50888	2013	6	18.7
50888	2013	7	206.6
50888	2013	8	95
50888	2013	9	25.4
50888	2013	10	50.3
50888	2013	11	68.2
50888	2013	12	1.9
50888	2014	1	0.8
50888	2014	2	1.4
50888	2014	3	6.8
50888	2014	4	6.7
50888	2014	5	88.9
50888	2014	6	94.5
50888	2014	7	184.6
50888	2014	8	94.8
50888	2014	9	77.5
50888	2014	10	39.3
50888	2014	11	18.3
50888	2014	12	27.6
