# Supplementary material for: Spatial and temporal characteristics of drought and its correlation with climate indices in Northeast China
Source: PLoS One. 2021 Nov 18;16(11):e0259774. doi: 10.1371/journal.pone.0259774 (PMC8601439; doi:10.1371/journal.pone.0259774)
Supplement: S1 File — (ZIP) [file pone.0259774.s001.zip › Raw data(Including precipitation and evapotranspiration data of each station)/50936.xlsx]

## Sheet: Monthly evapotranspiration
stationID	YEAR	MONTH	DATA
50936	1970	1	6.9751
50936	1970	2	19.927
50936	1970	3	49.44
50936	1970	4	121.05
50936	1970	5	156.58
50936	1970	6	183.06
50936	1970	7	125.71
50936	1970	8	137.86
50936	1970	9	95.964
50936	1970	10	77.366
50936	1970	11	24.663
50936	1970	12	15.078
50936	1971	1	16.394
50936	1971	2	15.206
50936	1971	3	58.06
50936	1971	4	129.76
50936	1971	5	137
50936	1971	6	134.13
50936	1971	7	147.38
50936	1971	8	124.17
50936	1971	9	81.161
50936	1971	10	69.089
50936	1971	11	24.375
50936	1971	12	14.057
50936	1972	1	12.773
50936	1972	2	17.986
50936	1972	3	61.024
50936	1972	4	123.88
50936	1972	5	175.33
50936	1972	6	163.74
50936	1972	7	173.83
50936	1972	8	146.07
50936	1972	9	83.294
50936	1972	10	45.903
50936	1972	11	24.274
50936	1972	12	9.4026
50936	1973	1	14.109
50936	1973	2	24.596
50936	1973	3	57.515
50936	1973	4	122.89
50936	1973	5	159.76
50936	1973	6	154.49
50936	1973	7	141.2
50936	1973	8	114.31
50936	1973	9	96.896
50936	1973	10	70.608
50936	1973	11	27.638
50936	1973	12	16.511
50936	1974	1	10.792
50936	1974	2	20.744
50936	1974	3	46.974
50936	1974	4	109.12
50936	1974	5	173.47
50936	1974	6	134.87
50936	1974	7	146.63
50936	1974	8	124
50936	1974	9	73.371
50936	1974	10	61.087
50936	1974	11	28.087
50936	1974	12	11.78
50936	1975	1	13.908
50936	1975	2	20.993
50936	1975	3	59.733
50936	1975	4	137.11
50936	1975	5	159.32
50936	1975	6	148.94
50936	1975	7	146.19
50936	1975	8	154.71
50936	1975	9	106.16
50936	1975	10	65.16
50936	1975	11	29.998
50936	1975	12	17.487
50936	1976	1	18.151
50936	1976	2	29.367
50936	1976	3	51.365
50936	1976	4	100.17
50936	1976	5	183.53
50936	1976	6	132.67
50936	1976	7	163.87
50936	1976	8	120.53
50936	1976	9	85.592
50936	1976	10	63.129
50936	1976	11	16.719
50936	1976	12	6.9531
50936	1977	1	7.6259
50936	1977	2	15.791
50936	1977	3	56.496
50936	1977	4	121.65
50936	1977	5	186.45
50936	1977	6	124.6
50936	1977	7	132.72
50936	1977	8	119.9
50936	1977	9	124.42
50936	1977	10	79.001
50936	1977	11	21.722
50936	1977	12	7.5855
50936	1978	1	8.5945
50936	1978	2	17.798
50936	1978	3	63.536
50936	1978	4	121.36
50936	1978	5	188.67
50936	1978	6	154.29
50936	1978	7	156.9
50936	1978	8	126.78
50936	1978	9	108.98
50936	1978	10	61.974
50936	1978	11	34.301
50936	1978	12	16.323
50936	1979	1	16.687
50936	1979	2	23.985
50936	1979	3	53.082
50936	1979	4	83.6
50936	1979	5	201.72
50936	1979	6	159.02
50936	1979	7	128.11
50936	1979	8	135.12
50936	1979	9	99.622
50936	1979	10	73.96
50936	1979	11	27.66
50936	1979	12	12.168
50936	1980	1	9.2277
50936	1980	2	23.593
50936	1980	3	67.686
50936	1980	4	84.633
50936	1980	5	170.81
50936	1980	6	163.34
50936	1980	7	134.4
50936	1980	8	109.92
50936	1980	9	98.109
50936	1980	10	59.99
50936	1980	11	30.39
50936	1980	12	11.153
50936	1981	1	14.524
50936	1981	2	20.52
50936	1981	3	49.813
50936	1981	4	123.66
50936	1981	5	137.71
50936	1981	6	160.03
50936	1981	7	142.92
50936	1981	8	114.79
50936	1981	9	89.855
50936	1981	10	55.653
50936	1981	11	19.444
50936	1981	12	15.743
50936	1982	1	18.232
50936	1982	2	23.988
50936	1982	3	61.501
50936	1982	4	126.44
50936	1982	5	147.87
50936	1982	6	187.18
50936	1982	7	160.55
50936	1982	8	128.39
50936	1982	9	100.21
50936	1982	10	77.245
50936	1982	11	27.547
50936	1982	12	12.117
50936	1983	1	15.593
50936	1983	2	20.92
50936	1983	3	72.96
50936	1983	4	125.25
50936	1983	5	160
50936	1983	6	120.84
50936	1983	7	112.17
50936	1983	8	119.6
50936	1983	9	90.867
50936	1983	10	74.527
50936	1983	11	27.323
50936	1983	12	11.063
50936	1984	1	8.6945
50936	1984	2	20.87
50936	1984	3	41.939
50936	1984	4	110.71
50936	1984	5	155.88
50936	1984	6	156.7
50936	1984	7	143.89
50936	1984	8	122.49
50936	1984	9	91.202
50936	1984	10	61.43
50936	1984	11	40.557
50936	1984	12	15.252
50936	1985	1	9.8256
50936	1985	2	18.663
50936	1985	3	63.601
50936	1985	4	115.58
50936	1985	5	190.04
50936	1985	6	146.26
50936	1985	7	127.03
50936	1985	8	109.93
50936	1985	9	81.789
50936	1985	10	60.517
50936	1985	11	30.123
50936	1985	12	9.8336
50936	1986	1	14.389
50936	1986	2	23.291
50936	1986	3	57.819
50936	1986	4	115.56
50936	1986	5	164.14
50936	1986	6	143.56
50936	1986	7	117.92
50936	1986	8	122.94
50936	1986	9	78.371
50936	1986	10	55.615
50936	1986	11	27.477
50936	1986	12	13.439
50936	1987	1	7.9741
50936	1987	2	19.545
50936	1987	3	50.102
50936	1987	4	117.28
50936	1987	5	161.22
50936	1987	6	168.2
50936	1987	7	137.45
50936	1987	8	97.643
50936	1987	9	83.904
50936	1987	10	63.386
50936	1987	11	22.86
50936	1987	12	16.622
50936	1988	1	18.694
50936	1988	2	22.138
50936	1988	3	61.219
50936	1988	4	107.54
50936	1988	5	131.13
50936	1988	6	163.85
50936	1988	7	133.16
50936	1988	8	118.52
50936	1988	9	76.601
50936	1988	10	53.802
50936	1988	11	38.394
50936	1988	12	12.434
50936	1989	1	12.041
50936	1989	2	24.314
50936	1989	3	59.898
50936	1989	4	120.88
50936	1989	5	157.96
50936	1989	6	141.79
50936	1989	7	142.14
50936	1989	8	133.07
50936	1989	9	73.363
50936	1989	10	49.823
50936	1989	11	33.272
50936	1989	12	16.09
50936	1990	1	6.7586
50936	1990	2	14.308
50936	1990	3	72.285
50936	1990	4	98.458
50936	1990	5	136.52
50936	1990	6	136.73
50936	1990	7	123.14
50936	1990	8	117.57
50936	1990	9	81.189
50936	1990	10	68.388
50936	1990	11	32.771
50936	1990	12	20.725
50936	1991	1	11.401
50936	1991	2	27.099
50936	1991	3	62.824
50936	1991	4	94.313
50936	1991	5	169.24
50936	1991	6	139.79
50936	1991	7	110.9
50936	1991	8	135.98
50936	1991	9	79.91
50936	1991	10	51.723
50936	1991	11	32.84
50936	1991	12	13.549
50936	1992	1	15.591
50936	1992	2	31.427
50936	1992	3	62.275
50936	1992	4	108.68
50936	1992	5	142.14
50936	1992	6	125.2
50936	1992	7	150.42
50936	1992	8	112.41
50936	1992	9	81.662
50936	1992	10	57.585
50936	1992	11	22.519
50936	1992	12	8.111
50936	1993	1	10.826
50936	1993	2	28.549
50936	1993	3	67.278
50936	1993	4	108.09
50936	1993	5	165.64
50936	1993	6	126.31
50936	1993	7	113.51
50936	1993	8	107.24
50936	1993	9	87.459
50936	1993	10	57.149
50936	1993	11	18.07
50936	1993	12	9.6949
50936	1994	1	6.9576
50936	1994	2	21.196
50936	1994	3	56.286
50936	1994	4	130.02
50936	1994	5	146.78
50936	1994	6	158.82
50936	1994	7	127.1
50936	1994	8	112.41
50936	1994	9	79.14
50936	1994	10	52.498
50936	1994	11	38.733
50936	1994	12	8.816
50936	1995	1	18.399
50936	1995	2	22.628
50936	1995	3	54.08
50936	1995	4	109.51
50936	1995	5	145.26
50936	1995	6	155.13
50936	1995	7	139.21
50936	1995	8	129.18
50936	1995	9	96.237
50936	1995	10	64.277
50936	1995	11	36.867
50936	1995	12	12.379
50936	1996	1	15.148
50936	1996	2	30.986
50936	1996	3	67.134
50936	1996	4	102.13
50936	1996	5	155.4
50936	1996	6	167.54
50936	1996	7	128.07
50936	1996	8	114.03
50936	1996	9	99.027
50936	1996	10	59.53
50936	1996	11	18.656
50936	1996	12	12.466
50936	1997	1	14.018
50936	1997	2	27.393
50936	1997	3	70.652
50936	1997	4	111.84
50936	1997	5	138.45
50936	1997	6	166.01
50936	1997	7	160.79
50936	1997	8	107.52
50936	1997	9	87.461
50936	1997	10	54.702
50936	1997	11	33.034
50936	1997	12	11.675
50936	1998	1	10.416
50936	1998	2	26.008
50936	1998	3	72.106
50936	1998	4	129.86
50936	1998	5	178.58
50936	1998	6	143.06
50936	1998	7	117.38
50936	1998	8	95.496
50936	1998	9	78.951
50936	1998	10	57.118
50936	1998	11	12.707
50936	1998	12	12.642
50936	1999	1	15.708
50936	1999	2	27.291
50936	1999	3	38.14
50936	1999	4	109.19
50936	1999	5	151.58
50936	1999	6	155.76
50936	1999	7	152.65
50936	1999	8	115.5
50936	1999	9	95.303
50936	1999	10	63.144
50936	1999	11	26.358
50936	1999	12	11.81
50936	2000	1	6.6887
50936	2000	2	18.597
50936	2000	3	64.926
50936	2000	4	96.908
50936	2000	5	151.13
50936	2000	6	165.4
50936	2000	7	157.53
50936	2000	8	105.3
50936	2000	9	94.502
50936	2000	10	62.425
50936	2000	11	22.838
50936	2000	12	5.3491
50936	2001	1	5.2169
50936	2001	2	15.22
50936	2001	3	50.975
50936	2001	4	128.21
50936	2001	5	164.5
50936	2001	6	158.41
50936	2001	7	162.21
50936	2001	8	118.49
50936	2001	9	105.98
50936	2001	10	65.068
50936	2001	11	29.27
50936	2001	12	14.748
50936	2002	1	14.346
50936	2002	2	34.219
50936	2002	3	78.675
50936	2002	4	97.605
50936	2002	5	167.73
50936	2002	6	132.9
50936	2002	7	137.39
50936	2002	8	125.62
50936	2002	9	111.38
50936	2002	10	53.917
50936	2002	11	14.743
50936	2002	12	10.049
50936	2003	1	12.854
50936	2003	2	24.718
50936	2003	3	60.144
50936	2003	4	124.06
50936	2003	5	166.78
50936	2003	6	153.39
50936	2003	7	130.56
50936	2003	8	120.47
50936	2003	9	88.738
50936	2003	10	57.811
50936	2003	11	25.813
50936	2003	12	16.996
50936	2004	1	15.569
50936	2004	2	26.562
50936	2004	3	72.336
50936	2004	4	129.55
50936	2004	5	167.17
50936	2004	6	186.28
50936	2004	7	145.19
50936	2004	8	133.04
50936	2004	9	97.814
50936	2004	10	69.691
50936	2004	11	30.1
50936	2004	12	9.9366
50936	2005	1	9.6119
50936	2005	2	14.886
50936	2005	3	66.357
50936	2005	4	115.84
50936	2005	5	149.25
50936	2005	6	119.63
50936	2005	7	89.871
50936	2005	8	104.71
50936	2005	9	91.75
50936	2005	10	81.844
50936	2005	11	30.559
50936	2005	12	9.7186
50936	2006	1	10.326
50936	2006	2	27.748
50936	2006	3	61.139
50936	2006	4	104.35
50936	2006	5	179.28
50936	2006	6	153.31
50936	2006	7	138.88
50936	2006	8	136.35
50936	2006	9	97.501
50936	2006	10	71.298
50936	2006	11	29.272
50936	2006	12	10.857
50936	2007	1	11.332
50936	2007	2	33.026
50936	2007	3	52.817
50936	2007	4	111.37
50936	2007	5	160.49
50936	2007	6	179.26
50936	2007	7	159.78
50936	2007	8	140.94
50936	2007	9	101.09
50936	2007	10	74.12
50936	2007	11	31.91
50936	2007	12	13.259
50936	2008	1	14.821
50936	2008	2	29.435
50936	2008	3	70.671
50936	2008	4	128.24
50936	2008	5	141.32
50936	2008	6	139.79
50936	2008	7	133.99
50936	2008	8	119.31
50936	2008	9	112.05
50936	2008	10	71.354
50936	2008	11	28.695
50936	2008	12	19.766
50936	2009	1	11.693
50936	2009	2	25.063
50936	2009	3	51.27
50936	2009	4	119.42
50936	2009	5	198.48
50936	2009	6	115.04
50936	2009	7	134.26
50936	2009	8	134.49
50936	2009	9	96.436
50936	2009	10	55.556
50936	2009	11	27.221
50936	2009	12	8.2062
50936	2010	1	11.112
50936	2010	2	17.009
50936	2010	3	44.878
50936	2010	4	86.477
50936	2010	5	119.7
50936	2010	6	173.45
50936	2010	7	121.47
50936	2010	8	111.8
50936	2010	9	111.05
50936	2010	10	56.535
50936	2010	11	21.235
50936	2010	12	7.439
50936	2011	1	6.6718
50936	2011	2	16.767
50936	2011	3	55.445
50936	2011	4	115.05
50936	2011	5	133.78
50936	2011	6	162.22
50936	2011	7	107.3
50936	2011	8	112.66
50936	2011	9	97.265
50936	2011	10	64.455
50936	2011	11	20.813
50936	2011	12	11.79
50936	2012	1	8.5082
50936	2012	2	26.28
50936	2012	3	59.812
50936	2012	4	120.21
50936	2012	5	153.32
50936	2012	6	124.88
50936	2012	7	133.23
50936	2012	8	136.84
50936	2012	9	77.961
50936	2012	10	50.94
50936	2012	11	17.467
50936	2012	12	6.2121
50936	2013	1	6.3714
50936	2013	2	14.514
50936	2013	3	44.55
50936	2013	4	91.016
50936	2013	5	161.44
50936	2013	6	137.34
50936	2013	7	131.99
50936	2013	8	115.4
50936	2013	9	95.847
50936	2013	10	56.759
50936	2013	11	30.865
50936	2013	12	12.305
50936	2014	1	13.77
50936	2014	2	20.72
50936	2014	3	62.21
50936	2014	4	125.92
50936	2014	5	118.72
50936	2014	6	151.44
50936	2014	7	139.74
50936	2014	8	124.72
50936	2014	9	89.919
50936	2014	10	61.232
50936	2014	11	30.822
50936	2014	12	9.4857

## Sheet: Monthly precipitation
stationID	YEAR	MONTH	DATA
50936	1970	1	1.9
50936	1970	2	0.1
50936	1970	3	0.2
50936	1970	4	2.3
50936	1970	5	38.3
50936	1970	6	29.5
50936	1970	7	101.2
50936	1970	8	20.7
50936	1970	9	76.3
50936	1970	10	9.7
50936	1970	11	13
50936	1970	12	0.6
50936	1971	1	0.2
50936	1971	2	4.7
50936	1971	3	0
50936	1971	4	1.5
50936	1971	5	69.5
50936	1971	6	162.2
50936	1971	7	92.7
50936	1971	8	65.3
50936	1971	9	42.2
50936	1971	10	2.1
50936	1971	11	6.9
50936	1971	12	1.2
50936	1972	1	1
50936	1972	2	2
50936	1972	3	4.5
50936	1972	4	2.4
50936	1972	5	19.7
50936	1972	6	55.8
50936	1972	7	64.2
50936	1972	8	32.8
50936	1972	9	25
50936	1972	10	30.3
50936	1972	11	0.7
50936	1972	12	0.2
50936	1973	1	0
50936	1973	2	2.4
50936	1973	3	6.3
50936	1973	4	5.2
50936	1973	5	32.2
50936	1973	6	30.9
50936	1973	7	235.5
50936	1973	8	144.9
50936	1973	9	8.2
50936	1973	10	12.1
50936	1973	11	5.4
50936	1973	12	0.1
50936	1974	1	0.8
50936	1974	2	0.5
50936	1974	3	2.4
50936	1974	4	7.3
50936	1974	5	5.5
50936	1974	6	76.1
50936	1974	7	188.3
50936	1974	8	129.1
50936	1974	9	55.7
50936	1974	10	7.3
50936	1974	11	1
50936	1974	12	0.3
50936	1975	1	1
50936	1975	2	0.5
50936	1975	3	1.6
50936	1975	4	4.4
50936	1975	5	42.6
50936	1975	6	52.9
50936	1975	7	35.8
50936	1975	8	16.2
50936	1975	9	20.8
50936	1975	10	14.6
50936	1975	11	4.9
50936	1975	12	0
50936	1976	1	0.2
50936	1976	2	1.4
50936	1976	3	14.3
50936	1976	4	6.6
50936	1976	5	26.7
50936	1976	6	80.9
50936	1976	7	107.5
50936	1976	8	70.3
50936	1976	9	29
50936	1976	10	16.6
50936	1976	11	1.7
50936	1976	12	2.5
50936	1977	1	0.9
50936	1977	2	0.2
50936	1977	3	11.2
50936	1977	4	4.9
50936	1977	5	51.3
50936	1977	6	137
50936	1977	7	132.4
50936	1977	8	43.9
50936	1977	9	5
50936	1977	10	47.9
50936	1977	11	5.4
50936	1977	12	3.8
50936	1978	1	0
50936	1978	2	0.4
50936	1978	3	1.1
50936	1978	4	6
50936	1978	5	4.8
50936	1978	6	142
50936	1978	7	79.6
50936	1978	8	48.4
50936	1978	9	56.4
50936	1978	10	13.2
50936	1978	11	0.1
50936	1978	12	0.9
50936	1979	1	0.6
50936	1979	2	2
50936	1979	3	8
50936	1979	4	20.2
50936	1979	5	6.1
50936	1979	6	81.8
50936	1979	7	176.3
50936	1979	8	30.1
50936	1979	9	22.3
50936	1979	10	4.9
50936	1979	11	4.5
50936	1979	12	9.4
50936	1980	1	0.8
50936	1980	2	0.7
50936	1980	3	1.2
50936	1980	4	8.9
50936	1980	5	24.3
50936	1980	6	90
50936	1980	7	97.8
50936	1980	8	92.8
50936	1980	9	41.1
50936	1980	10	12.6
50936	1980	11	0.5
50936	1980	12	1.8
50936	1981	1	0
50936	1981	2	1.7
50936	1981	3	6.7
50936	1981	4	8.9
50936	1981	5	38.9
50936	1981	6	16.3
50936	1981	7	181.4
50936	1981	8	68.9
50936	1981	9	39.6
50936	1981	10	18.3
50936	1981	11	2.2
50936	1981	12	0
50936	1982	1	0
50936	1982	2	1.7
50936	1982	3	7.1
50936	1982	4	4.5
50936	1982	5	66
50936	1982	6	23
50936	1982	7	148.8
50936	1982	8	50
50936	1982	9	11.3
50936	1982	10	12.4
50936	1982	11	5.6
50936	1982	12	1.8
50936	1983	1	0.7
50936	1983	2	0
50936	1983	3	0
50936	1983	4	61.5
50936	1983	5	26.8
50936	1983	6	47.7
50936	1983	7	179.8
50936	1983	8	85.2
50936	1983	9	53.5
50936	1983	10	0
50936	1983	11	6.6
50936	1983	12	0.1
50936	1984	1	0.2
50936	1984	2	0
50936	1984	3	4.2
50936	1984	4	15.3
50936	1984	5	8.9
50936	1984	6	95.8
50936	1984	7	76.2
50936	1984	8	105.4
50936	1984	9	23.3
50936	1984	10	14.3
50936	1984	11	0
50936	1984	12	0.6
50936	1985	1	0.9
50936	1985	2	2
50936	1985	3	4.5
50936	1985	4	9
50936	1985	5	13.2
50936	1985	6	77.5
50936	1985	7	119.1
50936	1985	8	148.7
50936	1985	9	49.8
50936	1985	10	18.3
50936	1985	11	0.2
50936	1985	12	0.2
50936	1986	1	0.1
50936	1986	2	2
50936	1986	3	2.8
50936	1986	4	3.9
50936	1986	5	3
50936	1986	6	156.4
50936	1986	7	243.6
50936	1986	8	82.4
50936	1986	9	66.7
50936	1986	10	0.4
50936	1986	11	1.1
50936	1986	12	1.2
50936	1987	1	2.8
50936	1987	2	0.6
50936	1987	3	2.5
50936	1987	4	0
50936	1987	5	14.3
50936	1987	6	26.2
50936	1987	7	194.7
50936	1987	8	127
50936	1987	9	56.3
50936	1987	10	10.6
50936	1987	11	3.6
50936	1987	12	1.1
50936	1988	1	0
50936	1988	2	0.9
50936	1988	3	2.6
50936	1988	4	16.9
50936	1988	5	20.3
50936	1988	6	23
50936	1988	7	136.7
50936	1988	8	144.8
50936	1988	9	40.8
50936	1988	10	42.1
50936	1988	11	0.3
50936	1988	12	3.1
50936	1989	1	0.2
50936	1989	2	4.3
50936	1989	3	6.8
50936	1989	4	4.6
50936	1989	5	6.7
50936	1989	6	112.9
50936	1989	7	60.3
50936	1989	8	15.9
50936	1989	9	43.5
50936	1989	10	27.1
50936	1989	11	0
50936	1989	12	3.4
50936	1990	1	1.5
50936	1990	2	4
50936	1990	3	2.7
50936	1990	4	31.1
50936	1990	5	60.4
50936	1990	6	129.1
50936	1990	7	181.1
50936	1990	8	109.1
50936	1990	9	61.6
50936	1990	10	0
50936	1990	11	1.7
50936	1990	12	0.8
50936	1991	1	0.2
50936	1991	2	0.1
50936	1991	3	1.1
50936	1991	4	88.1
50936	1991	5	9.6
50936	1991	6	81.4
50936	1991	7	181.5
50936	1991	8	35.3
50936	1991	9	76.4
50936	1991	10	23.4
50936	1991	11	0.4
50936	1991	12	1.1
50936	1992	1	0.1
50936	1992	2	0.1
50936	1992	3	0.9
50936	1992	4	3.3
50936	1992	5	63.3
50936	1992	6	121.2
50936	1992	7	67
50936	1992	8	54.1
50936	1992	9	29.6
50936	1992	10	10
50936	1992	11	15.3
50936	1992	12	0.1
50936	1993	1	0
50936	1993	2	2.9
50936	1993	3	9.9
50936	1993	4	2.6
50936	1993	5	45.9
50936	1993	6	164.7
50936	1993	7	155.3
50936	1993	8	75.1
50936	1993	9	66.7
50936	1993	10	21.5
50936	1993	11	6.4
50936	1993	12	6.1
50936	1994	1	0.8
50936	1994	2	0.2
50936	1994	3	6.9
50936	1994	4	0.3
50936	1994	5	17.4
50936	1994	6	71
50936	1994	7	144.7
50936	1994	8	57.1
50936	1994	9	72.6
50936	1994	10	9.2
50936	1994	11	2
50936	1994	12	2.1
50936	1995	1	0.4
50936	1995	2	0
50936	1995	3	10
50936	1995	4	18
50936	1995	5	39.4
50936	1995	6	81.3
50936	1995	7	33.9
50936	1995	8	16
50936	1995	9	26
50936	1995	10	21.4
50936	1995	11	0.1
50936	1995	12	1.4
50936	1996	1	0
50936	1996	2	0.1
50936	1996	3	0.3
50936	1996	4	22.2
50936	1996	5	20.3
50936	1996	6	98.1
50936	1996	7	167
50936	1996	8	54.9
50936	1996	9	19.8
50936	1996	10	6.5
50936	1996	11	7.6
50936	1996	12	0.1
50936	1997	1	0.1
50936	1997	2	0
50936	1997	3	0.2
50936	1997	4	9.5
50936	1997	5	32.1
50936	1997	6	13.8
50936	1997	7	49.9
50936	1997	8	77.2
50936	1997	9	4
50936	1997	10	4.5
50936	1997	11	0.9
50936	1997	12	0.4
50936	1998	1	0.2
50936	1998	2	0.5
50936	1998	3	4.8
50936	1998	4	4.9
50936	1998	5	33.3
50936	1998	6	82.7
50936	1998	7	208.5
50936	1998	8	310.6
50936	1998	9	65.2
50936	1998	10	10.5
50936	1998	11	4.4
50936	1998	12	0.7
50936	1999	1	0
50936	1999	2	0.4
50936	1999	3	10.5
50936	1999	4	6.3
50936	1999	5	6.9
50936	1999	6	54.3
50936	1999	7	114.8
50936	1999	8	80.8
50936	1999	9	5.9
50936	1999	10	24.5
50936	1999	11	0.1
50936	1999	12	0.4
50936	2000	1	2.6
50936	2000	2	0.9
50936	2000	3	0
50936	2000	4	32.1
50936	2000	5	17.7
50936	2000	6	38.6
50936	2000	7	65.2
50936	2000	8	86.7
50936	2000	9	0.8
50936	2000	10	25.4
50936	2000	11	6
50936	2000	12	3.6
50936	2001	1	4.1
50936	2001	2	0.3
50936	2001	3	0.9
50936	2001	4	5
50936	2001	5	5.7
50936	2001	6	28.5
50936	2001	7	33.8
50936	2001	8	17.8
50936	2001	9	14.3
50936	2001	10	10.5
50936	2001	11	1.7
50936	2001	12	0.4
50936	2002	1	2.6
50936	2002	2	0.1
50936	2002	3	1
50936	2002	4	89
50936	2002	5	5.4
50936	2002	6	103.2
50936	2002	7	94.2
50936	2002	8	21.4
50936	2002	9	0.3
50936	2002	10	9.6
50936	2002	11	4.7
50936	2002	12	0.1
50936	2003	1	0.2
50936	2003	2	1.2
50936	2003	3	11.9
50936	2003	4	6.8
50936	2003	5	0
50936	2003	6	81.1
50936	2003	7	156.5
50936	2003	8	83.5
50936	2003	9	66.2
50936	2003	10	15.1
50936	2003	11	1
50936	2003	12	1.1
50936	2004	1	0.1
50936	2004	2	1.6
50936	2004	3	0
50936	2004	4	0
50936	2004	5	4.5
50936	2004	6	19.6
50936	2004	7	27.6
50936	2004	8	60.6
50936	2004	9	30
50936	2004	10	1.7
50936	2004	11	0.5
50936	2004	12	5.9
50936	2005	1	0.6
50936	2005	2	1.2
50936	2005	3	3.2
50936	2005	4	8.3
50936	2005	5	24.4
50936	2005	6	116.1
50936	2005	7	113.8
50936	2005	8	26.3
50936	2005	9	24.9
50936	2005	10	5.6
50936	2005	11	2
50936	2005	12	4.1
50936	2006	1	1.2
50936	2006	2	0
50936	2006	3	0.8
50936	2006	4	2.2
50936	2006	5	7.6
50936	2006	6	61.5
50936	2006	7	140.4
50936	2006	8	46.3
50936	2006	9	30.2
50936	2006	10	0
50936	2006	11	0.9
50936	2006	12	1.3
50936	2007	1	1.8
50936	2007	2	0.9
50936	2007	3	7.1
50936	2007	4	16.1
50936	2007	5	10
50936	2007	6	71.8
50936	2007	7	89.5
50936	2007	8	27.5
50936	2007	9	7.2
50936	2007	10	6.9
50936	2007	11	0.8
50936	2007	12	1.1
50936	2008	1	0
50936	2008	2	0
50936	2008	3	12.6
50936	2008	4	16.4
50936	2008	5	59.6
50936	2008	6	137
50936	2008	7	82.1
50936	2008	8	59
50936	2008	9	6.4
50936	2008	10	8
50936	2008	11	0.9
50936	2008	12	0.6
50936	2009	1	0.6
50936	2009	2	0.6
50936	2009	3	2.5
50936	2009	4	32.3
50936	2009	5	17.1
50936	2009	6	69.2
50936	2009	7	59.4
50936	2009	8	57.7
50936	2009	9	21.3
50936	2009	10	18.7
50936	2009	11	1.9
50936	2009	12	3.7
50936	2010	1	1.4
50936	2010	2	0.7
50936	2010	3	8
50936	2010	4	20.6
50936	2010	5	69.5
50936	2010	6	21.9
50936	2010	7	143.4
50936	2010	8	79.2
50936	2010	9	11.1
50936	2010	10	13.7
50936	2010	11	10.8
50936	2010	12	5.8
50936	2011	1	0.8
50936	2011	2	0.8
50936	2011	3	0.1
50936	2011	4	12.5
50936	2011	5	102.2
50936	2011	6	46.3
50936	2011	7	109.9
50936	2011	8	92.9
50936	2011	9	10.1
50936	2011	10	9.2
50936	2011	11	7.4
50936	2011	12	0
50936	2012	1	0
50936	2012	2	0
50936	2012	3	5.5
50936	2012	4	3.7
50936	2012	5	31.9
50936	2012	6	81.5
50936	2012	7	190.1
50936	2012	8	6.5
50936	2012	9	69.4
50936	2012	10	21
50936	2012	11	12.9
50936	2012	12	6.8
50936	2013	1	2.4
50936	2013	2	16
50936	2013	3	7.6
50936	2013	4	24.2
50936	2013	5	48.6
50936	2013	6	95.3
50936	2013	7	227.7
50936	2013	8	52.7
50936	2013	9	50.1
50936	2013	10	22.2
50936	2013	11	0.9
50936	2013	12	1.8
50936	2014	1	0.8
50936	2014	2	0.2
50936	2014	3	2.6
50936	2014	4	0
50936	2014	5	116.8
50936	2014	6	141.3
50936	2014	7	72.4
50936	2014	8	67.2
50936	2014	9	98.3
50936	2014	10	0.1
50936	2014	11	0.3
50936	2014	12	5.3
