# Supplementary material for: Spatial and temporal characteristics of drought and its correlation with climate indices in Northeast China
Source: PLoS One. 2021 Nov 18;16(11):e0259774. doi: 10.1371/journal.pone.0259774 (PMC8601439; doi:10.1371/journal.pone.0259774)
Supplement: S1 File — (ZIP) [file pone.0259774.s001.zip › Raw data(Including precipitation and evapotranspiration data of each station)/50939.xlsx]

## Sheet: Monthly evapotranspiration
stationID	YEAR	MONTH	DATA
50939	1970	1	5.9076
50939	1970	2	18.494
50939	1970	3	46.001
50939	1970	4	122.89
50939	1970	5	156.86
50939	1970	6	183.95
50939	1970	7	127.88
50939	1970	8	137.11
50939	1970	9	94.777
50939	1970	10	75.023
50939	1970	11	27.248
50939	1970	12	13.449
50939	1971	1	16.535
50939	1971	2	14.945
50939	1971	3	59.963
50939	1971	4	140.16
50939	1971	5	138.99
50939	1971	6	139.41
50939	1971	7	152.12
50939	1971	8	136.21
50939	1971	9	86.483
50939	1971	10	69.148
50939	1971	11	26.31
50939	1971	12	15.912
50939	1972	1	14.136
50939	1972	2	19.305
50939	1972	3	59.554
50939	1972	4	127.83
50939	1972	5	175.76
50939	1972	6	162.49
50939	1972	7	185.37
50939	1972	8	158.19
50939	1972	9	86.585
50939	1972	10	50.635
50939	1972	11	25.714
50939	1972	12	9.1142
50939	1973	1	13.14
50939	1973	2	22.65
50939	1973	3	53.46
50939	1973	4	124.24
50939	1973	5	172.37
50939	1973	6	169.08
50939	1973	7	154.53
50939	1973	8	118.53
50939	1973	9	95.948
50939	1973	10	63.017
50939	1973	11	23.926
50939	1973	12	13.947
50939	1974	1	9.3621
50939	1974	2	19.127
50939	1974	3	46.637
50939	1974	4	107.63
50939	1974	5	176.17
50939	1974	6	137.87
50939	1974	7	153.13
50939	1974	8	126.31
50939	1974	9	77.799
50939	1974	10	59.841
50939	1974	11	29.071
50939	1974	12	10.825
50939	1975	1	12.724
50939	1975	2	20.138
50939	1975	3	63.342
50939	1975	4	141.13
50939	1975	5	173.15
50939	1975	6	160.88
50939	1975	7	153.27
50939	1975	8	158.36
50939	1975	9	111.72
50939	1975	10	64.612
50939	1975	11	28.603
50939	1975	12	16.693
50939	1976	1	16.723
50939	1976	2	30.328
50939	1976	3	52.632
50939	1976	4	106.3
50939	1976	5	187.94
50939	1976	6	147.9
50939	1976	7	173.04
50939	1976	8	127.92
50939	1976	9	95.72
50939	1976	10	67.246
50939	1976	11	17.663
50939	1976	12	9.4306
50939	1977	1	9.1247
50939	1977	2	19.166
50939	1977	3	64.741
50939	1977	4	130.15
50939	1977	5	197.05
50939	1977	6	134.3
50939	1977	7	148.97
50939	1977	8	135.28
50939	1977	9	127.64
50939	1977	10	81.821
50939	1977	11	22.371
50939	1977	12	7.1179
50939	1978	1	8.3667
50939	1978	2	16.517
50939	1978	3	63.964
50939	1978	4	121.73
50939	1978	5	182.29
50939	1978	6	164.44
50939	1978	7	160.92
50939	1978	8	126.66
50939	1978	9	115.62
50939	1978	10	57.537
50939	1978	11	31.344
50939	1978	12	16.879
50939	1979	1	18.788
50939	1979	2	25.352
50939	1979	3	54.145
50939	1979	4	83.709
50939	1979	5	196.19
50939	1979	6	156.52
50939	1979	7	128.9
50939	1979	8	129.43
50939	1979	9	101.16
50939	1979	10	72.339
50939	1979	11	26.889
50939	1979	12	12.779
50939	1980	1	9.0334
50939	1980	2	21.926
50939	1980	3	64.634
50939	1980	4	89.467
50939	1980	5	175.65
50939	1980	6	166.47
50939	1980	7	147.02
50939	1980	8	115.6
50939	1980	9	100.85
50939	1980	10	58.091
50939	1980	11	29.417
50939	1980	12	10.927
50939	1981	1	12.148
50939	1981	2	19.177
50939	1981	3	49.621
50939	1981	4	120.72
50939	1981	5	142.32
50939	1981	6	176.99
50939	1981	7	154.57
50939	1981	8	107.7
50939	1981	9	93.507
50939	1981	10	59.535
50939	1981	11	19.616
50939	1981	12	16.205
50939	1982	1	17.489
50939	1982	2	23.907
50939	1982	3	59.516
50939	1982	4	127.02
50939	1982	5	146.12
50939	1982	6	200.6
50939	1982	7	172.31
50939	1982	8	143.75
50939	1982	9	109.29
50939	1982	10	78.367
50939	1982	11	28.157
50939	1982	12	12.985
50939	1983	1	14.98
50939	1983	2	19.737
50939	1983	3	71.753
50939	1983	4	127.24
50939	1983	5	166.04
50939	1983	6	131.88
50939	1983	7	125.55
50939	1983	8	124.27
50939	1983	9	97.092
50939	1983	10	71.363
50939	1983	11	24.963
50939	1983	12	10.83
50939	1984	1	9.5096
50939	1984	2	21.655
50939	1984	3	40.825
50939	1984	4	104.61
50939	1984	5	154.96
50939	1984	6	163.2
50939	1984	7	143.13
50939	1984	8	128.49
50939	1984	9	92.332
50939	1984	10	62.696
50939	1984	11	39.053
50939	1984	12	14.22
50939	1985	1	9.5925
50939	1985	2	18.491
50939	1985	3	59.927
50939	1985	4	113.77
50939	1985	5	194.42
50939	1985	6	151.81
50939	1985	7	130.63
50939	1985	8	114.8
50939	1985	9	86.711
50939	1985	10	63.545
50939	1985	11	27.634
50939	1985	12	10.724
50939	1986	1	14.933
50939	1986	2	22.536
50939	1986	3	57.272
50939	1986	4	107.17
50939	1986	5	171.28
50939	1986	6	156.37
50939	1986	7	119.09
50939	1986	8	128.78
50939	1986	9	79.136
50939	1986	10	56.285
50939	1986	11	28.11
50939	1986	12	11.865
50939	1987	1	8.3957
50939	1987	2	19.419
50939	1987	3	45.983
50939	1987	4	109.83
50939	1987	5	160.93
50939	1987	6	174.64
50939	1987	7	138.33
50939	1987	8	104.02
50939	1987	9	92.254
50939	1987	10	65.631
50939	1987	11	24.756
50939	1987	12	18.072
50939	1988	1	19.938
50939	1988	2	23.113
50939	1988	3	60.914
50939	1988	4	106.95
50939	1988	5	135.12
50939	1988	6	177.2
50939	1988	7	139.49
50939	1988	8	121.62
50939	1988	9	82.136
50939	1988	10	57.019
50939	1988	11	39.32
50939	1988	12	12.932
50939	1989	1	13.245
50939	1989	2	24.547
50939	1989	3	61.836
50939	1989	4	116.25
50939	1989	5	160.09
50939	1989	6	144.87
50939	1989	7	142.36
50939	1989	8	143.01
50939	1989	9	83.378
50939	1989	10	63.407
50939	1989	11	33.362
50939	1989	12	15.642
50939	1990	1	8.0689
50939	1990	2	16.322
50939	1990	3	69.621
50939	1990	4	100.51
50939	1990	5	137.44
50939	1990	6	146.23
50939	1990	7	132.52
50939	1990	8	123.32
50939	1990	9	88.369
50939	1990	10	71.77
50939	1990	11	33.425
50939	1990	12	22.562
50939	1991	1	12.049
50939	1991	2	28.665
50939	1991	3	62.067
50939	1991	4	96.392
50939	1991	5	163.98
50939	1991	6	149.99
50939	1991	7	120.47
50939	1991	8	144.45
50939	1991	9	83.121
50939	1991	10	54.302
50939	1991	11	34.43
50939	1991	12	12.878
50939	1992	1	16.336
50939	1992	2	33.53
50939	1992	3	60.736
50939	1992	4	106.96
50939	1992	5	139.42
50939	1992	6	128.44
50939	1992	7	146.94
50939	1992	8	115.31
50939	1992	9	85.922
50939	1992	10	52.737
50939	1992	11	21.35
50939	1992	12	8.6476
50939	1993	1	9.6413
50939	1993	2	23.237
50939	1993	3	61.14
50939	1993	4	103.79
50939	1993	5	161.98
50939	1993	6	136.55
50939	1993	7	123.02
50939	1993	8	115.88
50939	1993	9	94.06
50939	1993	10	59.983
50939	1993	11	21.944
50939	1993	12	11.962
50939	1994	1	8.4486
50939	1994	2	21.922
50939	1994	3	55.96
50939	1994	4	128.17
50939	1994	5	143.89
50939	1994	6	167.94
50939	1994	7	127.03
50939	1994	8	113.27
50939	1994	9	84.311
50939	1994	10	57.955
50939	1994	11	39.775
50939	1994	12	10.096
50939	1995	1	19.231
50939	1995	2	24.105
50939	1995	3	54.134
50939	1995	4	106.29
50939	1995	5	145.29
50939	1995	6	153.03
50939	1995	7	146.1
50939	1995	8	137.14
50939	1995	9	103.05
50939	1995	10	61.008
50939	1995	11	39.224
50939	1995	12	14.363
50939	1996	1	17.407
50939	1996	2	29.912
50939	1996	3	64.033
50939	1996	4	107.01
50939	1996	5	152.97
50939	1996	6	175.03
50939	1996	7	132.96
50939	1996	8	116.28
50939	1996	9	112.78
50939	1996	10	65.119
50939	1996	11	21.459
50939	1996	12	16.419
50939	1997	1	15.939
50939	1997	2	28.71
50939	1997	3	71.574
50939	1997	4	112.88
50939	1997	5	143.19
50939	1997	6	182.37
50939	1997	7	177.08
50939	1997	8	116.93
50939	1997	9	100.35
50939	1997	10	61.101
50939	1997	11	33.685
50939	1997	12	16.724
50939	1998	1	14.3
50939	1998	2	31.006
50939	1998	3	71.478
50939	1998	4	124.41
50939	1998	5	175.35
50939	1998	6	142.63
50939	1998	7	115.55
50939	1998	8	97.027
50939	1998	9	82.411
50939	1998	10	58.541
50939	1998	11	17.483
50939	1998	12	17.164
50939	1999	1	19.923
50939	1999	2	30.651
50939	1999	3	43.332
50939	1999	4	112.77
50939	1999	5	153.78
50939	1999	6	156.77
50939	1999	7	157.83
50939	1999	8	135.79
50939	1999	9	106.48
50939	1999	10	67.864
50939	1999	11	29.009
50939	1999	12	14.111
50939	2000	1	8.8451
50939	2000	2	21.434
50939	2000	3	66.606
50939	2000	4	98.618
50939	2000	5	156.97
50939	2000	6	178.26
50939	2000	7	179.57
50939	2000	8	121.37
50939	2000	9	98.097
50939	2000	10	68.619
50939	2000	11	25.431
50939	2000	12	6.4076
50939	2001	1	6.313
50939	2001	2	17.19
50939	2001	3	54.82
50939	2001	4	133.77
50939	2001	5	169.93
50939	2001	6	168.93
50939	2001	7	184.54
50939	2001	8	135.65
50939	2001	9	116.38
50939	2001	10	63.64
50939	2001	11	29.933
50939	2001	12	14.252
50939	2002	1	13.029
50939	2002	2	33.791
50939	2002	3	79.385
50939	2002	4	97.077
50939	2002	5	174.29
50939	2002	6	148.72
50939	2002	7	162.43
50939	2002	8	130.51
50939	2002	9	111.54
50939	2002	10	51.041
50939	2002	11	13.868
50939	2002	12	10.362
50939	2003	1	11.734
50939	2003	2	24.648
50939	2003	3	56.369
50939	2003	4	122.08
50939	2003	5	161.16
50939	2003	6	153.74
50939	2003	7	127.15
50939	2003	8	124.4
50939	2003	9	89.052
50939	2003	10	56.23
50939	2003	11	24.467
50939	2003	12	15.796
50939	2004	1	13.982
50939	2004	2	27.32
50939	2004	3	70.425
50939	2004	4	127.87
50939	2004	5	171.45
50939	2004	6	187.95
50939	2004	7	151.73
50939	2004	8	136.63
50939	2004	9	101.77
50939	2004	10	70.608
50939	2004	11	26.485
50939	2004	12	9.2552
50939	2005	1	8.8569
50939	2005	2	14.885
50939	2005	3	61.071
50939	2005	4	112.58
50939	2005	5	149.52
50939	2005	6	134.85
50939	2005	7	125.43
50939	2005	8	127.64
50939	2005	9	100.43
50939	2005	10	77.584
50939	2005	11	30.336
50939	2005	12	9.1738
50939	2006	1	10.015
50939	2006	2	27.199
50939	2006	3	57.516
50939	2006	4	99.055
50939	2006	5	176.56
50939	2006	6	157.01
50939	2006	7	148.35
50939	2006	8	138.46
50939	2006	9	98.435
50939	2006	10	66.226
50939	2006	11	27.821
50939	2006	12	9.1743
50939	2007	1	11.114
50939	2007	2	30.612
50939	2007	3	48.633
50939	2007	4	106.54
50939	2007	5	155.12
50939	2007	6	174.13
50939	2007	7	157.97
50939	2007	8	142.53
50939	2007	9	101.27
50939	2007	10	70.53
50939	2007	11	29.207
50939	2007	12	11.072
50939	2008	1	13.544
50939	2008	2	26.681
50939	2008	3	63.711
50939	2008	4	121.3
50939	2008	5	141.61
50939	2008	6	140.21
50939	2008	7	146.11
50939	2008	8	126.83
50939	2008	9	109.35
50939	2008	10	64.271
50939	2008	11	25.061
50939	2008	12	17.95
50939	2009	1	11.141
50939	2009	2	23.544
50939	2009	3	49.147
50939	2009	4	111.99
50939	2009	5	186.75
50939	2009	6	132.54
50939	2009	7	157.84
50939	2009	8	149.82
50939	2009	9	103.15
50939	2009	10	55.592
50939	2009	11	25.151
50939	2009	12	7.8209
50939	2010	1	11.077
50939	2010	2	17.689
50939	2010	3	44.758
50939	2010	4	83.159
50939	2010	5	128.33
50939	2010	6	183.38
50939	2010	7	150.67
50939	2010	8	132.05
50939	2010	9	111.56
50939	2010	10	53.148
50939	2010	11	20.407
50939	2010	12	7.5655
50939	2011	1	6.993
50939	2011	2	18.085
50939	2011	3	53.23
50939	2011	4	110.68
50939	2011	5	138.33
50939	2011	6	171.94
50939	2011	7	130.84
50939	2011	8	128.47
50939	2011	9	95.674
50939	2011	10	61.788
50939	2011	11	19.722
50939	2011	12	10.693
50939	2012	1	8.4928
50939	2012	2	25.013
50939	2012	3	56.999
50939	2012	4	117.55
50939	2012	5	151.43
50939	2012	6	134.71
50939	2012	7	142.12
50939	2012	8	142.62
50939	2012	9	80.409
50939	2012	10	51.088
50939	2012	11	17.243
50939	2012	12	6.6204
50939	2013	1	6.4942
50939	2013	2	15.522
50939	2013	3	48.019
50939	2013	4	89.087
50939	2013	5	164.63
50939	2013	6	143.6
50939	2013	7	148.34
50939	2013	8	128.09
50939	2013	9	99.821
50939	2013	10	54.375
50939	2013	11	28.47
50939	2013	12	10.743
50939	2014	1	13.192
50939	2014	2	20.255
50939	2014	3	60.978
50939	2014	4	122.99
50939	2014	5	120.14
50939	2014	6	161.22
50939	2014	7	149.36
50939	2014	8	127.53
50939	2014	9	90.944
50939	2014	10	60.384
50939	2014	11	26.129
50939	2014	12	6.4318

## Sheet: Monthly precipitation
stationID	YEAR	MONTH	DATA
50939	1970	1	3
50939	1970	2	0.4
50939	1970	3	2.2
50939	1970	4	2.7
50939	1970	5	32
50939	1970	6	61.8
50939	1970	7	139.2
50939	1970	8	38.4
50939	1970	9	44
50939	1970	10	13.5
50939	1970	11	8.2
50939	1970	12	1.2
50939	1971	1	0.2
50939	1971	2	3.7
50939	1971	3	0.2
50939	1971	4	0.7
50939	1971	5	68.1
50939	1971	6	136.7
50939	1971	7	97.6
50939	1971	8	60
50939	1971	9	38.8
50939	1971	10	3
50939	1971	11	9.7
50939	1971	12	0.9
50939	1972	1	1.5
50939	1972	2	1.8
50939	1972	3	4.2
50939	1972	4	1.6
50939	1972	5	20.1
50939	1972	6	59.3
50939	1972	7	62.3
50939	1972	8	31.2
50939	1972	9	23
50939	1972	10	40.2
50939	1972	11	3
50939	1972	12	0.8
50939	1973	1	0.1
50939	1973	2	1.6
50939	1973	3	10.5
50939	1973	4	4.1
50939	1973	5	8.5
50939	1973	6	21.3
50939	1973	7	133.3
50939	1973	8	85.2
50939	1973	9	12.9
50939	1973	10	17.5
50939	1973	11	8.2
50939	1973	12	0
50939	1974	1	0.8
50939	1974	2	0.4
50939	1974	3	3.4
50939	1974	4	14
50939	1974	5	15.6
50939	1974	6	85.7
50939	1974	7	177.9
50939	1974	8	93.9
50939	1974	9	52
50939	1974	10	6.7
50939	1974	11	1.5
50939	1974	12	0
50939	1975	1	0.8
50939	1975	2	0.4
50939	1975	3	1.2
50939	1975	4	2.2
50939	1975	5	31.8
50939	1975	6	96.1
50939	1975	7	55.5
50939	1975	8	44.2
50939	1975	9	23.8
50939	1975	10	26.4
50939	1975	11	4.9
50939	1975	12	0
50939	1976	1	0
50939	1976	2	1.6
50939	1976	3	13.2
50939	1976	4	5.2
50939	1976	5	34.2
50939	1976	6	110.3
50939	1976	7	148.8
50939	1976	8	47.3
50939	1976	9	20.8
50939	1976	10	10.5
50939	1976	11	3.6
50939	1976	12	1.8
50939	1977	1	0.4
50939	1977	2	0
50939	1977	3	10.1
50939	1977	4	6.8
50939	1977	5	32.6
50939	1977	6	105.8
50939	1977	7	147.8
50939	1977	8	93.8
50939	1977	9	5.7
50939	1977	10	56.6
50939	1977	11	7.7
50939	1977	12	5
50939	1978	1	0.2
50939	1978	2	0.8
50939	1978	3	1.5
50939	1978	4	2.3
50939	1978	5	6.4
50939	1978	6	104.3
50939	1978	7	84.5
50939	1978	8	53.8
50939	1978	9	45.1
50939	1978	10	21.2
50939	1978	11	0.2
50939	1978	12	1.1
50939	1979	1	0.6
50939	1979	2	1.4
50939	1979	3	5.3
50939	1979	4	17.3
50939	1979	5	22.3
50939	1979	6	67.1
50939	1979	7	179
50939	1979	8	41.9
50939	1979	9	26.6
50939	1979	10	5.2
50939	1979	11	3.8
50939	1979	12	8.8
50939	1980	1	0.1
50939	1980	2	1
50939	1980	3	3.6
50939	1980	4	7.7
50939	1980	5	21.8
50939	1980	6	95.3
50939	1980	7	87.2
50939	1980	8	73.9
50939	1980	9	51.7
50939	1980	10	9.7
50939	1980	11	0.1
50939	1980	12	0.6
50939	1981	1	0
50939	1981	2	0.6
50939	1981	3	8.8
50939	1981	4	5.3
50939	1981	5	20.5
50939	1981	6	17
50939	1981	7	173.5
50939	1981	8	110.6
50939	1981	9	24
50939	1981	10	20.8
50939	1981	11	3.2
50939	1981	12	0
50939	1982	1	0.3
50939	1982	2	1.2
50939	1982	3	7.3
50939	1982	4	1.8
50939	1982	5	77.1
50939	1982	6	11.7
50939	1982	7	105.9
50939	1982	8	20.6
50939	1982	9	15.5
50939	1982	10	5.1
50939	1982	11	3.1
50939	1982	12	3.1
50939	1983	1	0.5
50939	1983	2	0.5
50939	1983	3	0
50939	1983	4	63.9
50939	1983	5	49.3
50939	1983	6	66.3
50939	1983	7	236
50939	1983	8	52.4
50939	1983	9	28.1
50939	1983	10	0.5
50939	1983	11	8.3
50939	1983	12	0.2
50939	1984	1	0.3
50939	1984	2	0
50939	1984	3	14
50939	1984	4	18.2
50939	1984	5	33.6
50939	1984	6	132.7
50939	1984	7	124
50939	1984	8	66.3
50939	1984	9	22.2
50939	1984	10	18.2
50939	1984	11	0
50939	1984	12	0.1
50939	1985	1	0.6
50939	1985	2	2
50939	1985	3	2.8
50939	1985	4	7.6
50939	1985	5	13.9
50939	1985	6	110.5
50939	1985	7	94.2
50939	1985	8	183.8
50939	1985	9	54.1
50939	1985	10	11.3
50939	1985	11	2.6
50939	1985	12	0
50939	1986	1	0
50939	1986	2	2.1
50939	1986	3	1.7
50939	1986	4	8.7
50939	1986	5	4.9
50939	1986	6	128.1
50939	1986	7	202.5
50939	1986	8	57.8
50939	1986	9	139.9
50939	1986	10	0.4
50939	1986	11	3.2
50939	1986	12	2.4
50939	1987	1	3.3
50939	1987	2	0.5
50939	1987	3	6
50939	1987	4	0.1
50939	1987	5	11
50939	1987	6	27
50939	1987	7	114.9
50939	1987	8	184.7
50939	1987	9	49.4
50939	1987	10	10
50939	1987	11	2.9
50939	1987	12	1.2
50939	1988	1	0
50939	1988	2	0.6
50939	1988	3	3.1
50939	1988	4	8.9
50939	1988	5	35.8
50939	1988	6	18
50939	1988	7	199.5
50939	1988	8	162.5
50939	1988	9	34.7
50939	1988	10	39
50939	1988	11	0.9
50939	1988	12	5
50939	1989	1	0.3
50939	1989	2	4.2
50939	1989	3	4.6
50939	1989	4	3.5
50939	1989	5	8.4
50939	1989	6	63
50939	1989	7	81.5
50939	1989	8	21.5
50939	1989	9	37
50939	1989	10	16.9
50939	1989	11	0
50939	1989	12	3.8
50939	1990	1	1
50939	1990	2	5.4
50939	1990	3	4.1
50939	1990	4	28.6
50939	1990	5	64.4
50939	1990	6	106.2
50939	1990	7	162.6
50939	1990	8	97.6
50939	1990	9	46.4
50939	1990	10	0
50939	1990	11	2.7
50939	1990	12	1.2
50939	1991	1	0.6
50939	1991	2	0
50939	1991	3	0.4
50939	1991	4	68.2
50939	1991	5	9.3
50939	1991	6	74.4
50939	1991	7	171
50939	1991	8	24
50939	1991	9	65.6
50939	1991	10	35.7
50939	1991	11	0.4
50939	1991	12	1.3
50939	1992	1	0.2
50939	1992	2	0.1
50939	1992	3	2.9
50939	1992	4	2.5
50939	1992	5	58.3
50939	1992	6	168.6
50939	1992	7	163.6
50939	1992	8	30.7
50939	1992	9	20.2
50939	1992	10	13.5
50939	1992	11	12.9
50939	1992	12	0.2
50939	1993	1	0
50939	1993	2	7.4
50939	1993	3	6.5
50939	1993	4	3.5
50939	1993	5	36.4
50939	1993	6	163.8
50939	1993	7	165.6
50939	1993	8	112.7
50939	1993	9	36.1
50939	1993	10	18.3
50939	1993	11	8.6
50939	1993	12	6.5
50939	1994	1	1.6
50939	1994	2	0.2
50939	1994	3	5.4
50939	1994	4	0.3
50939	1994	5	15.4
50939	1994	6	81.7
50939	1994	7	221.8
50939	1994	8	51.3
50939	1994	9	44.6
50939	1994	10	9.6
50939	1994	11	1.8
50939	1994	12	2.2
50939	1995	1	0.2
50939	1995	2	0
50939	1995	3	9.6
50939	1995	4	15.7
50939	1995	5	19.2
50939	1995	6	90.7
50939	1995	7	43.8
50939	1995	8	15.8
50939	1995	9	28.9
50939	1995	10	23.4
50939	1995	11	0.2
50939	1995	12	1.3
50939	1996	1	0
50939	1996	2	0
50939	1996	3	5.2
50939	1996	4	34.4
50939	1996	5	50.3
50939	1996	6	56.8
50939	1996	7	191.6
50939	1996	8	51.5
50939	1996	9	3.9
50939	1996	10	4.6
50939	1996	11	12.7
50939	1996	12	0.1
50939	1997	1	0.5
50939	1997	2	0
50939	1997	3	0.8
50939	1997	4	3.6
50939	1997	5	41
50939	1997	6	20.2
50939	1997	7	45.8
50939	1997	8	72.9
50939	1997	9	0.7
50939	1997	10	5.2
50939	1997	11	0.2
50939	1997	12	0.4
50939	1998	1	0.5
50939	1998	2	0.3
50939	1998	3	11.5
50939	1998	4	3.6
50939	1998	5	36
50939	1998	6	115
50939	1998	7	224.7
50939	1998	8	181.6
50939	1998	9	61.3
50939	1998	10	8.4
50939	1998	11	3.4
50939	1998	12	0.6
50939	1999	1	0
50939	1999	2	2.1
50939	1999	3	8.8
50939	1999	4	3.2
50939	1999	5	17
50939	1999	6	71.6
50939	1999	7	58.5
50939	1999	8	62.4
50939	1999	9	3.9
50939	1999	10	17.2
50939	1999	11	1
50939	1999	12	0.8
50939	2000	1	4.1
50939	2000	2	0.3
50939	2000	3	0.5
50939	2000	4	58.2
50939	2000	5	17.3
50939	2000	6	42.7
50939	2000	7	53.3
50939	2000	8	64.6
50939	2000	9	4.6
50939	2000	10	26.9
50939	2000	11	4.4
50939	2000	12	9.2
50939	2001	1	6.4
50939	2001	2	0.4
50939	2001	3	0.6
50939	2001	4	6
50939	2001	5	12.2
50939	2001	6	53.4
50939	2001	7	47.2
50939	2001	8	41
50939	2001	9	15.9
50939	2001	10	12.6
50939	2001	11	1.2
50939	2001	12	0.5
50939	2002	1	2.4
50939	2002	2	0
50939	2002	3	0.4
50939	2002	4	69.5
50939	2002	5	5.6
50939	2002	6	111.3
50939	2002	7	83.8
50939	2002	8	68.6
50939	2002	9	2.8
50939	2002	10	6.4
50939	2002	11	6.7
50939	2002	12	0.1
50939	2003	1	0.4
50939	2003	2	1.8
50939	2003	3	10.7
50939	2003	4	4.3
50939	2003	5	7.6
50939	2003	6	78
50939	2003	7	99.6
50939	2003	8	125.9
50939	2003	9	54.9
50939	2003	10	22.3
50939	2003	11	2.2
50939	2003	12	1.7
50939	2004	1	0.3
50939	2004	2	1.6
50939	2004	3	0.2
50939	2004	4	0
50939	2004	5	8.3
50939	2004	6	33.4
50939	2004	7	39.8
50939	2004	8	53
50939	2004	9	34.9
50939	2004	10	3
50939	2004	11	4.9
50939	2004	12	9.1
50939	2005	1	1.8
50939	2005	2	1.3
50939	2005	3	3.3
50939	2005	4	7.6
50939	2005	5	40.5
50939	2005	6	144.9
50939	2005	7	89.8
50939	2005	8	7.9
50939	2005	9	17.5
50939	2005	10	4.9
50939	2005	11	1.6
50939	2005	12	3.9
50939	2006	1	2
50939	2006	2	0
50939	2006	3	5.2
50939	2006	4	3.3
50939	2006	5	17.1
50939	2006	6	84.6
50939	2006	7	75.1
50939	2006	8	70.9
50939	2006	9	32.4
50939	2006	10	4.2
50939	2006	11	1.1
50939	2006	12	1.2
50939	2007	1	1.8
50939	2007	2	0.8
50939	2007	3	13.9
50939	2007	4	10.4
50939	2007	5	13
50939	2007	6	111.5
50939	2007	7	75.6
50939	2007	8	27.1
50939	2007	9	6.9
50939	2007	10	9.2
50939	2007	11	1.2
50939	2007	12	1.8
50939	2008	1	0
50939	2008	2	0
50939	2008	3	11
50939	2008	4	22.8
50939	2008	5	37.8
50939	2008	6	53.6
50939	2008	7	66
50939	2008	8	118.4
50939	2008	9	12.6
50939	2008	10	8.1
50939	2008	11	2.5
50939	2008	12	0.8
50939	2009	1	1
50939	2009	2	1.2
50939	2009	3	6
50939	2009	4	36.1
50939	2009	5	16.6
50939	2009	6	55
50939	2009	7	57.7
50939	2009	8	47.2
50939	2009	9	14.4
50939	2009	10	16.2
50939	2009	11	4.5
50939	2009	12	6
50939	2010	1	2.5
50939	2010	2	0.9
50939	2010	3	11.5
50939	2010	4	25.8
50939	2010	5	78.1
50939	2010	6	40.5
50939	2010	7	64
50939	2010	8	50.8
50939	2010	9	8.3
50939	2010	10	27
50939	2010	11	23.3
50939	2010	12	11.5
50939	2011	1	0.5
50939	2011	2	2.3
50939	2011	3	0.2
50939	2011	4	15.2
50939	2011	5	115.6
50939	2011	6	83.2
50939	2011	7	116.1
50939	2011	8	61.5
50939	2011	9	13.5
50939	2011	10	9.8
50939	2011	11	5.7
50939	2011	12	0.3
50939	2012	1	0.2
50939	2012	2	0.6
50939	2012	3	7.2
50939	2012	4	3.4
50939	2012	5	38.9
50939	2012	6	102.2
50939	2012	7	152.8
50939	2012	8	9.4
50939	2012	9	72.4
50939	2012	10	13.2
50939	2012	11	15.2
50939	2012	12	4.8
50939	2013	1	2.3
50939	2013	2	10.6
50939	2013	3	6.2
50939	2013	4	26.7
50939	2013	5	12.8
50939	2013	6	62.1
50939	2013	7	110.4
50939	2013	8	91.1
50939	2013	9	38.4
50939	2013	10	15.4
50939	2013	11	1.3
50939	2013	12	2.3
50939	2014	1	0.7
50939	2014	2	0
50939	2014	3	1.6
50939	2014	4	0
50939	2014	5	79.3
50939	2014	6	89.7
50939	2014	7	106.2
50939	2014	8	76.7
50939	2014	9	79.9
50939	2014	10	0
50939	2014	11	0.6
50939	2014	12	4.8
