# Supplementary material for: Spatial and temporal characteristics of drought and its correlation with climate indices in Northeast China
Source: PLoS One. 2021 Nov 18;16(11):e0259774. doi: 10.1371/journal.pone.0259774 (PMC8601439; doi:10.1371/journal.pone.0259774)
Supplement: S1 File — (ZIP) [file pone.0259774.s001.zip › Raw data(Including precipitation and evapotranspiration data of each station)/50940.xlsx]

## Sheet: Monthly evapotranspiration
stationID	YEAR	MONTH	DATA
50940	1970	1	4.8607
50940	1970	2	16.022
50940	1970	3	44.787
50940	1970	4	112.51
50940	1970	5	146.18
50940	1970	6	170.89
50940	1970	7	122.01
50940	1970	8	141.46
50940	1970	9	93.746
50940	1970	10	71.499
50940	1970	11	23.302
50940	1970	12	13.144
50940	1971	1	13.2
50940	1971	2	13.162
50940	1971	3	56.341
50940	1971	4	139.1
50940	1971	5	140.48
50940	1971	6	131.26
50940	1971	7	147.42
50940	1971	8	132.05
50940	1971	9	79.783
50940	1971	10	65.615
50940	1971	11	25.057
50940	1971	12	14.869
50940	1972	1	12.788
50940	1972	2	18.904
50940	1972	3	61.25
50940	1972	4	123.08
50940	1972	5	169.6
50940	1972	6	161.68
50940	1972	7	182.24
50940	1972	8	148.24
50940	1972	9	85.499
50940	1972	10	43.671
50940	1972	11	21.072
50940	1972	12	7.2683
50940	1973	1	9.3005
50940	1973	2	19.335
50940	1973	3	52.46
50940	1973	4	112.76
50940	1973	5	167.7
50940	1973	6	158.45
50940	1973	7	148.89
50940	1973	8	116.97
50940	1973	9	102.57
50940	1973	10	67.765
50940	1973	11	21.825
50940	1973	12	12.063
50940	1974	1	7.427
50940	1974	2	16.197
50940	1974	3	42.655
50940	1974	4	105.18
50940	1974	5	168.82
50940	1974	6	136.61
50940	1974	7	153.37
50940	1974	8	125.55
50940	1974	9	74.598
50940	1974	10	56.047
50940	1974	11	24.311
50940	1974	12	8.643
50940	1975	1	10.773
50940	1975	2	18.262
50940	1975	3	57.215
50940	1975	4	129.46
50940	1975	5	151.9
50940	1975	6	145.77
50940	1975	7	143.21
50940	1975	8	156.6
50940	1975	9	106.08
50940	1975	10	62.504
50940	1975	11	26.41
50940	1975	12	12.612
50940	1976	1	13.582
50940	1976	2	25.739
50940	1976	3	51.138
50940	1976	4	99.692
50940	1976	5	179.79
50940	1976	6	136.8
50940	1976	7	171.49
50940	1976	8	126.85
50940	1976	9	94.318
50940	1976	10	56.166
50940	1976	11	13.178
50940	1976	12	5.491
50940	1977	1	5.705
50940	1977	2	13.023
50940	1977	3	51.773
50940	1977	4	118.26
50940	1977	5	178.84
50940	1977	6	134.8
50940	1977	7	139.2
50940	1977	8	131.52
50940	1977	9	114.79
50940	1977	10	75.116
50940	1977	11	20.438
50940	1977	12	7.3286
50940	1978	1	8.6793
50940	1978	2	17.884
50940	1978	3	58.706
50940	1978	4	111.39
50940	1978	5	176.47
50940	1978	6	161.73
50940	1978	7	160.57
50940	1978	8	128.54
50940	1978	9	102.55
50940	1978	10	53.831
50940	1978	11	26.384
50940	1978	12	14.062
50940	1979	1	14.469
50940	1979	2	19.595
50940	1979	3	49.094
50940	1979	4	79.017
50940	1979	5	185.67
50940	1979	6	154.85
50940	1979	7	120.4
50940	1979	8	130.79
50940	1979	9	94.073
50940	1979	10	66.361
50940	1979	11	22.231
50940	1979	12	9.7866
50940	1980	1	7.0361
50940	1980	2	19.236
50940	1980	3	62.27
50940	1980	4	84.259
50940	1980	5	166.34
50940	1980	6	154.49
50940	1980	7	128.94
50940	1980	8	110.05
50940	1980	9	92.746
50940	1980	10	55.095
50940	1980	11	23.947
50940	1980	12	9.0201
50940	1981	1	12.1
50940	1981	2	17.062
50940	1981	3	46.249
50940	1981	4	117.88
50940	1981	5	130.1
50940	1981	6	155.26
50940	1981	7	139.12
50940	1981	8	106.79
50940	1981	9	87.389
50940	1981	10	50.298
50940	1981	11	18.573
50940	1981	12	13.816
50940	1982	1	15.237
50940	1982	2	21.278
50940	1982	3	59.538
50940	1982	4	122.87
50940	1982	5	137.22
50940	1982	6	179.94
50940	1982	7	164.82
50940	1982	8	136.24
50940	1982	9	99.302
50940	1982	10	67.37
50940	1982	11	23.989
50940	1982	12	11.16
50940	1983	1	11.559
50940	1983	2	18.613
50940	1983	3	67.175
50940	1983	4	115.32
50940	1983	5	142.73
50940	1983	6	115.39
50940	1983	7	106.12
50940	1983	8	114.56
50940	1983	9	87.232
50940	1983	10	65.195
50940	1983	11	23.15
50940	1983	12	8.308
50940	1984	1	7.1732
50940	1984	2	16.642
50940	1984	3	36.941
50940	1984	4	100.82
50940	1984	5	151.34
50940	1984	6	157.29
50940	1984	7	143.39
50940	1984	8	123.22
50940	1984	9	86.715
50940	1984	10	55.049
50940	1984	11	33.932
50940	1984	12	11.95
50940	1985	1	8.2835
50940	1985	2	16.732
50940	1985	3	61.102
50940	1985	4	115.56
50940	1985	5	189.67
50940	1985	6	148.01
50940	1985	7	124.77
50940	1985	8	109.27
50940	1985	9	79.832
50940	1985	10	61.107
50940	1985	11	26.103
50940	1985	12	7.4409
50940	1986	1	11.218
50940	1986	2	19.465
50940	1986	3	52.304
50940	1986	4	107.23
50940	1986	5	145.16
50940	1986	6	138.58
50940	1986	7	114.29
50940	1986	8	116.61
50940	1986	9	75.933
50940	1986	10	51.91
50940	1986	11	24.499
50940	1986	12	11.236
50940	1987	1	7.0293
50940	1987	2	17.078
50940	1987	3	45.21
50940	1987	4	105.85
50940	1987	5	150.04
50940	1987	6	162.74
50940	1987	7	137.67
50940	1987	8	99.02
50940	1987	9	84.615
50940	1987	10	58.241
50940	1987	11	20.4
50940	1987	12	12.256
50940	1988	1	15.559
50940	1988	2	18.852
50940	1988	3	55.801
50940	1988	4	100.47
50940	1988	5	121.97
50940	1988	6	159.11
50940	1988	7	126.26
50940	1988	8	116.99
50940	1988	9	73.309
50940	1988	10	49.799
50940	1988	11	33.151
50940	1988	12	10.122
50940	1989	1	9.0576
50940	1989	2	19.77
50940	1989	3	55.156
50940	1989	4	113.47
50940	1989	5	156.08
50940	1989	6	137.35
50940	1989	7	142.56
50940	1989	8	134.6
50940	1989	9	80.018
50940	1989	10	47.353
50940	1989	11	29.005
50940	1989	12	13.296
50940	1990	1	6.1821
50940	1990	2	12.601
50940	1990	3	53.602
50940	1990	4	92.379
50940	1990	5	128.74
50940	1990	6	135.38
50940	1990	7	120.25
50940	1990	8	116.58
50940	1990	9	78.251
50940	1990	10	60.019
50940	1990	11	28.984
50940	1990	12	17.818
50940	1991	1	9.7751
50940	1991	2	23.095
50940	1991	3	58.685
50940	1991	4	87.846
50940	1991	5	153.83
50940	1991	6	122.14
50940	1991	7	98.223
50940	1991	8	113.74
50940	1991	9	58.762
50940	1991	10	48.563
50940	1991	11	27.384
50940	1991	12	9.4449
50940	1992	1	11.142
50940	1992	2	25.786
50940	1992	3	55.504
50940	1992	4	95.781
50940	1992	5	132.12
50940	1992	6	123.1
50940	1992	7	145.2
50940	1992	8	108.96
50940	1992	9	73.802
50940	1992	10	49.98
50940	1992	11	17.516
50940	1992	12	5.1563
50940	1993	1	6.742
50940	1993	2	23.428
50940	1993	3	56.167
50940	1993	4	95.517
50940	1993	5	148.99
50940	1993	6	129.83
50940	1993	7	125.29
50940	1993	8	116.58
50940	1993	9	86.086
50940	1993	10	48.005
50940	1993	11	17.204
50940	1993	12	6.5736
50940	1994	1	5.2118
50940	1994	2	16.323
50940	1994	3	50.773
50940	1994	4	116.42
50940	1994	5	132.45
50940	1994	6	154.89
50940	1994	7	125.99
50940	1994	8	102.63
50940	1994	9	68.707
50940	1994	10	47.824
50940	1994	11	32.001
50940	1994	12	6.6883
50940	1995	1	15.189
50940	1995	2	18.61
50940	1995	3	49.445
50940	1995	4	98.499
50940	1995	5	137.92
50940	1995	6	142.8
50940	1995	7	136.86
50940	1995	8	130.16
50940	1995	9	94.589
50940	1995	10	55.98
50940	1995	11	32.703
50940	1995	12	9.4078
50940	1996	1	12.761
50940	1996	2	27.935
50940	1996	3	61.773
50940	1996	4	99.59
50940	1996	5	143.94
50940	1996	6	161.91
50940	1996	7	122.17
50940	1996	8	117.69
50940	1996	9	96.125
50940	1996	10	50.989
50940	1996	11	18.009
50940	1996	12	10.599
50940	1997	1	12.274
50940	1997	2	25.52
50940	1997	3	67.042
50940	1997	4	105.67
50940	1997	5	131.09
50940	1997	6	164.66
50940	1997	7	156.28
50940	1997	8	106.53
50940	1997	9	86.453
50940	1997	10	56.662
50940	1997	11	32.459
50940	1997	12	15.508
50940	1998	1	11.847
50940	1998	2	28.35
50940	1998	3	70.837
50940	1998	4	124.05
50940	1998	5	173.67
50940	1998	6	123.07
50940	1998	7	122.82
50940	1998	8	97.028
50940	1998	9	80.445
50940	1998	10	52.54
50940	1998	11	12.626
50940	1998	12	12.995
50940	1999	1	15.274
50940	1999	2	26.729
50940	1999	3	36.253
50940	1999	4	96.897
50940	1999	5	133.01
50940	1999	6	150.2
50940	1999	7	156.08
50940	1999	8	127.61
50940	1999	9	98.38
50940	1999	10	63.408
50940	1999	11	26.381
50940	1999	12	11.841
50940	2000	1	5.9053
50940	2000	2	16.958
50940	2000	3	53.777
50940	2000	4	99.394
50940	2000	5	146.15
50940	2000	6	160.46
50940	2000	7	169.48
50940	2000	8	111.09
50940	2000	9	94.735
50940	2000	10	69.403
50940	2000	11	26.588
50940	2000	12	6.6919
50940	2001	1	5.8001
50940	2001	2	14.92
50940	2001	3	53.43
50940	2001	4	130.83
50940	2001	5	174.8
50940	2001	6	168.42
50940	2001	7	180.35
50940	2001	8	137.81
50940	2001	9	115.36
50940	2001	10	66.492
50940	2001	11	28.404
50940	2001	12	14.466
50940	2002	1	13.395
50940	2002	2	32.682
50940	2002	3	81.833
50940	2002	4	104.52
50940	2002	5	166.62
50940	2002	6	143.03
50940	2002	7	149.4
50940	2002	8	123.66
50940	2002	9	117.26
50940	2002	10	54.641
50940	2002	11	15.84
50940	2002	12	10.57
50940	2003	1	12.013
50940	2003	2	23.792
50940	2003	3	61.933
50940	2003	4	131.15
50940	2003	5	181.45
50940	2003	6	152.36
50940	2003	7	122.44
50940	2003	8	117.19
50940	2003	9	89.33
50940	2003	10	56.489
50940	2003	11	24.809
50940	2003	12	12.19
50940	2004	1	12.161
50940	2004	2	22.366
50940	2004	3	71.662
50940	2004	4	121.09
50940	2004	5	175.84
50940	2004	6	197.78
50940	2004	7	158
50940	2004	8	142.32
50940	2004	9	104.94
50940	2004	10	74.264
50940	2004	11	30.781
50940	2004	12	9.8452
50940	2005	1	7.7387
50940	2005	2	13.039
50940	2005	3	62.022
50940	2005	4	107.12
50940	2005	5	149.4
50940	2005	6	122.35
50940	2005	7	93.085
50940	2005	8	111.89
50940	2005	9	98.13
50940	2005	10	79.235
50940	2005	11	27.42
50940	2005	12	7.699
50940	2006	1	8.2686
50940	2006	2	25.385
50940	2006	3	56.2
50940	2006	4	97.286
50940	2006	5	187.34
50940	2006	6	151.63
50940	2006	7	134.99
50940	2006	8	135.09
50940	2006	9	98.043
50940	2006	10	66.807
50940	2006	11	27.006
50940	2006	12	11.196
50940	2007	1	10.889
50940	2007	2	29.818
50940	2007	3	50.332
50940	2007	4	102.95
50940	2007	5	150.87
50940	2007	6	167.08
50940	2007	7	153.75
50940	2007	8	128.94
50940	2007	9	94.404
50940	2007	10	71.864
50940	2007	11	30.201
50940	2007	12	11.688
50940	2008	1	12.12
50940	2008	2	26.925
50940	2008	3	64.989
50940	2008	4	126.48
50940	2008	5	143.56
50940	2008	6	148.17
50940	2008	7	145.47
50940	2008	8	123.76
50940	2008	9	107.08
50940	2008	10	58.232
50940	2008	11	25.139
50940	2008	12	15.064
50940	2009	1	9.1962
50940	2009	2	23.65
50940	2009	3	46.879
50940	2009	4	117.19
50940	2009	5	200.39
50940	2009	6	129.67
50940	2009	7	151.89
50940	2009	8	135.55
50940	2009	9	93.802
50940	2009	10	48.835
50940	2009	11	23.633
50940	2009	12	6.5558
50940	2010	1	9.4451
50940	2010	2	13.832
50940	2010	3	40.798
50940	2010	4	84.979
50940	2010	5	127.08
50940	2010	6	173.35
50940	2010	7	137.4
50940	2010	8	130.38
50940	2010	9	116.89
50940	2010	10	56.957
50940	2010	11	20.909
50940	2010	12	7.2679
50940	2011	1	6.3869
50940	2011	2	15.991
50940	2011	3	54.614
50940	2011	4	116.27
50940	2011	5	136.55
50940	2011	6	171.86
50940	2011	7	131.5
50940	2011	8	128.57
50940	2011	9	98.053
50940	2011	10	64.621
50940	2011	11	21.225
50940	2011	12	11.423
50940	2012	1	7.9711
50940	2012	2	26.358
50940	2012	3	58.518
50940	2012	4	121.03
50940	2012	5	154.47
50940	2012	6	131
50940	2012	7	137.96
50940	2012	8	138.78
50940	2012	9	73.121
50940	2012	10	48.178
50940	2012	11	14.632
50940	2012	12	4.8537
50940	2013	1	5.674
50940	2013	2	13.189
50940	2013	3	38.383
50940	2013	4	90.259
50940	2013	5	164.74
50940	2013	6	142.19
50940	2013	7	138.49
50940	2013	8	118.09
50940	2013	9	93.775
50940	2013	10	50.957
50940	2013	11	26.337
50940	2013	12	10.38
50940	2014	1	11.812
50940	2014	2	18.769
50940	2014	3	60.025
50940	2014	4	126.92
50940	2014	5	120.36
50940	2014	6	156.25
50940	2014	7	141.9
50940	2014	8	120.76
50940	2014	9	88.583
50940	2014	10	59.093
50940	2014	11	28.936
50940	2014	12	8.0911

## Sheet: Monthly precipitation
stationID	YEAR	MONTH	DATA
50940	1970	1	1.6
50940	1970	2	0.3
50940	1970	3	0.1
50940	1970	4	6.9
50940	1970	5	33.9
50940	1970	6	59.9
50940	1970	7	66.4
50940	1970	8	11.2
50940	1970	9	43
50940	1970	10	0.1
50940	1970	11	13.2
50940	1970	12	0.4
50940	1971	1	0.5
50940	1971	2	4.3
50940	1971	3	0.1
50940	1971	4	1.2
50940	1971	5	34.1
50940	1971	6	129.7
50940	1971	7	152.9
50940	1971	8	37.9
50940	1971	9	65.5
50940	1971	10	4.1
50940	1971	11	3.9
50940	1971	12	1.4
50940	1972	1	1.1
50940	1972	2	2.7
50940	1972	3	5.9
50940	1972	4	2.4
50940	1972	5	16.7
50940	1972	6	56
50940	1972	7	50.3
50940	1972	8	63.6
50940	1972	9	21.6
50940	1972	10	19.6
50940	1972	11	3.3
50940	1972	12	0
50940	1973	1	0.3
50940	1973	2	2.6
50940	1973	3	4.2
50940	1973	4	7.5
50940	1973	5	14.9
50940	1973	6	54.3
50940	1973	7	157.3
50940	1973	8	124.2
50940	1973	9	5.1
50940	1973	10	8
50940	1973	11	8.9
50940	1973	12	0.3
50940	1974	1	3
50940	1974	2	1.7
50940	1974	3	5.7
50940	1974	4	5.2
50940	1974	5	11.6
50940	1974	6	56.5
50940	1974	7	168.3
50940	1974	8	152.8
50940	1974	9	54.1
50940	1974	10	8.2
50940	1974	11	1.1
50940	1974	12	0.3
50940	1975	1	1.9
50940	1975	2	1.6
50940	1975	3	2.7
50940	1975	4	3.3
50940	1975	5	22.3
50940	1975	6	70.6
50940	1975	7	102.1
50940	1975	8	23.1
50940	1975	9	19.3
50940	1975	10	11.4
50940	1975	11	2
50940	1975	12	0.8
50940	1976	1	0.5
50940	1976	2	1.9
50940	1976	3	18.8
50940	1976	4	8.4
50940	1976	5	23.7
50940	1976	6	122.9
50940	1976	7	69.4
50940	1976	8	68.5
50940	1976	9	33.3
50940	1976	10	26.5
50940	1976	11	1.2
50940	1976	12	2.4
50940	1977	1	0.5
50940	1977	2	0.1
50940	1977	3	18.5
50940	1977	4	4.6
50940	1977	5	32.5
50940	1977	6	111.6
50940	1977	7	98.4
50940	1977	8	37.2
50940	1977	9	8.7
50940	1977	10	51
50940	1977	11	6.9
50940	1977	12	4.5
50940	1978	1	0.3
50940	1978	2	0.1
50940	1978	3	1
50940	1978	4	4.3
50940	1978	5	4
50940	1978	6	102.1
50940	1978	7	105.4
50940	1978	8	37.4
50940	1978	9	60
50940	1978	10	12.2
50940	1978	11	1.9
50940	1978	12	0.4
50940	1979	1	0.9
50940	1979	2	2.3
50940	1979	3	6
50940	1979	4	18
50940	1979	5	5.5
50940	1979	6	69
50940	1979	7	177.6
50940	1979	8	18.5
50940	1979	9	15.7
50940	1979	10	10.9
50940	1979	11	5
50940	1979	12	9.5
50940	1980	1	1.8
50940	1980	2	0.9
50940	1980	3	0.3
50940	1980	4	11.4
50940	1980	5	19.8
50940	1980	6	96.6
50940	1980	7	132.1
50940	1980	8	144.1
50940	1980	9	42.1
50940	1980	10	5
50940	1980	11	1.6
50940	1980	12	2.1
50940	1981	1	0.1
50940	1981	2	2.3
50940	1981	3	8.8
50940	1981	4	6.7
50940	1981	5	23.6
50940	1981	6	40.5
50940	1981	7	202.5
50940	1981	8	107.2
50940	1981	9	29.6
50940	1981	10	22.2
50940	1981	11	2.9
50940	1981	12	0.1
50940	1982	1	0.6
50940	1982	2	1.7
50940	1982	3	4.8
50940	1982	4	6.7
50940	1982	5	68.2
50940	1982	6	18.3
50940	1982	7	91.3
50940	1982	8	92.1
50940	1982	9	12.8
50940	1982	10	12.5
50940	1982	11	5.5
50940	1982	12	2.8
50940	1983	1	0.8
50940	1983	2	0.5
50940	1983	3	0
50940	1983	4	90.1
50940	1983	5	30.7
50940	1983	6	48.2
50940	1983	7	264.6
50940	1983	8	75
50940	1983	9	22.1
50940	1983	10	0
50940	1983	11	12.6
50940	1983	12	1.1
50940	1984	1	0.4
50940	1984	2	0
50940	1984	3	10.2
50940	1984	4	26.7
50940	1984	5	9.8
50940	1984	6	49.7
50940	1984	7	100.9
50940	1984	8	110.3
50940	1984	9	24.4
50940	1984	10	12.1
50940	1984	11	0.3
50940	1984	12	0.7
50940	1985	1	1.6
50940	1985	2	2.7
50940	1985	3	7.5
50940	1985	4	4
50940	1985	5	17.8
50940	1985	6	113.8
50940	1985	7	223.2
50940	1985	8	172.5
50940	1985	9	52.5
50940	1985	10	13
50940	1985	11	3
50940	1985	12	1.1
50940	1986	1	0.2
50940	1986	2	2.8
50940	1986	3	5.4
50940	1986	4	3.3
50940	1986	5	13.1
50940	1986	6	96
50940	1986	7	198.4
50940	1986	8	24.2
50940	1986	9	70.7
50940	1986	10	0.7
50940	1986	11	1.3
50940	1986	12	2
50940	1987	1	5.5
50940	1987	2	1.5
50940	1987	3	4
50940	1987	4	0.2
50940	1987	5	18
50940	1987	6	62.8
50940	1987	7	73.2
50940	1987	8	157.5
50940	1987	9	50.4
50940	1987	10	10.7
50940	1987	11	6.2
50940	1987	12	1.8
50940	1988	1	0
50940	1988	2	2.3
50940	1988	3	4.1
50940	1988	4	17.8
50940	1988	5	46.9
50940	1988	6	11.4
50940	1988	7	152.7
50940	1988	8	98.3
50940	1988	9	33.6
50940	1988	10	51.4
50940	1988	11	1
50940	1988	12	8
50940	1989	1	0.5
50940	1989	2	3.5
50940	1989	3	9.3
50940	1989	4	5.1
50940	1989	5	6.2
50940	1989	6	110.8
50940	1989	7	43.6
50940	1989	8	39.6
50940	1989	9	53.3
50940	1989	10	25.7
50940	1989	11	0.2
50940	1989	12	4.7
50940	1990	1	3.5
50940	1990	2	4.2
50940	1990	3	3.3
50940	1990	4	33.8
50940	1990	5	49.3
50940	1990	6	101.5
50940	1990	7	138.4
50940	1990	8	76.1
50940	1990	9	61.8
50940	1990	10	0
50940	1990	11	2.3
50940	1990	12	0.7
50940	1991	1	0.1
50940	1991	2	0.2
50940	1991	3	0.8
50940	1991	4	82.8
50940	1991	5	10.4
50940	1991	6	95.2
50940	1991	7	191.3
50940	1991	8	23.5
50940	1991	9	82.4
50940	1991	10	37.1
50940	1991	11	0.7
50940	1991	12	1.7
50940	1992	1	0.3
50940	1992	2	0.3
50940	1992	3	0.7
50940	1992	4	1.9
50940	1992	5	60.9
50940	1992	6	95.5
50940	1992	7	56.8
50940	1992	8	72.3
50940	1992	9	34.4
50940	1992	10	6.5
50940	1992	11	13.7
50940	1992	12	0.2
50940	1993	1	0
50940	1993	2	3.8
50940	1993	3	5.5
50940	1993	4	1.7
50940	1993	5	29.3
50940	1993	6	114.6
50940	1993	7	201.4
50940	1993	8	62.8
50940	1993	9	49.6
50940	1993	10	22.9
50940	1993	11	5.2
50940	1993	12	7.5
50940	1994	1	3.5
50940	1994	2	0.5
50940	1994	3	6.5
50940	1994	4	0
50940	1994	5	13.9
50940	1994	6	184.8
50940	1994	7	215.7
50940	1994	8	45.1
50940	1994	9	83.4
50940	1994	10	5.1
50940	1994	11	3.8
50940	1994	12	2.8
50940	1995	1	0.8
50940	1995	2	0.2
50940	1995	3	8.2
50940	1995	4	20.4
50940	1995	5	33.8
50940	1995	6	110.2
50940	1995	7	28.1
50940	1995	8	35
50940	1995	9	10.8
50940	1995	10	18.1
50940	1995	11	0
50940	1995	12	2.3
50940	1996	1	0
50940	1996	2	0.1
50940	1996	3	0.3
50940	1996	4	20
50940	1996	5	26.4
50940	1996	6	81.1
50940	1996	7	266.1
50940	1996	8	71.4
50940	1996	9	10.8
50940	1996	10	6.4
50940	1996	11	7.4
50940	1996	12	0
50940	1997	1	0.2
50940	1997	2	0.2
50940	1997	3	0
50940	1997	4	6.4
50940	1997	5	33.1
50940	1997	6	13.6
50940	1997	7	61.3
50940	1997	8	118.4
50940	1997	9	3.9
50940	1997	10	2.9
50940	1997	11	0.9
50940	1997	12	0.1
50940	1998	1	1.2
50940	1998	2	0.9
50940	1998	3	7.7
50940	1998	4	3.8
50940	1998	5	32.1
50940	1998	6	119.3
50940	1998	7	190.8
50940	1998	8	188.4
50940	1998	9	33.8
50940	1998	10	18.8
50940	1998	11	7.4
50940	1998	12	1.1
50940	1999	1	0.4
50940	1999	2	1.2
50940	1999	3	15.4
50940	1999	4	8.8
50940	1999	5	24.9
50940	1999	6	74.8
50940	1999	7	32.5
50940	1999	8	133.8
50940	1999	9	12.2
50940	1999	10	32.3
50940	1999	11	1
50940	1999	12	1
50940	2000	1	6.3
50940	2000	2	1.4
50940	2000	3	0.7
50940	2000	4	31.7
50940	2000	5	2.1
50940	2000	6	39
50940	2000	7	55.4
50940	2000	8	69
50940	2000	9	1
50940	2000	10	14.3
50940	2000	11	5.9
50940	2000	12	6.6
50940	2001	1	5.6
50940	2001	2	1.4
50940	2001	3	1.2
50940	2001	4	8.2
50940	2001	5	2.6
50940	2001	6	25
50940	2001	7	33.7
50940	2001	8	22.4
50940	2001	9	13
50940	2001	10	17.8
50940	2001	11	1
50940	2001	12	0.6
50940	2002	1	4.3
50940	2002	2	0.4
50940	2002	3	0.1
50940	2002	4	90.8
50940	2002	5	12
50940	2002	6	73.6
50940	2002	7	77.4
50940	2002	8	17.2
50940	2002	9	2
50940	2002	10	11.5
50940	2002	11	4.6
50940	2002	12	0.1
50940	2003	1	1
50940	2003	2	0.7
50940	2003	3	11.1
50940	2003	4	5.6
50940	2003	5	0.3
50940	2003	6	66.3
50940	2003	7	173.3
50940	2003	8	115.4
50940	2003	9	43.7
50940	2003	10	14.9
50940	2003	11	2.4
50940	2003	12	2.8
50940	2004	1	1.1
50940	2004	2	3.1
50940	2004	3	0
50940	2004	4	0.3
50940	2004	5	15.2
50940	2004	6	13.7
50940	2004	7	39.6
50940	2004	8	70.7
50940	2004	9	20.4
50940	2004	10	2
50940	2004	11	2
50940	2004	12	8.2
50940	2005	1	2.9
50940	2005	2	0.7
50940	2005	3	5.5
50940	2005	4	14.2
50940	2005	5	37.9
50940	2005	6	125.3
50940	2005	7	247.8
50940	2005	8	15.3
50940	2005	9	25.4
50940	2005	10	1.8
50940	2005	11	2.4
50940	2005	12	4.9
50940	2006	1	1.8
50940	2006	2	0.1
50940	2006	3	2.3
50940	2006	4	4.1
50940	2006	5	9.2
50940	2006	6	61.4
50940	2006	7	218.4
50940	2006	8	117.5
50940	2006	9	21.7
50940	2006	10	0
50940	2006	11	1
50940	2006	12	0.2
50940	2007	1	4.7
50940	2007	2	1.8
50940	2007	3	14
50940	2007	4	16.3
50940	2007	5	13.5
50940	2007	6	114.6
50940	2007	7	78.8
50940	2007	8	28.8
50940	2007	9	6.5
50940	2007	10	6.5
50940	2007	11	1.8
50940	2007	12	2.1
50940	2008	1	0
50940	2008	2	0
50940	2008	3	13.7
50940	2008	4	13.5
50940	2008	5	32.2
50940	2008	6	114.5
50940	2008	7	61.2
50940	2008	8	55.7
50940	2008	9	18.2
50940	2008	10	10.8
50940	2008	11	0.9
50940	2008	12	3.6
50940	2009	1	0.9
50940	2009	2	0.4
50940	2009	3	8.6
50940	2009	4	33.8
50940	2009	5	20.4
50940	2009	6	86.9
50940	2009	7	35.8
50940	2009	8	58.8
50940	2009	9	16.2
50940	2009	10	26.6
50940	2009	11	5
50940	2009	12	6.7
50940	2010	1	2.6
50940	2010	2	2.9
50940	2010	3	10.4
50940	2010	4	21.5
50940	2010	5	102.1
50940	2010	6	10.9
50940	2010	7	84.5
50940	2010	8	42.3
50940	2010	9	14
50940	2010	10	16.3
50940	2010	11	10
50940	2010	12	18.9
50940	2011	1	1.6
50940	2011	2	2.6
50940	2011	3	0
50940	2011	4	24.8
50940	2011	5	167.3
50940	2011	6	38.6
50940	2011	7	186.8
50940	2011	8	23
50940	2011	9	17
50940	2011	10	12.2
50940	2011	11	6.4
50940	2011	12	0
50940	2012	1	2.5
50940	2012	2	0
50940	2012	3	10.8
50940	2012	4	6.6
50940	2012	5	26.4
50940	2012	6	61.7
50940	2012	7	186.5
50940	2012	8	3.2
50940	2012	9	77.1
50940	2012	10	24.5
50940	2012	11	17.3
50940	2012	12	9.5
50940	2013	1	3.9
50940	2013	2	14.7
50940	2013	3	4.7
50940	2013	4	16.8
50940	2013	5	35
50940	2013	6	109
50940	2013	7	160
50940	2013	8	84.9
50940	2013	9	30.7
50940	2013	10	18.6
50940	2013	11	2.5
50940	2013	12	3.3
50940	2014	1	0.3
50940	2014	2	0.2
50940	2014	3	0.2
50940	2014	4	0.1
50940	2014	5	93.5
50940	2014	6	89.3
50940	2014	7	117.1
50940	2014	8	83.5
50940	2014	9	109.7
50940	2014	10	2.1
50940	2014	11	0.3
50940	2014	12	6.6
