# Supplementary material for: Spatial and temporal characteristics of drought and its correlation with climate indices in Northeast China
Source: PLoS One. 2021 Nov 18;16(11):e0259774. doi: 10.1371/journal.pone.0259774 (PMC8601439; doi:10.1371/journal.pone.0259774)
Supplement: S1 File — (ZIP) [file pone.0259774.s001.zip › Raw data(Including precipitation and evapotranspiration data of each station)/50945.xlsx]

## Sheet: Monthly evapotranspiration
stationID	YEAR	MONTH	DATA
50945	1970	1	4.9804
50945	1970	2	14.708
50945	1970	3	43.098
50945	1970	4	121.65
50945	1970	5	153.9
50945	1970	6	187.02
50945	1970	7	117.01
50945	1970	8	133.67
50945	1970	9	88.128
50945	1970	10	75.487
50945	1970	11	25.716
50945	1970	12	13.051
50945	1971	1	15.598
50945	1971	2	13.51
50945	1971	3	51.521
50945	1971	4	128.86
50945	1971	5	128.61
50945	1971	6	135.28
50945	1971	7	146.7
50945	1971	8	127.62
50945	1971	9	77.353
50945	1971	10	61.739
50945	1971	11	23.601
50945	1971	12	11.414
50945	1972	1	11.125
50945	1972	2	16.101
50945	1972	3	57.889
50945	1972	4	115.2
50945	1972	5	165.42
50945	1972	6	151.13
50945	1972	7	181.59
50945	1972	8	139.6
50945	1972	9	79.721
50945	1972	10	44.606
50945	1972	11	20.474
50945	1972	12	6.7774
50945	1973	1	9.0441
50945	1973	2	16.566
50945	1973	3	42.08
50945	1973	4	109.61
50945	1973	5	162.92
50945	1973	6	159.17
50945	1973	7	146.89
50945	1973	8	121.31
50945	1973	9	101.98
50945	1973	10	61.444
50945	1973	11	21.854
50945	1973	12	9.97
50945	1974	1	6.7961
50945	1974	2	14.812
50945	1974	3	38.109
50945	1974	4	100.87
50945	1974	5	165.13
50945	1974	6	130.93
50945	1974	7	154.42
50945	1974	8	119.87
50945	1974	9	72.531
50945	1974	10	59.093
50945	1974	11	24.196
50945	1974	12	8.8305
50945	1975	1	10.47
50945	1975	2	17.921
50945	1975	3	58.803
50945	1975	4	131.83
50945	1975	5	161.19
50945	1975	6	159.84
50945	1975	7	141.86
50945	1975	8	148.28
50945	1975	9	101.75
50945	1975	10	62.783
50945	1975	11	24.485
50945	1975	12	13.172
50945	1976	1	13.325
50945	1976	2	26.136
50945	1976	3	50.283
50945	1976	4	94.49
50945	1976	5	177.58
50945	1976	6	140.3
50945	1976	7	166.54
50945	1976	8	123.67
50945	1976	9	93.968
50945	1976	10	59.207
50945	1976	11	12.14
50945	1976	12	5.6082
50945	1977	1	5.1774
50945	1977	2	14.057
50945	1977	3	54.077
50945	1977	4	122.52
50945	1977	5	179.47
50945	1977	6	136.49
50945	1977	7	155.27
50945	1977	8	134.87
50945	1977	9	112.07
50945	1977	10	71.265
50945	1977	11	19.49
50945	1977	12	6.9148
50945	1978	1	6.4468
50945	1978	2	15.379
50945	1978	3	58.986
50945	1978	4	113.43
50945	1978	5	171.08
50945	1978	6	166.11
50945	1978	7	157.41
50945	1978	8	128.2
50945	1978	9	103.59
50945	1978	10	55.687
50945	1978	11	31.011
50945	1978	12	15.682
50945	1979	1	15.048
50945	1979	2	21.322
50945	1979	3	55.047
50945	1979	4	79.324
50945	1979	5	183.42
50945	1979	6	155.83
50945	1979	7	136.02
50945	1979	8	129.42
50945	1979	9	91.166
50945	1979	10	67.164
50945	1979	11	23.436
50945	1979	12	10.965
50945	1980	1	7.3086
50945	1980	2	18.362
50945	1980	3	62.286
50945	1980	4	86.401
50945	1980	5	177.37
50945	1980	6	165.13
50945	1980	7	142.47
50945	1980	8	113.94
50945	1980	9	98.364
50945	1980	10	51.359
50945	1980	11	23.063
50945	1980	12	9.6832
50945	1981	1	8.6039
50945	1981	2	18.002
50945	1981	3	47.089
50945	1981	4	121.86
50945	1981	5	144.19
50945	1981	6	162.8
50945	1981	7	154.93
50945	1981	8	110.23
50945	1981	9	91.51
50945	1981	10	50.775
50945	1981	11	18.27
50945	1981	12	13.495
50945	1982	1	14.345
50945	1982	2	21.29
50945	1982	3	55.308
50945	1982	4	121.65
50945	1982	5	139.61
50945	1982	6	191.38
50945	1982	7	178.1
50945	1982	8	140.02
50945	1982	9	95.698
50945	1982	10	62.111
50945	1982	11	28.47
50945	1982	12	12.841
50945	1983	1	13.211
50945	1983	2	17.264
50945	1983	3	74.526
50945	1983	4	121.77
50945	1983	5	158.73
50945	1983	6	113.83
50945	1983	7	125.4
50945	1983	8	130.38
50945	1983	9	89.616
50945	1983	10	65.33
50945	1983	11	31.094
50945	1983	12	12.068
50945	1984	1	8.1489
50945	1984	2	18.722
50945	1984	3	38.463
50945	1984	4	102.47
50945	1984	5	161.69
50945	1984	6	163.43
50945	1984	7	142.94
50945	1984	8	126.81
50945	1984	9	90.491
50945	1984	10	53.163
50945	1984	11	34.257
50945	1984	12	12.276
50945	1985	1	8.0187
50945	1985	2	13.851
50945	1985	3	57.159
50945	1985	4	103.91
50945	1985	5	178.59
50945	1985	6	144.48
50945	1985	7	120.46
50945	1985	8	106.17
50945	1985	9	79.364
50945	1985	10	53.655
50945	1985	11	21.767
50945	1985	12	6.3898
50945	1986	1	9.0173
50945	1986	2	16.92
50945	1986	3	52.014
50945	1986	4	108.02
50945	1986	5	160.3
50945	1986	6	150.15
50945	1986	7	126.07
50945	1986	8	125.87
50945	1986	9	76.974
50945	1986	10	57.26
50945	1986	11	24.29
50945	1986	12	12.666
50945	1987	1	6.932
50945	1987	2	16.995
50945	1987	3	41.669
50945	1987	4	104.69
50945	1987	5	146.06
50945	1987	6	153.87
50945	1987	7	131.28
50945	1987	8	92.986
50945	1987	9	82.977
50945	1987	10	54.582
50945	1987	11	22.138
50945	1987	12	13.21
50945	1988	1	15.444
50945	1988	2	19.022
50945	1988	3	56.307
50945	1988	4	94.525
50945	1988	5	126.72
50945	1988	6	170.73
50945	1988	7	130.57
50945	1988	8	114.65
50945	1988	9	77.746
50945	1988	10	49.288
50945	1988	11	32.629
50945	1988	12	9.7994
50945	1989	1	9.0617
50945	1989	2	19.12
50945	1989	3	56.427
50945	1989	4	115.76
50945	1989	5	150.29
50945	1989	6	135.97
50945	1989	7	134.13
50945	1989	8	140.42
50945	1989	9	77.466
50945	1989	10	53.802
50945	1989	11	28.538
50945	1989	12	12.472
50945	1990	1	6.139
50945	1990	2	14.327
50945	1990	3	47.378
50945	1990	4	90.511
50945	1990	5	127.23
50945	1990	6	121.5
50945	1990	7	125.88
50945	1990	8	118.81
50945	1990	9	64.671
50945	1990	10	59.92
50945	1990	11	31.235
50945	1990	12	16.884
50945	1991	1	9.0255
50945	1991	2	22.255
50945	1991	3	57.448
50945	1991	4	95.677
50945	1991	5	156.82
50945	1991	6	134.41
50945	1991	7	111.27
50945	1991	8	138.61
50945	1991	9	77.183
50945	1991	10	51.187
50945	1991	11	27.799
50945	1991	12	10.598
50945	1992	1	10.788
50945	1992	2	26.953
50945	1992	3	56.767
50945	1992	4	102.39
50945	1992	5	137.6
50945	1992	6	129.98
50945	1992	7	150.46
50945	1992	8	117.09
50945	1992	9	78.655
50945	1992	10	51.252
50945	1992	11	21.135
50945	1992	12	5.9863
50945	1993	1	7.3713
50945	1993	2	21.685
50945	1993	3	63.95
50945	1993	4	103.44
50945	1993	5	149.88
50945	1993	6	121.67
50945	1993	7	117.34
50945	1993	8	108.92
50945	1993	9	81.649
50945	1993	10	45.708
50945	1993	11	16.611
50945	1993	12	8.0215
50945	1994	1	6.1456
50945	1994	2	15.04
50945	1994	3	50.359
50945	1994	4	109.13
50945	1994	5	132.9
50945	1994	6	154.82
50945	1994	7	133.08
50945	1994	8	117.94
50945	1994	9	66.092
50945	1994	10	44.153
50945	1994	11	28.083
50945	1994	12	6.9042
50945	1995	1	13.439
50945	1995	2	19.343
50945	1995	3	48.565
50945	1995	4	98.354
50945	1995	5	129.51
50945	1995	6	154.81
50945	1995	7	137.83
50945	1995	8	128.26
50945	1995	9	93.454
50945	1995	10	53.286
50945	1995	11	30.928
50945	1995	12	9.6689
50945	1996	1	14.357
50945	1996	2	27.427
50945	1996	3	61.791
50945	1996	4	95.406
50945	1996	5	155.42
50945	1996	6	171.2
50945	1996	7	136.32
50945	1996	8	111.74
50945	1996	9	100.22
50945	1996	10	56.71
50945	1996	11	18.373
50945	1996	12	10.34
50945	1997	1	10.155
50945	1997	2	19.124
50945	1997	3	41.302
50945	1997	4	104.83
50945	1997	5	133.35
50945	1997	6	172.55
50945	1997	7	167.03
50945	1997	8	117.18
50945	1997	9	91.045
50945	1997	10	48.524
50945	1997	11	29.855
50945	1997	12	14.719
50945	1998	1	10.558
50945	1998	2	26.379
50945	1998	3	59.83
50945	1998	4	112.43
50945	1998	5	172.81
50945	1998	6	136.72
50945	1998	7	124.35
50945	1998	8	97.814
50945	1998	9	83.796
50945	1998	10	56.335
50945	1998	11	14.697
50945	1998	12	10.958
50945	1999	1	13.961
50945	1999	2	23.666
50945	1999	3	35.432
50945	1999	4	99.895
50945	1999	5	144.24
50945	1999	6	154.59
50945	1999	7	148.48
50945	1999	8	123.5
50945	1999	9	101.4
50945	1999	10	64.399
50945	1999	11	24.709
50945	1999	12	10.901
50945	2000	1	6.0322
50945	2000	2	14.134
50945	2000	3	58.316
50945	2000	4	91.408
50945	2000	5	151.68
50945	2000	6	166.32
50945	2000	7	173.74
50945	2000	8	118.44
50945	2000	9	91.271
50945	2000	10	57.22
50945	2000	11	21.286
50945	2000	12	5.0053
50945	2001	1	4.2813
50945	2001	2	12.286
50945	2001	3	44.827
50945	2001	4	110.15
50945	2001	5	156.7
50945	2001	6	171.79
50945	2001	7	158.98
50945	2001	8	123.18
50945	2001	9	99.16
50945	2001	10	57.652
50945	2001	11	21.24
50945	2001	12	8.711
50945	2002	1	10.393
50945	2002	2	26.275
50945	2002	3	68.244
50945	2002	4	91.814
50945	2002	5	145.94
50945	2002	6	120.93
50945	2002	7	146.98
50945	2002	8	111.5
50945	2002	9	102.25
50945	2002	10	50.064
50945	2002	11	14.563
50945	2002	12	8.933
50945	2003	1	10.36
50945	2003	2	21.329
50945	2003	3	55.74
50945	2003	4	112.41
50945	2003	5	163.65
50945	2003	6	148.78
50945	2003	7	125.98
50945	2003	8	114.13
50945	2003	9	82.886
50945	2003	10	48.451
50945	2003	11	22.962
50945	2003	12	9.7353
50945	2004	1	10.287
50945	2004	2	20.786
50945	2004	3	66.221
50945	2004	4	116.25
50945	2004	5	160.42
50945	2004	6	190.01
50945	2004	7	137.21
50945	2004	8	130.81
50945	2004	9	95.495
50945	2004	10	68.309
50945	2004	11	20.871
50945	2004	12	7.7123
50945	2005	1	5.8091
50945	2005	2	10.208
50945	2005	3	54.411
50945	2005	4	101.44
50945	2005	5	147.82
50945	2005	6	126.45
50945	2005	7	115.66
50945	2005	8	115.71
50945	2005	9	96.544
50945	2005	10	72.702
50945	2005	11	26.222
50945	2005	12	6.4725
50945	2006	1	7.6064
50945	2006	2	21.68
50945	2006	3	54.774
50945	2006	4	93.584
50945	2006	5	168.97
50945	2006	6	150.46
50945	2006	7	137.17
50945	2006	8	121.17
50945	2006	9	94.912
50945	2006	10	60.915
50945	2006	11	26.414
50945	2006	12	11.159
50945	2007	1	11.172
50945	2007	2	29.205
50945	2007	3	50.016
50945	2007	4	97.825
50945	2007	5	142.88
50945	2007	6	182.01
50945	2007	7	152.99
50945	2007	8	133.9
50945	2007	9	93.871
50945	2007	10	66.423
50945	2007	11	28.351
50945	2007	12	9.8818
50945	2008	1	8.615
50945	2008	2	24.165
50945	2008	3	65.079
50945	2008	4	118.56
50945	2008	5	131.99
50945	2008	6	147.42
50945	2008	7	132.87
50945	2008	8	126.68
50945	2008	9	105.52
50945	2008	10	61.585
50945	2008	11	24.733
50945	2008	12	16.452
50945	2009	1	9.8674
50945	2009	2	21.421
50945	2009	3	44.161
50945	2009	4	107.26
50945	2009	5	187.27
50945	2009	6	122.5
50945	2009	7	143.03
50945	2009	8	130.06
50945	2009	9	94.587
50945	2009	10	55.661
50945	2009	11	25.232
50945	2009	12	7.6894
50945	2010	1	8.7333
50945	2010	2	12.835
50945	2010	3	37.64
50945	2010	4	80.086
50945	2010	5	125.34
50945	2010	6	191.5
50945	2010	7	138.82
50945	2010	8	128.1
50945	2010	9	112.44
50945	2010	10	56.99
50945	2010	11	23.273
50945	2010	12	6.7582
50945	2011	1	4.9724
50945	2011	2	15.502
50945	2011	3	47.363
50945	2011	4	111.5
50945	2011	5	129.98
50945	2011	6	152.62
50945	2011	7	132.25
50945	2011	8	122.8
50945	2011	9	94.279
50945	2011	10	62.273
50945	2011	11	23.911
50945	2011	12	12.362
50945	2012	1	8.8192
50945	2012	2	23.669
50945	2012	3	56.279
50945	2012	4	113.46
50945	2012	5	158.53
50945	2012	6	130.66
50945	2012	7	137.5
50945	2012	8	134.62
50945	2012	9	78.626
50945	2012	10	49.846
50945	2012	11	15.529
50945	2012	12	5.1734
50945	2013	1	5.8333
50945	2013	2	12.84
50945	2013	3	37.528
50945	2013	4	83.799
50945	2013	5	158.25
50945	2013	6	141.54
50945	2013	7	131.9
50945	2013	8	122.39
50945	2013	9	94.543
50945	2013	10	50.844
50945	2013	11	25.58
50945	2013	12	9.9638
50945	2014	1	11.278
50945	2014	2	19.574
50945	2014	3	57.214
50945	2014	4	119.74
50945	2014	5	120.74
50945	2014	6	160.11
50945	2014	7	136.58
50945	2014	8	116.69
50945	2014	9	89.725
50945	2014	10	61.157
50945	2014	11	29.294
50945	2014	12	7.6495

## Sheet: Monthly precipitation
stationID	YEAR	MONTH	DATA
50945	1970	1	1.1
50945	1970	2	0
50945	1970	3	0.5
50945	1970	4	1.7
50945	1970	5	64.6
50945	1970	6	11.5
50945	1970	7	156.7
50945	1970	8	45.9
50945	1970	9	63.1
50945	1970	10	15.5
50945	1970	11	7.1
50945	1970	12	0.4
50945	1971	1	0.4
50945	1971	2	5.9
50945	1971	3	0.2
50945	1971	4	1.8
50945	1971	5	56.1
50945	1971	6	51.4
50945	1971	7	119.7
50945	1971	8	43.4
50945	1971	9	75
50945	1971	10	9.6
50945	1971	11	7.7
50945	1971	12	3.6
50945	1972	1	0.7
50945	1972	2	2.2
50945	1972	3	3.9
50945	1972	4	13
50945	1972	5	37.9
50945	1972	6	59.5
50945	1972	7	119.5
50945	1972	8	49.9
50945	1972	9	20.7
50945	1972	10	31.6
50945	1972	11	3.7
50945	1972	12	1.3
50945	1973	1	0
50945	1973	2	3.5
50945	1973	3	28.3
50945	1973	4	3.4
50945	1973	5	45.5
50945	1973	6	40.2
50945	1973	7	116.5
50945	1973	8	76.6
50945	1973	9	9.9
50945	1973	10	24.5
50945	1973	11	13.2
50945	1973	12	1
50945	1974	1	1.6
50945	1974	2	2.3
50945	1974	3	3.9
50945	1974	4	10.9
50945	1974	5	41.6
50945	1974	6	107.2
50945	1974	7	104.9
50945	1974	8	98.1
50945	1974	9	77.5
50945	1974	10	2.2
50945	1974	11	1.3
50945	1974	12	0.6
50945	1975	1	1.8
50945	1975	2	1.1
50945	1975	3	1.3
50945	1975	4	1.1
50945	1975	5	4
50945	1975	6	45.7
50945	1975	7	166.5
50945	1975	8	26.1
50945	1975	9	37.3
50945	1975	10	6.6
50945	1975	11	22.8
50945	1975	12	0.2
50945	1976	1	0.5
50945	1976	2	3.3
50945	1976	3	17.8
50945	1976	4	13.5
50945	1976	5	14.3
50945	1976	6	181.3
50945	1976	7	103.8
50945	1976	8	58.2
50945	1976	9	53.9
50945	1976	10	14.9
50945	1976	11	2.7
50945	1976	12	4.5
50945	1977	1	0.9
50945	1977	2	1.2
50945	1977	3	5.5
50945	1977	4	4.2
50945	1977	5	70.7
50945	1977	6	97.1
50945	1977	7	134.3
50945	1977	8	40.6
50945	1977	9	12
50945	1977	10	49.5
50945	1977	11	7.5
50945	1977	12	5.5
50945	1978	1	1
50945	1978	2	0.1
50945	1978	3	4
50945	1978	4	13
50945	1978	5	6.2
50945	1978	6	61.5
50945	1978	7	121.7
50945	1978	8	59
50945	1978	9	76.7
50945	1978	10	18.8
50945	1978	11	1.1
50945	1978	12	1
50945	1979	1	0.8
50945	1979	2	5.4
50945	1979	3	0.9
50945	1979	4	24.4
50945	1979	5	17.2
50945	1979	6	55.7
50945	1979	7	181.5
50945	1979	8	51.1
50945	1979	9	49.2
50945	1979	10	8.2
50945	1979	11	4
50945	1979	12	8.4
50945	1980	1	1.3
50945	1980	2	1.4
50945	1980	3	3.9
50945	1980	4	10
50945	1980	5	19.7
50945	1980	6	70.7
50945	1980	7	98.4
50945	1980	8	108.6
50945	1980	9	29.3
50945	1980	10	10.9
50945	1980	11	2.5
50945	1980	12	3.1
50945	1981	1	0.5
50945	1981	2	1.3
50945	1981	3	7.3
50945	1981	4	8.7
50945	1981	5	19.2
50945	1981	6	64.9
50945	1981	7	113.3
50945	1981	8	177.2
50945	1981	9	19.8
50945	1981	10	35.6
50945	1981	11	2
50945	1981	12	0.5
50945	1982	1	1.4
50945	1982	2	2.7
50945	1982	3	5.3
50945	1982	4	7.3
50945	1982	5	24.3
50945	1982	6	19.4
50945	1982	7	84.2
50945	1982	8	92.5
50945	1982	9	11.7
50945	1982	10	5.6
50945	1982	11	3.8
50945	1982	12	2
50945	1983	1	0.3
50945	1983	2	1.3
50945	1983	3	0.1
50945	1983	4	119.9
50945	1983	5	9.2
50945	1983	6	77.7
50945	1983	7	109
50945	1983	8	45
50945	1983	9	63.2
50945	1983	10	1
50945	1983	11	6.1
50945	1983	12	0.8
50945	1984	1	0.8
50945	1984	2	0.2
50945	1984	3	8.3
50945	1984	4	16.3
50945	1984	5	11.7
50945	1984	6	100.6
50945	1984	7	162.4
50945	1984	8	100.1
50945	1984	9	18.8
50945	1984	10	14.9
50945	1984	11	0
50945	1984	12	0.3
50945	1985	1	1.5
50945	1985	2	3
50945	1985	3	8
50945	1985	4	11.7
50945	1985	5	11.8
50945	1985	6	101.5
50945	1985	7	199.6
50945	1985	8	159
50945	1985	9	52.4
50945	1985	10	33.6
50945	1985	11	6.3
50945	1985	12	0.8
50945	1986	1	0.1
50945	1986	2	0.8
50945	1986	3	4.6
50945	1986	4	5.1
50945	1986	5	7.9
50945	1986	6	57.4
50945	1986	7	113.1
50945	1986	8	37.2
50945	1986	9	39.5
50945	1986	10	0.1
50945	1986	11	0.8
50945	1986	12	1.8
50945	1987	1	6.8
50945	1987	2	2.4
50945	1987	3	8.8
50945	1987	4	1.3
50945	1987	5	28.4
50945	1987	6	52.1
50945	1987	7	291.6
50945	1987	8	151.8
50945	1987	9	47.8
50945	1987	10	12
50945	1987	11	6.7
50945	1987	12	2
50945	1988	1	0.9
50945	1988	2	1.9
50945	1988	3	3.4
50945	1988	4	20.5
50945	1988	5	44.3
50945	1988	6	12.1
50945	1988	7	140.8
50945	1988	8	88.9
50945	1988	9	72.7
50945	1988	10	15.7
50945	1988	11	4.6
50945	1988	12	7.6
50945	1989	1	2.3
50945	1989	2	2.5
50945	1989	3	3.9
50945	1989	4	9.6
50945	1989	5	18.9
50945	1989	6	103
50945	1989	7	72.2
50945	1989	8	30.1
50945	1989	9	37.4
50945	1989	10	18.9
50945	1989	11	0.3
50945	1989	12	5.5
50945	1990	1	1.2
50945	1990	2	7.9
50945	1990	3	12.9
50945	1990	4	33.5
50945	1990	5	44.4
50945	1990	6	122.8
50945	1990	7	165.1
50945	1990	8	68.8
50945	1990	9	64
50945	1990	10	7.5
50945	1990	11	2.3
50945	1990	12	3.5
50945	1991	1	0.2
50945	1991	2	0.7
50945	1991	3	1.9
50945	1991	4	30
50945	1991	5	19.6
50945	1991	6	80.3
50945	1991	7	200.9
50945	1991	8	30.2
50945	1991	9	30.7
50945	1991	10	37
50945	1991	11	1.1
50945	1991	12	1.2
50945	1992	1	0.3
50945	1992	2	1.5
50945	1992	3	5.1
50945	1992	4	5.7
50945	1992	5	38.6
50945	1992	6	70.5
50945	1992	7	158.8
50945	1992	8	27.8
50945	1992	9	44.9
50945	1992	10	9.9
50945	1992	11	10.3
50945	1992	12	0.9
50945	1993	1	0
50945	1993	2	4.3
50945	1993	3	5.2
50945	1993	4	5.3
50945	1993	5	28.6
50945	1993	6	94.4
50945	1993	7	148.6
50945	1993	8	110.6
50945	1993	9	40.8
50945	1993	10	24
50945	1993	11	4.9
50945	1993	12	7.2
50945	1994	1	2.6
50945	1994	2	0.2
50945	1994	3	5.9
50945	1994	4	0.2
50945	1994	5	17.3
50945	1994	6	114.4
50945	1994	7	186.4
50945	1994	8	74.2
50945	1994	9	52.1
50945	1994	10	1.5
50945	1994	11	7
50945	1994	12	3.5
50945	1995	1	1.2
50945	1995	2	0.5
50945	1995	3	4.1
50945	1995	4	11.7
50945	1995	5	37.3
50945	1995	6	34.9
50945	1995	7	29.9
50945	1995	8	65.9
50945	1995	9	14
50945	1995	10	37.8
50945	1995	11	1.9
50945	1995	12	2.6
50945	1996	1	0
50945	1996	2	0
50945	1996	3	3.1
50945	1996	4	41
50945	1996	5	17.3
50945	1996	6	83.5
50945	1996	7	90.1
50945	1996	8	75.8
50945	1996	9	5.2
50945	1996	10	5.4
50945	1996	11	15
50945	1996	12	0
50945	1997	1	0.6
50945	1997	2	0.2
50945	1997	3	1.1
50945	1997	4	6.3
50945	1997	5	45.5
50945	1997	6	40.4
50945	1997	7	76
50945	1997	8	208.2
50945	1997	9	27.3
50945	1997	10	10
50945	1997	11	0
50945	1997	12	1.1
50945	1998	1	1.4
50945	1998	2	1
50945	1998	3	14.4
50945	1998	4	9.2
50945	1998	5	41.9
50945	1998	6	130.6
50945	1998	7	161.8
50945	1998	8	194.2
50945	1998	9	55
50945	1998	10	31.2
50945	1998	11	9.8
50945	1998	12	3.5
50945	1999	1	0.5
50945	1999	2	1.4
50945	1999	3	11.9
50945	1999	4	9.3
50945	1999	5	45.4
50945	1999	6	91.2
50945	1999	7	75
50945	1999	8	126.2
50945	1999	9	4.2
50945	1999	10	11.7
50945	1999	11	4
50945	1999	12	4
50945	2000	1	9.8
50945	2000	2	1.2
50945	2000	3	1.9
50945	2000	4	12
50945	2000	5	6.1
50945	2000	6	35.2
50945	2000	7	25.9
50945	2000	8	204.8
50945	2000	9	15.9
50945	2000	10	40.1
50945	2000	11	15.2
50945	2000	12	7.4
50945	2001	1	4.7
50945	2001	2	0.5
50945	2001	3	1.9
50945	2001	4	4.4
50945	2001	5	17.9
50945	2001	6	34.5
50945	2001	7	174.5
50945	2001	8	56.8
50945	2001	9	9.6
50945	2001	10	6.9
50945	2001	11	2.6
50945	2001	12	0.8
50945	2002	1	5.4
50945	2002	2	0.4
50945	2002	3	0
50945	2002	4	53.8
50945	2002	5	7
50945	2002	6	114.8
50945	2002	7	161.3
50945	2002	8	159.5
50945	2002	9	1.2
50945	2002	10	18.4
50945	2002	11	4.1
50945	2002	12	0.4
50945	2003	1	0.6
50945	2003	2	0.4
50945	2003	3	10.2
50945	2003	4	4.6
50945	2003	5	20.2
50945	2003	6	79.4
50945	2003	7	158.6
50945	2003	8	102.5
50945	2003	9	68
50945	2003	10	19.3
50945	2003	11	4
50945	2003	12	1.4
50945	2004	1	1.2
50945	2004	2	2.3
50945	2004	3	1.5
50945	2004	4	3.7
50945	2004	5	39.1
50945	2004	6	19.6
50945	2004	7	61.5
50945	2004	8	95.7
50945	2004	9	24.7
50945	2004	10	9
50945	2004	11	17.3
50945	2004	12	9.3
50945	2005	1	3.9
50945	2005	2	0.6
50945	2005	3	2.4
50945	2005	4	16.5
50945	2005	5	26.7
50945	2005	6	107.8
50945	2005	7	333.4
50945	2005	8	68.7
50945	2005	9	45.9
50945	2005	10	2.2
50945	2005	11	2.2
50945	2005	12	8.8
50945	2006	1	4.2
50945	2006	2	0.8
50945	2006	3	2.3
50945	2006	4	7.1
50945	2006	5	6.6
50945	2006	6	56.9
50945	2006	7	120.9
50945	2006	8	86.9
50945	2006	9	24.8
50945	2006	10	7.2
50945	2006	11	0.4
50945	2006	12	0.8
50945	2007	1	3.4
50945	2007	2	1.2
50945	2007	3	21.2
50945	2007	4	15
50945	2007	5	31.3
50945	2007	6	49.5
50945	2007	7	57.9
50945	2007	8	41.4
50945	2007	9	22.1
50945	2007	10	19.3
50945	2007	11	1.8
50945	2007	12	4.4
50945	2008	1	0
50945	2008	2	0
50945	2008	3	15.3
50945	2008	4	27
50945	2008	5	72.3
50945	2008	6	50.2
50945	2008	7	77.1
50945	2008	8	104.3
50945	2008	9	32.7
50945	2008	10	17.1
50945	2008	11	4.8
50945	2008	12	3.2
50945	2009	1	1.7
50945	2009	2	1.6
50945	2009	3	13.1
50945	2009	4	36.7
50945	2009	5	18.3
50945	2009	6	143.9
50945	2009	7	77.5
50945	2009	8	73.7
50945	2009	9	9.6
50945	2009	10	26
50945	2009	11	5.1
50945	2009	12	5.2
50945	2010	1	4
50945	2010	2	3.3
50945	2010	3	12
50945	2010	4	19.5
50945	2010	5	120.7
50945	2010	6	9.1
50945	2010	7	116.4
50945	2010	8	25.3
50945	2010	9	4.8
50945	2010	10	14.7
50945	2010	11	17.5
50945	2010	12	16.6
50945	2011	1	1
50945	2011	2	3.5
50945	2011	3	0
50945	2011	4	13.4
50945	2011	5	151.4
50945	2011	6	46.4
50945	2011	7	137
50945	2011	8	93.3
50945	2011	9	20.7
50945	2011	10	14.1
50945	2011	11	4.4
50945	2011	12	0
50945	2012	1	0.2
50945	2012	2	0.3
50945	2012	3	10.8
50945	2012	4	11.2
50945	2012	5	26.4
50945	2012	6	78.9
50945	2012	7	177.9
50945	2012	8	27.3
50945	2012	9	106.4
50945	2012	10	34.9
50945	2012	11	34.5
50945	2012	12	10.1
50945	2013	1	3.4
50945	2013	2	20
50945	2013	3	7.9
50945	2013	4	16.3
50945	2013	5	46.3
50945	2013	6	127.4
50945	2013	7	195.4
50945	2013	8	62.1
50945	2013	9	12.7
50945	2013	10	18.2
50945	2013	11	4.1
50945	2013	12	2
50945	2014	1	1
50945	2014	2	0
50945	2014	3	3.1
50945	2014	4	0.1
50945	2014	5	76.9
50945	2014	6	91.5
50945	2014	7	152.2
50945	2014	8	72.7
50945	2014	9	46.6
50945	2014	10	2.1
50945	2014	11	0.1
50945	2014	12	8.2
