# Supplementary material for: Spatial and temporal characteristics of drought and its correlation with climate indices in Northeast China
Source: PLoS One. 2021 Nov 18;16(11):e0259774. doi: 10.1371/journal.pone.0259774 (PMC8601439; doi:10.1371/journal.pone.0259774)
Supplement: S1 File — (ZIP) [file pone.0259774.s001.zip › Raw data(Including precipitation and evapotranspiration data of each station)/50946.xlsx]

## Sheet: Monthly evapotranspiration
stationID	YEAR	MONTH	DATA
50946	1970	1	4.4134
50946	1970	2	13.943
50946	1970	3	37.595
50946	1970	4	109.38
50946	1970	5	136.57
50946	1970	6	167.11
50946	1970	7	109.45
50946	1970	8	126.1
50946	1970	9	89.366
50946	1970	10	63.497
50946	1970	11	23.001
50946	1970	12	11.051
50946	1971	1	13.472
50946	1971	2	13.756
50946	1971	3	52.037
50946	1971	4	123.94
50946	1971	5	126.29
50946	1971	6	130.5
50946	1971	7	133.39
50946	1971	8	123.31
50946	1971	9	69.143
50946	1971	10	54.003
50946	1971	11	23.3
50946	1971	12	11.8
50946	1972	1	10.112
50946	1972	2	13.685
50946	1972	3	54.623
50946	1972	4	114.44
50946	1972	5	141.08
50946	1972	6	141.13
50946	1972	7	163.47
50946	1972	8	126.9
50946	1972	9	70.37
50946	1972	10	37.088
50946	1972	11	18.44
50946	1972	12	6.6322
50946	1973	1	7.1576
50946	1973	2	14.504
50946	1973	3	37.506
50946	1973	4	98.545
50946	1973	5	145.14
50946	1973	6	145.47
50946	1973	7	139.2
50946	1973	8	112.88
50946	1973	9	95.837
50946	1973	10	54.507
50946	1973	11	22.375
50946	1973	12	10.519
50946	1974	1	6.4128
50946	1974	2	15.238
50946	1974	3	37.697
50946	1974	4	90.273
50946	1974	5	154.59
50946	1974	6	120.63
50946	1974	7	142.34
50946	1974	8	115.33
50946	1974	9	72.749
50946	1974	10	53.394
50946	1974	11	24.178
50946	1974	12	8.7309
50946	1975	1	9.0447
50946	1975	2	15.857
50946	1975	3	51.857
50946	1975	4	118.43
50946	1975	5	141.29
50946	1975	6	150.53
50946	1975	7	125.54
50946	1975	8	132.37
50946	1975	9	90.452
50946	1975	10	55.981
50946	1975	11	25.665
50946	1975	12	13.255
50946	1976	1	12.184
50946	1976	2	25.563
50946	1976	3	47.352
50946	1976	4	88.076
50946	1976	5	159.9
50946	1976	6	134.24
50946	1976	7	152.61
50946	1976	8	122.03
50946	1976	9	84.815
50946	1976	10	52.122
50946	1976	11	12.549
50946	1976	12	6.0784
50946	1977	1	4.5199
50946	1977	2	14.097
50946	1977	3	53.484
50946	1977	4	115.39
50946	1977	5	162.61
50946	1977	6	131.78
50946	1977	7	152.77
50946	1977	8	127.2
50946	1977	9	103.64
50946	1977	10	57.701
50946	1977	11	17.858
50946	1977	12	5.4948
50946	1978	1	5.6657
50946	1978	2	12.193
50946	1978	3	53.075
50946	1978	4	98.979
50946	1978	5	143.76
50946	1978	6	145.94
50946	1978	7	144.65
50946	1978	8	115.08
50946	1978	9	94.763
50946	1978	10	46.871
50946	1978	11	25.939
50946	1978	12	12.58
50946	1979	1	12.73
50946	1979	2	17.93
50946	1979	3	43.592
50946	1979	4	71.659
50946	1979	5	158.39
50946	1979	6	139.97
50946	1979	7	126.23
50946	1979	8	118.11
50946	1979	9	81.259
50946	1979	10	56.424
50946	1979	11	21.789
50946	1979	12	10.307
50946	1980	1	7.4727
50946	1980	2	15.194
50946	1980	3	56.116
50946	1980	4	82.134
50946	1980	5	158.81
50946	1980	6	150.17
50946	1980	7	128.43
50946	1980	8	105.78
50946	1980	9	90.386
50946	1980	10	41.308
50946	1980	11	20.11
50946	1980	12	7.8761
50946	1981	1	5.2181
50946	1981	2	13.063
50946	1981	3	42.071
50946	1981	4	104.89
50946	1981	5	128.41
50946	1981	6	145.09
50946	1981	7	141.16
50946	1981	8	103.98
50946	1981	9	80.297
50946	1981	10	45.706
50946	1981	11	16.118
50946	1981	12	10.489
50946	1982	1	11.524
50946	1982	2	16.662
50946	1982	3	48.267
50946	1982	4	108.65
50946	1982	5	125.25
50946	1982	6	171.94
50946	1982	7	162.21
50946	1982	8	127.9
50946	1982	9	89.858
50946	1982	10	60.542
50946	1982	11	24.667
50946	1982	12	10.871
50946	1983	1	10.971
50946	1983	2	14.048
50946	1983	3	62.137
50946	1983	4	114.24
50946	1983	5	138.96
50946	1983	6	111.95
50946	1983	7	120.77
50946	1983	8	121.26
50946	1983	9	79.831
50946	1983	10	54.575
50946	1983	11	25.458
50946	1983	12	9.9429
50946	1984	1	5.8783
50946	1984	2	16.033
50946	1984	3	35.771
50946	1984	4	92.647
50946	1984	5	147.72
50946	1984	6	153.35
50946	1984	7	137.51
50946	1984	8	109.73
50946	1984	9	82.564
50946	1984	10	52.665
50946	1984	11	35.108
50946	1984	12	13.02
50946	1985	1	7.587
50946	1985	2	12.597
50946	1985	3	53.587
50946	1985	4	93.987
50946	1985	5	174.4
50946	1985	6	141.69
50946	1985	7	111.46
50946	1985	8	99.853
50946	1985	9	82.202
50946	1985	10	56.853
50946	1985	11	20.011
50946	1985	12	6.4116
50946	1986	1	7.1027
50946	1986	2	14.543
50946	1986	3	47.982
50946	1986	4	97.044
50946	1986	5	155.32
50946	1986	6	140.54
50946	1986	7	120.4
50946	1986	8	121.8
50946	1986	9	75.159
50946	1986	10	61.11
50946	1986	11	25.993
50946	1986	12	13.949
50946	1987	1	7.9499
50946	1987	2	17.299
50946	1987	3	43.073
50946	1987	4	107.98
50946	1987	5	156.89
50946	1987	6	148.4
50946	1987	7	132.5
50946	1987	8	95.225
50946	1987	9	80.669
50946	1987	10	55.52
50946	1987	11	24.317
50946	1987	12	14.527
50946	1988	1	15.826
50946	1988	2	17.73
50946	1988	3	55.975
50946	1988	4	91.284
50946	1988	5	122.98
50946	1988	6	163.47
50946	1988	7	130.4
50946	1988	8	110.02
50946	1988	9	75.299
50946	1988	10	53.339
50946	1988	11	33.193
50946	1988	12	10.139
50946	1989	1	11.474
50946	1989	2	20.555
50946	1989	3	57.609
50946	1989	4	115.81
50946	1989	5	154.73
50946	1989	6	134.16
50946	1989	7	128.54
50946	1989	8	129.22
50946	1989	9	78.591
50946	1989	10	60.647
50946	1989	11	30.998
50946	1989	12	13.993
50946	1990	1	7.7685
50946	1990	2	16.443
50946	1990	3	61.778
50946	1990	4	95.158
50946	1990	5	124.32
50946	1990	6	135.87
50946	1990	7	117.05
50946	1990	8	115.26
50946	1990	9	77.55
50946	1990	10	64.47
50946	1990	11	31.622
50946	1990	12	16.797
50946	1991	1	6.0163
50946	1991	2	17.046
50946	1991	3	55.139
50946	1991	4	96.792
50946	1991	5	157.01
50946	1991	6	132.53
50946	1991	7	113.18
50946	1991	8	133.03
50946	1991	9	74
50946	1991	10	47.293
50946	1991	11	28.553
50946	1991	12	10.749
50946	1992	1	11.687
50946	1992	2	27.13
50946	1992	3	56.257
50946	1992	4	97.001
50946	1992	5	125.44
50946	1992	6	126.2
50946	1992	7	139.04
50946	1992	8	112.4
50946	1992	9	82.425
50946	1992	10	44.633
50946	1992	11	22.562
50946	1992	12	6.4056
50946	1993	1	7.4051
50946	1993	2	21.232
50946	1993	3	57.393
50946	1993	4	94.648
50946	1993	5	153.45
50946	1993	6	120.16
50946	1993	7	121.92
50946	1993	8	110.11
50946	1993	9	84.051
50946	1993	10	50.74
50946	1993	11	18.544
50946	1993	12	7.3167
50946	1994	1	5.8838
50946	1994	2	14.233
50946	1994	3	45.665
50946	1994	4	114.36
50946	1994	5	124.16
50946	1994	6	148.72
50946	1994	7	129.73
50946	1994	8	114.78
50946	1994	9	74.183
50946	1994	10	49.626
50946	1994	11	30.017
50946	1994	12	5.9844
50946	1995	1	12.053
50946	1995	2	17.884
50946	1995	3	47.212
50946	1995	4	97.352
50946	1995	5	122.35
50946	1995	6	146.86
50946	1995	7	130.44
50946	1995	8	119.91
50946	1995	9	84.365
50946	1995	10	47.929
50946	1995	11	26.718
50946	1995	12	9.2282
50946	1996	1	12.958
50946	1996	2	25.858
50946	1996	3	55.597
50946	1996	4	96.972
50946	1996	5	141.4
50946	1996	6	158.93
50946	1996	7	121.33
50946	1996	8	104.12
50946	1996	9	84.239
50946	1996	10	54.267
50946	1996	11	19.26
50946	1996	12	10.432
50946	1997	1	10.075
50946	1997	2	21.8
50946	1997	3	60.713
50946	1997	4	98.398
50946	1997	5	122.42
50946	1997	6	161.48
50946	1997	7	155.1
50946	1997	8	110
50946	1997	9	84.724
50946	1997	10	49.229
50946	1997	11	27.568
50946	1997	12	12.793
50946	1998	1	8.4657
50946	1998	2	24.294
50946	1998	3	57.49
50946	1998	4	113.04
50946	1998	5	150.97
50946	1998	6	138.99
50946	1998	7	117.52
50946	1998	8	95.642
50946	1998	9	78.999
50946	1998	10	50.308
50946	1998	11	14.169
50946	1998	12	11.389
50946	1999	1	13.821
50946	1999	2	26.082
50946	1999	3	38.19
50946	1999	4	94.077
50946	1999	5	132.34
50946	1999	6	142.48
50946	1999	7	147.56
50946	1999	8	119.89
50946	1999	9	94.657
50946	1999	10	58.096
50946	1999	11	21.163
50946	1999	12	8.9225
50946	2000	1	5.4767
50946	2000	2	12.848
50946	2000	3	54.844
50946	2000	4	87.83
50946	2000	5	138.02
50946	2000	6	160.31
50946	2000	7	162.21
50946	2000	8	115.63
50946	2000	9	86.675
50946	2000	10	56.687
50946	2000	11	22.448
50946	2000	12	6.1621
50946	2001	1	4.8085
50946	2001	2	13.382
50946	2001	3	45.694
50946	2001	4	111.04
50946	2001	5	149.84
50946	2001	6	165.91
50946	2001	7	158.08
50946	2001	8	115.68
50946	2001	9	95.02
50946	2001	10	54.119
50946	2001	11	26.228
50946	2001	12	10.711
50946	2002	1	10.744
50946	2002	2	27.929
50946	2002	3	68.95
50946	2002	4	93.529
50946	2002	5	155.31
50946	2002	6	131.14
50946	2002	7	135.56
50946	2002	8	104.67
50946	2002	9	97.6
50946	2002	10	45.156
50946	2002	11	13.836
50946	2002	12	8.3518
50946	2003	1	9.3513
50946	2003	2	23.063
50946	2003	3	53.45
50946	2003	4	114.09
50946	2003	5	146.04
50946	2003	6	135.16
50946	2003	7	121.08
50946	2003	8	113.26
50946	2003	9	75.538
50946	2003	10	46.42
50946	2003	11	20.791
50946	2003	12	9.5902
50946	2004	1	9.6319
50946	2004	2	22.272
50946	2004	3	64.163
50946	2004	4	107.36
50946	2004	5	144.18
50946	2004	6	161.89
50946	2004	7	126.23
50946	2004	8	120.46
50946	2004	9	88.549
50946	2004	10	57.897
50946	2004	11	19.395
50946	2004	12	6.1345
50946	2005	1	6.2504
50946	2005	2	10.416
50946	2005	3	50.487
50946	2005	4	91.742
50946	2005	5	131.59
50946	2005	6	117.7
50946	2005	7	117.29
50946	2005	8	115.74
50946	2005	9	88.976
50946	2005	10	65.495
50946	2005	11	24.862
50946	2005	12	5.8007
50946	2006	1	6.73
50946	2006	2	20.974
50946	2006	3	50.696
50946	2006	4	86.968
50946	2006	5	152.77
50946	2006	6	134.93
50946	2006	7	135.67
50946	2006	8	119.33
50946	2006	9	89.175
50946	2006	10	53.8
50946	2006	11	23.241
50946	2006	12	10.127
50946	2007	1	9.9833
50946	2007	2	26.126
50946	2007	3	46.548
50946	2007	4	91.359
50946	2007	5	127.65
50946	2007	6	171.09
50946	2007	7	144.03
50946	2007	8	124.93
50946	2007	9	88.03
50946	2007	10	58.319
50946	2007	11	26.754
50946	2007	12	8.4609
50946	2008	1	7.5635
50946	2008	2	21.873
50946	2008	3	59.662
50946	2008	4	111.04
50946	2008	5	123.19
50946	2008	6	136.42
50946	2008	7	121.22
50946	2008	8	116.74
50946	2008	9	93.764
50946	2008	10	52.662
50946	2008	11	20.68
50946	2008	12	15.354
50946	2009	1	8.2608
50946	2009	2	20.867
50946	2009	3	39.92
50946	2009	4	97.466
50946	2009	5	161.46
50946	2009	6	109.23
50946	2009	7	130.04
50946	2009	8	126.19
50946	2009	9	87.89
50946	2009	10	50.797
50946	2009	11	22.106
50946	2009	12	5.8506
50946	2010	1	8.7964
50946	2010	2	12.217
50946	2010	3	31.274
50946	2010	4	72.53
50946	2010	5	112
50946	2010	6	171.69
50946	2010	7	123.99
50946	2010	8	111.51
50946	2010	9	100.25
50946	2010	10	49.333
50946	2010	11	19.366
50946	2010	12	5.347
50946	2011	1	4.5715
50946	2011	2	16.068
50946	2011	3	44.517
50946	2011	4	100.4
50946	2011	5	123.2
50946	2011	6	149.43
50946	2011	7	130.87
50946	2011	8	123.82
50946	2011	9	88.472
50946	2011	10	56.5
50946	2011	11	18.433
50946	2011	12	8.1934
50946	2012	1	6.8603
50946	2012	2	20.842
50946	2012	3	46.849
50946	2012	4	98.945
50946	2012	5	147.89
50946	2012	6	122.74
50946	2012	7	139.57
50946	2012	8	129.95
50946	2012	9	76.834
50946	2012	10	48.443
50946	2012	11	13.854
50946	2012	12	4.9684
50946	2013	1	5.6623
50946	2013	2	12.402
50946	2013	3	38.614
50946	2013	4	78.547
50946	2013	5	157.92
50946	2013	6	144.35
50946	2013	7	143.01
50946	2013	8	129.47
50946	2013	9	96.734
50946	2013	10	50.936
50946	2013	11	24.898
50946	2013	12	8.5354
50946	2014	1	10.213
50946	2014	2	17.244
50946	2014	3	54.48
50946	2014	4	117
50946	2014	5	116.83
50946	2014	6	152.92
50946	2014	7	139.24
50946	2014	8	116.16
50946	2014	9	85.8
50946	2014	10	55.512
50946	2014	11	26.827
50946	2014	12	6.2782

## Sheet: Monthly precipitation
stationID	YEAR	MONTH	DATA
50946	1970	1	1
50946	1970	2	0.3
50946	1970	3	4.9
50946	1970	4	1.3
50946	1970	5	73.8
50946	1970	6	45.8
50946	1970	7	163.4
50946	1970	8	54.3
50946	1970	9	73.4
50946	1970	10	10
50946	1970	11	7.4
50946	1970	12	0.9
50946	1971	1	1.2
50946	1971	2	7.6
50946	1971	3	0
50946	1971	4	0
50946	1971	5	60.3
50946	1971	6	74.5
50946	1971	7	82.1
50946	1971	8	42.8
50946	1971	9	94.8
50946	1971	10	8.9
50946	1971	11	3.7
50946	1971	12	2.1
50946	1972	1	3.9
50946	1972	2	4.6
50946	1972	3	0.9
50946	1972	4	0.8
50946	1972	5	68.2
50946	1972	6	47.7
50946	1972	7	126.8
50946	1972	8	88.2
50946	1972	9	18
50946	1972	10	52.9
50946	1972	11	4.1
50946	1972	12	1.7
50946	1973	1	0
50946	1973	2	16.3
50946	1973	3	22.6
50946	1973	4	4
50946	1973	5	25.2
50946	1973	6	126
50946	1973	7	145
50946	1973	8	47.3
50946	1973	9	9.5
50946	1973	10	32.6
50946	1973	11	14.5
50946	1973	12	1.4
50946	1974	1	0.8
50946	1974	2	2.6
50946	1974	3	7.4
50946	1974	4	6.9
50946	1974	5	65.3
50946	1974	6	79.8
50946	1974	7	122.4
50946	1974	8	69.1
50946	1974	9	111.5
50946	1974	10	11.9
50946	1974	11	1.3
50946	1974	12	0
50946	1975	1	1.1
50946	1975	2	0.8
50946	1975	3	0.1
50946	1975	4	1.1
50946	1975	5	13.2
50946	1975	6	71.1
50946	1975	7	166.9
50946	1975	8	50.2
50946	1975	9	48.1
50946	1975	10	4.6
50946	1975	11	7.5
50946	1975	12	0
50946	1976	1	0.1
50946	1976	2	5.9
50946	1976	3	20.3
50946	1976	4	18.2
50946	1976	5	15.2
50946	1976	6	86.3
50946	1976	7	56.9
50946	1976	8	55.2
50946	1976	9	21.3
50946	1976	10	15.8
50946	1976	11	3.4
50946	1976	12	3.7
50946	1977	1	0.6
50946	1977	2	0.1
50946	1977	3	2.5
50946	1977	4	3.8
50946	1977	5	91.6
50946	1977	6	90.5
50946	1977	7	109.6
50946	1977	8	87.8
50946	1977	9	18.2
50946	1977	10	49.1
50946	1977	11	8.3
50946	1977	12	7.5
50946	1978	1	0.6
50946	1978	2	0.2
50946	1978	3	7.9
50946	1978	4	22.2
50946	1978	5	19.9
50946	1978	6	65.6
50946	1978	7	120.3
50946	1978	8	56.3
50946	1978	9	43.8
50946	1978	10	31.2
50946	1978	11	1.2
50946	1978	12	1.6
50946	1979	1	0.8
50946	1979	2	8.6
50946	1979	3	2.1
50946	1979	4	27.2
50946	1979	5	20.9
50946	1979	6	101.9
50946	1979	7	103.6
50946	1979	8	47.8
50946	1979	9	38.9
50946	1979	10	9.2
50946	1979	11	2.7
50946	1979	12	9.3
50946	1980	1	0.4
50946	1980	2	2.3
50946	1980	3	0.4
50946	1980	4	7.5
50946	1980	5	21.6
50946	1980	6	95.7
50946	1980	7	147.8
50946	1980	8	66.8
50946	1980	9	21.3
50946	1980	10	19.4
50946	1980	11	0.6
50946	1980	12	3.9
50946	1981	1	0.6
50946	1981	2	1.4
50946	1981	3	13
50946	1981	4	1
50946	1981	5	24.5
50946	1981	6	82.8
50946	1981	7	130.8
50946	1981	8	181.6
50946	1981	9	33.9
50946	1981	10	29.9
50946	1981	11	1.2
50946	1981	12	0.5
50946	1982	1	0.3
50946	1982	2	2.8
50946	1982	3	6.7
50946	1982	4	7.2
50946	1982	5	46.6
50946	1982	6	7.3
50946	1982	7	38
50946	1982	8	87.8
50946	1982	9	29.8
50946	1982	10	1.6
50946	1982	11	0.8
50946	1982	12	1.5
50946	1983	1	0.2
50946	1983	2	0.9
50946	1983	3	0.4
50946	1983	4	140.3
50946	1983	5	11
50946	1983	6	116.6
50946	1983	7	130.9
50946	1983	8	28.7
50946	1983	9	36.6
50946	1983	10	0.4
50946	1983	11	11.2
50946	1983	12	0.7
50946	1984	1	0.5
50946	1984	2	0.1
50946	1984	3	5.2
50946	1984	4	12.8
50946	1984	5	17.2
50946	1984	6	44.3
50946	1984	7	149.6
50946	1984	8	156.6
50946	1984	9	29.8
50946	1984	10	22
50946	1984	11	0.1
50946	1984	12	0.2
50946	1985	1	2.7
50946	1985	2	3.5
50946	1985	3	6.5
50946	1985	4	24.5
50946	1985	5	14.2
50946	1985	6	91.1
50946	1985	7	126.4
50946	1985	8	178.9
50946	1985	9	38.2
50946	1985	10	16
50946	1985	11	17
50946	1985	12	0.9
50946	1986	1	0
50946	1986	2	0.7
50946	1986	3	3.3
50946	1986	4	4.7
50946	1986	5	8.7
50946	1986	6	120.4
50946	1986	7	121.3
50946	1986	8	63.3
50946	1986	9	39.1
50946	1986	10	0
50946	1986	11	1.5
50946	1986	12	0.8
50946	1987	1	6.5
50946	1987	2	2.5
50946	1987	3	4.7
50946	1987	4	2.7
50946	1987	5	22.8
50946	1987	6	63.5
50946	1987	7	189.5
50946	1987	8	193.2
50946	1987	9	36.7
50946	1987	10	14.6
50946	1987	11	3.3
50946	1987	12	1.9
50946	1988	1	1.1
50946	1988	2	1.7
50946	1988	3	0.8
50946	1988	4	27
50946	1988	5	70.1
50946	1988	6	21
50946	1988	7	166.7
50946	1988	8	57.3
50946	1988	9	51
50946	1988	10	7.6
50946	1988	11	3.8
50946	1988	12	2.6
50946	1989	1	1.6
50946	1989	2	4.5
50946	1989	3	1
50946	1989	4	6.3
50946	1989	5	12.1
50946	1989	6	117.1
50946	1989	7	79.9
50946	1989	8	39.5
50946	1989	9	37.8
50946	1989	10	17.9
50946	1989	11	0.2
50946	1989	12	3.5
50946	1990	1	2.5
50946	1990	2	9.5
50946	1990	3	16.1
50946	1990	4	19
50946	1990	5	62.4
50946	1990	6	119.3
50946	1990	7	210.3
50946	1990	8	64.7
50946	1990	9	66.2
50946	1990	10	7.2
50946	1990	11	1.9
50946	1990	12	5.9
50946	1991	1	0.6
50946	1991	2	0.6
50946	1991	3	2.1
50946	1991	4	23.7
50946	1991	5	22.2
50946	1991	6	79.4
50946	1991	7	177.3
50946	1991	8	71.7
50946	1991	9	46.2
50946	1991	10	14.4
50946	1991	11	0.4
50946	1991	12	2.4
50946	1992	1	0.6
50946	1992	2	0.9
50946	1992	3	7.3
50946	1992	4	17.5
50946	1992	5	43.3
50946	1992	6	102.1
50946	1992	7	95.2
50946	1992	8	24.5
50946	1992	9	29.9
50946	1992	10	10.8
50946	1992	11	10.8
50946	1992	12	0.4
50946	1993	1	0.2
50946	1993	2	4.4
50946	1993	3	2.7
50946	1993	4	6.7
50946	1993	5	36.3
50946	1993	6	94.9
50946	1993	7	129.7
50946	1993	8	119.5
50946	1993	9	41.3
50946	1993	10	15
50946	1993	11	5.4
50946	1993	12	9.8
50946	1994	1	3
50946	1994	2	0.3
50946	1994	3	7.8
50946	1994	4	1.1
50946	1994	5	36.8
50946	1994	6	93.3
50946	1994	7	221.9
50946	1994	8	64.7
50946	1994	9	44.6
50946	1994	10	4
50946	1994	11	6.7
50946	1994	12	5.8
50946	1995	1	0.5
50946	1995	2	0.1
50946	1995	3	4.7
50946	1995	4	5.9
50946	1995	5	28.4
50946	1995	6	53.5
50946	1995	7	68.3
50946	1995	8	42.8
50946	1995	9	18.8
50946	1995	10	45.6
50946	1995	11	2
50946	1995	12	2.5
50946	1996	1	0
50946	1996	2	0
50946	1996	3	8.5
50946	1996	4	9.5
50946	1996	5	16.3
50946	1996	6	54.8
50946	1996	7	100.7
50946	1996	8	45.9
50946	1996	9	14.5
50946	1996	10	9.5
50946	1996	11	15.4
50946	1996	12	0
50946	1997	1	3.2
50946	1997	2	0.4
50946	1997	3	1.5
50946	1997	4	0.9
50946	1997	5	48.1
50946	1997	6	15.9
50946	1997	7	46.5
50946	1997	8	218.6
50946	1997	9	26.3
50946	1997	10	16.3
50946	1997	11	0.3
50946	1997	12	0.3
50946	1998	1	1.4
50946	1998	2	2.4
50946	1998	3	18.7
50946	1998	4	3.3
50946	1998	5	51.4
50946	1998	6	107.4
50946	1998	7	129.7
50946	1998	8	119.8
50946	1998	9	52.8
50946	1998	10	45.4
50946	1998	11	11.6
50946	1998	12	4.6
50946	1999	1	0.2
50946	1999	2	1.6
50946	1999	3	17.8
50946	1999	4	9.2
50946	1999	5	37.7
50946	1999	6	81.1
50946	1999	7	62
50946	1999	8	83.8
50946	1999	9	4.9
50946	1999	10	12.4
50946	1999	11	2.6
50946	1999	12	3.4
50946	2000	1	9
50946	2000	2	0.8
50946	2000	3	1.5
50946	2000	4	12.4
50946	2000	5	62
50946	2000	6	29.9
50946	2000	7	33.3
50946	2000	8	119
50946	2000	9	29.5
50946	2000	10	49.2
50946	2000	11	10.6
50946	2000	12	13.7
50946	2001	1	5.4
50946	2001	2	0.8
50946	2001	3	3.8
50946	2001	4	4
50946	2001	5	32.4
50946	2001	6	64
50946	2001	7	99.7
50946	2001	8	37.4
50946	2001	9	18.9
50946	2001	10	1.1
50946	2001	11	1.5
50946	2001	12	0.6
50946	2002	1	3
50946	2002	2	0.4
50946	2002	3	0.1
50946	2002	4	32.5
50946	2002	5	16.7
50946	2002	6	153.7
50946	2002	7	146.4
50946	2002	8	86.3
50946	2002	9	2.7
50946	2002	10	22.5
50946	2002	11	6.2
50946	2002	12	0.8
50946	2003	1	1
50946	2003	2	1.6
50946	2003	3	4.5
50946	2003	4	7
50946	2003	5	26.4
50946	2003	6	46
50946	2003	7	150.3
50946	2003	8	198.7
50946	2003	9	23.9
50946	2003	10	51.1
50946	2003	11	5.7
50946	2003	12	2.3
50946	2004	1	0.5
50946	2004	2	1.9
50946	2004	3	2.8
50946	2004	4	0.2
50946	2004	5	23.5
50946	2004	6	30
50946	2004	7	65.1
50946	2004	8	76.6
50946	2004	9	32.2
50946	2004	10	1.9
50946	2004	11	36.7
50946	2004	12	13
50946	2005	1	3.5
50946	2005	2	1.1
50946	2005	3	0.4
50946	2005	4	26.5
50946	2005	5	22.9
50946	2005	6	146.6
50946	2005	7	227.6
50946	2005	8	84.5
50946	2005	9	64.5
50946	2005	10	23.4
50946	2005	11	0
50946	2005	12	6.7
50946	2006	1	5.5
50946	2006	2	0.2
50946	2006	3	6.2
50946	2006	4	6.2
50946	2006	5	18.7
50946	2006	6	71.6
50946	2006	7	78
50946	2006	8	64.8
50946	2006	9	31.8
50946	2006	10	16.3
50946	2006	11	0.8
50946	2006	12	0.3
50946	2007	1	3.3
50946	2007	2	3.2
50946	2007	3	9.4
50946	2007	4	15.6
50946	2007	5	45
50946	2007	6	79
50946	2007	7	61.2
50946	2007	8	78.5
50946	2007	9	11.9
50946	2007	10	17.1
50946	2007	11	1.3
50946	2007	12	5.5
50946	2008	1	0
50946	2008	2	0
50946	2008	3	20.6
50946	2008	4	33.8
50946	2008	5	71.8
50946	2008	6	71.8
50946	2008	7	248.5
50946	2008	8	76.1
50946	2008	9	80.4
50946	2008	10	13.2
50946	2008	11	11.7
50946	2008	12	1.9
50946	2009	1	1.5
50946	2009	2	1.4
50946	2009	3	16.2
50946	2009	4	45.2
50946	2009	5	22.8
50946	2009	6	94.2
50946	2009	7	92.1
50946	2009	8	52.6
50946	2009	9	22.5
50946	2009	10	33.2
50946	2009	11	9.1
50946	2009	12	6.2
50946	2010	1	2.5
50946	2010	2	8.5
50946	2010	3	18.1
50946	2010	4	39.3
50946	2010	5	115.2
50946	2010	6	11.3
50946	2010	7	56.5
50946	2010	8	131.1
50946	2010	9	4.8
50946	2010	10	18.7
50946	2010	11	19.2
50946	2010	12	18.8
50946	2011	1	3.3
50946	2011	2	4.6
50946	2011	3	0.5
50946	2011	4	7.1
50946	2011	5	75.6
50946	2011	6	52
50946	2011	7	116.5
50946	2011	8	74.9
50946	2011	9	28.6
50946	2011	10	7.9
50946	2011	11	7
50946	2011	12	0.7
50946	2012	1	0.2
50946	2012	2	1.2
50946	2012	3	23.5
50946	2012	4	34.4
50946	2012	5	25.2
50946	2012	6	118.2
50946	2012	7	111
50946	2012	8	58.3
50946	2012	9	81.6
50946	2012	10	36.1
50946	2012	11	37.4
50946	2012	12	7.5
50946	2013	1	2.2
50946	2013	2	14.9
50946	2013	3	7.6
50946	2013	4	19.8
50946	2013	5	27.3
50946	2013	6	59.6
50946	2013	7	186
50946	2013	8	112.4
50946	2013	9	31
50946	2013	10	29.6
50946	2013	11	9.5
50946	2013	12	3.8
50946	2014	1	1
50946	2014	2	0
50946	2014	3	13.2
50946	2014	4	0.4
50946	2014	5	88.7
50946	2014	6	72.1
50946	2014	7	129.9
50946	2014	8	91.1
50946	2014	9	85.6
50946	2014	10	2.4
50946	2014	11	1.3
50946	2014	12	6.4
