# Supplementary material for: Spatial and temporal characteristics of drought and its correlation with climate indices in Northeast China
Source: PLoS One. 2021 Nov 18;16(11):e0259774. doi: 10.1371/journal.pone.0259774 (PMC8601439; doi:10.1371/journal.pone.0259774)
Supplement: S1 File — (ZIP) [file pone.0259774.s001.zip › Raw data(Including precipitation and evapotranspiration data of each station)/50948.xlsx]

## Sheet: Monthly evapotranspiration
stationID	YEAR	MONTH	DATA
50948	1970	1	5.7081
50948	1970	2	16.006
50948	1970	3	42.6
50948	1970	4	120.75
50948	1970	5	154.35
50948	1970	6	185.04
50948	1970	7	121.79
50948	1970	8	129.75
50948	1970	9	95.24
50948	1970	10	69.805
50948	1970	11	25.808
50948	1970	12	13.853
50948	1971	1	15.398
50948	1971	2	13.852
50948	1971	3	53.168
50948	1971	4	131.91
50948	1971	5	136.59
50948	1971	6	136.43
50948	1971	7	141.68
50948	1971	8	131.27
50948	1971	9	82.509
50948	1971	10	64.052
50948	1971	11	26.341
50948	1971	12	14.207
50948	1972	1	12.041
50948	1972	2	17.724
50948	1972	3	58.328
50948	1972	4	117.76
50948	1972	5	157.35
50948	1972	6	157.19
50948	1972	7	168.63
50948	1972	8	136.77
50948	1972	9	75.659
50948	1972	10	44.091
50948	1972	11	21.367
50948	1972	12	6.8668
50948	1973	1	9.4896
50948	1973	2	17.239
50948	1973	3	42.609
50948	1973	4	109.82
50948	1973	5	155.22
50948	1973	6	154.81
50948	1973	7	146.94
50948	1973	8	113.35
50948	1973	9	94.603
50948	1973	10	56.466
50948	1973	11	21.005
50948	1973	12	10.737
50948	1974	1	7.4734
50948	1974	2	16.296
50948	1974	3	41.453
50948	1974	4	98.414
50948	1974	5	165.54
50948	1974	6	129.16
50948	1974	7	153.39
50948	1974	8	119.62
50948	1974	9	77.604
50948	1974	10	56.122
50948	1974	11	25.626
50948	1974	12	9.7528
50948	1975	1	11.401
50948	1975	2	18.141
50948	1975	3	57.006
50948	1975	4	126.84
50948	1975	5	155.15
50948	1975	6	165.05
50948	1975	7	142.96
50948	1975	8	141.12
50948	1975	9	94.842
50948	1975	10	61.717
50948	1975	11	24.716
50948	1975	12	13.951
50948	1976	1	15.441
50948	1976	2	28.736
50948	1976	3	48.362
50948	1976	4	93.059
50948	1976	5	174.44
50948	1976	6	140.25
50948	1976	7	152.29
50948	1976	8	125.3
50948	1976	9	91.854
50948	1976	10	57.207
50948	1976	11	12.341
50948	1976	12	6.2279
50948	1977	1	5.4929
50948	1977	2	14.7
50948	1977	3	55.49
50948	1977	4	118.59
50948	1977	5	177.83
50948	1977	6	131.27
50948	1977	7	149.26
50948	1977	8	124.43
50948	1977	9	104.8
50948	1977	10	61.114
50948	1977	11	19.422
50948	1977	12	6.2751
50948	1978	1	6.6407
50948	1978	2	14.133
50948	1978	3	56.417
50948	1978	4	111.12
50948	1978	5	154.76
50948	1978	6	158.66
50948	1978	7	146.05
50948	1978	8	120.62
50948	1978	9	100.93
50948	1978	10	55.466
50948	1978	11	32.988
50948	1978	12	15.213
50948	1979	1	15.716
50948	1979	2	22.798
50948	1979	3	48.076
50948	1979	4	79.139
50948	1979	5	176.74
50948	1979	6	145.02
50948	1979	7	129.32
50948	1979	8	126.04
50948	1979	9	91.436
50948	1979	10	70.637
50948	1979	11	25.632
50948	1979	12	12.665
50948	1980	1	8.4919
50948	1980	2	17.402
50948	1980	3	62.077
50948	1980	4	90.416
50948	1980	5	169.54
50948	1980	6	160.01
50948	1980	7	139.02
50948	1980	8	105.01
50948	1980	9	99.477
50948	1980	10	50.001
50948	1980	11	27.202
50948	1980	12	10.718
50948	1981	1	9.0548
50948	1981	2	18.136
50948	1981	3	47.853
50948	1981	4	115.79
50948	1981	5	137.54
50948	1981	6	155.03
50948	1981	7	144.42
50948	1981	8	104.99
50948	1981	9	84.447
50948	1981	10	52.717
50948	1981	11	18.019
50948	1981	12	12.99
50948	1982	1	17.108
50948	1982	2	21.727
50948	1982	3	55.819
50948	1982	4	121.19
50948	1982	5	139.1
50948	1982	6	185.97
50948	1982	7	175.84
50948	1982	8	138.46
50948	1982	9	102.94
50948	1982	10	72.784
50948	1982	11	28.885
50948	1982	12	11.641
50948	1983	1	13.122
50948	1983	2	16.877
50948	1983	3	66.125
50948	1983	4	118.83
50948	1983	5	156.04
50948	1983	6	125.84
50948	1983	7	129.45
50948	1983	8	124.91
50948	1983	9	89.404
50948	1983	10	68.449
50948	1983	11	28.572
50948	1983	12	11.757
50948	1984	1	7.9756
50948	1984	2	18.824
50948	1984	3	39.038
50948	1984	4	99.253
50948	1984	5	159
50948	1984	6	166.13
50948	1984	7	145.74
50948	1984	8	113.95
50948	1984	9	87.879
50948	1984	10	54.846
50948	1984	11	35.445
50948	1984	12	13.352
50948	1985	1	8.1153
50948	1985	2	14.654
50948	1985	3	54.287
50948	1985	4	101.31
50948	1985	5	189.22
50948	1985	6	150.56
50948	1985	7	116.6
50948	1985	8	104.16
50948	1985	9	85.228
50948	1985	10	57.048
50948	1985	11	21.06
50948	1985	12	7.1756
50948	1986	1	9.2292
50948	1986	2	17.85
50948	1986	3	54.069
50948	1986	4	107.9
50948	1986	5	166.54
50948	1986	6	152.5
50948	1986	7	125.44
50948	1986	8	123.37
50948	1986	9	74.726
50948	1986	10	59.549
50948	1986	11	25.789
50948	1986	12	11.924
50948	1987	1	7.4922
50948	1987	2	17.197
50948	1987	3	42.447
50948	1987	4	106.44
50948	1987	5	155.64
50948	1987	6	152.82
50948	1987	7	134.39
50948	1987	8	103.56
50948	1987	9	86.854
50948	1987	10	60.122
50948	1987	11	24.888
50948	1987	12	16.868
50948	1988	1	18.643
50948	1988	2	21.177
50948	1988	3	59.343
50948	1988	4	102.24
50948	1988	5	138.29
50948	1988	6	176.07
50948	1988	7	132.8
50948	1988	8	112.04
50948	1988	9	79.301
50948	1988	10	55.043
50948	1988	11	34.514
50948	1988	12	12.07
50948	1989	1	10.786
50948	1989	2	21.717
50948	1989	3	58.092
50948	1989	4	116.67
50948	1989	5	156.43
50948	1989	6	140.6
50948	1989	7	132.64
50948	1989	8	128
50948	1989	9	78.399
50948	1989	10	60.534
50948	1989	11	29.763
50948	1989	12	14.36
50948	1990	1	7.9664
50948	1990	2	16.75
50948	1990	3	62.692
50948	1990	4	96.976
50948	1990	5	130.94
50948	1990	6	142.2
50948	1990	7	121.05
50948	1990	8	115.73
50948	1990	9	81.202
50948	1990	10	65.996
50948	1990	11	27.973
50948	1990	12	13.763
50948	1991	1	8.2321
50948	1991	2	20.904
50948	1991	3	51.002
50948	1991	4	97.876
50948	1991	5	169.46
50948	1991	6	140.91
50948	1991	7	115
50948	1991	8	140.88
50948	1991	9	87.143
50948	1991	10	54.043
50948	1991	11	30.43
50948	1991	12	12.153
50948	1992	1	11.892
50948	1992	2	26.008
50948	1992	3	57.76
50948	1992	4	100.66
50948	1992	5	138.37
50948	1992	6	130.08
50948	1992	7	141.6
50948	1992	8	111.23
50948	1992	9	82.624
50948	1992	10	51.283
50948	1992	11	22.712
50948	1992	12	7.2701
50948	1993	1	8.3944
50948	1993	2	22.555
50948	1993	3	61.275
50948	1993	4	102.18
50948	1993	5	166.84
50948	1993	6	127.43
50948	1993	7	124.81
50948	1993	8	117.68
50948	1993	9	94.445
50948	1993	10	57.914
50948	1993	11	20.595
50948	1993	12	9.2702
50948	1994	1	7.3774
50948	1994	2	18.111
50948	1994	3	53.314
50948	1994	4	125.16
50948	1994	5	146.04
50948	1994	6	168.85
50948	1994	7	132
50948	1994	8	118.05
50948	1994	9	81.49
50948	1994	10	54.46
50948	1994	11	32.265
50948	1994	12	8.509
50948	1995	1	14.786
50948	1995	2	20.502
50948	1995	3	49.502
50948	1995	4	100.74
50948	1995	5	134.37
50948	1995	6	157.83
50948	1995	7	129.05
50948	1995	8	126.27
50948	1995	9	97.332
50948	1995	10	57
50948	1995	11	31.874
50948	1995	12	10.504
50948	1996	1	16.002
50948	1996	2	28.356
50948	1996	3	57.219
50948	1996	4	99.387
50948	1996	5	151.57
50948	1996	6	169.63
50948	1996	7	126.39
50948	1996	8	120.19
50948	1996	9	105.8
50948	1996	10	65.274
50948	1996	11	20.667
50948	1996	12	13.459
50948	1997	1	11.191
50948	1997	2	24.134
50948	1997	3	68.118
50948	1997	4	106.74
50948	1997	5	141.43
50948	1997	6	183.94
50948	1997	7	167.12
50948	1997	8	121.57
50948	1997	9	90.323
50948	1997	10	49.808
50948	1997	11	26.968
50948	1997	12	11.647
50948	1998	1	9.5375
50948	1998	2	24.475
50948	1998	3	58.467
50948	1998	4	116.12
50948	1998	5	171.92
50948	1998	6	138.09
50948	1998	7	117.76
50948	1998	8	90.025
50948	1998	9	77.512
50948	1998	10	52.74
50948	1998	11	14.596
50948	1998	12	10.638
50948	1999	1	14.03
50948	1999	2	25.24
50948	1999	3	40.701
50948	1999	4	98.581
50948	1999	5	140.55
50948	1999	6	149.28
50948	1999	7	140.79
50948	1999	8	123.78
50948	1999	9	100.37
50948	1999	10	62.7
50948	1999	11	24.189
50948	1999	12	10.171
50948	2000	1	6.2115
50948	2000	2	14.705
50948	2000	3	54.433
50948	2000	4	85.895
50948	2000	5	144.81
50948	2000	6	170.07
50948	2000	7	155.47
50948	2000	8	114.15
50948	2000	9	90.059
50948	2000	10	56.29
50948	2000	11	22.673
50948	2000	12	6.0509
50948	2001	1	4.718
50948	2001	2	12.684
50948	2001	3	44.545
50948	2001	4	103.59
50948	2001	5	159.43
50948	2001	6	173.33
50948	2001	7	160.96
50948	2001	8	116.71
50948	2001	9	106.17
50948	2001	10	67.006
50948	2001	11	29.539
50948	2001	12	14.458
50948	2002	1	12.368
50948	2002	2	30.666
50948	2002	3	74.021
50948	2002	4	100.01
50948	2002	5	168.17
50948	2002	6	142.26
50948	2002	7	144.7
50948	2002	8	115.18
50948	2002	9	107.33
50948	2002	10	50.501
50948	2002	11	14.62
50948	2002	12	9.9122
50948	2003	1	11.783
50948	2003	2	23.446
50948	2003	3	53.953
50948	2003	4	124.34
50948	2003	5	157.35
50948	2003	6	138.61
50948	2003	7	127.76
50948	2003	8	119.33
50948	2003	9	88.134
50948	2003	10	57.787
50948	2003	11	24.811
50948	2003	12	12.262
50948	2004	1	12.459
50948	2004	2	24.189
50948	2004	3	64.426
50948	2004	4	113.9
50948	2004	5	162.64
50948	2004	6	178.46
50948	2004	7	137.03
50948	2004	8	128.67
50948	2004	9	98.218
50948	2004	10	65.055
50948	2004	11	18.912
50948	2004	12	7.1523
50948	2005	1	7.1492
50948	2005	2	12.22
50948	2005	3	54.729
50948	2005	4	104.81
50948	2005	5	149.73
50948	2005	6	122.94
50948	2005	7	122.74
50948	2005	8	118.04
50948	2005	9	96.276
50948	2005	10	71.444
50948	2005	11	30.194
50948	2005	12	7.8004
50948	2006	1	8.7023
50948	2006	2	25.009
50948	2006	3	55.404
50948	2006	4	93.621
50948	2006	5	167.41
50948	2006	6	148.57
50948	2006	7	141.69
50948	2006	8	111.45
50948	2006	9	91.298
50948	2006	10	59.041
50948	2006	11	25.925
50948	2006	12	11.869
50948	2007	1	12.143
50948	2007	2	29.671
50948	2007	3	48.934
50948	2007	4	101.49
50948	2007	5	144.16
50948	2007	6	185.1
50948	2007	7	146.04
50948	2007	8	133.2
50948	2007	9	98.68
50948	2007	10	67.548
50948	2007	11	29.647
50948	2007	12	10.422
50948	2008	1	10.597
50948	2008	2	24.79
50948	2008	3	63.24
50948	2008	4	115.93
50948	2008	5	131.37
50948	2008	6	130.4
50948	2008	7	115.51
50948	2008	8	111.49
50948	2008	9	102.7
50948	2008	10	59.368
50948	2008	11	24.62
50948	2008	12	17.998
50948	2009	1	10.541
50948	2009	2	22.811
50948	2009	3	44.184
50948	2009	4	100.88
50948	2009	5	177.82
50948	2009	6	116.19
50948	2009	7	135.36
50948	2009	8	132.07
50948	2009	9	95.316
50948	2009	10	52.978
50948	2009	11	23.611
50948	2009	12	7.5949
50948	2010	1	9.6181
50948	2010	2	14.588
50948	2010	3	37.481
50948	2010	4	74.345
50948	2010	5	114.57
50948	2010	6	177.43
50948	2010	7	120.23
50948	2010	8	114.68
50948	2010	9	109.98
50948	2010	10	49.805
50948	2010	11	19.799
50948	2010	12	6.155
50948	2011	1	5.2762
50948	2011	2	15.102
50948	2011	3	46.896
50948	2011	4	105.96
50948	2011	5	129.79
50948	2011	6	157.1
50948	2011	7	117
50948	2011	8	115.87
50948	2011	9	94.638
50948	2011	10	59.588
50948	2011	11	21.509
50948	2011	12	11.816
50948	2012	1	9.081
50948	2012	2	21.762
50948	2012	3	50.504
50948	2012	4	106.78
50948	2012	5	154.73
50948	2012	6	118.5
50948	2012	7	129.58
50948	2012	8	125.37
50948	2012	9	75.429
50948	2012	10	50.694
50948	2012	11	15.242
50948	2012	12	5.6725
50948	2013	1	6.1237
50948	2013	2	12.412
50948	2013	3	39.002
50948	2013	4	80.611
50948	2013	5	160.18
50948	2013	6	138.13
50948	2013	7	137.99
50948	2013	8	118.64
50948	2013	9	92.718
50948	2013	10	52.126
50948	2013	11	27.126
50948	2013	12	11.628
50948	2014	1	12.831
50948	2014	2	20.151
50948	2014	3	57.643
50948	2014	4	123.94
50948	2014	5	113.27
50948	2014	6	148.29
50948	2014	7	127.66
50948	2014	8	117.63
50948	2014	9	89.51
50948	2014	10	62.255
50948	2014	11	32.557
50948	2014	12	9.6211

## Sheet: Monthly precipitation
stationID	YEAR	MONTH	DATA
50948	1970	1	2.6
50948	1970	2	1.5
50948	1970	3	4.4
50948	1970	4	2.2
50948	1970	5	87.8
50948	1970	6	31.2
50948	1970	7	154.6
50948	1970	8	40.3
50948	1970	9	53.6
50948	1970	10	9.8
50948	1970	11	21.4
50948	1970	12	1.9
50948	1971	1	0.9
50948	1971	2	8.7
50948	1971	3	0.3
50948	1971	4	3.1
50948	1971	5	85.4
50948	1971	6	78.9
50948	1971	7	121.3
50948	1971	8	29
50948	1971	9	54.7
50948	1971	10	8.5
50948	1971	11	3
50948	1971	12	2.4
50948	1972	1	3.8
50948	1972	2	5.6
50948	1972	3	2.4
50948	1972	4	1.8
50948	1972	5	48.7
50948	1972	6	20.7
50948	1972	7	128.6
50948	1972	8	74.9
50948	1972	9	55.7
50948	1972	10	37.7
50948	1972	11	4.5
50948	1972	12	1.6
50948	1973	1	0
50948	1973	2	6.4
50948	1973	3	27
50948	1973	4	1.6
50948	1973	5	5
50948	1973	6	30
50948	1973	7	154.9
50948	1973	8	41.8
50948	1973	9	30.7
50948	1973	10	35.3
50948	1973	11	16.8
50948	1973	12	0.2
50948	1974	1	1.3
50948	1974	2	1.1
50948	1974	3	2.7
50948	1974	4	5.9
50948	1974	5	47.4
50948	1974	6	76.6
50948	1974	7	198.8
50948	1974	8	85.1
50948	1974	9	59.6
50948	1974	10	8.5
50948	1974	11	2.1
50948	1974	12	0.5
50948	1975	1	1.8
50948	1975	2	1
50948	1975	3	0.1
50948	1975	4	0.9
50948	1975	5	6.4
50948	1975	6	67.9
50948	1975	7	95
50948	1975	8	29.7
50948	1975	9	32
50948	1975	10	7.2
50948	1975	11	9.8
50948	1975	12	0.1
50948	1976	1	0.5
50948	1976	2	0.8
50948	1976	3	20.2
50948	1976	4	12.2
50948	1976	5	18.4
50948	1976	6	110.3
50948	1976	7	66
50948	1976	8	66.3
50948	1976	9	20.3
50948	1976	10	20.4
50948	1976	11	5.8
50948	1976	12	1.1
50948	1977	1	0.3
50948	1977	2	0.4
50948	1977	3	4.5
50948	1977	4	2.5
50948	1977	5	107.4
50948	1977	6	116.9
50948	1977	7	101.1
50948	1977	8	101.6
50948	1977	9	11.6
50948	1977	10	52.9
50948	1977	11	10.7
50948	1977	12	3.7
50948	1978	1	0.2
50948	1978	2	0.2
50948	1978	3	6.4
50948	1978	4	8.9
50948	1978	5	18.7
50948	1978	6	51.1
50948	1978	7	147.5
50948	1978	8	66.6
50948	1978	9	44.9
50948	1978	10	13.7
50948	1978	11	1.7
50948	1978	12	1.7
50948	1979	1	0.6
50948	1979	2	2.6
50948	1979	3	10.3
50948	1979	4	20.4
50948	1979	5	15.4
50948	1979	6	149.2
50948	1979	7	134.3
50948	1979	8	51.4
50948	1979	9	50.9
50948	1979	10	5.7
50948	1979	11	3.7
50948	1979	12	8
50948	1980	1	0.8
50948	1980	2	1.7
50948	1980	3	1.6
50948	1980	4	4.9
50948	1980	5	27.6
50948	1980	6	58.5
50948	1980	7	103.6
50948	1980	8	96.2
50948	1980	9	26.1
50948	1980	10	11.9
50948	1980	11	0
50948	1980	12	3.9
50948	1981	1	0.5
50948	1981	2	0.8
50948	1981	3	18.7
50948	1981	4	8.1
50948	1981	5	12.7
50948	1981	6	76.1
50948	1981	7	98.7
50948	1981	8	160.4
50948	1981	9	18.1
50948	1981	10	19.7
50948	1981	11	1.6
50948	1981	12	0
50948	1982	1	0.2
50948	1982	2	1.9
50948	1982	3	8.4
50948	1982	4	7.9
50948	1982	5	36.4
50948	1982	6	37.1
50948	1982	7	59.5
50948	1982	8	91.8
50948	1982	9	20.7
50948	1982	10	2.7
50948	1982	11	1.1
50948	1982	12	1.6
50948	1983	1	0.1
50948	1983	2	0.9
50948	1983	3	0
50948	1983	4	103.7
50948	1983	5	28.7
50948	1983	6	137.5
50948	1983	7	145.2
50948	1983	8	63.3
50948	1983	9	25.5
50948	1983	10	0.8
50948	1983	11	11.5
50948	1983	12	0.5
50948	1984	1	0.2
50948	1984	2	0.1
50948	1984	3	2.9
50948	1984	4	15.3
50948	1984	5	9.9
50948	1984	6	46.2
50948	1984	7	124.8
50948	1984	8	120
50948	1984	9	22.2
50948	1984	10	26
50948	1984	11	0.1
50948	1984	12	0.7
50948	1985	1	2.2
50948	1985	2	3.8
50948	1985	3	11.3
50948	1985	4	19.4
50948	1985	5	9.3
50948	1985	6	102.6
50948	1985	7	144.3
50948	1985	8	199.2
50948	1985	9	36.7
50948	1985	10	12.1
50948	1985	11	10.7
50948	1985	12	0.1
50948	1986	1	0.3
50948	1986	2	0.8
50948	1986	3	1.7
50948	1986	4	11
50948	1986	5	3.6
50948	1986	6	81.1
50948	1986	7	219.9
50948	1986	8	64.8
50948	1986	9	87.3
50948	1986	10	0
50948	1986	11	2.3
50948	1986	12	2
50948	1987	1	4.5
50948	1987	2	0.9
50948	1987	3	7.2
50948	1987	4	1.1
50948	1987	5	20.4
50948	1987	6	99.7
50948	1987	7	146.3
50948	1987	8	164.9
50948	1987	9	52.4
50948	1987	10	11.2
50948	1987	11	1.8
50948	1987	12	1.6
50948	1988	1	1.6
50948	1988	2	0.2
50948	1988	3	2
50948	1988	4	12.4
50948	1988	5	43.3
50948	1988	6	56.8
50948	1988	7	167.3
50948	1988	8	132.1
50948	1988	9	67.2
50948	1988	10	23.5
50948	1988	11	1
50948	1988	12	2.6
50948	1989	1	1.8
50948	1989	2	3.7
50948	1989	3	0.4
50948	1989	4	6.1
50948	1989	5	9.3
50948	1989	6	110.5
50948	1989	7	81.9
50948	1989	8	35.4
50948	1989	9	49.5
50948	1989	10	13.4
50948	1989	11	0.1
50948	1989	12	2.5
50948	1990	1	0.6
50948	1990	2	7.6
50948	1990	3	15.7
50948	1990	4	31.7
50948	1990	5	59.5
50948	1990	6	74.6
50948	1990	7	175.1
50948	1990	8	79.9
50948	1990	9	72.2
50948	1990	10	5.1
50948	1990	11	2.8
50948	1990	12	5.9
50948	1991	1	0.8
50948	1991	2	0
50948	1991	3	3.1
50948	1991	4	24.3
50948	1991	5	16.2
50948	1991	6	73.5
50948	1991	7	201.5
50948	1991	8	5.1
50948	1991	9	32.5
50948	1991	10	48.3
50948	1991	11	1
50948	1991	12	2
50948	1992	1	0.1
50948	1992	2	1.5
50948	1992	3	4.8
50948	1992	4	16.1
50948	1992	5	51.7
50948	1992	6	89.4
50948	1992	7	117.4
50948	1992	8	73.5
50948	1992	9	24.3
50948	1992	10	9.7
50948	1992	11	8
50948	1992	12	0.4
50948	1993	1	0
50948	1993	2	3.5
50948	1993	3	1.2
50948	1993	4	2.8
50948	1993	5	22.7
50948	1993	6	122.8
50948	1993	7	75.1
50948	1993	8	55.6
50948	1993	9	36.3
50948	1993	10	20.2
50948	1993	11	4.3
50948	1993	12	4.2
50948	1994	1	3.4
50948	1994	2	0.1
50948	1994	3	7
50948	1994	4	2.7
50948	1994	5	30.9
50948	1994	6	88
50948	1994	7	191.1
50948	1994	8	62.4
50948	1994	9	64
50948	1994	10	2
50948	1994	11	7.8
50948	1994	12	3
50948	1995	1	0.8
50948	1995	2	0.2
50948	1995	3	4
50948	1995	4	4.6
50948	1995	5	21.4
50948	1995	6	28.3
50948	1995	7	106.8
50948	1995	8	56.7
50948	1995	9	11.7
50948	1995	10	54.5
50948	1995	11	1
50948	1995	12	2
50948	1996	1	0
50948	1996	2	0.1
50948	1996	3	8.2
50948	1996	4	17.5
50948	1996	5	21.1
50948	1996	6	26.2
50948	1996	7	133.7
50948	1996	8	48.9
50948	1996	9	1.8
50948	1996	10	3.5
50948	1996	11	9.4
50948	1996	12	0
50948	1997	1	1.1
50948	1997	2	0
50948	1997	3	1.2
50948	1997	4	1.9
50948	1997	5	39.2
50948	1997	6	24.3
50948	1997	7	57.2
50948	1997	8	133.6
50948	1997	9	12.4
50948	1997	10	18
50948	1997	11	0
50948	1997	12	0
50948	1998	1	0.1
50948	1998	2	0.8
50948	1998	3	15.8
50948	1998	4	2
50948	1998	5	40.4
50948	1998	6	68.5
50948	1998	7	310.3
50948	1998	8	196.9
50948	1998	9	51.1
50948	1998	10	22.1
50948	1998	11	2
50948	1998	12	2.9
50948	1999	1	0.2
50948	1999	2	0.1
50948	1999	3	8.6
50948	1999	4	5.7
50948	1999	5	30.3
50948	1999	6	70.7
50948	1999	7	106.5
50948	1999	8	139.7
50948	1999	9	2
50948	1999	10	9
50948	1999	11	0.5
50948	1999	12	2.6
50948	2000	1	7.3
50948	2000	2	0.3
50948	2000	3	0.1
50948	2000	4	10.5
50948	2000	5	29.7
50948	2000	6	44.3
50948	2000	7	85.7
50948	2000	8	265
50948	2000	9	10
50948	2000	10	27.8
50948	2000	11	8.9
50948	2000	12	8.7
50948	2001	1	3.2
50948	2001	2	0.1
50948	2001	3	1
50948	2001	4	4.4
50948	2001	5	19.7
50948	2001	6	42.4
50948	2001	7	102.7
50948	2001	8	30.6
50948	2001	9	13.8
50948	2001	10	1.1
50948	2001	11	1
50948	2001	12	0.3
50948	2002	1	3.1
50948	2002	2	0
50948	2002	3	0
50948	2002	4	38.1
50948	2002	5	14.7
50948	2002	6	160.4
50948	2002	7	131.1
50948	2002	8	68.3
50948	2002	9	3.9
50948	2002	10	26
50948	2002	11	3.8
50948	2002	12	0.2
50948	2003	1	0.1
50948	2003	2	0.6
50948	2003	3	7.3
50948	2003	4	3.7
50948	2003	5	24
50948	2003	6	79.9
50948	2003	7	99.9
50948	2003	8	73.4
50948	2003	9	32.2
50948	2003	10	23.6
50948	2003	11	3.1
50948	2003	12	0.5
50948	2004	1	0.2
50948	2004	2	0.7
50948	2004	3	2.2
50948	2004	4	0.5
50948	2004	5	11.5
50948	2004	6	17.6
50948	2004	7	52.7
50948	2004	8	93
50948	2004	9	22.7
50948	2004	10	1.6
50948	2004	11	33.9
50948	2004	12	10.9
50948	2005	1	0.6
50948	2005	2	0.3
50948	2005	3	3.2
50948	2005	4	9.8
50948	2005	5	27.4
50948	2005	6	149.4
50948	2005	7	163.1
50948	2005	8	116.2
50948	2005	9	55.8
50948	2005	10	12
50948	2005	11	2.3
50948	2005	12	3.9
50948	2006	1	1.5
50948	2006	2	0
50948	2006	3	2.5
50948	2006	4	5.8
50948	2006	5	16.3
50948	2006	6	57.4
50948	2006	7	72.5
50948	2006	8	144.9
50948	2006	9	27.5
50948	2006	10	13.8
50948	2006	11	0.6
50948	2006	12	0.1
50948	2007	1	1
50948	2007	2	0.7
50948	2007	3	9.2
50948	2007	4	4.3
50948	2007	5	20.6
50948	2007	6	44.4
50948	2007	7	79.6
50948	2007	8	52.4
50948	2007	9	18.3
50948	2007	10	9.8
50948	2007	11	1.4
50948	2007	12	2.7
50948	2008	1	0
50948	2008	2	0
50948	2008	3	14.4
50948	2008	4	18.3
50948	2008	5	41.9
50948	2008	6	44.9
50948	2008	7	198.1
50948	2008	8	69.7
50948	2008	9	32.3
50948	2008	10	12
50948	2008	11	4.3
50948	2008	12	0
50948	2009	1	0.7
50948	2009	2	0.8
50948	2009	3	6.3
50948	2009	4	56.1
50948	2009	5	16.9
50948	2009	6	92.2
50948	2009	7	59.6
50948	2009	8	32.9
50948	2009	9	10.4
50948	2009	10	24.5
50948	2009	11	6
50948	2009	12	2.8
50948	2010	1	1.7
50948	2010	2	1.6
50948	2010	3	9.4
50948	2010	4	31.1
50948	2010	5	97.5
50948	2010	6	4.2
50948	2010	7	64.2
50948	2010	8	27.7
50948	2010	9	2.2
50948	2010	10	30.4
50948	2010	11	21.3
50948	2010	12	17
50948	2011	1	0.7
50948	2011	2	2.3
50948	2011	3	0
50948	2011	4	6.4
50948	2011	5	94
50948	2011	6	21
50948	2011	7	101.9
50948	2011	8	97.2
50948	2011	9	25.9
50948	2011	10	18.6
50948	2011	11	3.1
50948	2011	12	0
50948	2012	1	0.5
50948	2012	2	1.9
50948	2012	3	16.6
50948	2012	4	29.9
50948	2012	5	12.3
50948	2012	6	153.9
50948	2012	7	258.5
50948	2012	8	32.1
50948	2012	9	116.6
50948	2012	10	39.9
50948	2012	11	19.8
50948	2012	12	4
50948	2013	1	3.5
50948	2013	2	11.4
50948	2013	3	6.4
50948	2013	4	17
50948	2013	5	33.7
50948	2013	6	67.2
50948	2013	7	152.7
50948	2013	8	146.7
50948	2013	9	10.6
50948	2013	10	35.5
50948	2013	11	6.9
50948	2013	12	3.4
50948	2014	1	1.9
50948	2014	2	0
50948	2014	3	7
50948	2014	4	0
50948	2014	5	82.4
50948	2014	6	143.5
50948	2014	7	57.2
50948	2014	8	169.7
50948	2014	9	50.9
50948	2014	10	1.3
50948	2014	11	0
50948	2014	12	5.6
