# Supplementary material for: Spatial and temporal characteristics of drought and its correlation with climate indices in Northeast China
Source: PLoS One. 2021 Nov 18;16(11):e0259774. doi: 10.1371/journal.pone.0259774 (PMC8601439; doi:10.1371/journal.pone.0259774)
Supplement: S1 File — (ZIP) [file pone.0259774.s001.zip › Raw data(Including precipitation and evapotranspiration data of each station)/50949.xlsx]

## Sheet: Monthly evapotranspiration
stationID	YEAR	MONTH	DATA
50949	1970	1	4.5728
50949	1970	2	14.068
50949	1970	3	37.635
50949	1970	4	110.83
50949	1970	5	144.94
50949	1970	6	166.78
50949	1970	7	116.89
50949	1970	8	129.5
50949	1970	9	86.999
50949	1970	10	66.062
50949	1970	11	21.72
50949	1970	12	11.765
50949	1971	1	12.834
50949	1971	2	13.525
50949	1971	3	48.918
50949	1971	4	117.22
50949	1971	5	126.61
50949	1971	6	133.81
50949	1971	7	141.95
50949	1971	8	124.22
50949	1971	9	72.295
50949	1971	10	53.748
50949	1971	11	21.473
50949	1971	12	12.036
50949	1972	1	10.533
50949	1972	2	13.679
50949	1972	3	52.98
50949	1972	4	111.26
50949	1972	5	148.17
50949	1972	6	145.86
50949	1972	7	166.63
50949	1972	8	127.72
50949	1972	9	72.533
50949	1972	10	38.603
50949	1972	11	17.263
50949	1972	12	6.287
50949	1973	1	6.8823
50949	1973	2	14.369
50949	1973	3	34.947
50949	1973	4	96.13
50949	1973	5	142.19
50949	1973	6	145.83
50949	1973	7	141.81
50949	1973	8	111.73
50949	1973	9	94.796
50949	1973	10	51.733
50949	1973	11	18.089
50949	1973	12	9.0649
50949	1974	1	6.2159
50949	1974	2	13.517
50949	1974	3	35.552
50949	1974	4	87.381
50949	1974	5	148.79
50949	1974	6	118.82
50949	1974	7	142.28
50949	1974	8	115.81
50949	1974	9	73.334
50949	1974	10	50.108
50949	1974	11	22.147
50949	1974	12	8.1767
50949	1975	1	10.01
50949	1975	2	16.196
50949	1975	3	54.254
50949	1975	4	116.37
50949	1975	5	139.43
50949	1975	6	149.61
50949	1975	7	128.04
50949	1975	8	136.69
50949	1975	9	92.427
50949	1975	10	54.969
50949	1975	11	23.107
50949	1975	12	11.569
50949	1976	1	12.614
50949	1976	2	23.816
50949	1976	3	45.138
50949	1976	4	83.474
50949	1976	5	153.25
50949	1976	6	133.22
50949	1976	7	153.38
50949	1976	8	124.1
50949	1976	9	86.454
50949	1976	10	52.929
50949	1976	11	12.319
50949	1976	12	6.0881
50949	1977	1	4.2875
50949	1977	2	14.056
50949	1977	3	51.784
50949	1977	4	108.31
50949	1977	5	161.26
50949	1977	6	132.51
50949	1977	7	143.15
50949	1977	8	123.38
50949	1977	9	92.611
50949	1977	10	60.448
50949	1977	11	18.926
50949	1977	12	5.8771
50949	1978	1	5.5386
50949	1978	2	12.079
50949	1978	3	55.133
50949	1978	4	101.3
50949	1978	5	144.74
50949	1978	6	148.24
50949	1978	7	149.22
50949	1978	8	117.28
50949	1978	9	100.42
50949	1978	10	48.763
50949	1978	11	28.236
50949	1978	12	12.436
50949	1979	1	12.875
50949	1979	2	18.811
50949	1979	3	46.312
50949	1979	4	74.255
50949	1979	5	166.47
50949	1979	6	143.39
50949	1979	7	129.34
50949	1979	8	126.33
50949	1979	9	88.986
50949	1979	10	63.281
50949	1979	11	24.656
50949	1979	12	11.723
50949	1980	1	7.0762
50949	1980	2	15.934
50949	1980	3	60.38
50949	1980	4	86.42
50949	1980	5	168.02
50949	1980	6	157.97
50949	1980	7	137.92
50949	1980	8	111.63
50949	1980	9	95.405
50949	1980	10	45.022
50949	1980	11	22.968
50949	1980	12	9.7576
50949	1981	1	6.9559
50949	1981	2	15.038
50949	1981	3	45.526
50949	1981	4	110.7
50949	1981	5	135.48
50949	1981	6	154.75
50949	1981	7	144.37
50949	1981	8	104.01
50949	1981	9	86.542
50949	1981	10	46.826
50949	1981	11	16.561
50949	1981	12	12.27
50949	1982	1	12.861
50949	1982	2	18.245
50949	1982	3	51.759
50949	1982	4	110.63
50949	1982	5	123.54
50949	1982	6	174.18
50949	1982	7	169.25
50949	1982	8	132.78
50949	1982	9	91.939
50949	1982	10	61.11
50949	1982	11	23.343
50949	1982	12	10.483
50949	1983	1	12.168
50949	1983	2	15.173
50949	1983	3	64.534
50949	1983	4	113.31
50949	1983	5	137.84
50949	1983	6	108.06
50949	1983	7	112.16
50949	1983	8	125.97
50949	1983	9	84.955
50949	1983	10	61.393
50949	1983	11	27.116
50949	1983	12	11.551
50949	1984	1	7.3178
50949	1984	2	16.552
50949	1984	3	37.066
50949	1984	4	91.458
50949	1984	5	150.23
50949	1984	6	155.28
50949	1984	7	141.63
50949	1984	8	115.19
50949	1984	9	84.612
50949	1984	10	49.115
50949	1984	11	32.063
50949	1984	12	12.57
50949	1985	1	7.5744
50949	1985	2	12.931
50949	1985	3	53.153
50949	1985	4	91.814
50949	1985	5	163.12
50949	1985	6	141.35
50949	1985	7	110.39
50949	1985	8	97.332
50949	1985	9	77.831
50949	1985	10	52.341
50949	1985	11	19.602
50949	1985	12	6.3603
50949	1986	1	7.5769
50949	1986	2	14.428
50949	1986	3	46.967
50949	1986	4	96.901
50949	1986	5	158.03
50949	1986	6	141.91
50949	1986	7	123.17
50949	1986	8	119.23
50949	1986	9	71.973
50949	1986	10	55.824
50949	1986	11	23.643
50949	1986	12	11.971
50949	1987	1	7.4976
50949	1987	2	16.904
50949	1987	3	41.737
50949	1987	4	101.52
50949	1987	5	140.66
50949	1987	6	149.29
50949	1987	7	130.44
50949	1987	8	100.86
50949	1987	9	83.204
50949	1987	10	54.082
50949	1987	11	24.69
50949	1987	12	14.385
50949	1988	1	16.48
50949	1988	2	18.864
50949	1988	3	55.546
50949	1988	4	88.605
50949	1988	5	114.4
50949	1988	6	153.98
50949	1988	7	122.37
50949	1988	8	108.24
50949	1988	9	72.455
50949	1988	10	51.035
50949	1988	11	29.258
50949	1988	12	9.5747
50949	1989	1	9.2548
50949	1989	2	19.359
50949	1989	3	58.146
50949	1989	4	114.11
50949	1989	5	153.1
50949	1989	6	133.07
50949	1989	7	126.47
50949	1989	8	132.24
50949	1989	9	74.654
50949	1989	10	52.351
50949	1989	11	29.285
50949	1989	12	13.62
50949	1990	1	7.9165
50949	1990	2	16.199
50949	1990	3	61.231
50949	1990	4	90.592
50949	1990	5	124.27
50949	1990	6	142.33
50949	1990	7	126.79
50949	1990	8	114.86
50949	1990	9	77.559
50949	1990	10	62.681
50949	1990	11	26.223
50949	1990	12	16.914
50949	1991	1	5.6958
50949	1991	2	17.884
50949	1991	3	55.069
50949	1991	4	96.348
50949	1991	5	153.72
50949	1991	6	132.43
50949	1991	7	111.08
50949	1991	8	132.76
50949	1991	9	77.106
50949	1991	10	45.921
50949	1991	11	28.503
50949	1991	12	11.423
50949	1992	1	12.193
50949	1992	2	26.948
50949	1992	3	55.057
50949	1992	4	95.527
50949	1992	5	127.25
50949	1992	6	123.32
50949	1992	7	140.03
50949	1992	8	112.56
50949	1992	9	81.772
50949	1992	10	43.304
50949	1992	11	22.027
50949	1992	12	7.566
50949	1993	1	8.1305
50949	1993	2	22.903
50949	1993	3	59.322
50949	1993	4	92.359
50949	1993	5	142.29
50949	1993	6	105.06
50949	1993	7	110.09
50949	1993	8	112.32
50949	1993	9	88.515
50949	1993	10	53.901
50949	1993	11	19.024
50949	1993	12	8.8973
50949	1994	1	7.2524
50949	1994	2	15.365
50949	1994	3	46.166
50949	1994	4	114.22
50949	1994	5	129.57
50949	1994	6	151.9
50949	1994	7	134.95
50949	1994	8	116.85
50949	1994	9	73.151
50949	1994	10	44.989
50949	1994	11	27.182
50949	1994	12	5.9349
50949	1995	1	11.275
50949	1995	2	17.404
50949	1995	3	46.563
50949	1995	4	94.902
50949	1995	5	120.01
50949	1995	6	148.94
50949	1995	7	131.37
50949	1995	8	120.17
50949	1995	9	83.547
50949	1995	10	46.813
50949	1995	11	25.406
50949	1995	12	9.232
50949	1996	1	13.347
50949	1996	2	25.922
50949	1996	3	55.308
50949	1996	4	94.612
50949	1996	5	139.12
50949	1996	6	154.89
50949	1996	7	126.06
50949	1996	8	109.22
50949	1996	9	86.168
50949	1996	10	49.157
50949	1996	11	17.759
50949	1996	12	10.07
50949	1997	1	10.17
50949	1997	2	23.907
50949	1997	3	59.489
50949	1997	4	95.83
50949	1997	5	120.23
50949	1997	6	168.66
50949	1997	7	155.26
50949	1997	8	115.73
50949	1997	9	86.918
50949	1997	10	44.266
50949	1997	11	26.798
50949	1997	12	12.892
50949	1998	1	8.5255
50949	1998	2	24.075
50949	1998	3	56.413
50949	1998	4	109.05
50949	1998	5	147.55
50949	1998	6	136.39
50949	1998	7	119.21
50949	1998	8	92.857
50949	1998	9	78.622
50949	1998	10	48.376
50949	1998	11	13.441
50949	1998	12	11.302
50949	1999	1	13.19
50949	1999	2	23.406
50949	1999	3	37.263
50949	1999	4	92.559
50949	1999	5	128.74
50949	1999	6	138.48
50949	1999	7	143.05
50949	1999	8	120.11
50949	1999	9	94.273
50949	1999	10	57.699
50949	1999	11	21.763
50949	1999	12	9.518
50949	2000	1	9.6161
50949	2000	2	17.304
50949	2000	3	58.734
50949	2000	4	90.028
50949	2000	5	141.72
50949	2000	6	163.66
50949	2000	7	157.1
50949	2000	8	116.04
50949	2000	9	89.186
50949	2000	10	59.672
50949	2000	11	23.483
50949	2000	12	6.3798
50949	2001	1	4.8188
50949	2001	2	13.305
50949	2001	3	44.359
50949	2001	4	113.77
50949	2001	5	150.8
50949	2001	6	169.13
50949	2001	7	159.49
50949	2001	8	121.7
50949	2001	9	100.11
50949	2001	10	60.218
50949	2001	11	28.764
50949	2001	12	13.051
50949	2002	1	10.016
50949	2002	2	29.331
50949	2002	3	72.54
50949	2002	4	93.284
50949	2002	5	156.75
50949	2002	6	136.28
50949	2002	7	135.64
50949	2002	8	109.32
50949	2002	9	99.448
50949	2002	10	47.766
50949	2002	11	15.208
50949	2002	12	9.33
50949	2003	1	11.401
50949	2003	2	23.741
50949	2003	3	56.752
50949	2003	4	117.6
50949	2003	5	153
50949	2003	6	138.59
50949	2003	7	126.95
50949	2003	8	113.15
50949	2003	9	79.283
50949	2003	10	50.715
50949	2003	11	22.018
50949	2003	12	10.803
50949	2004	1	11.279
50949	2004	2	22.087
50949	2004	3	64.283
50949	2004	4	107.9
50949	2004	5	144.66
50949	2004	6	162.87
50949	2004	7	133.78
50949	2004	8	126.13
50949	2004	9	89.253
50949	2004	10	61.118
50949	2004	11	21.178
50949	2004	12	7.3991
50949	2005	1	6.7836
50949	2005	2	10.738
50949	2005	3	52.706
50949	2005	4	95.558
50949	2005	5	140.41
50949	2005	6	128.55
50949	2005	7	124.03
50949	2005	8	117.91
50949	2005	9	90.698
50949	2005	10	68.773
50949	2005	11	27.451
50949	2005	12	6.8593
50949	2006	1	7.7592
50949	2006	2	22.415
50949	2006	3	52.531
50949	2006	4	88.678
50949	2006	5	151.25
50949	2006	6	136
50949	2006	7	136.09
50949	2006	8	119.16
50949	2006	9	89.896
50949	2006	10	56.747
50949	2006	11	25.675
50949	2006	12	12.365
50949	2007	1	12.164
50949	2007	2	28.515
50949	2007	3	48.845
50949	2007	4	93.051
50949	2007	5	129.41
50949	2007	6	172.01
50949	2007	7	140.73
50949	2007	8	125.06
50949	2007	9	89.224
50949	2007	10	62.439
50949	2007	11	30.091
50949	2007	12	10.848
50949	2008	1	9.2069
50949	2008	2	25.198
50949	2008	3	64.65
50949	2008	4	109.49
50949	2008	5	122.93
50949	2008	6	130.43
50949	2008	7	115.65
50949	2008	8	102.4
50949	2008	9	92.8
50949	2008	10	53.73
50949	2008	11	22.7
50949	2008	12	16.983
50949	2009	1	10.062
50949	2009	2	22.494
50949	2009	3	42.717
50949	2009	4	96.901
50949	2009	5	159.97
50949	2009	6	111.7
50949	2009	7	132.59
50949	2009	8	126.34
50949	2009	9	88.243
50949	2009	10	51.918
50949	2009	11	23.585
50949	2009	12	7.3947
50949	2010	1	9.6154
50949	2010	2	12.826
50949	2010	3	32.834
50949	2010	4	74.044
50949	2010	5	118.99
50949	2010	6	171.46
50949	2010	7	127.43
50949	2010	8	112.99
50949	2010	9	100.6
50949	2010	10	50.945
50949	2010	11	21.43
50949	2010	12	6.3907
50949	2011	1	5.0924
50949	2011	2	16.141
50949	2011	3	45.803
50949	2011	4	104.77
50949	2011	5	127.88
50949	2011	6	154.41
50949	2011	7	137.96
50949	2011	8	124.22
50949	2011	9	87.779
50949	2011	10	54.76
50949	2011	11	20.614
50949	2011	12	9.9028
50949	2012	1	7.4766
50949	2012	2	20.748
50949	2012	3	47.824
50949	2012	4	99.904
50949	2012	5	142.88
50949	2012	6	122.04
50949	2012	7	133.69
50949	2012	8	120.75
50949	2012	9	72.801
50949	2012	10	45.636
50949	2012	11	13.673
50949	2012	12	4.5747
50949	2013	1	5.4426
50949	2013	2	12.023
50949	2013	3	38.489
50949	2013	4	76.223
50949	2013	5	148.45
50949	2013	6	136.53
50949	2013	7	128.91
50949	2013	8	116.33
50949	2013	9	88.769
50949	2013	10	48.226
50949	2013	11	24.624
50949	2013	12	8.4146
50949	2014	1	10.157
50949	2014	2	16.937
50949	2014	3	53.48
50949	2014	4	115.21
50949	2014	5	112.54
50949	2014	6	149.52
50949	2014	7	140.81
50949	2014	8	113.05
50949	2014	9	84.886
50949	2014	10	58.465
50949	2014	11	29.983
50949	2014	12	8.4831

## Sheet: Monthly precipitation
stationID	YEAR	MONTH	DATA
50949	1970	1	1.4
50949	1970	2	0.1
50949	1970	3	3.7
50949	1970	4	1.9
50949	1970	5	65.9
50949	1970	6	38.1
50949	1970	7	112.8
50949	1970	8	58.9
50949	1970	9	92.9
50949	1970	10	9.8
50949	1970	11	9.4
50949	1970	12	1.1
50949	1971	1	0.8
50949	1971	2	7.1
50949	1971	3	0.2
50949	1971	4	1.2
50949	1971	5	58.9
50949	1971	6	40.7
50949	1971	7	84.8
50949	1971	8	60.6
50949	1971	9	118.9
50949	1971	10	9.5
50949	1971	11	2.4
50949	1971	12	2.2
50949	1972	1	2.5
50949	1972	2	2.5
50949	1972	3	0.8
50949	1972	4	0.5
50949	1972	5	55.4
50949	1972	6	60.6
50949	1972	7	123
50949	1972	8	115.3
50949	1972	9	35.9
50949	1972	10	61.7
50949	1972	11	2.9
50949	1972	12	1.4
50949	1973	1	0
50949	1973	2	6.6
50949	1973	3	22.2
50949	1973	4	5
50949	1973	5	20.9
50949	1973	6	113.1
50949	1973	7	153.1
50949	1973	8	46.9
50949	1973	9	9.4
50949	1973	10	28.6
50949	1973	11	16
50949	1973	12	0.7
50949	1974	1	1.1
50949	1974	2	1.7
50949	1974	3	4.9
50949	1974	4	8.4
50949	1974	5	71.6
50949	1974	6	87.3
50949	1974	7	115.6
50949	1974	8	68.9
50949	1974	9	119.6
50949	1974	10	13.6
50949	1974	11	1.9
50949	1974	12	0.1
50949	1975	1	1.2
50949	1975	2	1
50949	1975	3	0.6
50949	1975	4	2.3
50949	1975	5	15.1
50949	1975	6	133.3
50949	1975	7	201.8
50949	1975	8	38.8
50949	1975	9	53.9
50949	1975	10	4.5
50949	1975	11	8.1
50949	1975	12	0
50949	1976	1	0
50949	1976	2	4.6
50949	1976	3	17.7
50949	1976	4	20
50949	1976	5	19.4
50949	1976	6	106.1
50949	1976	7	49.9
50949	1976	8	55.6
50949	1976	9	22.2
50949	1976	10	22.2
50949	1976	11	7.4
50949	1976	12	3.1
50949	1977	1	0.3
50949	1977	2	0.1
50949	1977	3	4
50949	1977	4	4.4
50949	1977	5	83.6
50949	1977	6	116
50949	1977	7	80.3
50949	1977	8	96.5
50949	1977	9	19.7
50949	1977	10	46.2
50949	1977	11	7.6
50949	1977	12	4.6
50949	1978	1	0.3
50949	1978	2	0.2
50949	1978	3	7.5
50949	1978	4	20.3
50949	1978	5	23.3
50949	1978	6	74
50949	1978	7	125.7
50949	1978	8	41.8
50949	1978	9	45.2
50949	1978	10	32
50949	1978	11	1.4
50949	1978	12	1.3
50949	1979	1	0.4
50949	1979	2	7.8
50949	1979	3	2
50949	1979	4	23.8
50949	1979	5	21.1
50949	1979	6	98.9
50949	1979	7	134.8
50949	1979	8	61.9
50949	1979	9	42.7
50949	1979	10	9.8
50949	1979	11	2.4
50949	1979	12	9.4
50949	1980	1	0.4
50949	1980	2	2.7
50949	1980	3	0.5
50949	1980	4	9.6
50949	1980	5	24.1
50949	1980	6	117.9
50949	1980	7	115.2
50949	1980	8	98.3
50949	1980	9	30.2
50949	1980	10	23
50949	1980	11	0.4
50949	1980	12	3.4
50949	1981	1	0.5
50949	1981	2	1.1
50949	1981	3	10.7
50949	1981	4	1.5
50949	1981	5	26.9
50949	1981	6	85.5
50949	1981	7	197.3
50949	1981	8	136.2
50949	1981	9	31.9
50949	1981	10	28.1
50949	1981	11	1
50949	1981	12	0.6
50949	1982	1	0.5
50949	1982	2	2.9
50949	1982	3	5.5
50949	1982	4	7.7
50949	1982	5	48.7
50949	1982	6	14.1
50949	1982	7	58.1
50949	1982	8	71.3
50949	1982	9	30.1
50949	1982	10	1.5
50949	1982	11	1.3
50949	1982	12	1.5
50949	1983	1	0.2
50949	1983	2	1.6
50949	1983	3	0.4
50949	1983	4	151
50949	1983	5	14.6
50949	1983	6	74.2
50949	1983	7	144.9
50949	1983	8	31.8
50949	1983	9	17.2
50949	1983	10	0.1
50949	1983	11	13
50949	1983	12	0.7
50949	1984	1	0.4
50949	1984	2	1.2
50949	1984	3	4.4
50949	1984	4	14.3
50949	1984	5	9.3
50949	1984	6	44.1
50949	1984	7	126.2
50949	1984	8	131.8
50949	1984	9	27.3
50949	1984	10	27.4
50949	1984	11	0.1
50949	1984	12	0.2
50949	1985	1	3
50949	1985	2	4.2
50949	1985	3	6.7
50949	1985	4	25.2
50949	1985	5	15.5
50949	1985	6	93.5
50949	1985	7	149.3
50949	1985	8	198.6
50949	1985	9	40.9
50949	1985	10	14.2
50949	1985	11	16.3
50949	1985	12	1
50949	1986	1	0
50949	1986	2	0.8
50949	1986	3	2.7
50949	1986	4	6.5
50949	1986	5	7.8
50949	1986	6	120.4
50949	1986	7	195.8
50949	1986	8	60.1
50949	1986	9	43.3
50949	1986	10	0
50949	1986	11	1.6
50949	1986	12	1.8
50949	1987	1	4.8
50949	1987	2	1.2
50949	1987	3	6
50949	1987	4	2.6
50949	1987	5	33.3
50949	1987	6	46.5
50949	1987	7	185.3
50949	1987	8	200.2
50949	1987	9	37.2
50949	1987	10	15.8
50949	1987	11	3.2
50949	1987	12	3
50949	1988	1	1.1
50949	1988	2	2.1
50949	1988	3	1.2
50949	1988	4	27.5
50949	1988	5	64.9
50949	1988	6	39.3
50949	1988	7	187.1
50949	1988	8	67.8
50949	1988	9	54.5
50949	1988	10	6.3
50949	1988	11	5.1
50949	1988	12	4.4
50949	1989	1	1.9
50949	1989	2	5.1
50949	1989	3	2
50949	1989	4	5.6
50949	1989	5	10.4
50949	1989	6	89.9
50949	1989	7	98.9
50949	1989	8	37.6
50949	1989	9	38.8
50949	1989	10	20.3
50949	1989	11	1
50949	1989	12	3.5
50949	1990	1	1.9
50949	1990	2	9.7
50949	1990	3	20.3
50949	1990	4	31.7
50949	1990	5	61.7
50949	1990	6	95.4
50949	1990	7	208
50949	1990	8	71.8
50949	1990	9	75.1
50949	1990	10	6.6
50949	1990	11	2.4
50949	1990	12	8
50949	1991	1	0.9
50949	1991	2	0.5
50949	1991	3	3.7
50949	1991	4	25.5
50949	1991	5	22.1
50949	1991	6	70
50949	1991	7	172.5
50949	1991	8	9.6
50949	1991	9	52.2
50949	1991	10	35.3
50949	1991	11	0.3
50949	1991	12	2.4
50949	1992	1	0.4
50949	1992	2	1.8
50949	1992	3	9.2
50949	1992	4	21.3
50949	1992	5	40.5
50949	1992	6	110.4
50949	1992	7	91
50949	1992	8	22.5
50949	1992	9	32.2
50949	1992	10	14.6
50949	1992	11	11.4
50949	1992	12	0.7
50949	1993	1	0.1
50949	1993	2	3.6
50949	1993	3	2.8
50949	1993	4	5.3
50949	1993	5	38.4
50949	1993	6	116.5
50949	1993	7	84.8
50949	1993	8	86
50949	1993	9	42.7
50949	1993	10	26.1
50949	1993	11	4
50949	1993	12	5.6
50949	1994	1	4.5
50949	1994	2	0.2
50949	1994	3	8.3
50949	1994	4	1.2
50949	1994	5	35.9
50949	1994	6	79.6
50949	1994	7	211.5
50949	1994	8	57.6
50949	1994	9	49
50949	1994	10	7.7
50949	1994	11	8.7
50949	1994	12	5.9
50949	1995	1	1.2
50949	1995	2	0.2
50949	1995	3	6.3
50949	1995	4	7.3
50949	1995	5	26.1
50949	1995	6	69.7
50949	1995	7	84
50949	1995	8	57.2
50949	1995	9	16.1
50949	1995	10	50.6
50949	1995	11	1.8
50949	1995	12	2.9
50949	1996	1	0
50949	1996	2	0
50949	1996	3	8.5
50949	1996	4	11.5
50949	1996	5	17.7
50949	1996	6	64.5
50949	1996	7	97.9
50949	1996	8	52.2
50949	1996	9	24.7
50949	1996	10	10.7
50949	1996	11	19.1
50949	1996	12	0.1
50949	1997	1	2.3
50949	1997	2	0.3
50949	1997	3	1.6
50949	1997	4	2.4
50949	1997	5	58.4
50949	1997	6	14
50949	1997	7	47.5
50949	1997	8	239.1
50949	1997	9	22.3
50949	1997	10	14.5
50949	1997	11	0.3
50949	1997	12	0
50949	1998	1	2.3
50949	1998	2	2.1
50949	1998	3	19.1
50949	1998	4	3.4
50949	1998	5	46.2
50949	1998	6	126.5
50949	1998	7	122.6
50949	1998	8	90
50949	1998	9	54.8
50949	1998	10	46.6
50949	1998	11	11.1
50949	1998	12	4.7
50949	1999	1	0.9
50949	1999	2	1.3
50949	1999	3	18.9
50949	1999	4	11.3
50949	1999	5	36.4
50949	1999	6	102.1
50949	1999	7	81.6
50949	1999	8	84.1
50949	1999	9	4.3
50949	1999	10	11.6
50949	1999	11	2.6
50949	1999	12	3.6
50949	2000	1	7.8
50949	2000	2	0.5
50949	2000	3	2.1
50949	2000	4	13.4
50949	2000	5	55
50949	2000	6	18.6
50949	2000	7	66.8
50949	2000	8	117.9
50949	2000	9	22.6
50949	2000	10	38.9
50949	2000	11	9.7
50949	2000	12	9.9
50949	2001	1	4.1
50949	2001	2	0.7
50949	2001	3	1.7
50949	2001	4	3.8
50949	2001	5	32.5
50949	2001	6	61.4
50949	2001	7	126.4
50949	2001	8	22.4
50949	2001	9	17.1
50949	2001	10	0.8
50949	2001	11	1.7
50949	2001	12	0.3
50949	2002	1	2.4
50949	2002	2	0.5
50949	2002	3	0.1
50949	2002	4	33.2
50949	2002	5	14.9
50949	2002	6	156.3
50949	2002	7	225.4
50949	2002	8	60.8
50949	2002	9	3.6
50949	2002	10	25.9
50949	2002	11	7.3
50949	2002	12	0.8
50949	2003	1	1.2
50949	2003	2	1.1
50949	2003	3	3.8
50949	2003	4	3.2
50949	2003	5	26.3
50949	2003	6	64
50949	2003	7	95.2
50949	2003	8	142.2
50949	2003	9	49.4
50949	2003	10	43.2
50949	2003	11	5.6
50949	2003	12	2.1
50949	2004	1	0.5
50949	2004	2	2
50949	2004	3	4.4
50949	2004	4	0
50949	2004	5	22.4
50949	2004	6	29.1
50949	2004	7	59.5
50949	2004	8	100.1
50949	2004	9	24.2
50949	2004	10	1.7
50949	2004	11	37.2
50949	2004	12	15.2
50949	2005	1	3.6
50949	2005	2	1.5
50949	2005	3	7.1
50949	2005	4	30.2
50949	2005	5	26
50949	2005	6	114.7
50949	2005	7	135.7
50949	2005	8	90.3
50949	2005	9	55.7
50949	2005	10	25
50949	2005	11	0
50949	2005	12	8.2
50949	2006	1	5.8
50949	2006	2	0.1
50949	2006	3	6.4
50949	2006	4	5.1
50949	2006	5	14.7
50949	2006	6	118.4
50949	2006	7	71.8
50949	2006	8	54
50949	2006	9	37.5
50949	2006	10	23.4
50949	2006	11	0.8
50949	2006	12	0.4
50949	2007	1	2.6
50949	2007	2	2.5
50949	2007	3	7.5
50949	2007	4	12.3
50949	2007	5	44.7
50949	2007	6	37.8
50949	2007	7	63.1
50949	2007	8	66.7
50949	2007	9	11.9
50949	2007	10	16.9
50949	2007	11	2.1
50949	2007	12	5.5
50949	2008	1	0
50949	2008	2	0
50949	2008	3	21.3
50949	2008	4	32.1
50949	2008	5	71.5
50949	2008	6	81.3
50949	2008	7	254.3
50949	2008	8	82.5
50949	2008	9	56.6
50949	2008	10	10.6
50949	2008	11	10
50949	2008	12	1.6
50949	2009	1	1.2
50949	2009	2	0.6
50949	2009	3	11.2
50949	2009	4	47
50949	2009	5	20.5
50949	2009	6	94.1
50949	2009	7	94.4
50949	2009	8	48.2
50949	2009	9	32.4
50949	2009	10	31.7
50949	2009	11	8.2
50949	2009	12	4.7
50949	2010	1	2
50949	2010	2	7.2
50949	2010	3	18.6
50949	2010	4	32.1
50949	2010	5	119
50949	2010	6	6.9
50949	2010	7	52
50949	2010	8	73.2
50949	2010	9	6.1
50949	2010	10	14
50949	2010	11	19.7
50949	2010	12	17.4
50949	2011	1	2.2
50949	2011	2	5.7
50949	2011	3	0.4
50949	2011	4	6.6
50949	2011	5	67
50949	2011	6	37.6
50949	2011	7	123
50949	2011	8	124
50949	2011	9	32.2
50949	2011	10	8.9
50949	2011	11	7.5
50949	2011	12	0.2
50949	2012	1	0.3
50949	2012	2	1.5
50949	2012	3	20.8
50949	2012	4	33.6
50949	2012	5	22.9
50949	2012	6	157.8
50949	2012	7	149.6
50949	2012	8	66.4
50949	2012	9	69.9
50949	2012	10	34.2
50949	2012	11	44.7
50949	2012	12	7.1
50949	2013	1	3.5
50949	2013	2	12.7
50949	2013	3	7.5
50949	2013	4	26.8
50949	2013	5	31.2
50949	2013	6	68.6
50949	2013	7	177.9
50949	2013	8	118.6
50949	2013	9	32.5
50949	2013	10	26.2
50949	2013	11	11.2
50949	2013	12	4.3
50949	2014	1	1.5
50949	2014	2	0
50949	2014	3	14
50949	2014	4	0.9
50949	2014	5	95.1
50949	2014	6	92.9
50949	2014	7	121.3
50949	2014	8	106.2
50949	2014	9	81.3
50949	2014	10	0.8
50949	2014	11	1
50949	2014	12	7.3
