# Supplementary material for: Spatial and temporal characteristics of drought and its correlation with climate indices in Northeast China
Source: PLoS One. 2021 Nov 18;16(11):e0259774. doi: 10.1371/journal.pone.0259774 (PMC8601439; doi:10.1371/journal.pone.0259774)
Supplement: S1 File — (ZIP) [file pone.0259774.s001.zip › Raw data(Including precipitation and evapotranspiration data of each station)/50953.xlsx]

## Sheet: Monthly evapotranspiration
stationID	YEAR	MONTH	DATA
50953	1970	1	3.829
50953	1970	2	10.254
50953	1970	3	30.398
50953	1970	4	119.18
50953	1970	5	153.81
50953	1970	6	174.87
50953	1970	7	115.22
50953	1970	8	119.55
50953	1970	9	82.594
50953	1970	10	67.46
50953	1970	11	21.477
50953	1970	12	10.737
50953	1971	1	10.534
50953	1971	2	11.767
50953	1971	3	52.464
50953	1971	4	128.81
50953	1971	5	120.69
50953	1971	6	136.9
50953	1971	7	123.84
50953	1971	8	109.32
50953	1971	9	68.347
50953	1971	10	51.016
50953	1971	11	23.298
50953	1971	12	10.856
50953	1972	1	8.183
50953	1972	2	10.467
50953	1972	3	52.413
50953	1972	4	105.77
50953	1972	5	162
50953	1972	6	142.67
50953	1972	7	157.41
50953	1972	8	119.25
50953	1972	9	70.393
50953	1972	10	34.876
50953	1972	11	18.458
50953	1972	12	6.5414
50953	1973	1	5.8348
50953	1973	2	10.925
50953	1973	3	32.149
50953	1973	4	89.522
50953	1973	5	147.16
50953	1973	6	151.94
50953	1973	7	142.32
50953	1973	8	111.22
50953	1973	9	98.528
50953	1973	10	65.063
50953	1973	11	24.247
50953	1973	12	9.1552
50953	1974	1	6.7596
50953	1974	2	11.532
50953	1974	3	33.899
50953	1974	4	86.53
50953	1974	5	167.22
50953	1974	6	113.85
50953	1974	7	149.51
50953	1974	8	115.04
50953	1974	9	71.536
50953	1974	10	50.495
50953	1974	11	21.75
50953	1974	12	6.956
50953	1975	1	6.7277
50953	1975	2	14.231
50953	1975	3	45.202
50953	1975	4	126.43
50953	1975	5	147.08
50953	1975	6	146.3
50953	1975	7	122.5
50953	1975	8	140.8
50953	1975	9	103.93
50953	1975	10	64.035
50953	1975	11	26.666
50953	1975	12	10.358
50953	1976	1	10.309
50953	1976	2	19.543
50953	1976	3	47.443
50953	1976	4	85.019
50953	1976	5	155.59
50953	1976	6	147.69
50953	1976	7	171.99
50953	1976	8	120.3
50953	1976	9	86.961
50953	1976	10	57.76
50953	1976	11	14.687
50953	1976	12	6.264
50953	1977	1	4.4123
50953	1977	2	11.268
50953	1977	3	48.294
50953	1977	4	104.15
50953	1977	5	169.99
50953	1977	6	130.41
50953	1977	7	137.06
50953	1977	8	124.32
50953	1977	9	109.92
50953	1977	10	69.233
50953	1977	11	16.836
50953	1977	12	4.8232
50953	1978	1	4.2091
50953	1978	2	8.0615
50953	1978	3	43.488
50953	1978	4	96.996
50953	1978	5	141.86
50953	1978	6	165.33
50953	1978	7	143.54
50953	1978	8	113.08
50953	1978	9	103.77
50953	1978	10	47.596
50953	1978	11	32.71
50953	1978	12	10.27
50953	1979	1	11.308
50953	1979	2	15.634
50953	1979	3	49.303
50953	1979	4	80.734
50953	1979	5	190.15
50953	1979	6	150.1
50953	1979	7	137.38
50953	1979	8	126.15
50953	1979	9	91.966
50953	1979	10	71.953
50953	1979	11	25.568
50953	1979	12	14.023
50953	1980	1	6.9305
50953	1980	2	12.115
50953	1980	3	62.395
50953	1980	4	81.019
50953	1980	5	174.49
50953	1980	6	154.09
50953	1980	7	135.86
50953	1980	8	113.36
50953	1980	9	86.306
50953	1980	10	43.784
50953	1980	11	15.063
50953	1980	12	8.9214
50953	1981	1	4.6785
50953	1981	2	10.094
50953	1981	3	40.238
50953	1981	4	104.92
50953	1981	5	131.75
50953	1981	6	145.72
50953	1981	7	139.62
50953	1981	8	100.99
50953	1981	9	80.902
50953	1981	10	46.348
50953	1981	11	15.606
50953	1981	12	10.63
50953	1982	1	9.489
50953	1982	2	15.486
50953	1982	3	46.795
50953	1982	4	117.95
50953	1982	5	147.03
50953	1982	6	177.19
50953	1982	7	172.63
50953	1982	8	120.18
50953	1982	9	87.602
50953	1982	10	58.04
50953	1982	11	23.439
50953	1982	12	10.707
50953	1983	1	9.0737
50953	1983	2	11.484
50953	1983	3	62.112
50953	1983	4	116.21
50953	1983	5	134.19
50953	1983	6	103.26
50953	1983	7	119.52
50953	1983	8	117.99
50953	1983	9	79.014
50953	1983	10	58.175
50953	1983	11	25.227
50953	1983	12	9.1796
50953	1984	1	5.1171
50953	1984	2	11.453
50953	1984	3	28.293
50953	1984	4	87.535
50953	1984	5	145.56
50953	1984	6	146.31
50953	1984	7	128.75
50953	1984	8	107.33
50953	1984	9	76.09
50953	1984	10	47.394
50953	1984	11	29.18
50953	1984	12	11.161
50953	1985	1	5.9563
50953	1985	2	9.2098
50953	1985	3	46.139
50953	1985	4	97.139
50953	1985	5	173.2
50953	1985	6	139.26
50953	1985	7	112.1
50953	1985	8	95.926
50953	1985	9	71.048
50953	1985	10	52.862
50953	1985	11	20.526
50953	1985	12	6.3694
50953	1986	1	6.6356
50953	1986	2	11.856
50953	1986	3	40.698
50953	1986	4	92.421
50953	1986	5	150.26
50953	1986	6	144.31
50953	1986	7	116.35
50953	1986	8	104.68
50953	1986	9	68.012
50953	1986	10	51.739
50953	1986	11	21.566
50953	1986	12	11.285
50953	1987	1	6.0741
50953	1987	2	14.633
50953	1987	3	37.688
50953	1987	4	99.841
50953	1987	5	151.13
50953	1987	6	155.44
50953	1987	7	125.55
50953	1987	8	94.115
50953	1987	9	76.129
50953	1987	10	56.739
50953	1987	11	18.751
50953	1987	12	11.445
50953	1988	1	13.305
50953	1988	2	13.458
50953	1988	3	46.938
50953	1988	4	79.496
50953	1988	5	111.81
50953	1988	6	160.11
50953	1988	7	120.52
50953	1988	8	99.302
50953	1988	9	70.7
50953	1988	10	49.032
50953	1988	11	29.502
50953	1988	12	7.2998
50953	1989	1	8.527
50953	1989	2	14.842
50953	1989	3	51.729
50953	1989	4	106.07
50953	1989	5	147.9
50953	1989	6	132.76
50953	1989	7	121.83
50953	1989	8	128.54
50953	1989	9	76.187
50953	1989	10	52.47
50953	1989	11	23.177
50953	1989	12	11.822
50953	1990	1	6.5463
50953	1990	2	12.47
50953	1990	3	53.933
50953	1990	4	87.308
50953	1990	5	128.25
50953	1990	6	136.28
50953	1990	7	132.21
50953	1990	8	113.45
50953	1990	9	76.253
50953	1990	10	65.069
50953	1990	11	29.53
50953	1990	12	17.286
50953	1991	1	6.1097
50953	1991	2	17.207
50953	1991	3	52.724
50953	1991	4	89.537
50953	1991	5	152.28
50953	1991	6	130.17
50953	1991	7	107.59
50953	1991	8	123.27
50953	1991	9	70.816
50953	1991	10	45.149
50953	1991	11	24.81
50953	1991	12	9.1581
50953	1992	1	8.1895
50953	1992	2	20.416
50953	1992	3	50.516
50953	1992	4	90.306
50953	1992	5	123.76
50953	1992	6	118.29
50953	1992	7	140.38
50953	1992	8	101.93
50953	1992	9	70.079
50953	1992	10	41.717
50953	1992	11	19.302
50953	1992	12	5.7552
50953	1993	1	5.6481
50953	1993	2	14.481
50953	1993	3	49.13
50953	1993	4	86.553
50953	1993	5	147.75
50953	1993	6	106.19
50953	1993	7	122.65
50953	1993	8	99.197
50953	1993	9	76.44
50953	1993	10	51.114
50953	1993	11	15.101
50953	1993	12	6.7885
50953	1994	1	4.9995
50953	1994	2	11.674
50953	1994	3	37.302
50953	1994	4	104.05
50953	1994	5	126.41
50953	1994	6	147.62
50953	1994	7	129.94
50953	1994	8	103.87
50953	1994	9	65.268
50953	1994	10	44.206
50953	1994	11	27.597
50953	1994	12	5.9447
50953	1995	1	9.6885
50953	1995	2	15.858
50953	1995	3	44.712
50953	1995	4	86.934
50953	1995	5	126.13
50953	1995	6	155.15
50953	1995	7	134.24
50953	1995	8	119.6
50953	1995	9	84.179
50953	1995	10	43.609
50953	1995	11	27.846
50953	1995	12	8.8232
50953	1996	1	13.208
50953	1996	2	27.147
50953	1996	3	55.834
50953	1996	4	95.808
50953	1996	5	146.73
50953	1996	6	156.9
50953	1996	7	122.83
50953	1996	8	109.08
50953	1996	9	80.329
50953	1996	10	50.385
50953	1996	11	17.279
50953	1996	12	9.3391
50953	1997	1	8.8856
50953	1997	2	18.446
50953	1997	3	52.413
50953	1997	4	100.25
50953	1997	5	123.2
50953	1997	6	164.75
50953	1997	7	159.88
50953	1997	8	107.65
50953	1997	9	85.751
50953	1997	10	43.581
50953	1997	11	24.555
50953	1997	12	11.594
50953	1998	1	5.9921
50953	1998	2	18.61
50953	1998	3	51.578
50953	1998	4	108.81
50953	1998	5	157.09
50953	1998	6	137.93
50953	1998	7	125.46
50953	1998	8	93.328
50953	1998	9	78.819
50953	1998	10	50.277
50953	1998	11	13.185
50953	1998	12	10.066
50953	1999	1	11.849
50953	1999	2	18.259
50953	1999	3	30.946
50953	1999	4	86.362
50953	1999	5	131.47
50953	1999	6	137.5
50953	1999	7	142.94
50953	1999	8	113.37
50953	1999	9	89.568
50953	1999	10	56.8
50953	1999	11	21.578
50953	1999	12	8.7271
50953	2000	1	4.51
50953	2000	2	10.025
50953	2000	3	43.482
50953	2000	4	80.716
50953	2000	5	121.37
50953	2000	6	171.32
50953	2000	7	152.08
50953	2000	8	109.72
50953	2000	9	85.28
50953	2000	10	54.33
50953	2000	11	21.123
50953	2000	12	4.5464
50953	2001	1	3.9324
50953	2001	2	10.789
50953	2001	3	33.581
50953	2001	4	101.42
50953	2001	5	141.61
50953	2001	6	175.94
50953	2001	7	149.65
50953	2001	8	108.58
50953	2001	9	90.878
50953	2001	10	51.459
50953	2001	11	24.108
50953	2001	12	9.1051
50953	2002	1	7.4999
50953	2002	2	19.278
50953	2002	3	58.187
50953	2002	4	83.871
50953	2002	5	148.67
50953	2002	6	131.52
50953	2002	7	124.06
50953	2002	8	97.83
50953	2002	9	84.324
50953	2002	10	37.271
50953	2002	11	13.127
50953	2002	12	6.9429
50953	2003	1	7.5544
50953	2003	2	16.962
50953	2003	3	50.613
50953	2003	4	106.64
50953	2003	5	139.24
50953	2003	6	126.62
50953	2003	7	110.4
50953	2003	8	104.68
50953	2003	9	74.253
50953	2003	10	47.139
50953	2003	11	19.449
50953	2003	12	6.6511
50953	2004	1	7.7328
50953	2004	2	15.213
50953	2004	3	54.352
50953	2004	4	93.168
50953	2004	5	135.87
50953	2004	6	173.05
50953	2004	7	127.94
50953	2004	8	119.68
50953	2004	9	85.394
50953	2004	10	55.518
50953	2004	11	20.908
50953	2004	12	7.5192
50953	2005	1	6.8872
50953	2005	2	10.077
50953	2005	3	46.078
50953	2005	4	75.722
50953	2005	5	123.2
50953	2005	6	132.86
50953	2005	7	108.81
50953	2005	8	105.89
50953	2005	9	81.142
50953	2005	10	62.007
50953	2005	11	23.987
50953	2005	12	7.0902
50953	2006	1	7.5305
50953	2006	2	17.582
50953	2006	3	45.747
50953	2006	4	81.333
50953	2006	5	147.92
50953	2006	6	119.32
50953	2006	7	128.64
50953	2006	8	111.39
50953	2006	9	81.7
50953	2006	10	48.991
50953	2006	11	22.066
50953	2006	12	9.5682
50953	2007	1	10.419
50953	2007	2	20.577
50953	2007	3	36.829
50953	2007	4	84.325
50953	2007	5	109.46
50953	2007	6	164.1
50953	2007	7	139.88
50953	2007	8	117.3
50953	2007	9	76.585
50953	2007	10	51.285
50953	2007	11	24.522
50953	2007	12	8.9757
50953	2008	1	6.8868
50953	2008	2	18.983
50953	2008	3	52.544
50953	2008	4	101.81
50953	2008	5	109.18
50953	2008	6	133.36
50953	2008	7	122.08
50953	2008	8	117.58
50953	2008	9	86.101
50953	2008	10	46.454
50953	2008	11	16.843
50953	2008	12	10.947
50953	2009	1	6.5383
50953	2009	2	13.982
50953	2009	3	34.505
50953	2009	4	91.87
50953	2009	5	154.75
50953	2009	6	107.98
50953	2009	7	119.33
50953	2009	8	110.28
50953	2009	9	75.426
50953	2009	10	41.61
50953	2009	11	17.725
50953	2009	12	5.3547
50953	2010	1	7.201
50953	2010	2	9.9077
50953	2010	3	25.379
50953	2010	4	62.144
50953	2010	5	104.88
50953	2010	6	161.36
50953	2010	7	110.57
50953	2010	8	100.74
50953	2010	9	84.87
50953	2010	10	43.246
50953	2010	11	16.452
50953	2010	12	5.2395
50953	2011	1	4.2337
50953	2011	2	13.161
50953	2011	3	39.101
50953	2011	4	86.081
50953	2011	5	105.1
50953	2011	6	132.29
50953	2011	7	120.26
50953	2011	8	108.88
50953	2011	9	83.357
50953	2011	10	44.465
50953	2011	11	17.098
50953	2011	12	7.7928
50953	2012	1	5.807
50953	2012	2	17.241
50953	2012	3	38.145
50953	2012	4	81.865
50953	2012	5	122.49
50953	2012	6	109.06
50953	2012	7	107.75
50953	2012	8	103.79
50953	2012	9	62.802
50953	2012	10	38.389
50953	2012	11	11.09
50953	2012	12	4.4813
50953	2013	1	5.6013
50953	2013	2	10.806
50953	2013	3	30.821
50953	2013	4	71.962
50953	2013	5	148.3
50953	2013	6	123.4
50953	2013	7	124.09
50953	2013	8	104.86
50953	2013	9	86.749
50953	2013	10	44.422
50953	2013	11	22.984
50953	2013	12	6.7183
50953	2014	1	8.5218
50953	2014	2	12.733
50953	2014	3	45.333
50953	2014	4	110.89
50953	2014	5	100
50953	2014	6	130.81
50953	2014	7	120.31
50953	2014	8	107.02
50953	2014	9	76.454
50953	2014	10	54.901
50953	2014	11	29.761
50953	2014	12	7.0317

## Sheet: Monthly precipitation
stationID	YEAR	MONTH	DATA
50953	1970	1	4
50953	1970	2	4.1
50953	1970	3	10.1
50953	1970	4	5.1
50953	1970	5	44
50953	1970	6	41.2
50953	1970	7	181.1
50953	1970	8	67.9
50953	1970	9	86.9
50953	1970	10	7.4
50953	1970	11	4.8
50953	1970	12	1.4
50953	1971	1	3.1
50953	1971	2	8
50953	1971	3	3.8
50953	1971	4	13.8
50953	1971	5	85.5
50953	1971	6	74.3
50953	1971	7	150.3
50953	1971	8	81.3
50953	1971	9	152.9
50953	1971	10	21.7
50953	1971	11	3.5
50953	1971	12	7
50953	1972	1	2.3
50953	1972	2	7.7
50953	1972	3	7.2
50953	1972	4	10.3
50953	1972	5	41.7
50953	1972	6	62.1
50953	1972	7	134.5
50953	1972	8	109.3
50953	1972	9	43
50953	1972	10	69.3
50953	1972	11	6.2
50953	1972	12	2.4
50953	1973	1	0.4
50953	1973	2	16.4
50953	1973	3	9
50953	1973	4	10
50953	1973	5	32.1
50953	1973	6	47.4
50953	1973	7	181.3
50953	1973	8	63.2
50953	1973	9	13.9
50953	1973	10	20.2
50953	1973	11	4.6
50953	1973	12	4.6
50953	1974	1	4.1
50953	1974	2	5.8
50953	1974	3	13.8
50953	1974	4	5
50953	1974	5	26.5
50953	1974	6	89.8
50953	1974	7	108.9
50953	1974	8	84.9
50953	1974	9	49.3
50953	1974	10	28.4
50953	1974	11	2.2
50953	1974	12	0.9
50953	1975	1	1.8
50953	1975	2	0.4
50953	1975	3	7.5
50953	1975	4	4.7
50953	1975	5	39.3
50953	1975	6	68.7
50953	1975	7	124.4
50953	1975	8	32.2
50953	1975	9	54.9
50953	1975	10	10.7
50953	1975	11	6.5
50953	1975	12	2.8
50953	1976	1	3.9
50953	1976	2	10.5
50953	1976	3	22
50953	1976	4	46.7
50953	1976	5	32.2
50953	1976	6	10.2
50953	1976	7	76
50953	1976	8	103.2
50953	1976	9	25
50953	1976	10	16.7
50953	1976	11	6.5
50953	1976	12	10.2
50953	1977	1	0.9
50953	1977	2	1.5
50953	1977	3	7.5
50953	1977	4	7.8
50953	1977	5	114.4
50953	1977	6	144.7
50953	1977	7	120.9
50953	1977	8	79.8
50953	1977	9	14
50953	1977	10	36.4
50953	1977	11	9.7
50953	1977	12	8.1
50953	1978	1	2
50953	1978	2	3.9
50953	1978	3	7.3
50953	1978	4	40.2
50953	1978	5	35.9
50953	1978	6	69.9
50953	1978	7	136.5
50953	1978	8	60.6
50953	1978	9	29.9
50953	1978	10	25.3
50953	1978	11	3.3
50953	1978	12	8.5
50953	1979	1	1.3
50953	1979	2	7.5
50953	1979	3	8.8
50953	1979	4	22.4
50953	1979	5	13.2
50953	1979	6	107.7
50953	1979	7	93.6
50953	1979	8	54.2
50953	1979	9	81.8
50953	1979	10	14.5
50953	1979	11	4.1
50953	1979	12	9.1
50953	1980	1	4.7
50953	1980	2	6.3
50953	1980	3	3.1
50953	1980	4	48
50953	1980	5	27
50953	1980	6	108.8
50953	1980	7	164.6
50953	1980	8	103.2
50953	1980	9	68.2
50953	1980	10	53.9
50953	1980	11	9
50953	1980	12	4.2
50953	1981	1	1.3
50953	1981	2	5.9
50953	1981	3	17.7
50953	1981	4	8
50953	1981	5	55.9
50953	1981	6	107.3
50953	1981	7	151.5
50953	1981	8	197.9
50953	1981	9	31.8
50953	1981	10	36.1
50953	1981	11	7.1
50953	1981	12	2
50953	1982	1	3.2
50953	1982	2	13.8
50953	1982	3	10.5
50953	1982	4	15.8
50953	1982	5	22.3
50953	1982	6	30.8
50953	1982	7	110.5
50953	1982	8	208
50953	1982	9	89.3
50953	1982	10	18
50953	1982	11	3.7
50953	1982	12	6.6
50953	1983	1	1
50953	1983	2	5.2
50953	1983	3	0.4
50953	1983	4	52.1
50953	1983	5	34.6
50953	1983	6	129.4
50953	1983	7	135.3
50953	1983	8	51.4
50953	1983	9	103.8
50953	1983	10	0.9
50953	1983	11	14.5
50953	1983	12	5.9
50953	1984	1	5.1
50953	1984	2	5
50953	1984	3	22.2
50953	1984	4	12.2
50953	1984	5	44.4
50953	1984	6	94.8
50953	1984	7	146.1
50953	1984	8	223.3
50953	1984	9	42.8
50953	1984	10	18.3
50953	1984	11	3.7
50953	1984	12	1.2
50953	1985	1	7.7
50953	1985	2	7.3
50953	1985	3	6.7
50953	1985	4	8.8
50953	1985	5	18
50953	1985	6	138.2
50953	1985	7	177.9
50953	1985	8	276.4
50953	1985	9	61.6
50953	1985	10	17
50953	1985	11	21.1
50953	1985	12	5.2
50953	1986	1	2.5
50953	1986	2	3.6
50953	1986	3	7.3
50953	1986	4	2.7
50953	1986	5	15.6
50953	1986	6	76.2
50953	1986	7	110.5
50953	1986	8	224.8
50953	1986	9	57.8
50953	1986	10	1.5
50953	1986	11	6.1
50953	1986	12	3.7
50953	1987	1	9.2
50953	1987	2	5.4
50953	1987	3	11
50953	1987	4	4.3
50953	1987	5	38.5
50953	1987	6	73
50953	1987	7	161.3
50953	1987	8	187.5
50953	1987	9	143.8
50953	1987	10	23.1
50953	1987	11	22.4
50953	1987	12	4.5
50953	1988	1	3.8
50953	1988	2	4.2
50953	1988	3	3.5
50953	1988	4	50.1
50953	1988	5	64.5
50953	1988	6	36.7
50953	1988	7	201.6
50953	1988	8	136.2
50953	1988	9	70.9
50953	1988	10	13.7
50953	1988	11	14.5
50953	1988	12	9.4
50953	1989	1	4.3
50953	1989	2	2.4
50953	1989	3	1.9
50953	1989	4	6.5
50953	1989	5	16.5
50953	1989	6	84
50953	1989	7	129.6
50953	1989	8	6.7
50953	1989	9	50.2
50953	1989	10	27.6
50953	1989	11	7
50953	1989	12	8.8
50953	1990	1	3.3
50953	1990	2	12.2
50953	1990	3	22.7
50953	1990	4	14.4
50953	1990	5	28.2
50953	1990	6	119.6
50953	1990	7	153.3
50953	1990	8	66
50953	1990	9	55.6
50953	1990	10	8
50953	1990	11	2.2
50953	1990	12	5.1
50953	1991	1	2.6
50953	1991	2	3
50953	1991	3	9.6
50953	1991	4	44.4
50953	1991	5	32.6
50953	1991	6	97.1
50953	1991	7	216.2
50953	1991	8	94.1
50953	1991	9	61.9
50953	1991	10	23.2
50953	1991	11	8.8
50953	1991	12	3.8
50953	1992	1	1.4
50953	1992	2	3.2
50953	1992	3	4.6
50953	1992	4	12.8
50953	1992	5	31.4
50953	1992	6	83.5
50953	1992	7	133.4
50953	1992	8	90.7
50953	1992	9	43
50953	1992	10	35.5
50953	1992	11	16
50953	1992	12	6.5
50953	1993	1	1.1
50953	1993	2	8
50953	1993	3	2.6
50953	1993	4	22.1
50953	1993	5	27.1
50953	1993	6	166.2
50953	1993	7	60.2
50953	1993	8	150
50953	1993	9	51.5
50953	1993	10	39.7
50953	1993	11	11.1
50953	1993	12	13.1
50953	1994	1	4
50953	1994	2	0.9
50953	1994	3	11.8
50953	1994	4	0.8
50953	1994	5	81.7
50953	1994	6	124.9
50953	1994	7	360.2
50953	1994	8	127.7
50953	1994	9	83.7
50953	1994	10	16.9
50953	1994	11	3.8
50953	1994	12	9.9
50953	1995	1	2.9
50953	1995	2	0.3
50953	1995	3	5.6
50953	1995	4	13.2
50953	1995	5	37
50953	1995	6	45.2
50953	1995	7	165.8
50953	1995	8	28.1
50953	1995	9	67.6
50953	1995	10	50.9
50953	1995	11	5
50953	1995	12	3.1
50953	1996	1	0.1
50953	1996	2	0
50953	1996	3	12.9
50953	1996	4	15.2
50953	1996	5	39.5
50953	1996	6	92
50953	1996	7	162.9
50953	1996	8	63.2
50953	1996	9	24.2
50953	1996	10	21
50953	1996	11	48.8
50953	1996	12	0.9
50953	1997	1	4.7
50953	1997	2	0.4
50953	1997	3	2.8
50953	1997	4	8.7
50953	1997	5	50.1
50953	1997	6	22.2
50953	1997	7	141.7
50953	1997	8	195.8
50953	1997	9	26.6
50953	1997	10	25.4
50953	1997	11	1.3
50953	1997	12	2.2
50953	1998	1	2.2
50953	1998	2	3.4
50953	1998	3	20.4
50953	1998	4	5.2
50953	1998	5	39
50953	1998	6	97.6
50953	1998	7	87.9
50953	1998	8	249.5
50953	1998	9	90.7
50953	1998	10	42.6
50953	1998	11	16
50953	1998	12	4.7
50953	1999	1	2.7
50953	1999	2	2.9
50953	1999	3	23.3
50953	1999	4	18.4
50953	1999	5	37.5
50953	1999	6	79.1
50953	1999	7	105.4
50953	1999	8	128.8
50953	1999	9	6.3
50953	1999	10	21.1
50953	1999	11	6.4
50953	1999	12	6.7
50953	2000	1	12.9
50953	2000	2	4.6
50953	2000	3	4.9
50953	2000	4	27.2
50953	2000	5	50.1
50953	2000	6	49.4
50953	2000	7	84.8
50953	2000	8	157.9
50953	2000	9	31.4
50953	2000	10	38
50953	2000	11	13.1
50953	2000	12	13.7
50953	2001	1	7.1
50953	2001	2	1.9
50953	2001	3	19.7
50953	2001	4	2.6
50953	2001	5	15.3
50953	2001	6	10.7
50953	2001	7	146.8
50953	2001	8	110.9
50953	2001	9	35.9
50953	2001	10	26.4
50953	2001	11	5.4
50953	2001	12	2.5
50953	2002	1	9.8
50953	2002	2	1.8
50953	2002	3	0.7
50953	2002	4	42.9
50953	2002	5	10.8
50953	2002	6	153.3
50953	2002	7	163.8
50953	2002	8	164.2
50953	2002	9	4.2
50953	2002	10	32.9
50953	2002	11	13.4
50953	2002	12	2.9
50953	2003	1	2.2
50953	2003	2	1
50953	2003	3	7.8
50953	2003	4	15
50953	2003	5	18.9
50953	2003	6	93.2
50953	2003	7	143.8
50953	2003	8	110.5
50953	2003	9	64.4
50953	2003	10	35.8
50953	2003	11	17.2
50953	2003	12	3.9
50953	2004	1	2.9
50953	2004	2	5.1
50953	2004	3	12.4
50953	2004	4	6.1
50953	2004	5	55.1
50953	2004	6	68.2
50953	2004	7	163
50953	2004	8	105.8
50953	2004	9	46.1
50953	2004	10	9.6
50953	2004	11	31.2
50953	2004	12	20.7
50953	2005	1	8.2
50953	2005	2	1
50953	2005	3	3.3
50953	2005	4	61.3
50953	2005	5	18.1
50953	2005	6	117.6
50953	2005	7	161.8
50953	2005	8	57.6
50953	2005	9	44.7
50953	2005	10	8.8
50953	2005	11	15.6
50953	2005	12	9.9
50953	2006	1	6.4
50953	2006	2	0.8
50953	2006	3	4
50953	2006	4	8.8
50953	2006	5	8.6
50953	2006	6	141.8
50953	2006	7	169.5
50953	2006	8	35
50953	2006	9	68
50953	2006	10	31.7
50953	2006	11	12.3
50953	2006	12	1
50953	2007	1	7.3
50953	2007	2	16
50953	2007	3	40.2
50953	2007	4	12.4
50953	2007	5	87.9
50953	2007	6	74.9
50953	2007	7	68.7
50953	2007	8	53.2
50953	2007	9	62.7
50953	2007	10	9.5
50953	2007	11	2.7
50953	2007	12	8.6
50953	2008	1	0
50953	2008	2	0
50953	2008	3	21.8
50953	2008	4	31.3
50953	2008	5	71.3
50953	2008	6	57.4
50953	2008	7	94.8
50953	2008	8	46.1
50953	2008	9	80.4
50953	2008	10	18
50953	2008	11	9.3
50953	2008	12	8.6
50953	2009	1	6.8
50953	2009	2	4
50953	2009	3	25.8
50953	2009	4	34.4
50953	2009	5	28
50953	2009	6	178.7
50953	2009	7	106.1
50953	2009	8	66.9
50953	2009	9	37.2
50953	2009	10	24.4
50953	2009	11	10.4
50953	2009	12	11.4
50953	2010	1	4.6
50953	2010	2	17.6
50953	2010	3	26.8
50953	2010	4	44.4
50953	2010	5	114.3
50953	2010	6	68.3
50953	2010	7	184.7
50953	2010	8	57.8
50953	2010	9	16.5
50953	2010	10	13.9
50953	2010	11	22.2
50953	2010	12	18.9
50953	2011	1	3.3
50953	2011	2	4.4
50953	2011	3	5.7
50953	2011	4	26.9
50953	2011	5	79.4
50953	2011	6	41.3
50953	2011	7	143.3
50953	2011	8	80.9
50953	2011	9	29.3
50953	2011	10	24.8
50953	2011	11	11.9
50953	2011	12	0.8
50953	2012	1	0
50953	2012	2	1.7
50953	2012	3	19.9
50953	2012	4	38.1
50953	2012	5	28.8
50953	2012	6	154.7
50953	2012	7	129.9
50953	2012	8	214.7
50953	2012	9	81.9
50953	2012	10	25.3
50953	2012	11	32.1
50953	2012	12	13.7
50953	2013	1	2.1
50953	2013	2	16.5
50953	2013	3	8.8
50953	2013	4	10.8
50953	2013	5	73.5
50953	2013	6	86.4
50953	2013	7	198
50953	2013	8	125.7
50953	2013	9	31.5
50953	2013	10	58.2
50953	2013	11	18.3
50953	2013	12	3.7
50953	2014	1	0.8
50953	2014	2	1.2
50953	2014	3	1.3
50953	2014	4	6.1
50953	2014	5	91.4
50953	2014	6	56.8
50953	2014	7	115.5
50953	2014	8	83.8
50953	2014	9	32.2
50953	2014	10	14.1
50953	2014	11	1.2
50953	2014	12	11.4
