# Supplementary material for: Spatial and temporal characteristics of drought and its correlation with climate indices in Northeast China
Source: PLoS One. 2021 Nov 18;16(11):e0259774. doi: 10.1371/journal.pone.0259774 (PMC8601439; doi:10.1371/journal.pone.0259774)
Supplement: S1 File — (ZIP) [file pone.0259774.s001.zip › Raw data(Including precipitation and evapotranspiration data of each station)/50954.xlsx]

## Sheet: Monthly evapotranspiration
stationID	YEAR	MONTH	DATA
50954	1970	1	4.6872
50954	1970	2	13.323
50954	1970	3	39.239
50954	1970	4	127.04
50954	1970	5	153.6
50954	1970	6	185.79
50954	1970	7	109.04
50954	1970	8	123.05
50954	1970	9	88.317
50954	1970	10	74.452
50954	1970	11	24.275
50954	1970	12	13.25
50954	1971	1	14.086
50954	1971	2	13.35
50954	1971	3	49.234
50954	1971	4	126.84
50954	1971	5	128.85
50954	1971	6	130.66
50954	1971	7	136
50954	1971	8	120.02
50954	1971	9	73.621
50954	1971	10	58.063
50954	1971	11	23.063
50954	1971	12	11.185
50954	1972	1	10.004
50954	1972	2	13.42
50954	1972	3	53.676
50954	1972	4	113.02
50954	1972	5	157.74
50954	1972	6	146.09
50954	1972	7	162.09
50954	1972	8	123.98
50954	1972	9	72.722
50954	1972	10	40.926
50954	1972	11	18.707
50954	1972	12	6.6124
50954	1973	1	6.5006
50954	1973	2	13.489
50954	1973	3	36.599
50954	1973	4	99.352
50954	1973	5	151.78
50954	1973	6	152.37
50954	1973	7	144.06
50954	1973	8	114.24
50954	1973	9	98.045
50954	1973	10	56.348
50954	1973	11	19.398
50954	1973	12	8.9589
50954	1974	1	5.6941
50954	1974	2	11.216
50954	1974	3	32.313
50954	1974	4	90.737
50954	1974	5	155
50954	1974	6	122.24
50954	1974	7	136.18
50954	1974	8	119.31
50954	1974	9	69.884
50954	1974	10	53.812
50954	1974	11	22.978
50954	1974	12	8.5757
50954	1975	1	9.3142
50954	1975	2	16.381
50954	1975	3	52.94
50954	1975	4	126.42
50954	1975	5	152.01
50954	1975	6	159.4
50954	1975	7	126.52
50954	1975	8	137.19
50954	1975	9	94.76
50954	1975	10	59.756
50954	1975	11	26.182
50954	1975	12	11.74
50954	1976	1	12.466
50954	1976	2	24.457
50954	1976	3	50.174
50954	1976	4	90.822
50954	1976	5	173.71
50954	1976	6	138.88
50954	1976	7	164.81
50954	1976	8	122.71
50954	1976	9	87.125
50954	1976	10	55.725
50954	1976	11	13.141
50954	1976	12	6.9717
50954	1977	1	5.7026
50954	1977	2	14.51
50954	1977	3	55.732
50954	1977	4	115.08
50954	1977	5	172.76
50954	1977	6	135.82
50954	1977	7	143.32
50954	1977	8	130.82
50954	1977	9	113.02
50954	1977	10	70.627
50954	1977	11	21.279
50954	1977	12	6.9572
50954	1978	1	6.2635
50954	1978	2	12.619
50954	1978	3	57.297
50954	1978	4	106.37
50954	1978	5	164.58
50954	1978	6	166.89
50954	1978	7	149.98
50954	1978	8	123.94
50954	1978	9	106.34
50954	1978	10	54.36
50954	1978	11	30.529
50954	1978	12	14.694
50954	1979	1	13.784
50954	1979	2	18.978
50954	1979	3	48.977
50954	1979	4	81.788
50954	1979	5	192.3
50954	1979	6	148.27
50954	1979	7	130.31
50954	1979	8	131.64
50954	1979	9	95.956
50954	1979	10	73.694
50954	1979	11	24.986
50954	1979	12	11.924
50954	1980	1	7.5396
50954	1980	2	15.274
50954	1980	3	63.738
50954	1980	4	85.492
50954	1980	5	184.09
50954	1980	6	166.17
50954	1980	7	135.25
50954	1980	8	111.11
50954	1980	9	98.307
50954	1980	10	50.82
50954	1980	11	20.968
50954	1980	12	10.502
50954	1981	1	7.5841
50954	1981	2	15.506
50954	1981	3	46.689
50954	1981	4	119.71
50954	1981	5	145.26
50954	1981	6	164.97
50954	1981	7	151.64
50954	1981	8	109.46
50954	1981	9	93.218
50954	1981	10	48.801
50954	1981	11	20.135
50954	1981	12	12.724
50954	1982	1	14.074
50954	1982	2	19.573
50954	1982	3	52.971
50954	1982	4	123.77
50954	1982	5	142.55
50954	1982	6	190.87
50954	1982	7	176.75
50954	1982	8	133.96
50954	1982	9	94.08
50954	1982	10	71.112
50954	1982	11	27.864
50954	1982	12	12.656
50954	1983	1	12.962
50954	1983	2	15.532
50954	1983	3	72.313
50954	1983	4	123.84
50954	1983	5	149.77
50954	1983	6	116.41
50954	1983	7	124.88
50954	1983	8	129.92
50954	1983	9	84.288
50954	1983	10	64.176
50954	1983	11	30.266
50954	1983	12	11.732
50954	1984	1	7.3121
50954	1984	2	17.022
50954	1984	3	35.39
50954	1984	4	96.891
50954	1984	5	152.92
50954	1984	6	155.16
50954	1984	7	137.78
50954	1984	8	115.93
50954	1984	9	89.289
50954	1984	10	54.795
50954	1984	11	33.391
50954	1984	12	12.192
50954	1985	1	7.0587
50954	1985	2	11.212
50954	1985	3	53.453
50954	1985	4	99.745
50954	1985	5	180.91
50954	1985	6	149.56
50954	1985	7	117.9
50954	1985	8	103.97
50954	1985	9	83.388
50954	1985	10	59.269
50954	1985	11	20.962
50954	1985	12	6.2625
50954	1986	1	7.1624
50954	1986	2	13.38
50954	1986	3	45.463
50954	1986	4	102.35
50954	1986	5	155.42
50954	1986	6	145.79
50954	1986	7	119.85
50954	1986	8	116.86
50954	1986	9	75.402
50954	1986	10	57.316
50954	1986	11	25.209
50954	1986	12	13.81
50954	1987	1	7.53
50954	1987	2	16.555
50954	1987	3	43.307
50954	1987	4	106.74
50954	1987	5	147.67
50954	1987	6	147.32
50954	1987	7	128.36
50954	1987	8	91.55
50954	1987	9	83.099
50954	1987	10	56.342
50954	1987	11	23.099
50954	1987	12	12.191
50954	1988	1	13.316
50954	1988	2	15.908
50954	1988	3	56.151
50954	1988	4	89.813
50954	1988	5	123.27
50954	1988	6	165.38
50954	1988	7	126.77
50954	1988	8	108.14
50954	1988	9	76.78
50954	1988	10	53.189
50954	1988	11	31.761
50954	1988	12	8.6988
50954	1989	1	7.5939
50954	1989	2	16.476
50954	1989	3	57.765
50954	1989	4	111.94
50954	1989	5	154.32
50954	1989	6	130.66
50954	1989	7	127.66
50954	1989	8	133.08
50954	1989	9	76.375
50954	1989	10	55.918
50954	1989	11	27.127
50954	1989	12	12.034
50954	1990	1	6.1129
50954	1990	2	13.218
50954	1990	3	57.83
50954	1990	4	88.879
50954	1990	5	126.35
50954	1990	6	137.31
50954	1990	7	131.94
50954	1990	8	119.29
50954	1990	9	80.836
50954	1990	10	68.919
50954	1990	11	31.397
50954	1990	12	17.622
50954	1991	1	7.3392
50954	1991	2	19.535
50954	1991	3	57.57
50954	1991	4	95.814
50954	1991	5	158.88
50954	1991	6	132.06
50954	1991	7	116.46
50954	1991	8	136.42
50954	1991	9	79.913
50954	1991	10	51.195
50954	1991	11	28.257
50954	1991	12	11.472
50954	1992	1	9.0012
50954	1992	2	23.554
50954	1992	3	53.055
50954	1992	4	96.108
50954	1992	5	129.01
50954	1992	6	121.88
50954	1992	7	139.47
50954	1992	8	107.77
50954	1992	9	76.395
50954	1992	10	48.324
50954	1992	11	21.003
50954	1992	12	5.5789
50954	1993	1	6.0061
50954	1993	2	19.578
50954	1993	3	61.633
50954	1993	4	96.13
50954	1993	5	150.08
50954	1993	6	118.88
50954	1993	7	122.67
50954	1993	8	110.55
50954	1993	9	82.891
50954	1993	10	54.188
50954	1993	11	17.703
50954	1993	12	6.8298
50954	1994	1	5.5179
50954	1994	2	12.223
50954	1994	3	43.703
50954	1994	4	109
50954	1994	5	128.21
50954	1994	6	154.5
50954	1994	7	127.43
50954	1994	8	110.67
50954	1994	9	72.695
50954	1994	10	51.317
50954	1994	11	30.927
50954	1994	12	8.1462
50954	1995	1	13.119
50954	1995	2	19.979
50954	1995	3	48.34
50954	1995	4	94.37
50954	1995	5	119.17
50954	1995	6	143.98
50954	1995	7	128.79
50954	1995	8	118.04
50954	1995	9	85.512
50954	1995	10	48.485
50954	1995	11	30.145
50954	1995	12	10.19
50954	1996	1	14.514
50954	1996	2	28.525
50954	1996	3	60.527
50954	1996	4	100.63
50954	1996	5	145.61
50954	1996	6	160.03
50954	1996	7	122.12
50954	1996	8	109
50954	1996	9	87.97
50954	1996	10	55.601
50954	1996	11	18.177
50954	1996	12	11.078
50954	1997	1	10.82
50954	1997	2	24.193
50954	1997	3	64.874
50954	1997	4	105.46
50954	1997	5	125.99
50954	1997	6	167.85
50954	1997	7	156.1
50954	1997	8	108.76
50954	1997	9	89.898
50954	1997	10	45.928
50954	1997	11	31.989
50954	1997	12	14.267
50954	1998	1	9.0674
50954	1998	2	28.168
50954	1998	3	62.265
50954	1998	4	119.1
50954	1998	5	162.38
50954	1998	6	137.23
50954	1998	7	115.8
50954	1998	8	83.036
50954	1998	9	78.963
50954	1998	10	51.342
50954	1998	11	12.945
50954	1998	12	11.165
50954	1999	1	14.63
50954	1999	2	26.071
50954	1999	3	37.914
50954	1999	4	90.515
50954	1999	5	131.77
50954	1999	6	139.48
50954	1999	7	141.79
50954	1999	8	114.2
50954	1999	9	94.121
50954	1999	10	63.165
50954	1999	11	23.758
50954	1999	12	9.8973
50954	2000	1	5.4481
50954	2000	2	12.162
50954	2000	3	55.403
50954	2000	4	90.268
50954	2000	5	140.49
50954	2000	6	170.61
50954	2000	7	156.41
50954	2000	8	111.24
50954	2000	9	87.935
50954	2000	10	59.733
50954	2000	11	22.863
50954	2000	12	6.1665
50954	2001	1	4.7142
50954	2001	2	11.072
50954	2001	3	41.474
50954	2001	4	113.84
50954	2001	5	156.73
50954	2001	6	173.53
50954	2001	7	160
50954	2001	8	118.86
50954	2001	9	107.52
50954	2001	10	64.507
50954	2001	11	26.087
50954	2001	12	11.521
50954	2002	1	10.734
50954	2002	2	27.348
50954	2002	3	75.188
50954	2002	4	91.47
50954	2002	5	164.98
50954	2002	6	136.67
50954	2002	7	137.89
50954	2002	8	107.93
50954	2002	9	102.83
50954	2002	10	49.976
50954	2002	11	14.782
50954	2002	12	7.7084
50954	2003	1	9.6998
50954	2003	2	21.94
50954	2003	3	53.833
50954	2003	4	117.6
50954	2003	5	155.13
50954	2003	6	140.75
50954	2003	7	116.4
50954	2003	8	109.12
50954	2003	9	77.382
50954	2003	10	49.614
50954	2003	11	23.173
50954	2003	12	7.6687
50954	2004	1	7.5691
50954	2004	2	20.466
50954	2004	3	68.462
50954	2004	4	106.32
50954	2004	5	148.03
50954	2004	6	169.04
50954	2004	7	114.25
50954	2004	8	113.92
50954	2004	9	86.602
50954	2004	10	59.049
50954	2004	11	20.597
50954	2004	12	6.7053
50954	2005	1	5.7172
50954	2005	2	9.084
50954	2005	3	45.606
50954	2005	4	84.021
50954	2005	5	132.38
50954	2005	6	103.83
50954	2005	7	101.77
50954	2005	8	112.25
50954	2005	9	87.723
50954	2005	10	68.472
50954	2005	11	26.067
50954	2005	12	6.1489
50954	2006	1	6.7542
50954	2006	2	19.522
50954	2006	3	52.597
50954	2006	4	87.98
50954	2006	5	154.71
50954	2006	6	127.8
50954	2006	7	127.22
50954	2006	8	115.83
50954	2006	9	88.641
50954	2006	10	56.285
50954	2006	11	24.138
50954	2006	12	9.7545
50954	2007	1	11.135
50954	2007	2	26.366
50954	2007	3	44.983
50954	2007	4	90.723
50954	2007	5	130.08
50954	2007	6	174.5
50954	2007	7	144.36
50954	2007	8	125.7
50954	2007	9	85.742
50954	2007	10	58.992
50954	2007	11	26.407
50954	2007	12	9.0397
50954	2008	1	7.3373
50954	2008	2	22.543
50954	2008	3	62.069
50954	2008	4	114.89
50954	2008	5	120.01
50954	2008	6	145.19
50954	2008	7	123.54
50954	2008	8	112.19
50954	2008	9	96.54
50954	2008	10	57.578
50954	2008	11	21.228
50954	2008	12	13.907
50954	2009	1	8.2017
50954	2009	2	19.488
50954	2009	3	40.318
50954	2009	4	104.85
50954	2009	5	181.51
50954	2009	6	114.21
50954	2009	7	130.49
50954	2009	8	125.08
50954	2009	9	90.229
50954	2009	10	54.42
50954	2009	11	21.936
50954	2009	12	5.7536
50954	2010	1	7.0388
50954	2010	2	10.507
50954	2010	3	28.776
50954	2010	4	68.448
50954	2010	5	109.99
50954	2010	6	171.22
50954	2010	7	118.58
50954	2010	8	106.82
50954	2010	9	98.289
50954	2010	10	45.877
50954	2010	11	17.576
50954	2010	12	4.6174
50954	2011	1	3.7641
50954	2011	2	12.02
50954	2011	3	39.044
50954	2011	4	97.817
50954	2011	5	117.07
50954	2011	6	144.39
50954	2011	7	121.39
50954	2011	8	116.57
50954	2011	9	85.225
50954	2011	10	49.669
50954	2011	11	17.965
50954	2011	12	8.384
50954	2012	1	6.772
50954	2012	2	18.544
50954	2012	3	45.807
50954	2012	4	94.836
50954	2012	5	140.28
50954	2012	6	110.51
50954	2012	7	116.95
50954	2012	8	113.18
50954	2012	9	68.719
50954	2012	10	38.949
50954	2012	11	9.1866
50954	2012	12	2.4552
50954	2013	1	2.8614
50954	2013	2	7.9005
50954	2013	3	27.529
50954	2013	4	71.738
50954	2013	5	145.41
50954	2013	6	124.79
50954	2013	7	119.07
50954	2013	8	108.31
50954	2013	9	87.864
50954	2013	10	42.797
50954	2013	11	21.606
50954	2013	12	7.3921
50954	2014	1	7.9583
50954	2014	2	15.402
50954	2014	3	48.831
50954	2014	4	111.05
50954	2014	5	107.27
50954	2014	6	136.43
50954	2014	7	115.65
50954	2014	8	98.894
50954	2014	9	82.514
50954	2014	10	56.166
50954	2014	11	26.607
50954	2014	12	6.9071

## Sheet:  Monthly precipitation
stationID	YEAR	MONTH	DATA
50954	1970	1	0.9
50954	1970	2	0.5
50954	1970	3	3
50954	1970	4	0.9
50954	1970	5	43.7
50954	1970	6	29.1
50954	1970	7	175.5
50954	1970	8	48.4
50954	1970	9	88.5
50954	1970	10	15.1
50954	1970	11	2.9
50954	1970	12	0.2
50954	1971	1	0.2
50954	1971	2	8.4
50954	1971	3	0.2
50954	1971	4	1.1
50954	1971	5	65.9
50954	1971	6	51
50954	1971	7	75.9
50954	1971	8	61.1
50954	1971	9	65.2
50954	1971	10	12.5
50954	1971	11	4.3
50954	1971	12	1.7
50954	1972	1	1.3
50954	1972	2	3.5
50954	1972	3	2.3
50954	1972	4	7.1
50954	1972	5	81.7
50954	1972	6	41.1
50954	1972	7	132.9
50954	1972	8	151
50954	1972	9	20.3
50954	1972	10	29.7
50954	1972	11	3.4
50954	1972	12	1.1
50954	1973	1	0
50954	1973	2	3.9
50954	1973	3	19.7
50954	1973	4	6.4
50954	1973	5	50.3
50954	1973	6	50.9
50954	1973	7	152
50954	1973	8	49.9
50954	1973	9	16.4
50954	1973	10	27.6
50954	1973	11	9.9
50954	1973	12	0.3
50954	1974	1	0.8
50954	1974	2	3.4
50954	1974	3	6.2
50954	1974	4	6.9
50954	1974	5	60
50954	1974	6	71.5
50954	1974	7	105.7
50954	1974	8	70.5
50954	1974	9	108.8
50954	1974	10	4.6
50954	1974	11	1.3
50954	1974	12	0.1
50954	1975	1	1
50954	1975	2	0.6
50954	1975	3	1.5
50954	1975	4	1.7
50954	1975	5	9.9
50954	1975	6	39.4
50954	1975	7	146.4
50954	1975	8	60.2
50954	1975	9	50
50954	1975	10	5.8
50954	1975	11	9.4
50954	1975	12	0
50954	1976	1	0.1
50954	1976	2	6.6
50954	1976	3	13.7
50954	1976	4	20.7
50954	1976	5	7.2
50954	1976	6	100.7
50954	1976	7	73.8
50954	1976	8	67.4
50954	1976	9	59.3
50954	1976	10	13.9
50954	1976	11	2.1
50954	1976	12	3.1
50954	1977	1	0
50954	1977	2	0.5
50954	1977	3	4
50954	1977	4	3.8
50954	1977	5	60
50954	1977	6	86.4
50954	1977	7	126.8
50954	1977	8	40.6
50954	1977	9	18.1
50954	1977	10	43.2
50954	1977	11	7.7
50954	1977	12	5.3
50954	1978	1	0.4
50954	1978	2	0.2
50954	1978	3	6
50954	1978	4	25.1
50954	1978	5	10.7
50954	1978	6	41.1
50954	1978	7	119.1
50954	1978	8	28
50954	1978	9	53.3
50954	1978	10	29
50954	1978	11	0.8
50954	1978	12	0.3
50954	1979	1	0.7
50954	1979	2	6.3
50954	1979	3	1.6
50954	1979	4	25.3
50954	1979	5	16.1
50954	1979	6	119.7
50954	1979	7	104.6
50954	1979	8	40.9
50954	1979	9	47.5
50954	1979	10	13.4
50954	1979	11	1.3
50954	1979	12	8.3
50954	1980	1	0.2
50954	1980	2	1
50954	1980	3	1.4
50954	1980	4	15.1
50954	1980	5	24.6
50954	1980	6	69
50954	1980	7	80.1
50954	1980	8	77.2
50954	1980	9	45
50954	1980	10	18.1
50954	1980	11	2.5
50954	1980	12	2.9
50954	1981	1	0.4
50954	1981	2	0.5
50954	1981	3	9.6
50954	1981	4	4.2
50954	1981	5	21.3
50954	1981	6	51
50954	1981	7	138.6
50954	1981	8	193.7
50954	1981	9	22.7
50954	1981	10	35.6
50954	1981	11	1.1
50954	1981	12	0.5
50954	1982	1	0.3
50954	1982	2	2.6
50954	1982	3	4.5
50954	1982	4	5.5
50954	1982	5	33.3
50954	1982	6	26.3
50954	1982	7	65.8
50954	1982	8	112.7
50954	1982	9	34.9
50954	1982	10	2.7
50954	1982	11	2.2
50954	1982	12	1
50954	1983	1	0.2
50954	1983	2	0.8
50954	1983	3	0.3
50954	1983	4	114.1
50954	1983	5	12.1
50954	1983	6	81.4
50954	1983	7	102.4
50954	1983	8	23
50954	1983	9	98.3
50954	1983	10	1
50954	1983	11	8.7
50954	1983	12	0.6
50954	1984	1	0.2
50954	1984	2	0.2
50954	1984	3	7.2
50954	1984	4	5.2
50954	1984	5	24.6
50954	1984	6	65.2
50954	1984	7	163.1
50954	1984	8	123.3
50954	1984	9	26.5
50954	1984	10	17.8
50954	1984	11	0.3
50954	1984	12	0.3
50954	1985	1	2.1
50954	1985	2	2
50954	1985	3	11.5
50954	1985	4	6.5
50954	1985	5	12.7
50954	1985	6	128.4
50954	1985	7	145.7
50954	1985	8	226.7
50954	1985	9	42.3
50954	1985	10	17
50954	1985	11	14.2
50954	1985	12	0.8
50954	1986	1	0.1
50954	1986	2	0.5
50954	1986	3	4.1
50954	1986	4	6.5
50954	1986	5	4.1
50954	1986	6	92.4
50954	1986	7	209.2
50954	1986	8	39.3
50954	1986	9	41.9
50954	1986	10	0.1
50954	1986	11	1.5
50954	1986	12	1
50954	1987	1	4.8
50954	1987	2	1.7
50954	1987	3	8.1
50954	1987	4	2.5
50954	1987	5	21.9
50954	1987	6	64.5
50954	1987	7	176.1
50954	1987	8	165.2
50954	1987	9	38
50954	1987	10	23.4
50954	1987	11	3.5
50954	1987	12	2.4
50954	1988	1	0.2
50954	1988	2	2.4
50954	1988	3	0.3
50954	1988	4	40.9
50954	1988	5	65
50954	1988	6	32.4
50954	1988	7	164.2
50954	1988	8	71.5
50954	1988	9	70
50954	1988	10	10.8
50954	1988	11	3.2
50954	1988	12	5.5
50954	1989	1	2.3
50954	1989	2	1
50954	1989	3	2.2
50954	1989	4	6.3
50954	1989	5	8.2
50954	1989	6	120.5
50954	1989	7	186.1
50954	1989	8	8.6
50954	1989	9	40.3
50954	1989	10	23.9
50954	1989	11	0.7
50954	1989	12	3.9
50954	1990	1	2.2
50954	1990	2	8.7
50954	1990	3	18.6
50954	1990	4	31.4
50954	1990	5	48.8
50954	1990	6	71.7
50954	1990	7	114.3
50954	1990	8	57.3
50954	1990	9	71.7
50954	1990	10	11.3
50954	1990	11	4.8
50954	1990	12	5.6
50954	1991	1	0.9
50954	1991	2	0.4
50954	1991	3	1.1
50954	1991	4	29.8
50954	1991	5	21
50954	1991	6	105.5
50954	1991	7	188.2
50954	1991	8	45.4
50954	1991	9	65.7
50954	1991	10	12.3
50954	1991	11	1.2
50954	1991	12	1.8
50954	1992	1	0.6
50954	1992	2	1.5
50954	1992	3	6.3
50954	1992	4	7.6
50954	1992	5	44.1
50954	1992	6	66.4
50954	1992	7	188.7
50954	1992	8	58.9
50954	1992	9	31.3
50954	1992	10	15.6
50954	1992	11	9.5
50954	1992	12	0.4
50954	1993	1	0.1
50954	1993	2	3.2
50954	1993	3	3.1
50954	1993	4	12
50954	1993	5	33.4
50954	1993	6	104.5
50954	1993	7	122.1
50954	1993	8	115.6
50954	1993	9	51.7
50954	1993	10	19.1
50954	1993	11	7.7
50954	1993	12	7.3
50954	1994	1	2.5
50954	1994	2	0.1
50954	1994	3	4.7
50954	1994	4	0.7
50954	1994	5	29.9
50954	1994	6	145.2
50954	1994	7	194.3
50954	1994	8	71.2
50954	1994	9	61.3
50954	1994	10	3.5
50954	1994	11	6.9
50954	1994	12	3.4
50954	1995	1	0.7
50954	1995	2	0
50954	1995	3	4.4
50954	1995	4	9.3
50954	1995	5	25.4
50954	1995	6	48.1
50954	1995	7	45.2
50954	1995	8	33.2
50954	1995	9	24.8
50954	1995	10	37.8
50954	1995	11	1.3
50954	1995	12	2.1
50954	1996	1	0
50954	1996	2	0
50954	1996	3	5.8
50954	1996	4	13.6
50954	1996	5	29.9
50954	1996	6	79.2
50954	1996	7	112
50954	1996	8	84.9
50954	1996	9	8.8
50954	1996	10	10.5
50954	1996	11	13
50954	1996	12	0
50954	1997	1	1
50954	1997	2	0
50954	1997	3	2.1
50954	1997	4	2.7
50954	1997	5	46.6
50954	1997	6	23.4
50954	1997	7	71.8
50954	1997	8	182.3
50954	1997	9	27.2
50954	1997	10	27
50954	1997	11	0.2
50954	1997	12	0.3
50954	1998	1	1.3
50954	1998	2	2.4
50954	1998	3	15.4
50954	1998	4	7.6
50954	1998	5	38.8
50954	1998	6	110.6
50954	1998	7	193.2
50954	1998	8	128.7
50954	1998	9	84
50954	1998	10	38.7
50954	1998	11	11.4
50954	1998	12	2.2
50954	1999	1	0.6
50954	1999	2	0.9
50954	1999	3	14.4
50954	1999	4	7.3
50954	1999	5	34.7
50954	1999	6	76.4
50954	1999	7	78.3
50954	1999	8	103
50954	1999	9	3.6
50954	1999	10	16.8
50954	1999	11	5.6
50954	1999	12	2.6
50954	2000	1	5.4
50954	2000	2	1.1
50954	2000	3	1.6
50954	2000	4	11.5
50954	2000	5	23.1
50954	2000	6	38.3
50954	2000	7	38.7
50954	2000	8	141
50954	2000	9	24.8
50954	2000	10	40
50954	2000	11	9.9
50954	2000	12	7.1
50954	2001	1	5.2
50954	2001	2	0.3
50954	2001	3	3.3
50954	2001	4	2.1
50954	2001	5	29.7
50954	2001	6	23.1
50954	2001	7	58.1
50954	2001	8	55.4
50954	2001	9	13.2
50954	2001	10	3.2
50954	2001	11	3.8
50954	2001	12	0.8
50954	2002	1	3.3
50954	2002	2	0.2
50954	2002	3	0
50954	2002	4	39.7
50954	2002	5	15.4
50954	2002	6	165.1
50954	2002	7	122.2
50954	2002	8	76.5
50954	2002	9	1.6
50954	2002	10	36.6
50954	2002	11	3.2
50954	2002	12	0.3
50954	2003	1	0.7
50954	2003	2	1.3
50954	2003	3	3.3
50954	2003	4	8.2
50954	2003	5	18.2
50954	2003	6	34.9
50954	2003	7	191.8
50954	2003	8	135.3
50954	2003	9	88.8
50954	2003	10	11.9
50954	2003	11	5.4
50954	2003	12	1.2
50954	2004	1	0.1
50954	2004	2	1.1
50954	2004	3	3.2
50954	2004	4	4.1
50954	2004	5	22.7
50954	2004	6	30.5
50954	2004	7	118.4
50954	2004	8	68.5
50954	2004	9	21.6
50954	2004	10	5.8
50954	2004	11	32.8
50954	2004	12	10.9
50954	2005	1	3.7
50954	2005	2	1.5
50954	2005	3	2.8
50954	2005	4	31.6
50954	2005	5	31.6
50954	2005	6	167.3
50954	2005	7	240.7
50954	2005	8	81.4
50954	2005	9	63.8
50954	2005	10	6.8
50954	2005	11	4
50954	2005	12	3.6
50954	2006	1	5
50954	2006	2	0
50954	2006	3	2.2
50954	2006	4	8.4
50954	2006	5	12.7
50954	2006	6	71
50954	2006	7	72.3
50954	2006	8	55.6
50954	2006	9	26.8
50954	2006	10	11.4
50954	2006	11	0.4
50954	2006	12	0.3
50954	2007	1	2.2
50954	2007	2	1.8
50954	2007	3	12.7
50954	2007	4	11.7
50954	2007	5	41.2
50954	2007	6	73.4
50954	2007	7	63.4
50954	2007	8	77.1
50954	2007	9	27.7
50954	2007	10	16.4
50954	2007	11	2.1
50954	2007	12	3.8
50954	2008	1	0
50954	2008	2	0
50954	2008	3	16.3
50954	2008	4	28.2
50954	2008	5	67
50954	2008	6	68.8
50954	2008	7	110.9
50954	2008	8	76.7
50954	2008	9	32.4
50954	2008	10	11.3
50954	2008	11	6.2
50954	2008	12	2.3
50954	2009	1	1.8
50954	2009	2	0.9
50954	2009	3	14.2
50954	2009	4	32.8
50954	2009	5	21.6
50954	2009	6	104.9
50954	2009	7	117.1
50954	2009	8	73.6
50954	2009	9	7.1
50954	2009	10	32.4
50954	2009	11	6.5
50954	2009	12	4.8
50954	2010	1	2.2
50954	2010	2	3.5
50954	2010	3	9.9
50954	2010	4	23.1
50954	2010	5	156.6
50954	2010	6	16.4
50954	2010	7	55.6
50954	2010	8	33.2
50954	2010	9	2.8
50954	2010	10	14.5
50954	2010	11	17.9
50954	2010	12	13.2
50954	2011	1	1
50954	2011	2	5.1
50954	2011	3	0.1
50954	2011	4	13.9
50954	2011	5	55
50954	2011	6	44.4
50954	2011	7	96.7
50954	2011	8	64.5
50954	2011	9	34
50954	2011	10	10.3
50954	2011	11	6.2
50954	2011	12	0
50954	2012	1	0
50954	2012	2	0.4
50954	2012	3	11.5
50954	2012	4	25.3
50954	2012	5	20
50954	2012	6	135.3
50954	2012	7	130
50954	2012	8	47.7
50954	2012	9	55.5
50954	2012	10	21.7
50954	2012	11	24.5
50954	2012	12	6.6
50954	2013	1	1.5
50954	2013	2	12.7
50954	2013	3	5.4
50954	2013	4	7.3
50954	2013	5	66.7
50954	2013	6	140.5
50954	2013	7	210.6
50954	2013	8	90.8
50954	2013	9	20.7
50954	2013	10	26
50954	2013	11	3.6
50954	2013	12	2
50954	2014	1	0.1
50954	2014	2	0.3
50954	2014	3	6.5
50954	2014	4	0
50954	2014	5	50.1
50954	2014	6	64.8
50954	2014	7	108.4
50954	2014	8	46
50954	2014	9	27.2
50954	2014	10	9.1
50954	2014	11	0.9
50954	2014	12	6.5
