# Supplementary material for: Spatial and temporal characteristics of drought and its correlation with climate indices in Northeast China
Source: PLoS One. 2021 Nov 18;16(11):e0259774. doi: 10.1371/journal.pone.0259774 (PMC8601439; doi:10.1371/journal.pone.0259774)
Supplement: S1 File — (ZIP) [file pone.0259774.s001.zip › Raw data(Including precipitation and evapotranspiration data of each station)/50955.xlsx]

## Sheet: Monthly evapotranspiration 
stationID	YEAR	MONTH	DATA
50955	1970	1	4.3543
50955	1970	2	11.541
50955	1970	3	38.35
50955	1970	4	120.3
50955	1970	5	160.87
50955	1970	6	180.47
50955	1970	7	116.47
50955	1970	8	127.46
50955	1970	9	85.736
50955	1970	10	73.688
50955	1970	11	22.18
50955	1970	12	12.986
50955	1971	1	12.238
50955	1971	2	13.626
50955	1971	3	52.164
50955	1971	4	129.3
50955	1971	5	119.77
50955	1971	6	140.68
50955	1971	7	120.34
50955	1971	8	112.43
50955	1971	9	68.586
50955	1971	10	46.662
50955	1971	11	22.073
50955	1971	12	11.282
50955	1972	1	9.3405
50955	1972	2	10.329
50955	1972	3	53.942
50955	1972	4	105.02
50955	1972	5	147.66
50955	1972	6	140.52
50955	1972	7	150.34
50955	1972	8	118.56
50955	1972	9	67.55
50955	1972	10	35.69
50955	1972	11	17.983
50955	1972	12	7.564
50955	1973	1	6.3428
50955	1973	2	12.332
50955	1973	3	33.044
50955	1973	4	90.913
50955	1973	5	141.26
50955	1973	6	135.87
50955	1973	7	129.85
50955	1973	8	102.35
50955	1973	9	88.186
50955	1973	10	56.113
50955	1973	11	23.525
50955	1973	12	10.193
50955	1974	1	6.9561
50955	1974	2	12.985
50955	1974	3	34.393
50955	1974	4	80.705
50955	1974	5	152.6
50955	1974	6	109.05
50955	1974	7	139.95
50955	1974	8	111.02
50955	1974	9	69.435
50955	1974	10	46.597
50955	1974	11	22.321
50955	1974	12	9.5312
50955	1975	1	10.411
50955	1975	2	16.79
50955	1975	3	50.707
50955	1975	4	117.42
50955	1975	5	135.74
50955	1975	6	140.37
50955	1975	7	118.3
50955	1975	8	127.43
50955	1975	9	96.132
50955	1975	10	57.243
50955	1975	11	25.543
50955	1975	12	10.256
50955	1976	1	11.088
50955	1976	2	20.907
50955	1976	3	50.025
50955	1976	4	83.497
50955	1976	5	147.41
50955	1976	6	134.32
50955	1976	7	158.35
50955	1976	8	116.29
50955	1976	9	80.603
50955	1976	10	51.571
50955	1976	11	12.904
50955	1976	12	5.7856
50955	1977	1	4.2306
50955	1977	2	11.473
50955	1977	3	46.862
50955	1977	4	102.42
50955	1977	5	157.07
50955	1977	6	116.3
50955	1977	7	135.13
50955	1977	8	119.32
50955	1977	9	104.47
50955	1977	10	60.205
50955	1977	11	16.998
50955	1977	12	5.2698
50955	1978	1	5.1415
50955	1978	2	9.6375
50955	1978	3	49.702
50955	1978	4	94.573
50955	1978	5	139.4
50955	1978	6	146.85
50955	1978	7	141.09
50955	1978	8	110.45
50955	1978	9	96.394
50955	1978	10	46.922
50955	1978	11	30.773
50955	1978	12	11.258
50955	1979	1	12.83
50955	1979	2	16.432
50955	1979	3	45.567
50955	1979	4	77.99
50955	1979	5	167.61
50955	1979	6	142.17
50955	1979	7	134.43
50955	1979	8	113.15
50955	1979	9	82.848
50955	1979	10	62.834
50955	1979	11	22.786
50955	1979	12	11.996
50955	1980	1	5.7739
50955	1980	2	12.584
50955	1980	3	60.548
50955	1980	4	77.978
50955	1980	5	167.88
50955	1980	6	144.17
50955	1980	7	130.22
50955	1980	8	108.68
50955	1980	9	84.729
50955	1980	10	43.116
50955	1980	11	16.864
50955	1980	12	8.0045
50955	1981	1	4.8098
50955	1981	2	10.867
50955	1981	3	40.062
50955	1981	4	105.38
50955	1981	5	123.97
50955	1981	6	137.31
50955	1981	7	129.26
50955	1981	8	95.307
50955	1981	9	77.976
50955	1981	10	47.341
50955	1981	11	17.176
50955	1981	12	13.385
50955	1982	1	11.257
50955	1982	2	18.219
50955	1982	3	47.285
50955	1982	4	106.09
50955	1982	5	122.72
50955	1982	6	154.89
50955	1982	7	152.94
50955	1982	8	111.88
50955	1982	9	88.204
50955	1982	10	59.917
50955	1982	11	24.966
50955	1982	12	11.179
50955	1983	1	10.033
50955	1983	2	12.243
50955	1983	3	64.714
50955	1983	4	119.41
50955	1983	5	136.01
50955	1983	6	92.7
50955	1983	7	102.87
50955	1983	8	109.04
50955	1983	9	69.599
50955	1983	10	58.716
50955	1983	11	26.114
50955	1983	12	9.7046
50955	1984	1	5.5126
50955	1984	2	13.084
50955	1984	3	28.594
50955	1984	4	79.976
50955	1984	5	133.73
50955	1984	6	133.94
50955	1984	7	127.32
50955	1984	8	104.79
50955	1984	9	73.095
50955	1984	10	41.455
50955	1984	11	24.748
50955	1984	12	8.4026
50955	1985	1	5.2719
50955	1985	2	9.0349
50955	1985	3	42.418
50955	1985	4	85.725
50955	1985	5	156.1
50955	1985	6	127.13
50955	1985	7	104.44
50955	1985	8	95.217
50955	1985	9	70.587
50955	1985	10	51.456
50955	1985	11	18.187
50955	1985	12	4.7872
50955	1986	1	5.0929
50955	1986	2	9.8752
50955	1986	3	36.213
50955	1986	4	84.754
50955	1986	5	141.6
50955	1986	6	128.8
50955	1986	7	102.11
50955	1986	8	93.295
50955	1986	9	63.02
50955	1986	10	50.11
50955	1986	11	21.067
50955	1986	12	10.657
50955	1987	1	5.776
50955	1987	2	11.912
50955	1987	3	35.221
50955	1987	4	91.985
50955	1987	5	132.79
50955	1987	6	132.17
50955	1987	7	113.07
50955	1987	8	89.159
50955	1987	9	71.957
50955	1987	10	49.522
50955	1987	11	17.071
50955	1987	12	8.3045
50955	1988	1	9.3293
50955	1988	2	11.691
50955	1988	3	46.792
50955	1988	4	74.84
50955	1988	5	104.85
50955	1988	6	137.78
50955	1988	7	108.4
50955	1988	8	92.07
50955	1988	9	64.997
50955	1988	10	44.557
50955	1988	11	25.28
50955	1988	12	5.775
50955	1989	1	7.0837
50955	1989	2	13.537
50955	1989	3	50.181
50955	1989	4	100.3
50955	1989	5	117.68
50955	1989	6	131.05
50955	1989	7	117.86
50955	1989	8	123.54
50955	1989	9	68.81
50955	1989	10	49.028
50955	1989	11	19.835
50955	1989	12	7.5544
50955	1990	1	4.73
50955	1990	2	10.244
50955	1990	3	49.477
50955	1990	4	82.096
50955	1990	5	121.42
50955	1990	6	128.45
50955	1990	7	123.16
50955	1990	8	101.56
50955	1990	9	73.432
50955	1990	10	63.974
50955	1990	11	25.301
50955	1990	12	13.851
50955	1991	1	4.4129
50955	1991	2	15.015
50955	1991	3	51.002
50955	1991	4	95.153
50955	1991	5	155.15
50955	1991	6	129.42
50955	1991	7	102.82
50955	1991	8	125.64
50955	1991	9	72.039
50955	1991	10	44.681
50955	1991	11	25.133
50955	1991	12	9.0357
50955	1992	1	6.3651
50955	1992	2	18.648
50955	1992	3	52.836
50955	1992	4	89.556
50955	1992	5	118.12
50955	1992	6	114.7
50955	1992	7	124.23
50955	1992	8	101.07
50955	1992	9	69.727
50955	1992	10	38.546
50955	1992	11	17.22
50955	1992	12	4.2632
50955	1993	1	4.9684
50955	1993	2	13.411
50955	1993	3	51.602
50955	1993	4	89.01
50955	1993	5	136.95
50955	1993	6	98.972
50955	1993	7	115.73
50955	1993	8	101.25
50955	1993	9	80.602
50955	1993	10	47.947
50955	1993	11	15.559
50955	1993	12	7.2537
50955	1994	1	6.1002
50955	1994	2	11.569
50955	1994	3	39.83
50955	1994	4	110.95
50955	1994	5	120.19
50955	1994	6	147.73
50955	1994	7	120.87
50955	1994	8	103.56
50955	1994	9	63.092
50955	1994	10	45.718
50955	1994	11	26.292
50955	1994	12	5.869
50955	1995	1	7.4295
50955	1995	2	14.654
50955	1995	3	44.697
50955	1995	4	87.428
50955	1995	5	112.21
50955	1995	6	141.3
50955	1995	7	126.34
50955	1995	8	110.51
50955	1995	9	81.303
50955	1995	10	43.313
50955	1995	11	25.256
50955	1995	12	7.6404
50955	1996	1	13.026
50955	1996	2	24.812
50955	1996	3	50.714
50955	1996	4	93.464
50955	1996	5	139.27
50955	1996	6	153.6
50955	1996	7	127.72
50955	1996	8	106.43
50955	1996	9	82.942
50955	1996	10	49.909
50955	1996	11	14.572
50955	1996	12	7.5801
50955	1997	1	7.6885
50955	1997	2	16.798
50955	1997	3	49.811
50955	1997	4	98.153
50955	1997	5	113.15
50955	1997	6	157.48
50955	1997	7	149.47
50955	1997	8	103.81
50955	1997	9	80.555
50955	1997	10	43.215
50955	1997	11	24.484
50955	1997	12	12.566
50955	1998	1	6.4604
50955	1998	2	23.053
50955	1998	3	52.531
50955	1998	4	113.36
50955	1998	5	155.96
50955	1998	6	132.28
50955	1998	7	113.82
50955	1998	8	89.385
50955	1998	9	78.744
50955	1998	10	51.981
50955	1998	11	11.431
50955	1998	12	7.46
50955	1999	1	10.258
50955	1999	2	20.759
50955	1999	3	32.483
50955	1999	4	89.084
50955	1999	5	136.96
50955	1999	6	136.31
50955	1999	7	146.63
50955	1999	8	116.33
50955	1999	9	91.864
50955	1999	10	55.824
50955	1999	11	19.93
50955	1999	12	7.971
50955	2000	1	3.8663
50955	2000	2	9.8297
50955	2000	3	47.439
50955	2000	4	80.214
50955	2000	5	128.9
50955	2000	6	170.48
50955	2000	7	153.25
50955	2000	8	108.8
50955	2000	9	89.492
50955	2000	10	51.679
50955	2000	11	18.562
50955	2000	12	3.6695
50955	2001	1	3.4833
50955	2001	2	9.9056
50955	2001	3	34.626
50955	2001	4	103.14
50955	2001	5	149.24
50955	2001	6	160.76
50955	2001	7	144.73
50955	2001	8	105.88
50955	2001	9	87.825
50955	2001	10	51.952
50955	2001	11	23.136
50955	2001	12	8.9142
50955	2002	1	6.5488
50955	2002	2	20.913
50955	2002	3	62.266
50955	2002	4	88.597
50955	2002	5	149.37
50955	2002	6	130.52
50955	2002	7	133.05
50955	2002	8	102.72
50955	2002	9	90.76
50955	2002	10	41.37
50955	2002	11	11.994
50955	2002	12	6.8104
50955	2003	1	8.2629
50955	2003	2	18.795
50955	2003	3	53.221
50955	2003	4	114.48
50955	2003	5	149.06
50955	2003	6	127.73
50955	2003	7	113.22
50955	2003	8	95.995
50955	2003	9	71.822
50955	2003	10	43.985
50955	2003	11	18.509
50955	2003	12	6
50955	2004	1	5.8448
50955	2004	2	14.106
50955	2004	3	56.671
50955	2004	4	95.197
50955	2004	5	136.35
50955	2004	6	175.16
50955	2004	7	131.69
50955	2004	8	115.83
50955	2004	9	84.64
50955	2004	10	53.433
50955	2004	11	16.867
50955	2004	12	5.8808
50955	2005	1	5.4722
50955	2005	2	9.3853
50955	2005	3	43.945
50955	2005	4	81.743
50955	2005	5	122.38
50955	2005	6	125.57
50955	2005	7	115.31
50955	2005	8	114.27
50955	2005	9	82.61
50955	2005	10	60.22
50955	2005	11	21.346
50955	2005	12	5.0011
50955	2006	1	6.1508
50955	2006	2	17.945
50955	2006	3	47.765
50955	2006	4	84.76
50955	2006	5	153.14
50955	2006	6	119.98
50955	2006	7	126.67
50955	2006	8	109.83
50955	2006	9	79.285
50955	2006	10	45.848
50955	2006	11	18.669
50955	2006	12	7.4124
50955	2007	1	8.5943
50955	2007	2	22.529
50955	2007	3	38.63
50955	2007	4	85.939
50955	2007	5	117.38
50955	2007	6	170.45
50955	2007	7	144.53
50955	2007	8	119.28
50955	2007	9	80.393
50955	2007	10	46.887
50955	2007	11	21.97
50955	2007	12	6.6526
50955	2008	1	5.9594
50955	2008	2	19.31
50955	2008	3	56.542
50955	2008	4	110.84
50955	2008	5	115.36
50955	2008	6	142.82
50955	2008	7	126.55
50955	2008	8	124.98
50955	2008	9	86.7
50955	2008	10	46.79
50955	2008	11	16.513
50955	2008	12	12.849
50955	2009	1	7.239
50955	2009	2	17.636
50955	2009	3	38.828
50955	2009	4	97.688
50955	2009	5	156.95
50955	2009	6	108.93
50955	2009	7	123.35
50955	2009	8	119.67
50955	2009	9	79.783
50955	2009	10	43.396
50955	2009	11	16.999
50955	2009	12	4.2225
50955	2010	1	5.9706
50955	2010	2	9.2448
50955	2010	3	25.201
50955	2010	4	61.695
50955	2010	5	110.07
50955	2010	6	164.97
50955	2010	7	125.16
50955	2010	8	97.286
50955	2010	9	87.218
50955	2010	10	41.418
50955	2010	11	14.799
50955	2010	12	4.3586
50955	2011	1	3.4417
50955	2011	2	12.641
50955	2011	3	37.979
50955	2011	4	83.439
50955	2011	5	111.76
50955	2011	6	134.01
50955	2011	7	117.88
50955	2011	8	113.47
50955	2011	9	87.825
50955	2011	10	48.442
50955	2011	11	17.544
50955	2011	12	6.7156
50955	2012	1	6.0109
50955	2012	2	17.47
50955	2012	3	41.482
50955	2012	4	89.066
50955	2012	5	131.88
50955	2012	6	129.27
50955	2012	7	128.64
50955	2012	8	114.02
50955	2012	9	70.946
50955	2012	10	40.236
50955	2012	11	10.798
50955	2012	12	3.8406
50955	2013	1	4.8678
50955	2013	2	10.786
50955	2013	3	32.075
50955	2013	4	67.679
50955	2013	5	138.77
50955	2013	6	122.44
50955	2013	7	117.83
50955	2013	8	98.92
50955	2013	9	76.931
50955	2013	10	38.066
50955	2013	11	17.446
50955	2013	12	4.3596
50955	2014	1	9.1111
50955	2014	2	13.48
50955	2014	3	50.938
50955	2014	4	119.75
50955	2014	5	111.76
50955	2014	6	150.08
50955	2014	7	117.4
50955	2014	8	97.88
50955	2014	9	80.783
50955	2014	10	59.645
50955	2014	11	35.42
50955	2014	12	7.2019

## Sheet:  Monthly precipitation
stationID	YEAR	MONTH	DATA
50955	1970	1	2.4
50955	1970	2	2.7
50955	1970	3	5.9
50955	1970	4	6
50955	1970	5	52.6
50955	1970	6	58.6
50955	1970	7	251.8
50955	1970	8	54.7
50955	1970	9	99
50955	1970	10	11.2
50955	1970	11	4.7
50955	1970	12	1
50955	1971	1	2.8
50955	1971	2	8.4
50955	1971	3	2.9
50955	1971	4	5.7
50955	1971	5	90.3
50955	1971	6	65.3
50955	1971	7	222.6
50955	1971	8	75.2
50955	1971	9	115.8
50955	1971	10	25.8
50955	1971	11	3.9
50955	1971	12	5.6
50955	1972	1	1.8
50955	1972	2	8.2
50955	1972	3	5.1
50955	1972	4	8.9
50955	1972	5	39.6
50955	1972	6	34
50955	1972	7	122.5
50955	1972	8	124.5
50955	1972	9	30.9
50955	1972	10	63.3
50955	1972	11	4.2
50955	1972	12	0.9
50955	1973	1	0.5
50955	1973	2	13.8
50955	1973	3	9.5
50955	1973	4	4.9
50955	1973	5	33.4
50955	1973	6	134.8
50955	1973	7	181.6
50955	1973	8	68.5
50955	1973	9	11.2
50955	1973	10	30.5
50955	1973	11	3.4
50955	1973	12	2.2
50955	1974	1	1.5
50955	1974	2	8.6
50955	1974	3	8.1
50955	1974	4	11.2
50955	1974	5	48.1
50955	1974	6	121.4
50955	1974	7	80.5
50955	1974	8	103
50955	1974	9	53.1
50955	1974	10	23.4
50955	1974	11	0.8
50955	1974	12	0.1
50955	1975	1	0.4
50955	1975	2	1.1
50955	1975	3	5.6
50955	1975	4	3.1
50955	1975	5	19.8
50955	1975	6	92.2
50955	1975	7	120.8
50955	1975	8	37.6
50955	1975	9	34
50955	1975	10	9
50955	1975	11	3
50955	1975	12	0.6
50955	1976	1	1
50955	1976	2	8.2
50955	1976	3	19.6
50955	1976	4	40.1
50955	1976	5	41.8
50955	1976	6	25.5
50955	1976	7	53.3
50955	1976	8	73.3
50955	1976	9	30.9
50955	1976	10	16.8
50955	1976	11	3.8
50955	1976	12	4.6
50955	1977	1	0.5
50955	1977	2	0.7
50955	1977	3	5.4
50955	1977	4	4.8
50955	1977	5	94.5
50955	1977	6	101.6
50955	1977	7	112.1
50955	1977	8	74
50955	1977	9	24.7
50955	1977	10	32.3
50955	1977	11	8.5
50955	1977	12	7.1
50955	1978	1	1.2
50955	1978	2	1.4
50955	1978	3	5.4
50955	1978	4	48.7
50955	1978	5	37.2
50955	1978	6	93.2
50955	1978	7	115.8
50955	1978	8	79
50955	1978	9	17
50955	1978	10	22.5
50955	1978	11	1
50955	1978	12	6.4
50955	1979	1	1.1
50955	1979	2	9
50955	1979	3	4.2
50955	1979	4	24.3
50955	1979	5	13.6
50955	1979	6	106.6
50955	1979	7	140.5
50955	1979	8	67.2
50955	1979	9	38.8
50955	1979	10	9.6
50955	1979	11	4.3
50955	1979	12	5.5
50955	1980	1	4.1
50955	1980	2	4.6
50955	1980	3	2.5
50955	1980	4	41.9
50955	1980	5	22.7
50955	1980	6	138.6
50955	1980	7	76.6
50955	1980	8	51
50955	1980	9	85.9
50955	1980	10	29
50955	1980	11	1.5
50955	1980	12	3
50955	1981	1	1
50955	1981	2	2.2
50955	1981	3	24.1
50955	1981	4	6.4
50955	1981	5	55.5
50955	1981	6	71.9
50955	1981	7	123.5
50955	1981	8	188.9
50955	1981	9	41.2
50955	1981	10	25.9
50955	1981	11	5.7
50955	1981	12	0.9
50955	1982	1	2.1
50955	1982	2	7.5
50955	1982	3	10.1
50955	1982	4	12.4
50955	1982	5	26.6
50955	1982	6	16
50955	1982	7	89.3
50955	1982	8	104.6
50955	1982	9	43.5
50955	1982	10	12
50955	1982	11	2.2
50955	1982	12	4.5
50955	1983	1	1.4
50955	1983	2	1.8
50955	1983	3	0.1
50955	1983	4	57.5
50955	1983	5	23.2
50955	1983	6	75.4
50955	1983	7	235.3
50955	1983	8	57.2
50955	1983	9	79.5
50955	1983	10	2.8
50955	1983	11	15.5
50955	1983	12	1.3
50955	1984	1	0.8
50955	1984	2	4.1
50955	1984	3	18.2
50955	1984	4	10.3
50955	1984	5	26.8
50955	1984	6	124.8
50955	1984	7	168
50955	1984	8	206.1
50955	1984	9	50.4
50955	1984	10	14.6
50955	1984	11	1.4
50955	1984	12	0.2
50955	1985	1	4.8
50955	1985	2	5.6
50955	1985	3	3.8
50955	1985	4	13.6
50955	1985	5	19.1
50955	1985	6	102.3
50955	1985	7	208.8
50955	1985	8	391.2
50955	1985	9	30.1
50955	1985	10	10.1
50955	1985	11	16.4
50955	1985	12	2.3
50955	1986	1	0.3
50955	1986	2	2.5
50955	1986	3	7.6
50955	1986	4	11
50955	1986	5	19
50955	1986	6	103.1
50955	1986	7	104.6
50955	1986	8	135.4
50955	1986	9	68.8
50955	1986	10	0.6
50955	1986	11	3.5
50955	1986	12	2.9
50955	1987	1	6.5
50955	1987	2	2.9
50955	1987	3	7.8
50955	1987	4	1.9
50955	1987	5	35.7
50955	1987	6	80.7
50955	1987	7	98
50955	1987	8	219
50955	1987	9	82.5
50955	1987	10	13
50955	1987	11	17.9
50955	1987	12	4.5
50955	1988	1	4.8
50955	1988	2	2.2
50955	1988	3	1.1
50955	1988	4	39.3
50955	1988	5	67.3
50955	1988	6	48.8
50955	1988	7	276.2
50955	1988	8	90.4
50955	1988	9	80.5
50955	1988	10	12.7
50955	1988	11	11.4
50955	1988	12	6.6
50955	1989	1	3
50955	1989	2	2.2
50955	1989	3	1.7
50955	1989	4	6.5
50955	1989	5	20
50955	1989	6	54
50955	1989	7	72.5
50955	1989	8	11.8
50955	1989	9	50.3
50955	1989	10	15.9
50955	1989	11	3.9
50955	1989	12	5.1
50955	1990	1	2
50955	1990	2	13
50955	1990	3	18.3
50955	1990	4	17.6
50955	1990	5	37.8
50955	1990	6	75.4
50955	1990	7	93
50955	1990	8	126.1
50955	1990	9	46.9
50955	1990	10	4.4
50955	1990	11	2.5
50955	1990	12	3.7
50955	1991	1	1.3
50955	1991	2	1.2
50955	1991	3	4.9
50955	1991	4	28.9
50955	1991	5	40.1
50955	1991	6	66
50955	1991	7	153.5
50955	1991	8	49.2
50955	1991	9	86.5
50955	1991	10	24.7
50955	1991	11	6.3
50955	1991	12	3.8
50955	1992	1	0.8
50955	1992	2	2.6
50955	1992	3	4.5
50955	1992	4	16.4
50955	1992	5	45.7
50955	1992	6	60.1
50955	1992	7	78.7
50955	1992	8	143.5
50955	1992	9	38.5
50955	1992	10	32.3
50955	1992	11	13.5
50955	1992	12	5.3
50955	1993	1	0.7
50955	1993	2	7.4
50955	1993	3	1.1
50955	1993	4	28.3
50955	1993	5	38.7
50955	1993	6	143.3
50955	1993	7	71
50955	1993	8	64.1
50955	1993	9	66.8
50955	1993	10	30.8
50955	1993	11	9.3
50955	1993	12	10.5
50955	1994	1	3.5
50955	1994	2	0.4
50955	1994	3	6.8
50955	1994	4	1.6
50955	1994	5	67.7
50955	1994	6	128.4
50955	1994	7	411.8
50955	1994	8	195.7
50955	1994	9	66.5
50955	1994	10	15
50955	1994	11	8.3
50955	1994	12	6.1
50955	1995	1	0.5
50955	1995	2	0.6
50955	1995	3	7.6
50955	1995	4	5.8
50955	1995	5	40.5
50955	1995	6	44.8
50955	1995	7	130.5
50955	1995	8	50.4
50955	1995	9	37.9
50955	1995	10	44.4
50955	1995	11	3.1
50955	1995	12	1.1
50955	1996	1	0.1
50955	1996	2	0.3
50955	1996	3	15.6
50955	1996	4	17.7
50955	1996	5	38.9
50955	1996	6	76.7
50955	1996	7	102.9
50955	1996	8	48.2
50955	1996	9	20.3
50955	1996	10	20
50955	1996	11	27.9
50955	1996	12	0.3
50955	1997	1	3.4
50955	1997	2	0.5
50955	1997	3	2
50955	1997	4	3.8
50955	1997	5	67.2
50955	1997	6	27.2
50955	1997	7	56.1
50955	1997	8	159.6
50955	1997	9	24.5
50955	1997	10	15.9
50955	1997	11	0.2
50955	1997	12	0.8
50955	1998	1	2
50955	1998	2	2.8
50955	1998	3	15.9
50955	1998	4	3.1
50955	1998	5	39.8
50955	1998	6	157.9
50955	1998	7	131.4
50955	1998	8	163.7
50955	1998	9	56.5
50955	1998	10	32.7
50955	1998	11	15.9
50955	1998	12	5.3
50955	1999	1	1.4
50955	1999	2	2
50955	1999	3	26.3
50955	1999	4	9.9
50955	1999	5	29.5
50955	1999	6	118
50955	1999	7	74
50955	1999	8	113.3
50955	1999	9	7.9
50955	1999	10	15.1
50955	1999	11	4.7
50955	1999	12	5.2
50955	2000	1	13.1
50955	2000	2	2.3
50955	2000	3	1.8
50955	2000	4	16.9
50955	2000	5	34.7
50955	2000	6	41
50955	2000	7	75.7
50955	2000	8	82.8
50955	2000	9	23.3
50955	2000	10	46.1
50955	2000	11	9
50955	2000	12	14
50955	2001	1	7.2
50955	2001	2	0.3
50955	2001	3	7.5
50955	2001	4	2.9
50955	2001	5	24.7
50955	2001	6	42
50955	2001	7	100.3
50955	2001	8	54.4
50955	2001	9	36.4
50955	2001	10	8.7
50955	2001	11	4.3
50955	2001	12	2.5
50955	2002	1	8.4
50955	2002	2	0.7
50955	2002	3	0
50955	2002	4	39.2
50955	2002	5	22.5
50955	2002	6	113.1
50955	2002	7	153.8
50955	2002	8	149.7
50955	2002	9	21.1
50955	2002	10	20.5
50955	2002	11	8.8
50955	2002	12	1.6
50955	2003	1	1.5
50955	2003	2	1.2
50955	2003	3	2.9
50955	2003	4	1.9
50955	2003	5	18.9
50955	2003	6	77.5
50955	2003	7	113.7
50955	2003	8	86.6
50955	2003	9	56.6
50955	2003	10	30.2
50955	2003	11	12
50955	2003	12	3.4
50955	2004	1	0.7
50955	2004	2	3.8
50955	2004	3	8.7
50955	2004	4	2.4
50955	2004	5	37.8
50955	2004	6	37.5
50955	2004	7	121.6
50955	2004	8	90.4
50955	2004	9	51.4
50955	2004	10	6.4
50955	2004	11	38.5
50955	2004	12	15
50955	2005	1	7
50955	2005	2	1.1
50955	2005	3	3.8
50955	2005	4	34
50955	2005	5	35.3
50955	2005	6	99.1
50955	2005	7	147.1
50955	2005	8	73.7
50955	2005	9	58
50955	2005	10	16.7
50955	2005	11	11.3
50955	2005	12	4.7
50955	2006	1	6.5
50955	2006	2	0.8
50955	2006	3	2.1
50955	2006	4	9.8
50955	2006	5	17.8
50955	2006	6	181.6
50955	2006	7	116.5
50955	2006	8	121.9
50955	2006	9	60.4
50955	2006	10	32.7
50955	2006	11	7.5
50955	2006	12	1.6
50955	2007	1	4.3
50955	2007	2	8.7
50955	2007	3	25.3
50955	2007	4	10.7
50955	2007	5	56
50955	2007	6	82
50955	2007	7	67.1
50955	2007	8	82.5
50955	2007	9	46.1
50955	2007	10	10.1
50955	2007	11	3.6
50955	2007	12	7.6
50955	2008	1	0
50955	2008	2	0
50955	2008	3	17.1
50955	2008	4	30.4
50955	2008	5	77.3
50955	2008	6	51.8
50955	2008	7	87.6
50955	2008	8	66.1
50955	2008	9	53.2
50955	2008	10	13.6
50955	2008	11	10.2
50955	2008	12	4.8
50955	2009	1	4.3
50955	2009	2	1
50955	2009	3	14.3
50955	2009	4	30.2
50955	2009	5	27.8
50955	2009	6	133.7
50955	2009	7	78.3
50955	2009	8	118.7
50955	2009	9	44.8
50955	2009	10	24.8
50955	2009	11	7.3
50955	2009	12	7.2
50955	2010	1	2.9
50955	2010	2	20.6
50955	2010	3	22.8
50955	2010	4	32.4
50955	2010	5	156.5
50955	2010	6	47.2
50955	2010	7	168.1
50955	2010	8	97.6
50955	2010	9	21.3
50955	2010	10	10.6
50955	2010	11	20.8
50955	2010	12	20.1
50955	2011	1	2.5
50955	2011	2	4.2
50955	2011	3	0.1
50955	2011	4	16
50955	2011	5	87.2
50955	2011	6	99.1
50955	2011	7	152.5
50955	2011	8	74.1
50955	2011	9	21.5
50955	2011	10	15.6
50955	2011	11	6.6
50955	2011	12	0.5
50955	2012	1	0.1
50955	2012	2	1.2
50955	2012	3	9.9
50955	2012	4	23.8
50955	2012	5	26.4
50955	2012	6	203
50955	2012	7	168.4
50955	2012	8	142.9
50955	2012	9	61.9
50955	2012	10	24.2
50955	2012	11	28.5
50955	2012	12	13.4
50955	2013	1	2.3
50955	2013	2	13.8
50955	2013	3	11.5
50955	2013	4	6.8
50955	2013	5	46.6
50955	2013	6	141.8
50955	2013	7	276.7
50955	2013	8	156.1
50955	2013	9	39.3
50955	2013	10	64.5
50955	2013	11	24.3
50955	2013	12	5.4
50955	2014	1	0.7
50955	2014	2	0.1
50955	2014	3	4.3
50955	2014	4	3.5
50955	2014	5	112.1
50955	2014	6	117
50955	2014	7	146
50955	2014	8	77.1
50955	2014	9	25.5
50955	2014	10	8.4
50955	2014	11	0.6
50955	2014	12	6.4
