# Supplementary material for: Spatial and temporal characteristics of drought and its correlation with climate indices in Northeast China
Source: PLoS One. 2021 Nov 18;16(11):e0259774. doi: 10.1371/journal.pone.0259774 (PMC8601439; doi:10.1371/journal.pone.0259774)
Supplement: S1 File — (ZIP) [file pone.0259774.s001.zip › Raw data(Including precipitation and evapotranspiration data of each station)/50958.xlsx]

## Sheet: Monthly evapotranspiration 
stationID	YEAR	MONTH	DATA
50958	1970	1	4.0774
50958	1970	2	10.651
50958	1970	3	28.972
50958	1970	4	118.15
50958	1970	5	144.86
50958	1970	6	171.61
50958	1970	7	119.91
50958	1970	8	121.45
50958	1970	9	85.488
50958	1970	10	71.938
50958	1970	11	23.564
50958	1970	12	11.627
50958	1971	1	11.564
50958	1971	2	12.502
50958	1971	3	52.527
50958	1971	4	134.63
50958	1971	5	119.87
50958	1971	6	132.17
50958	1971	7	118.13
50958	1971	8	106.12
50958	1971	9	67.349
50958	1971	10	50.811
50958	1971	11	22.073
50958	1971	12	11.384
50958	1972	1	8.91
50958	1972	2	10.644
50958	1972	3	51.625
50958	1972	4	107.84
50958	1972	5	149.36
50958	1972	6	131.88
50958	1972	7	141.11
50958	1972	8	114.16
50958	1972	9	67.696
50958	1972	10	37.878
50958	1972	11	18.131
50958	1972	12	7.3729
50958	1973	1	5.898
50958	1973	2	11.272
50958	1973	3	30.813
50958	1973	4	83.207
50958	1973	5	135.94
50958	1973	6	140.86
50958	1973	7	132.06
50958	1973	8	101.75
50958	1973	9	85.913
50958	1973	10	58.381
50958	1973	11	25.517
50958	1973	12	9.1285
50958	1974	1	6.5016
50958	1974	2	12.25
50958	1974	3	33.558
50958	1974	4	82.688
50958	1974	5	161.51
50958	1974	6	101.8
50958	1974	7	146.5
50958	1974	8	108.72
50958	1974	9	72.059
50958	1974	10	50.569
50958	1974	11	24.309
50958	1974	12	9.5972
50958	1975	1	10.289
50958	1975	2	16.741
50958	1975	3	51.067
50958	1975	4	115.19
50958	1975	5	136.71
50958	1975	6	130.31
50958	1975	7	112.53
50958	1975	8	130
50958	1975	9	93.714
50958	1975	10	54.036
50958	1975	11	25.145
50958	1975	12	9.9275
50958	1976	1	10.133
50958	1976	2	19.176
50958	1976	3	44.597
50958	1976	4	78.965
50958	1976	5	145.46
50958	1976	6	132.17
50958	1976	7	155.12
50958	1976	8	115.95
50958	1976	9	76.775
50958	1976	10	48.822
50958	1976	11	12.298
50958	1976	12	5.9202
50958	1977	1	4.0773
50958	1977	2	9.8291
50958	1977	3	43.873
50958	1977	4	92.699
50958	1977	5	156.95
50958	1977	6	121.27
50958	1977	7	130.62
50958	1977	8	120.05
50958	1977	9	97.441
50958	1977	10	63.181
50958	1977	11	18.158
50958	1977	12	6.2536
50958	1978	1	6.0174
50958	1978	2	8.9827
50958	1978	3	44.244
50958	1978	4	95.175
50958	1978	5	131.75
50958	1978	6	159.98
50958	1978	7	137.43
50958	1978	8	103.75
50958	1978	9	96.138
50958	1978	10	46.166
50958	1978	11	23.069
50958	1978	12	8.1631
50958	1979	1	10.193
50958	1979	2	14.459
50958	1979	3	42.205
50958	1979	4	73.791
50958	1979	5	156.29
50958	1979	6	133.64
50958	1979	7	127.26
50958	1979	8	112.24
50958	1979	9	79.982
50958	1979	10	64.863
50958	1979	11	22.66
50958	1979	12	13.132
50958	1980	1	5.3959
50958	1980	2	10.751
50958	1980	3	56.341
50958	1980	4	70.092
50958	1980	5	159.6
50958	1980	6	138.78
50958	1980	7	125.54
50958	1980	8	105.23
50958	1980	9	76.017
50958	1980	10	38.315
50958	1980	11	13.491
50958	1980	12	7.6466
50958	1981	1	4.9561
50958	1981	2	10.248
50958	1981	3	36.391
50958	1981	4	99.412
50958	1981	5	123.3
50958	1981	6	134.75
50958	1981	7	128.79
50958	1981	8	89.987
50958	1981	9	74.487
50958	1981	10	43.613
50958	1981	11	12.964
50958	1981	12	9.1084
50958	1982	1	7.104
50958	1982	2	13.186
50958	1982	3	39.176
50958	1982	4	115.76
50958	1982	5	143.41
50958	1982	6	174.65
50958	1982	7	179.13
50958	1982	8	122.16
50958	1982	9	86.905
50958	1982	10	61.132
50958	1982	11	21.101
50958	1982	12	10.061
50958	1983	1	8.4711
50958	1983	2	10.791
50958	1983	3	58.153
50958	1983	4	115.05
50958	1983	5	131.46
50958	1983	6	100.25
50958	1983	7	118.61
50958	1983	8	116.99
50958	1983	9	76.175
50958	1983	10	54.383
50958	1983	11	23.021
50958	1983	12	8.2564
50958	1984	1	4.9152
50958	1984	2	10.515
50958	1984	3	27.452
50958	1984	4	81.657
50958	1984	5	144.75
50958	1984	6	137.04
50958	1984	7	127.77
50958	1984	8	107.18
50958	1984	9	73.267
50958	1984	10	41.553
50958	1984	11	27.882
50958	1984	12	9.9413
50958	1985	1	5.7313
50958	1985	2	8.8278
50958	1985	3	43.36
50958	1985	4	94.603
50958	1985	5	166.82
50958	1985	6	140.67
50958	1985	7	113.09
50958	1985	8	98.075
50958	1985	9	70.387
50958	1985	10	53.336
50958	1985	11	18.264
50958	1985	12	4.5871
50958	1986	1	4.2134
50958	1986	2	9.429
50958	1986	3	33.863
50958	1986	4	87.229
50958	1986	5	144.21
50958	1986	6	139.94
50958	1986	7	121.77
50958	1986	8	101.97
50958	1986	9	65.991
50958	1986	10	50.322
50958	1986	11	20.563
50958	1986	12	12.123
50958	1987	1	6.6064
50958	1987	2	13.256
50958	1987	3	33.509
50958	1987	4	93.295
50958	1987	5	138.91
50958	1987	6	149.4
50958	1987	7	117.87
50958	1987	8	92.814
50958	1987	9	71.992
50958	1987	10	47.393
50958	1987	11	17.612
50958	1987	12	9.2937
50958	1988	1	10.861
50958	1988	2	12.184
50958	1988	3	42.629
50958	1988	4	76.816
50958	1988	5	108.62
50958	1988	6	152.25
50958	1988	7	120.36
50958	1988	8	101.35
50958	1988	9	67.702
50958	1988	10	47.666
50958	1988	11	25.759
50958	1988	12	6.6715
50958	1989	1	7.7974
50958	1989	2	12.856
50958	1989	3	49.209
50958	1989	4	103.75
50958	1989	5	146.85
50958	1989	6	132.75
50958	1989	7	118.69
50958	1989	8	123.83
50958	1989	9	70.721
50958	1989	10	53.159
50958	1989	11	22.085
50958	1989	12	10.383
50958	1990	1	5.9746
50958	1990	2	11.806
50958	1990	3	51.382
50958	1990	4	86.768
50958	1990	5	129.76
50958	1990	6	126.6
50958	1990	7	125.41
50958	1990	8	108.97
50958	1990	9	73.096
50958	1990	10	65.736
50958	1990	11	27.644
50958	1990	12	17.085
50958	1991	1	5.8938
50958	1991	2	14.654
50958	1991	3	47.716
50958	1991	4	89.438
50958	1991	5	139.16
50958	1991	6	121.84
50958	1991	7	107.7
50958	1991	8	121.11
50958	1991	9	71.228
50958	1991	10	49.454
50958	1991	11	26.809
50958	1991	12	9.8864
50958	1992	1	8.0198
50958	1992	2	18.07
50958	1992	3	51.228
50958	1992	4	88.077
50958	1992	5	118.64
50958	1992	6	115.36
50958	1992	7	131.69
50958	1992	8	102.91
50958	1992	9	69.005
50958	1992	10	43.058
50958	1992	11	20.778
50958	1992	12	6.7827
50958	1993	1	6.8444
50958	1993	2	14.253
50958	1993	3	50.674
50958	1993	4	89.928
50958	1993	5	155.93
50958	1993	6	110.06
50958	1993	7	122.47
50958	1993	8	104.52
50958	1993	9	75.881
50958	1993	10	51.012
50958	1993	11	12.843
50958	1993	12	6.2429
50958	1994	1	5.1664
50958	1994	2	10.567
50958	1994	3	36.027
50958	1994	4	105.84
50958	1994	5	125.77
50958	1994	6	148.45
50958	1994	7	128.97
50958	1994	8	99.866
50958	1994	9	67.615
50958	1994	10	44.526
50958	1994	11	28.014
50958	1994	12	5.3842
50958	1995	1	7.7271
50958	1995	2	13.198
50958	1995	3	45.804
50958	1995	4	85.137
50958	1995	5	117.06
50958	1995	6	154.9
50958	1995	7	130.49
50958	1995	8	112.52
50958	1995	9	76.715
50958	1995	10	45.658
50958	1995	11	26.314
50958	1995	12	7.8689
50958	1996	1	11.559
50958	1996	2	26.293
50958	1996	3	50.556
50958	1996	4	92.327
50958	1996	5	142.21
50958	1996	6	158.17
50958	1996	7	121.61
50958	1996	8	99.543
50958	1996	9	76.673
50958	1996	10	49.18
50958	1996	11	15.376
50958	1996	12	7.3186
50958	1997	1	7.4482
50958	1997	2	15.506
50958	1997	3	49.879
50958	1997	4	98.148
50958	1997	5	119.68
50958	1997	6	152.8
50958	1997	7	144.23
50958	1997	8	102.83
50958	1997	9	83.628
50958	1997	10	43.204
50958	1997	11	25.191
50958	1997	12	13.494
50958	1998	1	5.8328
50958	1998	2	21.072
50958	1998	3	56.416
50958	1998	4	115.05
50958	1998	5	148.88
50958	1998	6	129.38
50958	1998	7	128.44
50958	1998	8	92.682
50958	1998	9	79.795
50958	1998	10	52.765
50958	1998	11	11.531
50958	1998	12	7.485
50958	1999	1	8.6473
50958	1999	2	17.109
50958	1999	3	30.779
50958	1999	4	83.455
50958	1999	5	127.54
50958	1999	6	131.54
50958	1999	7	132.5
50958	1999	8	108.32
50958	1999	9	85.991
50958	1999	10	56.079
50958	1999	11	19.568
50958	1999	12	8.7957
50958	2000	1	4.3787
50958	2000	2	9.1881
50958	2000	3	43.345
50958	2000	4	78.256
50958	2000	5	114.49
50958	2000	6	161.66
50958	2000	7	147.1
50958	2000	8	106.57
50958	2000	9	84.175
50958	2000	10	53.185
50958	2000	11	23.38
50958	2000	12	4.9399
50958	2001	1	3.2751
50958	2001	2	9.629
50958	2001	3	31.63
50958	2001	4	107.49
50958	2001	5	153.55
50958	2001	6	173.15
50958	2001	7	138.6
50958	2001	8	104.29
50958	2001	9	88.94
50958	2001	10	55.203
50958	2001	11	25.359
50958	2001	12	7.9339
50958	2002	1	7.9793
50958	2002	2	20.55
50958	2002	3	67.446
50958	2002	4	86.1
50958	2002	5	149.35
50958	2002	6	128.82
50958	2002	7	129.06
50958	2002	8	97.677
50958	2002	9	88.694
50958	2002	10	40.241
50958	2002	11	12.997
50958	2002	12	7.179
50958	2003	1	7.8628
50958	2003	2	17.556
50958	2003	3	52.235
50958	2003	4	110.79
50958	2003	5	149
50958	2003	6	128.17
50958	2003	7	107.29
50958	2003	8	101.41
50958	2003	9	73.828
50958	2003	10	45.069
50958	2003	11	19.529
50958	2003	12	6.1349
50958	2004	1	5.566
50958	2004	2	14.524
50958	2004	3	53.544
50958	2004	4	96.015
50958	2004	5	136.49
50958	2004	6	175.66
50958	2004	7	124.88
50958	2004	8	114.74
50958	2004	9	82.983
50958	2004	10	55.626
50958	2004	11	18.653
50958	2004	12	5.4996
50958	2005	1	5.9529
50958	2005	2	9.1652
50958	2005	3	40.701
50958	2005	4	77.29
50958	2005	5	117.99
50958	2005	6	126
50958	2005	7	104.59
50958	2005	8	103.67
50958	2005	9	76.726
50958	2005	10	59.964
50958	2005	11	21.392
50958	2005	12	5.058
50958	2006	1	6.5761
50958	2006	2	16.163
50958	2006	3	43.525
50958	2006	4	78.964
50958	2006	5	144.54
50958	2006	6	112.46
50958	2006	7	114.6
50958	2006	8	100.68
50958	2006	9	77.537
50958	2006	10	45.473
50958	2006	11	19.818
50958	2006	12	8.0808
50958	2007	1	8.6606
50958	2007	2	20.217
50958	2007	3	34.399
50958	2007	4	82.587
50958	2007	5	103.33
50958	2007	6	158.37
50958	2007	7	139.38
50958	2007	8	115.82
50958	2007	9	76.654
50958	2007	10	50.774
50958	2007	11	22.01
50958	2007	12	7.3867
50958	2008	1	5.8913
50958	2008	2	18.371
50958	2008	3	52.066
50958	2008	4	106.21
50958	2008	5	112.28
50958	2008	6	142.38
50958	2008	7	120.99
50958	2008	8	119.41
50958	2008	9	87.736
50958	2008	10	47.488
50958	2008	11	15.465
50958	2008	12	10.589
50958	2009	1	6.3454
50958	2009	2	14.185
50958	2009	3	36.427
50958	2009	4	93.344
50958	2009	5	154.93
50958	2009	6	101.05
50958	2009	7	113.3
50958	2009	8	115.15
50958	2009	9	74.445
50958	2009	10	41.819
50958	2009	11	15.686
50958	2009	12	4.1018
50958	2010	1	6.1846
50958	2010	2	8.8975
50958	2010	3	22.307
50958	2010	4	59.27
50958	2010	5	108.97
50958	2010	6	161.42
50958	2010	7	111.37
50958	2010	8	96.127
50958	2010	9	83.824
50958	2010	10	47.688
50958	2010	11	17.043
50958	2010	12	5.3593
50958	2011	1	3.9885
50958	2011	2	13.359
50958	2011	3	37.77
50958	2011	4	88.102
50958	2011	5	112.57
50958	2011	6	128.28
50958	2011	7	124.62
50958	2011	8	113.16
50958	2011	9	83.926
50958	2011	10	49.835
50958	2011	11	16.882
50958	2011	12	6.6919
50958	2012	1	5.4992
50958	2012	2	16.235
50958	2012	3	34.993
50958	2012	4	85.623
50958	2012	5	131.94
50958	2012	6	116.18
50958	2012	7	120.72
50958	2012	8	107.19
50958	2012	9	66.182
50958	2012	10	40.162
50958	2012	11	10.055
50958	2012	12	3.8628
50958	2013	1	4.4837
50958	2013	2	9.6936
50958	2013	3	29.262
50958	2013	4	63.498
50958	2013	5	135.44
50958	2013	6	125.48
50958	2013	7	119.29
50958	2013	8	97.399
50958	2013	9	75.459
50958	2013	10	39.045
50958	2013	11	15.949
50958	2013	12	3.867
50958	2014	1	6.9469
50958	2014	2	10.724
50958	2014	3	40.885
50958	2014	4	101.21
50958	2014	5	95.356
50958	2014	6	139.15
50958	2014	7	112.92
50958	2014	8	106.97
50958	2014	9	72.083
50958	2014	10	47.286
50958	2014	11	23.437
50958	2014	12	4.8913

## Sheet: Monthly precipitation 
stationID	YEAR	MONTH	DATA
50958	1970	1	2.5
50958	1970	2	4
50958	1970	3	7.9
50958	1970	4	7.8
50958	1970	5	53.6
50958	1970	6	44.9
50958	1970	7	210.8
50958	1970	8	57.7
50958	1970	9	76.2
50958	1970	10	14.3
50958	1970	11	5
50958	1970	12	0.9
50958	1971	1	2.9
50958	1971	2	8.2
50958	1971	3	2.4
50958	1971	4	12.1
50958	1971	5	102.6
50958	1971	6	117.1
50958	1971	7	249.6
50958	1971	8	76.7
50958	1971	9	155.4
50958	1971	10	19.4
50958	1971	11	2.3
50958	1971	12	6.1
50958	1972	1	1.6
50958	1972	2	5
50958	1972	3	5.4
50958	1972	4	11.6
50958	1972	5	53.5
50958	1972	6	41.1
50958	1972	7	139.6
50958	1972	8	103.1
50958	1972	9	33.9
50958	1972	10	82.3
50958	1972	11	5.1
50958	1972	12	1.5
50958	1973	1	0.8
50958	1973	2	14.4
50958	1973	3	10.9
50958	1973	4	8
50958	1973	5	45.4
50958	1973	6	54.8
50958	1973	7	213.6
50958	1973	8	82.3
50958	1973	9	23.6
50958	1973	10	21.9
50958	1973	11	3.9
50958	1973	12	2.4
50958	1974	1	1.5
50958	1974	2	4.5
50958	1974	3	7.9
50958	1974	4	3.7
50958	1974	5	24.3
50958	1974	6	111.1
50958	1974	7	59.3
50958	1974	8	99.3
50958	1974	9	47.3
50958	1974	10	27.4
50958	1974	11	4.5
50958	1974	12	0.4
50958	1975	1	0.8
50958	1975	2	0.5
50958	1975	3	7.2
50958	1975	4	10.2
50958	1975	5	78.7
50958	1975	6	136.9
50958	1975	7	160.1
50958	1975	8	38.3
50958	1975	9	53.2
50958	1975	10	14
50958	1975	11	3.6
50958	1975	12	2
50958	1976	1	1.3
50958	1976	2	7.5
50958	1976	3	19.2
50958	1976	4	44.2
50958	1976	5	65.4
50958	1976	6	52
50958	1976	7	52.1
50958	1976	8	56.9
50958	1976	9	57.3
50958	1976	10	15
50958	1976	11	5.3
50958	1976	12	7.3
50958	1977	1	0.3
50958	1977	2	0.4
50958	1977	3	7.1
50958	1977	4	9.5
50958	1977	5	65.3
50958	1977	6	108.1
50958	1977	7	116.6
50958	1977	8	48.8
50958	1977	9	22.3
50958	1977	10	53.5
50958	1977	11	15
50958	1977	12	9.9
50958	1978	1	1.5
50958	1978	2	1.5
50958	1978	3	5.6
50958	1978	4	57.3
50958	1978	5	38.4
50958	1978	6	71.7
50958	1978	7	133.2
50958	1978	8	75.7
50958	1978	9	18.5
50958	1978	10	34
50958	1978	11	10.3
50958	1978	12	6.9
50958	1979	1	0.5
50958	1979	2	3.5
50958	1979	3	5.9
50958	1979	4	19.1
50958	1979	5	22.3
50958	1979	6	66
50958	1979	7	222.9
50958	1979	8	70.9
50958	1979	9	53.4
50958	1979	10	7.5
50958	1979	11	8
50958	1979	12	4.6
50958	1980	1	2.5
50958	1980	2	6.2
50958	1980	3	0.6
50958	1980	4	52
50958	1980	5	38.4
50958	1980	6	100.9
50958	1980	7	113.6
50958	1980	8	51.4
50958	1980	9	105
50958	1980	10	45.7
50958	1980	11	4.6
50958	1980	12	2.3
50958	1981	1	0.5
50958	1981	2	1.8
50958	1981	3	12.8
50958	1981	4	5.8
50958	1981	5	47.3
50958	1981	6	78.7
50958	1981	7	125.8
50958	1981	8	240.8
50958	1981	9	31.6
50958	1981	10	38.9
50958	1981	11	6.4
50958	1981	12	1.4
50958	1982	1	3.4
50958	1982	2	10.3
50958	1982	3	9.7
50958	1982	4	16.5
50958	1982	5	25.9
50958	1982	6	23.5
50958	1982	7	75.2
50958	1982	8	172.1
50958	1982	9	32.8
50958	1982	10	24
50958	1982	11	3.5
50958	1982	12	3.6
50958	1983	1	0.5
50958	1983	2	1.9
50958	1983	3	0
50958	1983	4	36.9
50958	1983	5	38.6
50958	1983	6	117.2
50958	1983	7	150.3
50958	1983	8	59.9
50958	1983	9	137.9
50958	1983	10	3.3
50958	1983	11	18.6
50958	1983	12	2.6
50958	1984	1	3.6
50958	1984	2	4.9
50958	1984	3	19.4
50958	1984	4	15.9
50958	1984	5	27.3
50958	1984	6	105.3
50958	1984	7	162
50958	1984	8	205.7
50958	1984	9	63.3
50958	1984	10	19.2
50958	1984	11	3.7
50958	1984	12	1.2
50958	1985	1	6.2
50958	1985	2	6.3
50958	1985	3	7.5
50958	1985	4	15.7
50958	1985	5	20.4
50958	1985	6	62.4
50958	1985	7	245.3
50958	1985	8	281.6
50958	1985	9	44
50958	1985	10	28.9
50958	1985	11	20.4
50958	1985	12	4.3
50958	1986	1	1.3
50958	1986	2	2.7
50958	1986	3	9.9
50958	1986	4	6.6
50958	1986	5	15.2
50958	1986	6	69.4
50958	1986	7	173.4
50958	1986	8	171.9
50958	1986	9	78.8
50958	1986	10	4.1
50958	1986	11	6.6
50958	1986	12	2.6
50958	1987	1	5
50958	1987	2	1.7
50958	1987	3	9.4
50958	1987	4	2.5
50958	1987	5	36.3
50958	1987	6	65.9
50958	1987	7	254.3
50958	1987	8	218.7
50958	1987	9	107.3
50958	1987	10	20
50958	1987	11	20.2
50958	1987	12	3
50958	1988	1	5.9
50958	1988	2	2.7
50958	1988	3	2.3
50958	1988	4	49.2
50958	1988	5	83.3
50958	1988	6	54.8
50958	1988	7	249.6
50958	1988	8	184.6
50958	1988	9	101.8
50958	1988	10	10.5
50958	1988	11	11
50958	1988	12	5.9
50958	1989	1	2.2
50958	1989	2	2.8
50958	1989	3	2.1
50958	1989	4	10
50958	1989	5	23.2
50958	1989	6	110.8
50958	1989	7	136.1
50958	1989	8	7.4
50958	1989	9	81.4
50958	1989	10	25.5
50958	1989	11	5.4
50958	1989	12	5.3
50958	1990	1	2.7
50958	1990	2	11.5
50958	1990	3	18.3
50958	1990	4	10
50958	1990	5	34.9
50958	1990	6	82.9
50958	1990	7	129.6
50958	1990	8	74.4
50958	1990	9	43.8
50958	1990	10	6.4
50958	1990	11	4.1
50958	1990	12	3.7
50958	1991	1	1.9
50958	1991	2	2
50958	1991	3	1.7
50958	1991	4	49.7
50958	1991	5	39.1
50958	1991	6	141.1
50958	1991	7	225.3
50958	1991	8	74.9
50958	1991	9	75.8
50958	1991	10	13.1
50958	1991	11	10
50958	1991	12	3.3
50958	1992	1	1.4
50958	1992	2	2.6
50958	1992	3	5.5
50958	1992	4	10.6
50958	1992	5	35.1
50958	1992	6	84.3
50958	1992	7	175.4
50958	1992	8	181.9
50958	1992	9	39.2
50958	1992	10	39.8
50958	1992	11	21.4
50958	1992	12	4
50958	1993	1	0.7
50958	1993	2	7
50958	1993	3	0.8
50958	1993	4	23.3
50958	1993	5	20.7
50958	1993	6	139.1
50958	1993	7	110.6
50958	1993	8	80.8
50958	1993	9	74.5
50958	1993	10	46.5
50958	1993	11	10.5
50958	1993	12	12.2
50958	1994	1	2.7
50958	1994	2	0.3
50958	1994	3	9.7
50958	1994	4	1
50958	1994	5	67.1
50958	1994	6	113.7
50958	1994	7	441.2
50958	1994	8	127.8
50958	1994	9	95.2
50958	1994	10	24.1
50958	1994	11	4.1
50958	1994	12	8.1
50958	1995	1	2
50958	1995	2	0
50958	1995	3	2.9
50958	1995	4	18.3
50958	1995	5	42.8
50958	1995	6	34.7
50958	1995	7	152.4
50958	1995	8	67.9
50958	1995	9	63.5
50958	1995	10	56.3
50958	1995	11	3.7
50958	1995	12	0.8
50958	1996	1	0.1
50958	1996	2	0
50958	1996	3	18.8
50958	1996	4	16.3
50958	1996	5	44
50958	1996	6	57
50958	1996	7	123.7
50958	1996	8	94.1
50958	1996	9	32.3
50958	1996	10	23.9
50958	1996	11	37.8
50958	1996	12	0.5
50958	1997	1	4.8
50958	1997	2	0.2
50958	1997	3	4.5
50958	1997	4	13.2
50958	1997	5	46
50958	1997	6	38.6
50958	1997	7	87.3
50958	1997	8	195.6
50958	1997	9	19.5
50958	1997	10	15.8
50958	1997	11	3
50958	1997	12	1.5
50958	1998	1	2.5
50958	1998	2	3.5
50958	1998	3	18.5
50958	1998	4	7.1
50958	1998	5	65.2
50958	1998	6	168.9
50958	1998	7	109.4
50958	1998	8	222.6
50958	1998	9	61.9
50958	1998	10	25.1
50958	1998	11	15.4
50958	1998	12	4.4
50958	1999	1	3.4
50958	1999	2	7.2
50958	1999	3	25.7
50958	1999	4	14.4
50958	1999	5	32
50958	1999	6	73.7
50958	1999	7	100.9
50958	1999	8	99.5
50958	1999	9	3.1
50958	1999	10	22.7
50958	1999	11	7.2
50958	1999	12	5.8
50958	2000	1	12.7
50958	2000	2	4.6
50958	2000	3	7.3
50958	2000	4	33.2
50958	2000	5	82.7
50958	2000	6	47.4
50958	2000	7	92
50958	2000	8	113.3
50958	2000	9	30.5
50958	2000	10	46.5
50958	2000	11	8.1
50958	2000	12	12.8
50958	2001	1	5.7
50958	2001	2	1.6
50958	2001	3	12.2
50958	2001	4	6.3
50958	2001	5	12.7
50958	2001	6	42.4
50958	2001	7	121.5
50958	2001	8	46
50958	2001	9	44.8
50958	2001	10	29.3
50958	2001	11	4.2
50958	2001	12	2.2
50958	2002	1	8.7
50958	2002	2	0.7
50958	2002	3	0.2
50958	2002	4	46.4
50958	2002	5	21.8
50958	2002	6	89
50958	2002	7	190.6
50958	2002	8	108
50958	2002	9	5.2
50958	2002	10	28.1
50958	2002	11	7.8
50958	2002	12	2.8
50958	2003	1	0.6
50958	2003	2	1.7
50958	2003	3	5.4
50958	2003	4	5.7
50958	2003	5	23.7
50958	2003	6	88.2
50958	2003	7	315.6
50958	2003	8	104.9
50958	2003	9	54.2
50958	2003	10	33
50958	2003	11	12.2
50958	2003	12	3
50958	2004	1	0.7
50958	2004	2	4.5
50958	2004	3	15
50958	2004	4	8.4
50958	2004	5	48.6
50958	2004	6	27.1
50958	2004	7	143.8
50958	2004	8	62.2
50958	2004	9	58.4
50958	2004	10	11.1
50958	2004	11	33.5
50958	2004	12	21.6
50958	2005	1	6.6
50958	2005	2	1.2
50958	2005	3	5.2
50958	2005	4	69.9
50958	2005	5	24.2
50958	2005	6	126.8
50958	2005	7	81.4
50958	2005	8	87.2
50958	2005	9	61.2
50958	2005	10	13.9
50958	2005	11	13.6
50958	2005	12	2.9
50958	2006	1	5.7
50958	2006	2	0.5
50958	2006	3	3.6
50958	2006	4	8.9
50958	2006	5	24
50958	2006	6	159.3
50958	2006	7	170
50958	2006	8	96.6
50958	2006	9	63.5
50958	2006	10	36.3
50958	2006	11	12.6
50958	2006	12	1
50958	2007	1	5.9
50958	2007	2	5.1
50958	2007	3	33.2
50958	2007	4	8.6
50958	2007	5	82.8
50958	2007	6	80.6
50958	2007	7	68.5
50958	2007	8	53
50958	2007	9	71.3
50958	2007	10	9.5
50958	2007	11	1.9
50958	2007	12	6.2
50958	2008	1	0.1
50958	2008	2	0
50958	2008	3	16.2
50958	2008	4	28.1
50958	2008	5	72.9
50958	2008	6	39.9
50958	2008	7	127.6
50958	2008	8	35
50958	2008	9	54.3
50958	2008	10	19.4
50958	2008	11	16
50958	2008	12	4.4
50958	2009	1	5
50958	2009	2	1
50958	2009	3	17.7
50958	2009	4	35.5
50958	2009	5	35.7
50958	2009	6	132.4
50958	2009	7	80.5
50958	2009	8	48.9
50958	2009	9	47.3
50958	2009	10	29
50958	2009	11	9.5
50958	2009	12	10.9
50958	2010	1	3.7
50958	2010	2	27.8
50958	2010	3	37.2
50958	2010	4	30.1
50958	2010	5	113.7
50958	2010	6	22
50958	2010	7	179.9
50958	2010	8	77.6
50958	2010	9	9.5
50958	2010	10	15.7
50958	2010	11	22.8
50958	2010	12	13.2
50958	2011	1	3
50958	2011	2	5.1
50958	2011	3	1.7
50958	2011	4	24.2
50958	2011	5	82.1
50958	2011	6	39.1
50958	2011	7	88.4
50958	2011	8	61.2
50958	2011	9	23
50958	2011	10	24.8
50958	2011	11	10.8
50958	2011	12	0.1
50958	2012	1	0
50958	2012	2	2
50958	2012	3	27.1
50958	2012	4	35.8
50958	2012	5	46.7
50958	2012	6	149.8
50958	2012	7	127.6
50958	2012	8	157.8
50958	2012	9	89
50958	2012	10	21.3
50958	2012	11	31.9
50958	2012	12	10.8
50958	2013	1	1.4
50958	2013	2	11
50958	2013	3	10.1
50958	2013	4	21
50958	2013	5	80.1
50958	2013	6	130.9
50958	2013	7	217.6
50958	2013	8	129.6
50958	2013	9	20.9
50958	2013	10	62.5
50958	2013	11	41.6
50958	2013	12	7.2
50958	2014	1	1.4
50958	2014	2	3.8
50958	2014	3	4.1
50958	2014	4	9.3
50958	2014	5	117.4
50958	2014	6	78.5
50958	2014	7	87.7
50958	2014	8	98.9
50958	2014	9	50.2
50958	2014	10	21.5
50958	2014	11	4.8
50958	2014	12	15.7
