# Supplementary material for: Spatial and temporal characteristics of drought and its correlation with climate indices in Northeast China
Source: PLoS One. 2021 Nov 18;16(11):e0259774. doi: 10.1371/journal.pone.0259774 (PMC8601439; doi:10.1371/journal.pone.0259774)
Supplement: S1 File — (ZIP) [file pone.0259774.s001.zip › Raw data(Including precipitation and evapotranspiration data of each station)/50960.xlsx]

## Sheet: Monthly evapotranspiration
stationID	YEAR	MONTH	DATA
50960	1970	1	4.2579
50960	1970	2	12.832
50960	1970	3	33.305
50960	1970	4	118.12
50960	1970	5	142.86
50960	1970	6	171.54
50960	1970	7	126.85
50960	1970	8	117.86
50960	1970	9	77.832
50960	1970	10	71.431
50960	1970	11	26.909
50960	1970	12	13.439
50960	1971	1	13.325
50960	1971	2	13.518
50960	1971	3	53.472
50960	1971	4	140.58
50960	1971	5	113.37
50960	1971	6	138.05
50960	1971	7	115.45
50960	1971	8	105.71
50960	1971	9	67.882
50960	1971	10	61.099
50960	1971	11	29.112
50960	1971	12	18.23
50960	1972	1	13.538
50960	1972	2	14.305
50960	1972	3	58.725
50960	1972	4	114.42
50960	1972	5	170.86
50960	1972	6	145.4
50960	1972	7	153.35
50960	1972	8	125.54
50960	1972	9	70.159
50960	1972	10	42.525
50960	1972	11	20.21
50960	1972	12	8.7376
50960	1973	1	6.2627
50960	1973	2	13.796
50960	1973	3	35.492
50960	1973	4	83.388
50960	1973	5	147.13
50960	1973	6	153.21
50960	1973	7	140.1
50960	1973	8	113.41
50960	1973	9	89.965
50960	1973	10	69.828
50960	1973	11	34.005
50960	1973	12	11.806
50960	1974	1	7.759
50960	1974	2	13.273
50960	1974	3	36.739
50960	1974	4	88.923
50960	1974	5	163.71
50960	1974	6	100.99
50960	1974	7	153.87
50960	1974	8	117.52
50960	1974	9	78.632
50960	1974	10	57.648
50960	1974	11	28.854
50960	1974	12	9.6746
50960	1975	1	11.412
50960	1975	2	18.685
50960	1975	3	56.274
50960	1975	4	136.71
50960	1975	5	139.08
50960	1975	6	135.93
50960	1975	7	126.72
50960	1975	8	140.69
50960	1975	9	111.39
50960	1975	10	64.124
50960	1975	11	29.83
50960	1975	12	12.561
50960	1976	1	13.161
50960	1976	2	22.258
50960	1976	3	52.375
50960	1976	4	92.325
50960	1976	5	159.74
50960	1976	6	152.2
50960	1976	7	186.58
50960	1976	8	121.23
50960	1976	9	89.202
50960	1976	10	65.536
50960	1976	11	16.626
50960	1976	12	6.6598
50960	1977	1	4.9264
50960	1977	2	12.517
50960	1977	3	49.77
50960	1977	4	103.84
50960	1977	5	174.42
50960	1977	6	130.34
50960	1977	7	137.76
50960	1977	8	125.98
50960	1977	9	116.46
50960	1977	10	76.279
50960	1977	11	21.527
50960	1977	12	6.9169
50960	1978	1	7.2098
50960	1978	2	11.814
50960	1978	3	47.001
50960	1978	4	99.423
50960	1978	5	142.17
50960	1978	6	159.57
50960	1978	7	144.21
50960	1978	8	109.86
50960	1978	9	104.61
50960	1978	10	51.147
50960	1978	11	27.911
50960	1978	12	11.358
50960	1979	1	12.032
50960	1979	2	15.254
50960	1979	3	45.108
50960	1979	4	74.24
50960	1979	5	169.36
50960	1979	6	143.6
50960	1979	7	142.62
50960	1979	8	118.05
50960	1979	9	91.666
50960	1979	10	65.515
50960	1979	11	24.989
50960	1979	12	16.009
50960	1980	1	7.3159
50960	1980	2	15.602
50960	1980	3	62.178
50960	1980	4	78.693
50960	1980	5	172.92
50960	1980	6	140.87
50960	1980	7	133.78
50960	1980	8	111.96
50960	1980	9	81.516
50960	1980	10	42.903
50960	1980	11	19.35
50960	1980	12	9.7435
50960	1981	1	7.8194
50960	1981	2	12.668
50960	1981	3	39.017
50960	1981	4	108.55
50960	1981	5	129.33
50960	1981	6	140.87
50960	1981	7	135.59
50960	1981	8	100.41
50960	1981	9	83.592
50960	1981	10	50.454
50960	1981	11	19.769
50960	1981	12	13.35
50960	1982	1	11.131
50960	1982	2	17.909
50960	1982	3	46.399
50960	1982	4	119.6
50960	1982	5	152
50960	1982	6	187.58
50960	1982	7	181.35
50960	1982	8	126.86
50960	1982	9	95.334
50960	1982	10	66.99
50960	1982	11	24.62
50960	1982	12	13.873
50960	1983	1	13.397
50960	1983	2	13.866
50960	1983	3	64.776
50960	1983	4	123.72
50960	1983	5	134.74
50960	1983	6	95.945
50960	1983	7	119.52
50960	1983	8	120.25
50960	1983	9	84.244
50960	1983	10	61.82
50960	1983	11	30.227
50960	1983	12	11.372
50960	1984	1	6.3258
50960	1984	2	12.968
50960	1984	3	31.604
50960	1984	4	89.524
50960	1984	5	140.5
50960	1984	6	146.12
50960	1984	7	128.4
50960	1984	8	110.48
50960	1984	9	83.393
50960	1984	10	50.494
50960	1984	11	33.193
50960	1984	12	11.163
50960	1985	1	6.7023
50960	1985	2	10.037
50960	1985	3	48.249
50960	1985	4	97.599
50960	1985	5	169.8
50960	1985	6	146.88
50960	1985	7	114.58
50960	1985	8	101.82
50960	1985	9	76.303
50960	1985	10	62.35
50960	1985	11	22.644
50960	1985	12	6.751
50960	1986	1	6.848
50960	1986	2	12.701
50960	1986	3	41.525
50960	1986	4	94.075
50960	1986	5	149.87
50960	1986	6	140.34
50960	1986	7	124.26
50960	1986	8	105.89
50960	1986	9	73.182
50960	1986	10	51.475
50960	1986	11	25.383
50960	1986	12	12.011
50960	1987	1	7.658
50960	1987	2	16.252
50960	1987	3	35.909
50960	1987	4	97.616
50960	1987	5	141.47
50960	1987	6	155.65
50960	1987	7	117.08
50960	1987	8	98.704
50960	1987	9	80.44
50960	1987	10	61.009
50960	1987	11	20.241
50960	1987	12	12.221
50960	1988	1	14.19
50960	1988	2	13.217
50960	1988	3	44.614
50960	1988	4	84.69
50960	1988	5	108.72
50960	1988	6	141.53
50960	1988	7	117.43
50960	1988	8	103.88
50960	1988	9	68.292
50960	1988	10	51.038
50960	1988	11	28.582
50960	1988	12	7.8452
50960	1989	1	9.2344
50960	1989	2	17.041
50960	1989	3	53.138
50960	1989	4	107.66
50960	1989	5	144.9
50960	1989	6	128.18
50960	1989	7	126.23
50960	1989	8	129.26
50960	1989	9	75.735
50960	1989	10	54.619
50960	1989	11	23.401
50960	1989	12	10.231
50960	1990	1	6.4956
50960	1990	2	13.473
50960	1990	3	55.594
50960	1990	4	92.848
50960	1990	5	134.34
50960	1990	6	133.78
50960	1990	7	137.94
50960	1990	8	117.22
50960	1990	9	79.917
50960	1990	10	74.465
50960	1990	11	31.451
50960	1990	12	17.276
50960	1991	1	7.0851
50960	1991	2	16.728
50960	1991	3	50.574
50960	1991	4	92.979
50960	1991	5	146.06
50960	1991	6	128.53
50960	1991	7	111.06
50960	1991	8	120.84
50960	1991	9	76.402
50960	1991	10	52.385
50960	1991	11	28.593
50960	1991	12	10.402
50960	1992	1	8.4092
50960	1992	2	20.365
50960	1992	3	53.672
50960	1992	4	92.575
50960	1992	5	127.53
50960	1992	6	121.78
50960	1992	7	144.09
50960	1992	8	104.78
50960	1992	9	77.229
50960	1992	10	52.656
50960	1992	11	22.66
50960	1992	12	6.8498
50960	1993	1	7.8405
50960	1993	2	18.379
50960	1993	3	53.56
50960	1993	4	93.903
50960	1993	5	150.72
50960	1993	6	106.46
50960	1993	7	125.55
50960	1993	8	106.37
50960	1993	9	82.044
50960	1993	10	61.492
50960	1993	11	17.487
50960	1993	12	9.3762
50960	1994	1	6.484
50960	1994	2	15.626
50960	1994	3	39.44
50960	1994	4	113.02
50960	1994	5	122.71
50960	1994	6	142.97
50960	1994	7	133.47
50960	1994	8	108.27
50960	1994	9	70.432
50960	1994	10	50.598
50960	1994	11	35.478
50960	1994	12	7.3509
50960	1995	1	11.366
50960	1995	2	14.942
50960	1995	3	43.509
50960	1995	4	90.114
50960	1995	5	126.14
50960	1995	6	138.12
50960	1995	7	140.05
50960	1995	8	117.65
50960	1995	9	86.561
50960	1995	10	48.551
50960	1995	11	30.56
50960	1995	12	7.9298
50960	1996	1	12.671
50960	1996	2	27.59
50960	1996	3	52.392
50960	1996	4	98.612
50960	1996	5	147.4
50960	1996	6	157.21
50960	1996	7	125.07
50960	1996	8	106.43
50960	1996	9	79.276
50960	1996	10	49.905
50960	1996	11	21.127
50960	1996	12	9.7464
50960	1997	1	8.7573
50960	1997	2	19.395
50960	1997	3	49.682
50960	1997	4	103.09
50960	1997	5	122.13
50960	1997	6	156.32
50960	1997	7	154.27
50960	1997	8	107.86
50960	1997	9	88.835
50960	1997	10	49.343
50960	1997	11	34.626
50960	1997	12	16.889
50960	1998	1	8.521
50960	1998	2	24.529
50960	1998	3	64.695
50960	1998	4	118.71
50960	1998	5	151.87
50960	1998	6	135.21
50960	1998	7	135.57
50960	1998	8	88.861
50960	1998	9	80.464
50960	1998	10	59.441
50960	1998	11	14.164
50960	1998	12	9.3171
50960	1999	1	14.642
50960	1999	2	23.266
50960	1999	3	35.492
50960	1999	4	82.156
50960	1999	5	118.83
50960	1999	6	129.8
50960	1999	7	138.95
50960	1999	8	115.19
50960	1999	9	92.922
50960	1999	10	65.263
50960	1999	11	28.626
50960	1999	12	10.624
50960	2000	1	6.0247
50960	2000	2	12.148
50960	2000	3	48.532
50960	2000	4	78.094
50960	2000	5	121.04
50960	2000	6	166.45
50960	2000	7	153.34
50960	2000	8	107.08
50960	2000	9	83.24
50960	2000	10	58.572
50960	2000	11	23.879
50960	2000	12	4.7601
50960	2001	1	4.6876
50960	2001	2	14.008
50960	2001	3	32.809
50960	2001	4	108.2
50960	2001	5	145.42
50960	2001	6	166.77
50960	2001	7	149.75
50960	2001	8	108.95
50960	2001	9	97.242
50960	2001	10	64.258
50960	2001	11	34.35
50960	2001	12	13.558
50960	2002	1	8.2103
50960	2002	2	23.74
50960	2002	3	74.583
50960	2002	4	93.811
50960	2002	5	149.21
50960	2002	6	130.7
50960	2002	7	130.94
50960	2002	8	98.636
50960	2002	9	95.035
50960	2002	10	39.691
50960	2002	11	13.327
50960	2002	12	9.3347
50960	2003	1	8.5084
50960	2003	2	17.241
50960	2003	3	54.976
50960	2003	4	106.86
50960	2003	5	145.48
50960	2003	6	129.31
50960	2003	7	113.01
50960	2003	8	106.42
50960	2003	9	84.483
50960	2003	10	50.899
50960	2003	11	25.403
50960	2003	12	8.7874
50960	2004	1	8.3277
50960	2004	2	17.577
50960	2004	3	54.908
50960	2004	4	93.178
50960	2004	5	137.91
50960	2004	6	172.15
50960	2004	7	126.77
50960	2004	8	118.19
50960	2004	9	86.16
50960	2004	10	61.545
50960	2004	11	23.887
50960	2004	12	7.3646
50960	2005	1	7.0638
50960	2005	2	11.2
50960	2005	3	45.543
50960	2005	4	81.121
50960	2005	5	126.8
50960	2005	6	141.26
50960	2005	7	117.05
50960	2005	8	111.12
50960	2005	9	85.456
50960	2005	10	73.33
50960	2005	11	27.669
50960	2005	12	6.6971
50960	2006	1	7.7758
50960	2006	2	19.331
50960	2006	3	43.268
50960	2006	4	81.453
50960	2006	5	156.4
50960	2006	6	120.28
50960	2006	7	136.45
50960	2006	8	113.64
50960	2006	9	86.357
50960	2006	10	53.033
50960	2006	11	23.444
50960	2006	12	9.7205
50960	2007	1	10.73
50960	2007	2	23.869
50960	2007	3	36.11
50960	2007	4	86.595
50960	2007	5	111.59
50960	2007	6	169.24
50960	2007	7	149.13
50960	2007	8	120.15
50960	2007	9	79.623
50960	2007	10	62.513
50960	2007	11	29.606
50960	2007	12	7.6435
50960	2008	1	8.3494
50960	2008	2	20.484
50960	2008	3	52.312
50960	2008	4	110.04
50960	2008	5	106.96
50960	2008	6	144.74
50960	2008	7	129.52
50960	2008	8	121.79
50960	2008	9	95.42
50960	2008	10	56.955
50960	2008	11	20.133
50960	2008	12	16.147
50960	2009	1	7.9692
50960	2009	2	16.452
50960	2009	3	34.214
50960	2009	4	94.437
50960	2009	5	171.02
50960	2009	6	109.66
50960	2009	7	123.3
50960	2009	8	119.88
50960	2009	9	80.617
50960	2009	10	45.688
50960	2009	11	21.666
50960	2009	12	5.7071
50960	2010	1	8.536
50960	2010	2	10.851
50960	2010	3	28.528
50960	2010	4	63.2
50960	2010	5	114.71
50960	2010	6	167.59
50960	2010	7	123.17
50960	2010	8	106.1
50960	2010	9	90.354
50960	2010	10	48.621
50960	2010	11	18.457
50960	2010	12	5.9755
50960	2011	1	4.7634
50960	2011	2	16.878
50960	2011	3	41.332
50960	2011	4	85.919
50960	2011	5	102.48
50960	2011	6	125.23
50960	2011	7	123.47
50960	2011	8	112.04
50960	2011	9	69.657
50960	2011	10	33.67
50960	2011	11	10.74
50960	2011	12	4.9798
50960	2012	1	4.9772
50960	2012	2	18.733
50960	2012	3	39.906
50960	2012	4	94.272
50960	2012	5	137.77
50960	2012	6	124.44
50960	2012	7	124.07
50960	2012	8	112.95
50960	2012	9	68.996
50960	2012	10	41.508
50960	2012	11	10.507
50960	2012	12	5.0994
50960	2013	1	5.2526
50960	2013	2	11.537
50960	2013	3	32.607
50960	2013	4	68.865
50960	2013	5	155.01
50960	2013	6	131.34
50960	2013	7	121.4
50960	2013	8	98.619
50960	2013	9	80.987
50960	2013	10	41.194
50960	2013	11	21.586
50960	2013	12	5.4827
50960	2014	1	8.2477
50960	2014	2	11.821
50960	2014	3	41.432
50960	2014	4	99.642
50960	2014	5	93.294
50960	2014	6	139.81
50960	2014	7	119.28
50960	2014	8	106.2
50960	2014	9	72.022
50960	2014	10	50.561
50960	2014	11	28.214
50960	2014	12	5.6834

## Sheet: Monthly precipitation 
stationID	YEAR	MONTH	DATA
50960	1970	1	2.7
50960	1970	2	4.4
50960	1970	3	7.9
50960	1970	4	5.9
50960	1970	5	64.7
50960	1970	6	51
50960	1970	7	173.9
50960	1970	8	37.9
50960	1970	9	69.8
50960	1970	10	11
50960	1970	11	4.6
50960	1970	12	1.1
50960	1971	1	2.6
50960	1971	2	7.7
50960	1971	3	0.8
50960	1971	4	6.1
50960	1971	5	92
50960	1971	6	44.9
50960	1971	7	261.5
50960	1971	8	58.1
50960	1971	9	105
50960	1971	10	24
50960	1971	11	5.7
50960	1971	12	6.9
50960	1972	1	1
50960	1972	2	4.6
50960	1972	3	3.8
50960	1972	4	6.6
50960	1972	5	37.5
50960	1972	6	47.4
50960	1972	7	151
50960	1972	8	98
50960	1972	9	31
50960	1972	10	87.4
50960	1972	11	11.9
50960	1972	12	6.2
50960	1973	1	1
50960	1973	2	13.7
50960	1973	3	12.3
50960	1973	4	10.3
50960	1973	5	54
50960	1973	6	45.1
50960	1973	7	265.3
50960	1973	8	148.4
50960	1973	9	25.3
50960	1973	10	28.7
50960	1973	11	2.7
50960	1973	12	5.9
50960	1974	1	3.1
50960	1974	2	5.9
50960	1974	3	11.1
50960	1974	4	8.4
50960	1974	5	25.4
50960	1974	6	147.1
50960	1974	7	66.1
50960	1974	8	112.3
50960	1974	9	84.8
50960	1974	10	42.5
50960	1974	11	7.4
50960	1974	12	1.3
50960	1975	1	2
50960	1975	2	0.4
50960	1975	3	9.1
50960	1975	4	13
50960	1975	5	50
50960	1975	6	98.7
50960	1975	7	139.4
50960	1975	8	44
50960	1975	9	57.3
50960	1975	10	15.3
50960	1975	11	2.8
50960	1975	12	4.2
50960	1976	1	1.8
50960	1976	2	10.5
50960	1976	3	21.1
50960	1976	4	37.9
50960	1976	5	38.6
50960	1976	6	34.5
50960	1976	7	21.9
50960	1976	8	101.7
50960	1976	9	92.6
50960	1976	10	18.8
50960	1976	11	12.2
50960	1976	12	6.7
50960	1977	1	0.9
50960	1977	2	2.1
50960	1977	3	11.6
50960	1977	4	10.4
50960	1977	5	70.6
50960	1977	6	98.3
50960	1977	7	176.4
50960	1977	8	77.4
50960	1977	9	30.6
50960	1977	10	47.6
50960	1977	11	14.5
50960	1977	12	14.4
50960	1978	1	2
50960	1978	2	2.6
50960	1978	3	5.6
50960	1978	4	70.9
50960	1978	5	67.1
50960	1978	6	138.5
50960	1978	7	122.6
50960	1978	8	137.6
50960	1978	9	20
50960	1978	10	35.2
50960	1978	11	5.7
50960	1978	12	7.5
50960	1979	1	1.4
50960	1979	2	4.6
50960	1979	3	10.3
50960	1979	4	29.1
50960	1979	5	18.6
50960	1979	6	88
50960	1979	7	170.2
50960	1979	8	69.2
50960	1979	9	72.9
50960	1979	10	14.6
50960	1979	11	8.9
50960	1979	12	6.1
50960	1980	1	6.2
50960	1980	2	4.2
50960	1980	3	2.3
50960	1980	4	64.9
50960	1980	5	36.6
50960	1980	6	196.6
50960	1980	7	101.3
50960	1980	8	97
50960	1980	9	95
50960	1980	10	65.1
50960	1980	11	7.9
50960	1980	12	4.2
50960	1981	1	1.1
50960	1981	2	3
50960	1981	3	14.3
50960	1981	4	6.2
50960	1981	5	59.5
50960	1981	6	110.6
50960	1981	7	134.3
50960	1981	8	342.7
50960	1981	9	35
50960	1981	10	33.7
50960	1981	11	7.8
50960	1981	12	2.2
50960	1982	1	4
50960	1982	2	9.8
50960	1982	3	16.5
50960	1982	4	20.8
50960	1982	5	30.1
50960	1982	6	16.6
50960	1982	7	63.6
50960	1982	8	191.5
50960	1982	9	34.4
50960	1982	10	52.2
50960	1982	11	6.5
50960	1982	12	4.7
50960	1983	1	0.8
50960	1983	2	3.3
50960	1983	3	1.2
50960	1983	4	35.7
50960	1983	5	49.2
50960	1983	6	128.3
50960	1983	7	216.8
50960	1983	8	74.8
50960	1983	9	79.4
50960	1983	10	6.6
50960	1983	11	15.5
50960	1983	12	5.3
50960	1984	1	1.1
50960	1984	2	4.5
50960	1984	3	10.6
50960	1984	4	16.6
50960	1984	5	36
50960	1984	6	106.5
50960	1984	7	214.1
50960	1984	8	239.4
50960	1984	9	51
50960	1984	10	30
50960	1984	11	4.1
50960	1984	12	1.1
50960	1985	1	7.6
50960	1985	2	8.2
50960	1985	3	11.3
50960	1985	4	7
50960	1985	5	33.3
50960	1985	6	90.5
50960	1985	7	213.6
50960	1985	8	273.4
50960	1985	9	48.4
50960	1985	10	42.8
50960	1985	11	13.5
50960	1985	12	5.3
50960	1986	1	2.5
50960	1986	2	2.4
50960	1986	3	8.6
50960	1986	4	13.4
50960	1986	5	31.3
50960	1986	6	78.5
50960	1986	7	52.2
50960	1986	8	154.2
50960	1986	9	80.8
50960	1986	10	6.9
50960	1986	11	6.2
50960	1986	12	5.7
50960	1987	1	7.8
50960	1987	2	2.1
50960	1987	3	8.1
50960	1987	4	2.4
50960	1987	5	56.1
50960	1987	6	60
50960	1987	7	251.6
50960	1987	8	249.3
50960	1987	9	97.2
50960	1987	10	35.2
50960	1987	11	23.5
50960	1987	12	3.4
50960	1988	1	6.4
50960	1988	2	3.3
50960	1988	3	3.4
50960	1988	4	47.1
50960	1988	5	96
50960	1988	6	59
50960	1988	7	292.8
50960	1988	8	132.4
50960	1988	9	101
50960	1988	10	13.4
50960	1988	11	22.6
50960	1988	12	7.9
50960	1989	1	4.8
50960	1989	2	3.5
50960	1989	3	2.5
50960	1989	4	12.1
50960	1989	5	25.1
50960	1989	6	84.3
50960	1989	7	123.7
50960	1989	8	14.5
50960	1989	9	67.9
50960	1989	10	23
50960	1989	11	5.7
50960	1989	12	8.3
50960	1990	1	2.3
50960	1990	2	7.6
50960	1990	3	18.2
50960	1990	4	10.7
50960	1990	5	29.4
50960	1990	6	151.2
50960	1990	7	174.8
50960	1990	8	84.9
50960	1990	9	36.3
50960	1990	10	12.9
50960	1990	11	7.7
50960	1990	12	6.4
50960	1991	1	1.2
50960	1991	2	5.9
50960	1991	3	5.4
50960	1991	4	46.9
50960	1991	5	51.8
50960	1991	6	102
50960	1991	7	259.5
50960	1991	8	33.8
50960	1991	9	113.3
50960	1991	10	13.5
50960	1991	11	12.3
50960	1991	12	6.5
50960	1992	1	1
50960	1992	2	2.4
50960	1992	3	6.9
50960	1992	4	16.1
50960	1992	5	35.9
50960	1992	6	85.7
50960	1992	7	167.6
50960	1992	8	93
50960	1992	9	70.1
50960	1992	10	37.1
50960	1992	11	21.1
50960	1992	12	3.6
50960	1993	1	1.9
50960	1993	2	8.8
50960	1993	3	0.4
50960	1993	4	20.5
50960	1993	5	18.4
50960	1993	6	118.9
50960	1993	7	85.3
50960	1993	8	57.3
50960	1993	9	121.2
50960	1993	10	51.9
50960	1993	11	15.2
50960	1993	12	14.1
50960	1994	1	3.5
50960	1994	2	1.5
50960	1994	3	15.9
50960	1994	4	1.4
50960	1994	5	101
50960	1994	6	87.4
50960	1994	7	412.6
50960	1994	8	194.1
50960	1994	9	113
50960	1994	10	35
50960	1994	11	3.2
50960	1994	12	10.1
50960	1995	1	1.8
50960	1995	2	0.6
50960	1995	3	4.3
50960	1995	4	16.6
50960	1995	5	48.9
50960	1995	6	34.2
50960	1995	7	256.5
50960	1995	8	109.9
50960	1995	9	58.8
50960	1995	10	58.6
50960	1995	11	9
50960	1995	12	3.6
50960	1996	1	0.2
50960	1996	2	0.2
50960	1996	3	19.5
50960	1996	4	13.4
50960	1996	5	26.6
50960	1996	6	97.5
50960	1996	7	137.3
50960	1996	8	116.5
50960	1996	9	37.1
50960	1996	10	28
50960	1996	11	36.3
50960	1996	12	2.3
50960	1997	1	8.6
50960	1997	2	5.9
50960	1997	3	6.1
50960	1997	4	9.4
50960	1997	5	82.1
50960	1997	6	35.5
50960	1997	7	186.2
50960	1997	8	184.7
50960	1997	9	14.8
50960	1997	10	24.3
50960	1997	11	2.3
50960	1997	12	3.4
50960	1998	1	2.4
50960	1998	2	2.2
50960	1998	3	26.1
50960	1998	4	13.6
50960	1998	5	79.4
50960	1998	6	113
50960	1998	7	124.1
50960	1998	8	192.9
50960	1998	9	73.8
50960	1998	10	16.5
50960	1998	11	17.6
50960	1998	12	5
50960	1999	1	5.5
50960	1999	2	7.3
50960	1999	3	22.3
50960	1999	4	19.3
50960	1999	5	63.7
50960	1999	6	72.6
50960	1999	7	88.9
50960	1999	8	98.7
50960	1999	9	4.7
50960	1999	10	33.4
50960	1999	11	12.2
50960	1999	12	8.5
50960	2000	1	10.6
50960	2000	2	4.4
50960	2000	3	10.9
50960	2000	4	26.5
50960	2000	5	66.7
50960	2000	6	37.6
50960	2000	7	145.4
50960	2000	8	173.6
50960	2000	9	34.5
50960	2000	10	43.7
50960	2000	11	9
50960	2000	12	13.4
50960	2001	1	6.2
50960	2001	2	1.1
50960	2001	3	23.2
50960	2001	4	5.1
50960	2001	5	25.9
50960	2001	6	54.8
50960	2001	7	100.8
50960	2001	8	66.7
50960	2001	9	28
50960	2001	10	36.8
50960	2001	11	5.1
50960	2001	12	4
50960	2002	1	10.3
50960	2002	2	2.4
50960	2002	3	1.6
50960	2002	4	49.9
50960	2002	5	61
50960	2002	6	112.4
50960	2002	7	147.3
50960	2002	8	179.2
50960	2002	9	4.5
50960	2002	10	42.8
50960	2002	11	7.1
50960	2002	12	2.3
50960	2003	1	3.4
50960	2003	2	3.6
50960	2003	3	5.6
50960	2003	4	12.2
50960	2003	5	13
50960	2003	6	112.1
50960	2003	7	193.5
50960	2003	8	112.7
50960	2003	9	78.9
50960	2003	10	38.5
50960	2003	11	12.6
50960	2003	12	1.8
50960	2004	1	0.8
50960	2004	2	4.8
50960	2004	3	9.9
50960	2004	4	4.6
50960	2004	5	76.4
50960	2004	6	43.6
50960	2004	7	160.9
50960	2004	8	62.5
50960	2004	9	47.6
50960	2004	10	19.8
50960	2004	11	25.5
50960	2004	12	20.8
50960	2005	1	6.4
50960	2005	2	3.1
50960	2005	3	8.2
50960	2005	4	27.1
50960	2005	5	45.4
50960	2005	6	135.9
50960	2005	7	256
50960	2005	8	52.4
50960	2005	9	60
50960	2005	10	13.8
50960	2005	11	8.4
50960	2005	12	4.2
50960	2006	1	7
50960	2006	2	1.4
50960	2006	3	10.6
50960	2006	4	15.5
50960	2006	5	9
50960	2006	6	126.3
50960	2006	7	205.7
50960	2006	8	63.2
50960	2006	9	49.8
50960	2006	10	26.2
50960	2006	11	10.7
50960	2006	12	1.4
50960	2007	1	7.4
50960	2007	2	5.6
50960	2007	3	31.4
50960	2007	4	39.5
50960	2007	5	81.4
50960	2007	6	53.6
50960	2007	7	60.1
50960	2007	8	65.9
50960	2007	9	45.6
50960	2007	10	7.2
50960	2007	11	2.6
50960	2007	12	4.1
50960	2008	1	0
50960	2008	2	0.6
50960	2008	3	19.8
50960	2008	4	16.1
50960	2008	5	69.8
50960	2008	6	68.1
50960	2008	7	99
50960	2008	8	51.8
50960	2008	9	67.2
50960	2008	10	17.2
50960	2008	11	14.4
50960	2008	12	2.9
50960	2009	1	3.2
50960	2009	2	2.9
50960	2009	3	27.2
50960	2009	4	37.8
50960	2009	5	22.3
50960	2009	6	177
50960	2009	7	73.3
50960	2009	8	102
50960	2009	9	58.6
50960	2009	10	31.9
50960	2009	11	6.2
50960	2009	12	10
50960	2010	1	2.5
50960	2010	2	23
50960	2010	3	28.3
50960	2010	4	39.6
50960	2010	5	129.5
50960	2010	6	88.6
50960	2010	7	146.2
50960	2010	8	62.7
50960	2010	9	16
50960	2010	10	15.7
50960	2010	11	28.8
50960	2010	12	17.5
50960	2011	1	1.3
50960	2011	2	3.6
50960	2011	3	0.2
50960	2011	4	30.7
50960	2011	5	100.4
50960	2011	6	47.7
50960	2011	7	121.5
50960	2011	8	89.4
50960	2011	9	22.2
50960	2011	10	45.2
50960	2011	11	6.3
50960	2011	12	1.1
50960	2012	1	0
50960	2012	2	1.6
50960	2012	3	15.9
50960	2012	4	35
50960	2012	5	41.8
50960	2012	6	133.2
50960	2012	7	132.7
50960	2012	8	131.1
50960	2012	9	118.1
50960	2012	10	28.8
50960	2012	11	28.7
50960	2012	12	16.9
50960	2013	1	3
50960	2013	2	17.1
50960	2013	3	21.3
50960	2013	4	14.1
50960	2013	5	51.8
50960	2013	6	78.3
50960	2013	7	162.1
50960	2013	8	206.3
50960	2013	9	38.3
50960	2013	10	52.7
50960	2013	11	59.1
50960	2013	12	6.4
50960	2014	1	3.5
50960	2014	2	2.5
50960	2014	3	3.6
50960	2014	4	3.5
50960	2014	5	124.4
50960	2014	6	97.7
50960	2014	7	142
50960	2014	8	45.5
50960	2014	9	57.6
50960	2014	10	25.3
50960	2014	11	7.2
50960	2014	12	20.8
