# Supplementary material for: Spatial and temporal characteristics of drought and its correlation with climate indices in Northeast China
Source: PLoS One. 2021 Nov 18;16(11):e0259774. doi: 10.1371/journal.pone.0259774 (PMC8601439; doi:10.1371/journal.pone.0259774)
Supplement: S1 File — (ZIP) [file pone.0259774.s001.zip › Raw data(Including precipitation and evapotranspiration data of each station)/50962.xlsx]

## Sheet: Monthly evapotranspiration
stationID	YEAR	MONTH	DATA
50962	1970	1	4.1587
50962	1970	2	9.6036
50962	1970	3	25.277
50962	1970	4	101.47
50962	1970	5	136.55
50962	1970	6	159.39
50962	1970	7	130.99
50962	1970	8	113.24
50962	1970	9	78.426
50962	1970	10	60.347
50962	1970	11	18.795
50962	1970	12	9.3503
50962	1971	1	8.3372
50962	1971	2	11.057
50962	1971	3	43.072
50962	1971	4	115.01
50962	1971	5	106.41
50962	1971	6	128.91
50962	1971	7	110.36
50962	1971	8	95.955
50962	1971	9	64.557
50962	1971	10	40.958
50962	1971	11	16.128
50962	1971	12	5.4792
50962	1972	1	6.0628
50962	1972	2	8.641
50962	1972	3	43.382
50962	1972	4	89.233
50962	1972	5	137.76
50962	1972	6	120.11
50962	1972	7	128.67
50962	1972	8	103.79
50962	1972	9	60.388
50962	1972	10	33.793
50962	1972	11	14.472
50962	1972	12	4.6239
50962	1973	1	4.0642
50962	1973	2	8.034
50962	1973	3	26.99
50962	1973	4	66.98
50962	1973	5	116.38
50962	1973	6	132.84
50962	1973	7	130.72
50962	1973	8	97.361
50962	1973	9	72.678
50962	1973	10	47.407
50962	1973	11	20.107
50962	1973	12	6.9441
50962	1974	1	4.9549
50962	1974	2	9.5061
50962	1974	3	30.12
50962	1974	4	73.528
50962	1974	5	131.21
50962	1974	6	91.482
50962	1974	7	153.4
50962	1974	8	103.97
50962	1974	9	63.89
50962	1974	10	38.432
50962	1974	11	17.429
50962	1974	12	5.6116
50962	1975	1	6.2274
50962	1975	2	12.252
50962	1975	3	42.582
50962	1975	4	98.189
50962	1975	5	121.4
50962	1975	6	123.25
50962	1975	7	116.41
50962	1975	8	122.06
50962	1975	9	84.522
50962	1975	10	46.969
50962	1975	11	20.522
50962	1975	12	4.091
50962	1976	1	5.8456
50962	1976	2	13.551
50962	1976	3	39.927
50962	1976	4	75.893
50962	1976	5	127.53
50962	1976	6	138.78
50962	1976	7	153.53
50962	1976	8	107.79
50962	1976	9	65.838
50962	1976	10	44.786
50962	1976	11	11.699
50962	1976	12	4.5984
50962	1977	1	2.7442
50962	1977	2	8.5776
50962	1977	3	39.704
50962	1977	4	88.341
50962	1977	5	133.33
50962	1977	6	117.08
50962	1977	7	127.6
50962	1977	8	107.25
50962	1977	9	85.952
50962	1977	10	45.793
50962	1977	11	15.704
50962	1977	12	4.5924
50962	1978	1	2.956
50962	1978	2	8.5298
50962	1978	3	39.186
50962	1978	4	80.731
50962	1978	5	118.35
50962	1978	6	143.72
50962	1978	7	132.45
50962	1978	8	101.12
50962	1978	9	88.699
50962	1978	10	41.895
50962	1978	11	21.791
50962	1978	12	6.8485
50962	1979	1	7.1627
50962	1979	2	11.479
50962	1979	3	37.21
50962	1979	4	68.223
50962	1979	5	152.73
50962	1979	6	129.51
50962	1979	7	124.72
50962	1979	8	109.19
50962	1979	9	75.319
50962	1979	10	52.641
50962	1979	11	18.786
50962	1979	12	9.2537
50962	1980	1	4.2025
50962	1980	2	10.443
50962	1980	3	46.58
50962	1980	4	66.932
50962	1980	5	144.24
50962	1980	6	120.33
50962	1980	7	119.97
50962	1980	8	104.99
50962	1980	9	64.21
50962	1980	10	33.058
50962	1980	11	11.572
50962	1980	12	5.9965
50962	1981	1	3.6105
50962	1981	2	7.4863
50962	1981	3	29.898
50962	1981	4	81.79
50962	1981	5	105
50962	1981	6	120.71
50962	1981	7	126.41
50962	1981	8	86.704
50962	1981	9	66.828
50962	1981	10	35.234
50962	1981	11	12.134
50962	1981	12	6.0721
50962	1982	1	6.7855
50962	1982	2	10.623
50962	1982	3	32.896
50962	1982	4	90.386
50962	1982	5	132.17
50962	1982	6	164.5
50962	1982	7	157.13
50962	1982	8	115.17
50962	1982	9	73.169
50962	1982	10	46.464
50962	1982	11	15.505
50962	1982	12	6.8896
50962	1983	1	5.9333
50962	1983	2	8.8011
50962	1983	3	49.379
50962	1983	4	92.116
50962	1983	5	116.06
50962	1983	6	86.573
50962	1983	7	109.66
50962	1983	8	109.59
50962	1983	9	71.437
50962	1983	10	43.83
50962	1983	11	16.373
50962	1983	12	6.5797
50962	1984	1	3.9468
50962	1984	2	8.9461
50962	1984	3	25.646
50962	1984	4	75.546
50962	1984	5	119.06
50962	1984	6	122.88
50962	1984	7	117.07
50962	1984	8	97.508
50962	1984	9	70.164
50962	1984	10	40.388
50962	1984	11	18.242
50962	1984	12	8.3575
50962	1985	1	4.2785
50962	1985	2	7.7837
50962	1985	3	35.743
50962	1985	4	82.022
50962	1985	5	135.5
50962	1985	6	131.58
50962	1985	7	107.17
50962	1985	8	92.907
50962	1985	9	67.043
50962	1985	10	46.308
50962	1985	11	17.722
50962	1985	12	3.8943
50962	1986	1	4.3539
50962	1986	2	8.9253
50962	1986	3	31.736
50962	1986	4	73.558
50962	1986	5	121.59
50962	1986	6	121.85
50962	1986	7	118.64
50962	1986	8	94.518
50962	1986	9	62.905
50962	1986	10	42.525
50962	1986	11	17.928
50962	1986	12	8.1669
50962	1987	1	5.9618
50962	1987	2	10.928
50962	1987	3	31.503
50962	1987	4	82.551
50962	1987	5	122.03
50962	1987	6	143.78
50962	1987	7	108.97
50962	1987	8	86.291
50962	1987	9	68.354
50962	1987	10	44.116
50962	1987	11	14.457
50962	1987	12	6.7463
50962	1988	1	6.9661
50962	1988	2	9.4964
50962	1988	3	35.143
50962	1988	4	67.755
50962	1988	5	92.848
50962	1988	6	139.71
50962	1988	7	119.14
50962	1988	8	97.058
50962	1988	9	69.143
50962	1988	10	43.202
50962	1988	11	22.008
50962	1988	12	4.8766
50962	1989	1	6.2194
50962	1989	2	11.223
50962	1989	3	45.145
50962	1989	4	88.585
50962	1989	5	133.38
50962	1989	6	112.29
50962	1989	7	118.22
50962	1989	8	123.99
50962	1989	9	69.735
50962	1989	10	48.725
50962	1989	11	16.987
50962	1989	12	8.0318
50962	1990	1	4.4857
50962	1990	2	11.247
50962	1990	3	45.093
50962	1990	4	81.39
50962	1990	5	120.67
50962	1990	6	116.76
50962	1990	7	133.67
50962	1990	8	106.29
50962	1990	9	66.609
50962	1990	10	47.971
50962	1990	11	24.433
50962	1990	12	11.925
50962	1991	1	5.5376
50962	1991	2	13.187
50962	1991	3	45.074
50962	1991	4	80.241
50962	1991	5	125.22
50962	1991	6	113.71
50962	1991	7	102.07
50962	1991	8	113.15
50962	1991	9	66.657
50962	1991	10	42.88
50962	1991	11	17.934
50962	1991	12	6.1985
50962	1992	1	4.9834
50962	1992	2	11.463
50962	1992	3	41.873
50962	1992	4	79.736
50962	1992	5	114.04
50962	1992	6	108.66
50962	1992	7	132.83
50962	1992	8	98.38
50962	1992	9	64.821
50962	1992	10	40.63
50962	1992	11	18.097
50962	1992	12	4.9299
50962	1993	1	5.2601
50962	1993	2	12.512
50962	1993	3	44.977
50962	1993	4	81.837
50962	1993	5	134.65
50962	1993	6	94.874
50962	1993	7	115.29
50962	1993	8	100.35
50962	1993	9	70.362
50962	1993	10	40.857
50962	1993	11	13.901
50962	1993	12	5.6742
50962	1994	1	3.9912
50962	1994	2	9.6904
50962	1994	3	29.464
50962	1994	4	88.657
50962	1994	5	102.26
50962	1994	6	134.09
50962	1994	7	122.81
50962	1994	8	98.175
50962	1994	9	64.518
50962	1994	10	38.72
50962	1994	11	27.92
50962	1994	12	4.52
50962	1995	1	5.1454
50962	1995	2	8.8951
50962	1995	3	39.475
50962	1995	4	73.404
50962	1995	5	111.39
50962	1995	6	136.08
50962	1995	7	121.53
50962	1995	8	108.31
50962	1995	9	73.914
50962	1995	10	37.461
50962	1995	11	20.935
50962	1995	12	4.2692
50962	1996	1	6.7866
50962	1996	2	18.665
50962	1996	3	43.507
50962	1996	4	81.858
50962	1996	5	116.2
50962	1996	6	130.45
50962	1996	7	124.59
50962	1996	8	101.24
50962	1996	9	70.433
50962	1996	10	45.655
50962	1996	11	13.63
50962	1996	12	4.4942
50962	1997	1	4.8272
50962	1997	2	11.062
50962	1997	3	37.372
50962	1997	4	84.24
50962	1997	5	113.04
50962	1997	6	130.89
50962	1997	7	146.31
50962	1997	8	101.77
50962	1997	9	75.772
50962	1997	10	38.052
50962	1997	11	18.607
50962	1997	12	6.9428
50962	1998	1	5.676
50962	1998	2	18.108
50962	1998	3	48.071
50962	1998	4	106.32
50962	1998	5	128.61
50962	1998	6	114.15
50962	1998	7	132.26
50962	1998	8	88.89
50962	1998	9	76.43
50962	1998	10	48.017
50962	1998	11	10.48
50962	1998	12	6.3068
50962	1999	1	7.0199
50962	1999	2	12.454
50962	1999	3	26.706
50962	1999	4	71.916
50962	1999	5	122.25
50962	1999	6	123.16
50962	1999	7	133.91
50962	1999	8	105.6
50962	1999	9	85.485
50962	1999	10	47.797
50962	1999	11	17.512
50962	1999	12	5.351
50962	2000	1	4.1111
50962	2000	2	8.0004
50962	2000	3	35.897
50962	2000	4	68.813
50962	2000	5	118.03
50962	2000	6	156.76
50962	2000	7	146.14
50962	2000	8	106
50962	2000	9	73.264
50962	2000	10	44.692
50962	2000	11	16.982
50962	2000	12	3.6652
50962	2001	1	2.9758
50962	2001	2	7.8693
50962	2001	3	25.415
50962	2001	4	82.494
50962	2001	5	124.63
50962	2001	6	160
50962	2001	7	138.23
50962	2001	8	101.98
50962	2001	9	80.105
50962	2001	10	46.729
50962	2001	11	18.142
50962	2001	12	7.2293
50962	2002	1	5.9797
50962	2002	2	13.896
50962	2002	3	50.002
50962	2002	4	75.608
50962	2002	5	132.18
50962	2002	6	121.22
50962	2002	7	119.07
50962	2002	8	90.911
50962	2002	9	79.544
50962	2002	10	36.56
50962	2002	11	10.223
50962	2002	12	4.5591
50962	2003	1	5.0077
50962	2003	2	12.235
50962	2003	3	42.201
50962	2003	4	88.39
50962	2003	5	127.55
50962	2003	6	117.61
50962	2003	7	108.39
50962	2003	8	95.854
50962	2003	9	73.182
50962	2003	10	38.471
50962	2003	11	16.311
50962	2003	12	2.983
50962	2004	1	4.4708
50962	2004	2	11.67
50962	2004	3	40.494
50962	2004	4	80.017
50962	2004	5	113.8
50962	2004	6	152.22
50962	2004	7	115.33
50962	2004	8	109.42
50962	2004	9	74.139
50962	2004	10	44.481
50962	2004	11	17.803
50962	2004	12	4.3575
50962	2005	1	4.8656
50962	2005	2	7.6735
50962	2005	3	38.148
50962	2005	4	66.037
50962	2005	5	107.08
50962	2005	6	125.86
50962	2005	7	109.25
50962	2005	8	103.48
50962	2005	9	74.028
50962	2005	10	52.844
50962	2005	11	19.052
50962	2005	12	5.8554
50962	2006	1	5.5467
50962	2006	2	13.605
50962	2006	3	38.219
50962	2006	4	70.973
50962	2006	5	138.52
50962	2006	6	115.09
50962	2006	7	129.14
50962	2006	8	106.9
50962	2006	9	73.571
50962	2006	10	44.463
50962	2006	11	17.303
50962	2006	12	6.2983
50962	2007	1	7.3887
50962	2007	2	16.15
50962	2007	3	33.325
50962	2007	4	76.931
50962	2007	5	106.4
50962	2007	6	153.4
50962	2007	7	140.81
50962	2007	8	109.89
50962	2007	9	67.21
50962	2007	10	45.448
50962	2007	11	20.862
50962	2007	12	6.4068
50962	2008	1	4.9107
50962	2008	2	15.488
50962	2008	3	44.92
50962	2008	4	87.118
50962	2008	5	101.89
50962	2008	6	136.48
50962	2008	7	125.32
50962	2008	8	113.63
50962	2008	9	77.445
50962	2008	10	44.889
50962	2008	11	13.05
50962	2008	12	8.3871
50962	2009	1	5.512
50962	2009	2	11.032
50962	2009	3	30.274
50962	2009	4	82.986
50962	2009	5	151.77
50962	2009	6	102.46
50962	2009	7	114.96
50962	2009	8	104.82
50962	2009	9	63.918
50962	2009	10	37.428
50962	2009	11	15.81
50962	2009	12	4.5308
50962	2010	1	5.8103
50962	2010	2	8.3157
50962	2010	3	21.818
50962	2010	4	53.75
50962	2010	5	98.527
50962	2010	6	152.71
50962	2010	7	118.07
50962	2010	8	94.204
50962	2010	9	77.496
50962	2010	10	35.777
50962	2010	11	13.015
50962	2010	12	5.282
50962	2011	1	3.2702
50962	2011	2	10.479
50962	2011	3	35.335
50962	2011	4	79.415
50962	2011	5	100.96
50962	2011	6	119.8
50962	2011	7	118.29
50962	2011	8	105.09
50962	2011	9	76.009
50962	2011	10	43.289
50962	2011	11	14.3
50962	2011	12	4.862
50962	2012	1	3.8521
50962	2012	2	12.783
50962	2012	3	36.379
50962	2012	4	79.906
50962	2012	5	125.59
50962	2012	6	118.67
50962	2012	7	121.97
50962	2012	8	106.58
50962	2012	9	60.711
50962	2012	10	35.627
50962	2012	11	10.122
50962	2012	12	3.5635
50962	2013	1	4.4925
50962	2013	2	9.1455
50962	2013	3	28.982
50962	2013	4	64.577
50962	2013	5	131.53
50962	2013	6	124.49
50962	2013	7	117.09
50962	2013	8	96.38
50962	2013	9	72.17
50962	2013	10	35.631
50962	2013	11	12.926
50962	2013	12	3.6896
50962	2014	1	5.8927
50962	2014	2	10.452
50962	2014	3	40.909
50962	2014	4	92.006
50962	2014	5	86.392
50962	2014	6	139.1
50962	2014	7	113.33
50962	2014	8	102.88
50962	2014	9	66.962
50962	2014	10	42.257
50962	2014	11	15.945
50962	2014	12	4.6095

## Sheet: Monthly precipitation 
stationID	YEAR	MONTH	DATA
50962	1970	1	2.5
50962	1970	2	4.6
50962	1970	3	3.5
50962	1970	4	1.7
50962	1970	5	60.9
50962	1970	6	39.4
50962	1970	7	197.8
50962	1970	8	40.7
50962	1970	9	77.1
50962	1970	10	11.1
50962	1970	11	7.8
50962	1970	12	0.9
50962	1971	1	2.7
50962	1971	2	10.7
50962	1971	3	1.4
50962	1971	4	5.4
50962	1971	5	114.8
50962	1971	6	72
50962	1971	7	290.3
50962	1971	8	64.7
50962	1971	9	84
50962	1971	10	28.5
50962	1971	11	10
50962	1971	12	7.5
50962	1972	1	0.3
50962	1972	2	4.5
50962	1972	3	3.6
50962	1972	4	3.3
50962	1972	5	37.7
50962	1972	6	119
50962	1972	7	133.2
50962	1972	8	122.7
50962	1972	9	39.4
50962	1972	10	88.8
50962	1972	11	15.3
50962	1972	12	6.6
50962	1973	1	3.1
50962	1973	2	13.5
50962	1973	3	11
50962	1973	4	19.8
50962	1973	5	73.4
50962	1973	6	96.2
50962	1973	7	202.2
50962	1973	8	190.8
50962	1973	9	20.9
50962	1973	10	15.3
50962	1973	11	1.7
50962	1973	12	5.4
50962	1974	1	4
50962	1974	2	6.4
50962	1974	3	14.1
50962	1974	4	7.1
50962	1974	5	29.9
50962	1974	6	186.3
50962	1974	7	48.4
50962	1974	8	153.3
50962	1974	9	72.3
50962	1974	10	37.2
50962	1974	11	9
50962	1974	12	0.9
50962	1975	1	2.1
50962	1975	2	0.6
50962	1975	3	6.8
50962	1975	4	19.6
50962	1975	5	48.7
50962	1975	6	199.3
50962	1975	7	148
50962	1975	8	32.3
50962	1975	9	58.5
50962	1975	10	17.7
50962	1975	11	8.5
50962	1975	12	5.1
50962	1976	1	2.6
50962	1976	2	13.1
50962	1976	3	16.8
50962	1976	4	43.5
50962	1976	5	38
50962	1976	6	52
50962	1976	7	58
50962	1976	8	119.2
50962	1976	9	61.8
50962	1976	10	19.4
50962	1976	11	11.1
50962	1976	12	9.4
50962	1977	1	1
50962	1977	2	4.8
50962	1977	3	14.4
50962	1977	4	19.2
50962	1977	5	91.1
50962	1977	6	72.3
50962	1977	7	176.8
50962	1977	8	46.8
50962	1977	9	49.4
50962	1977	10	61.8
50962	1977	11	20.2
50962	1977	12	17.5
50962	1978	1	2.3
50962	1978	2	2.4
50962	1978	3	3.3
50962	1978	4	80.1
50962	1978	5	58.3
50962	1978	6	129.5
50962	1978	7	174.8
50962	1978	8	125.6
50962	1978	9	11.2
50962	1978	10	37.3
50962	1978	11	12.5
50962	1978	12	10.3
50962	1979	1	5.5
50962	1979	2	4.4
50962	1979	3	3.2
50962	1979	4	23.2
50962	1979	5	15.9
50962	1979	6	74.6
50962	1979	7	120.1
50962	1979	8	47.4
50962	1979	9	70
50962	1979	10	17.1
50962	1979	11	11.4
50962	1979	12	6
50962	1980	1	5.8
50962	1980	2	3.3
50962	1980	3	2.3
50962	1980	4	46.4
50962	1980	5	64.9
50962	1980	6	137.9
50962	1980	7	135.4
50962	1980	8	128.9
50962	1980	9	114.7
50962	1980	10	59.4
50962	1980	11	13.9
50962	1980	12	4.7
50962	1981	1	1.2
50962	1981	2	2.5
50962	1981	3	12.7
50962	1981	4	10.3
50962	1981	5	77.7
50962	1981	6	132
50962	1981	7	174.3
50962	1981	8	210.8
50962	1981	9	29.5
50962	1981	10	35.2
50962	1981	11	5.6
50962	1981	12	2.8
50962	1982	1	3.5
50962	1982	2	13
50962	1982	3	11.3
50962	1982	4	36.7
50962	1982	5	35.5
50962	1982	6	17.7
50962	1982	7	102.5
50962	1982	8	208.9
50962	1982	9	75.7
50962	1982	10	42.9
50962	1982	11	4.7
50962	1982	12	2.9
50962	1983	1	0.5
50962	1983	2	2.6
50962	1983	3	1.3
50962	1983	4	45.5
50962	1983	5	76.3
50962	1983	6	119.7
50962	1983	7	168.8
50962	1983	8	63.8
50962	1983	9	87.6
50962	1983	10	10.2
50962	1983	11	23.4
50962	1983	12	4.7
50962	1984	1	1
50962	1984	2	3.2
50962	1984	3	7.8
50962	1984	4	10.5
50962	1984	5	38.1
50962	1984	6	104.2
50962	1984	7	138.3
50962	1984	8	242
50962	1984	9	45.9
50962	1984	10	27.3
50962	1984	11	3.4
50962	1984	12	1.5
50962	1985	1	7.9
50962	1985	2	3.2
50962	1985	3	10.9
50962	1985	4	14.4
50962	1985	5	39.4
50962	1985	6	69.8
50962	1985	7	150.2
50962	1985	8	271.3
50962	1985	9	71.3
50962	1985	10	24.7
50962	1985	11	13.5
50962	1985	12	5.4
50962	1986	1	2.3
50962	1986	2	1.3
50962	1986	3	12.1
50962	1986	4	22.1
50962	1986	5	86.2
50962	1986	6	96.9
50962	1986	7	61.4
50962	1986	8	155.4
50962	1986	9	83.1
50962	1986	10	6.9
50962	1986	11	2.9
50962	1986	12	5.1
50962	1987	1	6.6
50962	1987	2	2.9
50962	1987	3	8.6
50962	1987	4	2.9
50962	1987	5	43.6
50962	1987	6	33.3
50962	1987	7	343
50962	1987	8	262.7
50962	1987	9	96.8
50962	1987	10	36
50962	1987	11	17.4
50962	1987	12	3.8
50962	1988	1	5
50962	1988	2	3.5
50962	1988	3	2.2
50962	1988	4	36.1
50962	1988	5	97.7
50962	1988	6	69
50962	1988	7	254.4
50962	1988	8	155.1
50962	1988	9	81.2
50962	1988	10	34.4
50962	1988	11	13.9
50962	1988	12	6.1
50962	1989	1	2.7
50962	1989	2	1.3
50962	1989	3	2.5
50962	1989	4	10.3
50962	1989	5	25.5
50962	1989	6	69.3
50962	1989	7	182.1
50962	1989	8	8.6
50962	1989	9	70.7
50962	1989	10	23.3
50962	1989	11	4.4
50962	1989	12	9.5
50962	1990	1	0.8
50962	1990	2	7.1
50962	1990	3	19
50962	1990	4	11.3
50962	1990	5	26.5
50962	1990	6	116.4
50962	1990	7	176.5
50962	1990	8	79.1
50962	1990	9	52.1
50962	1990	10	15.3
50962	1990	11	5.3
50962	1990	12	8.1
50962	1991	1	1.4
50962	1991	2	1.7
50962	1991	3	3.9
50962	1991	4	66.3
50962	1991	5	53.3
50962	1991	6	103.2
50962	1991	7	234.4
50962	1991	8	28.2
50962	1991	9	92.1
50962	1991	10	13.5
50962	1991	11	11.8
50962	1991	12	5.4
50962	1992	1	1
50962	1992	2	2.5
50962	1992	3	8
50962	1992	4	12.6
50962	1992	5	34.9
50962	1992	6	139.5
50962	1992	7	184.4
50962	1992	8	112
50962	1992	9	67.3
50962	1992	10	29.3
50962	1992	11	15.6
50962	1992	12	6.4
50962	1993	1	1.3
50962	1993	2	2.8
50962	1993	3	1.1
50962	1993	4	25.5
50962	1993	5	23
50962	1993	6	163.5
50962	1993	7	110.7
50962	1993	8	79.4
50962	1993	9	87.4
50962	1993	10	62.6
50962	1993	11	14.8
50962	1993	12	10.6
50962	1994	1	3.2
50962	1994	2	1.9
50962	1994	3	14.9
50962	1994	4	7.3
50962	1994	5	104.5
50962	1994	6	122.3
50962	1994	7	374.9
50962	1994	8	181.8
50962	1994	9	128.6
50962	1994	10	59.9
50962	1994	11	5.4
50962	1994	12	12.3
50962	1995	1	2.3
50962	1995	2	0.5
50962	1995	3	2.8
50962	1995	4	13.2
50962	1995	5	72.7
50962	1995	6	52.9
50962	1995	7	245.2
50962	1995	8	55.2
50962	1995	9	51.3
50962	1995	10	61.6
50962	1995	11	5.2
50962	1995	12	3
50962	1996	1	0.3
50962	1996	2	0
50962	1996	3	15.6
50962	1996	4	17.8
50962	1996	5	43.3
50962	1996	6	108.1
50962	1996	7	97.5
50962	1996	8	104.4
50962	1996	9	49.7
50962	1996	10	26.9
50962	1996	11	31.6
50962	1996	12	6
50962	1997	1	9.6
50962	1997	2	4.5
50962	1997	3	7
50962	1997	4	7.8
50962	1997	5	111.2
50962	1997	6	50.7
50962	1997	7	99.5
50962	1997	8	251.8
50962	1997	9	18.2
50962	1997	10	29.9
50962	1997	11	2.1
50962	1997	12	3.5
50962	1998	1	1.5
50962	1998	2	3.2
50962	1998	3	22.7
50962	1998	4	16.2
50962	1998	5	82.6
50962	1998	6	117.8
50962	1998	7	65.3
50962	1998	8	103.5
50962	1998	9	65.5
50962	1998	10	25.7
50962	1998	11	15.4
50962	1998	12	6.7
50962	1999	1	1.5
50962	1999	2	5.1
50962	1999	3	18.2
50962	1999	4	18.1
50962	1999	5	43.1
50962	1999	6	65.4
50962	1999	7	60.1
50962	1999	8	110
50962	1999	9	10
50962	1999	10	35.5
50962	1999	11	12.7
50962	1999	12	5.9
50962	2000	1	7.2
50962	2000	2	5.3
50962	2000	3	17.2
50962	2000	4	35
50962	2000	5	52.5
50962	2000	6	69.2
50962	2000	7	232
50962	2000	8	262.5
50962	2000	9	51.1
50962	2000	10	41
50962	2000	11	6.1
50962	2000	12	8.2
50962	2001	1	6.3
50962	2001	2	4.2
50962	2001	3	27.3
50962	2001	4	2.7
50962	2001	5	27.5
50962	2001	6	55.2
50962	2001	7	172.3
50962	2001	8	68.3
50962	2001	9	34.4
50962	2001	10	25.7
50962	2001	11	3.2
50962	2001	12	1
50962	2002	1	10.9
50962	2002	2	2.3
50962	2002	3	5.3
50962	2002	4	55.3
50962	2002	5	35.6
50962	2002	6	96.2
50962	2002	7	160.7
50962	2002	8	206.8
50962	2002	9	3.7
50962	2002	10	30.5
50962	2002	11	9.2
50962	2002	12	3.1
50962	2003	1	2.1
50962	2003	2	5.1
50962	2003	3	6.3
50962	2003	4	23.6
50962	2003	5	19.6
50962	2003	6	61.2
50962	2003	7	205.2
50962	2003	8	153.7
50962	2003	9	111.2
50962	2003	10	43.7
50962	2003	11	16.9
50962	2003	12	3.3
50962	2004	1	0.2
50962	2004	2	6.8
50962	2004	3	9.5
50962	2004	4	9.2
50962	2004	5	77.1
50962	2004	6	42.5
50962	2004	7	161
50962	2004	8	76
50962	2004	9	45.9
50962	2004	10	22
50962	2004	11	26.2
50962	2004	12	19.4
50962	2005	1	6.1
50962	2005	2	2.8
50962	2005	3	7.3
50962	2005	4	51.2
50962	2005	5	49.8
50962	2005	6	152.9
50962	2005	7	190.2
50962	2005	8	63.2
50962	2005	9	53.8
50962	2005	10	9.9
50962	2005	11	6.7
50962	2005	12	3.3
50962	2006	1	11
50962	2006	2	1.3
50962	2006	3	3.1
50962	2006	4	18.1
50962	2006	5	4.3
50962	2006	6	178.1
50962	2006	7	224.8
50962	2006	8	122
50962	2006	9	48.6
50962	2006	10	43.2
50962	2006	11	20.8
50962	2006	12	2.1
50962	2007	1	7.1
50962	2007	2	7.6
50962	2007	3	37
50962	2007	4	18.3
50962	2007	5	66.6
50962	2007	6	53.2
50962	2007	7	40.9
50962	2007	8	79.8
50962	2007	9	59.2
50962	2007	10	15.5
50962	2007	11	0.3
50962	2007	12	5.3
50962	2008	1	0
50962	2008	2	1.4
50962	2008	3	17.8
50962	2008	4	23.3
50962	2008	5	69.8
50962	2008	6	33.1
50962	2008	7	93.3
50962	2008	8	87.3
50962	2008	9	55.2
50962	2008	10	28.9
50962	2008	11	13.9
50962	2008	12	5.5
50962	2009	1	5.5
50962	2009	2	2.6
50962	2009	3	18.6
50962	2009	4	41.4
50962	2009	5	12.9
50962	2009	6	333.6
50962	2009	7	140.9
50962	2009	8	120.6
50962	2009	9	67.5
50962	2009	10	32.9
50962	2009	11	6
50962	2009	12	8.1
50962	2010	1	3
50962	2010	2	28.3
50962	2010	3	27
50962	2010	4	30.5
50962	2010	5	106.9
50962	2010	6	158.8
50962	2010	7	197.9
50962	2010	8	148.9
50962	2010	9	17
50962	2010	10	21.9
50962	2010	11	19.4
50962	2010	12	18.1
50962	2011	1	1.9
50962	2011	2	1.9
50962	2011	3	0
50962	2011	4	8.9
50962	2011	5	94.6
50962	2011	6	51.8
50962	2011	7	163.7
50962	2011	8	117.4
50962	2011	9	28.5
50962	2011	10	12.2
50962	2011	11	16.6
50962	2011	12	2.8
50962	2012	1	0
50962	2012	2	4.1
50962	2012	3	12
50962	2012	4	33.7
50962	2012	5	22.6
50962	2012	6	92.4
50962	2012	7	182.8
50962	2012	8	139.3
50962	2012	9	129.8
50962	2012	10	29.8
50962	2012	11	42.6
50962	2012	12	12.5
50962	2013	1	2.9
50962	2013	2	8.4
50962	2013	3	12.2
50962	2013	4	12.4
50962	2013	5	56.3
50962	2013	6	87.1
50962	2013	7	181.8
50962	2013	8	311.7
50962	2013	9	47.1
50962	2013	10	59.1
50962	2013	11	67.3
50962	2013	12	8.4
50962	2014	1	7
50962	2014	2	7.4
50962	2014	3	3.2
50962	2014	4	6.9
50962	2014	5	130.8
50962	2014	6	67.4
50962	2014	7	145.1
50962	2014	8	112.5
50962	2014	9	77.1
50962	2014	10	28.4
50962	2014	11	11
50962	2014	12	18.1
