# Supplementary material for: Spatial and temporal characteristics of drought and its correlation with climate indices in Northeast China
Source: PLoS One. 2021 Nov 18;16(11):e0259774. doi: 10.1371/journal.pone.0259774 (PMC8601439; doi:10.1371/journal.pone.0259774)
Supplement: S1 File — (ZIP) [file pone.0259774.s001.zip › Raw data(Including precipitation and evapotranspiration data of each station)/50963.xlsx]

## Sheet: Monthly evapotranspiration 
stationID	YEAR	MONTH	DATA
50963	1970	1	5.1735
50963	1970	2	10.639
50963	1970	3	25.642
50963	1970	4	90.052
50963	1970	5	114.53
50963	1970	6	130.4
50963	1970	7	116.19
50963	1970	8	105.45
50963	1970	9	73.09
50963	1970	10	56.749
50963	1970	11	17.451
50963	1970	12	8.8909
50963	1971	1	8.4377
50963	1971	2	10.267
50963	1971	3	41.21
50963	1971	4	107.42
50963	1971	5	103.24
50963	1971	6	121.01
50963	1971	7	107.88
50963	1971	8	91.379
50963	1971	9	57.547
50963	1971	10	42.426
50963	1971	11	16.756
50963	1971	12	6.7107
50963	1972	1	6.4413
50963	1972	2	9.577
50963	1972	3	41.323
50963	1972	4	86.44
50963	1972	5	133.01
50963	1972	6	111.86
50963	1972	7	125.17
50963	1972	8	91.336
50963	1972	9	56.905
50963	1972	10	31.169
50963	1972	11	13.51
50963	1972	12	4.745
50963	1973	1	4.7783
50963	1973	2	8.5347
50963	1973	3	25.075
50963	1973	4	56.569
50963	1973	5	101.05
50963	1973	6	116.64
50963	1973	7	111.21
50963	1973	8	85.14
50963	1973	9	67.503
50963	1973	10	47.175
50963	1973	11	19.863
50963	1973	12	8.3094
50963	1974	1	6.5732
50963	1974	2	10.468
50963	1974	3	30.296
50963	1974	4	71.893
50963	1974	5	116.41
50963	1974	6	81.369
50963	1974	7	145.67
50963	1974	8	95.78
50963	1974	9	57.415
50963	1974	10	40.206
50963	1974	11	16.89
50963	1974	12	6.2965
50963	1975	1	7.3304
50963	1975	2	12.388
50963	1975	3	41.714
50963	1975	4	86.364
50963	1975	5	117.35
50963	1975	6	111.99
50963	1975	7	104.19
50963	1975	8	107.48
50963	1975	9	85.336
50963	1975	10	43.19
50963	1975	11	20.401
50963	1975	12	5.46
50963	1976	1	6.9576
50963	1976	2	15.409
50963	1976	3	40.922
50963	1976	4	73.415
50963	1976	5	118.77
50963	1976	6	135.08
50963	1976	7	150.33
50963	1976	8	102.91
50963	1976	9	67.961
50963	1976	10	45.515
50963	1976	11	11.823
50963	1976	12	4.7962
50963	1977	1	4.0009
50963	1977	2	8.8421
50963	1977	3	37.952
50963	1977	4	89.826
50963	1977	5	123.16
50963	1977	6	107.82
50963	1977	7	115.07
50963	1977	8	109.31
50963	1977	9	84.145
50963	1977	10	50.086
50963	1977	11	16.594
50963	1977	12	3.968
50963	1978	1	4.214
50963	1978	2	6.7265
50963	1978	3	35.43
50963	1978	4	82.537
50963	1978	5	116.53
50963	1978	6	148.86
50963	1978	7	126.81
50963	1978	8	94.609
50963	1978	9	79.314
50963	1978	10	37.464
50963	1978	11	20.721
50963	1978	12	6.8694
50963	1979	1	6.511
50963	1979	2	10.585
50963	1979	3	35.619
50963	1979	4	63.749
50963	1979	5	140.12
50963	1979	6	126.24
50963	1979	7	124.85
50963	1979	8	106.53
50963	1979	9	74.619
50963	1979	10	52.957
50963	1979	11	19.586
50963	1979	12	10.881
50963	1980	1	5.658
50963	1980	2	12.609
50963	1980	3	48.936
50963	1980	4	68.252
50963	1980	5	148.17
50963	1980	6	116.97
50963	1980	7	111.67
50963	1980	8	104.02
50963	1980	9	63.783
50963	1980	10	33.192
50963	1980	11	11.241
50963	1980	12	6.1681
50963	1981	1	5.329
50963	1981	2	8.227
50963	1981	3	28.981
50963	1981	4	82.76
50963	1981	5	111.56
50963	1981	6	119.04
50963	1981	7	117.49
50963	1981	8	76.179
50963	1981	9	64.834
50963	1981	10	34.722
50963	1981	11	12.76
50963	1981	12	6.7583
50963	1982	1	6.7186
50963	1982	2	11.477
50963	1982	3	31.759
50963	1982	4	85.19
50963	1982	5	125.67
50963	1982	6	161.18
50963	1982	7	155.99
50963	1982	8	107.95
50963	1982	9	68.796
50963	1982	10	45.567
50963	1982	11	16.052
50963	1982	12	8.0802
50963	1983	1	6.7139
50963	1983	2	10.336
50963	1983	3	47.651
50963	1983	4	81.256
50963	1983	5	113.04
50963	1983	6	74.444
50963	1983	7	97.097
50963	1983	8	102.63
50963	1983	9	65.904
50963	1983	10	43.909
50963	1983	11	14.864
50963	1983	12	6.3654
50963	1984	1	4.1577
50963	1984	2	9.4263
50963	1984	3	26.313
50963	1984	4	71.398
50963	1984	5	118.01
50963	1984	6	112.44
50963	1984	7	104.87
50963	1984	8	88.941
50963	1984	9	65.534
50963	1984	10	37.546
50963	1984	11	17.932
50963	1984	12	7.8191
50963	1985	1	5.3961
50963	1985	2	9.9493
50963	1985	3	33.028
50963	1985	4	78.068
50963	1985	5	137.34
50963	1985	6	131.43
50963	1985	7	108.51
50963	1985	8	92.292
50963	1985	9	66.254
50963	1985	10	43.834
50963	1985	11	16.843
50963	1985	12	4.7815
50963	1986	1	5.3945
50963	1986	2	10.018
50963	1986	3	31.077
50963	1986	4	66.344
50963	1986	5	123.24
50963	1986	6	127.37
50963	1986	7	110.77
50963	1986	8	88.201
50963	1986	9	63.355
50963	1986	10	43.95
50963	1986	11	19.145
50963	1986	12	8.5243
50963	1987	1	6.4512
50963	1987	2	11.834
50963	1987	3	31.253
50963	1987	4	82.761
50963	1987	5	121.26
50963	1987	6	135.96
50963	1987	7	96.102
50963	1987	8	77.21
50963	1987	9	67.42
50963	1987	10	42.41
50963	1987	11	14.097
50963	1987	12	7.2213
50963	1988	1	8.1283
50963	1988	2	10.514
50963	1988	3	35.28
50963	1988	4	68.311
50963	1988	5	87.913
50963	1988	6	131.22
50963	1988	7	108.24
50963	1988	8	92.179
50963	1988	9	67.488
50963	1988	10	44.57
50963	1988	11	25.403
50963	1988	12	6.49
50963	1989	1	7.6151
50963	1989	2	13.519
50963	1989	3	44.947
50963	1989	4	90.169
50963	1989	5	126.88
50963	1989	6	111.25
50963	1989	7	109.68
50963	1989	8	112.85
50963	1989	9	69.883
50963	1989	10	44.915
50963	1989	11	14.561
50963	1989	12	8.8114
50963	1990	1	5.2714
50963	1990	2	12.266
50963	1990	3	46.996
50963	1990	4	78.257
50963	1990	5	116.81
50963	1990	6	104.43
50963	1990	7	128.92
50963	1990	8	98.295
50963	1990	9	66.915
50963	1990	10	49.855
50963	1990	11	26.146
50963	1990	12	9.7728
50963	1991	1	5.4475
50963	1991	2	12.971
50963	1991	3	42.019
50963	1991	4	74.279
50963	1991	5	115.45
50963	1991	6	108.69
50963	1991	7	94.779
50963	1991	8	102.65
50963	1991	9	66.492
50963	1991	10	44.33
50963	1991	11	19.544
50963	1991	12	8.0016
50963	1992	1	6.6547
50963	1992	2	13.038
50963	1992	3	43.631
50963	1992	4	81.824
50963	1992	5	118.5
50963	1992	6	107.23
50963	1992	7	127.42
50963	1992	8	100.32
50963	1992	9	62.709
50963	1992	10	41.971
50963	1992	11	18.201
50963	1992	12	4.7094
50963	1993	1	5.1164
50963	1993	2	11.131
50963	1993	3	40.916
50963	1993	4	76.016
50963	1993	5	136.07
50963	1993	6	92.583
50963	1993	7	111.99
50963	1993	8	93.976
50963	1993	9	68.281
50963	1993	10	40.948
50963	1993	11	13.115
50963	1993	12	5.7453
50963	1994	1	4.8929
50963	1994	2	11.96
50963	1994	3	29.422
50963	1994	4	81.992
50963	1994	5	99.884
50963	1994	6	135.68
50963	1994	7	119.98
50963	1994	8	97.684
50963	1994	9	65.829
50963	1994	10	39.231
50963	1994	11	22.642
50963	1994	12	5.7744
50963	1995	1	6.5625
50963	1995	2	10.632
50963	1995	3	38.689
50963	1995	4	66.3
50963	1995	5	97.801
50963	1995	6	133.93
50963	1995	7	116.29
50963	1995	8	110.66
50963	1995	9	68.725
50963	1995	10	35.594
50963	1995	11	19.469
50963	1995	12	6.1636
50963	1996	1	8.106
50963	1996	2	18.906
50963	1996	3	42.554
50963	1996	4	81.913
50963	1996	5	123.96
50963	1996	6	128.94
50963	1996	7	116.82
50963	1996	8	94.789
50963	1996	9	65.247
50963	1996	10	40.338
50963	1996	11	11.488
50963	1996	12	6.1693
50963	1997	1	5.5316
50963	1997	2	11.479
50963	1997	3	35.963
50963	1997	4	82.828
50963	1997	5	111.64
50963	1997	6	123.99
50963	1997	7	124.52
50963	1997	8	85.493
50963	1997	9	66.876
50963	1997	10	37.42
50963	1997	11	21.511
50963	1997	12	11.646
50963	1998	1	7.938
50963	1998	2	22.446
50963	1998	3	48.921
50963	1998	4	99.739
50963	1998	5	127.56
50963	1998	6	123.41
50963	1998	7	138.38
50963	1998	8	80.86
50963	1998	9	72.074
50963	1998	10	48.017
50963	1998	11	10.227
50963	1998	12	6.4542
50963	1999	1	6.9002
50963	1999	2	12.134
50963	1999	3	23.057
50963	1999	4	69.419
50963	1999	5	114.85
50963	1999	6	121.36
50963	1999	7	141.16
50963	1999	8	108.43
50963	1999	9	83.058
50963	1999	10	50.097
50963	1999	11	18.495
50963	1999	12	5.7866
50963	2000	1	4.4778
50963	2000	2	8.5965
50963	2000	3	33.529
50963	2000	4	67.341
50963	2000	5	109.45
50963	2000	6	149.67
50963	2000	7	129.19
50963	2000	8	98.128
50963	2000	9	71.679
50963	2000	10	44.954
50963	2000	11	16.715
50963	2000	12	5.0985
50963	2001	1	4.4797
50963	2001	2	8.8864
50963	2001	3	26.141
50963	2001	4	84.814
50963	2001	5	137.08
50963	2001	6	167.89
50963	2001	7	127.14
50963	2001	8	97.651
50963	2001	9	76.963
50963	2001	10	52.121
50963	2001	11	22.757
50963	2001	12	8.5477
50963	2002	1	6.5755
50963	2002	2	13.882
50963	2002	3	51.878
50963	2002	4	68.269
50963	2002	5	133.64
50963	2002	6	104.23
50963	2002	7	106.59
50963	2002	8	82.041
50963	2002	9	75.553
50963	2002	10	35.34
50963	2002	11	10.493
50963	2002	12	4.5738
50963	2003	1	4.4344
50963	2003	2	11.299
50963	2003	3	42.45
50963	2003	4	90.927
50963	2003	5	128.51
50963	2003	6	120.94
50963	2003	7	110.78
50963	2003	8	86.296
50963	2003	9	65.1
50963	2003	10	38.131
50963	2003	11	16.436
50963	2003	12	4.8376
50963	2004	1	4.6605
50963	2004	2	11.069
50963	2004	3	38.688
50963	2004	4	82.787
50963	2004	5	113.31
50963	2004	6	157.36
50963	2004	7	117.16
50963	2004	8	107.42
50963	2004	9	72.335
50963	2004	10	47.136
50963	2004	11	20.994
50963	2004	12	7.0279
50963	2005	1	6.4552
50963	2005	2	9.7679
50963	2005	3	40.026
50963	2005	4	66.904
50963	2005	5	99.096
50963	2005	6	113.86
50963	2005	7	98.782
50963	2005	8	96.409
50963	2005	9	67.046
50963	2005	10	52.898
50963	2005	11	21.024
50963	2005	12	7.1219
50963	2006	1	6.9975
50963	2006	2	13.14
50963	2006	3	35.964
50963	2006	4	73.688
50963	2006	5	140.45
50963	2006	6	114.64
50963	2006	7	126.51
50963	2006	8	105.06
50963	2006	9	68.933
50963	2006	10	43.243
50963	2006	11	17.741
50963	2006	12	7.6547
50963	2007	1	8.6629
50963	2007	2	15.827
50963	2007	3	33.257
50963	2007	4	77.832
50963	2007	5	109.32
50963	2007	6	151.51
50963	2007	7	143.1
50963	2007	8	116.31
50963	2007	9	72.925
50963	2007	10	50.597
50963	2007	11	23.301
50963	2007	12	9.0751
50963	2008	1	6.7057
50963	2008	2	17.299
50963	2008	3	46.861
50963	2008	4	103.2
50963	2008	5	104.41
50963	2008	6	142.99
50963	2008	7	124.01
50963	2008	8	117.39
50963	2008	9	77.071
50963	2008	10	48.389
50963	2008	11	12.943
50963	2008	12	9.5713
50963	2009	1	6.4331
50963	2009	2	11.607
50963	2009	3	29.573
50963	2009	4	85.994
50963	2009	5	151.97
50963	2009	6	98.127
50963	2009	7	109.27
50963	2009	8	102.7
50963	2009	9	61.749
50963	2009	10	36.231
50963	2009	11	15.09
50963	2009	12	4.8891
50963	2010	1	5.8335
50963	2010	2	7.6927
50963	2010	3	18.533
50963	2010	4	50.954
50963	2010	5	97.865
50963	2010	6	143.12
50963	2010	7	111.49
50963	2010	8	88.4
50963	2010	9	71.042
50963	2010	10	33.053
50963	2010	11	11.965
50963	2010	12	4.7366
50963	2011	1	3.7605
50963	2011	2	9.7885
50963	2011	3	30.464
50963	2011	4	73.091
50963	2011	5	90.572
50963	2011	6	110.96
50963	2011	7	114.89
50963	2011	8	100.02
50963	2011	9	75.526
50963	2011	10	42.872
50963	2011	11	14.837
50963	2011	12	6.8486
50963	2012	1	5.6747
50963	2012	2	14.786
50963	2012	3	33.871
50963	2012	4	85.021
50963	2012	5	125.86
50963	2012	6	124.99
50963	2012	7	122.97
50963	2012	8	104.64
50963	2012	9	64.345
50963	2012	10	37.171
50963	2012	11	13.025
50963	2012	12	4.9568
50963	2013	1	5.7831
50963	2013	2	10.636
50963	2013	3	27.911
50963	2013	4	64.239
50963	2013	5	128.26
50963	2013	6	118.32
50963	2013	7	108.67
50963	2013	8	91.77
50963	2013	9	67.992
50963	2013	10	33.875
50963	2013	11	12.118
50963	2013	12	3.4191
50963	2014	1	4.9493
50963	2014	2	9.621
50963	2014	3	37.378
50963	2014	4	90.407
50963	2014	5	81.726
50963	2014	6	116.69
50963	2014	7	103.99
50963	2014	8	99.975
50963	2014	9	60.925
50963	2014	10	44.543
50963	2014	11	16.278
50963	2014	12	4.1365

## Sheet: Monthly precipitation 
stationID	YEAR	MONTH	DATA
50963	1970	1	2.9
50963	1970	2	2.6
50963	1970	3	3.7
50963	1970	4	1.1
50963	1970	5	67.2
50963	1970	6	51.3
50963	1970	7	97.7
50963	1970	8	63
50963	1970	9	60.5
50963	1970	10	9.6
50963	1970	11	8.3
50963	1970	12	1.3
50963	1971	1	2.6
50963	1971	2	8.7
50963	1971	3	2
50963	1971	4	19.6
50963	1971	5	134.3
50963	1971	6	97.9
50963	1971	7	224.1
50963	1971	8	129.2
50963	1971	9	69.4
50963	1971	10	17.8
50963	1971	11	11.5
50963	1971	12	5.2
50963	1972	1	1.5
50963	1972	2	3.3
50963	1972	3	1.6
50963	1972	4	2.5
50963	1972	5	38.6
50963	1972	6	117.4
50963	1972	7	120.7
50963	1972	8	138.2
50963	1972	9	47
50963	1972	10	88.9
50963	1972	11	12.4
50963	1972	12	4.7
50963	1973	1	4.5
50963	1973	2	9.3
50963	1973	3	11.1
50963	1973	4	30.4
50963	1973	5	76.4
50963	1973	6	56.5
50963	1973	7	185.9
50963	1973	8	196.4
50963	1973	9	26
50963	1973	10	11.6
50963	1973	11	3.1
50963	1973	12	5
50963	1974	1	2.1
50963	1974	2	4.4
50963	1974	3	14.4
50963	1974	4	14.1
50963	1974	5	49.9
50963	1974	6	141.2
50963	1974	7	73.2
50963	1974	8	155.8
50963	1974	9	117.4
50963	1974	10	38.6
50963	1974	11	11.6
50963	1974	12	2
50963	1975	1	1.7
50963	1975	2	1.6
50963	1975	3	4.1
50963	1975	4	13.8
50963	1975	5	48.7
50963	1975	6	104.9
50963	1975	7	125.6
50963	1975	8	71.2
50963	1975	9	57.8
50963	1975	10	25.9
50963	1975	11	1.4
50963	1975	12	4.6
50963	1976	1	1.9
50963	1976	2	6.3
50963	1976	3	10.8
50963	1976	4	58.9
50963	1976	5	76.8
50963	1976	6	48.9
50963	1976	7	58.4
50963	1976	8	118.9
50963	1976	9	45.6
50963	1976	10	18.5
50963	1976	11	8.7
50963	1976	12	8.9
50963	1977	1	1.4
50963	1977	2	4.4
50963	1977	3	15.3
50963	1977	4	27.5
50963	1977	5	128.3
50963	1977	6	155.5
50963	1977	7	204.6
50963	1977	8	24.8
50963	1977	9	37.5
50963	1977	10	41.4
50963	1977	11	14.5
50963	1977	12	9
50963	1978	1	0.9
50963	1978	2	3.1
50963	1978	3	3.5
50963	1978	4	40.9
50963	1978	5	66.5
50963	1978	6	56.6
50963	1978	7	259.3
50963	1978	8	162
50963	1978	9	15.4
50963	1978	10	37.9
50963	1978	11	4.7
50963	1978	12	6.9
50963	1979	1	1.6
50963	1979	2	3.5
50963	1979	3	9.1
50963	1979	4	49.2
50963	1979	5	10.7
50963	1979	6	70.8
50963	1979	7	113.5
50963	1979	8	26.2
50963	1979	9	61.5
50963	1979	10	19.5
50963	1979	11	14.2
50963	1979	12	8.7
50963	1980	1	6.6
50963	1980	2	3.6
50963	1980	3	3.2
50963	1980	4	30.8
50963	1980	5	60.2
50963	1980	6	75.5
50963	1980	7	134.5
50963	1980	8	78.2
50963	1980	9	121.4
50963	1980	10	92.2
50963	1980	11	10.7
50963	1980	12	8.3
50963	1981	1	1.3
50963	1981	2	3.4
50963	1981	3	12.2
50963	1981	4	13.3
50963	1981	5	78.3
50963	1981	6	90.2
50963	1981	7	130.6
50963	1981	8	263.8
50963	1981	9	37.9
50963	1981	10	36.3
50963	1981	11	5.7
50963	1981	12	2.4
50963	1982	1	3.3
50963	1982	2	11.2
50963	1982	3	11.8
50963	1982	4	22.1
50963	1982	5	33.7
50963	1982	6	9
50963	1982	7	62.7
50963	1982	8	214.9
50963	1982	9	61.5
50963	1982	10	58.9
50963	1982	11	6.9
50963	1982	12	8.4
50963	1983	1	0.4
50963	1983	2	4.1
50963	1983	3	4.1
50963	1983	4	61.6
50963	1983	5	71.5
50963	1983	6	144.9
50963	1983	7	98.1
50963	1983	8	23.1
50963	1983	9	81.4
50963	1983	10	11.5
50963	1983	11	25.9
50963	1983	12	6
50963	1984	1	2.3
50963	1984	2	3.5
50963	1984	3	7.8
50963	1984	4	16.8
50963	1984	5	21
50963	1984	6	104.5
50963	1984	7	131.4
50963	1984	8	212.7
50963	1984	9	46.4
50963	1984	10	38.1
50963	1984	11	4.3
50963	1984	12	3.8
50963	1985	1	8.7
50963	1985	2	7.1
50963	1985	3	14.8
50963	1985	4	13.7
50963	1985	5	33.6
50963	1985	6	58.5
50963	1985	7	197.4
50963	1985	8	219.2
50963	1985	9	102.3
50963	1985	10	19.6
50963	1985	11	20.4
50963	1985	12	7
50963	1986	1	4.4
50963	1986	2	1.1
50963	1986	3	11.3
50963	1986	4	30.6
50963	1986	5	30.7
50963	1986	6	85.6
50963	1986	7	59
50963	1986	8	133.8
50963	1986	9	83.1
50963	1986	10	6.8
50963	1986	11	7.1
50963	1986	12	7
50963	1987	1	10.1
50963	1987	2	5.1
50963	1987	3	14
50963	1987	4	6.7
50963	1987	5	34.7
50963	1987	6	47.8
50963	1987	7	215.7
50963	1987	8	199.5
50963	1987	9	97.8
50963	1987	10	49.4
50963	1987	11	20.8
50963	1987	12	9
50963	1988	1	3.6
50963	1988	2	3
50963	1988	3	2.1
50963	1988	4	25
50963	1988	5	103.6
50963	1988	6	48.5
50963	1988	7	236.3
50963	1988	8	184.7
50963	1988	9	35.5
50963	1988	10	36
50963	1988	11	13.2
50963	1988	12	6.9
50963	1989	1	5.2
50963	1989	2	1.1
50963	1989	3	6.1
50963	1989	4	15.7
50963	1989	5	35.4
50963	1989	6	74
50963	1989	7	383.3
50963	1989	8	8.4
50963	1989	9	59.9
50963	1989	10	37.5
50963	1989	11	5.7
50963	1989	12	10.7
50963	1990	1	0.8
50963	1990	2	8.7
50963	1990	3	10.2
50963	1990	4	24.9
50963	1990	5	28.7
50963	1990	6	189
50963	1990	7	150
50963	1990	8	59.3
50963	1990	9	48.1
50963	1990	10	14.7
50963	1990	11	1.5
50963	1990	12	12.9
50963	1991	1	5.6
50963	1991	2	2.3
50963	1991	3	3
50963	1991	4	70.7
50963	1991	5	70.8
50963	1991	6	84.5
50963	1991	7	227.5
50963	1991	8	20
50963	1991	9	92
50963	1991	10	13.7
50963	1991	11	10.3
50963	1991	12	5.7
50963	1992	1	3.7
50963	1992	2	4.3
50963	1992	3	10.2
50963	1992	4	21.9
50963	1992	5	26.9
50963	1992	6	135.3
50963	1992	7	160.3
50963	1992	8	118.1
50963	1992	9	83.3
50963	1992	10	26.4
50963	1992	11	14
50963	1992	12	9.9
50963	1993	1	3.6
50963	1993	2	2.4
50963	1993	3	4.2
50963	1993	4	24.4
50963	1993	5	19.5
50963	1993	6	180.2
50963	1993	7	154.8
50963	1993	8	100.8
50963	1993	9	77
50963	1993	10	66.6
50963	1993	11	20.2
50963	1993	12	9.4
50963	1994	1	2.7
50963	1994	2	1.4
50963	1994	3	12.8
50963	1994	4	4.2
50963	1994	5	101.6
50963	1994	6	54
50963	1994	7	337.9
50963	1994	8	154.7
50963	1994	9	132.4
50963	1994	10	57.3
50963	1994	11	6.7
50963	1994	12	6.7
50963	1995	1	1.3
50963	1995	2	0.3
50963	1995	3	4.1
50963	1995	4	10.4
50963	1995	5	75.8
50963	1995	6	39.1
50963	1995	7	302.7
50963	1995	8	65.2
50963	1995	9	52.7
50963	1995	10	67.1
50963	1995	11	4
50963	1995	12	3.3
50963	1996	1	0.1
50963	1996	2	0.1
50963	1996	3	10.6
50963	1996	4	16.2
50963	1996	5	32.3
50963	1996	6	110.5
50963	1996	7	182
50963	1996	8	100.1
50963	1996	9	47.3
50963	1996	10	22.9
50963	1996	11	27.2
50963	1996	12	1.8
50963	1997	1	4
50963	1997	2	2.2
50963	1997	3	5.2
50963	1997	4	21.2
50963	1997	5	118.9
50963	1997	6	107.3
50963	1997	7	129.3
50963	1997	8	217.6
50963	1997	9	24
50963	1997	10	27.4
50963	1997	11	4.9
50963	1997	12	1.3
50963	1998	1	0.8
50963	1998	2	1.1
50963	1998	3	24
50963	1998	4	21.5
50963	1998	5	90.9
50963	1998	6	108.9
50963	1998	7	104.1
50963	1998	8	172
50963	1998	9	59.1
50963	1998	10	15.2
50963	1998	11	16.6
50963	1998	12	5.6
50963	1999	1	2
50963	1999	2	1.3
50963	1999	3	11.1
50963	1999	4	19.6
50963	1999	5	24.7
50963	1999	6	83.4
50963	1999	7	33.3
50963	1999	8	89.9
50963	1999	9	10.4
50963	1999	10	38
50963	1999	11	10.6
50963	1999	12	12.2
50963	2000	1	3.8
50963	2000	2	1.5
50963	2000	3	12.5
50963	2000	4	25.3
50963	2000	5	43.5
50963	2000	6	53.4
50963	2000	7	185.2
50963	2000	8	237.7
50963	2000	9	70.2
50963	2000	10	36.2
50963	2000	11	3.3
50963	2000	12	5.4
50963	2001	1	3.8
50963	2001	2	1.8
50963	2001	3	17.4
50963	2001	4	1.8
50963	2001	5	25.6
50963	2001	6	15.2
50963	2001	7	127.1
50963	2001	8	72.6
50963	2001	9	49.5
50963	2001	10	18.7
50963	2001	11	2.1
50963	2001	12	5.4
50963	2002	1	14.6
50963	2002	2	1.8
50963	2002	3	7.9
50963	2002	4	60.3
50963	2002	5	35.1
50963	2002	6	110.3
50963	2002	7	121.1
50963	2002	8	227.2
50963	2002	9	2.7
50963	2002	10	31.8
50963	2002	11	14.2
50963	2002	12	1.2
50963	2003	1	3.6
50963	2003	2	4.2
50963	2003	3	8.7
50963	2003	4	17
50963	2003	5	33.3
50963	2003	6	45.4
50963	2003	7	130.2
50963	2003	8	137.9
50963	2003	9	54.3
50963	2003	10	56.6
50963	2003	11	19.7
50963	2003	12	7.1
50963	2004	1	2.6
50963	2004	2	9.2
50963	2004	3	13.3
50963	2004	4	10.3
50963	2004	5	75.6
50963	2004	6	29.3
50963	2004	7	177.6
50963	2004	8	88.5
50963	2004	9	48.4
50963	2004	10	21.2
50963	2004	11	21.2
50963	2004	12	10.7
50963	2005	1	8.2
50963	2005	2	2
50963	2005	3	11
50963	2005	4	43.7
50963	2005	5	49.7
50963	2005	6	84.6
50963	2005	7	152.2
50963	2005	8	67.9
50963	2005	9	43.9
50963	2005	10	12.7
50963	2005	11	9
50963	2005	12	6.5
50963	2006	1	6.2
50963	2006	2	6.3
50963	2006	3	11.8
50963	2006	4	21
50963	2006	5	12.2
50963	2006	6	103.3
50963	2006	7	207
50963	2006	8	114.6
50963	2006	9	39.4
50963	2006	10	39.4
50963	2006	11	16.3
50963	2006	12	3
50963	2007	1	7.6
50963	2007	2	4.4
50963	2007	3	31.3
50963	2007	4	14.7
50963	2007	5	64.1
50963	2007	6	41.3
50963	2007	7	47.8
50963	2007	8	57.6
50963	2007	9	29.4
50963	2007	10	10
50963	2007	11	1.2
50963	2007	12	9.4
50963	2008	1	0.1
50963	2008	2	1.5
50963	2008	3	22.9
50963	2008	4	19.8
50963	2008	5	91.3
50963	2008	6	39.3
50963	2008	7	80.3
50963	2008	8	75.4
50963	2008	9	60.6
50963	2008	10	32
50963	2008	11	19.9
50963	2008	12	10.7
50963	2009	1	8.4
50963	2009	2	4.4
50963	2009	3	19.2
50963	2009	4	25.3
50963	2009	5	15.3
50963	2009	6	177.2
50963	2009	7	119.7
50963	2009	8	125.2
50963	2009	9	59
50963	2009	10	15.2
50963	2009	11	8.9
50963	2009	12	10.9
50963	2010	1	6.3
50963	2010	2	16.1
50963	2010	3	25.7
50963	2010	4	15
50963	2010	5	95.1
50963	2010	6	22.1
50963	2010	7	87.6
50963	2010	8	192.5
50963	2010	9	9.3
50963	2010	10	14.8
50963	2010	11	24.7
50963	2010	12	32.2
50963	2011	1	7.6
50963	2011	2	2.7
50963	2011	3	1.8
50963	2011	4	22.9
50963	2011	5	58
50963	2011	6	102.2
50963	2011	7	84.2
50963	2011	8	86.3
50963	2011	9	19.8
50963	2011	10	12.9
50963	2011	11	14.4
50963	2011	12	4.6
50963	2012	1	0.1
50963	2012	2	4.3
50963	2012	3	22.8
50963	2012	4	20.6
50963	2012	5	32.2
50963	2012	6	76.4
50963	2012	7	162.4
50963	2012	8	92.6
50963	2012	9	121.3
50963	2012	10	28.7
50963	2012	11	44.7
50963	2012	12	15.8
50963	2013	1	5.3
50963	2013	2	6
50963	2013	3	13.2
50963	2013	4	24.9
50963	2013	5	68
50963	2013	6	110.6
50963	2013	7	179.1
50963	2013	8	150.3
50963	2013	9	32.7
50963	2013	10	54.4
50963	2013	11	64.3
50963	2013	12	4.8
50963	2014	1	4.3
50963	2014	2	6.8
50963	2014	3	2.1
50963	2014	4	10.2
50963	2014	5	115.9
50963	2014	6	71.3
50963	2014	7	99.1
50963	2014	8	73.7
50963	2014	9	54.5
50963	2014	10	33.7
50963	2014	11	10.5
50963	2014	12	15.2
