# Supplementary material for: Spatial and temporal characteristics of drought and its correlation with climate indices in Northeast China
Source: PLoS One. 2021 Nov 18;16(11):e0259774. doi: 10.1371/journal.pone.0259774 (PMC8601439; doi:10.1371/journal.pone.0259774)
Supplement: S1 File — (ZIP) [file pone.0259774.s001.zip › Raw data(Including precipitation and evapotranspiration data of each station)/50965.xlsx]

## Sheet: Monthly evapotranspiration 
stationID	YEAR	MONTH	DATA
50965	1970	1	4.5162
50965	1970	2	10.872
50965	1970	3	24.439
50965	1970	4	88.588
50965	1970	5	117.08
50965	1970	6	143.9
50965	1970	7	121.72
50965	1970	8	112.79
50965	1970	9	74.655
50965	1970	10	54.699
50965	1970	11	19.347
50965	1970	12	10.893
50965	1971	1	8.8293
50965	1971	2	9.4589
50965	1971	3	37.808
50965	1971	4	114.91
50965	1971	5	107.79
50965	1971	6	114.31
50965	1971	7	106.4
50965	1971	8	96.032
50965	1971	9	60.211
50965	1971	10	42.393
50965	1971	11	16.857
50965	1971	12	8.7085
50965	1972	1	6.5888
50965	1972	2	8.8805
50965	1972	3	48.119
50965	1972	4	83.165
50965	1972	5	132.54
50965	1972	6	125.41
50965	1972	7	128.73
50965	1972	8	100.06
50965	1972	9	55.315
50965	1972	10	31.69
50965	1972	11	11.506
50965	1972	12	4.8807
50965	1973	1	4.9371
50965	1973	2	8.8939
50965	1973	3	24.258
50965	1973	4	61.311
50965	1973	5	108.89
50965	1973	6	114.45
50965	1973	7	104.92
50965	1973	8	81.76
50965	1973	9	66.765
50965	1973	10	45.492
50965	1973	11	20.549
50965	1973	12	7.653
50965	1974	1	5.6576
50965	1974	2	8.805
50965	1974	3	29.922
50965	1974	4	69.962
50965	1974	5	122.24
50965	1974	6	74.724
50965	1974	7	130.99
50965	1974	8	99.224
50965	1974	9	61.098
50965	1974	10	39.489
50965	1974	11	17.042
50965	1974	12	6.3545
50965	1975	1	8.3648
50965	1975	2	12.07
50965	1975	3	40.406
50965	1975	4	96.25
50965	1975	5	119.49
50965	1975	6	115.99
50965	1975	7	100.66
50965	1975	8	109.42
50965	1975	9	80.621
50965	1975	10	42.429
50965	1975	11	18.187
50965	1975	12	6.908
50965	1976	1	7.182
50965	1976	2	14.872
50965	1976	3	40.125
50965	1976	4	69.787
50965	1976	5	120.57
50965	1976	6	123.2
50965	1976	7	141.42
50965	1976	8	96.073
50965	1976	9	66.992
50965	1976	10	42.821
50965	1976	11	12.941
50965	1976	12	5.2542
50965	1977	1	4.5773
50965	1977	2	9.9319
50965	1977	3	37.53
50965	1977	4	80.656
50965	1977	5	123.46
50965	1977	6	104.97
50965	1977	7	121.78
50965	1977	8	103.71
50965	1977	9	82.595
50965	1977	10	51.482
50965	1977	11	17.148
50965	1977	12	5.456
50965	1978	1	5.749
50965	1978	2	8.6577
50965	1978	3	39.257
50965	1978	4	79.325
50965	1978	5	109.35
50965	1978	6	143.01
50965	1978	7	125.57
50965	1978	8	97.533
50965	1978	9	81.56
50965	1978	10	37.583
50965	1978	11	20.755
50965	1978	12	9.0626
50965	1979	1	9.1465
50965	1979	2	11.79
50965	1979	3	34.522
50965	1979	4	60.587
50965	1979	5	140.89
50965	1979	6	119.37
50965	1979	7	126.42
50965	1979	8	99.335
50965	1979	9	71.366
50965	1979	10	54.661
50965	1979	11	20.645
50965	1979	12	11.919
50965	1980	1	5.8918
50965	1980	2	12.727
50965	1980	3	48.796
50965	1980	4	59.502
50965	1980	5	134.13
50965	1980	6	107.32
50965	1980	7	115.18
50965	1980	8	104.64
50965	1980	9	63.279
50965	1980	10	33.32
50965	1980	11	11.599
50965	1980	12	5.727
50965	1981	1	5.1317
50965	1981	2	8.2171
50965	1981	3	29.614
50965	1981	4	76.948
50965	1981	5	97.846
50965	1981	6	100.49
50965	1981	7	115.23
50965	1981	8	81.997
50965	1981	9	66.66
50965	1981	10	37.291
50965	1981	11	14.238
50965	1981	12	8.5918
50965	1982	1	6.8696
50965	1982	2	12.483
50965	1982	3	34.253
50965	1982	4	86.617
50965	1982	5	126.5
50965	1982	6	161.34
50965	1982	7	151.27
50965	1982	8	111.15
50965	1982	9	71.305
50965	1982	10	42.903
50965	1982	11	15.761
50965	1982	12	8.5745
50965	1983	1	7.996
50965	1983	2	9.5494
50965	1983	3	44.76
50965	1983	4	88.526
50965	1983	5	114.32
50965	1983	6	80.773
50965	1983	7	104.12
50965	1983	8	106.43
50965	1983	9	66.782
50965	1983	10	48.011
50965	1983	11	18.38
50965	1983	12	8.433
50965	1984	1	5.0023
50965	1984	2	10.088
50965	1984	3	25.601
50965	1984	4	68.675
50965	1984	5	116.21
50965	1984	6	117.09
50965	1984	7	105.63
50965	1984	8	92.476
50965	1984	9	64.93
50965	1984	10	37.456
50965	1984	11	19.946
50965	1984	12	6.7464
50965	1985	1	5.4218
50965	1985	2	9.2319
50965	1985	3	34.137
50965	1985	4	76.608
50965	1985	5	131.29
50965	1985	6	130.94
50965	1985	7	110.9
50965	1985	8	96.196
50965	1985	9	67.464
50965	1985	10	46.648
50965	1985	11	16.485
50965	1985	12	4.984
50965	1986	1	5.1762
50965	1986	2	10.501
50965	1986	3	31.633
50965	1986	4	69.054
50965	1986	5	118.95
50965	1986	6	121.34
50965	1986	7	114.56
50965	1986	8	90.675
50965	1986	9	60.522
50965	1986	10	41.174
50965	1986	11	16.279
50965	1986	12	7.6417
50965	1987	1	5.0844
50965	1987	2	11.666
50965	1987	3	30.199
50965	1987	4	80.635
50965	1987	5	113.58
50965	1987	6	128.51
50965	1987	7	99.566
50965	1987	8	81.395
50965	1987	9	63.861
50965	1987	10	43.679
50965	1987	11	12.958
50965	1987	12	7.1301
50965	1988	1	8.464
50965	1988	2	9.9697
50965	1988	3	34.489
50965	1988	4	66.297
50965	1988	5	90.218
50965	1988	6	127.57
50965	1988	7	108.4
50965	1988	8	87.777
50965	1988	9	62.074
50965	1988	10	39.907
50965	1988	11	24.041
50965	1988	12	6.4445
50965	1989	1	7.0265
50965	1989	2	12.615
50965	1989	3	40.909
50965	1989	4	88.316
50965	1989	5	118.6
50965	1989	6	109.2
50965	1989	7	110.39
50965	1989	8	111.09
50965	1989	9	63.057
50965	1989	10	42.746
50965	1989	11	15.869
50965	1989	12	6.8387
50965	1990	1	4.3773
50965	1990	2	10.405
50965	1990	3	45.576
50965	1990	4	74.102
50965	1990	5	108.83
50965	1990	6	113.98
50965	1990	7	124.04
50965	1990	8	91.061
50965	1990	9	57.749
50965	1990	10	49.802
50965	1990	11	24.093
50965	1990	12	12.146
50965	1991	1	5.3443
50965	1991	2	11.375
50965	1991	3	36.328
50965	1991	4	69.956
50965	1991	5	109.03
50965	1991	6	106.8
50965	1991	7	99.029
50965	1991	8	106.33
50965	1991	9	62.97
50965	1991	10	38.624
50965	1991	11	17.604
50965	1991	12	6.0814
50965	1992	1	6.0918
50965	1992	2	11.985
50965	1992	3	36.321
50965	1992	4	65.387
50965	1992	5	97.634
50965	1992	6	104.74
50965	1992	7	124.57
50965	1992	8	91.984
50965	1992	9	57.946
50965	1992	10	35.26
50965	1992	11	17.281
50965	1992	12	4.5108
50965	1993	1	4.6773
50965	1993	2	10.137
50965	1993	3	38.059
50965	1993	4	72.486
50965	1993	5	129.63
50965	1993	6	92.507
50965	1993	7	110.33
50965	1993	8	92.191
50965	1993	9	63.919
50965	1993	10	35.998
50965	1993	11	11.291
50965	1993	12	4.8366
50965	1994	1	3.7442
50965	1994	2	9.7428
50965	1994	3	28.203
50965	1994	4	76.67
50965	1994	5	87.946
50965	1994	6	128.75
50965	1994	7	118.12
50965	1994	8	96.734
50965	1994	9	60.703
50965	1994	10	35.784
50965	1994	11	20.393
50965	1994	12	4.8104
50965	1995	1	5.9876
50965	1995	2	10.004
50965	1995	3	38.189
50965	1995	4	64.504
50965	1995	5	97.34
50965	1995	6	126.86
50965	1995	7	111.81
50965	1995	8	96.52
50965	1995	9	61.182
50965	1995	10	32.86
50965	1995	11	18.173
50965	1995	12	4.3784
50965	1996	1	5.6911
50965	1996	2	16.045
50965	1996	3	35.725
50965	1996	4	72.193
50965	1996	5	110.84
50965	1996	6	120.38
50965	1996	7	106.99
50965	1996	8	93.251
50965	1996	9	60.977
50965	1996	10	36.675
50965	1996	11	13.812
50965	1996	12	5.1685
50965	1997	1	5.2041
50965	1997	2	12.346
50965	1997	3	36.336
50965	1997	4	76.777
50965	1997	5	101.34
50965	1997	6	118.7
50965	1997	7	125.29
50965	1997	8	93.343
50965	1997	9	58.967
50965	1997	10	28.045
50965	1997	11	11.819
50965	1997	12	4.9565
50965	1998	1	3.748
50965	1998	2	13.068
50965	1998	3	38.158
50965	1998	4	75.57
50965	1998	5	116.62
50965	1998	6	112.28
50965	1998	7	119.55
50965	1998	8	80.949
50965	1998	9	66.752
50965	1998	10	40.324
50965	1998	11	9.6963
50965	1998	12	6.0025
50965	1999	1	6.294
50965	1999	2	13.631
50965	1999	3	24.652
50965	1999	4	67.859
50965	1999	5	103.66
50965	1999	6	111.46
50965	1999	7	122.51
50965	1999	8	95.928
50965	1999	9	72.735
50965	1999	10	41.904
50965	1999	11	14.902
50965	1999	12	5.9463
50965	2000	1	4.2864
50965	2000	2	8.4212
50965	2000	3	33.25
50965	2000	4	58.874
50965	2000	5	99.583
50965	2000	6	126.19
50965	2000	7	113.14
50965	2000	8	87.718
50965	2000	9	63.184
50965	2000	10	30.57
50965	2000	11	9.0058
50965	2000	12	2.1145
50965	2001	1	2.4781
50965	2001	2	7.5421
50965	2001	3	24.599
50965	2001	4	78.625
50965	2001	5	119.81
50965	2001	6	146.08
50965	2001	7	118.89
50965	2001	8	94.614
50965	2001	9	77.072
50965	2001	10	43.295
50965	2001	11	18.808
50965	2001	12	6.3862
50965	2002	1	5.4374
50965	2002	2	14.591
50965	2002	3	48.687
50965	2002	4	65.979
50965	2002	5	122.73
50965	2002	6	108.73
50965	2002	7	114.74
50965	2002	8	85.41
50965	2002	9	70.171
50965	2002	10	30.064
50965	2002	11	9.3037
50965	2002	12	5.9077
50965	2003	1	6.2855
50965	2003	2	12.014
50965	2003	3	38.551
50965	2003	4	80.306
50965	2003	5	116.5
50965	2003	6	109.6
50965	2003	7	97.927
50965	2003	8	86.847
50965	2003	9	65.297
50965	2003	10	35.199
50965	2003	11	13.392
50965	2003	12	5.4681
50965	2004	1	5.2851
50965	2004	2	11.778
50965	2004	3	40.102
50965	2004	4	77.574
50965	2004	5	108.65
50965	2004	6	149
50965	2004	7	108.19
50965	2004	8	100.95
50965	2004	9	66.381
50965	2004	10	43.722
50965	2004	11	15.695
50965	2004	12	5.2705
50965	2005	1	6.76
50965	2005	2	9.0396
50965	2005	3	37.111
50965	2005	4	62.983
50965	2005	5	100.9
50965	2005	6	115.53
50965	2005	7	100.66
50965	2005	8	89.226
50965	2005	9	64.234
50965	2005	10	49.912
50965	2005	11	19.095
50965	2005	12	6.6412
50965	2006	1	6.1891
50965	2006	2	16.27
50965	2006	3	39.761
50965	2006	4	66.998
50965	2006	5	126.75
50965	2006	6	105.08
50965	2006	7	124.99
50965	2006	8	100.78
50965	2006	9	68.967
50965	2006	10	41.87
50965	2006	11	18.794
50965	2006	12	8.5722
50965	2007	1	9.9483
50965	2007	2	18.1
50965	2007	3	31.917
50965	2007	4	73.649
50965	2007	5	91.786
50965	2007	6	129.62
50965	2007	7	124.47
50965	2007	8	109.04
50965	2007	9	70.204
50965	2007	10	49.216
50965	2007	11	24.244
50965	2007	12	8.6317
50965	2008	1	8.1143
50965	2008	2	18.708
50965	2008	3	47.75
50965	2008	4	100.91
50965	2008	5	97.896
50965	2008	6	134.39
50965	2008	7	119.37
50965	2008	8	111.03
50965	2008	9	79.235
50965	2008	10	47.569
50965	2008	11	13.978
50965	2008	12	11.117
50965	2009	1	6.7756
50965	2009	2	13.144
50965	2009	3	30.88
50965	2009	4	82.071
50965	2009	5	147.69
50965	2009	6	99.585
50965	2009	7	108.45
50965	2009	8	101.26
50965	2009	9	64.884
50965	2009	10	36.788
50965	2009	11	17.953
50965	2009	12	4.4765
50965	2010	1	7.1695
50965	2010	2	8.2741
50965	2010	3	20.817
50965	2010	4	55.07
50965	2010	5	98.831
50965	2010	6	142.19
50965	2010	7	100.58
50965	2010	8	82.401
50965	2010	9	70.333
50965	2010	10	34.971
50965	2010	11	12.217
50965	2010	12	4.4684
50965	2011	1	4.3907
50965	2011	2	11.843
50965	2011	3	33.273
50965	2011	4	70.221
50965	2011	5	90.525
50965	2011	6	107.08
50965	2011	7	121.81
50965	2011	8	104.11
50965	2011	9	74.384
50965	2011	10	42.148
50965	2011	11	15.252
50965	2011	12	7.1804
50965	2012	1	5.5682
50965	2012	2	15.085
50965	2012	3	33.945
50965	2012	4	71.739
50965	2012	5	116.52
50965	2012	6	121.15
50965	2012	7	116.69
50965	2012	8	94.336
50965	2012	9	57.114
50965	2012	10	35.453
50965	2012	11	10.787
50965	2012	12	4.4955
50965	2013	1	4.9213
50965	2013	2	9.9328
50965	2013	3	28.313
50965	2013	4	61.244
50965	2013	5	127.67
50965	2013	6	117.51
50965	2013	7	114.69
50965	2013	8	90.484
50965	2013	9	67.355
50965	2013	10	32.307
50965	2013	11	14.965
50965	2013	12	4.7174
50965	2014	1	5.6104
50965	2014	2	9.7112
50965	2014	3	35.008
50965	2014	4	85.931
50965	2014	5	85.917
50965	2014	6	127.65
50965	2014	7	108.34
50965	2014	8	92.558
50965	2014	9	58.113
50965	2014	10	37.936
50965	2014	11	19.759
50965	2014	12	5.4503

## Sheet: Monthly precipitation 
stationID	YEAR	MONTH	DATA
50965	1970	1	3.3
50965	1970	2	2.9
50965	1970	3	5
50965	1970	4	12.9
50965	1970	5	116.8
50965	1970	6	95.3
50965	1970	7	101.4
50965	1970	8	45.1
50965	1970	9	50.2
50965	1970	10	11.1
50965	1970	11	12.7
50965	1970	12	0.5
50965	1971	1	2.1
50965	1971	2	7.2
50965	1971	3	3.8
50965	1971	4	4
50965	1971	5	58.7
50965	1971	6	81
50965	1971	7	266
50965	1971	8	73.1
50965	1971	9	112.1
50965	1971	10	24.6
50965	1971	11	10.7
50965	1971	12	6.9
50965	1972	1	0.8
50965	1972	2	4.8
50965	1972	3	4
50965	1972	4	14.6
50965	1972	5	32.7
50965	1972	6	63.9
50965	1972	7	128.4
50965	1972	8	109.6
50965	1972	9	59.2
50965	1972	10	68.8
50965	1972	11	12.8
50965	1972	12	2.3
50965	1973	1	2.2
50965	1973	2	5
50965	1973	3	11.2
50965	1973	4	20.5
50965	1973	5	65
50965	1973	6	48.3
50965	1973	7	223
50965	1973	8	175.7
50965	1973	9	26.6
50965	1973	10	9.8
50965	1973	11	3
50965	1973	12	4.2
50965	1974	1	1.4
50965	1974	2	5
50965	1974	3	12.2
50965	1974	4	7.6
50965	1974	5	38.4
50965	1974	6	159.3
50965	1974	7	54.4
50965	1974	8	105
50965	1974	9	84.3
50965	1974	10	34.9
50965	1974	11	13.9
50965	1974	12	1.3
50965	1975	1	2.3
50965	1975	2	1.1
50965	1975	3	3.5
50965	1975	4	12.8
50965	1975	5	31.6
50965	1975	6	165.1
50965	1975	7	195.9
50965	1975	8	32.4
50965	1975	9	99.3
50965	1975	10	34.8
50965	1975	11	2.6
50965	1975	12	4.3
50965	1976	1	1.5
50965	1976	2	9.5
50965	1976	3	13.4
50965	1976	4	48.5
50965	1976	5	85.5
50965	1976	6	34.5
50965	1976	7	90.2
50965	1976	8	74.7
50965	1976	9	45.3
50965	1976	10	26.1
50965	1976	11	13.1
50965	1976	12	8.1
50965	1977	1	1.3
50965	1977	2	0.7
50965	1977	3	11.5
50965	1977	4	21.2
50965	1977	5	84.6
50965	1977	6	98.6
50965	1977	7	164.2
50965	1977	8	62.4
50965	1977	9	39.9
50965	1977	10	50
50965	1977	11	12.9
50965	1977	12	10.1
50965	1978	1	1.6
50965	1978	2	3.9
50965	1978	3	5.4
50965	1978	4	46.9
50965	1978	5	53.9
50965	1978	6	78.4
50965	1978	7	92.6
50965	1978	8	111.8
50965	1978	9	25.2
50965	1978	10	37.3
50965	1978	11	4.4
50965	1978	12	8.7
50965	1979	1	1
50965	1979	2	5.4
50965	1979	3	20.4
50965	1979	4	40.1
50965	1979	5	12.1
50965	1979	6	107.2
50965	1979	7	55.6
50965	1979	8	58.9
50965	1979	9	63.7
50965	1979	10	14.3
50965	1979	11	13.1
50965	1979	12	9.7
50965	1980	1	6.5
50965	1980	2	2.3
50965	1980	3	1.4
50965	1980	4	50.3
50965	1980	5	80
50965	1980	6	83.5
50965	1980	7	102.9
50965	1980	8	84.1
50965	1980	9	75.9
50965	1980	10	90.7
50965	1980	11	11.1
50965	1980	12	4.8
50965	1981	1	0.4
50965	1981	2	2
50965	1981	3	9.5
50965	1981	4	10.4
50965	1981	5	61.9
50965	1981	6	192.9
50965	1981	7	112.7
50965	1981	8	165.3
50965	1981	9	61.2
50965	1981	10	25.6
50965	1981	11	3.7
50965	1981	12	2.4
50965	1982	1	3.2
50965	1982	2	6.4
50965	1982	3	19.7
50965	1982	4	23
50965	1982	5	23.1
50965	1982	6	20.7
50965	1982	7	84.5
50965	1982	8	237
50965	1982	9	44.5
50965	1982	10	37.4
50965	1982	11	6.8
50965	1982	12	6.4
50965	1983	1	1.3
50965	1983	2	3.7
50965	1983	3	1
50965	1983	4	52.2
50965	1983	5	52.9
50965	1983	6	172.7
50965	1983	7	175
50965	1983	8	29
50965	1983	9	173.3
50965	1983	10	12.7
50965	1983	11	28.3
50965	1983	12	2
50965	1984	1	1.7
50965	1984	2	3.5
50965	1984	3	6.9
50965	1984	4	8.8
50965	1984	5	34.1
50965	1984	6	117.7
50965	1984	7	141.3
50965	1984	8	243.9
50965	1984	9	62.2
50965	1984	10	36.2
50965	1984	11	4.7
50965	1984	12	6.4
50965	1985	1	4.9
50965	1985	2	5.4
50965	1985	3	16.6
50965	1985	4	11
50965	1985	5	37.5
50965	1985	6	38.1
50965	1985	7	154.3
50965	1985	8	306.8
50965	1985	9	39.9
50965	1985	10	15.5
50965	1985	11	15.9
50965	1985	12	5.7
50965	1986	1	4.2
50965	1986	2	3.1
50965	1986	3	11.5
50965	1986	4	34.8
50965	1986	5	51
50965	1986	6	78
50965	1986	7	111.3
50965	1986	8	142.5
50965	1986	9	106.9
50965	1986	10	8.6
50965	1986	11	12.1
50965	1986	12	3.5
50965	1987	1	5.9
50965	1987	2	2.1
50965	1987	3	14.4
50965	1987	4	4.2
50965	1987	5	42
50965	1987	6	53.4
50965	1987	7	240.5
50965	1987	8	137
50965	1987	9	110
50965	1987	10	39.9
50965	1987	11	20.4
50965	1987	12	3.5
50965	1988	1	7.4
50965	1988	2	2.3
50965	1988	3	8
50965	1988	4	74.9
50965	1988	5	63.7
50965	1988	6	45.5
50965	1988	7	180.5
50965	1988	8	154
50965	1988	9	57.1
50965	1988	10	18.6
50965	1988	11	15.9
50965	1988	12	8.1
50965	1989	1	3.5
50965	1989	2	6.8
50965	1989	3	3
50965	1989	4	1.9
50965	1989	5	23.4
50965	1989	6	74.3
50965	1989	7	213.8
50965	1989	8	15.4
50965	1989	9	66.7
50965	1989	10	25.6
50965	1989	11	6.4
50965	1989	12	8.9
50965	1990	1	1.3
50965	1990	2	11.9
50965	1990	3	21.3
50965	1990	4	36.1
50965	1990	5	36
50965	1990	6	134
50965	1990	7	120.6
50965	1990	8	139
50965	1990	9	66.3
50965	1990	10	15.7
50965	1990	11	2.2
50965	1990	12	10.2
50965	1991	1	1.5
50965	1991	2	2.6
50965	1991	3	3.7
50965	1991	4	60.4
50965	1991	5	46.6
50965	1991	6	145.8
50965	1991	7	279
50965	1991	8	56.5
50965	1991	9	68.8
50965	1991	10	26.8
50965	1991	11	7.9
50965	1991	12	5.2
50965	1992	1	2.4
50965	1992	2	1.8
50965	1992	3	16
50965	1992	4	48.6
50965	1992	5	39.6
50965	1992	6	74.9
50965	1992	7	154.9
50965	1992	8	132.4
50965	1992	9	59.9
50965	1992	10	43.7
50965	1992	11	15.3
50965	1992	12	7.4
50965	1993	1	1.6
50965	1993	2	2.9
50965	1993	3	0.8
50965	1993	4	19.3
50965	1993	5	6.6
50965	1993	6	138.9
50965	1993	7	87.4
50965	1993	8	108.7
50965	1993	9	100.3
50965	1993	10	69.6
50965	1993	11	14.7
50965	1993	12	8.8
50965	1994	1	3.2
50965	1994	2	3
50965	1994	3	9.5
50965	1994	4	8.8
50965	1994	5	104.2
50965	1994	6	104
50965	1994	7	310.2
50965	1994	8	214.9
50965	1994	9	94.3
50965	1994	10	52.4
50965	1994	11	7.7
50965	1994	12	8.9
50965	1995	1	1.5
50965	1995	2	0.5
50965	1995	3	4.4
50965	1995	4	22.9
50965	1995	5	56.4
50965	1995	6	11.9
50965	1995	7	254.2
50965	1995	8	85.3
50965	1995	9	95
50965	1995	10	94.4
50965	1995	11	2.9
50965	1995	12	7.7
50965	1996	1	0.5
50965	1996	2	0.2
50965	1996	3	19
50965	1996	4	24.7
50965	1996	5	36.6
50965	1996	6	100.3
50965	1996	7	103.1
50965	1996	8	120.8
50965	1996	9	61.9
50965	1996	10	40.5
50965	1996	11	25.4
50965	1996	12	3.1
50965	1997	1	5.2
50965	1997	2	5.9
50965	1997	3	5.7
50965	1997	4	12.5
50965	1997	5	80.7
50965	1997	6	71.1
50965	1997	7	172.3
50965	1997	8	339
50965	1997	9	20.3
50965	1997	10	30.1
50965	1997	11	2.9
50965	1997	12	1.7
50965	1998	1	2.1
50965	1998	2	6.4
50965	1998	3	14.3
50965	1998	4	12.1
50965	1998	5	72.2
50965	1998	6	129
50965	1998	7	95.8
50965	1998	8	111.8
50965	1998	9	90.2
50965	1998	10	18.6
50965	1998	11	15.3
50965	1998	12	4.3
50965	1999	1	2.3
50965	1999	2	4.8
50965	1999	3	26
50965	1999	4	15.2
50965	1999	5	48.1
50965	1999	6	82
50965	1999	7	67.3
50965	1999	8	123.9
50965	1999	9	15.1
50965	1999	10	52.1
50965	1999	11	13.9
50965	1999	12	2.5
50965	2000	1	9.4
50965	2000	2	2.6
50965	2000	3	16.8
50965	2000	4	23.5
50965	2000	5	44.9
50965	2000	6	65.2
50965	2000	7	221.4
50965	2000	8	106.4
50965	2000	9	64.9
50965	2000	10	44.1
50965	2000	11	8.4
50965	2000	12	13.6
50965	2001	1	4.8
50965	2001	2	0.5
50965	2001	3	19.3
50965	2001	4	14.2
50965	2001	5	53.1
50965	2001	6	50.1
50965	2001	7	169.5
50965	2001	8	126.6
50965	2001	9	25.9
50965	2001	10	36.3
50965	2001	11	5.8
50965	2001	12	3.4
50965	2002	1	17.7
50965	2002	2	1.1
50965	2002	3	4.7
50965	2002	4	61.4
50965	2002	5	35.1
50965	2002	6	163.4
50965	2002	7	149.1
50965	2002	8	173.2
50965	2002	9	8.4
50965	2002	10	33.6
50965	2002	11	7.6
50965	2002	12	2.3
50965	2003	1	2
50965	2003	2	4.6
50965	2003	3	4.4
50965	2003	4	15.5
50965	2003	5	41
50965	2003	6	101.7
50965	2003	7	141.7
50965	2003	8	152.9
50965	2003	9	21.1
50965	2003	10	38
50965	2003	11	18.8
50965	2003	12	2.2
50965	2004	1	0.8
50965	2004	2	4.7
50965	2004	3	12.8
50965	2004	4	5.6
50965	2004	5	68.4
50965	2004	6	20.2
50965	2004	7	229.4
50965	2004	8	121.6
50965	2004	9	57.8
50965	2004	10	22.2
50965	2004	11	28.6
50965	2004	12	19.7
50965	2005	1	10
50965	2005	2	1
50965	2005	3	3.9
50965	2005	4	51.9
50965	2005	5	59.4
50965	2005	6	102.9
50965	2005	7	149.3
50965	2005	8	96.5
50965	2005	9	53.3
50965	2005	10	17.1
50965	2005	11	6.2
50965	2005	12	3.7
50965	2006	1	4
50965	2006	2	1.4
50965	2006	3	6.8
50965	2006	4	12.4
50965	2006	5	20.3
50965	2006	6	163.5
50965	2006	7	105.7
50965	2006	8	133.4
50965	2006	9	44.2
50965	2006	10	39.4
50965	2006	11	15
50965	2006	12	1.5
50965	2007	1	5.4
50965	2007	2	3.2
50965	2007	3	34.5
50965	2007	4	33.7
50965	2007	5	104.9
50965	2007	6	57.1
50965	2007	7	45
50965	2007	8	50.2
50965	2007	9	26.4
50965	2007	10	10
50965	2007	11	0.9
50965	2007	12	3.4
50965	2008	1	0
50965	2008	2	0.3
50965	2008	3	23.1
50965	2008	4	12.6
50965	2008	5	90.9
50965	2008	6	63.9
50965	2008	7	150
50965	2008	8	66.3
50965	2008	9	45.6
50965	2008	10	25.1
50965	2008	11	16.4
50965	2008	12	10.6
50965	2009	1	3.4
50965	2009	2	1.4
50965	2009	3	20
50965	2009	4	30.1
50965	2009	5	18.5
50965	2009	6	211.2
50965	2009	7	131.2
50965	2009	8	135.8
50965	2009	9	64.8
50965	2009	10	28.5
50965	2009	11	7.3
50965	2009	12	5.8
50965	2010	1	1.2
50965	2010	2	20.8
50965	2010	3	19
50965	2010	4	24.2
50965	2010	5	86.8
50965	2010	6	48.9
50965	2010	7	141.3
50965	2010	8	139.7
50965	2010	9	8.1
50965	2010	10	16.1
50965	2010	11	24.4
50965	2010	12	18.3
50965	2011	1	1.6
50965	2011	2	1.2
50965	2011	3	0.4
50965	2011	4	19.8
50965	2011	5	84
50965	2011	6	127.8
50965	2011	7	91.7
50965	2011	8	93.7
50965	2011	9	12.1
50965	2011	10	13.9
50965	2011	11	7.4
50965	2011	12	1.2
50965	2012	1	0
50965	2012	2	2.2
50965	2012	3	11.3
50965	2012	4	43.5
50965	2012	5	27.9
50965	2012	6	122.4
50965	2012	7	175.1
50965	2012	8	72.9
50965	2012	9	74.4
50965	2012	10	28.8
50965	2012	11	18.4
50965	2012	12	10.3
50965	2013	1	3.1
50965	2013	2	13.1
50965	2013	3	20.9
50965	2013	4	10.9
50965	2013	5	54.4
50965	2013	6	153
50965	2013	7	125.2
50965	2013	8	246.1
50965	2013	9	26.7
50965	2013	10	43.8
50965	2013	11	70.7
50965	2013	12	6.4
50965	2014	1	2.6
50965	2014	2	3.6
50965	2014	3	13.6
50965	2014	4	7.3
50965	2014	5	115.1
50965	2014	6	63.1
50965	2014	7	95.3
50965	2014	8	52.8
50965	2014	9	53.4
50965	2014	10	24.9
50965	2014	11	9.5
50965	2014	12	16.1
