# Supplementary material for: Spatial and temporal characteristics of drought and its correlation with climate indices in Northeast China
Source: PLoS One. 2021 Nov 18;16(11):e0259774. doi: 10.1371/journal.pone.0259774 (PMC8601439; doi:10.1371/journal.pone.0259774)
Supplement: S1 File — (ZIP) [file pone.0259774.s001.zip › Raw data(Including precipitation and evapotranspiration data of each station)/50968.xlsx]

## Sheet: Monthly evapotranspiration 
stationID	YEAR	MONTH	DATA
50968	1970	1	4.4726
50968	1970	2	10.374
50968	1970	3	25.472
50968	1970	4	84.631
50968	1970	5	118.06
50968	1970	6	139.54
50968	1970	7	118.73
50968	1970	8	109.67
50968	1970	9	70.416
50968	1970	10	48.876
50968	1970	11	15.772
50968	1970	12	10.064
50968	1971	1	8.0629
50968	1971	2	9.3869
50968	1971	3	34.726
50968	1971	4	111.17
50968	1971	5	110.42
50968	1971	6	124.02
50968	1971	7	102.92
50968	1971	8	94.049
50968	1971	9	58.182
50968	1971	10	40.764
50968	1971	11	17.461
50968	1971	12	10.495
50968	1972	1	7.2419
50968	1972	2	10.065
50968	1972	3	43.487
50968	1972	4	84.846
50968	1972	5	130.21
50968	1972	6	119.62
50968	1972	7	121.55
50968	1972	8	94.663
50968	1972	9	55.337
50968	1972	10	33.456
50968	1972	11	12.034
50968	1972	12	6.2995
50968	1973	1	5.2474
50968	1973	2	10.42
50968	1973	3	26.048
50968	1973	4	67.578
50968	1973	5	109.58
50968	1973	6	130.47
50968	1973	7	119.78
50968	1973	8	92.217
50968	1973	9	70.997
50968	1973	10	44.867
50968	1973	11	19.855
50968	1973	12	7.2242
50968	1974	1	5.4373
50968	1974	2	8.982
50968	1974	3	28.523
50968	1974	4	68.435
50968	1974	5	131.3
50968	1974	6	86.215
50968	1974	7	134.38
50968	1974	8	98.432
50968	1974	9	59.318
50968	1974	10	37.693
50968	1974	11	16.298
50968	1974	12	6.2883
50968	1975	1	8.5756
50968	1975	2	12.104
50968	1975	3	41.813
50968	1975	4	101.11
50968	1975	5	120.88
50968	1975	6	116.65
50968	1975	7	108.79
50968	1975	8	113.03
50968	1975	9	77.823
50968	1975	10	41.521
50968	1975	11	18.429
50968	1975	12	7.7736
50968	1976	1	8.2959
50968	1976	2	14.486
50968	1976	3	39.824
50968	1976	4	71.998
50968	1976	5	121.46
50968	1976	6	116.9
50968	1976	7	141.07
50968	1976	8	100.8
50968	1976	9	67.857
50968	1976	10	42.565
50968	1976	11	12.552
50968	1976	12	5.422
50968	1977	1	4.2026
50968	1977	2	9.2169
50968	1977	3	37.08
50968	1977	4	81.367
50968	1977	5	131.62
50968	1977	6	111.57
50968	1977	7	122.97
50968	1977	8	108.61
50968	1977	9	81.231
50968	1977	10	46.51
50968	1977	11	16.372
50968	1977	12	5.9645
50968	1978	1	6.1458
50968	1978	2	9.4629
50968	1978	3	40.057
50968	1978	4	78.72
50968	1978	5	113.63
50968	1978	6	144.25
50968	1978	7	133.8
50968	1978	8	98.616
50968	1978	9	84.038
50968	1978	10	41.443
50968	1978	11	20.085
50968	1978	12	9.4527
50968	1979	1	9.7785
50968	1979	2	12.722
50968	1979	3	33.164
50968	1979	4	58.329
50968	1979	5	140.88
50968	1979	6	119.72
50968	1979	7	123.34
50968	1979	8	101.84
50968	1979	9	70.122
50968	1979	10	55.127
50968	1979	11	18.74
50968	1979	12	12.842
50968	1980	1	6.3708
50968	1980	2	13.431
50968	1980	3	47.967
50968	1980	4	57.577
50968	1980	5	131.86
50968	1980	6	121.92
50968	1980	7	118.2
50968	1980	8	105
50968	1980	9	63.453
50968	1980	10	32.858
50968	1980	11	13.033
50968	1980	12	6.8061
50968	1981	1	6.7217
50968	1981	2	9.4567
50968	1981	3	32.125
50968	1981	4	80.704
50968	1981	5	103.68
50968	1981	6	111.91
50968	1981	7	116.34
50968	1981	8	84.724
50968	1981	9	65.83
50968	1981	10	37.857
50968	1981	11	15.085
50968	1981	12	10.099
50968	1982	1	7.8045
50968	1982	2	13.932
50968	1982	3	37.836
50968	1982	4	89.344
50968	1982	5	123.61
50968	1982	6	156.61
50968	1982	7	148.61
50968	1982	8	106.14
50968	1982	9	71.241
50968	1982	10	45.213
50968	1982	11	17.579
50968	1982	12	8.6387
50968	1983	1	9.3723
50968	1983	2	9.8936
50968	1983	3	44.408
50968	1983	4	99.063
50968	1983	5	114.97
50968	1983	6	86.269
50968	1983	7	104.64
50968	1983	8	104.81
50968	1983	9	69.284
50968	1983	10	46.157
50968	1983	11	17.04
50968	1983	12	9.4907
50968	1984	1	5.9652
50968	1984	2	11.153
50968	1984	3	26.051
50968	1984	4	68.322
50968	1984	5	118.78
50968	1984	6	116.77
50968	1984	7	112.92
50968	1984	8	94.479
50968	1984	9	64.974
50968	1984	10	40.388
50968	1984	11	21.971
50968	1984	12	8.5627
50968	1985	1	5.3466
50968	1985	2	9.0702
50968	1985	3	35.731
50968	1985	4	75.781
50968	1985	5	135.53
50968	1985	6	123.97
50968	1985	7	105.74
50968	1985	8	90.803
50968	1985	9	67.018
50968	1985	10	47.234
50968	1985	11	16.765
50968	1985	12	5.9785
50968	1986	1	5.6088
50968	1986	2	10.77
50968	1986	3	30.439
50968	1986	4	69.524
50968	1986	5	121.71
50968	1986	6	121.88
50968	1986	7	109.54
50968	1986	8	91.365
50968	1986	9	60.76
50968	1986	10	43.562
50968	1986	11	16.651
50968	1986	12	9.0356
50968	1987	1	6.4598
50968	1987	2	11.97
50968	1987	3	28.773
50968	1987	4	81.631
50968	1987	5	123.47
50968	1987	6	131.7
50968	1987	7	106.6
50968	1987	8	87.709
50968	1987	9	63.879
50968	1987	10	45.132
50968	1987	11	13.597
50968	1987	12	9.1468
50968	1988	1	10.003
50968	1988	2	10.568
50968	1988	3	37.132
50968	1988	4	64.539
50968	1988	5	96.324
50968	1988	6	132.17
50968	1988	7	120.03
50968	1988	8	94.44
50968	1988	9	62.214
50968	1988	10	40.862
50968	1988	11	24.656
50968	1988	12	6.6284
50968	1989	1	7.6131
50968	1989	2	12.849
50968	1989	3	39.174
50968	1989	4	88.635
50968	1989	5	118.74
50968	1989	6	110.35
50968	1989	7	111.96
50968	1989	8	115.73
50968	1989	9	61.819
50968	1989	10	42.891
50968	1989	11	16.436
50968	1989	12	7.9789
50968	1990	1	5.0378
50968	1990	2	10.929
50968	1990	3	45.266
50968	1990	4	75.173
50968	1990	5	111.52
50968	1990	6	119.24
50968	1990	7	125.52
50968	1990	8	101.07
50968	1990	9	64.643
50968	1990	10	50.433
50968	1990	11	22.753
50968	1990	12	11.772
50968	1991	1	7.1668
50968	1991	2	12.703
50968	1991	3	37.687
50968	1991	4	72.516
50968	1991	5	117.99
50968	1991	6	111.83
50968	1991	7	101.62
50968	1991	8	108.93
50968	1991	9	64.963
50968	1991	10	39.719
50968	1991	11	18.877
50968	1991	12	6.9327
50968	1992	1	7.3587
50968	1992	2	13.463
50968	1992	3	39.429
50968	1992	4	72.009
50968	1992	5	104.99
50968	1992	6	111.26
50968	1992	7	126.46
50968	1992	8	97.364
50968	1992	9	61.151
50968	1992	10	36.384
50968	1992	11	17.434
50968	1992	12	5.3589
50968	1993	1	6.194
50968	1993	2	12.742
50968	1993	3	43.754
50968	1993	4	78.664
50968	1993	5	130.59
50968	1993	6	99.49
50968	1993	7	117.72
50968	1993	8	96.639
50968	1993	9	65.853
50968	1993	10	40.42
50968	1993	11	12.878
50968	1993	12	5.9634
50968	1994	1	4.4606
50968	1994	2	11.578
50968	1994	3	33.242
50968	1994	4	82.68
50968	1994	5	99.721
50968	1994	6	131.01
50968	1994	7	124.9
50968	1994	8	101.24
50968	1994	9	63.556
50968	1994	10	36.895
50968	1994	11	23.409
50968	1994	12	5.7319
50968	1995	1	7.2266
50968	1995	2	11.251
50968	1995	3	39.645
50968	1995	4	69.955
50968	1995	5	97.764
50968	1995	6	138.29
50968	1995	7	120.1
50968	1995	8	104.92
50968	1995	9	68.201
50968	1995	10	32.863
50968	1995	11	24.86
50968	1995	12	7.2374
50968	1996	1	9.4737
50968	1996	2	21.402
50968	1996	3	45.53
50968	1996	4	78.439
50968	1996	5	120.26
50968	1996	6	131
50968	1996	7	111.71
50968	1996	8	95.013
50968	1996	9	65.811
50968	1996	10	43.211
50968	1996	11	15.638
50968	1996	12	7.1835
50968	1997	1	6.5863
50968	1997	2	14.371
50968	1997	3	43.908
50968	1997	4	86.802
50968	1997	5	109.9
50968	1997	6	132.06
50968	1997	7	134.25
50968	1997	8	100.87
50968	1997	9	70.634
50968	1997	10	43.562
50968	1997	11	21.851
50968	1997	12	11.37
50968	1998	1	6.924
50968	1998	2	20.414
50968	1998	3	51.59
50968	1998	4	98.402
50968	1998	5	127.26
50968	1998	6	125.59
50968	1998	7	133.04
50968	1998	8	88.101
50968	1998	9	70.675
50968	1998	10	46
50968	1998	11	11.599
50968	1998	12	7.3533
50968	1999	1	8.3839
50968	1999	2	16.012
50968	1999	3	28.002
50968	1999	4	70.319
50968	1999	5	111.31
50968	1999	6	119.87
50968	1999	7	132.38
50968	1999	8	102.51
50968	1999	9	79.483
50968	1999	10	48.157
50968	1999	11	18.202
50968	1999	12	7.6301
50968	2000	1	4.8776
50968	2000	2	9.4661
50968	2000	3	37.765
50968	2000	4	68.265
50968	2000	5	106.86
50968	2000	6	150.22
50968	2000	7	127.77
50968	2000	8	102.79
50968	2000	9	72.393
50968	2000	10	47.488
50968	2000	11	18.891
50968	2000	12	4.7904
50968	2001	1	4.1056
50968	2001	2	10.129
50968	2001	3	30.837
50968	2001	4	93.192
50968	2001	5	129.59
50968	2001	6	153.89
50968	2001	7	128.41
50968	2001	8	98.665
50968	2001	9	83.629
50968	2001	10	51.61
50968	2001	11	24.878
50968	2001	12	10.558
50968	2002	1	7.8016
50968	2002	2	19.803
50968	2002	3	56.078
50968	2002	4	76.208
50968	2002	5	128.24
50968	2002	6	118.92
50968	2002	7	116.93
50968	2002	8	89.257
50968	2002	9	77.373
50968	2002	10	34.406
50968	2002	11	11.735
50968	2002	12	8.1179
50968	2003	1	6.9819
50968	2003	2	14.442
50968	2003	3	45.979
50968	2003	4	87.648
50968	2003	5	122.95
50968	2003	6	113.95
50968	2003	7	105.03
50968	2003	8	95.885
50968	2003	9	71.38
50968	2003	10	39.051
50968	2003	11	14.934
50968	2003	12	6.5909
50968	2004	1	4.7524
50968	2004	2	12.576
50968	2004	3	44.792
50968	2004	4	86.014
50968	2004	5	114.33
50968	2004	6	155.59
50968	2004	7	113.97
50968	2004	8	107.44
50968	2004	9	74.636
50968	2004	10	45.84
50968	2004	11	17.479
50968	2004	12	6.8877
50968	2005	1	7.0605
50968	2005	2	9.717
50968	2005	3	40.02
50968	2005	4	68.643
50968	2005	5	106.98
50968	2005	6	122.15
50968	2005	7	105.67
50968	2005	8	99.262
50968	2005	9	70.21
50968	2005	10	50
50968	2005	11	19.343
50968	2005	12	6.6394
50968	2006	1	6.2125
50968	2006	2	16.353
50968	2006	3	38.954
50968	2006	4	67.997
50968	2006	5	126.49
50968	2006	6	108.41
50968	2006	7	126.18
50968	2006	8	104.62
50968	2006	9	69.23
50968	2006	10	42.211
50968	2006	11	17.048
50968	2006	12	8.1164
50968	2007	1	8.9643
50968	2007	2	18.319
50968	2007	3	31.704
50968	2007	4	74.127
50968	2007	5	100.56
50968	2007	6	150.13
50968	2007	7	135.31
50968	2007	8	114.96
50968	2007	9	70.163
50968	2007	10	45.501
50968	2007	11	20.588
50968	2007	12	8.026
50968	2008	1	6.6535
50968	2008	2	16.873
50968	2008	3	43.635
50968	2008	4	94.094
50968	2008	5	99.165
50968	2008	6	134.84
50968	2008	7	118.9
50968	2008	8	111.59
50968	2008	9	78.094
50968	2008	10	43.974
50968	2008	11	13.757
50968	2008	12	10.231
50968	2009	1	7.4271
50968	2009	2	13.085
50968	2009	3	31.855
50968	2009	4	82.209
50968	2009	5	136.88
50968	2009	6	103.99
50968	2009	7	118.71
50968	2009	8	106.05
50968	2009	9	64.149
50968	2009	10	35.531
50968	2009	11	15.449
50968	2009	12	4.2656
50968	2010	1	7.018
50968	2010	2	8.4154
50968	2010	3	21.225
50968	2010	4	56.541
50968	2010	5	101.04
50968	2010	6	142.5
50968	2010	7	108.16
50968	2010	8	93.484
50968	2010	9	75.625
50968	2010	10	32.79
50968	2010	11	10.82
50968	2010	12	4.0614
50968	2011	1	4.1028
50968	2011	2	12.449
50968	2011	3	35.167
50968	2011	4	72.555
50968	2011	5	96.891
50968	2011	6	112.93
50968	2011	7	123.62
50968	2011	8	108.3
50968	2011	9	76.402
50968	2011	10	39.026
50968	2011	11	13.781
50968	2011	12	5.6012
50968	2012	1	4.99
50968	2012	2	13.683
50968	2012	3	32.432
50968	2012	4	69.493
50968	2012	5	113.72
50968	2012	6	118.93
50968	2012	7	117.49
50968	2012	8	106.11
50968	2012	9	60.545
50968	2012	10	33.482
50968	2012	11	10.458
50968	2012	12	3.9912
50968	2013	1	4.8785
50968	2013	2	9.4735
50968	2013	3	29.194
50968	2013	4	58.624
50968	2013	5	121.25
50968	2013	6	115.61
50968	2013	7	111.09
50968	2013	8	88.852
50968	2013	9	67.93
50968	2013	10	29.331
50968	2013	11	13.944
50968	2013	12	3.6564
50968	2014	1	5.0205
50968	2014	2	9.5094
50968	2014	3	35.78
50968	2014	4	83.526
50968	2014	5	84.327
50968	2014	6	124.13
50968	2014	7	104.83
50968	2014	8	95.651
50968	2014	9	65.018
50968	2014	10	37.403
50968	2014	11	17.042
50968	2014	12	4.8475

## Sheet: Monthly precipitation 
stationID	YEAR	MONTH	DATA
50968	1970	1	4.8
50968	1970	2	10.4
50968	1970	3	5.9
50968	1970	4	22.3
50968	1970	5	80.2
50968	1970	6	61.7
50968	1970	7	191.7
50968	1970	8	39.7
50968	1970	9	59.4
50968	1970	10	22.5
50968	1970	11	19.6
50968	1970	12	1.9
50968	1971	1	3.3
50968	1971	2	15
50968	1971	3	4.8
50968	1971	4	7.9
50968	1971	5	75.3
50968	1971	6	86.1
50968	1971	7	248.5
50968	1971	8	137.9
50968	1971	9	174.4
50968	1971	10	36.3
50968	1971	11	8.9
50968	1971	12	9.4
50968	1972	1	1.2
50968	1972	2	8.4
50968	1972	3	6.3
50968	1972	4	13.8
50968	1972	5	46.1
50968	1972	6	88.7
50968	1972	7	85.3
50968	1972	8	118.8
50968	1972	9	73.5
50968	1972	10	74.5
50968	1972	11	23.7
50968	1972	12	4.4
50968	1973	1	5.9
50968	1973	2	10.2
50968	1973	3	14.4
50968	1973	4	22.9
50968	1973	5	67.7
50968	1973	6	35.1
50968	1973	7	240.5
50968	1973	8	191.2
50968	1973	9	24
50968	1973	10	18.1
50968	1973	11	9.3
50968	1973	12	7.8
50968	1974	1	2.5
50968	1974	2	7.6
50968	1974	3	18.2
50968	1974	4	19.9
50968	1974	5	40.5
50968	1974	6	166.5
50968	1974	7	86.6
50968	1974	8	93.3
50968	1974	9	122
50968	1974	10	55.1
50968	1974	11	9
50968	1974	12	1.9
50968	1975	1	4.8
50968	1975	2	1.3
50968	1975	3	6.2
50968	1975	4	20
50968	1975	5	32.4
50968	1975	6	119.9
50968	1975	7	223.2
50968	1975	8	70.8
50968	1975	9	89
50968	1975	10	31.4
50968	1975	11	3.6
50968	1975	12	5.2
50968	1976	1	2.8
50968	1976	2	11.8
50968	1976	3	29.4
50968	1976	4	48.5
50968	1976	5	85.7
50968	1976	6	55.3
50968	1976	7	58.2
50968	1976	8	49.1
50968	1976	9	56.2
50968	1976	10	24.4
50968	1976	11	17.5
50968	1976	12	11
50968	1977	1	1.6
50968	1977	2	2
50968	1977	3	13.4
50968	1977	4	22.8
50968	1977	5	81.9
50968	1977	6	171.2
50968	1977	7	151.8
50968	1977	8	67.9
50968	1977	9	42.8
50968	1977	10	71.6
50968	1977	11	16.7
50968	1977	12	18.7
50968	1978	1	3.5
50968	1978	2	4.2
50968	1978	3	4
50968	1978	4	67.6
50968	1978	5	46.6
50968	1978	6	41.1
50968	1978	7	92
50968	1978	8	142.7
50968	1978	9	17.6
50968	1978	10	40.4
50968	1978	11	10.1
50968	1978	12	8.7
50968	1979	1	2
50968	1979	2	11.5
50968	1979	3	21.3
50968	1979	4	55.5
50968	1979	5	13.2
50968	1979	6	112.8
50968	1979	7	46.1
50968	1979	8	72.2
50968	1979	9	69.3
50968	1979	10	16.9
50968	1979	11	17.7
50968	1979	12	13.1
50968	1980	1	11.2
50968	1980	2	7.7
50968	1980	3	1.5
50968	1980	4	84.1
50968	1980	5	80.2
50968	1980	6	104.8
50968	1980	7	104.7
50968	1980	8	68.7
50968	1980	9	97.8
50968	1980	10	107.8
50968	1980	11	17.4
50968	1980	12	7.9
50968	1981	1	0.9
50968	1981	2	3.5
50968	1981	3	16.4
50968	1981	4	10.3
50968	1981	5	57.9
50968	1981	6	155.1
50968	1981	7	166.8
50968	1981	8	234.2
50968	1981	9	99.9
50968	1981	10	29.7
50968	1981	11	10.5
50968	1981	12	2.8
50968	1982	1	7.6
50968	1982	2	10.2
50968	1982	3	25.3
50968	1982	4	27.3
50968	1982	5	32.1
50968	1982	6	21.7
50968	1982	7	88
50968	1982	8	161.6
50968	1982	9	37.1
50968	1982	10	39.9
50968	1982	11	10
50968	1982	12	8.6
50968	1983	1	2.8
50968	1983	2	4.6
50968	1983	3	2.1
50968	1983	4	50.3
50968	1983	5	47.3
50968	1983	6	167.3
50968	1983	7	223.4
50968	1983	8	64.5
50968	1983	9	103.2
50968	1983	10	9
50968	1983	11	36.8
50968	1983	12	4.2
50968	1984	1	3.1
50968	1984	2	5.5
50968	1984	3	17.9
50968	1984	4	19.4
50968	1984	5	19.3
50968	1984	6	127.4
50968	1984	7	140.1
50968	1984	8	304.8
50968	1984	9	108.1
50968	1984	10	46.7
50968	1984	11	7.3
50968	1984	12	11.6
50968	1985	1	9.2
50968	1985	2	6.8
50968	1985	3	26.3
50968	1985	4	13.5
50968	1985	5	53.5
50968	1985	6	68.4
50968	1985	7	229
50968	1985	8	335.7
50968	1985	9	35
50968	1985	10	18.9
50968	1985	11	12.7
50968	1985	12	13.3
50968	1986	1	5.5
50968	1986	2	4.2
50968	1986	3	25.9
50968	1986	4	42.9
50968	1986	5	36.1
50968	1986	6	79.5
50968	1986	7	253.2
50968	1986	8	129.8
50968	1986	9	53.8
50968	1986	10	14.8
50968	1986	11	17.4
50968	1986	12	7.9
50968	1987	1	11.4
50968	1987	2	7.6
50968	1987	3	23.8
50968	1987	4	9.3
50968	1987	5	35.4
50968	1987	6	59.3
50968	1987	7	268
50968	1987	8	201.3
50968	1987	9	92.3
50968	1987	10	40.2
50968	1987	11	32.9
50968	1987	12	5.2
50968	1988	1	10.3
50968	1988	2	4.9
50968	1988	3	4
50968	1988	4	67
50968	1988	5	66.5
50968	1988	6	74.4
50968	1988	7	244.9
50968	1988	8	189.1
50968	1988	9	76.5
50968	1988	10	21.5
50968	1988	11	19.2
50968	1988	12	14.2
50968	1989	1	7.6
50968	1989	2	7.9
50968	1989	3	6.4
50968	1989	4	8.6
50968	1989	5	36.6
50968	1989	6	96.5
50968	1989	7	267.4
50968	1989	8	39.3
50968	1989	9	53.1
50968	1989	10	17.3
50968	1989	11	9.6
50968	1989	12	11
50968	1990	1	3.1
50968	1990	2	18.8
50968	1990	3	22.6
50968	1990	4	45
50968	1990	5	47.2
50968	1990	6	111.9
50968	1990	7	130
50968	1990	8	96.3
50968	1990	9	62
50968	1990	10	15.6
50968	1990	11	5.2
50968	1990	12	16.7
50968	1991	1	5
50968	1991	2	3.2
50968	1991	3	5.7
50968	1991	4	75.3
50968	1991	5	65.8
50968	1991	6	122.9
50968	1991	7	399.6
50968	1991	8	78.8
50968	1991	9	69.2
50968	1991	10	17.7
50968	1991	11	20.6
50968	1991	12	8.7
50968	1992	1	3.5
50968	1992	2	4.9
50968	1992	3	16.4
50968	1992	4	43.9
50968	1992	5	35.1
50968	1992	6	53.4
50968	1992	7	154.3
50968	1992	8	82.4
50968	1992	9	94
50968	1992	10	37.5
50968	1992	11	22.8
50968	1992	12	9.4
50968	1993	1	2.1
50968	1993	2	6.9
50968	1993	3	1.2
50968	1993	4	29.3
50968	1993	5	6.8
50968	1993	6	140
50968	1993	7	158.9
50968	1993	8	92.2
50968	1993	9	69.7
50968	1993	10	63.3
50968	1993	11	19.2
50968	1993	12	20.1
50968	1994	1	6.2
50968	1994	2	1.9
50968	1994	3	11.2
50968	1994	4	7
50968	1994	5	91.6
50968	1994	6	90.4
50968	1994	7	297.8
50968	1994	8	368.2
50968	1994	9	79.7
50968	1994	10	45.6
50968	1994	11	10.6
50968	1994	12	14.4
50968	1995	1	3.7
50968	1995	2	0.4
50968	1995	3	4
50968	1995	4	30.2
50968	1995	5	51.8
50968	1995	6	28.2
50968	1995	7	227.9
50968	1995	8	176.7
50968	1995	9	70.6
50968	1995	10	117.7
50968	1995	11	3
50968	1995	12	7.8
50968	1996	1	0.6
50968	1996	2	0.7
50968	1996	3	22.7
50968	1996	4	26.6
50968	1996	5	28.4
50968	1996	6	153
50968	1996	7	78.1
50968	1996	8	93.9
50968	1996	9	39.1
50968	1996	10	42.3
50968	1996	11	32.3
50968	1996	12	7.5
50968	1997	1	8
50968	1997	2	10.9
50968	1997	3	5.4
50968	1997	4	7.8
50968	1997	5	75
50968	1997	6	87.8
50968	1997	7	147.8
50968	1997	8	214.2
50968	1997	9	32.1
50968	1997	10	16.8
50968	1997	11	12.6
50968	1997	12	4.3
50968	1998	1	3.8
50968	1998	2	6.2
50968	1998	3	20.2
50968	1998	4	17.5
50968	1998	5	66.1
50968	1998	6	128.8
50968	1998	7	109.8
50968	1998	8	180.8
50968	1998	9	128.1
50968	1998	10	30
50968	1998	11	26.2
50968	1998	12	11
50968	1999	1	4.7
50968	1999	2	7.8
50968	1999	3	36.6
50968	1999	4	17
50968	1999	5	46.6
50968	1999	6	88.1
50968	1999	7	68.9
50968	1999	8	120.8
50968	1999	9	14.6
50968	1999	10	34.8
50968	1999	11	20.4
50968	1999	12	7
50968	2000	1	12.8
50968	2000	2	6.8
50968	2000	3	16.9
50968	2000	4	30.3
50968	2000	5	47.8
50968	2000	6	71.9
50968	2000	7	237.7
50968	2000	8	155.5
50968	2000	9	64.7
50968	2000	10	55.5
50968	2000	11	12.5
50968	2000	12	26.4
50968	2001	1	11.5
50968	2001	2	4.4
50968	2001	3	13.7
50968	2001	4	8.6
50968	2001	5	64
50968	2001	6	27.1
50968	2001	7	188.9
50968	2001	8	138.5
50968	2001	9	38.3
50968	2001	10	37.5
50968	2001	11	5.1
50968	2001	12	4.4
50968	2002	1	20.1
50968	2002	2	0.7
50968	2002	3	8.7
50968	2002	4	54.1
50968	2002	5	36.2
50968	2002	6	106.1
50968	2002	7	197.6
50968	2002	8	146.7
50968	2002	9	9.4
50968	2002	10	41.1
50968	2002	11	14.5
50968	2002	12	7.1
50968	2003	1	5.4
50968	2003	2	6.7
50968	2003	3	4.3
50968	2003	4	21.3
50968	2003	5	24.7
50968	2003	6	137.7
50968	2003	7	263.8
50968	2003	8	109.2
50968	2003	9	45.2
50968	2003	10	47.3
50968	2003	11	33.2
50968	2003	12	4.2
50968	2004	1	1.4
50968	2004	2	7.8
50968	2004	3	21.3
50968	2004	4	1.9
50968	2004	5	82.7
50968	2004	6	20.2
50968	2004	7	254.5
50968	2004	8	134.9
50968	2004	9	37.7
50968	2004	10	17.3
50968	2004	11	28.7
50968	2004	12	30.3
50968	2005	1	14.2
50968	2005	2	1.7
50968	2005	3	5.3
50968	2005	4	78.9
50968	2005	5	69.7
50968	2005	6	114.6
50968	2005	7	171.8
50968	2005	8	148.6
50968	2005	9	46.9
50968	2005	10	20.5
50968	2005	11	6.6
50968	2005	12	4.5
50968	2006	1	9.4
50968	2006	2	5.3
50968	2006	3	8.6
50968	2006	4	14.7
50968	2006	5	19.6
50968	2006	6	153.5
50968	2006	7	148.9
50968	2006	8	115.8
50968	2006	9	46.8
50968	2006	10	31.9
50968	2006	11	17.4
50968	2006	12	1.8
50968	2007	1	5.4
50968	2007	2	9.7
50968	2007	3	47.1
50968	2007	4	23.2
50968	2007	5	54.9
50968	2007	6	21.5
50968	2007	7	56.3
50968	2007	8	45.6
50968	2007	9	118.9
50968	2007	10	12.4
50968	2007	11	1.9
50968	2007	12	6.5
50968	2008	1	0.1
50968	2008	2	0.3
50968	2008	3	23.7
50968	2008	4	13.8
50968	2008	5	113
50968	2008	6	61.7
50968	2008	7	136
50968	2008	8	58.7
50968	2008	9	50.8
50968	2008	10	24.8
50968	2008	11	25.7
50968	2008	12	19.7
50968	2009	1	14.8
50968	2009	2	4.1
50968	2009	3	26.2
50968	2009	4	30.3
50968	2009	5	14.3
50968	2009	6	169.5
50968	2009	7	71.6
50968	2009	8	116.4
50968	2009	9	53.6
50968	2009	10	26.2
50968	2009	11	12.7
50968	2009	12	14.6
50968	2010	1	3.3
50968	2010	2	25.2
50968	2010	3	34.8
50968	2010	4	36.2
50968	2010	5	69.1
50968	2010	6	30.6
50968	2010	7	135.1
50968	2010	8	129.1
50968	2010	9	6.3
50968	2010	10	15.5
50968	2010	11	47.1
50968	2010	12	31.5
50968	2011	1	3.8
50968	2011	2	3.5
50968	2011	3	5.2
50968	2011	4	23.6
50968	2011	5	60.4
50968	2011	6	99.3
50968	2011	7	111.6
50968	2011	8	47.2
50968	2011	9	8.7
50968	2011	10	29.2
50968	2011	11	17.2
50968	2011	12	3.3
50968	2012	1	0.2
50968	2012	2	6.2
50968	2012	3	33.2
50968	2012	4	74.5
50968	2012	5	36.2
50968	2012	6	107.3
50968	2012	7	179.2
50968	2012	8	75.7
50968	2012	9	75.2
50968	2012	10	35.6
50968	2012	11	52.3
50968	2012	12	21.6
50968	2013	1	4.5
50968	2013	2	17.7
50968	2013	3	19.7
50968	2013	4	27.4
50968	2013	5	70.4
50968	2013	6	94.3
50968	2013	7	171.8
50968	2013	8	235.5
50968	2013	9	17.4
50968	2013	10	34.1
50968	2013	11	86.4
50968	2013	12	5.4
50968	2014	1	5.2
50968	2014	2	6.3
50968	2014	3	15.7
50968	2014	4	8.6
50968	2014	5	90.6
50968	2014	6	39.1
50968	2014	7	140.3
50968	2014	8	112.1
50968	2014	9	56.8
50968	2014	10	40.8
50968	2014	11	7.8
50968	2014	12	21.1
