# Supplementary material for: Spatial and temporal characteristics of drought and its correlation with climate indices in Northeast China
Source: PLoS One. 2021 Nov 18;16(11):e0259774. doi: 10.1371/journal.pone.0259774 (PMC8601439; doi:10.1371/journal.pone.0259774)
Supplement: S1 File — (ZIP) [file pone.0259774.s001.zip › Raw data(Including precipitation and evapotranspiration data of each station)/50973.xlsx]

## Sheet: Monthly evapotranspiration 
stationID	YEAR	MONTH	DATA
50973	1970	1	5.3754
50973	1970	2	17.011
50973	1970	3	43.833
50973	1970	4	125.68
50973	1970	5	125.56
50973	1970	6	150.57
50973	1970	7	124.37
50973	1970	8	117.66
50973	1970	9	94.34
50973	1970	10	70.277
50973	1970	11	26.722
50973	1970	12	16.754
50973	1971	1	12.31
50973	1971	2	14.594
50973	1971	3	50.922
50973	1971	4	126.29
50973	1971	5	121.6
50973	1971	6	133.67
50973	1971	7	114.78
50973	1971	8	95.406
50973	1971	9	68.089
50973	1971	10	59.093
50973	1971	11	28.562
50973	1971	12	16.099
50973	1972	1	10.856
50973	1972	2	14.475
50973	1972	3	52.763
50973	1972	4	111.8
50973	1972	5	152.54
50973	1972	6	133.9
50973	1972	7	150.85
50973	1972	8	110.67
50973	1972	9	61.188
50973	1972	10	42.292
50973	1972	11	17.756
50973	1972	12	9.5763
50973	1973	1	7.2249
50973	1973	2	20.45
50973	1973	3	36.895
50973	1973	4	78.219
50973	1973	5	121.6
50973	1973	6	130.67
50973	1973	7	138.75
50973	1973	8	108.25
50973	1973	9	80.226
50973	1973	10	68.849
50973	1973	11	37.73
50973	1973	12	14.354
50973	1974	1	12.261
50973	1974	2	17.269
50973	1974	3	44.519
50973	1974	4	84.253
50973	1974	5	139.43
50973	1974	6	90.689
50973	1974	7	152.52
50973	1974	8	105.91
50973	1974	9	73.745
50973	1974	10	55.917
50973	1974	11	29.044
50973	1974	12	9.0187
50973	1975	1	14.327
50973	1975	2	18.01
50973	1975	3	49.498
50973	1975	4	110.49
50973	1975	5	141.18
50973	1975	6	119.74
50973	1975	7	123.85
50973	1975	8	127.71
50973	1975	9	105.73
50973	1975	10	65.101
50973	1975	11	37.063
50973	1975	12	13.301
50973	1976	1	16.661
50973	1976	2	27.207
50973	1976	3	58.401
50973	1976	4	93.365
50973	1976	5	147.28
50973	1976	6	139.28
50973	1976	7	165.38
50973	1976	8	123.25
50973	1976	9	78.822
50973	1976	10	64.573
50973	1976	11	21.012
50973	1976	12	9.8316
50973	1977	1	7.18
50973	1977	2	14.828
50973	1977	3	52.003
50973	1977	4	96.275
50973	1977	5	152.97
50973	1977	6	121.57
50973	1977	7	145.9
50973	1977	8	128.52
50973	1977	9	123.87
50973	1977	10	81.908
50973	1977	11	24.512
50973	1977	12	8.8646
50973	1978	1	9.1926
50973	1978	2	13.859
50973	1978	3	57.144
50973	1978	4	98.504
50973	1978	5	148.11
50973	1978	6	163.45
50973	1978	7	152.76
50973	1978	8	107.19
50973	1978	9	99.202
50973	1978	10	56.687
50973	1978	11	32.242
50973	1978	12	16.312
50973	1979	1	12.606
50973	1979	2	20.618
50973	1979	3	44.148
50973	1979	4	74.336
50973	1979	5	147.78
50973	1979	6	129.01
50973	1979	7	133.29
50973	1979	8	115.78
50973	1979	9	96.781
50973	1979	10	64.226
50973	1979	11	27.484
50973	1979	12	14.746
50973	1980	1	10.214
50973	1980	2	22.951
50973	1980	3	58.24
50973	1980	4	75.897
50973	1980	5	146.03
50973	1980	6	135.65
50973	1980	7	131.79
50973	1980	8	107.93
50973	1980	9	80.292
50973	1980	10	41.067
50973	1980	11	20.329
50973	1980	12	13.712
50973	1981	1	15.686
50973	1981	2	16.473
50973	1981	3	35.031
50973	1981	4	97.075
50973	1981	5	123.29
50973	1981	6	125.66
50973	1981	7	141.38
50973	1981	8	102.07
50973	1981	9	82.509
50973	1981	10	52.142
50973	1981	11	21.032
50973	1981	12	12.5
50973	1982	1	13.204
50973	1982	2	22.804
50973	1982	3	45.243
50973	1982	4	103.8
50973	1982	5	147.68
50973	1982	6	173.08
50973	1982	7	163.38
50973	1982	8	123.94
50973	1982	9	84.443
50973	1982	10	65.135
50973	1982	11	26.222
50973	1982	12	12.936
50973	1983	1	12.964
50973	1983	2	16.414
50973	1983	3	56.736
50973	1983	4	112.32
50973	1983	5	125.3
50973	1983	6	78.189
50973	1983	7	108.78
50973	1983	8	124.49
50973	1983	9	78.034
50973	1983	10	64.289
50973	1983	11	27.49
50973	1983	12	10.893
50973	1984	1	7.3283
50973	1984	2	13.817
50973	1984	3	32.777
50973	1984	4	87.232
50973	1984	5	124.49
50973	1984	6	119.93
50973	1984	7	126.82
50973	1984	8	111.18
50973	1984	9	81.043
50973	1984	10	48.528
50973	1984	11	29.787
50973	1984	12	10.908
50973	1985	1	7.8744
50973	1985	2	12.887
50973	1985	3	45.347
50973	1985	4	93.393
50973	1985	5	143.91
50973	1985	6	143.19
50973	1985	7	122.21
50973	1985	8	111.77
50973	1985	9	75.795
50973	1985	10	61.73
50973	1985	11	26
50973	1985	12	8.4514
50973	1986	1	9.9068
50973	1986	2	16.15
50973	1986	3	43.393
50973	1986	4	97.953
50973	1986	5	141.07
50973	1986	6	132.69
50973	1986	7	124.57
50973	1986	8	107.49
50973	1986	9	74.194
50973	1986	10	56.465
50973	1986	11	29.004
50973	1986	12	13.425
50973	1987	1	10.594
50973	1987	2	19.456
50973	1987	3	42.599
50973	1987	4	89.702
50973	1987	5	134.92
50973	1987	6	149.72
50973	1987	7	110.01
50973	1987	8	89.789
50973	1987	9	78.241
50973	1987	10	62.608
50973	1987	11	22.356
50973	1987	12	10.661
50973	1988	1	16.401
50973	1988	2	19.339
50973	1988	3	47.36
50973	1988	4	88.088
50973	1988	5	110.48
50973	1988	6	145.6
50973	1988	7	132.32
50973	1988	8	98.531
50973	1988	9	73.05
50973	1988	10	54.382
50973	1988	11	30.348
50973	1988	12	15.256
50973	1989	1	12.674
50973	1989	2	23.864
50973	1989	3	53.031
50973	1989	4	103.51
50973	1989	5	131.83
50973	1989	6	130.34
50973	1989	7	121.18
50973	1989	8	122.31
50973	1989	9	70.301
50973	1989	10	61.506
50973	1989	11	24.542
50973	1989	12	16.432
50973	1990	1	9.673
50973	1990	2	17.328
50973	1990	3	65.604
50973	1990	4	91.03
50973	1990	5	130.47
50973	1990	6	122.72
50973	1990	7	135.37
50973	1990	8	111.61
50973	1990	9	79.029
50973	1990	10	73.116
50973	1990	11	32.394
50973	1990	12	15.852
50973	1991	1	8.9286
50973	1991	2	16.615
50973	1991	3	49.765
50973	1991	4	87.358
50973	1991	5	133.16
50973	1991	6	124.98
50973	1991	7	100.02
50973	1991	8	117.09
50973	1991	9	81.674
50973	1991	10	55.911
50973	1991	11	27.269
50973	1991	12	12.929
50973	1992	1	11.857
50973	1992	2	24.656
50973	1992	3	54.2
50973	1992	4	80.721
50973	1992	5	117.49
50973	1992	6	109.35
50973	1992	7	144.44
50973	1992	8	110.8
50973	1992	9	73.612
50973	1992	10	56.191
50973	1992	11	22.993
50973	1992	12	9.0009
50973	1993	1	10.893
50973	1993	2	25.02
50973	1993	3	57.269
50973	1993	4	89.282
50973	1993	5	142.6
50973	1993	6	101.57
50973	1993	7	121.8
50973	1993	8	105.06
50973	1993	9	79.252
50973	1993	10	59.742
50973	1993	11	19.383
50973	1993	12	10.245
50973	1994	1	6.5945
50973	1994	2	22.283
50973	1994	3	40.651
50973	1994	4	93.834
50973	1994	5	116.34
50973	1994	6	131.4
50973	1994	7	131.13
50973	1994	8	106.38
50973	1994	9	69.297
50973	1994	10	51.624
50973	1994	11	35.717
50973	1994	12	11.217
50973	1995	1	14.369
50973	1995	2	18.38
50973	1995	3	43.132
50973	1995	4	87.282
50973	1995	5	119.17
50973	1995	6	141.77
50973	1995	7	135.04
50973	1995	8	114.14
50973	1995	9	79.283
50973	1995	10	48.87
50973	1995	11	35.73
50973	1995	12	11.548
50973	1996	1	15.241
50973	1996	2	27.206
50973	1996	3	54.071
50973	1996	4	94.369
50973	1996	5	128.2
50973	1996	6	129.61
50973	1996	7	116.69
50973	1996	8	110.74
50973	1996	9	80.314
50973	1996	10	56.397
50973	1996	11	24.091
50973	1996	12	11.49
50973	1997	1	11.11
50973	1997	2	23.506
50973	1997	3	50.705
50973	1997	4	98.514
50973	1997	5	110.59
50973	1997	6	134.83
50973	1997	7	134.35
50973	1997	8	104.17
50973	1997	9	86.44
50973	1997	10	47.401
50973	1997	11	31.417
50973	1997	12	14.962
50973	1998	1	10.425
50973	1998	2	30.044
50973	1998	3	63.733
50973	1998	4	105.92
50973	1998	5	151.64
50973	1998	6	141.36
50973	1998	7	131.45
50973	1998	8	81.506
50973	1998	9	83.813
50973	1998	10	60.533
50973	1998	11	18.602
50973	1998	12	12.353
50973	1999	1	15.461
50973	1999	2	21.793
50973	1999	3	32.435
50973	1999	4	90.619
50973	1999	5	126.44
50973	1999	6	123.72
50973	1999	7	147.31
50973	1999	8	118.55
50973	1999	9	95.141
50973	1999	10	58.719
50973	1999	11	30.241
50973	1999	12	11.015
50973	2000	1	6.604
50973	2000	2	15.928
50973	2000	3	44.526
50973	2000	4	64.443
50973	2000	5	111.29
50973	2000	6	167.65
50973	2000	7	138.34
50973	2000	8	109.17
50973	2000	9	78.108
50973	2000	10	56.346
50973	2000	11	27.007
50973	2000	12	9.766
50973	2001	1	9.3522
50973	2001	2	20.889
50973	2001	3	35.665
50973	2001	4	102.41
50973	2001	5	128.89
50973	2001	6	156.07
50973	2001	7	144.78
50973	2001	8	115.17
50973	2001	9	98.834
50973	2001	10	64.212
50973	2001	11	32.276
50973	2001	12	12.741
50973	2002	1	9.9204
50973	2002	2	25.938
50973	2002	3	57.949
50973	2002	4	83.448
50973	2002	5	136.77
50973	2002	6	115.98
50973	2002	7	112.62
50973	2002	8	91.889
50973	2002	9	91.39
50973	2002	10	42.67
50973	2002	11	15.932
50973	2002	12	11.635
50973	2003	1	9.1769
50973	2003	2	17.544
50973	2003	3	55.599
50973	2003	4	107.19
50973	2003	5	154.38
50973	2003	6	132.4
50973	2003	7	114.58
50973	2003	8	110.51
50973	2003	9	92.513
50973	2003	10	58.239
50973	2003	11	21.317
50973	2003	12	8.8582
50973	2004	1	7.2245
50973	2004	2	18.57
50973	2004	3	49.244
50973	2004	4	90.396
50973	2004	5	123.56
50973	2004	6	157.88
50973	2004	7	117.59
50973	2004	8	121.93
50973	2004	9	85.3
50973	2004	10	63.156
50973	2004	11	26.024
50973	2004	12	9.9574
50973	2005	1	10.033
50973	2005	2	15.399
50973	2005	3	50.115
50973	2005	4	76.734
50973	2005	5	112.33
50973	2005	6	146.46
50973	2005	7	110.62
50973	2005	8	110.08
50973	2005	9	83.425
50973	2005	10	61.172
50973	2005	11	24.541
50973	2005	12	8.2516
50973	2006	1	10.681
50973	2006	2	18.87
50973	2006	3	41.67
50973	2006	4	64.235
50973	2006	5	135.03
50973	2006	6	109.72
50973	2006	7	133.46
50973	2006	8	113.15
50973	2006	9	81.726
50973	2006	10	53.81
50973	2006	11	21.591
50973	2006	12	11.47
50973	2007	1	13.992
50973	2007	2	20.334
50973	2007	3	36.715
50973	2007	4	82.855
50973	2007	5	104.69
50973	2007	6	145.45
50973	2007	7	150.33
50973	2007	8	122.41
50973	2007	9	81.359
50973	2007	10	62.32
50973	2007	11	26.904
50973	2007	12	12.662
50973	2008	1	13.282
50973	2008	2	28.182
50973	2008	3	52.893
50973	2008	4	114.46
50973	2008	5	96.309
50973	2008	6	150.37
50973	2008	7	124.28
50973	2008	8	112.24
50973	2008	9	104.16
50973	2008	10	60.647
50973	2008	11	23.157
50973	2008	12	18.613
50973	2009	1	9.424
50973	2009	2	17.952
50973	2009	3	38.009
50973	2009	4	104.61
50973	2009	5	178.34
50973	2009	6	107.1
50973	2009	7	108.18
50973	2009	8	114.26
50973	2009	9	84.292
50973	2009	10	54.686
50973	2009	11	24.729
50973	2009	12	7.7229
50973	2010	1	10.961
50973	2010	2	13.81
50973	2010	3	37.093
50973	2010	4	72.357
50973	2010	5	120.42
50973	2010	6	165.17
50973	2010	7	119.04
50973	2010	8	107.81
50973	2010	9	92.367
50973	2010	10	54.76
50973	2010	11	24.631
50973	2010	12	8.0266
50973	2011	1	7.8052
50973	2011	2	19.805
50973	2011	3	49.561
50973	2011	4	87.06
50973	2011	5	112.89
50973	2011	6	125.66
50973	2011	7	130.1
50973	2011	8	115.77
50973	2011	9	91.242
50973	2011	10	76.436
50973	2011	11	28.751
50973	2011	12	13.479
50973	2012	1	9.9701
50973	2012	2	21.516
50973	2012	3	45.266
50973	2012	4	103.67
50973	2012	5	130.79
50973	2012	6	130.35
50973	2012	7	122.31
50973	2012	8	119.05
50973	2012	9	64.909
50973	2012	10	49.911
50973	2012	11	16.137
50973	2012	12	8.4531
50973	2013	1	7.5622
50973	2013	2	17.021
50973	2013	3	44.484
50973	2013	4	67.608
50973	2013	5	137.72
50973	2013	6	133.38
50973	2013	7	117.83
50973	2013	8	94.704
50973	2013	9	84.94
50973	2013	10	52.965
50973	2013	11	26.012
50973	2013	12	7.5686
50973	2014	1	10.529
50973	2014	2	13.77
50973	2014	3	42.041
50973	2014	4	106.91
50973	2014	5	99.213
50973	2014	6	106.9
50973	2014	7	115.05
50973	2014	8	99.515
50973	2014	9	73.491
50973	2014	10	60.075
50973	2014	11	31.633
50973	2014	12	8.8122

## Sheet: Monthly precipitation 
stationID	YEAR	MONTH	DATA
50973	1970	1	2.7
50973	1970	2	4.1
50973	1970	3	0.3
50973	1970	4	1.9
50973	1970	5	90
50973	1970	6	39.6
50973	1970	7	111.6
50973	1970	8	72.7
50973	1970	9	77.5
50973	1970	10	16.4
50973	1970	11	8.3
50973	1970	12	0.2
50973	1971	1	1.9
50973	1971	2	11
50973	1971	3	3.1
50973	1971	4	3.8
50973	1971	5	81.4
50973	1971	6	67.3
50973	1971	7	138
50973	1971	8	95.8
50973	1971	9	50
50973	1971	10	50.8
50973	1971	11	10.8
50973	1971	12	3.8
50973	1972	1	1.9
50973	1972	2	6.2
50973	1972	3	2.9
50973	1972	4	1.2
50973	1972	5	26.9
50973	1972	6	80.7
50973	1972	7	122.5
50973	1972	8	194.7
50973	1972	9	102.3
50973	1972	10	72.2
50973	1972	11	21.2
50973	1972	12	0.9
50973	1973	1	1.2
50973	1973	2	2.3
50973	1973	3	9.3
50973	1973	4	27.8
50973	1973	5	82.3
50973	1973	6	103.3
50973	1973	7	77.8
50973	1973	8	145.3
50973	1973	9	63.5
50973	1973	10	15.1
50973	1973	11	4.7
50973	1973	12	5.6
50973	1974	1	1
50973	1974	2	2.6
50973	1974	3	3.8
50973	1974	4	25.7
50973	1974	5	29.2
50973	1974	6	133.6
50973	1974	7	52.7
50973	1974	8	122.2
50973	1974	9	233.1
50973	1974	10	42.5
50973	1974	11	11.1
50973	1974	12	1.6
50973	1975	1	1
50973	1975	2	3.3
50973	1975	3	5.1
50973	1975	4	16.8
50973	1975	5	8
50973	1975	6	91.8
50973	1975	7	122.8
50973	1975	8	37.5
50973	1975	9	47.6
50973	1975	10	15.5
50973	1975	11	0
50973	1975	12	3.9
50973	1976	1	2.3
50973	1976	2	3.3
50973	1976	3	16.2
50973	1976	4	26
50973	1976	5	51.9
50973	1976	6	51.4
50973	1976	7	89.6
50973	1976	8	59.7
50973	1976	9	41.1
50973	1976	10	27.5
50973	1976	11	9.7
50973	1976	12	2.3
50973	1977	1	0.9
50973	1977	2	1.4
50973	1977	3	17.3
50973	1977	4	19.9
50973	1977	5	55.6
50973	1977	6	55.5
50973	1977	7	90.5
50973	1977	8	35.3
50973	1977	9	8.7
50973	1977	10	16.8
50973	1977	11	10.2
50973	1977	12	6.5
50973	1978	1	0.7
50973	1978	2	2.5
50973	1978	3	1.3
50973	1978	4	19.3
50973	1978	5	50
50973	1978	6	41.7
50973	1978	7	224.6
50973	1978	8	181.1
50973	1978	9	34
50973	1978	10	24.9
50973	1978	11	2.5
50973	1978	12	6.2
50973	1979	1	4
50973	1979	2	6.7
50973	1979	3	3
50973	1979	4	61.5
50973	1979	5	8
50973	1979	6	105.1
50973	1979	7	75.7
50973	1979	8	65.8
50973	1979	9	18.3
50973	1979	10	13.6
50973	1979	11	3.6
50973	1979	12	14.2
50973	1980	1	1.7
50973	1980	2	2.4
50973	1980	3	2.5
50973	1980	4	27.3
50973	1980	5	94.3
50973	1980	6	108.1
50973	1980	7	123.3
50973	1980	8	63.7
50973	1980	9	98.2
50973	1980	10	124.3
50973	1980	11	7
50973	1980	12	8.3
50973	1981	1	1.2
50973	1981	2	1
50973	1981	3	13.5
50973	1981	4	17.9
50973	1981	5	64.7
50973	1981	6	142.9
50973	1981	7	201.2
50973	1981	8	213.2
50973	1981	9	41.8
50973	1981	10	60.5
50973	1981	11	3.7
50973	1981	12	1.7
50973	1982	1	2.8
50973	1982	2	4
50973	1982	3	22.6
50973	1982	4	15.6
50973	1982	5	32.3
50973	1982	6	17.7
50973	1982	7	131.6
50973	1982	8	148.8
50973	1982	9	31.2
50973	1982	10	7.6
50973	1982	11	4.2
50973	1982	12	12.7
50973	1983	1	0
50973	1983	2	3.4
50973	1983	3	2
50973	1983	4	39.7
50973	1983	5	52
50973	1983	6	164.1
50973	1983	7	85
50973	1983	8	39.6
50973	1983	9	38.8
50973	1983	10	17.8
50973	1983	11	19.2
50973	1983	12	3.3
50973	1984	1	2.3
50973	1984	2	1.6
50973	1984	3	14.7
50973	1984	4	24.7
50973	1984	5	49.5
50973	1984	6	54.8
50973	1984	7	94.4
50973	1984	8	124.8
50973	1984	9	18.7
50973	1984	10	50.5
50973	1984	11	1.2
50973	1984	12	3
50973	1985	1	2
50973	1985	2	5.7
50973	1985	3	18.3
50973	1985	4	27
50973	1985	5	41.7
50973	1985	6	49.7
50973	1985	7	202.9
50973	1985	8	95.8
50973	1985	9	56.5
50973	1985	10	8.3
50973	1985	11	17.6
50973	1985	12	0.9
50973	1986	1	2.4
50973	1986	2	2.1
50973	1986	3	9.4
50973	1986	4	22.3
50973	1986	5	70.2
50973	1986	6	72.3
50973	1986	7	67.5
50973	1986	8	97.2
50973	1986	9	131.2
50973	1986	10	0.1
50973	1986	11	3.6
50973	1986	12	1.4
50973	1987	1	6.9
50973	1987	2	5
50973	1987	3	5.3
50973	1987	4	30.7
50973	1987	5	43.2
50973	1987	6	25.2
50973	1987	7	125.9
50973	1987	8	180.1
50973	1987	9	83.7
50973	1987	10	32
50973	1987	11	3.7
50973	1987	12	7.7
50973	1988	1	2
50973	1988	2	0.6
50973	1988	3	1.6
50973	1988	4	31
50973	1988	5	44.9
50973	1988	6	91.3
50973	1988	7	75.7
50973	1988	8	97.5
50973	1988	9	48.2
50973	1988	10	38
50973	1988	11	7.3
50973	1988	12	2.7
50973	1989	1	0.2
50973	1989	2	7.2
50973	1989	3	1.1
50973	1989	4	8.5
50973	1989	5	27.2
50973	1989	6	96.9
50973	1989	7	134.2
50973	1989	8	52.7
50973	1989	9	54.4
50973	1989	10	11.6
50973	1989	11	9
50973	1989	12	8.3
50973	1990	1	1.8
50973	1990	2	4
50973	1990	3	6.6
50973	1990	4	31.2
50973	1990	5	40.4
50973	1990	6	109.4
50973	1990	7	84.6
50973	1990	8	114.8
50973	1990	9	87.1
50973	1990	10	4.6
50973	1990	11	4.2
50973	1990	12	30.3
50973	1991	1	1
50973	1991	2	0.7
50973	1991	3	3.6
50973	1991	4	24.3
50973	1991	5	72
50973	1991	6	90.4
50973	1991	7	326.8
50973	1991	8	37.4
50973	1991	9	51.6
50973	1991	10	38.2
50973	1991	11	3.9
50973	1991	12	0
50973	1992	1	2.2
50973	1992	2	0.2
50973	1992	3	3.5
50973	1992	4	41.4
50973	1992	5	57.3
50973	1992	6	151.6
50973	1992	7	125.9
50973	1992	8	41.3
50973	1992	9	68.2
50973	1992	10	42.8
50973	1992	11	10.7
50973	1992	12	3.3
50973	1993	1	0.7
50973	1993	2	5
50973	1993	3	0.4
50973	1993	4	7.3
50973	1993	5	13.7
50973	1993	6	124.8
50973	1993	7	72.6
50973	1993	8	55.9
50973	1993	9	95.6
50973	1993	10	82
50973	1993	11	15.4
50973	1993	12	4.3
50973	1994	1	1.5
50973	1994	2	0
50973	1994	3	14
50973	1994	4	12.3
50973	1994	5	65.4
50973	1994	6	98.6
50973	1994	7	175.7
50973	1994	8	130.7
50973	1994	9	83.3
50973	1994	10	65.4
50973	1994	11	1
50973	1994	12	4.8
50973	1995	1	1.8
50973	1995	2	0
50973	1995	3	5.4
50973	1995	4	2
50973	1995	5	67.8
50973	1995	6	22
50973	1995	7	101.7
50973	1995	8	90.4
50973	1995	9	96.5
50973	1995	10	85.8
50973	1995	11	0.8
50973	1995	12	9.2
50973	1996	1	0.5
50973	1996	2	0.3
50973	1996	3	5.7
50973	1996	4	11.4
50973	1996	5	23.1
50973	1996	6	148.1
50973	1996	7	160.3
50973	1996	8	95.5
50973	1996	9	64.3
50973	1996	10	23.8
50973	1996	11	14.9
50973	1996	12	2.5
50973	1997	1	7.7
50973	1997	2	5
50973	1997	3	4.7
50973	1997	4	32.8
50973	1997	5	93.7
50973	1997	6	58
50973	1997	7	103.3
50973	1997	8	159.9
50973	1997	9	24.2
50973	1997	10	15.4
50973	1997	11	3.5
50973	1997	12	2.1
50973	1998	1	1.6
50973	1998	2	1.7
50973	1998	3	3.7
50973	1998	4	8.9
50973	1998	5	32
50973	1998	6	39.5
50973	1998	7	27
50973	1998	8	91.1
50973	1998	9	67.9
50973	1998	10	30.6
50973	1998	11	4
50973	1998	12	1.8
50973	1999	1	0.8
50973	1999	2	5
50973	1999	3	12.4
50973	1999	4	23.4
50973	1999	5	22.1
50973	1999	6	76.1
50973	1999	7	88.2
50973	1999	8	66.3
50973	1999	9	47.8
50973	1999	10	37.6
50973	1999	11	9.4
50973	1999	12	4.4
50973	2000	1	14.1
50973	2000	2	1.2
50973	2000	3	20.5
50973	2000	4	27
50973	2000	5	77
50973	2000	6	27.7
50973	2000	7	106.6
50973	2000	8	109.5
50973	2000	9	88.3
50973	2000	10	29.5
50973	2000	11	9.5
50973	2000	12	11.3
50973	2001	1	3.4
50973	2001	2	0.1
50973	2001	3	29.9
50973	2001	4	2.8
50973	2001	5	57.2
50973	2001	6	39.6
50973	2001	7	76.3
50973	2001	8	63.9
50973	2001	9	26.3
50973	2001	10	34
50973	2001	11	5.1
50973	2001	12	0.7
50973	2002	1	21.4
50973	2002	2	1.5
50973	2002	3	3.5
50973	2002	4	43.1
50973	2002	5	63.3
50973	2002	6	76.1
50973	2002	7	302.8
50973	2002	8	228.9
50973	2002	9	7.6
50973	2002	10	49.9
50973	2002	11	4.9
50973	2002	12	0.2
50973	2003	1	2.6
50973	2003	2	0
50973	2003	3	8.2
50973	2003	4	16
50973	2003	5	2.1
50973	2003	6	61.1
50973	2003	7	104.2
50973	2003	8	100.8
50973	2003	9	42.8
50973	2003	10	28.9
50973	2003	11	13.1
50973	2003	12	2.9
50973	2004	1	1.4
50973	2004	2	3.1
50973	2004	3	7.9
50973	2004	4	28.5
50973	2004	5	91.5
50973	2004	6	39.6
50973	2004	7	175.3
50973	2004	8	38.4
50973	2004	9	46.3
50973	2004	10	13
50973	2004	11	13.8
50973	2004	12	31.2
50973	2005	1	5
50973	2005	2	1.4
50973	2005	3	10
50973	2005	4	25.5
50973	2005	5	39.5
50973	2005	6	66.5
50973	2005	7	135.9
50973	2005	8	90.4
50973	2005	9	34.5
50973	2005	10	17.1
50973	2005	11	5.4
50973	2005	12	13.2
50973	2006	1	2.2
50973	2006	2	3.1
50973	2006	3	5.4
50973	2006	4	49.4
50973	2006	5	15.3
50973	2006	6	179.1
50973	2006	7	83.4
50973	2006	8	85.8
50973	2006	9	26
50973	2006	10	21.4
50973	2006	11	4.6
50973	2006	12	0.9
50973	2007	1	12
50973	2007	2	9.3
50973	2007	3	32.5
50973	2007	4	14.8
50973	2007	5	56.4
50973	2007	6	109.8
50973	2007	7	46.5
50973	2007	8	150.2
50973	2007	9	48.6
50973	2007	10	13.9
50973	2007	11	1.8
50973	2007	12	7.6
50973	2008	1	0.2
50973	2008	2	0.9
50973	2008	3	23.8
50973	2008	4	26.1
50973	2008	5	126.4
50973	2008	6	43.9
50973	2008	7	94.6
50973	2008	8	35.3
50973	2008	9	21.8
50973	2008	10	19.5
50973	2008	11	9
50973	2008	12	2.8
50973	2009	1	14
50973	2009	2	1.1
50973	2009	3	17
50973	2009	4	52.2
50973	2009	5	10
50973	2009	6	101.8
50973	2009	7	158.7
50973	2009	8	98.9
50973	2009	9	28.2
50973	2009	10	12.3
50973	2009	11	10.4
50973	2009	12	10.2
50973	2010	1	3.3
50973	2010	2	6.4
50973	2010	3	7.8
50973	2010	4	17.3
50973	2010	5	49
50973	2010	6	69.4
50973	2010	7	79.6
50973	2010	8	146.1
50973	2010	9	5.9
50973	2010	10	38.2
50973	2010	11	11.3
50973	2010	12	15.4
50973	2011	1	0.6
50973	2011	2	1.8
50973	2011	3	3.2
50973	2011	4	43.1
50973	2011	5	30.5
50973	2011	6	88.6
50973	2011	7	179.2
50973	2011	8	31
50973	2011	9	67.2
50973	2011	10	10.8
50973	2011	11	1.9
50973	2011	12	0
50973	2012	1	0
50973	2012	2	2.8
50973	2012	3	7.8
50973	2012	4	29.6
50973	2012	5	23.4
50973	2012	6	82.5
50973	2012	7	119.6
50973	2012	8	44
50973	2012	9	162.1
50973	2012	10	34.7
50973	2012	11	24.2
50973	2012	12	7.3
50973	2013	1	1.8
50973	2013	2	1.4
50973	2013	3	7.7
50973	2013	4	19.3
50973	2013	5	52.4
50973	2013	6	80.2
50973	2013	7	140.9
50973	2013	8	106.6
50973	2013	9	30.5
50973	2013	10	78.2
50973	2013	11	71.1
50973	2013	12	1
50973	2014	1	1.1
50973	2014	2	1.2
50973	2014	3	13.8
50973	2014	4	5.4
50973	2014	5	88.3
50973	2014	6	95.5
50973	2014	7	166.3
50973	2014	8	120
50973	2014	9	72.4
50973	2014	10	26
50973	2014	11	16.9
50973	2014	12	19.3
