# Supplementary material for: Spatial and temporal characteristics of drought and its correlation with climate indices in Northeast China
Source: PLoS One. 2021 Nov 18;16(11):e0259774. doi: 10.1371/journal.pone.0259774 (PMC8601439; doi:10.1371/journal.pone.0259774)
Supplement: S1 File — (ZIP) [file pone.0259774.s001.zip › Raw data(Including precipitation and evapotranspiration data of each station)/50978.xlsx]

## Sheet: Monthly evapotranspiration 
stationID	YEAR	MONTH	DATA
50978	1970	1	7.0876
50978	1970	2	16.141
50978	1970	3	42.022
50978	1970	4	110.12
50978	1970	5	111.25
50978	1970	6	143.29
50978	1970	7	122.37
50978	1970	8	117.85
50978	1970	9	85.03
50978	1970	10	60.19
50978	1970	11	23.689
50978	1970	12	15.062
50978	1971	1	10.901
50978	1971	2	12.521
50978	1971	3	50.024
50978	1971	4	115.03
50978	1971	5	121.27
50978	1971	6	124.77
50978	1971	7	104.08
50978	1971	8	96.524
50978	1971	9	61.404
50978	1971	10	44.496
50978	1971	11	24.289
50978	1971	12	15.041
50978	1972	1	9.3818
50978	1972	2	15.271
50978	1972	3	53.131
50978	1972	4	97.355
50978	1972	5	142.26
50978	1972	6	127.18
50978	1972	7	142.36
50978	1972	8	102
50978	1972	9	58.827
50978	1972	10	36.524
50978	1972	11	14.227
50978	1972	12	8.1247
50978	1973	1	8.1756
50978	1973	2	17.511
50978	1973	3	34.732
50978	1973	4	74.296
50978	1973	5	115.29
50978	1973	6	122.81
50978	1973	7	131.25
50978	1973	8	110.97
50978	1973	9	71.485
50978	1973	10	52.824
50978	1973	11	28.287
50978	1973	12	13.395
50978	1974	1	11.743
50978	1974	2	16.799
50978	1974	3	41.088
50978	1974	4	78.452
50978	1974	5	130.1
50978	1974	6	83.986
50978	1974	7	125.23
50978	1974	8	107.4
50978	1974	9	70.643
50978	1974	10	45.27
50978	1974	11	24.665
50978	1974	12	9.0298
50978	1975	1	12.533
50978	1975	2	17.829
50978	1975	3	43.406
50978	1975	4	103.68
50978	1975	5	135.47
50978	1975	6	122.62
50978	1975	7	120.02
50978	1975	8	125.44
50978	1975	9	98.178
50978	1975	10	64.859
50978	1975	11	26.893
50978	1975	12	10.951
50978	1976	1	12.825
50978	1976	2	25.221
50978	1976	3	52.994
50978	1976	4	90.305
50978	1976	5	152.8
50978	1976	6	125.61
50978	1976	7	156.75
50978	1976	8	117.03
50978	1976	9	67.714
50978	1976	10	56.354
50978	1976	11	17.802
50978	1976	12	8.0313
50978	1977	1	7.703
50978	1977	2	14.616
50978	1977	3	46.487
50978	1977	4	90.902
50978	1977	5	146.31
50978	1977	6	121.23
50978	1977	7	141.15
50978	1977	8	123.7
50978	1977	9	114.1
50978	1977	10	62.305
50978	1977	11	23.671
50978	1977	12	8.8037
50978	1978	1	9.8825
50978	1978	2	13.604
50978	1978	3	50.215
50978	1978	4	89.66
50978	1978	5	143.39
50978	1978	6	161.5
50978	1978	7	150.37
50978	1978	8	109.97
50978	1978	9	90.726
50978	1978	10	52.981
50978	1978	11	29.573
50978	1978	12	13.612
50978	1979	1	13.999
50978	1979	2	17.045
50978	1979	3	41.695
50978	1979	4	69.184
50978	1979	5	141.01
50978	1979	6	129.56
50978	1979	7	136.57
50978	1979	8	115.84
50978	1979	9	92.202
50978	1979	10	59.906
50978	1979	11	20.418
50978	1979	12	14.084
50978	1980	1	9.4411
50978	1980	2	21.262
50978	1980	3	62.718
50978	1980	4	71.714
50978	1980	5	144.36
50978	1980	6	135.46
50978	1980	7	127.94
50978	1980	8	101.76
50978	1980	9	77.489
50978	1980	10	39.21
50978	1980	11	17.479
50978	1980	12	8.6033
50978	1981	1	10.891
50978	1981	2	14.145
50978	1981	3	34.582
50978	1981	4	91.559
50978	1981	5	116.43
50978	1981	6	110.09
50978	1981	7	123.37
50978	1981	8	97.132
50978	1981	9	73.38
50978	1981	10	49.085
50978	1981	11	21.528
50978	1981	12	13.991
50978	1982	1	10.101
50978	1982	2	18.797
50978	1982	3	47.699
50978	1982	4	93.134
50978	1982	5	125.97
50978	1982	6	149.04
50978	1982	7	141.56
50978	1982	8	108.54
50978	1982	9	77.901
50978	1982	10	56.822
50978	1982	11	21.355
50978	1982	12	10.874
50978	1983	1	13.961
50978	1983	2	15.223
50978	1983	3	50.929
50978	1983	4	105.58
50978	1983	5	119.63
50978	1983	6	80.371
50978	1983	7	95.364
50978	1983	8	113.5
50978	1983	9	66.06
50978	1983	10	58.322
50978	1983	11	22.591
50978	1983	12	11.508
50978	1984	1	8.5024
50978	1984	2	14.4
50978	1984	3	33.066
50978	1984	4	73.435
50978	1984	5	118.31
50978	1984	6	107.35
50978	1984	7	110.23
50978	1984	8	101.86
50978	1984	9	77.806
50978	1984	10	42.243
50978	1984	11	26.826
50978	1984	12	8.09
50978	1985	1	7.0144
50978	1985	2	12.254
50978	1985	3	40.211
50978	1985	4	83.448
50978	1985	5	140.5
50978	1985	6	136.71
50978	1985	7	108.36
50978	1985	8	105.77
50978	1985	9	71.484
50978	1985	10	50.835
50978	1985	11	20.367
50978	1985	12	10.228
50978	1986	1	9.4733
50978	1986	2	16.171
50978	1986	3	39.855
50978	1986	4	90.431
50978	1986	5	134.14
50978	1986	6	115.13
50978	1986	7	109.25
50978	1986	8	100.93
50978	1986	9	68.698
50978	1986	10	50.253
50978	1986	11	28.469
50978	1986	12	12.031
50978	1987	1	9.8103
50978	1987	2	18.262
50978	1987	3	40.88
50978	1987	4	83.31
50978	1987	5	133.25
50978	1987	6	139.4
50978	1987	7	116.45
50978	1987	8	89.232
50978	1987	9	72.32
50978	1987	10	54.194
50978	1987	11	17.837
50978	1987	12	10.158
50978	1988	1	16.114
50978	1988	2	20.152
50978	1988	3	46.889
50978	1988	4	77.737
50978	1988	5	100.39
50978	1988	6	136.35
50978	1988	7	117.15
50978	1988	8	102.71
50978	1988	9	66.82
50978	1988	10	47.229
50978	1988	11	27.145
50978	1988	12	13.271
50978	1989	1	9.8886
50978	1989	2	21.93
50978	1989	3	48.701
50978	1989	4	98.513
50978	1989	5	119.35
50978	1989	6	114.64
50978	1989	7	116.83
50978	1989	8	111.17
50978	1989	9	67.165
50978	1989	10	49.403
50978	1989	11	17.833
50978	1989	12	12.203
50978	1990	1	8.9052
50978	1990	2	14.813
50978	1990	3	56.893
50978	1990	4	80.503
50978	1990	5	116.82
50978	1990	6	105.52
50978	1990	7	118.32
50978	1990	8	99.727
50978	1990	9	74.313
50978	1990	10	54.62
50978	1990	11	24.448
50978	1990	12	12.71
50978	1991	1	10.119
50978	1991	2	16.714
50978	1991	3	41.407
50978	1991	4	81.835
50978	1991	5	131.07
50978	1991	6	122.52
50978	1991	7	101.3
50978	1991	8	112.91
50978	1991	9	79.855
50978	1991	10	51.852
50978	1991	11	23.901
50978	1991	12	11.294
50978	1992	1	11.897
50978	1992	2	24.19
50978	1992	3	53.357
50978	1992	4	82.718
50978	1992	5	116.43
50978	1992	6	111.49
50978	1992	7	137.78
50978	1992	8	106.24
50978	1992	9	71.712
50978	1992	10	53.275
50978	1992	11	22.89
50978	1992	12	10.323
50978	1993	1	10.302
50978	1993	2	22.447
50978	1993	3	56.158
50978	1993	4	90.237
50978	1993	5	142.25
50978	1993	6	93.932
50978	1993	7	118.33
50978	1993	8	95.494
50978	1993	9	74.158
50978	1993	10	58.976
50978	1993	11	18.921
50978	1993	12	10.825
50978	1994	1	8.0834
50978	1994	2	23.335
50978	1994	3	40.487
50978	1994	4	89.713
50978	1994	5	109.06
50978	1994	6	129.86
50978	1994	7	127.2
50978	1994	8	104.01
50978	1994	9	66.493
50978	1994	10	49.025
50978	1994	11	32.046
50978	1994	12	11.972
50978	1995	1	14.085
50978	1995	2	18.621
50978	1995	3	45.792
50978	1995	4	89.775
50978	1995	5	116.88
50978	1995	6	137.89
50978	1995	7	137.07
50978	1995	8	108.51
50978	1995	9	75.65
50978	1995	10	47.497
50978	1995	11	36.479
50978	1995	12	11.607
50978	1996	1	13.829
50978	1996	2	27.928
50978	1996	3	55.926
50978	1996	4	97.869
50978	1996	5	129.45
50978	1996	6	131.58
50978	1996	7	117.05
50978	1996	8	106.43
50978	1996	9	78.406
50978	1996	10	54.019
50978	1996	11	25.007
50978	1996	12	9.3068
50978	1997	1	9.2673
50978	1997	2	20.694
50978	1997	3	52.317
50978	1997	4	111.53
50978	1997	5	125.97
50978	1997	6	143.59
50978	1997	7	167.3
50978	1997	8	100.25
50978	1997	9	77.895
50978	1997	10	42.898
50978	1997	11	28.547
50978	1997	12	12.84
50978	1998	1	10.186
50978	1998	2	26.428
50978	1998	3	66.814
50978	1998	4	114.86
50978	1998	5	154.82
50978	1998	6	133.79
50978	1998	7	123.61
50978	1998	8	81.475
50978	1998	9	79.972
50978	1998	10	56.777
50978	1998	11	19.43
50978	1998	12	12.718
50978	1999	1	14.056
50978	1999	2	20.673
50978	1999	3	34.714
50978	1999	4	92.825
50978	1999	5	130.5
50978	1999	6	125.91
50978	1999	7	141.7
50978	1999	8	121.57
50978	1999	9	92.98
50978	1999	10	54.214
50978	1999	11	26.86
50978	1999	12	11.288
50978	2000	1	8.0409
50978	2000	2	15.745
50978	2000	3	43.145
50978	2000	4	62.998
50978	2000	5	110.46
50978	2000	6	166.55
50978	2000	7	131.42
50978	2000	8	108.93
50978	2000	9	73.382
50978	2000	10	53.884
50978	2000	11	23.422
50978	2000	12	6.7135
50978	2001	1	7.0904
50978	2001	2	16.472
50978	2001	3	32.867
50978	2001	4	101.31
50978	2001	5	124.59
50978	2001	6	153.12
50978	2001	7	137.32
50978	2001	8	112.58
50978	2001	9	92.783
50978	2001	10	60.391
50978	2001	11	33.581
50978	2001	12	15.332
50978	2002	1	11.285
50978	2002	2	24.015
50978	2002	3	58.257
50978	2002	4	82.34
50978	2002	5	137.3
50978	2002	6	114
50978	2002	7	107.16
50978	2002	8	90.587
50978	2002	9	80.612
50978	2002	10	38.448
50978	2002	11	15.959
50978	2002	12	10.598
50978	2003	1	10.49
50978	2003	2	16.799
50978	2003	3	53.079
50978	2003	4	102.8
50978	2003	5	139.45
50978	2003	6	128.41
50978	2003	7	102.21
50978	2003	8	106.07
50978	2003	9	83.867
50978	2003	10	49.496
50978	2003	11	19.336
50978	2003	12	10.258
50978	2004	1	10.919
50978	2004	2	20.954
50978	2004	3	50.12
50978	2004	4	100
50978	2004	5	129.57
50978	2004	6	167.75
50978	2004	7	118.29
50978	2004	8	121.93
50978	2004	9	89.139
50978	2004	10	71.586
50978	2004	11	27.564
50978	2004	12	10.523
50978	2005	1	10.775
50978	2005	2	14.652
50978	2005	3	52.434
50978	2005	4	75.661
50978	2005	5	115.18
50978	2005	6	142.47
50978	2005	7	111.27
50978	2005	8	104.17
50978	2005	9	87.138
50978	2005	10	67.195
50978	2005	11	31.523
50978	2005	12	11.105
50978	2006	1	13.088
50978	2006	2	22.584
50978	2006	3	46.387
50978	2006	4	69.737
50978	2006	5	141.44
50978	2006	6	105.96
50978	2006	7	129.76
50978	2006	8	111.73
50978	2006	9	86.965
50978	2006	10	57.32
50978	2006	11	25.69
50978	2006	12	14.907
50978	2007	1	18.433
50978	2007	2	22.237
50978	2007	3	38.525
50978	2007	4	85.453
50978	2007	5	110.99
50978	2007	6	149.86
50978	2007	7	135.7
50978	2007	8	118.77
50978	2007	9	75.264
50978	2007	10	64.626
50978	2007	11	32.81
50978	2007	12	13.783
50978	2008	1	13.325
50978	2008	2	25.716
50978	2008	3	50.462
50978	2008	4	103.87
50978	2008	5	88.573
50978	2008	6	148.64
50978	2008	7	111.77
50978	2008	8	106.2
50978	2008	9	93.068
50978	2008	10	54.05
50978	2008	11	23.517
50978	2008	12	17.449
50978	2009	1	10.896
50978	2009	2	17.541
50978	2009	3	37.332
50978	2009	4	95.837
50978	2009	5	155.91
50978	2009	6	94.715
50978	2009	7	97.994
50978	2009	8	103.37
50978	2009	9	76.497
50978	2009	10	49.978
50978	2009	11	20.416
50978	2009	12	7.1064
50978	2010	1	10.738
50978	2010	2	12.795
50978	2010	3	30.942
50978	2010	4	66.992
50978	2010	5	110.39
50978	2010	6	155.45
50978	2010	7	114
50978	2010	8	104.96
50978	2010	9	90.025
50978	2010	10	46.966
50978	2010	11	19.757
50978	2010	12	6.7685
50978	2011	1	8.3996
50978	2011	2	18.754
50978	2011	3	44.424
50978	2011	4	81.675
50978	2011	5	97.3
50978	2011	6	118.46
50978	2011	7	126.37
50978	2011	8	115.7
50978	2011	9	89.319
50978	2011	10	65.207
50978	2011	11	26.162
50978	2011	12	11.905
50978	2012	1	9.4734
50978	2012	2	19.781
50978	2012	3	43.315
50978	2012	4	91.982
50978	2012	5	122.6
50978	2012	6	122.37
50978	2012	7	120.32
50978	2012	8	112.67
50978	2012	9	66.867
50978	2012	10	46.492
50978	2012	11	16.872
50978	2012	12	8.4406
50978	2013	1	9.8118
50978	2013	2	17.609
50978	2013	3	46.528
50978	2013	4	72.726
50978	2013	5	140.69
50978	2013	6	134.98
50978	2013	7	116.61
50978	2013	8	98.874
50978	2013	9	81.145
50978	2013	10	51.155
50978	2013	11	25.527
50978	2013	12	9.1676
50978	2014	1	11.096
50978	2014	2	17.703
50978	2014	3	46.14
50978	2014	4	110.95
50978	2014	5	100.31
50978	2014	6	115.51
50978	2014	7	129
50978	2014	8	104.49
50978	2014	9	71.332
50978	2014	10	58.212
50978	2014	11	31.335
50978	2014	12	9.8123

## Sheet: Monthly precipitation 
stationID	YEAR	MONTH	DATA
50978	1970	1	3.7
50978	1970	2	7
50978	1970	3	1.6
50978	1970	4	7.9
50978	1970	5	112.1
50978	1970	6	34.8
50978	1970	7	118.9
50978	1970	8	83.2
50978	1970	9	50.7
50978	1970	10	31.9
50978	1970	11	11.2
50978	1970	12	0.9
50978	1971	1	3.7
50978	1971	2	23.2
50978	1971	3	5.3
50978	1971	4	3.6
50978	1971	5	67.5
50978	1971	6	71.7
50978	1971	7	292.6
50978	1971	8	91.1
50978	1971	9	98.1
50978	1971	10	30.9
50978	1971	11	7.5
50978	1971	12	7.5
50978	1972	1	2.9
50978	1972	2	8.6
50978	1972	3	5.9
50978	1972	4	5.9
50978	1972	5	28.1
50978	1972	6	56.3
50978	1972	7	100.6
50978	1972	8	116.5
50978	1972	9	110.1
50978	1972	10	77.1
50978	1972	11	27.1
50978	1972	12	1.8
50978	1973	1	2.1
50978	1973	2	2.6
50978	1973	3	11.3
50978	1973	4	34.9
50978	1973	5	113.2
50978	1973	6	74.9
50978	1973	7	191.8
50978	1973	8	106.2
50978	1973	9	39.2
50978	1973	10	27.8
50978	1973	11	5.5
50978	1973	12	4.6
50978	1974	1	3.9
50978	1974	2	3.9
50978	1974	3	5.7
50978	1974	4	26.8
50978	1974	5	54.1
50978	1974	6	196.6
50978	1974	7	39.3
50978	1974	8	55.3
50978	1974	9	126
50978	1974	10	69.2
50978	1974	11	9.7
50978	1974	12	3.2
50978	1975	1	0.7
50978	1975	2	6
50978	1975	3	6.8
50978	1975	4	13.3
50978	1975	5	28.6
50978	1975	6	85.1
50978	1975	7	70.2
50978	1975	8	41.3
50978	1975	9	44.5
50978	1975	10	10
50978	1975	11	0.2
50978	1975	12	7.3
50978	1976	1	0.9
50978	1976	2	4.4
50978	1976	3	9.7
50978	1976	4	24
50978	1976	5	59.8
50978	1976	6	93.5
50978	1976	7	48.7
50978	1976	8	81.7
50978	1976	9	52.4
50978	1976	10	32.5
50978	1976	11	17.7
50978	1976	12	6
50978	1977	1	1.9
50978	1977	2	2
50978	1977	3	10.3
50978	1977	4	16.8
50978	1977	5	28.2
50978	1977	6	69.1
50978	1977	7	92.9
50978	1977	8	44.7
50978	1977	9	13.6
50978	1977	10	25.6
50978	1977	11	21.2
50978	1977	12	15.1
50978	1978	1	2.1
50978	1978	2	2.3
50978	1978	3	6.7
50978	1978	4	24.9
50978	1978	5	52.3
50978	1978	6	20.6
50978	1978	7	164
50978	1978	8	160.2
50978	1978	9	15.7
50978	1978	10	51.7
50978	1978	11	3.8
50978	1978	12	11.1
50978	1979	1	4.6
50978	1979	2	15.1
50978	1979	3	8.1
50978	1979	4	52.1
50978	1979	5	10.2
50978	1979	6	93.8
50978	1979	7	80.3
50978	1979	8	68.7
50978	1979	9	19.5
50978	1979	10	13.6
50978	1979	11	9.7
50978	1979	12	10.6
50978	1980	1	6.6
50978	1980	2	2.9
50978	1980	3	2.1
50978	1980	4	37.5
50978	1980	5	78.5
50978	1980	6	125.2
50978	1980	7	126
50978	1980	8	79.1
50978	1980	9	67.8
50978	1980	10	108.1
50978	1980	11	10
50978	1980	12	12.2
50978	1981	1	1.9
50978	1981	2	2.6
50978	1981	3	18.7
50978	1981	4	27.5
50978	1981	5	60.5
50978	1981	6	213.3
50978	1981	7	160.9
50978	1981	8	215.7
50978	1981	9	79.9
50978	1981	10	34.3
50978	1981	11	1
50978	1981	12	2.5
50978	1982	1	8.4
50978	1982	2	3.2
50978	1982	3	26.1
50978	1982	4	27.7
50978	1982	5	28.9
50978	1982	6	26.2
50978	1982	7	102.1
50978	1982	8	201.5
50978	1982	9	22.9
50978	1982	10	3.2
50978	1982	11	8.6
50978	1982	12	13.2
50978	1983	1	0
50978	1983	2	7.4
50978	1983	3	0.1
50978	1983	4	36.5
50978	1983	5	65.3
50978	1983	6	144
50978	1983	7	104.5
50978	1983	8	55.1
50978	1983	9	73.1
50978	1983	10	34.7
50978	1983	11	23.2
50978	1983	12	5.2
50978	1984	1	3.4
50978	1984	2	6.7
50978	1984	3	17.9
50978	1984	4	26.8
50978	1984	5	74.8
50978	1984	6	93.9
50978	1984	7	164.5
50978	1984	8	119.6
50978	1984	9	27.6
50978	1984	10	35.3
50978	1984	11	2.7
50978	1984	12	5.2
50978	1985	1	6.7
50978	1985	2	22
50978	1985	3	18
50978	1985	4	14.1
50978	1985	5	58.1
50978	1985	6	31.9
50978	1985	7	199.5
50978	1985	8	89.3
50978	1985	9	71.2
50978	1985	10	15.1
50978	1985	11	15.1
50978	1985	12	0.6
50978	1986	1	7.7
50978	1986	2	3.8
50978	1986	3	14.4
50978	1986	4	18.8
50978	1986	5	82.6
50978	1986	6	165.7
50978	1986	7	32.9
50978	1986	8	149.8
50978	1986	9	106.9
50978	1986	10	0.1
50978	1986	11	2.5
50978	1986	12	4.3
50978	1987	1	12.5
50978	1987	2	5.7
50978	1987	3	6.2
50978	1987	4	32.3
50978	1987	5	40.1
50978	1987	6	47
50978	1987	7	184.7
50978	1987	8	255.8
50978	1987	9	62.1
50978	1987	10	36.8
50978	1987	11	9.1
50978	1987	12	5
50978	1988	1	2.7
50978	1988	2	0.9
50978	1988	3	2
50978	1988	4	33
50978	1988	5	56.8
50978	1988	6	50.3
50978	1988	7	109.2
50978	1988	8	107.7
50978	1988	9	72.9
50978	1988	10	43.8
50978	1988	11	14.7
50978	1988	12	6.8
50978	1989	1	2.6
50978	1989	2	9.7
50978	1989	3	9
50978	1989	4	11.8
50978	1989	5	55.6
50978	1989	6	71
50978	1989	7	203.9
50978	1989	8	61.7
50978	1989	9	41
50978	1989	10	11.6
50978	1989	11	20.1
50978	1989	12	15.2
50978	1990	1	1.9
50978	1990	2	15.5
50978	1990	3	4.7
50978	1990	4	47.8
50978	1990	5	54.4
50978	1990	6	124.7
50978	1990	7	129.5
50978	1990	8	158
50978	1990	9	54
50978	1990	10	5.3
50978	1990	11	3.1
50978	1990	12	31.2
50978	1991	1	1
50978	1991	2	2.2
50978	1991	3	9.5
50978	1991	4	41.7
50978	1991	5	56.4
50978	1991	6	109.7
50978	1991	7	340.1
50978	1991	8	39.8
50978	1991	9	30.3
50978	1991	10	44.2
50978	1991	11	9.1
50978	1991	12	1.2
50978	1992	1	2.5
50978	1992	2	2.4
50978	1992	3	2.1
50978	1992	4	22.5
50978	1992	5	51.5
50978	1992	6	120.5
50978	1992	7	103.9
50978	1992	8	50.9
50978	1992	9	51.7
50978	1992	10	31.5
50978	1992	11	8.6
50978	1992	12	8.8
50978	1993	1	0.2
50978	1993	2	4.7
50978	1993	3	0.3
50978	1993	4	2.1
50978	1993	5	27.3
50978	1993	6	122.5
50978	1993	7	83.1
50978	1993	8	87.5
50978	1993	9	88.6
50978	1993	10	87.5
50978	1993	11	39.3
50978	1993	12	8
50978	1994	1	1.7
50978	1994	2	1
50978	1994	3	14.4
50978	1994	4	6.6
50978	1994	5	60.2
50978	1994	6	137.5
50978	1994	7	148.5
50978	1994	8	114.4
50978	1994	9	97.5
50978	1994	10	81.1
50978	1994	11	2.7
50978	1994	12	4.6
50978	1995	1	1.4
50978	1995	2	1.7
50978	1995	3	4.6
50978	1995	4	6.2
50978	1995	5	68.9
50978	1995	6	40.9
50978	1995	7	83.7
50978	1995	8	111.3
50978	1995	9	84.1
50978	1995	10	75.6
50978	1995	11	1.5
50978	1995	12	14.1
50978	1996	1	1.7
50978	1996	2	0.5
50978	1996	3	2.4
50978	1996	4	4
50978	1996	5	21.8
50978	1996	6	156.8
50978	1996	7	96.4
50978	1996	8	143.8
50978	1996	9	45.3
50978	1996	10	19.1
50978	1996	11	8.5
50978	1996	12	5.1
50978	1997	1	21.3
50978	1997	2	8.9
50978	1997	3	2.2
50978	1997	4	7.8
50978	1997	5	70.7
50978	1997	6	84.9
50978	1997	7	44.1
50978	1997	8	197.8
50978	1997	9	28.5
50978	1997	10	20.6
50978	1997	11	4.7
50978	1997	12	3.9
50978	1998	1	1.9
50978	1998	2	4.2
50978	1998	3	4.6
50978	1998	4	11.3
50978	1998	5	43.8
50978	1998	6	92
50978	1998	7	53.8
50978	1998	8	109.4
50978	1998	9	83.9
50978	1998	10	16.6
50978	1998	11	11
50978	1998	12	6.7
50978	1999	1	6.9
50978	1999	2	3.6
50978	1999	3	13.6
50978	1999	4	11.8
50978	1999	5	14.9
50978	1999	6	70.3
50978	1999	7	76.1
50978	1999	8	82.5
50978	1999	9	53.3
50978	1999	10	30.9
50978	1999	11	12.5
50978	1999	12	3.4
50978	2000	1	18.1
50978	2000	2	1.8
50978	2000	3	16.7
50978	2000	4	29.6
50978	2000	5	62.6
50978	2000	6	15.4
50978	2000	7	168.3
50978	2000	8	87.5
50978	2000	9	124.3
50978	2000	10	48.6
50978	2000	11	7.5
50978	2000	12	14.5
50978	2001	1	5.8
50978	2001	2	1.5
50978	2001	3	31.6
50978	2001	4	17.1
50978	2001	5	56.3
50978	2001	6	38.9
50978	2001	7	94.8
50978	2001	8	64.8
50978	2001	9	26.8
50978	2001	10	23.7
50978	2001	11	11.9
50978	2001	12	3.2
50978	2002	1	30.6
50978	2002	2	0.4
50978	2002	3	3.4
50978	2002	4	38
50978	2002	5	49.1
50978	2002	6	78.6
50978	2002	7	200.8
50978	2002	8	161.1
50978	2002	9	9.5
50978	2002	10	40.7
50978	2002	11	5.9
50978	2002	12	3.2
50978	2003	1	5.2
50978	2003	2	0.2
50978	2003	3	0.9
50978	2003	4	12.5
50978	2003	5	3.6
50978	2003	6	48.4
50978	2003	7	93.8
50978	2003	8	91.2
50978	2003	9	28.9
50978	2003	10	13.2
50978	2003	11	15.6
50978	2003	12	2
50978	2004	1	1.9
50978	2004	2	5.2
50978	2004	3	11.6
50978	2004	4	10.8
50978	2004	5	124.1
50978	2004	6	12.2
50978	2004	7	125.1
50978	2004	8	58.8
50978	2004	9	38.6
50978	2004	10	19.2
50978	2004	11	15.7
50978	2004	12	20.8
50978	2005	1	2.9
50978	2005	2	3.4
50978	2005	3	4.7
50978	2005	4	35
50978	2005	5	59.7
50978	2005	6	56
50978	2005	7	101.8
50978	2005	8	158.8
50978	2005	9	19.5
50978	2005	10	27
50978	2005	11	5.1
50978	2005	12	4.6
50978	2006	1	7.1
50978	2006	2	4.3
50978	2006	3	11.6
50978	2006	4	49.2
50978	2006	5	19.2
50978	2006	6	106.9
50978	2006	7	168.2
50978	2006	8	122.9
50978	2006	9	38.9
50978	2006	10	43.2
50978	2006	11	3.5
50978	2006	12	2.9
50978	2007	1	13
50978	2007	2	16.7
50978	2007	3	38.6
50978	2007	4	3.3
50978	2007	5	80.5
50978	2007	6	63.9
50978	2007	7	84.7
50978	2007	8	87.7
50978	2007	9	57.7
50978	2007	10	22.9
50978	2007	11	2.5
50978	2007	12	13.7
50978	2008	1	0.1
50978	2008	2	0.1
50978	2008	3	18.9
50978	2008	4	26.2
50978	2008	5	126.3
50978	2008	6	51.4
50978	2008	7	198.6
50978	2008	8	147.2
50978	2008	9	27
50978	2008	10	25.8
50978	2008	11	17.2
50978	2008	12	4.5
50978	2009	1	21
50978	2009	2	10.4
50978	2009	3	18.8
50978	2009	4	68.9
50978	2009	5	10.7
50978	2009	6	139
50978	2009	7	164.9
50978	2009	8	73
50978	2009	9	27.6
50978	2009	10	17.4
50978	2009	11	25.5
50978	2009	12	20.5
50978	2010	1	4.2
50978	2010	2	12.6
50978	2010	3	15.4
50978	2010	4	24.8
50978	2010	5	74.6
50978	2010	6	101.8
50978	2010	7	116.7
50978	2010	8	95.8
50978	2010	9	3
50978	2010	10	60.4
50978	2010	11	23.5
50978	2010	12	21.7
50978	2011	1	1.9
50978	2011	2	2.4
50978	2011	3	4.7
50978	2011	4	42.5
50978	2011	5	58.6
50978	2011	6	109.5
50978	2011	7	45.4
50978	2011	8	70.9
50978	2011	9	16.9
50978	2011	10	13
50978	2011	11	5.9
50978	2011	12	0.3
50978	2012	1	0
50978	2012	2	5.4
50978	2012	3	8.6
50978	2012	4	28.8
50978	2012	5	17.9
50978	2012	6	102.9
50978	2012	7	78.3
50978	2012	8	43.3
50978	2012	9	136.7
50978	2012	10	43.8
50978	2012	11	21.2
50978	2012	12	12.1
50978	2013	1	3.4
50978	2013	2	2.5
50978	2013	3	12.9
50978	2013	4	31.6
50978	2013	5	53.9
50978	2013	6	92.7
50978	2013	7	193
50978	2013	8	160.9
50978	2013	9	25.9
50978	2013	10	50.5
50978	2013	11	69.8
50978	2013	12	3.6
50978	2014	1	1.7
50978	2014	2	0.5
50978	2014	3	18.5
50978	2014	4	6.2
50978	2014	5	107.1
50978	2014	6	75.8
50978	2014	7	85.4
50978	2014	8	83.7
50978	2014	9	91.9
50978	2014	10	32.5
50978	2014	11	8.7
50978	2014	12	27.4
