# Supplementary material for: Spatial and temporal characteristics of drought and its correlation with climate indices in Northeast China
Source: PLoS One. 2021 Nov 18;16(11):e0259774. doi: 10.1371/journal.pone.0259774 (PMC8601439; doi:10.1371/journal.pone.0259774)
Supplement: S1 File — (ZIP) [file pone.0259774.s001.zip › Raw data(Including precipitation and evapotranspiration data of each station)/50983.xlsx]

## Sheet: Monthly evapotranspiration 
stationID	YEAR	MONTH	DATA
50983	1970	1	4.9967
50983	1970	2	12.468
50983	1970	3	29.312
50983	1970	4	91.422
50983	1970	5	105.29
50983	1970	6	132.67
50983	1970	7	114.76
50983	1970	8	109.65
50983	1970	9	73.846
50983	1970	10	52.847
50983	1970	11	22.256
50983	1970	12	8.8759
50983	1971	1	7.8522
50983	1971	2	13.03
50983	1971	3	41.42
50983	1971	4	93.685
50983	1971	5	87.945
50983	1971	6	106.32
50983	1971	7	93.946
50983	1971	8	74.171
50983	1971	9	60.222
50983	1971	10	43.171
50983	1971	11	21.009
50983	1971	12	9.2832
50983	1972	1	7.5084
50983	1972	2	11.498
50983	1972	3	41.56
50983	1972	4	71.448
50983	1972	5	119.21
50983	1972	6	113.7
50983	1972	7	118.87
50983	1972	8	94.842
50983	1972	9	59.724
50983	1972	10	36.544
50983	1972	11	16.024
50983	1972	12	5.0332
50983	1973	1	6.5643
50983	1973	2	14.453
50983	1973	3	27.314
50983	1973	4	61.782
50983	1973	5	100.31
50983	1973	6	111.4
50983	1973	7	113.09
50983	1973	8	102.24
50983	1973	9	71.641
50983	1973	10	56.425
50983	1973	11	22.338
50983	1973	12	8.1321
50983	1974	1	8.1319
50983	1974	2	14.02
50983	1974	3	39.706
50983	1974	4	66.671
50983	1974	5	104.69
50983	1974	6	78.823
50983	1974	7	121.93
50983	1974	8	99.864
50983	1974	9	62.396
50983	1974	10	37.57
50983	1974	11	18.747
50983	1974	12	5.7183
50983	1975	1	7.0619
50983	1975	2	12.12
50983	1975	3	35.514
50983	1975	4	72.486
50983	1975	5	123.4
50983	1975	6	107.94
50983	1975	7	106.78
50983	1975	8	104.58
50983	1975	9	83.935
50983	1975	10	53.12
50983	1975	11	20.467
50983	1975	12	6.0964
50983	1976	1	7.6116
50983	1976	2	16.517
50983	1976	3	44.337
50983	1976	4	69.143
50983	1976	5	126.48
50983	1976	6	117.92
50983	1976	7	139.77
50983	1976	8	105.86
50983	1976	9	72.78
50983	1976	10	54.429
50983	1976	11	16.083
50983	1976	12	4.9133
50983	1977	1	4.0215
50983	1977	2	9.9594
50983	1977	3	38.424
50983	1977	4	78.416
50983	1977	5	110.19
50983	1977	6	97.576
50983	1977	7	119.06
50983	1977	8	113.23
50983	1977	9	96.982
50983	1977	10	56.769
50983	1977	11	19.29
50983	1977	12	6.3476
50983	1978	1	6.6881
50983	1978	2	10.231
50983	1978	3	39.389
50983	1978	4	67.162
50983	1978	5	135.24
50983	1978	6	135.01
50983	1978	7	136.52
50983	1978	8	106.11
50983	1978	9	80.481
50983	1978	10	45.218
50983	1978	11	22.882
50983	1978	12	9.4849
50983	1979	1	9.2397
50983	1979	2	14.029
50983	1979	3	42.761
50983	1979	4	67.339
50983	1979	5	130.47
50983	1979	6	119.4
50983	1979	7	130.73
50983	1979	8	111.44
50983	1979	9	75.725
50983	1979	10	53.398
50983	1979	11	15.328
50983	1979	12	7.3679
50983	1980	1	6.7023
50983	1980	2	14.88
50983	1980	3	47.658
50983	1980	4	65.04
50983	1980	5	116.25
50983	1980	6	111.49
50983	1980	7	114.82
50983	1980	8	93.719
50983	1980	9	66.336
50983	1980	10	38.325
50983	1980	11	17.899
50983	1980	12	6.267
50983	1981	1	6.8946
50983	1981	2	11.415
50983	1981	3	30.201
50983	1981	4	76.288
50983	1981	5	110.9
50983	1981	6	88.638
50983	1981	7	118.86
50983	1981	8	80.669
50983	1981	9	64.05
50983	1981	10	37.95
50983	1981	11	16.214
50983	1981	12	10.052
50983	1982	1	6.9869
50983	1982	2	12.846
50983	1982	3	36.142
50983	1982	4	76.162
50983	1982	5	100.51
50983	1982	6	124.98
50983	1982	7	130.84
50983	1982	8	113.01
50983	1982	9	74.192
50983	1982	10	55.018
50983	1982	11	19.82
50983	1982	12	7.1316
50983	1983	1	9.8684
50983	1983	2	11.208
50983	1983	3	38.983
50983	1983	4	83.181
50983	1983	5	97.635
50983	1983	6	53.854
50983	1983	7	91.948
50983	1983	8	105.55
50983	1983	9	67.28
50983	1983	10	49.845
50983	1983	11	17.556
50983	1983	12	6.7358
50983	1984	1	4.8081
50983	1984	2	9.7508
50983	1984	3	25.126
50983	1984	4	60.251
50983	1984	5	110.96
50983	1984	6	88.773
50983	1984	7	101.88
50983	1984	8	94.593
50983	1984	9	72.88
50983	1984	10	42.179
50983	1984	11	19.455
50983	1984	12	8.266
50983	1985	1	4.7295
50983	1985	2	11.817
50983	1985	3	32.415
50983	1985	4	70.862
50983	1985	5	123.12
50983	1985	6	111.9
50983	1985	7	109.61
50983	1985	8	91.074
50983	1985	9	68.86
50983	1985	10	47.518
50983	1985	11	19.652
50983	1985	12	5.0124
50983	1986	1	6.5786
50983	1986	2	12.722
50983	1986	3	35.937
50983	1986	4	75.93
50983	1986	5	117.63
50983	1986	6	117.21
50983	1986	7	108.54
50983	1986	8	99.55
50983	1986	9	68.253
50983	1986	10	51.592
50983	1986	11	20.76
50983	1986	12	10.512
50983	1987	1	7.0522
50983	1987	2	15.714
50983	1987	3	36.079
50983	1987	4	73.862
50983	1987	5	113.87
50983	1987	6	128.89
50983	1987	7	101.84
50983	1987	8	72.837
50983	1987	9	63.038
50983	1987	10	46.74
50983	1987	11	15.959
50983	1987	12	6.2889
50983	1988	1	8.936
50983	1988	2	12.765
50983	1988	3	39.882
50983	1988	4	68.734
50983	1988	5	95.013
50983	1988	6	127.62
50983	1988	7	107.52
50983	1988	8	102.06
50983	1988	9	64.155
50983	1988	10	42.87
50983	1988	11	23.293
50983	1988	12	6.4146
50983	1989	1	6.0873
50983	1989	2	14.313
50983	1989	3	44.607
50983	1989	4	96.396
50983	1989	5	106.9
50983	1989	6	103.29
50983	1989	7	102.18
50983	1989	8	107.18
50983	1989	9	62.521
50983	1989	10	47.715
50983	1989	11	16.815
50983	1989	12	8.7404
50983	1990	1	4.3639
50983	1990	2	11.657
50983	1990	3	45.379
50983	1990	4	77.433
50983	1990	5	103.58
50983	1990	6	99.932
50983	1990	7	115.22
50983	1990	8	94.972
50983	1990	9	73.176
50983	1990	10	49.047
50983	1990	11	26.851
50983	1990	12	8.8333
50983	1991	1	6.2972
50983	1991	2	13.66
50983	1991	3	45.422
50983	1991	4	69.81
50983	1991	5	106.2
50983	1991	6	102.28
50983	1991	7	91.067
50983	1991	8	102.29
50983	1991	9	75.771
50983	1991	10	43.497
50983	1991	11	17.909
50983	1991	12	6.6706
50983	1992	1	6.6886
50983	1992	2	14.204
50983	1992	3	41.736
50983	1992	4	65.622
50983	1992	5	100.2
50983	1992	6	99.346
50983	1992	7	115.43
50983	1992	8	99.312
50983	1992	9	62.508
50983	1992	10	45.448
50983	1992	11	20.901
50983	1992	12	6.269
50983	1993	1	7.4694
50983	1993	2	17.927
50983	1993	3	48.577
50983	1993	4	72.046
50983	1993	5	116.75
50983	1993	6	87.572
50983	1993	7	117.63
50983	1993	8	89.22
50983	1993	9	74.271
50983	1993	10	47.926
50983	1993	11	17.528
50983	1993	12	7.0356
50983	1994	1	4.8801
50983	1994	2	15.41
50983	1994	3	30.881
50983	1994	4	64.361
50983	1994	5	96.952
50983	1994	6	113.38
50983	1994	7	114.81
50983	1994	8	106.28
50983	1994	9	67.039
50983	1994	10	39.926
50983	1994	11	21.714
50983	1994	12	6.4491
50983	1995	1	6.8469
50983	1995	2	10.882
50983	1995	3	35.806
50983	1995	4	67.334
50983	1995	5	103.45
50983	1995	6	121.27
50983	1995	7	116.97
50983	1995	8	97.454
50983	1995	9	66.317
50983	1995	10	42.014
50983	1995	11	25.558
50983	1995	12	8.2715
50983	1996	1	7.1849
50983	1996	2	17.259
50983	1996	3	42.19
50983	1996	4	81.212
50983	1996	5	106.71
50983	1996	6	106.9
50983	1996	7	108.63
50983	1996	8	102.08
50983	1996	9	74.179
50983	1996	10	46.371
50983	1996	11	17.067
50983	1996	12	5.6586
50983	1997	1	5.7449
50983	1997	2	12.374
50983	1997	3	35.593
50983	1997	4	79.963
50983	1997	5	105.58
50983	1997	6	113.1
50983	1997	7	128.36
50983	1997	8	94.034
50983	1997	9	70.534
50983	1997	10	38.255
50983	1997	11	17.455
50983	1997	12	8.5765
50983	1998	1	5.3905
50983	1998	2	19.006
50983	1998	3	50.213
50983	1998	4	91.554
50983	1998	5	120.76
50983	1998	6	122.52
50983	1998	7	118.4
50983	1998	8	76.889
50983	1998	9	71.254
50983	1998	10	48.723
50983	1998	11	15.925
50983	1998	12	7.2227
50983	1999	1	8.2242
50983	1999	2	12.868
50983	1999	3	28.367
50983	1999	4	74.069
50983	1999	5	103.9
50983	1999	6	112.6
50983	1999	7	123.47
50983	1999	8	107.09
50983	1999	9	78.889
50983	1999	10	44.192
50983	1999	11	17.784
50983	1999	12	5.8802
50983	2000	1	4.8338
50983	2000	2	10.235
50983	2000	3	34.884
50983	2000	4	58.011
50983	2000	5	98.745
50983	2000	6	145.32
50983	2000	7	121.62
50983	2000	8	100.56
50983	2000	9	67.597
50983	2000	10	41.986
50983	2000	11	16.378
50983	2000	12	4.6064
50983	2001	1	3.9614
50983	2001	2	10.786
50983	2001	3	26.743
50983	2001	4	74.802
50983	2001	5	111.71
50983	2001	6	136.46
50983	2001	7	113.54
50983	2001	8	102.33
50983	2001	9	73.219
50983	2001	10	47.212
50983	2001	11	20.473
50983	2001	12	7.315
50983	2002	1	7.5568
50983	2002	2	15.679
50983	2002	3	45.249
50983	2002	4	70.761
50983	2002	5	123.9
50983	2002	6	106.2
50983	2002	7	103.89
50983	2002	8	90.335
50983	2002	9	69.624
50983	2002	10	34.941
50983	2002	11	9.8284
50983	2002	12	4.6836
50983	2003	1	4.9178
50983	2003	2	11.106
50983	2003	3	41.992
50983	2003	4	81.386
50983	2003	5	120.16
50983	2003	6	127.36
50983	2003	7	106.15
50983	2003	8	99.906
50983	2003	9	75.911
50983	2003	10	39.744
50983	2003	11	15.985
50983	2003	12	5.3003
50983	2004	1	5.0807
50983	2004	2	12.66
50983	2004	3	35.998
50983	2004	4	80.181
50983	2004	5	102.06
50983	2004	6	136.24
50983	2004	7	108.64
50983	2004	8	109.13
50983	2004	9	70.329
50983	2004	10	44.629
50983	2004	11	18.932
50983	2004	12	5.4088
50983	2005	1	5.678
50983	2005	2	10.492
50983	2005	3	35.128
50983	2005	4	61.439
50983	2005	5	97.582
50983	2005	6	131.81
50983	2005	7	106.21
50983	2005	8	105.79
50983	2005	9	73.929
50983	2005	10	45.92
50983	2005	11	19.717
50983	2005	12	6.0489
50983	2006	1	5.6869
50983	2006	2	12.981
50983	2006	3	32.125
50983	2006	4	56.018
50983	2006	5	121.1
50983	2006	6	95.451
50983	2006	7	127.99
50983	2006	8	112.03
50983	2006	9	76.491
50983	2006	10	42.435
50983	2006	11	15.117
50983	2006	12	6.8326
50983	2007	1	9.4134
50983	2007	2	14.611
50983	2007	3	28.559
50983	2007	4	71.519
50983	2007	5	99.449
50983	2007	6	127.36
50983	2007	7	134.23
50983	2007	8	113.41
50983	2007	9	69.233
50983	2007	10	43.974
50983	2007	11	18.884
50983	2007	12	5.6365
50983	2008	1	5.4444
50983	2008	2	13.53
50983	2008	3	42.625
50983	2008	4	82.363
50983	2008	5	94.887
50983	2008	6	139.95
50983	2008	7	127.42
50983	2008	8	113.33
50983	2008	9	80.949
50983	2008	10	45.547
50983	2008	11	15.174
50983	2008	12	8.1302
50983	2009	1	6.862
50983	2009	2	11.554
50983	2009	3	34.28
50983	2009	4	86.992
50983	2009	5	134.91
50983	2009	6	97.721
50983	2009	7	97.903
50983	2009	8	103.17
50983	2009	9	68.926
50983	2009	10	42.184
50983	2009	11	12.11
50983	2009	12	3.9071
50983	2010	1	5.9063
50983	2010	2	9.0957
50983	2010	3	25.828
50983	2010	4	57.466
50983	2010	5	106.56
50983	2010	6	139.08
50983	2010	7	112.15
50983	2010	8	108.44
50983	2010	9	77.611
50983	2010	10	36.906
50983	2010	11	13.288
50983	2010	12	4.136
50983	2011	1	4.0254
50983	2011	2	11.641
50983	2011	3	35.2
50983	2011	4	66.133
50983	2011	5	97.444
50983	2011	6	105.93
50983	2011	7	130.98
50983	2011	8	105.59
50983	2011	9	68.739
50983	2011	10	41.894
50983	2011	11	15.101
50983	2011	12	5.4647
50983	2012	1	4.2342
50983	2012	2	13.08
50983	2012	3	37.892
50983	2012	4	74.811
50983	2012	5	114.74
50983	2012	6	122.39
50983	2012	7	117.36
50983	2012	8	103.7
50983	2012	9	61.206
50983	2012	10	36.509
50983	2012	11	13.544
50983	2012	12	3.9684
50983	2013	1	4.5721
50983	2013	2	11.794
50983	2013	3	33.354
50983	2013	4	58.679
50983	2013	5	106.18
50983	2013	6	121.73
50983	2013	7	115.89
50983	2013	8	101.53
50983	2013	9	72.386
50983	2013	10	37.443
50983	2013	11	14.978
50983	2013	12	5.2518
50983	2014	1	6.1127
50983	2014	2	13.127
50983	2014	3	40.952
50983	2014	4	89.812
50983	2014	5	101.1
50983	2014	6	126.55
50983	2014	7	126.37
50983	2014	8	110.23
50983	2014	9	70.708
50983	2014	10	41.766
50983	2014	11	16.226
50983	2014	12	3.9243

## Sheet: Monthly precipitation 
stationID	YEAR	MONTH	DATA
50983	1970	1	4.6
50983	1970	2	12.1
50983	1970	3	10.1
50983	1970	4	6.4
50983	1970	5	93.2
50983	1970	6	27.7
50983	1970	7	119.8
50983	1970	8	50
50983	1970	9	184.2
50983	1970	10	24.5
50983	1970	11	16.4
50983	1970	12	0.1
50983	1971	1	4.8
50983	1971	2	22
50983	1971	3	1.3
50983	1971	4	8.2
50983	1971	5	100.3
50983	1971	6	51.7
50983	1971	7	181.1
50983	1971	8	197.6
50983	1971	9	63.4
50983	1971	10	58.9
50983	1971	11	4.2
50983	1971	12	7.6
50983	1972	1	2.7
50983	1972	2	15.1
50983	1972	3	4.7
50983	1972	4	34
50983	1972	5	38.2
50983	1972	6	63.7
50983	1972	7	84
50983	1972	8	197.4
50983	1972	9	112.2
50983	1972	10	111.5
50983	1972	11	46.5
50983	1972	12	3.9
50983	1973	1	0.6
50983	1973	2	1.7
50983	1973	3	11
50983	1973	4	47.1
50983	1973	5	94.2
50983	1973	6	87
50983	1973	7	87.6
50983	1973	8	98.3
50983	1973	9	67.3
50983	1973	10	7.9
50983	1973	11	11.2
50983	1973	12	5.9
50983	1974	1	1.8
50983	1974	2	1.3
50983	1974	3	8.6
50983	1974	4	62.5
50983	1974	5	64.5
50983	1974	6	176.2
50983	1974	7	43.8
50983	1974	8	60.8
50983	1974	9	230.7
50983	1974	10	111.7
50983	1974	11	12.9
50983	1974	12	2.4
50983	1975	1	5.7
50983	1975	2	7.1
50983	1975	3	14.1
50983	1975	4	23
50983	1975	5	19
50983	1975	6	43.9
50983	1975	7	68.6
50983	1975	8	119.1
50983	1975	9	64.2
50983	1975	10	34.7
50983	1975	11	4.9
50983	1975	12	4
50983	1976	1	2.3
50983	1976	2	3.6
50983	1976	3	25.2
50983	1976	4	42.2
50983	1976	5	42.1
50983	1976	6	94.3
50983	1976	7	63.5
50983	1976	8	77.8
50983	1976	9	55.9
50983	1976	10	15.6
50983	1976	11	7.7
50983	1976	12	10.9
50983	1977	1	0.4
50983	1977	2	3.4
50983	1977	3	20.6
50983	1977	4	48.7
50983	1977	5	44.6
50983	1977	6	80.2
50983	1977	7	80.9
50983	1977	8	62.2
50983	1977	9	11.2
50983	1977	10	54.4
50983	1977	11	24.9
50983	1977	12	17.6
50983	1978	1	0
50983	1978	2	1.3
50983	1978	3	5.9
50983	1978	4	31.6
50983	1978	5	43
50983	1978	6	67.1
50983	1978	7	110
50983	1978	8	169.9
50983	1978	9	33.7
50983	1978	10	46.1
50983	1978	11	10.7
50983	1978	12	9.3
50983	1979	1	2.3
50983	1979	2	6
50983	1979	3	8.5
50983	1979	4	40.4
50983	1979	5	23
50983	1979	6	68.7
50983	1979	7	27.5
50983	1979	8	149
50983	1979	9	47.3
50983	1979	10	29.5
50983	1979	11	19.5
50983	1979	12	10.7
50983	1980	1	6
50983	1980	2	1
50983	1980	3	1.9
50983	1980	4	35.1
50983	1980	5	53.5
50983	1980	6	77.1
50983	1980	7	72.4
50983	1980	8	16.4
50983	1980	9	137.1
50983	1980	10	56.4
50983	1980	11	13.9
50983	1980	12	13.3
50983	1981	1	1.8
50983	1981	2	1.6
50983	1981	3	20.1
50983	1981	4	17.2
50983	1981	5	68.7
50983	1981	6	192.4
50983	1981	7	183
50983	1981	8	213.9
50983	1981	9	59
50983	1981	10	85.6
50983	1981	11	3.4
50983	1981	12	2.4
50983	1982	1	8.2
50983	1982	2	6.2
50983	1982	3	22.1
50983	1982	4	23.1
50983	1982	5	51.6
50983	1982	6	19.9
50983	1982	7	100.7
50983	1982	8	35.1
50983	1982	9	78.5
50983	1982	10	16.1
50983	1982	11	18.6
50983	1982	12	22.2
50983	1983	1	0.5
50983	1983	2	1.1
50983	1983	3	3.7
50983	1983	4	88.5
50983	1983	5	73.8
50983	1983	6	131.7
50983	1983	7	64.4
50983	1983	8	138.3
50983	1983	9	48.3
50983	1983	10	43
50983	1983	11	24
50983	1983	12	6.2
50983	1984	1	5.3
50983	1984	2	10.1
50983	1984	3	6.9
50983	1984	4	42.8
50983	1984	5	27.4
50983	1984	6	177.3
50983	1984	7	130.3
50983	1984	8	68.5
50983	1984	9	43.5
50983	1984	10	53.4
50983	1984	11	3
50983	1984	12	0.7
50983	1985	1	6.7
50983	1985	2	21.3
50983	1985	3	15.5
50983	1985	4	27.8
50983	1985	5	54.2
50983	1985	6	36.7
50983	1985	7	115
50983	1985	8	108.9
50983	1985	9	86.4
50983	1985	10	23.4
50983	1985	11	12.6
50983	1985	12	2.7
50983	1986	1	5.6
50983	1986	2	2.2
50983	1986	3	12.5
50983	1986	4	22.9
50983	1986	5	62.1
50983	1986	6	36.7
50983	1986	7	35.8
50983	1986	8	89.2
50983	1986	9	74.3
50983	1986	10	1.3
50983	1986	11	12
50983	1986	12	3.9
50983	1987	1	6.4
50983	1987	2	7.4
50983	1987	3	11.7
50983	1987	4	49
50983	1987	5	30.6
50983	1987	6	53.1
50983	1987	7	162.2
50983	1987	8	185.4
50983	1987	9	58.8
50983	1987	10	59.7
50983	1987	11	23.6
50983	1987	12	7
50983	1988	1	9.9
50983	1988	2	3.4
50983	1988	3	3.8
50983	1988	4	38.6
50983	1988	5	61.9
50983	1988	6	64.7
50983	1988	7	47.4
50983	1988	8	139.9
50983	1988	9	62.3
50983	1988	10	37.6
50983	1988	11	28.6
50983	1988	12	6
50983	1989	1	5.3
50983	1989	2	6.1
50983	1989	3	15.8
50983	1989	4	14.8
50983	1989	5	44.6
50983	1989	6	96.8
50983	1989	7	180.4
50983	1989	8	61.7
50983	1989	9	93.3
50983	1989	10	24.6
50983	1989	11	15.8
50983	1989	12	8.8
50983	1990	1	1.5
50983	1990	2	14.5
50983	1990	3	1.9
50983	1990	4	24
50983	1990	5	57.4
50983	1990	6	70.3
50983	1990	7	90
50983	1990	8	146
50983	1990	9	92.3
50983	1990	10	33.9
50983	1990	11	4
50983	1990	12	17.6
50983	1991	1	1.9
50983	1991	2	0.8
50983	1991	3	5
50983	1991	4	36.8
50983	1991	5	57.8
50983	1991	6	155.4
50983	1991	7	295
50983	1991	8	22
50983	1991	9	43.1
50983	1991	10	105.1
50983	1991	11	27.9
50983	1991	12	10
50983	1992	1	4.1
50983	1992	2	1.1
50983	1992	3	3.7
50983	1992	4	30.6
50983	1992	5	46.8
50983	1992	6	135.6
50983	1992	7	138.9
50983	1992	8	23.9
50983	1992	9	115.3
50983	1992	10	20.5
50983	1992	11	6.9
50983	1992	12	6.8
50983	1993	1	1.7
50983	1993	2	2.3
50983	1993	3	2.4
50983	1993	4	10.6
50983	1993	5	16
50983	1993	6	56.2
50983	1993	7	32.5
50983	1993	8	100.6
50983	1993	9	85.2
50983	1993	10	41.8
50983	1993	11	34.8
50983	1993	12	6.6
50983	1994	1	3.8
50983	1994	2	1.7
50983	1994	3	33.3
50983	1994	4	21.3
50983	1994	5	56.4
50983	1994	6	66.8
50983	1994	7	229.4
50983	1994	8	117.3
50983	1994	9	172.4
50983	1994	10	89.3
50983	1994	11	14.9
50983	1994	12	6.7
50983	1995	1	6.7
50983	1995	2	5
50983	1995	3	6.7
50983	1995	4	29.4
50983	1995	5	69.8
50983	1995	6	54.5
50983	1995	7	65.8
50983	1995	8	74.6
50983	1995	9	75.5
50983	1995	10	60.6
50983	1995	11	1
50983	1995	12	11.2
50983	1996	1	1.5
50983	1996	2	0.1
50983	1996	3	20
50983	1996	4	14.5
50983	1996	5	39.3
50983	1996	6	118.7
50983	1996	7	69.5
50983	1996	8	164
50983	1996	9	50.4
50983	1996	10	29.7
50983	1996	11	22.7
50983	1996	12	9.3
50983	1997	1	26.3
50983	1997	2	10.4
50983	1997	3	22.9
50983	1997	4	27
50983	1997	5	90.9
50983	1997	6	68.4
50983	1997	7	143.8
50983	1997	8	148
50983	1997	9	30.9
50983	1997	10	46.6
50983	1997	11	24.1
50983	1997	12	2.8
50983	1998	1	3.4
50983	1998	2	7.7
50983	1998	3	11.6
50983	1998	4	15
50983	1998	5	84.8
50983	1998	6	32.5
50983	1998	7	74.2
50983	1998	8	221
50983	1998	9	140.9
50983	1998	10	50.6
50983	1998	11	14.4
50983	1998	12	5.9
50983	1999	1	11.6
50983	1999	2	7
50983	1999	3	26.8
50983	1999	4	36.7
50983	1999	5	75.2
50983	1999	6	78.8
50983	1999	7	114.1
50983	1999	8	35.5
50983	1999	9	37.5
50983	1999	10	40.6
50983	1999	11	14.2
50983	1999	12	7.1
50983	2000	1	24.2
50983	2000	2	1.8
50983	2000	3	24.6
50983	2000	4	58.7
50983	2000	5	63.4
50983	2000	6	7.3
50983	2000	7	153.7
50983	2000	8	135.8
50983	2000	9	70.1
50983	2000	10	69.5
50983	2000	11	13.9
50983	2000	12	13.2
50983	2001	1	10.1
50983	2001	2	4
50983	2001	3	39.8
50983	2001	4	23.6
50983	2001	5	22.4
50983	2001	6	38.1
50983	2001	7	103.6
50983	2001	8	113.8
50983	2001	9	20.1
50983	2001	10	18.4
50983	2001	11	15.3
50983	2001	12	7.1
50983	2002	1	20.9
50983	2002	2	3
50983	2002	3	10
50983	2002	4	58.3
50983	2002	5	22.4
50983	2002	6	161
50983	2002	7	127.1
50983	2002	8	170.7
50983	2002	9	31.3
50983	2002	10	82.9
50983	2002	11	7.2
50983	2002	12	1.1
50983	2003	1	14
50983	2003	2	1.5
50983	2003	3	15.5
50983	2003	4	9.2
50983	2003	5	11.4
50983	2003	6	52.6
50983	2003	7	91.9
50983	2003	8	96.6
50983	2003	9	67.3
50983	2003	10	41.4
50983	2003	11	37.3
50983	2003	12	6.6
50983	2004	1	11.9
50983	2004	2	16.8
50983	2004	3	31.5
50983	2004	4	11.5
50983	2004	5	119.1
50983	2004	6	63.2
50983	2004	7	93.8
50983	2004	8	59.1
50983	2004	9	87.6
50983	2004	10	28
50983	2004	11	23.8
50983	2004	12	34.4
50983	2005	1	5.3
50983	2005	2	11.5
50983	2005	3	15.5
50983	2005	4	68.8
50983	2005	5	70.5
50983	2005	6	37.4
50983	2005	7	131.9
50983	2005	8	150.1
50983	2005	9	29.9
50983	2005	10	23.8
50983	2005	11	22.4
50983	2005	12	7.5
50983	2006	1	9.5
50983	2006	2	9.9
50983	2006	3	26.2
50983	2006	4	95.3
50983	2006	5	36.4
50983	2006	6	133.5
50983	2006	7	178.2
50983	2006	8	113.2
50983	2006	9	45.2
50983	2006	10	22.8
50983	2006	11	31.6
50983	2006	12	1.4
50983	2007	1	9.7
50983	2007	2	18.7
50983	2007	3	80.7
50983	2007	4	24.7
50983	2007	5	101.4
50983	2007	6	147.7
50983	2007	7	89.8
50983	2007	8	136.9
50983	2007	9	92
50983	2007	10	64
50983	2007	11	1.6
50983	2007	12	39.7
50983	2008	1	0.2
50983	2008	2	3.4
50983	2008	3	30.3
50983	2008	4	35.3
50983	2008	5	120.9
50983	2008	6	53
50983	2008	7	142.1
50983	2008	8	78.9
50983	2008	9	31.6
50983	2008	10	25.7
50983	2008	11	17
50983	2008	12	11.2
50983	2009	1	18
50983	2009	2	12.3
50983	2009	3	22
50983	2009	4	20.9
50983	2009	5	17.6
50983	2009	6	127.9
50983	2009	7	106.3
50983	2009	8	67
50983	2009	9	41
50983	2009	10	29.3
50983	2009	11	17
50983	2009	12	38
50983	2010	1	11.2
50983	2010	2	38.2
50983	2010	3	31
50983	2010	4	47.3
50983	2010	5	115.1
50983	2010	6	75.8
50983	2010	7	160.5
50983	2010	8	112.8
50983	2010	9	23.4
50983	2010	10	48.9
50983	2010	11	44.2
50983	2010	12	52.9
50983	2011	1	9.9
50983	2011	2	2.9
50983	2011	3	0.7
50983	2011	4	41
50983	2011	5	50.6
50983	2011	6	51.5
50983	2011	7	71.1
50983	2011	8	61.4
50983	2011	9	49.3
50983	2011	10	21.2
50983	2011	11	9.9
50983	2011	12	6.9
50983	2012	1	2.1
50983	2012	2	3.7
50983	2012	3	21.3
50983	2012	4	58.5
50983	2012	5	40.5
50983	2012	6	33.3
50983	2012	7	103.4
50983	2012	8	70.4
50983	2012	9	151.9
50983	2012	10	58.2
50983	2012	11	52.4
50983	2012	12	28.6
50983	2013	1	8.7
50983	2013	2	6.1
50983	2013	3	25.2
50983	2013	4	22
50983	2013	5	62.9
50983	2013	6	93.5
50983	2013	7	238.4
50983	2013	8	129
50983	2013	9	97.3
50983	2013	10	86.7
50983	2013	11	53.6
50983	2013	12	3.5
50983	2014	1	3.6
50983	2014	2	6.2
50983	2014	3	19.1
50983	2014	4	4.3
50983	2014	5	100.6
50983	2014	6	59.5
50983	2014	7	108.2
50983	2014	8	103.1
50983	2014	9	127.2
50983	2014	10	35.3
50983	2014	11	25.9
50983	2014	12	54.7
