# Supplementary material for: Spatial and temporal characteristics of drought and its correlation with climate indices in Northeast China
Source: PLoS One. 2021 Nov 18;16(11):e0259774. doi: 10.1371/journal.pone.0259774 (PMC8601439; doi:10.1371/journal.pone.0259774)
Supplement: S1 File — (ZIP) [file pone.0259774.s001.zip › Raw data(Including precipitation and evapotranspiration data of each station)/50985.xlsx]

## Sheet: Monthly evapotranspiration 
stationID	YEAR	MONTH	DATA
50985	1970	1	7.5729
50985	1970	2	16.517
50985	1970	3	41.359
50985	1970	4	115.61
50985	1970	5	110.64
50985	1970	6	147.36
50985	1970	7	122.35
50985	1970	8	120.34
50985	1970	9	86.233
50985	1970	10	63.621
50985	1970	11	22.047
50985	1970	12	14.237
50985	1971	1	10.257
50985	1971	2	13.156
50985	1971	3	48.393
50985	1971	4	108.83
50985	1971	5	107.46
50985	1971	6	118.28
50985	1971	7	102.51
50985	1971	8	89.157
50985	1971	9	62.825
50985	1971	10	46.129
50985	1971	11	24.134
50985	1971	12	13.603
50985	1972	1	10.303
50985	1972	2	14.749
50985	1972	3	47.802
50985	1972	4	85.606
50985	1972	5	142.72
50985	1972	6	126.52
50985	1972	7	131.27
50985	1972	8	100.1
50985	1972	9	60.599
50985	1972	10	38.479
50985	1972	11	14.609
50985	1972	12	7.2549
50985	1973	1	7.6001
50985	1973	2	16.06
50985	1973	3	32.728
50985	1973	4	67.892
50985	1973	5	106.41
50985	1973	6	115.82
50985	1973	7	127.07
50985	1973	8	106.89
50985	1973	9	74.452
50985	1973	10	51.365
50985	1973	11	27.593
50985	1973	12	12.219
50985	1974	1	11.907
50985	1974	2	16.679
50985	1974	3	40.806
50985	1974	4	67.032
50985	1974	5	114.49
50985	1974	6	81.916
50985	1974	7	115.7
50985	1974	8	104
50985	1974	9	63.758
50985	1974	10	45.2
50985	1974	11	21.66
50985	1974	12	7.0931
50985	1975	1	10.346
50985	1975	2	15.665
50985	1975	3	39.952
50985	1975	4	86.097
50985	1975	5	123.18
50985	1975	6	111.96
50985	1975	7	113.07
50985	1975	8	117.38
50985	1975	9	91.759
50985	1975	10	59.621
50985	1975	11	24.877
50985	1975	12	9.9656
50985	1976	1	12.746
50985	1976	2	22.961
50985	1976	3	51.73
50985	1976	4	75.66
50985	1976	5	134
50985	1976	6	119.63
50985	1976	7	155.1
50985	1976	8	111.89
50985	1976	9	72.087
50985	1976	10	56.561
50985	1976	11	17.695
50985	1976	12	7.2842
50985	1977	1	6.1511
50985	1977	2	13.213
50985	1977	3	42.635
50985	1977	4	89.713
50985	1977	5	122.49
50985	1977	6	104.83
50985	1977	7	132.51
50985	1977	8	119.14
50985	1977	9	104.61
50985	1977	10	61.886
50985	1977	11	22.206
50985	1977	12	7.5214
50985	1978	1	8.1904
50985	1978	2	11.647
50985	1978	3	44.954
50985	1978	4	83.172
50985	1978	5	139.3
50985	1978	6	153.77
50985	1978	7	141.82
50985	1978	8	104.16
50985	1978	9	83.421
50985	1978	10	50.818
50985	1978	11	27.607
50985	1978	12	13.684
50985	1979	1	12.4
50985	1979	2	16.659
50985	1979	3	43.976
50985	1979	4	69.805
50985	1979	5	134.94
50985	1979	6	119.28
50985	1979	7	129.85
50985	1979	8	108.21
50985	1979	9	85.913
50985	1979	10	57.139
50985	1979	11	21.094
50985	1979	12	12.834
50985	1980	1	8.6034
50985	1980	2	19.281
50985	1980	3	58.131
50985	1980	4	68.817
50985	1980	5	129.76
50985	1980	6	125.02
50985	1980	7	121.6
50985	1980	8	94.302
50985	1980	9	69.787
50985	1980	10	39.105
50985	1980	11	20.764
50985	1980	12	10.315
50985	1981	1	11.719
50985	1981	2	14.714
50985	1981	3	35.329
50985	1981	4	87.782
50985	1981	5	115.16
50985	1981	6	100.88
50985	1981	7	129.91
50985	1981	8	87.648
50985	1981	9	71.361
50985	1981	10	50.305
50985	1981	11	22.096
50985	1981	12	13.995
50985	1982	1	9.8944
50985	1982	2	18.149
50985	1982	3	44.744
50985	1982	4	88.826
50985	1982	5	118.25
50985	1982	6	146.95
50985	1982	7	135.54
50985	1982	8	114.62
50985	1982	9	74.25
50985	1982	10	53.707
50985	1982	11	23.718
50985	1982	12	10.033
50985	1983	1	12.901
50985	1983	2	14.381
50985	1983	3	48.248
50985	1983	4	96.434
50985	1983	5	109.44
50985	1983	6	69
50985	1983	7	96.732
50985	1983	8	108.05
50985	1983	9	62.718
50985	1983	10	57.321
50985	1983	11	20.664
50985	1983	12	10.125
50985	1984	1	6.1725
50985	1984	2	11.888
50985	1984	3	29.556
50985	1984	4	67.548
50985	1984	5	114.98
50985	1984	6	102.58
50985	1984	7	107.33
50985	1984	8	104.5
50985	1984	9	78.696
50985	1984	10	46.029
50985	1984	11	27.018
50985	1984	12	11.591
50985	1985	1	7.745
50985	1985	2	13.68
50985	1985	3	38.353
50985	1985	4	76.426
50985	1985	5	141.2
50985	1985	6	127.3
50985	1985	7	113.95
50985	1985	8	101.41
50985	1985	9	69.542
50985	1985	10	55.158
50985	1985	11	22.216
50985	1985	12	7.8107
50985	1986	1	8.9992
50985	1986	2	16.185
50985	1986	3	40.539
50985	1986	4	91.802
50985	1986	5	126.48
50985	1986	6	113.26
50985	1986	7	106.67
50985	1986	8	102.55
50985	1986	9	65.857
50985	1986	10	51.044
50985	1986	11	27.187
50985	1986	12	12.994
50985	1987	1	9.6323
50985	1987	2	18.206
50985	1987	3	42.301
50985	1987	4	78.594
50985	1987	5	122.52
50985	1987	6	136.92
50985	1987	7	108.14
50985	1987	8	81.509
50985	1987	9	66.505
50985	1987	10	50.05
50985	1987	11	19.325
50985	1987	12	9.3241
50985	1988	1	12.706
50985	1988	2	17.802
50985	1988	3	42.761
50985	1988	4	74.586
50985	1988	5	94.426
50985	1988	6	128.22
50985	1988	7	113.12
50985	1988	8	98.934
50985	1988	9	66.185
50985	1988	10	49.09
50985	1988	11	27.43
50985	1988	12	12.545
50985	1989	1	10.172
50985	1989	2	20.076
50985	1989	3	48.201
50985	1989	4	101.63
50985	1989	5	112.57
50985	1989	6	105.51
50985	1989	7	104.41
50985	1989	8	105.89
50985	1989	9	63.649
50985	1989	10	50.437
50985	1989	11	20.505
50985	1989	12	14.108
50985	1990	1	8.1104
50985	1990	2	14.017
50985	1990	3	58.928
50985	1990	4	80.956
50985	1990	5	113.54
50985	1990	6	110.44
50985	1990	7	116.63
50985	1990	8	102.27
50985	1990	9	69.707
50985	1990	10	58.799
50985	1990	11	31.03
50985	1990	12	14.855
50985	1991	1	10.283
50985	1991	2	17.477
50985	1991	3	46.292
50985	1991	4	76.044
50985	1991	5	112.27
50985	1991	6	112.62
50985	1991	7	98.635
50985	1991	8	110.52
50985	1991	9	78.684
50985	1991	10	47.141
50985	1991	11	23.159
50985	1991	12	11.449
50985	1992	1	11.296
50985	1992	2	22.896
50985	1992	3	50.211
50985	1992	4	75.491
50985	1992	5	114.77
50985	1992	6	104.27
50985	1992	7	134.22
50985	1992	8	104.7
50985	1992	9	68.083
50985	1992	10	50.257
50985	1992	11	24.059
50985	1992	12	8.4984
50985	1993	1	9.3959
50985	1993	2	20.427
50985	1993	3	55.449
50985	1993	4	82.988
50985	1993	5	125.93
50985	1993	6	93.435
50985	1993	7	118.16
50985	1993	8	94.555
50985	1993	9	75.188
50985	1993	10	52.369
50985	1993	11	20.818
50985	1993	12	10.149
50985	1994	1	7.1172
50985	1994	2	21.82
50985	1994	3	38.278
50985	1994	4	82.82
50985	1994	5	107.61
50985	1994	6	112.22
50985	1994	7	120.46
50985	1994	8	96.316
50985	1994	9	65.385
50985	1994	10	47.015
50985	1994	11	26.059
50985	1994	12	12.486
50985	1995	1	12.802
50985	1995	2	17.079
50985	1995	3	40.986
50985	1995	4	76.464
50985	1995	5	104.07
50985	1995	6	126
50985	1995	7	119.01
50985	1995	8	103.89
50985	1995	9	69.116
50985	1995	10	45.992
50985	1995	11	34.411
50985	1995	12	12.379
50985	1996	1	14.649
50985	1996	2	24.778
50985	1996	3	50.929
50985	1996	4	84.67
50985	1996	5	108.86
50985	1996	6	111
50985	1996	7	111.12
50985	1996	8	103.27
50985	1996	9	73.885
50985	1996	10	47.694
50985	1996	11	22.022
50985	1996	12	8.8199
50985	1997	1	9.1816
50985	1997	2	18.724
50985	1997	3	42.394
50985	1997	4	84.324
50985	1997	5	105.82
50985	1997	6	119.12
50985	1997	7	130.31
50985	1997	8	97.15
50985	1997	9	75.876
50985	1997	10	41.634
50985	1997	11	24.175
50985	1997	12	10.07
50985	1998	1	8.4756
50985	1998	2	22.467
50985	1998	3	58.139
50985	1998	4	93.948
50985	1998	5	130.81
50985	1998	6	119.14
50985	1998	7	116.26
50985	1998	8	71.118
50985	1998	9	69.068
50985	1998	10	47.432
50985	1998	11	18.267
50985	1998	12	10.366
50985	1999	1	12.462
50985	1999	2	16.718
50985	1999	3	31.224
50985	1999	4	78.886
50985	1999	5	117.99
50985	1999	6	114.89
50985	1999	7	125.7
50985	1999	8	109.98
50985	1999	9	78.861
50985	1999	10	46.321
50985	1999	11	25.408
50985	1999	12	9.6501
50985	2000	1	6.6116
50985	2000	2	14.05
50985	2000	3	40.456
50985	2000	4	58.319
50985	2000	5	102.07
50985	2000	6	153.48
50985	2000	7	124.91
50985	2000	8	102.15
50985	2000	9	66.852
50985	2000	10	46.749
50985	2000	11	20.556
50985	2000	12	6.1523
50985	2001	1	6.3829
50985	2001	2	16.354
50985	2001	3	27.429
50985	2001	4	88.462
50985	2001	5	119.05
50985	2001	6	138.72
50985	2001	7	113.26
50985	2001	8	102.41
50985	2001	9	75.563
50985	2001	10	55.698
50985	2001	11	28.965
50985	2001	12	14.479
50985	2002	1	11.443
50985	2002	2	21.989
50985	2002	3	50.155
50985	2002	4	67.304
50985	2002	5	132.18
50985	2002	6	106.98
50985	2002	7	102.19
50985	2002	8	84.991
50985	2002	9	68.496
50985	2002	10	37.123
50985	2002	11	13.978
50985	2002	12	9.6225
50985	2003	1	9.1208
50985	2003	2	13.294
50985	2003	3	44.305
50985	2003	4	87.203
50985	2003	5	122
50985	2003	6	125.25
50985	2003	7	94.414
50985	2003	8	94.829
50985	2003	9	79.021
50985	2003	10	46.089
50985	2003	11	19.334
50985	2003	12	10.513
50985	2004	1	7.962
50985	2004	2	15.863
50985	2004	3	43.617
50985	2004	4	88.31
50985	2004	5	113.49
50985	2004	6	151.22
50985	2004	7	108.72
50985	2004	8	116.07
50985	2004	9	74.31
50985	2004	10	52.766
50985	2004	11	24.734
50985	2004	12	7.8579
50985	2005	1	8.6739
50985	2005	2	13.698
50985	2005	3	46.228
50985	2005	4	66.743
50985	2005	5	101.17
50985	2005	6	139.14
50985	2005	7	108.15
50985	2005	8	108.24
50985	2005	9	81.914
50985	2005	10	53.136
50985	2005	11	24.785
50985	2005	12	9.5973
50985	2006	1	8.9143
50985	2006	2	16.122
50985	2006	3	37.963
50985	2006	4	58.341
50985	2006	5	124.14
50985	2006	6	97.905
50985	2006	7	129.37
50985	2006	8	109.54
50985	2006	9	77.164
50985	2006	10	46.769
50985	2006	11	19.704
50985	2006	12	10.188
50985	2007	1	13.53
50985	2007	2	17.295
50985	2007	3	32.274
50985	2007	4	71.629
50985	2007	5	98.459
50985	2007	6	131.51
50985	2007	7	130.78
50985	2007	8	114.49
50985	2007	9	72.328
50985	2007	10	48.084
50985	2007	11	25.041
50985	2007	12	11.01
50985	2008	1	11.085
50985	2008	2	23.754
50985	2008	3	45.505
50985	2008	4	85.202
50985	2008	5	80.434
50985	2008	6	135.61
50985	2008	7	121.3
50985	2008	8	108.11
50985	2008	9	86.332
50985	2008	10	49.453
50985	2008	11	19.208
50985	2008	12	13.175
50985	2009	1	9.6301
50985	2009	2	14.96
50985	2009	3	36.515
50985	2009	4	88.767
50985	2009	5	134.35
50985	2009	6	96.77
50985	2009	7	97.114
50985	2009	8	100.98
50985	2009	9	70.601
50985	2009	10	42.505
50985	2009	11	16.085
50985	2009	12	5.8421
50985	2010	1	8.887
50985	2010	2	10.841
50985	2010	3	28.098
50985	2010	4	60.608
50985	2010	5	101.13
50985	2010	6	136.31
50985	2010	7	109.43
50985	2010	8	107.83
50985	2010	9	80.043
50985	2010	10	39.863
50985	2010	11	14.943
50985	2010	12	5.2788
50985	2011	1	6.8934
50985	2011	2	14.771
50985	2011	3	40.882
50985	2011	4	74.284
50985	2011	5	93.066
50985	2011	6	117.54
50985	2011	7	123.9
50985	2011	8	106.61
50985	2011	9	73.765
50985	2011	10	52.128
50985	2011	11	19.913
50985	2011	12	9.4496
50985	2012	1	7.8084
50985	2012	2	18.298
50985	2012	3	42.396
50985	2012	4	82.263
50985	2012	5	111.53
50985	2012	6	116.28
50985	2012	7	116.16
50985	2012	8	102.78
50985	2012	9	63.059
50985	2012	10	39.436
50985	2012	11	13.903
50985	2012	12	6.4186
50985	2013	1	7.0774
50985	2013	2	13.1
50985	2013	3	37.774
50985	2013	4	63.143
50985	2013	5	108.84
50985	2013	6	122.77
50985	2013	7	106.64
50985	2013	8	95.313
50985	2013	9	70.064
50985	2013	10	38.823
50985	2013	11	19.076
50985	2013	12	6.2625
50985	2014	1	7.6045
50985	2014	2	13.667
50985	2014	3	40.501
50985	2014	4	93.91
50985	2014	5	91.965
50985	2014	6	117.97
50985	2014	7	120.2
50985	2014	8	109.17
50985	2014	9	67.156
50985	2014	10	45.486
50985	2014	11	23.187
50985	2014	12	6.6853

## Sheet: Monthly precipitation 
stationID	YEAR	MONTH	DATA
50985	1970	1	2.6
50985	1970	2	1.9
50985	1970	3	1.6
50985	1970	4	1.5
50985	1970	5	86.5
50985	1970	6	57.5
50985	1970	7	95.5
50985	1970	8	67
50985	1970	9	68.6
50985	1970	10	20.3
50985	1970	11	7.2
50985	1970	12	0.4
50985	1971	1	2.1
50985	1971	2	10.5
50985	1971	3	2.8
50985	1971	4	3.5
50985	1971	5	88.6
50985	1971	6	89.3
50985	1971	7	185.2
50985	1971	8	87.1
50985	1971	9	96.5
50985	1971	10	46
50985	1971	11	6
50985	1971	12	2.4
50985	1972	1	1.2
50985	1972	2	8.1
50985	1972	3	4
50985	1972	4	12.2
50985	1972	5	44.6
50985	1972	6	58
50985	1972	7	111.2
50985	1972	8	198.6
50985	1972	9	115.6
50985	1972	10	62.3
50985	1972	11	32.1
50985	1972	12	2.4
50985	1973	1	0
50985	1973	2	0.6
50985	1973	3	10.2
50985	1973	4	41.6
50985	1973	5	113.1
50985	1973	6	56.9
50985	1973	7	126.5
50985	1973	8	82.1
50985	1973	9	44.5
50985	1973	10	21.8
50985	1973	11	9.5
50985	1973	12	2.3
50985	1974	1	0.4
50985	1974	2	1.5
50985	1974	3	4.3
50985	1974	4	37.8
50985	1974	5	39.5
50985	1974	6	155.9
50985	1974	7	36
50985	1974	8	57.7
50985	1974	9	272.6
50985	1974	10	92.2
50985	1974	11	13.8
50985	1974	12	1.4
50985	1975	1	0.5
50985	1975	2	3.4
50985	1975	3	5.3
50985	1975	4	15.9
50985	1975	5	22.2
50985	1975	6	55.8
50985	1975	7	58.3
50985	1975	8	72.7
50985	1975	9	65
50985	1975	10	33.8
50985	1975	11	0.8
50985	1975	12	4.4
50985	1976	1	0.3
50985	1976	2	3.1
50985	1976	3	25.1
50985	1976	4	41.2
50985	1976	5	60.7
50985	1976	6	80.1
50985	1976	7	37.1
50985	1976	8	35.3
50985	1976	9	55.6
50985	1976	10	14.2
50985	1976	11	9.4
50985	1976	12	5.9
50985	1977	1	0.6
50985	1977	2	1.7
50985	1977	3	12.8
50985	1977	4	22
50985	1977	5	30.5
50985	1977	6	88.2
50985	1977	7	62.4
50985	1977	8	36.8
50985	1977	9	9.9
50985	1977	10	34
50985	1977	11	23.6
50985	1977	12	17.1
50985	1978	1	0.1
50985	1978	2	4
50985	1978	3	4.4
50985	1978	4	24
50985	1978	5	43.1
50985	1978	6	31.4
50985	1978	7	112
50985	1978	8	125.7
50985	1978	9	38.3
50985	1978	10	59.2
50985	1978	11	8.1
50985	1978	12	6
50985	1979	1	2.9
50985	1979	2	6.7
50985	1979	3	5.1
50985	1979	4	39.4
50985	1979	5	14
50985	1979	6	160.3
50985	1979	7	54.6
50985	1979	8	66
50985	1979	9	45.5
50985	1979	10	20.9
50985	1979	11	2.9
50985	1979	12	14
50985	1980	1	7.6
50985	1980	2	1.7
50985	1980	3	1.3
50985	1980	4	27.2
50985	1980	5	62.6
50985	1980	6	39.1
50985	1980	7	133.8
50985	1980	8	33.2
50985	1980	9	120.7
50985	1980	10	65.5
50985	1980	11	6
50985	1980	12	6.9
50985	1981	1	0
50985	1981	2	1.5
50985	1981	3	20.5
50985	1981	4	17.1
50985	1981	5	80.3
50985	1981	6	145.7
50985	1981	7	216.8
50985	1981	8	164
50985	1981	9	90.8
50985	1981	10	50.3
50985	1981	11	0.2
50985	1981	12	1.8
50985	1982	1	7.9
50985	1982	2	3.2
50985	1982	3	8.5
50985	1982	4	12
50985	1982	5	30.8
50985	1982	6	19.3
50985	1982	7	95
50985	1982	8	112.6
50985	1982	9	33.1
50985	1982	10	5.9
50985	1982	11	9.7
50985	1982	12	4.5
50985	1983	1	0.3
50985	1983	2	1.8
50985	1983	3	1.1
50985	1983	4	87.3
50985	1983	5	71.9
50985	1983	6	138.9
50985	1983	7	97.1
50985	1983	8	91.1
50985	1983	9	52.9
50985	1983	10	29.7
50985	1983	11	27
50985	1983	12	4.5
50985	1984	1	2.4
50985	1984	2	6.2
50985	1984	3	9.1
50985	1984	4	35.4
50985	1984	5	29.2
50985	1984	6	94.8
50985	1984	7	84.2
50985	1984	8	86.7
50985	1984	9	52
50985	1984	10	29.9
50985	1984	11	1.5
50985	1984	12	0.2
50985	1985	1	3.6
50985	1985	2	18.4
50985	1985	3	12.6
50985	1985	4	26.2
50985	1985	5	46.8
50985	1985	6	33.2
50985	1985	7	210.2
50985	1985	8	120.4
50985	1985	9	58.1
50985	1985	10	12.3
50985	1985	11	8.1
50985	1985	12	0.9
50985	1986	1	3.3
50985	1986	2	2.3
50985	1986	3	10.5
50985	1986	4	12.3
50985	1986	5	57.5
50985	1986	6	82.2
50985	1986	7	59.3
50985	1986	8	141.7
50985	1986	9	81.8
50985	1986	10	1.8
50985	1986	11	2.4
50985	1986	12	6.1
50985	1987	1	6
50985	1987	2	6
50985	1987	3	2.7
50985	1987	4	37.8
50985	1987	5	29.9
50985	1987	6	22.5
50985	1987	7	214.4
50985	1987	8	110.5
50985	1987	9	66.1
50985	1987	10	43.1
50985	1987	11	11.6
50985	1987	12	9.4
50985	1988	1	2.6
50985	1988	2	1.3
50985	1988	3	3.3
50985	1988	4	17.6
50985	1988	5	72.2
50985	1988	6	62.3
50985	1988	7	99.7
50985	1988	8	126.8
50985	1988	9	42.4
50985	1988	10	18.6
50985	1988	11	17.8
50985	1988	12	6.3
50985	1989	1	1.8
50985	1989	2	7.1
50985	1989	3	8.7
50985	1989	4	5.8
50985	1989	5	51.2
50985	1989	6	115.9
50985	1989	7	180.7
50985	1989	8	64.3
50985	1989	9	74.8
50985	1989	10	15.9
50985	1989	11	11.6
50985	1989	12	5.3
50985	1990	1	3
50985	1990	2	9.4
50985	1990	3	4.2
50985	1990	4	25.7
50985	1990	5	59.7
50985	1990	6	97.9
50985	1990	7	86.2
50985	1990	8	148.4
50985	1990	9	78.9
50985	1990	10	3.1
50985	1990	11	5.3
50985	1990	12	18.1
50985	1991	1	0.3
50985	1991	2	0.4
50985	1991	3	2.4
50985	1991	4	27.4
50985	1991	5	46
50985	1991	6	98.2
50985	1991	7	278.2
50985	1991	8	59.6
50985	1991	9	39
50985	1991	10	74.7
50985	1991	11	9.7
50985	1991	12	2.6
50985	1992	1	2.7
50985	1992	2	0.7
50985	1992	3	1.5
50985	1992	4	30.9
50985	1992	5	44.5
50985	1992	6	114.5
50985	1992	7	108.5
50985	1992	8	42.3
50985	1992	9	84.5
50985	1992	10	15.1
50985	1992	11	7.7
50985	1992	12	7.5
50985	1993	1	0.5
50985	1993	2	5.8
50985	1993	3	0
50985	1993	4	11.1
50985	1993	5	26.7
50985	1993	6	69.1
50985	1993	7	16
50985	1993	8	121.5
50985	1993	9	112.5
50985	1993	10	72
50985	1993	11	44.6
50985	1993	12	5.8
50985	1994	1	1.8
50985	1994	2	0.4
50985	1994	3	25
50985	1994	4	13.9
50985	1994	5	64.1
50985	1994	6	74.1
50985	1994	7	165.9
50985	1994	8	132.6
50985	1994	9	160.6
50985	1994	10	68.4
50985	1994	11	2.7
50985	1994	12	3.7
50985	1995	1	1.6
50985	1995	2	0.6
50985	1995	3	4.5
50985	1995	4	10.8
50985	1995	5	56.2
50985	1995	6	56.5
50985	1995	7	79.7
50985	1995	8	97.8
50985	1995	9	73.3
50985	1995	10	102.3
50985	1995	11	0.9
50985	1995	12	10.9
50985	1996	1	0.9
50985	1996	2	0.2
50985	1996	3	8.8
50985	1996	4	8.8
50985	1996	5	26.5
50985	1996	6	111.3
50985	1996	7	84
50985	1996	8	118.2
50985	1996	9	40.7
50985	1996	10	15
50985	1996	11	10.2
50985	1996	12	4.2
50985	1997	1	19.9
50985	1997	2	6.4
50985	1997	3	9
50985	1997	4	13.6
50985	1997	5	96.1
50985	1997	6	53.5
50985	1997	7	99.4
50985	1997	8	156.5
50985	1997	9	14.8
50985	1997	10	23.9
50985	1997	11	7.7
50985	1997	12	2
50985	1998	1	2.7
50985	1998	2	4.9
50985	1998	3	7
50985	1998	4	19.1
50985	1998	5	45.6
50985	1998	6	98.2
50985	1998	7	96.7
50985	1998	8	251.1
50985	1998	9	113.9
50985	1998	10	33.4
50985	1998	11	8.8
50985	1998	12	5.1
50985	1999	1	14.3
50985	1999	2	6.6
50985	1999	3	16.5
50985	1999	4	18
50985	1999	5	21
50985	1999	6	74.6
50985	1999	7	147.2
50985	1999	8	77.6
50985	1999	9	46.1
50985	1999	10	30.5
50985	1999	11	10.2
50985	1999	12	3.2
50985	2000	1	22.2
50985	2000	2	3.5
50985	2000	3	17.6
50985	2000	4	37.2
50985	2000	5	54
50985	2000	6	17.9
50985	2000	7	101.7
50985	2000	8	77.5
50985	2000	9	91.4
50985	2000	10	39.7
50985	2000	11	10
50985	2000	12	14.8
50985	2001	1	4.5
50985	2001	2	1.7
50985	2001	3	46.1
50985	2001	4	9.4
50985	2001	5	49.5
50985	2001	6	67.7
50985	2001	7	113.3
50985	2001	8	88.9
50985	2001	9	23
50985	2001	10	18.9
50985	2001	11	8.3
50985	2001	12	4.3
50985	2002	1	26.7
50985	2002	2	0.8
50985	2002	3	10.7
50985	2002	4	59.2
50985	2002	5	35.8
50985	2002	6	129
50985	2002	7	138.6
50985	2002	8	148.3
50985	2002	9	15.1
50985	2002	10	79.3
50985	2002	11	12.3
50985	2002	12	2
50985	2003	1	8.5
50985	2003	2	1.4
50985	2003	3	2.1
50985	2003	4	7.7
50985	2003	5	6.9
50985	2003	6	82.7
50985	2003	7	48.6
50985	2003	8	82.5
50985	2003	9	37.6
50985	2003	10	37.8
50985	2003	11	25.1
50985	2003	12	5.4
50985	2004	1	3.3
50985	2004	2	9.4
50985	2004	3	16.7
50985	2004	4	13.8
50985	2004	5	99.8
50985	2004	6	23.6
50985	2004	7	178.8
50985	2004	8	49
50985	2004	9	42.8
50985	2004	10	13.9
50985	2004	11	14.4
50985	2004	12	15.1
50985	2005	1	5.2
50985	2005	2	6.8
50985	2005	3	8.9
50985	2005	4	58.6
50985	2005	5	52.4
50985	2005	6	42.2
50985	2005	7	88.7
50985	2005	8	125.7
50985	2005	9	19.9
50985	2005	10	16.9
50985	2005	11	6.7
50985	2005	12	6.7
50985	2006	1	6.9
50985	2006	2	5.2
50985	2006	3	11.4
50985	2006	4	57.2
50985	2006	5	19.8
50985	2006	6	101.4
50985	2006	7	156.4
50985	2006	8	98.7
50985	2006	9	34.8
50985	2006	10	18.8
50985	2006	11	12.5
50985	2006	12	0.8
50985	2007	1	12.1
50985	2007	2	14.5
50985	2007	3	57.7
50985	2007	4	16.7
50985	2007	5	111.8
50985	2007	6	87.8
50985	2007	7	55.8
50985	2007	8	91.6
50985	2007	9	56.9
50985	2007	10	51
50985	2007	11	2.3
50985	2007	12	14.7
50985	2008	1	0
50985	2008	2	0.1
50985	2008	3	27.9
50985	2008	4	49.1
50985	2008	5	106.2
50985	2008	6	89.8
50985	2008	7	123.8
50985	2008	8	144.3
50985	2008	9	17.1
50985	2008	10	19.1
50985	2008	11	13.6
50985	2008	12	1.7
50985	2009	1	13.1
50985	2009	2	7.2
50985	2009	3	24.3
50985	2009	4	55.1
50985	2009	5	27.9
50985	2009	6	93.6
50985	2009	7	141.9
50985	2009	8	101.2
50985	2009	9	56.1
50985	2009	10	11.9
50985	2009	11	17.5
50985	2009	12	25.2
50985	2010	1	1.6
50985	2010	2	16.4
50985	2010	3	19.9
50985	2010	4	18.7
50985	2010	5	118.1
50985	2010	6	112.9
50985	2010	7	122.8
50985	2010	8	128
50985	2010	9	11.8
50985	2010	10	41.9
50985	2010	11	18.5
50985	2010	12	22
50985	2011	1	1.9
50985	2011	2	1.1
50985	2011	3	2.1
50985	2011	4	31.1
50985	2011	5	46.8
50985	2011	6	50.1
50985	2011	7	73
50985	2011	8	83.2
50985	2011	9	29.9
50985	2011	10	23.5
50985	2011	11	4.3
50985	2011	12	1.5
50985	2012	1	0.5
50985	2012	2	2.6
50985	2012	3	5.1
50985	2012	4	55.8
50985	2012	5	34.3
50985	2012	6	107.8
50985	2012	7	131.7
50985	2012	8	39.1
50985	2012	9	129.5
50985	2012	10	59
50985	2012	11	32.5
50985	2012	12	13.3
50985	2013	1	2.7
50985	2013	2	4.4
50985	2013	3	14.5
50985	2013	4	14.2
50985	2013	5	76.1
50985	2013	6	70.9
50985	2013	7	249.6
50985	2013	8	118.9
50985	2013	9	44.1
50985	2013	10	36.8
50985	2013	11	51.1
50985	2013	12	0.5
50985	2014	1	1.1
50985	2014	2	0.9
50985	2014	3	14.5
50985	2014	4	6.1
50985	2014	5	145.5
50985	2014	6	61.4
50985	2014	7	178.6
50985	2014	8	97.8
50985	2014	9	64.7
50985	2014	10	23.5
50985	2014	11	8.6
50985	2014	12	23.4
