# Supplementary material for: Spatial and temporal characteristics of drought and its correlation with climate indices in Northeast China
Source: PLoS One. 2021 Nov 18;16(11):e0259774. doi: 10.1371/journal.pone.0259774 (PMC8601439; doi:10.1371/journal.pone.0259774)
Supplement: S1 File — (ZIP) [file pone.0259774.s001.zip › Raw data(Including precipitation and evapotranspiration data of each station)/54041.xlsx]

## Sheet: Monthly evapotranspiration 
stationID	YEAR	MONTH	DATA
54041	1970	1	6.7948
54041	1970	2	21.119
54041	1970	3	47.808
54041	1970	4	115.83
54041	1970	5	136.76
54041	1970	6	167.8
54041	1970	7	123.43
54041	1970	8	131.97
54041	1970	9	93.888
54041	1970	10	66.692
54041	1970	11	25.165
54041	1970	12	14.931
54041	1971	1	18.749
54041	1971	2	15.367
54041	1971	3	55.905
54041	1971	4	133.04
54041	1971	5	138.49
54041	1971	6	132.57
54041	1971	7	146.8
54041	1971	8	134.5
54041	1971	9	87.232
54041	1971	10	64.475
54041	1971	11	26.408
54041	1971	12	16.532
54041	1972	1	16.579
54041	1972	2	21.563
54041	1972	3	62.636
54041	1972	4	137.68
54041	1972	5	178.58
54041	1972	6	178.65
54041	1972	7	204.66
54041	1972	8	152.44
54041	1972	9	82.271
54041	1972	10	53.146
54041	1972	11	27.853
54041	1972	12	9.6433
54041	1973	1	14.276
54041	1973	2	24.838
54041	1973	3	55.445
54041	1973	4	126.57
54041	1973	5	167.76
54041	1973	6	153.02
54041	1973	7	144.55
54041	1973	8	116.32
54041	1973	9	93.432
54041	1973	10	68.486
54041	1973	11	30.871
54041	1973	12	17.617
54041	1974	1	13.126
54041	1974	2	24.713
54041	1974	3	53.552
54041	1974	4	117.75
54041	1974	5	191.16
54041	1974	6	140.39
54041	1974	7	167.5
54041	1974	8	127.49
54041	1974	9	79.725
54041	1974	10	62.995
54041	1974	11	34.064
54041	1974	12	14.734
54041	1975	1	15.037
54041	1975	2	23.391
54041	1975	3	69.588
54041	1975	4	146.13
54041	1975	5	174.91
54041	1975	6	165.51
54041	1975	7	154.54
54041	1975	8	153.79
54041	1975	9	106.43
54041	1975	10	75.451
54041	1975	11	28.638
54041	1975	12	19.64
54041	1976	1	21.899
54041	1976	2	34.325
54041	1976	3	55.374
54041	1976	4	107.43
54041	1976	5	191.35
54041	1976	6	162.51
54041	1976	7	169.7
54041	1976	8	129.53
54041	1976	9	96.575
54041	1976	10	65.32
54041	1976	11	14.731
54041	1976	12	7.3988
54041	1977	1	7.9739
54041	1977	2	18.61
54041	1977	3	65.332
54041	1977	4	133.99
54041	1977	5	208.8
54041	1977	6	143.96
54041	1977	7	154.35
54041	1977	8	132.29
54041	1977	9	121.54
54041	1977	10	73.577
54041	1977	11	22.52
54041	1977	12	8.4061
54041	1978	1	10.502
54041	1978	2	17.433
54041	1978	3	65.769
54041	1978	4	127.3
54041	1978	5	186.11
54041	1978	6	174.21
54041	1978	7	159.59
54041	1978	8	125.52
54041	1978	9	115.19
54041	1978	10	62.099
54041	1978	11	33.984
54041	1978	12	18.351
54041	1979	1	20.751
54041	1979	2	30.721
54041	1979	3	60.653
54041	1979	4	90.134
54041	1979	5	184.74
54041	1979	6	153.88
54041	1979	7	126.42
54041	1979	8	127.11
54041	1979	9	99.178
54041	1979	10	78.164
54041	1979	11	33.294
54041	1979	12	15.899
54041	1980	1	11.812
54041	1980	2	23.794
54041	1980	3	68.843
54041	1980	4	96.672
54041	1980	5	190.28
54041	1980	6	176.27
54041	1980	7	146.11
54041	1980	8	109.53
54041	1980	9	107.75
54041	1980	10	58.055
54041	1980	11	33.507
54041	1980	12	13.163
54041	1981	1	13.152
54041	1981	2	21.258
54041	1981	3	51.508
54041	1981	4	120.53
54041	1981	5	149.1
54041	1981	6	170.49
54041	1981	7	153.69
54041	1981	8	109.86
54041	1981	9	97.116
54041	1981	10	63.097
54041	1981	11	19.15
54041	1981	12	16.653
54041	1982	1	18.028
54041	1982	2	24.681
54041	1982	3	59.326
54041	1982	4	128.88
54041	1982	5	153.11
54041	1982	6	204.99
54041	1982	7	194.15
54041	1982	8	147.03
54041	1982	9	116.65
54041	1982	10	86.355
54041	1982	11	36.483
54041	1982	12	14.902
54041	1983	1	15.539
54041	1983	2	19.98
54041	1983	3	78.236
54041	1983	4	134.4
54041	1983	5	166.93
54041	1983	6	139.56
54041	1983	7	121.22
54041	1983	8	124.32
54041	1983	9	95.628
54041	1983	10	73.363
54041	1983	11	32.667
54041	1983	12	15.163
54041	1984	1	12.015
54041	1984	2	25.729
54041	1984	3	40.679
54041	1984	4	103.9
54041	1984	5	163.95
54041	1984	6	168.94
54041	1984	7	144.89
54041	1984	8	121.68
54041	1984	9	89.591
54041	1984	10	67.341
54041	1984	11	45.263
54041	1984	12	18.533
54041	1985	1	11.293
54041	1985	2	19.737
54041	1985	3	62.415
54041	1985	4	112.69
54041	1985	5	201.77
54041	1985	6	154.94
54041	1985	7	125.71
54041	1985	8	109.51
54041	1985	9	88.15
54041	1985	10	69.049
54041	1985	11	26.481
54041	1985	12	10.386
54041	1986	1	13.713
54041	1986	2	22.391
54041	1986	3	63.402
54041	1986	4	114.08
54041	1986	5	179.79
54041	1986	6	165.56
54041	1986	7	119.4
54041	1986	8	129.19
54041	1986	9	75.283
54041	1986	10	67.956
54041	1986	11	36.655
54041	1986	12	14.822
54041	1987	1	10.315
54041	1987	2	21.516
54041	1987	3	47.29
54041	1987	4	118.75
54041	1987	5	179.57
54041	1987	6	173.3
54041	1987	7	137.27
54041	1987	8	105.38
54041	1987	9	95.967
54041	1987	10	68.116
54041	1987	11	31.316
54041	1987	12	23.413
54041	1988	1	23.691
54041	1988	2	24.684
54041	1988	3	65.67
54041	1988	4	107.2
54041	1988	5	147.19
54041	1988	6	191.23
54041	1988	7	143.87
54041	1988	8	119.02
54041	1988	9	84.389
54041	1988	10	63.134
54041	1988	11	46.41
54041	1988	12	18.057
54041	1989	1	16.698
54041	1989	2	26.79
54041	1989	3	68.216
54041	1989	4	131.14
54041	1989	5	179.79
54041	1989	6	161.53
54041	1989	7	143.79
54041	1989	8	142.61
54041	1989	9	89.506
54041	1989	10	76.777
54041	1989	11	39.715
54041	1989	12	20.992
54041	1990	1	12.108
54041	1990	2	19.76
54041	1990	3	68.371
54041	1990	4	110.24
54041	1990	5	143.99
54041	1990	6	152.04
54041	1990	7	126.22
54041	1990	8	121.67
54041	1990	9	88.153
54041	1990	10	75.216
54041	1990	11	33.448
54041	1990	12	18.551
54041	1991	1	12.005
54041	1991	2	25.885
54041	1991	3	58.669
54041	1991	4	98.645
54041	1991	5	173.91
54041	1991	6	149.1
54041	1991	7	119.91
54041	1991	8	143.67
54041	1991	9	87.638
54041	1991	10	55.981
54041	1991	11	35.473
54041	1991	12	15.365
54041	1992	1	16.485
54041	1992	2	33.459
54041	1992	3	57.826
54041	1992	4	106.92
54041	1992	5	142.09
54041	1992	6	131.33
54041	1992	7	143.51
54041	1992	8	113.15
54041	1992	9	84.256
54041	1992	10	56.942
54041	1992	11	24.482
54041	1992	12	10.214
54041	1993	1	10.738
54041	1993	2	23.105
54041	1993	3	66.102
54041	1993	4	106.95
54041	1993	5	171.22
54041	1993	6	139.39
54041	1993	7	124.57
54041	1993	8	115.9
54041	1993	9	94.868
54041	1993	10	62.476
54041	1993	11	24.45
54041	1993	12	14.043
54041	1994	1	10.06
54041	1994	2	24.672
54041	1994	3	59.114
54041	1994	4	129.06
54041	1994	5	145.03
54041	1994	6	169.05
54041	1994	7	137.87
54041	1994	8	117.63
54041	1994	9	83.662
54041	1994	10	60.189
54041	1994	11	39.876
54041	1994	12	10.279
54041	1995	1	19.113
54041	1995	2	24.958
54041	1995	3	56.692
54041	1995	4	110.93
54041	1995	5	144.38
54041	1995	6	152.36
54041	1995	7	143.19
54041	1995	8	129.84
54041	1995	9	103.94
54041	1995	10	61.833
54041	1995	11	40.55
54041	1995	12	13.687
54041	1996	1	19.625
54041	1996	2	32.523
54041	1996	3	65.544
54041	1996	4	111.76
54041	1996	5	156.05
54041	1996	6	173.13
54041	1996	7	128.28
54041	1996	8	118.58
54041	1996	9	120.29
54041	1996	10	73.638
54041	1996	11	27.282
54041	1996	12	20.538
54041	1997	1	15.967
54041	1997	2	33.195
54041	1997	3	79.292
54041	1997	4	120.52
54041	1997	5	156.01
54041	1997	6	183.88
54041	1997	7	187.63
54041	1997	8	118.59
54041	1997	9	101.73
54041	1997	10	65.577
54041	1997	11	38.179
54041	1997	12	20.975
54041	1998	1	14.699
54041	1998	2	31.631
54041	1998	3	72.982
54041	1998	4	128.72
54041	1998	5	174.65
54041	1998	6	146.43
54041	1998	7	108.45
54041	1998	8	91.779
54041	1998	9	83.265
54041	1998	10	59.947
54041	1998	11	21.365
54041	1998	12	16.504
54041	1999	1	22.135
54041	1999	2	30.845
54041	1999	3	43.145
54041	1999	4	105.69
54041	1999	5	146.3
54041	1999	6	150.02
54041	1999	7	144.04
54041	1999	8	136.21
54041	1999	9	105.66
54041	1999	10	72.317
54041	1999	11	30.896
54041	1999	12	16.475
54041	2000	1	7.4257
54041	2000	2	20.842
54041	2000	3	68.71
54041	2000	4	97.302
54041	2000	5	158.12
54041	2000	6	183.95
54041	2000	7	189.31
54041	2000	8	112.7
54041	2000	9	99.231
54041	2000	10	70.228
54041	2000	11	28.294
54041	2000	12	7.9989
54041	2001	1	6.3776
54041	2001	2	18.05
54041	2001	3	56.48
54041	2001	4	135.32
54041	2001	5	174.75
54041	2001	6	168.52
54041	2001	7	168.72
54041	2001	8	123.08
54041	2001	9	110.73
54041	2001	10	69.821
54041	2001	11	35.452
54041	2001	12	17.593
54041	2002	1	17.413
54041	2002	2	38.515
54041	2002	3	87.671
54041	2002	4	109.86
54041	2002	5	181.34
54041	2002	6	149.66
54041	2002	7	163.06
54041	2002	8	125.83
54041	2002	9	109.44
54041	2002	10	47.218
54041	2002	11	14.494
54041	2002	12	12.168
54041	2003	1	13.708
54041	2003	2	26.577
54041	2003	3	54.715
54041	2003	4	128.54
54041	2003	5	164.27
54041	2003	6	153.39
54041	2003	7	138.4
54041	2003	8	131.12
54041	2003	9	92.887
54041	2003	10	60.867
54041	2003	11	26.011
54041	2003	12	15.745
54041	2004	1	13.945
54041	2004	2	30.85
54041	2004	3	72.843
54041	2004	4	132.2
54041	2004	5	174.47
54041	2004	6	187.44
54041	2004	7	152.9
54041	2004	8	141.18
54041	2004	9	106
54041	2004	10	75.504
54041	2004	11	25.025
54041	2004	12	9.8566
54041	2005	1	8.8103
54041	2005	2	16.071
54041	2005	3	63.614
54041	2005	4	118.53
54041	2005	5	158.24
54041	2005	6	130.91
54041	2005	7	127.7
54041	2005	8	124.1
54041	2005	9	96.88
54041	2005	10	79.709
54041	2005	11	31.121
54041	2005	12	9.069
54041	2006	1	10.379
54041	2006	2	28.603
54041	2006	3	58.763
54041	2006	4	100.62
54041	2006	5	173.54
54041	2006	6	154.95
54041	2006	7	147.73
54041	2006	8	131.62
54041	2006	9	96.656
54041	2006	10	66.011
54041	2006	11	29.824
54041	2006	12	13.01
54041	2007	1	12.715
54041	2007	2	32.838
54041	2007	3	52.311
54041	2007	4	106.12
54041	2007	5	158.94
54041	2007	6	189.71
54041	2007	7	157.54
54041	2007	8	141.47
54041	2007	9	102.66
54041	2007	10	70.949
54041	2007	11	31.645
54041	2007	12	11.528
54041	2008	1	14.504
54041	2008	2	28.243
54041	2008	3	70.104
54041	2008	4	125.05
54041	2008	5	138.5
54041	2008	6	137.46
54041	2008	7	133.41
54041	2008	8	117.16
54041	2008	9	111.24
54041	2008	10	67.417
54041	2008	11	26.167
54041	2008	12	20.943
54041	2009	1	12.66
54041	2009	2	25.544
54041	2009	3	50.927
54041	2009	4	106.21
54041	2009	5	182.28
54041	2009	6	129.16
54041	2009	7	149.72
54041	2009	8	150.11
54041	2009	9	108.16
54041	2009	10	61.165
54041	2009	11	26.627
54041	2009	12	10.192
54041	2010	1	12.832
54041	2010	2	18.329
54041	2010	3	47.543
54041	2010	4	82.701
54041	2010	5	125.92
54041	2010	6	186.19
54041	2010	7	133.69
54041	2010	8	120.9
54041	2010	9	112.38
54041	2010	10	57.106
54041	2010	11	23.269
54041	2010	12	8.2713
54041	2011	1	7.7195
54041	2011	2	18.539
54041	2011	3	53.835
54041	2011	4	114.01
54041	2011	5	146.35
54041	2011	6	166.37
54041	2011	7	139.21
54041	2011	8	132.95
54041	2011	9	104.96
54041	2011	10	66.373
54041	2011	11	23.485
54041	2011	12	13.758
54041	2012	1	10.266
54041	2012	2	26.473
54041	2012	3	57.493
54041	2012	4	122.94
54041	2012	5	158.08
54041	2012	6	137.78
54041	2012	7	139.18
54041	2012	8	139.65
54041	2012	9	81.356
54041	2012	10	56.105
54041	2012	11	18.601
54041	2012	12	7.1406
54041	2013	1	6.8444
54041	2013	2	15.595
54041	2013	3	48.202
54041	2013	4	85.122
54041	2013	5	162.7
54041	2013	6	132.54
54041	2013	7	136.77
54041	2013	8	116.87
54041	2013	9	93.604
54041	2013	10	52.261
54041	2013	11	28.206
54041	2013	12	11.365
54041	2014	1	16.015
54041	2014	2	22.937
54041	2014	3	65.655
54041	2014	4	133.21
54041	2014	5	128.31
54041	2014	6	155.08
54041	2014	7	144.08
54041	2014	8	125.9
54041	2014	9	94.763
54041	2014	10	67.174
54041	2014	11	35.587
54041	2014	12	11.313

## Sheet: Monthly precipitation 
stationID	YEAR	MONTH	DATA
54041	1970	1	1.5
54041	1970	2	0
54041	1970	3	4.3
54041	1970	4	3.9
54041	1970	5	58.1
54041	1970	6	22.6
54041	1970	7	83.9
54041	1970	8	53
54041	1970	9	43.4
54041	1970	10	12.3
54041	1970	11	13.2
54041	1970	12	1.2
54041	1971	1	0.4
54041	1971	2	5.6
54041	1971	3	0.1
54041	1971	4	0
54041	1971	5	53.7
54041	1971	6	92.9
54041	1971	7	98.3
54041	1971	8	60.3
54041	1971	9	28.7
54041	1971	10	6.8
54041	1971	11	1.6
54041	1971	12	0.9
54041	1972	1	1.6
54041	1972	2	4
54041	1972	3	1.7
54041	1972	4	3.4
54041	1972	5	27.7
54041	1972	6	10
54041	1972	7	76
54041	1972	8	51.7
54041	1972	9	38.8
54041	1972	10	45.2
54041	1972	11	2.5
54041	1972	12	0.4
54041	1973	1	0
54041	1973	2	2.5
54041	1973	3	25.6
54041	1973	4	3.7
54041	1973	5	13.7
54041	1973	6	47.3
54041	1973	7	144.8
54041	1973	8	47.4
54041	1973	9	12.2
54041	1973	10	25.7
54041	1973	11	8.2
54041	1973	12	0.2
54041	1974	1	0.4
54041	1974	2	0
54041	1974	3	3.7
54041	1974	4	3.2
54041	1974	5	34.3
54041	1974	6	80.5
54041	1974	7	201.5
54041	1974	8	71.1
54041	1974	9	65.2
54041	1974	10	11.9
54041	1974	11	1.9
54041	1974	12	0.1
54041	1975	1	1.3
54041	1975	2	2.9
54041	1975	3	0.4
54041	1975	4	0.7
54041	1975	5	18.4
54041	1975	6	86.4
54041	1975	7	102.6
54041	1975	8	37.3
54041	1975	9	9.5
54041	1975	10	2.6
54041	1975	11	18.8
54041	1975	12	0
54041	1976	1	0.1
54041	1976	2	0.7
54041	1976	3	9.7
54041	1976	4	5.7
54041	1976	5	28.2
54041	1976	6	108.3
54041	1976	7	88.4
54041	1976	8	82.9
54041	1976	9	21.3
54041	1976	10	15.9
54041	1976	11	7.1
54041	1976	12	1.9
54041	1977	1	0
54041	1977	2	0.1
54041	1977	3	4.6
54041	1977	4	1.8
54041	1977	5	101.6
54041	1977	6	104.3
54041	1977	7	184.6
54041	1977	8	64.3
54041	1977	9	12.5
54041	1977	10	59.7
54041	1977	11	14.4
54041	1977	12	6.4
54041	1978	1	0
54041	1978	2	1.4
54041	1978	3	3.6
54041	1978	4	6.3
54041	1978	5	15.8
54041	1978	6	62
54041	1978	7	97.6
54041	1978	8	59.9
54041	1978	9	64.7
54041	1978	10	14.7
54041	1978	11	0.4
54041	1978	12	2.5
54041	1979	1	0.5
54041	1979	2	0.4
54041	1979	3	4.2
54041	1979	4	23.8
54041	1979	5	32.5
54041	1979	6	61.1
54041	1979	7	179.9
54041	1979	8	56.9
54041	1979	9	52
54041	1979	10	2.3
54041	1979	11	2.2
54041	1979	12	9.6
54041	1980	1	0.4
54041	1980	2	1
54041	1980	3	3.6
54041	1980	4	4.1
54041	1980	5	34.9
54041	1980	6	85.7
54041	1980	7	140.8
54041	1980	8	66.8
54041	1980	9	21.1
54041	1980	10	8.6
54041	1980	11	0
54041	1980	12	1.2
54041	1981	1	0.3
54041	1981	2	0.2
54041	1981	3	23.4
54041	1981	4	9.3
54041	1981	5	27.1
54041	1981	6	52.7
54041	1981	7	114.2
54041	1981	8	194.1
54041	1981	9	10.4
54041	1981	10	18.9
54041	1981	11	4.8
54041	1981	12	0
54041	1982	1	0
54041	1982	2	1.1
54041	1982	3	10.5
54041	1982	4	6.3
54041	1982	5	35.9
54041	1982	6	10.9
54041	1982	7	70.5
54041	1982	8	53.8
54041	1982	9	9.9
54041	1982	10	1.3
54041	1982	11	1.5
54041	1982	12	5.1
54041	1983	1	0
54041	1983	2	0.4
54041	1983	3	0
54041	1983	4	103
54041	1983	5	40.5
54041	1983	6	44.1
54041	1983	7	183.3
54041	1983	8	69.7
54041	1983	9	31
54041	1983	10	3.3
54041	1983	11	14.8
54041	1983	12	0.5
54041	1984	1	0.1
54041	1984	2	0
54041	1984	3	21.3
54041	1984	4	21.2
54041	1984	5	3.5
54041	1984	6	90.4
54041	1984	7	96.3
54041	1984	8	81.4
54041	1984	9	27.1
54041	1984	10	12.4
54041	1984	11	0
54041	1984	12	0.2
54041	1985	1	0.8
54041	1985	2	3.3
54041	1985	3	7.9
54041	1985	4	16.5
54041	1985	5	8.8
54041	1985	6	48.5
54041	1985	7	185
54041	1985	8	109
54041	1985	9	34.1
54041	1985	10	5
54041	1985	11	7.6
54041	1985	12	0.5
54041	1986	1	0.6
54041	1986	2	0.9
54041	1986	3	1.2
54041	1986	4	10.4
54041	1986	5	2.5
54041	1986	6	94.4
54041	1986	7	168.3
54041	1986	8	96.6
54041	1986	9	81.5
54041	1986	10	0
54041	1986	11	3.8
54041	1986	12	1.9
54041	1987	1	2.6
54041	1987	2	0.1
54041	1987	3	4.9
54041	1987	4	0.5
54041	1987	5	34.5
54041	1987	6	39.5
54041	1987	7	198.4
54041	1987	8	170.3
54041	1987	9	58.3
54041	1987	10	9
54041	1987	11	1.6
54041	1987	12	0.4
54041	1988	1	1.1
54041	1988	2	0.2
54041	1988	3	0.6
54041	1988	4	7
54041	1988	5	44.8
54041	1988	6	23.9
54041	1988	7	192.9
54041	1988	8	180.6
54041	1988	9	23
54041	1988	10	27.5
54041	1988	11	0.9
54041	1988	12	1.2
54041	1989	1	0.7
54041	1989	2	4.3
54041	1989	3	1.1
54041	1989	4	9.5
54041	1989	5	21.9
54041	1989	6	85
54041	1989	7	99.5
54041	1989	8	32.2
54041	1989	9	52.2
54041	1989	10	11.4
54041	1989	11	0
54041	1989	12	2.5
54041	1990	1	0.4
54041	1990	2	7.7
54041	1990	3	11.1
54041	1990	4	31.3
54041	1990	5	65.1
54041	1990	6	173.4
54041	1990	7	171.7
54041	1990	8	63.9
54041	1990	9	46.7
54041	1990	10	1.7
54041	1990	11	2.5
54041	1990	12	4.7
54041	1991	1	0.9
54041	1991	2	0
54041	1991	3	1.6
54041	1991	4	35.5
54041	1991	5	14.8
54041	1991	6	99.2
54041	1991	7	180.5
54041	1991	8	3.9
54041	1991	9	32.8
54041	1991	10	45.4
54041	1991	11	0
54041	1991	12	0.5
54041	1992	1	0
54041	1992	2	0.2
54041	1992	3	8.3
54041	1992	4	20.1
54041	1992	5	58.8
54041	1992	6	86.6
54041	1992	7	154.5
54041	1992	8	47.8
54041	1992	9	23.8
54041	1992	10	14.2
54041	1992	11	11
54041	1992	12	0
54041	1993	1	0
54041	1993	2	8.1
54041	1993	3	0.2
54041	1993	4	0.6
54041	1993	5	23.5
54041	1993	6	87.7
54041	1993	7	158.5
54041	1993	8	93.7
54041	1993	9	32.2
54041	1993	10	12.8
54041	1993	11	3.7
54041	1993	12	3
54041	1994	1	1.1
54041	1994	2	0.2
54041	1994	3	2.2
54041	1994	4	0.3
54041	1994	5	52.7
54041	1994	6	70
54041	1994	7	142.5
54041	1994	8	93.1
54041	1994	9	63.4
54041	1994	10	1.1
54041	1994	11	2.9
54041	1994	12	2.3
54041	1995	1	0.4
54041	1995	2	0
54041	1995	3	4.5
54041	1995	4	7.8
54041	1995	5	51.3
54041	1995	6	55.1
54041	1995	7	54.3
54041	1995	8	32.6
54041	1995	9	20
54041	1995	10	68.8
54041	1995	11	0.2
54041	1995	12	1.3
54041	1996	1	0
54041	1996	2	0.4
54041	1996	3	13.5
54041	1996	4	11.4
54041	1996	5	29
54041	1996	6	62.1
54041	1996	7	84.3
54041	1996	8	55.2
54041	1996	9	0.3
54041	1996	10	0.1
54041	1996	11	6.2
54041	1996	12	0.2
54041	1997	1	1.3
54041	1997	2	0
54041	1997	3	0.7
54041	1997	4	0.7
54041	1997	5	34.3
54041	1997	6	31.3
54041	1997	7	93.8
54041	1997	8	166
54041	1997	9	7.9
54041	1997	10	5.4
54041	1997	11	0.2
54041	1997	12	0.3
54041	1998	1	0.3
54041	1998	2	1.2
54041	1998	3	15.8
54041	1998	4	1.8
54041	1998	5	35.7
54041	1998	6	52.7
54041	1998	7	276.8
54041	1998	8	125.9
54041	1998	9	28.8
54041	1998	10	4.4
54041	1998	11	0.7
54041	1998	12	1.4
54041	1999	1	0
54041	1999	2	0.4
54041	1999	3	3.8
54041	1999	4	2.8
54041	1999	5	19.3
54041	1999	6	88
54041	1999	7	44
54041	1999	8	39
54041	1999	9	1.3
54041	1999	10	9.3
54041	1999	11	1.7
54041	1999	12	0.9
54041	2000	1	5.5
54041	2000	2	0
54041	2000	3	0.1
54041	2000	4	18.3
54041	2000	5	14.1
54041	2000	6	66.6
54041	2000	7	45.9
54041	2000	8	124
54041	2000	9	7.9
54041	2000	10	24.2
54041	2000	11	7.5
54041	2000	12	8.5
54041	2001	1	4.2
54041	2001	2	0.4
54041	2001	3	0.2
54041	2001	4	7.5
54041	2001	5	28.6
54041	2001	6	86
54041	2001	7	91.1
54041	2001	8	41.6
54041	2001	9	10
54041	2001	10	0.5
54041	2001	11	0.4
54041	2001	12	0.1
54041	2002	1	2.1
54041	2002	2	0
54041	2002	3	0
54041	2002	4	39.4
54041	2002	5	6.5
54041	2002	6	89.2
54041	2002	7	108.1
54041	2002	8	62.7
54041	2002	9	2.1
54041	2002	10	18.3
54041	2002	11	4
54041	2002	12	0.1
54041	2003	1	0
54041	2003	2	0.4
54041	2003	3	12.6
54041	2003	4	4.8
54041	2003	5	14.4
54041	2003	6	82.2
54041	2003	7	112.5
54041	2003	8	56.3
54041	2003	9	33.6
54041	2003	10	13.4
54041	2003	11	2.3
54041	2003	12	0.2
54041	2004	1	0
54041	2004	2	0.4
54041	2004	3	0.3
54041	2004	4	0.1
54041	2004	5	8.1
54041	2004	6	43.5
54041	2004	7	28.6
54041	2004	8	62.6
54041	2004	9	29.9
54041	2004	10	5.2
54041	2004	11	25.9
54041	2004	12	4.2
54041	2005	1	0.7
54041	2005	2	0.7
54041	2005	3	2.2
54041	2005	4	4.9
54041	2005	5	31.2
54041	2005	6	126.8
54041	2005	7	114.3
54041	2005	8	17.1
54041	2005	9	26.7
54041	2005	10	5.9
54041	2005	11	0.7
54041	2005	12	3.1
54041	2006	1	0.7
54041	2006	2	0.1
54041	2006	3	1.9
54041	2006	4	1.7
54041	2006	5	7.8
54041	2006	6	88.9
54041	2006	7	42.6
54041	2006	8	86.1
54041	2006	9	37.6
54041	2006	10	17.2
54041	2006	11	0
54041	2006	12	0.1
54041	2007	1	0.5
54041	2007	2	0.4
54041	2007	3	1.9
54041	2007	4	3.6
54041	2007	5	17.7
54041	2007	6	52.5
54041	2007	7	47.2
54041	2007	8	45.6
54041	2007	9	8.5
54041	2007	10	13.8
54041	2007	11	1.5
54041	2007	12	1.2
54041	2008	1	0
54041	2008	2	0
54041	2008	3	13.7
54041	2008	4	27.1
54041	2008	5	37.6
54041	2008	6	37.3
54041	2008	7	139.9
54041	2008	8	112
54041	2008	9	13.6
54041	2008	10	8.6
54041	2008	11	6.9
54041	2008	12	0.4
54041	2009	1	0.9
54041	2009	2	0.6
54041	2009	3	6.8
54041	2009	4	44.7
54041	2009	5	21.6
54041	2009	6	103.8
54041	2009	7	91.2
54041	2009	8	12.9
54041	2009	9	59.1
54041	2009	10	19.1
54041	2009	11	2.4
54041	2009	12	1.6
54041	2010	1	1
54041	2010	2	1.6
54041	2010	3	5.5
54041	2010	4	31.4
54041	2010	5	123.7
54041	2010	6	28.5
54041	2010	7	107.6
54041	2010	8	35.7
54041	2010	9	3
54041	2010	10	26.8
54041	2010	11	31.5
54041	2010	12	10.2
54041	2011	1	0.2
54041	2011	2	1.7
54041	2011	3	0.2
54041	2011	4	7.9
54041	2011	5	122
54041	2011	6	26.2
54041	2011	7	66.7
54041	2011	8	29.1
54041	2011	9	45.8
54041	2011	10	12.8
54041	2011	11	0.9
54041	2011	12	0.1
54041	2012	1	0.1
54041	2012	2	1.2
54041	2012	3	6.6
54041	2012	4	6.4
54041	2012	5	20.8
54041	2012	6	82.1
54041	2012	7	178.7
54041	2012	8	13.7
54041	2012	9	141.9
54041	2012	10	23.9
54041	2012	11	15.4
54041	2012	12	2.7
54041	2013	1	1
54041	2013	2	11.7
54041	2013	3	9
54041	2013	4	27.6
54041	2013	5	54.9
54041	2013	6	47.1
54041	2013	7	64.9
54041	2013	8	90.2
54041	2013	9	20.8
54041	2013	10	18.9
54041	2013	11	2.9
54041	2013	12	2.5
54041	2014	1	1.4
54041	2014	2	0
54041	2014	3	1.6
54041	2014	4	0
54041	2014	5	71.9
54041	2014	6	165
54041	2014	7	79.1
54041	2014	8	57.7
54041	2014	9	82.5
54041	2014	10	0
54041	2014	11	0
54041	2014	12	4.7
