# Supplementary material for: Spatial and temporal characteristics of drought and its correlation with climate indices in Northeast China
Source: PLoS One. 2021 Nov 18;16(11):e0259774. doi: 10.1371/journal.pone.0259774 (PMC8601439; doi:10.1371/journal.pone.0259774)
Supplement: S1 File — (ZIP) [file pone.0259774.s001.zip › Raw data(Including precipitation and evapotranspiration data of each station)/54049.xlsx]

## Sheet: Monthly evapotranspiration 
stationID	YEAR	MONTH	DATA
54049	1970	1	6.6957
54049	1970	2	20.34
54049	1970	3	42.429
54049	1970	4	112.86
54049	1970	5	154.23
54049	1970	6	171.45
54049	1970	7	122
54049	1970	8	124.62
54049	1970	9	88.37
54049	1970	10	63.697
54049	1970	11	24.572
54049	1970	12	14.425
54049	1971	1	14.698
54049	1971	2	14.934
54049	1971	3	50.446
54049	1971	4	119.59
54049	1971	5	126.57
54049	1971	6	127.87
54049	1971	7	124.56
54049	1971	8	122.8
54049	1971	9	76.004
54049	1971	10	57.303
54049	1971	11	24.628
54049	1971	12	15.586
54049	1972	1	13.34
54049	1972	2	19.239
54049	1972	3	56.472
54049	1972	4	118.31
54049	1972	5	149.06
54049	1972	6	152.07
54049	1972	7	161.78
54049	1972	8	129.7
54049	1972	9	76.169
54049	1972	10	45.132
54049	1972	11	22.558
54049	1972	12	8.624
54049	1973	1	12.472
54049	1973	2	18.562
54049	1973	3	44.56
54049	1973	4	113.45
54049	1973	5	149.33
54049	1973	6	147.95
54049	1973	7	136.02
54049	1973	8	107.13
54049	1973	9	94.855
54049	1973	10	58.247
54049	1973	11	25.23
54049	1973	12	15.249
54049	1974	1	10.848
54049	1974	2	22.241
54049	1974	3	46.371
54049	1974	4	95.966
54049	1974	5	169.6
54049	1974	6	129.48
54049	1974	7	153.11
54049	1974	8	119.94
54049	1974	9	80.504
54049	1974	10	51.743
54049	1974	11	25.571
54049	1974	12	11.248
54049	1975	1	10.855
54049	1975	2	18.599
54049	1975	3	58.95
54049	1975	4	117.05
54049	1975	5	154.23
54049	1975	6	151.35
54049	1975	7	132.97
54049	1975	8	130.4
54049	1975	9	101.73
54049	1975	10	65.34
54049	1975	11	28.845
54049	1975	12	14.284
54049	1976	1	17.657
54049	1976	2	31.102
54049	1976	3	52.31
54049	1976	4	90.677
54049	1976	5	154.53
54049	1976	6	130.6
54049	1976	7	136.37
54049	1976	8	119.5
54049	1976	9	85.454
54049	1976	10	55.724
54049	1976	11	12.204
54049	1976	12	7.3023
54049	1977	1	5.5822
54049	1977	2	17.823
54049	1977	3	54.131
54049	1977	4	114.8
54049	1977	5	155.85
54049	1977	6	123.77
54049	1977	7	141.31
54049	1977	8	113.31
54049	1977	9	90.862
54049	1977	10	59.058
54049	1977	11	19.461
54049	1977	12	5.9712
54049	1978	1	6.5199
54049	1978	2	11.425
54049	1978	3	52.767
54049	1978	4	105.55
54049	1978	5	152.35
54049	1978	6	151.83
54049	1978	7	142.05
54049	1978	8	112.67
54049	1978	9	101.63
54049	1978	10	53.276
54049	1978	11	32.176
54049	1978	12	14.048
54049	1979	1	17.113
54049	1979	2	27.022
54049	1979	3	55.188
54049	1979	4	80.3
54049	1979	5	162.72
54049	1979	6	143.1
54049	1979	7	122.38
54049	1979	8	120.5
54049	1979	9	88.76
54049	1979	10	72.023
54049	1979	11	27.498
54049	1979	12	13.583
54049	1980	1	9.5265
54049	1980	2	17.895
54049	1980	3	61.73
54049	1980	4	90.017
54049	1980	5	162.72
54049	1980	6	153.47
54049	1980	7	138.05
54049	1980	8	111.11
54049	1980	9	101.01
54049	1980	10	47.384
54049	1980	11	27.721
54049	1980	12	11.774
54049	1981	1	8.1739
54049	1981	2	18.775
54049	1981	3	47.643
54049	1981	4	115
54049	1981	5	138.64
54049	1981	6	154.03
54049	1981	7	133.13
54049	1981	8	109.7
54049	1981	9	91.006
54049	1981	10	59.944
54049	1981	11	17.091
54049	1981	12	14.157
54049	1982	1	15.099
54049	1982	2	22.367
54049	1982	3	53.521
54049	1982	4	115.47
54049	1982	5	134.03
54049	1982	6	183.43
54049	1982	7	177.08
54049	1982	8	133.17
54049	1982	9	105.92
54049	1982	10	74.282
54049	1982	11	32.47
54049	1982	12	12.792
54049	1983	1	11.907
54049	1983	2	18.013
54049	1983	3	69.254
54049	1983	4	125.24
54049	1983	5	152.22
54049	1983	6	131.38
54049	1983	7	121.66
54049	1983	8	124.19
54049	1983	9	88.856
54049	1983	10	68.143
54049	1983	11	29.635
54049	1983	12	13.539
54049	1984	1	10.335
54049	1984	2	22.206
54049	1984	3	42.498
54049	1984	4	99.813
54049	1984	5	157.39
54049	1984	6	156.87
54049	1984	7	143.16
54049	1984	8	111.38
54049	1984	9	85.851
54049	1984	10	54.62
54049	1984	11	36.494
54049	1984	12	15.133
54049	1985	1	9.8933
54049	1985	2	18.351
54049	1985	3	56.162
54049	1985	4	97.401
54049	1985	5	162.77
54049	1985	6	138.42
54049	1985	7	103.74
54049	1985	8	98.298
54049	1985	9	82.551
54049	1985	10	61.043
54049	1985	11	21.942
54049	1985	12	8.1355
54049	1986	1	9.2341
54049	1986	2	16.592
54049	1986	3	53.713
54049	1986	4	102.14
54049	1986	5	162.01
54049	1986	6	146.75
54049	1986	7	122.6
54049	1986	8	121.01
54049	1986	9	70.511
54049	1986	10	58.158
54049	1986	11	28.338
54049	1986	12	14.173
54049	1987	1	9.1712
54049	1987	2	19.015
54049	1987	3	44.215
54049	1987	4	111.42
54049	1987	5	169.57
54049	1987	6	149.16
54049	1987	7	135.11
54049	1987	8	103.66
54049	1987	9	89.064
54049	1987	10	63.73
54049	1987	11	29.135
54049	1987	12	21.836
54049	1988	1	19.709
54049	1988	2	23.213
54049	1988	3	63.068
54049	1988	4	100.79
54049	1988	5	142.49
54049	1988	6	168.96
54049	1988	7	134.3
54049	1988	8	103.63
54049	1988	9	76.226
54049	1988	10	55.987
54049	1988	11	37.749
54049	1988	12	14.592
54049	1989	1	10.948
54049	1989	2	23.994
54049	1989	3	61.683
54049	1989	4	117.73
54049	1989	5	156.56
54049	1989	6	140.9
54049	1989	7	127.91
54049	1989	8	130.66
54049	1989	9	76.322
54049	1989	10	63.08
54049	1989	11	29.801
54049	1989	12	14.687
54049	1990	1	10.174
54049	1990	2	17.617
54049	1990	3	58.092
54049	1990	4	93.68
54049	1990	5	120.28
54049	1990	6	136.31
54049	1990	7	117.08
54049	1990	8	110.45
54049	1990	9	83.004
54049	1990	10	68.091
54049	1990	11	31.787
54049	1990	12	14.909
54049	1991	1	8.7057
54049	1991	2	20.174
54049	1991	3	52.152
54049	1991	4	94.324
54049	1991	5	149.52
54049	1991	6	135.67
54049	1991	7	113.76
54049	1991	8	126.77
54049	1991	9	78.656
54049	1991	10	47.857
54049	1991	11	30.346
54049	1991	12	13.551
54049	1992	1	12.108
54049	1992	2	27.837
54049	1992	3	55.604
54049	1992	4	99.767
54049	1992	5	130.31
54049	1992	6	126.21
54049	1992	7	132.21
54049	1992	8	104.59
54049	1992	9	75.215
54049	1992	10	46.108
54049	1992	11	22.936
54049	1992	12	8.6176
54049	1993	1	9.2352
54049	1993	2	20.822
54049	1993	3	61.778
54049	1993	4	95.528
54049	1993	5	154.23
54049	1993	6	119.36
54049	1993	7	119.73
54049	1993	8	113.25
54049	1993	9	89.545
54049	1993	10	56.603
54049	1993	11	20.831
54049	1993	12	11.13
54049	1994	1	8.5417
54049	1994	2	18.429
54049	1994	3	51.481
54049	1994	4	122.04
54049	1994	5	140.15
54049	1994	6	159.6
54049	1994	7	130.17
54049	1994	8	105.81
54049	1994	9	78.471
54049	1994	10	56.155
54049	1994	11	33.733
54049	1994	12	8.63
54049	1995	1	15.138
54049	1995	2	21.286
54049	1995	3	49.886
54049	1995	4	102.14
54049	1995	5	128.43
54049	1995	6	150.41
54049	1995	7	121.43
54049	1995	8	116.29
54049	1995	9	93.54
54049	1995	10	51.003
54049	1995	11	33.378
54049	1995	12	11.773
54049	1996	1	17.327
54049	1996	2	26.819
54049	1996	3	52.469
54049	1996	4	98.227
54049	1996	5	145.29
54049	1996	6	160.86
54049	1996	7	124.79
54049	1996	8	109.68
54049	1996	9	95.571
54049	1996	10	59.086
54049	1996	11	22.212
54049	1996	12	13.171
54049	1997	1	10.94
54049	1997	2	23.418
54049	1997	3	66.42
54049	1997	4	107.02
54049	1997	5	129.34
54049	1997	6	171.78
54049	1997	7	165.6
54049	1997	8	111.71
54049	1997	9	87.24
54049	1997	10	54.618
54049	1997	11	29.997
54049	1997	12	17.301
54049	1998	1	11.176
54049	1998	2	28.319
54049	1998	3	62.549
54049	1998	4	112.35
54049	1998	5	151.97
54049	1998	6	139.11
54049	1998	7	111.27
54049	1998	8	92.383
54049	1998	9	81.981
54049	1998	10	57.829
54049	1998	11	21.682
54049	1998	12	14.189
54049	1999	1	19.492
54049	1999	2	29.565
54049	1999	3	42.355
54049	1999	4	100.83
54049	1999	5	143
54049	1999	6	142.61
54049	1999	7	139.65
54049	1999	8	125.92
54049	1999	9	95.512
54049	1999	10	69.082
54049	1999	11	26.976
54049	1999	12	13.262
54049	2000	1	6.8408
54049	2000	2	15.5
54049	2000	3	63.401
54049	2000	4	94.341
54049	2000	5	146.38
54049	2000	6	168.2
54049	2000	7	159.54
54049	2000	8	108.39
54049	2000	9	90.643
54049	2000	10	63.2
54049	2000	11	23.825
54049	2000	12	7.3837
54049	2001	1	5.4737
54049	2001	2	13.601
54049	2001	3	46.385
54049	2001	4	112.27
54049	2001	5	157.04
54049	2001	6	166.63
54049	2001	7	151.16
54049	2001	8	113.85
54049	2001	9	97.452
54049	2001	10	61.012
54049	2001	11	27.525
54049	2001	12	13.282
54049	2002	1	12.87
54049	2002	2	31.754
54049	2002	3	72.898
54049	2002	4	97.381
54049	2002	5	164.44
54049	2002	6	134.37
54049	2002	7	143.06
54049	2002	8	114.12
54049	2002	9	101.08
54049	2002	10	43.405
54049	2002	11	12.667
54049	2002	12	8.1167
54049	2003	1	10.207
54049	2003	2	22.317
54049	2003	3	49.774
54049	2003	4	119.41
54049	2003	5	140.24
54049	2003	6	125.69
54049	2003	7	121.4
54049	2003	8	115.9
54049	2003	9	84.065
54049	2003	10	51.294
54049	2003	11	23.254
54049	2003	12	12.806
54049	2004	1	12.908
54049	2004	2	27.202
54049	2004	3	66.269
54049	2004	4	115.01
54049	2004	5	155.54
54049	2004	6	162.92
54049	2004	7	126.88
54049	2004	8	123.56
54049	2004	9	93.823
54049	2004	10	63.613
54049	2004	11	20.92
54049	2004	12	8.7053
54049	2005	1	7.4772
54049	2005	2	13.803
54049	2005	3	56.574
54049	2005	4	108.46
54049	2005	5	147.86
54049	2005	6	117.35
54049	2005	7	115.74
54049	2005	8	104.35
54049	2005	9	91.977
54049	2005	10	66.19
54049	2005	11	32.048
54049	2005	12	7.9628
54049	2006	1	9.4835
54049	2006	2	24.235
54049	2006	3	57.244
54049	2006	4	92.045
54049	2006	5	154.02
54049	2006	6	137.61
54049	2006	7	141.6
54049	2006	8	114.04
54049	2006	9	90.763
54049	2006	10	62.095
54049	2006	11	29.309
54049	2006	12	13.983
54049	2007	1	12.131
54049	2007	2	32.244
54049	2007	3	54.029
54049	2007	4	104.7
54049	2007	5	149.34
54049	2007	6	189.92
54049	2007	7	144.45
54049	2007	8	134.28
54049	2007	9	96.672
54049	2007	10	66.54
54049	2007	11	28.518
54049	2007	12	9.9882
54049	2008	1	10.977
54049	2008	2	26.81
54049	2008	3	63.54
54049	2008	4	116.41
54049	2008	5	132.18
54049	2008	6	135.5
54049	2008	7	125.26
54049	2008	8	112.61
54049	2008	9	103.97
54049	2008	10	65.211
54049	2008	11	28.159
54049	2008	12	20.956
54049	2009	1	13.052
54049	2009	2	26.325
54049	2009	3	51.574
54049	2009	4	107.36
54049	2009	5	170.05
54049	2009	6	126.56
54049	2009	7	139.84
54049	2009	8	141.63
54049	2009	9	100.32
54049	2009	10	58.064
54049	2009	11	25.146
54049	2009	12	9.5999
54049	2010	1	12.323
54049	2010	2	16.405
54049	2010	3	36.783
54049	2010	4	74.942
54049	2010	5	110.09
54049	2010	6	182.61
54049	2010	7	119.84
54049	2010	8	110.5
54049	2010	9	103.33
54049	2010	10	56.765
54049	2010	11	23.956
54049	2010	12	8.3688
54049	2011	1	6.0549
54049	2011	2	19.152
54049	2011	3	52.755
54049	2011	4	108.78
54049	2011	5	138.49
54049	2011	6	156.41
54049	2011	7	121.45
54049	2011	8	120.42
54049	2011	9	97.885
54049	2011	10	66.8
54049	2011	11	26.352
54049	2011	12	14.498
54049	2012	1	10.477
54049	2012	2	23.674
54049	2012	3	49.274
54049	2012	4	108.44
54049	2012	5	158.28
54049	2012	6	122.81
54049	2012	7	122.64
54049	2012	8	114.28
54049	2012	9	76.238
54049	2012	10	52.735
54049	2012	11	17.038
54049	2012	12	6.4368
54049	2013	1	6.117
54049	2013	2	14.197
54049	2013	3	40.938
54049	2013	4	76.341
54049	2013	5	161.85
54049	2013	6	138.28
54049	2013	7	131.68
54049	2013	8	114.88
54049	2013	9	95.373
54049	2013	10	47.605
54049	2013	11	22.112
54049	2013	12	9.0326
54049	2014	1	9.5538
54049	2014	2	15.264
54049	2014	3	58.311
54049	2014	4	121.57
54049	2014	5	120.33
54049	2014	6	144.29
54049	2014	7	144.93
54049	2014	8	127.25
54049	2014	9	94.102
54049	2014	10	62.075
54049	2014	11	34.286
54049	2014	12	9.6669

## Sheet: Monthly precipitation 
stationID	YEAR	MONTH	DATA
54049	1970	1	1.3
54049	1970	2	0.4
54049	1970	3	8.8
54049	1970	4	5.7
54049	1970	5	54.5
54049	1970	6	39.4
54049	1970	7	265.4
54049	1970	8	80.9
54049	1970	9	52.7
54049	1970	10	24.1
54049	1970	11	11.7
54049	1970	12	2.2
54049	1971	1	0.9
54049	1971	2	10.3
54049	1971	3	0
54049	1971	4	1.3
54049	1971	5	66.8
54049	1971	6	69
54049	1971	7	117.8
54049	1971	8	45.9
54049	1971	9	50.5
54049	1971	10	9
54049	1971	11	5
54049	1971	12	2.2
54049	1972	1	2.6
54049	1972	2	6.4
54049	1972	3	2.1
54049	1972	4	6.4
54049	1972	5	66.2
54049	1972	6	36.4
54049	1972	7	98.8
54049	1972	8	45.9
54049	1972	9	26.6
54049	1972	10	64.1
54049	1972	11	3
54049	1972	12	0.2
54049	1973	1	0
54049	1973	2	11.2
54049	1973	3	28.4
54049	1973	4	6.8
54049	1973	5	8.6
54049	1973	6	35.4
54049	1973	7	141.6
54049	1973	8	44.1
54049	1973	9	4.7
54049	1973	10	21.9
54049	1973	11	10.6
54049	1973	12	0.5
54049	1974	1	0.4
54049	1974	2	0.6
54049	1974	3	4.3
54049	1974	4	13.9
54049	1974	5	63.8
54049	1974	6	71.6
54049	1974	7	72
54049	1974	8	70.3
54049	1974	9	120.7
54049	1974	10	30.3
54049	1974	11	4.3
54049	1974	12	0.4
54049	1975	1	1.5
54049	1975	2	2.4
54049	1975	3	1.2
54049	1975	4	4.9
54049	1975	5	24.1
54049	1975	6	77.9
54049	1975	7	146.4
54049	1975	8	77.3
54049	1975	9	25.4
54049	1975	10	6.9
54049	1975	11	7.7
54049	1975	12	0.2
54049	1976	1	0.4
54049	1976	2	0.3
54049	1976	3	24.7
54049	1976	4	19.6
54049	1976	5	44.5
54049	1976	6	112.8
54049	1976	7	104.5
54049	1976	8	58.6
54049	1976	9	39.6
54049	1976	10	22.5
54049	1976	11	6.7
54049	1976	12	1.4
54049	1977	1	0.4
54049	1977	2	0.7
54049	1977	3	2.9
54049	1977	4	2.5
54049	1977	5	67.4
54049	1977	6	113.6
54049	1977	7	127.2
54049	1977	8	147.3
54049	1977	9	28.5
54049	1977	10	57
54049	1977	11	21
54049	1977	12	13.4
54049	1978	1	0.5
54049	1978	2	0.7
54049	1978	3	7.3
54049	1978	4	25.7
54049	1978	5	25.7
54049	1978	6	81.7
54049	1978	7	195.8
54049	1978	8	47.2
54049	1978	9	46.9
54049	1978	10	41.6
54049	1978	11	0.8
54049	1978	12	3.4
54049	1979	1	0.9
54049	1979	2	1.4
54049	1979	3	8.5
54049	1979	4	40.5
54049	1979	5	50
54049	1979	6	79.2
54049	1979	7	135.7
54049	1979	8	93.4
54049	1979	9	47.5
54049	1979	10	2.7
54049	1979	11	7.4
54049	1979	12	9.8
54049	1980	1	0.4
54049	1980	2	4.9
54049	1980	3	1.3
54049	1980	4	16.1
54049	1980	5	39.8
54049	1980	6	104.7
54049	1980	7	163.4
54049	1980	8	75
54049	1980	9	23.7
54049	1980	10	29
54049	1980	11	1
54049	1980	12	3.9
54049	1981	1	0.6
54049	1981	2	0.9
54049	1981	3	24.9
54049	1981	4	1.7
54049	1981	5	30.8
54049	1981	6	68.3
54049	1981	7	99.6
54049	1981	8	159.2
54049	1981	9	26.2
54049	1981	10	10.4
54049	1981	11	5.6
54049	1981	12	0
54049	1982	1	0.4
54049	1982	2	2.8
54049	1982	3	26.4
54049	1982	4	12.4
54049	1982	5	20.7
54049	1982	6	19
54049	1982	7	104.4
54049	1982	8	63
54049	1982	9	18.8
54049	1982	10	1.4
54049	1982	11	1.2
54049	1982	12	6.9
54049	1983	1	0
54049	1983	2	1.7
54049	1983	3	0
54049	1983	4	120.9
54049	1983	5	40.2
54049	1983	6	108.6
54049	1983	7	196.7
54049	1983	8	174.6
54049	1983	9	55.7
54049	1983	10	8.2
54049	1983	11	9.3
54049	1983	12	0.3
54049	1984	1	0.5
54049	1984	2	0.8
54049	1984	3	6.3
54049	1984	4	19.6
54049	1984	5	19.3
54049	1984	6	64.2
54049	1984	7	68.7
54049	1984	8	211.4
54049	1984	9	50.5
54049	1984	10	32.2
54049	1984	11	0
54049	1984	12	0.2
54049	1985	1	1.7
54049	1985	2	1.8
54049	1985	3	8.3
54049	1985	4	17.8
54049	1985	5	20
54049	1985	6	103.6
54049	1985	7	152.9
54049	1985	8	149.7
54049	1985	9	40.6
54049	1985	10	7.9
54049	1985	11	15.4
54049	1985	12	0.5
54049	1986	1	1.2
54049	1986	2	0.7
54049	1986	3	3
54049	1986	4	9.2
54049	1986	5	11.3
54049	1986	6	65.8
54049	1986	7	233.7
54049	1986	8	17.4
54049	1986	9	72.2
54049	1986	10	0
54049	1986	11	2.2
54049	1986	12	1.5
54049	1987	1	3.6
54049	1987	2	0.3
54049	1987	3	14
54049	1987	4	4.3
54049	1987	5	18.6
54049	1987	6	57.5
54049	1987	7	137.5
54049	1987	8	92.1
54049	1987	9	36.6
54049	1987	10	2.6
54049	1987	11	3.7
54049	1987	12	0.1
54049	1988	1	2.3
54049	1988	2	1.5
54049	1988	3	2.7
54049	1988	4	14.2
54049	1988	5	26.9
54049	1988	6	35
54049	1988	7	205.2
54049	1988	8	77.6
54049	1988	9	52.9
54049	1988	10	18.3
54049	1988	11	1
54049	1988	12	0.3
54049	1989	1	3.1
54049	1989	2	5.3
54049	1989	3	2
54049	1989	4	15.9
54049	1989	5	38.4
54049	1989	6	108.7
54049	1989	7	84.2
54049	1989	8	47.8
54049	1989	9	47.7
54049	1989	10	9.9
54049	1989	11	0.9
54049	1989	12	1.6
54049	1990	1	0.8
54049	1990	2	12.8
54049	1990	3	20.5
54049	1990	4	45.6
54049	1990	5	101.6
54049	1990	6	79.3
54049	1990	7	149.4
54049	1990	8	169.3
54049	1990	9	49.9
54049	1990	10	4.5
54049	1990	11	3.3
54049	1990	12	10.6
54049	1991	1	1.3
54049	1991	2	0.1
54049	1991	3	7.6
54049	1991	4	30.8
54049	1991	5	30.4
54049	1991	6	41.6
54049	1991	7	199.6
54049	1991	8	48.6
54049	1991	9	79.3
54049	1991	10	57.6
54049	1991	11	1
54049	1991	12	0.7
54049	1992	1	0.7
54049	1992	2	2.3
54049	1992	3	7.4
54049	1992	4	10.4
54049	1992	5	53.4
54049	1992	6	97.1
54049	1992	7	143.4
54049	1992	8	115.1
54049	1992	9	34.8
54049	1992	10	20.4
54049	1992	11	9.4
54049	1992	12	0.6
54049	1993	1	0.3
54049	1993	2	6.5
54049	1993	3	1.4
54049	1993	4	3.1
54049	1993	5	15
54049	1993	6	111.4
54049	1993	7	33.3
54049	1993	8	58.9
54049	1993	9	36.9
54049	1993	10	16.9
54049	1993	11	7.1
54049	1993	12	4.9
54049	1994	1	4.5
54049	1994	2	0.3
54049	1994	3	11.3
54049	1994	4	0.3
54049	1994	5	46.3
54049	1994	6	74.7
54049	1994	7	343.2
54049	1994	8	150
54049	1994	9	52.2
54049	1994	10	2.3
54049	1994	11	7.4
54049	1994	12	2
54049	1995	1	1
54049	1995	2	0.2
54049	1995	3	8.1
54049	1995	4	5.3
54049	1995	5	43.9
54049	1995	6	55.3
54049	1995	7	165.2
54049	1995	8	31.9
54049	1995	9	17.4
54049	1995	10	113.7
54049	1995	11	0.6
54049	1995	12	1.8
54049	1996	1	0
54049	1996	2	0.4
54049	1996	3	28.4
54049	1996	4	12.2
54049	1996	5	8.7
54049	1996	6	49.5
54049	1996	7	102.1
54049	1996	8	50.2
54049	1996	9	13.5
54049	1996	10	8.7
54049	1996	11	31.6
54049	1996	12	1.7
54049	1997	1	3.9
54049	1997	2	2.1
54049	1997	3	0.3
54049	1997	4	7.4
54049	1997	5	49.5
54049	1997	6	15.7
54049	1997	7	85
54049	1997	8	248.9
54049	1997	9	21.7
54049	1997	10	8.4
54049	1997	11	0.5
54049	1997	12	0.3
54049	1998	1	1.4
54049	1998	2	0.5
54049	1998	3	16.2
54049	1998	4	3.3
54049	1998	5	70.8
54049	1998	6	78.9
54049	1998	7	135
54049	1998	8	139.6
54049	1998	9	20.3
54049	1998	10	20.5
54049	1998	11	1.2
54049	1998	12	4.1
54049	1999	1	0.3
54049	1999	2	0.4
54049	1999	3	13.2
54049	1999	4	5.3
54049	1999	5	37.2
54049	1999	6	94.4
54049	1999	7	64.4
54049	1999	8	83
54049	1999	9	3.7
54049	1999	10	18.3
54049	1999	11	1.9
54049	1999	12	4.3
54049	2000	1	12.4
54049	2000	2	0.2
54049	2000	3	0
54049	2000	4	12.8
54049	2000	5	63.3
54049	2000	6	36.1
54049	2000	7	113.8
54049	2000	8	118.4
54049	2000	9	29.9
54049	2000	10	7.6
54049	2000	11	14
54049	2000	12	13
54049	2001	1	4.7
54049	2001	2	1
54049	2001	3	1
54049	2001	4	2.3
54049	2001	5	21.3
54049	2001	6	54.5
54049	2001	7	63.7
54049	2001	8	83.7
54049	2001	9	23.2
54049	2001	10	1.5
54049	2001	11	1.7
54049	2001	12	0.3
54049	2002	1	2.9
54049	2002	2	0
54049	2002	3	0.4
54049	2002	4	49.4
54049	2002	5	8.5
54049	2002	6	97.8
54049	2002	7	44
54049	2002	8	54
54049	2002	9	3.3
54049	2002	10	26.1
54049	2002	11	10.9
54049	2002	12	1.1
54049	2003	1	1.1
54049	2003	2	0.3
54049	2003	3	6.6
54049	2003	4	0.6
54049	2003	5	38.9
54049	2003	6	132.7
54049	2003	7	130.7
54049	2003	8	77.2
54049	2003	9	31.4
54049	2003	10	60.4
54049	2003	11	6
54049	2003	12	0.6
54049	2004	1	0.4
54049	2004	2	2.5
54049	2004	3	0.9
54049	2004	4	1.2
54049	2004	5	14.5
54049	2004	6	134.1
54049	2004	7	59.5
54049	2004	8	79.5
54049	2004	9	26.2
54049	2004	10	20.1
54049	2004	11	42.2
54049	2004	12	7.8
54049	2005	1	3
54049	2005	2	0.8
54049	2005	3	1.7
54049	2005	4	30
54049	2005	5	17.8
54049	2005	6	142.2
54049	2005	7	92.1
54049	2005	8	92.2
54049	2005	9	69.6
54049	2005	10	13.9
54049	2005	11	0.1
54049	2005	12	2.9
54049	2006	1	9.2
54049	2006	2	0.8
54049	2006	3	2.9
54049	2006	4	5.3
54049	2006	5	11.6
54049	2006	6	54.4
54049	2006	7	67.4
54049	2006	8	67.3
54049	2006	9	34.3
54049	2006	10	16.9
54049	2006	11	0.2
54049	2006	12	0
54049	2007	1	1.6
54049	2007	2	0.5
54049	2007	3	9.7
54049	2007	4	2.3
54049	2007	5	29.9
54049	2007	6	17.5
54049	2007	7	136.9
54049	2007	8	41.8
54049	2007	9	25.4
54049	2007	10	14.6
54049	2007	11	5.4
54049	2007	12	6.1
54049	2008	1	0
54049	2008	2	0
54049	2008	3	35
54049	2008	4	22.4
54049	2008	5	43.4
54049	2008	6	45.3
54049	2008	7	102.9
54049	2008	8	93.5
54049	2008	9	38.8
54049	2008	10	7.2
54049	2008	11	6.5
54049	2008	12	0.3
54049	2009	1	1.8
54049	2009	2	1.7
54049	2009	3	10.1
54049	2009	4	49.4
54049	2009	5	19.1
54049	2009	6	55.9
54049	2009	7	86.5
54049	2009	8	25.1
54049	2009	9	1.1
54049	2009	10	23.7
54049	2009	11	4
54049	2009	12	3.8
54049	2010	1	0.6
54049	2010	2	8.7
54049	2010	3	15.8
54049	2010	4	40.6
54049	2010	5	111.9
54049	2010	6	8.1
54049	2010	7	87.4
54049	2010	8	98.5
54049	2010	9	11
54049	2010	10	17.8
54049	2010	11	25.4
54049	2010	12	18.9
54049	2011	1	0.2
54049	2011	2	2.5
54049	2011	3	0.2
54049	2011	4	8.7
54049	2011	5	64.2
54049	2011	6	63.5
54049	2011	7	67.1
54049	2011	8	97.6
54049	2011	9	15.9
54049	2011	10	9.8
54049	2011	11	5.1
54049	2011	12	0
54049	2012	1	0.3
54049	2012	2	6.1
54049	2012	3	18
54049	2012	4	44.6
54049	2012	5	26
54049	2012	6	152.9
54049	2012	7	120.5
54049	2012	8	87.8
54049	2012	9	106.4
54049	2012	10	38.5
54049	2012	11	21.8
54049	2012	12	7.6
54049	2013	1	2.5
54049	2013	2	24.2
54049	2013	3	9.9
54049	2013	4	17
54049	2013	5	52.4
54049	2013	6	39.7
54049	2013	7	146.4
54049	2013	8	84.1
54049	2013	9	7.5
54049	2013	10	25.4
54049	2013	11	17.2
54049	2013	12	0.3
54049	2014	1	2.7
54049	2014	2	0
54049	2014	3	11.4
54049	2014	4	0.1
54049	2014	5	68
54049	2014	6	87.6
54049	2014	7	41.9
54049	2014	8	47.1
54049	2014	9	30.8
54049	2014	10	1.7
54049	2014	11	0.6
54049	2014	12	5.5
