# Supplementary material for: Spatial and temporal characteristics of drought and its correlation with climate indices in Northeast China
Source: PLoS One. 2021 Nov 18;16(11):e0259774. doi: 10.1371/journal.pone.0259774 (PMC8601439; doi:10.1371/journal.pone.0259774)
Supplement: S1 File — (ZIP) [file pone.0259774.s001.zip › Raw data(Including precipitation and evapotranspiration data of each station)/54063.xlsx]

## Sheet: Monthly evapotranspiration 
stationID	YEAR	MONTH	DATA
54063	1970	1	4.587
54063	1970	2	12.532
54063	1970	3	36.166
54063	1970	4	115.83
54063	1970	5	155.57
54063	1970	6	180.14
54063	1970	7	111.73
54063	1970	8	126.79
54063	1970	9	90.099
54063	1970	10	77.172
54063	1970	11	21.659
54063	1970	12	14.198
54063	1971	1	14.226
54063	1971	2	14.271
54063	1971	3	51.863
54063	1971	4	133.56
54063	1971	5	131.94
54063	1971	6	139.8
54063	1971	7	122.07
54063	1971	8	112.75
54063	1971	9	68.422
54063	1971	10	49.915
54063	1971	11	23.598
54063	1971	12	12.713
54063	1972	1	9.7564
54063	1972	2	12.534
54063	1972	3	55.571
54063	1972	4	116.28
54063	1972	5	162.56
54063	1972	6	149.96
54063	1972	7	155.86
54063	1972	8	116.77
54063	1972	9	69.775
54063	1972	10	38.121
54063	1972	11	18.59
54063	1972	12	9.6797
54063	1973	1	8.7608
54063	1973	2	15.887
54063	1973	3	34.295
54063	1973	4	98.336
54063	1973	5	150.18
54063	1973	6	150.36
54063	1973	7	140.7
54063	1973	8	106.39
54063	1973	9	94.427
54063	1973	10	61.686
54063	1973	11	27.521
54063	1973	12	12.207
54063	1974	1	9.1215
54063	1974	2	14.447
54063	1974	3	38.664
54063	1974	4	89.648
54063	1974	5	171.91
54063	1974	6	108.95
54063	1974	7	143.51
54063	1974	8	112.52
54063	1974	9	74.467
54063	1974	10	49.412
54063	1974	11	24.507
54063	1974	12	10.518
54063	1975	1	11.287
54063	1975	2	18.485
54063	1975	3	54.459
54063	1975	4	126.33
54063	1975	5	156.56
54063	1975	6	141.04
54063	1975	7	121.97
54063	1975	8	127.14
54063	1975	9	97.316
54063	1975	10	57.322
54063	1975	11	27.305
54063	1975	12	13.415
54063	1976	1	13.637
54063	1976	2	23.154
54063	1976	3	49.964
54063	1976	4	87.856
54063	1976	5	155.54
54063	1976	6	134.09
54063	1976	7	150.69
54063	1976	8	122.43
54063	1976	9	86.954
54063	1976	10	56.768
54063	1976	11	13.258
54063	1976	12	6.8758
54063	1977	1	5.2659
54063	1977	2	12.561
54063	1977	3	52.625
54063	1977	4	112.25
54063	1977	5	179.96
54063	1977	6	125.8
54063	1977	7	141.09
54063	1977	8	121.44
54063	1977	9	106.76
54063	1977	10	63.311
54063	1977	11	20.126
54063	1977	12	6.3378
54063	1978	1	6.8371
54063	1978	2	10.932
54063	1978	3	51.494
54063	1978	4	103.42
54063	1978	5	151.36
54063	1978	6	159.22
54063	1978	7	140.99
54063	1978	8	110.19
54063	1978	9	101.47
54063	1978	10	51.14
54063	1978	11	32.948
54063	1978	12	11.215
54063	1979	1	12.747
54063	1979	2	16.785
54063	1979	3	40.848
54063	1979	4	72.939
54063	1979	5	176.79
54063	1979	6	144.18
54063	1979	7	127.21
54063	1979	8	114.77
54063	1979	9	85.556
54063	1979	10	72.865
54063	1979	11	25.025
54063	1979	12	14.856
54063	1980	1	8.1196
54063	1980	2	14.749
54063	1980	3	65.324
54063	1980	4	81.124
54063	1980	5	167.79
54063	1980	6	148.81
54063	1980	7	130.98
54063	1980	8	107.76
54063	1980	9	88.101
54063	1980	10	40.815
54063	1980	11	18.937
54063	1980	12	8.4521
54063	1981	1	4.955
54063	1981	2	11.364
54063	1981	3	41.656
54063	1981	4	111.9
54063	1981	5	136.87
54063	1981	6	141.46
54063	1981	7	132.63
54063	1981	8	98.08
54063	1981	9	85.857
54063	1981	10	49.432
54063	1981	11	17.457
54063	1981	12	13.861
54063	1982	1	11.423
54063	1982	2	17.702
54063	1982	3	46.629
54063	1982	4	120.97
54063	1982	5	150.76
54063	1982	6	186.65
54063	1982	7	164.98
54063	1982	8	116.03
54063	1982	9	98.59
54063	1982	10	66.878
54063	1982	11	24.935
54063	1982	12	11.611
54063	1983	1	11.542
54063	1983	2	13.058
54063	1983	3	69.119
54063	1983	4	126.7
54063	1983	5	148.44
54063	1983	6	104.59
54063	1983	7	114.66
54063	1983	8	119.64
54063	1983	9	78.777
54063	1983	10	63.604
54063	1983	11	28.041
54063	1983	12	12.421
54063	1984	1	8.567
54063	1984	2	17.185
54063	1984	3	33.36
54063	1984	4	86.557
54063	1984	5	154.21
54063	1984	6	151.18
54063	1984	7	130.74
54063	1984	8	104.43
54063	1984	9	79.634
54063	1984	10	48.949
54063	1984	11	34.47
54063	1984	12	14.631
54063	1985	1	8.1319
54063	1985	2	12.864
54063	1985	3	53.626
54063	1985	4	98.09
54063	1985	5	182.54
54063	1985	6	141.17
54063	1985	7	106.31
54063	1985	8	93.608
54063	1985	9	79.139
54063	1985	10	61.61
54063	1985	11	21.975
54063	1985	12	6.9449
54063	1986	1	7.7847
54063	1986	2	12.953
54063	1986	3	41.533
54063	1986	4	100.34
54063	1986	5	165.03
54063	1986	6	151.6
54063	1986	7	116.39
54063	1986	8	108.04
54063	1986	9	69.955
54063	1986	10	56.53
54063	1986	11	25.989
54063	1986	12	15.417
54063	1987	1	9.1456
54063	1987	2	16.354
54063	1987	3	37.764
54063	1987	4	109.48
54063	1987	5	160.3
54063	1987	6	160.26
54063	1987	7	122.91
54063	1987	8	95.079
54063	1987	9	75.53
54063	1987	10	57.317
54063	1987	11	20.021
54063	1987	12	13.325
54063	1988	1	13.679
54063	1988	2	15.761
54063	1988	3	54.473
54063	1988	4	80.474
54063	1988	5	124.03
54063	1988	6	157.6
54063	1988	7	116.68
54063	1988	8	101.05
54063	1988	9	67.641
54063	1988	10	50.346
54063	1988	11	27.849
54063	1988	12	8.3883
54063	1989	1	7.9013
54063	1989	2	14.824
54063	1989	3	52.573
54063	1989	4	114.04
54063	1989	5	148.44
54063	1989	6	138.47
54063	1989	7	122.35
54063	1989	8	125.13
54063	1989	9	69.776
54063	1989	10	51.951
54063	1989	11	25.422
54063	1989	12	11.705
54063	1990	1	6.9173
54063	1990	2	13.247
54063	1990	3	55.235
54063	1990	4	86.935
54063	1990	5	115.03
54063	1990	6	133.62
54063	1990	7	109.52
54063	1990	8	104.61
54063	1990	9	76.321
54063	1990	10	70.582
54063	1990	11	26.724
54063	1990	12	16.795
54063	1991	1	5.9681
54063	1991	2	15.784
54063	1991	3	51.245
54063	1991	4	95.201
54063	1991	5	153.54
54063	1991	6	129.3
54063	1991	7	105.68
54063	1991	8	126.43
54063	1991	9	71.768
54063	1991	10	47.157
54063	1991	11	28.969
54063	1991	12	11.967
54063	1992	1	8.5956
54063	1992	2	20.034
54063	1992	3	55.752
54063	1992	4	91.018
54063	1992	5	119.64
54063	1992	6	119
54063	1992	7	134.13
54063	1992	8	102.95
54063	1992	9	72.344
54063	1992	10	43.179
54063	1992	11	20.543
54063	1992	12	6.3264
54063	1993	1	6.0131
54063	1993	2	15.687
54063	1993	3	57.606
54063	1993	4	89.198
54063	1993	5	157.1
54063	1993	6	112.36
54063	1993	7	118.65
54063	1993	8	103.92
54063	1993	9	77.109
54063	1993	10	50.058
54063	1993	11	15.878
54063	1993	12	7.2952
54063	1994	1	6.0311
54063	1994	2	11.766
54063	1994	3	40.147
54063	1994	4	108.23
54063	1994	5	125.89
54063	1994	6	152.29
54063	1994	7	121.04
54063	1994	8	98.866
54063	1994	9	66.519
54063	1994	10	44.262
54063	1994	11	25.466
54063	1994	12	6.6279
54063	1995	1	9.0318
54063	1995	2	14.71
54063	1995	3	44.758
54063	1995	4	94.817
54063	1995	5	114.65
54063	1995	6	149.43
54063	1995	7	119.41
54063	1995	8	108.96
54063	1995	9	80.963
54063	1995	10	45.975
54063	1995	11	29.328
54063	1995	12	9.8134
54063	1996	1	13.841
54063	1996	2	27.452
54063	1996	3	49.536
54063	1996	4	95.289
54063	1996	5	139.06
54063	1996	6	149.06
54063	1996	7	111.72
54063	1996	8	97.753
54063	1996	9	75.593
54063	1996	10	48.149
54063	1996	11	15.732
54063	1996	12	8.7954
54063	1997	1	8.3182
54063	1997	2	16.468
54063	1997	3	53.929
54063	1997	4	102.8
54063	1997	5	121.36
54063	1997	6	161.83
54063	1997	7	146.56
54063	1997	8	104.74
54063	1997	9	81.965
54063	1997	10	49.174
54063	1997	11	27.342
54063	1997	12	15.057
54063	1998	1	7.6778
54063	1998	2	26.01
54063	1998	3	62.371
54063	1998	4	114.3
54063	1998	5	148.38
54063	1998	6	125.37
54063	1998	7	108.32
54063	1998	8	86.208
54063	1998	9	73.473
54063	1998	10	52.755
54063	1998	11	13.066
54063	1998	12	10.448
54063	1999	1	13.733
54063	1999	2	25.09
54063	1999	3	34.398
54063	1999	4	88.457
54063	1999	5	135.58
54063	1999	6	128.95
54063	1999	7	125.9
54063	1999	8	105.91
54063	1999	9	83.601
54063	1999	10	58.213
54063	1999	11	22.401
54063	1999	12	9.1216
54063	2000	1	5.2671
54063	2000	2	10.709
54063	2000	3	47.241
54063	2000	4	80.896
54063	2000	5	128.68
54063	2000	6	157.45
54063	2000	7	140.11
54063	2000	8	102.67
54063	2000	9	80.808
54063	2000	10	56.475
54063	2000	11	23.867
54063	2000	12	6.0061
54063	2001	1	4.9187
54063	2001	2	11.512
54063	2001	3	37.832
54063	2001	4	117.17
54063	2001	5	149.21
54063	2001	6	172.99
54063	2001	7	144.11
54063	2001	8	102.66
54063	2001	9	85.804
54063	2001	10	48.971
54063	2001	11	23.714
54063	2001	12	10.422
54063	2002	1	8.6079
54063	2002	2	25.219
54063	2002	3	67.425
54063	2002	4	85.623
54063	2002	5	146.67
54063	2002	6	125.72
54063	2002	7	121.81
54063	2002	8	92.824
54063	2002	9	82.012
54063	2002	10	39.444
54063	2002	11	11.816
54063	2002	12	6.9658
54063	2003	1	7.1347
54063	2003	2	20.647
54063	2003	3	53.749
54063	2003	4	118.32
54063	2003	5	150.53
54063	2003	6	127.36
54063	2003	7	109.58
54063	2003	8	100.02
54063	2003	9	74.936
54063	2003	10	44.832
54063	2003	11	21.917
54063	2003	12	8.224
54063	2004	1	7.9145
54063	2004	2	16.049
54063	2004	3	56.224
54063	2004	4	101.21
54063	2004	5	142.65
54063	2004	6	166.19
54063	2004	7	113.83
54063	2004	8	113.2
54063	2004	9	83.363
54063	2004	10	56.43
54063	2004	11	16.14
54063	2004	12	6.5335
54063	2005	1	4.7407
54063	2005	2	8.2014
54063	2005	3	39.434
54063	2005	4	81.709
54063	2005	5	118.66
54063	2005	6	115.62
54063	2005	7	98.191
54063	2005	8	95.034
54063	2005	9	72.936
54063	2005	10	57.399
54063	2005	11	21.738
54063	2005	12	4.4424
54063	2006	1	5.206
54063	2006	2	15.592
54063	2006	3	44.075
54063	2006	4	79.506
54063	2006	5	142.92
54063	2006	6	115.75
54063	2006	7	123.26
54063	2006	8	105.33
54063	2006	9	79.691
54063	2006	10	49.889
54063	2006	11	21.817
54063	2006	12	9.4915
54063	2007	1	10.822
54063	2007	2	23.116
54063	2007	3	40.866
54063	2007	4	87.771
54063	2007	5	121.44
54063	2007	6	177.79
54063	2007	7	134.97
54063	2007	8	116.24
54063	2007	9	81.77
54063	2007	10	57.503
54063	2007	11	24.609
54063	2007	12	8.1921
54063	2008	1	7.0535
54063	2008	2	21.02
54063	2008	3	62.512
54063	2008	4	116.83
54063	2008	5	116.21
54063	2008	6	138.65
54063	2008	7	114.81
54063	2008	8	112.18
54063	2008	9	86.908
54063	2008	10	51.272
54063	2008	11	19.253
54063	2008	12	15.078
54063	2009	1	7.8912
54063	2009	2	18.956
54063	2009	3	41.418
54063	2009	4	101.25
54063	2009	5	162.9
54063	2009	6	108.99
54063	2009	7	117.79
54063	2009	8	118.96
54063	2009	9	82.259
54063	2009	10	53.054
54063	2009	11	21.361
54063	2009	12	6.0225
54063	2010	1	7.7949
54063	2010	2	10.673
54063	2010	3	25.624
54063	2010	4	65.11
54063	2010	5	111.32
54063	2010	6	169.09
54063	2010	7	113.93
54063	2010	8	102.37
54063	2010	9	90.529
54063	2010	10	50.809
54063	2010	11	19.27
54063	2010	12	5.9719
54063	2011	1	4.657
54063	2011	2	13.88
54063	2011	3	40.576
54063	2011	4	94.315
54063	2011	5	124.09
54063	2011	6	143.69
54063	2011	7	130.45
54063	2011	8	117.31
54063	2011	9	91.331
54063	2011	10	57.039
54063	2011	11	20.611
54063	2011	12	9.9651
54063	2012	1	8.0281
54063	2012	2	20.125
54063	2012	3	42.141
54063	2012	4	96.413
54063	2012	5	139.86
54063	2012	6	114.12
54063	2012	7	119.14
54063	2012	8	111.08
54063	2012	9	70.828
54063	2012	10	44.945
54063	2012	11	14.305
54063	2012	12	4.2886
54063	2013	1	5.1069
54063	2013	2	11.818
54063	2013	3	35.164
54063	2013	4	71.204
54063	2013	5	160.78
54063	2013	6	131.86
54063	2013	7	118.91
54063	2013	8	103.34
54063	2013	9	90.427
54063	2013	10	47.73
54063	2013	11	25.122
54063	2013	12	7.2361
54063	2014	1	9.7626
54063	2014	2	15.014
54063	2014	3	49.742
54063	2014	4	114.1
54063	2014	5	108.72
54063	2014	6	135.01
54063	2014	7	123.66
54063	2014	8	107.05
54063	2014	9	84.655
54063	2014	10	59.285
54063	2014	11	29.902
54063	2014	12	5.8919

## Sheet: Monthly precipitation 
stationID	YEAR	MONTH	DATA
54063	1970	1	1.8
54063	1970	2	0.9
54063	1970	3	4
54063	1970	4	7.5
54063	1970	5	51.5
54063	1970	6	39.7
54063	1970	7	202.8
54063	1970	8	31.1
54063	1970	9	61.3
54063	1970	10	14.8
54063	1970	11	9.4
54063	1970	12	0.7
54063	1971	1	1.2
54063	1971	2	7
54063	1971	3	2
54063	1971	4	3.2
54063	1971	5	68
54063	1971	6	98.6
54063	1971	7	148.2
54063	1971	8	81.9
54063	1971	9	121.8
54063	1971	10	25
54063	1971	11	2
54063	1971	12	4.2
54063	1972	1	3.3
54063	1972	2	4.2
54063	1972	3	5.8
54063	1972	4	3
54063	1972	5	54.2
54063	1972	6	39.6
54063	1972	7	123.8
54063	1972	8	133.5
54063	1972	9	26.2
54063	1972	10	63
54063	1972	11	4.7
54063	1972	12	0.7
54063	1973	1	0.7
54063	1973	2	8.7
54063	1973	3	17
54063	1973	4	4.3
54063	1973	5	57.3
54063	1973	6	41.7
54063	1973	7	183.6
54063	1973	8	129.7
54063	1973	9	9.4
54063	1973	10	26.2
54063	1973	11	4.9
54063	1973	12	1.9
54063	1974	1	1.5
54063	1974	2	7.5
54063	1974	3	4.7
54063	1974	4	15.5
54063	1974	5	32
54063	1974	6	167.4
54063	1974	7	151.7
54063	1974	8	97.8
54063	1974	9	150.8
54063	1974	10	37.4
54063	1974	11	1.4
54063	1974	12	0.1
54063	1975	1	1
54063	1975	2	1.3
54063	1975	3	3.6
54063	1975	4	4.6
54063	1975	5	21.5
54063	1975	6	103.4
54063	1975	7	196.4
54063	1975	8	88.1
54063	1975	9	41.7
54063	1975	10	16.6
54063	1975	11	4.3
54063	1975	12	1.7
54063	1976	1	1.3
54063	1976	2	7.3
54063	1976	3	21.4
54063	1976	4	46
54063	1976	5	55.3
54063	1976	6	55.3
54063	1976	7	59.6
54063	1976	8	45
54063	1976	9	32.6
54063	1976	10	22.1
54063	1976	11	9
54063	1976	12	5.3
54063	1977	1	0.5
54063	1977	2	1.3
54063	1977	3	5.3
54063	1977	4	5
54063	1977	5	132
54063	1977	6	127.3
54063	1977	7	151.8
54063	1977	8	76.1
54063	1977	9	34.1
54063	1977	10	52
54063	1977	11	9.8
54063	1977	12	9.2
54063	1978	1	1.1
54063	1978	2	1.2
54063	1978	3	5.2
54063	1978	4	55.6
54063	1978	5	33.8
54063	1978	6	71.8
54063	1978	7	134
54063	1978	8	69.7
54063	1978	9	23
54063	1978	10	27.1
54063	1978	11	1.6
54063	1978	12	7.2
54063	1979	1	1.5
54063	1979	2	12.3
54063	1979	3	26.8
54063	1979	4	25.1
54063	1979	5	16.5
54063	1979	6	80.8
54063	1979	7	125.9
54063	1979	8	90.7
54063	1979	9	43.5
54063	1979	10	7.3
54063	1979	11	7
54063	1979	12	7.4
54063	1980	1	2.3
54063	1980	2	4.7
54063	1980	3	0.9
54063	1980	4	35.3
54063	1980	5	32.4
54063	1980	6	143.2
54063	1980	7	115.7
54063	1980	8	48.2
54063	1980	9	54.4
54063	1980	10	47.8
54063	1980	11	0.7
54063	1980	12	5.8
54063	1981	1	0.9
54063	1981	2	2.6
54063	1981	3	26.5
54063	1981	4	3.5
54063	1981	5	45.1
54063	1981	6	142
54063	1981	7	83
54063	1981	8	178.4
54063	1981	9	21.6
54063	1981	10	26.3
54063	1981	11	5.3
54063	1981	12	0.6
54063	1982	1	3.5
54063	1982	2	6.3
54063	1982	3	20
54063	1982	4	11.1
54063	1982	5	21.7
54063	1982	6	18.2
54063	1982	7	43.7
54063	1982	8	60.1
54063	1982	9	24.2
54063	1982	10	14.9
54063	1982	11	3.7
54063	1982	12	4
54063	1983	1	0.8
54063	1983	2	3.3
54063	1983	3	0.4
54063	1983	4	54
54063	1983	5	22.8
54063	1983	6	166.2
54063	1983	7	132.2
54063	1983	8	61
54063	1983	9	84.7
54063	1983	10	4.7
54063	1983	11	16
54063	1983	12	1.5
54063	1984	1	1
54063	1984	2	3.7
54063	1984	3	13.7
54063	1984	4	13.2
54063	1984	5	22
54063	1984	6	61.6
54063	1984	7	103.9
54063	1984	8	223.3
54063	1984	9	40.1
54063	1984	10	21.9
54063	1984	11	1.4
54063	1984	12	1
54063	1985	1	3.7
54063	1985	2	5.9
54063	1985	3	2.5
54063	1985	4	16.5
54063	1985	5	16.2
54063	1985	6	131.2
54063	1985	7	144.2
54063	1985	8	379.4
54063	1985	9	25.2
54063	1985	10	14.8
54063	1985	11	19
54063	1985	12	2.1
54063	1986	1	0.5
54063	1986	2	3
54063	1986	3	8.9
54063	1986	4	9.1
54063	1986	5	10.4
54063	1986	6	60.9
54063	1986	7	160.9
54063	1986	8	134.8
54063	1986	9	76.1
54063	1986	10	7.4
54063	1986	11	3.6
54063	1986	12	5.7
54063	1987	1	8.4
54063	1987	2	3.8
54063	1987	3	12.4
54063	1987	4	6
54063	1987	5	23.2
54063	1987	6	62.6
54063	1987	7	201.9
54063	1987	8	197.1
54063	1987	9	76.1
54063	1987	10	11.5
54063	1987	11	11.4
54063	1987	12	1.9
54063	1988	1	3.4
54063	1988	2	3.8
54063	1988	3	8.3
54063	1988	4	49.3
54063	1988	5	42.5
54063	1988	6	95.8
54063	1988	7	327
54063	1988	8	103.3
54063	1988	9	74.4
54063	1988	10	8.6
54063	1988	11	7.8
54063	1988	12	6
54063	1989	1	2.4
54063	1989	2	10.4
54063	1989	3	2.5
54063	1989	4	4.7
54063	1989	5	35.7
54063	1989	6	67.1
54063	1989	7	109.6
54063	1989	8	19.9
54063	1989	9	57.9
54063	1989	10	15.9
54063	1989	11	4.8
54063	1989	12	6.5
54063	1990	1	1.6
54063	1990	2	11.4
54063	1990	3	23.4
54063	1990	4	25.6
54063	1990	5	60.2
54063	1990	6	104.9
54063	1990	7	164.7
54063	1990	8	54.1
54063	1990	9	61.6
54063	1990	10	10.4
54063	1990	11	9.8
54063	1990	12	4.8
54063	1991	1	2.1
54063	1991	2	1.8
54063	1991	3	4
54063	1991	4	36.3
54063	1991	5	46.1
54063	1991	6	101.4
54063	1991	7	196.7
54063	1991	8	8.6
54063	1991	9	65.4
54063	1991	10	16.9
54063	1991	11	5.6
54063	1991	12	3.3
54063	1992	1	1.3
54063	1992	2	4.6
54063	1992	3	5
54063	1992	4	38.3
54063	1992	5	84.8
54063	1992	6	41.9
54063	1992	7	113.7
54063	1992	8	104
54063	1992	9	42.1
54063	1992	10	21.6
54063	1992	11	10.5
54063	1992	12	4.7
54063	1993	1	0.4
54063	1993	2	6.1
54063	1993	3	0
54063	1993	4	12.1
54063	1993	5	31.1
54063	1993	6	107.1
54063	1993	7	75.1
54063	1993	8	68.7
54063	1993	9	56.2
54063	1993	10	39.6
54063	1993	11	10.4
54063	1993	12	9.6
54063	1994	1	4.9
54063	1994	2	0.5
54063	1994	3	8.3
54063	1994	4	1.6
54063	1994	5	43.5
54063	1994	6	95
54063	1994	7	369.2
54063	1994	8	234.8
54063	1994	9	68.4
54063	1994	10	19.6
54063	1994	11	9.6
54063	1994	12	5.1
54063	1995	1	1.4
54063	1995	2	0
54063	1995	3	9.9
54063	1995	4	16.2
54063	1995	5	47.3
54063	1995	6	29.6
54063	1995	7	108
54063	1995	8	40.2
54063	1995	9	38.5
54063	1995	10	67.8
54063	1995	11	1.4
54063	1995	12	1.6
54063	1996	1	0
54063	1996	2	0.6
54063	1996	3	21.7
54063	1996	4	21.5
54063	1996	5	31
54063	1996	6	84.5
54063	1996	7	107.9
54063	1996	8	79.4
54063	1996	9	41.7
54063	1996	10	28.3
54063	1996	11	28.3
54063	1996	12	0.2
54063	1997	1	5.4
54063	1997	2	2
54063	1997	3	3.6
54063	1997	4	2.8
54063	1997	5	53.4
54063	1997	6	31.1
54063	1997	7	78.6
54063	1997	8	165.4
54063	1997	9	32.2
54063	1997	10	16.9
54063	1997	11	3.5
54063	1997	12	1
54063	1998	1	3.2
54063	1998	2	3
54063	1998	3	12
54063	1998	4	4.6
54063	1998	5	61.5
54063	1998	6	155
54063	1998	7	156.4
54063	1998	8	166.2
54063	1998	9	53.4
54063	1998	10	32
54063	1998	11	12.3
54063	1998	12	5.6
54063	1999	1	0.9
54063	1999	2	1.5
54063	1999	3	24.3
54063	1999	4	5
54063	1999	5	24.9
54063	1999	6	129.7
54063	1999	7	110.6
54063	1999	8	134
54063	1999	9	5.6
54063	1999	10	24.6
54063	1999	11	5.5
54063	1999	12	5.4
54063	2000	1	11.5
54063	2000	2	1.5
54063	2000	3	5.1
54063	2000	4	16.3
54063	2000	5	15.7
54063	2000	6	63.8
54063	2000	7	66.3
54063	2000	8	61.1
54063	2000	9	27
54063	2000	10	32.2
54063	2000	11	11.7
54063	2000	12	13.9
54063	2001	1	6.4
54063	2001	2	0.9
54063	2001	3	4.2
54063	2001	4	4.2
54063	2001	5	22.1
54063	2001	6	63
54063	2001	7	115.7
54063	2001	8	58.3
54063	2001	9	20
54063	2001	10	8.8
54063	2001	11	3.3
54063	2001	12	2.5
54063	2002	1	5.3
54063	2002	2	0.6
54063	2002	3	0.1
54063	2002	4	45.6
54063	2002	5	27
54063	2002	6	118.1
54063	2002	7	319.2
54063	2002	8	161.5
54063	2002	9	11.3
54063	2002	10	22.9
54063	2002	11	8.7
54063	2002	12	2.6
54063	2003	1	2.6
54063	2003	2	1.8
54063	2003	3	2.6
54063	2003	4	3
54063	2003	5	39.5
54063	2003	6	177
54063	2003	7	147
54063	2003	8	150.2
54063	2003	9	16
54063	2003	10	50.7
54063	2003	11	12.6
54063	2003	12	2.9
54063	2004	1	0.8
54063	2004	2	10.6
54063	2004	3	16
54063	2004	4	2.7
54063	2004	5	46.9
54063	2004	6	29.7
54063	2004	7	102.7
54063	2004	8	97.4
54063	2004	9	50.7
54063	2004	10	14.2
54063	2004	11	39.2
54063	2004	12	16.8
54063	2005	1	7.9
54063	2005	2	1.1
54063	2005	3	2.4
54063	2005	4	63.1
54063	2005	5	28.3
54063	2005	6	124.4
54063	2005	7	129.5
54063	2005	8	146.4
54063	2005	9	51
54063	2005	10	27.3
54063	2005	11	1.5
54063	2005	12	8.4
54063	2006	1	7.4
54063	2006	2	2
54063	2006	3	5.8
54063	2006	4	11.7
54063	2006	5	21.8
54063	2006	6	96.3
54063	2006	7	102.6
54063	2006	8	140.1
54063	2006	9	57.8
54063	2006	10	20.3
54063	2006	11	10.1
54063	2006	12	1.1
54063	2007	1	5.6
54063	2007	2	10.6
54063	2007	3	19
54063	2007	4	11.7
54063	2007	5	42.1
54063	2007	6	24.7
54063	2007	7	60.7
54063	2007	8	60.4
54063	2007	9	64.4
54063	2007	10	7.6
54063	2007	11	4.2
54063	2007	12	8.5
54063	2008	1	0
54063	2008	2	0
54063	2008	3	17.7
54063	2008	4	23.3
54063	2008	5	63.2
54063	2008	6	69.4
54063	2008	7	175.2
54063	2008	8	75.5
54063	2008	9	61.8
54063	2008	10	14.1
54063	2008	11	13
54063	2008	12	3.1
54063	2009	1	5.4
54063	2009	2	1.2
54063	2009	3	7.1
54063	2009	4	30.2
54063	2009	5	28.4
54063	2009	6	114.7
54063	2009	7	70
54063	2009	8	92.3
54063	2009	9	33
54063	2009	10	18.2
54063	2009	11	12.9
54063	2009	12	9.7
54063	2010	1	4.1
54063	2010	2	17.9
54063	2010	3	45
54063	2010	4	45.5
54063	2010	5	136.8
54063	2010	6	8.3
54063	2010	7	198
54063	2010	8	69.4
54063	2010	9	11.6
54063	2010	10	17.2
54063	2010	11	25.6
54063	2010	12	19
54063	2011	1	2.6
54063	2011	2	3.1
54063	2011	3	0.2
54063	2011	4	20.1
54063	2011	5	58.9
54063	2011	6	86.7
54063	2011	7	107
54063	2011	8	91.2
54063	2011	9	12.1
54063	2011	10	26.1
54063	2011	11	14.6
54063	2011	12	0.4
54063	2012	1	0
54063	2012	2	2.4
54063	2012	3	25.7
54063	2012	4	34.9
54063	2012	5	29.1
54063	2012	6	178.5
54063	2012	7	91.6
54063	2012	8	124.5
54063	2012	9	85
54063	2012	10	31.3
54063	2012	11	30.8
54063	2012	12	9.8
54063	2013	1	3.5
54063	2013	2	18.4
54063	2013	3	11.4
54063	2013	4	20.3
54063	2013	5	58.9
54063	2013	6	129.4
54063	2013	7	218.6
54063	2013	8	91.8
54063	2013	9	18
54063	2013	10	69.6
54063	2013	11	27.1
54063	2013	12	6.9
54063	2014	1	0.5
54063	2014	2	1.1
54063	2014	3	13.3
54063	2014	4	5.6
54063	2014	5	116.3
54063	2014	6	109.8
54063	2014	7	126.8
54063	2014	8	51.1
54063	2014	9	32.9
54063	2014	10	3.2
54063	2014	11	4.1
54063	2014	12	8.8
