# Supplementary material for: Spatial and temporal characteristics of drought and its correlation with climate indices in Northeast China
Source: PLoS One. 2021 Nov 18;16(11):e0259774. doi: 10.1371/journal.pone.0259774 (PMC8601439; doi:10.1371/journal.pone.0259774)
Supplement: S1 File — (ZIP) [file pone.0259774.s001.zip › Raw data(Including precipitation and evapotranspiration data of each station)/54064.xlsx]

## Sheet: Monthly evapotranspiration 
stationID	YEAR	MONTH	DATA
54064	1970	1	5.6177
54064	1970	2	14.76
54064	1970	3	39.017
54064	1970	4	112.44
54064	1970	5	154.06
54064	1970	6	176.69
54064	1970	7	105.96
54064	1970	8	127.83
54064	1970	9	87.061
54064	1970	10	68.336
54064	1970	11	22.903
54064	1970	12	15.702
54064	1971	1	15.677
54064	1971	2	16.087
54064	1971	3	51.314
54064	1971	4	126.66
54064	1971	5	121.5
54064	1971	6	132.07
54064	1971	7	123.32
54064	1971	8	115.18
54064	1971	9	70.186
54064	1971	10	51.562
54064	1971	11	26.951
54064	1971	12	16.174
54064	1972	1	12.512
54064	1972	2	14.957
54064	1972	3	56.42
54064	1972	4	121.51
54064	1972	5	149.05
54064	1972	6	150.03
54064	1972	7	155.41
54064	1972	8	125.99
54064	1972	9	77.299
54064	1972	10	41.807
54064	1972	11	22.753
54064	1972	12	10.372
54064	1973	1	12.223
54064	1973	2	18.422
54064	1973	3	37.043
54064	1973	4	109.54
54064	1973	5	150.84
54064	1973	6	149.37
54064	1973	7	128.98
54064	1973	8	106.2
54064	1973	9	101.29
54064	1973	10	60.256
54064	1973	11	26.962
54064	1973	12	13.28
54064	1974	1	10.406
54064	1974	2	19.003
54064	1974	3	45.622
54064	1974	4	95.127
54064	1974	5	173.53
54064	1974	6	113.67
54064	1974	7	129.39
54064	1974	8	112.07
54064	1974	9	69.753
54064	1974	10	46.005
54064	1974	11	25.358
54064	1974	12	12.605
54064	1975	1	12.256
54064	1975	2	19.311
54064	1975	3	54.563
54064	1975	4	101.84
54064	1975	5	140.95
54064	1975	6	144.74
54064	1975	7	122.5
54064	1975	8	120.55
54064	1975	9	95.137
54064	1975	10	61.311
54064	1975	11	28.062
54064	1975	12	15.472
54064	1976	1	11.883
54064	1976	2	25.259
54064	1976	3	52.783
54064	1976	4	90.238
54064	1976	5	151.93
54064	1976	6	124
54064	1976	7	137.97
54064	1976	8	120.44
54064	1976	9	82.259
54064	1976	10	56.331
54064	1976	11	13.791
54064	1976	12	9.1342
54064	1977	1	6.4683
54064	1977	2	16.338
54064	1977	3	58.6
54064	1977	4	126.01
54064	1977	5	176.81
54064	1977	6	124.59
54064	1977	7	140.47
54064	1977	8	123.76
54064	1977	9	103.61
54064	1977	10	63.638
54064	1977	11	21.708
54064	1977	12	7.2107
54064	1978	1	7.0224
54064	1978	2	11.891
54064	1978	3	55.164
54064	1978	4	102.49
54064	1978	5	142.36
54064	1978	6	152.73
54064	1978	7	144.75
54064	1978	8	116.07
54064	1978	9	100.69
54064	1978	10	53.685
54064	1978	11	36.512
54064	1978	12	14.955
54064	1979	1	16.241
54064	1979	2	24.3
54064	1979	3	51.961
54064	1979	4	82.549
54064	1979	5	176.79
54064	1979	6	137.87
54064	1979	7	118.18
54064	1979	8	123.66
54064	1979	9	87.171
54064	1979	10	75.096
54064	1979	11	27.405
54064	1979	12	16.249
54064	1980	1	10.38
54064	1980	2	17.66
54064	1980	3	67.061
54064	1980	4	87.284
54064	1980	5	163.13
54064	1980	6	153.91
54064	1980	7	128.38
54064	1980	8	114.5
54064	1980	9	96.808
54064	1980	10	45.099
54064	1980	11	24.347
54064	1980	12	11.978
54064	1981	1	7.9705
54064	1981	2	15.46
54064	1981	3	48.552
54064	1981	4	109.66
54064	1981	5	137.11
54064	1981	6	147.19
54064	1981	7	131.02
54064	1981	8	105.17
54064	1981	9	88.168
54064	1981	10	55.759
54064	1981	11	18.669
54064	1981	12	16.269
54064	1982	1	15.475
54064	1982	2	23.814
54064	1982	3	51.614
54064	1982	4	113.58
54064	1982	5	138.89
54064	1982	6	181.71
54064	1982	7	166.21
54064	1982	8	127.46
54064	1982	9	99.907
54064	1982	10	65.92
54064	1982	11	29.199
54064	1982	12	13.785
54064	1983	1	12.796
54064	1983	2	17.602
54064	1983	3	68.28
54064	1983	4	130.81
54064	1983	5	152.63
54064	1983	6	120.61
54064	1983	7	121.39
54064	1983	8	121.42
54064	1983	9	80.216
54064	1983	10	61.893
54064	1983	11	28.803
54064	1983	12	14.039
54064	1984	1	9.9416
54064	1984	2	20.254
54064	1984	3	38.401
54064	1984	4	97.747
54064	1984	5	152.88
54064	1984	6	150.92
54064	1984	7	139.39
54064	1984	8	103.04
54064	1984	9	79.715
54064	1984	10	50.468
54064	1984	11	33.502
54064	1984	12	14.44
54064	1985	1	8.9913
54064	1985	2	16.253
54064	1985	3	55.417
54064	1985	4	96.732
54064	1985	5	164.78
54064	1985	6	142.12
54064	1985	7	101.59
54064	1985	8	100.67
54064	1985	9	80.82
54064	1985	10	58.793
54064	1985	11	21.138
54064	1985	12	7.3546
54064	1986	1	8.2432
54064	1986	2	15.035
54064	1986	3	47.203
54064	1986	4	95.558
54064	1986	5	158.79
54064	1986	6	143.66
54064	1986	7	119.55
54064	1986	8	113.16
54064	1986	9	72.532
54064	1986	10	57.4
54064	1986	11	26.112
54064	1986	12	13.374
54064	1987	1	8.4801
54064	1987	2	17.769
54064	1987	3	38.427
54064	1987	4	101.07
54064	1987	5	153.01
54064	1987	6	140.99
54064	1987	7	130.41
54064	1987	8	104.21
54064	1987	9	78.725
54064	1987	10	58.88
54064	1987	11	22.395
54064	1987	12	18.193
54064	1988	1	17.717
54064	1988	2	20.783
54064	1988	3	60.456
54064	1988	4	89.899
54064	1988	5	138.93
54064	1988	6	164.77
54064	1988	7	126.32
54064	1988	8	109.85
54064	1988	9	76.6
54064	1988	10	55.873
54064	1988	11	34.939
54064	1988	12	11.772
54064	1989	1	10.194
54064	1989	2	21.322
54064	1989	3	58.876
54064	1989	4	119.52
54064	1989	5	156.71
54064	1989	6	141.65
54064	1989	7	126.34
54064	1989	8	132.51
54064	1989	9	76.148
54064	1989	10	58.006
54064	1989	11	31.689
54064	1989	12	12.201
54064	1990	1	8.2067
54064	1990	2	16.788
54064	1990	3	58.483
54064	1990	4	93.745
54064	1990	5	124.57
54064	1990	6	133.94
54064	1990	7	120.4
54064	1990	8	109.99
54064	1990	9	79.897
54064	1990	10	64.445
54064	1990	11	29.471
54064	1990	12	15.821
54064	1991	1	6.7716
54064	1991	2	18.079
54064	1991	3	50.088
54064	1991	4	93.326
54064	1991	5	148.25
54064	1991	6	130.93
54064	1991	7	114.16
54064	1991	8	129.33
54064	1991	9	75.707
54064	1991	10	46.716
54064	1991	11	27.964
54064	1991	12	11.749
54064	1992	1	9.8883
54064	1992	2	24.189
54064	1992	3	54.182
54064	1992	4	99.723
54064	1992	5	127.3
54064	1992	6	121.71
54064	1992	7	141.13
54064	1992	8	108.62
54064	1992	9	78.96
54064	1992	10	46.074
54064	1992	11	23.396
54064	1992	12	7.0731
54064	1993	1	7.6558
54064	1993	2	21.903
54064	1993	3	64.075
54064	1993	4	100.98
54064	1993	5	160.03
54064	1993	6	121.42
54064	1993	7	121.13
54064	1993	8	113.63
54064	1993	9	83.132
54064	1993	10	54.978
54064	1993	11	20.183
54064	1993	12	9.1324
54064	1994	1	7.588
54064	1994	2	15.25
54064	1994	3	46.385
54064	1994	4	122.13
54064	1994	5	137.77
54064	1994	6	163.68
54064	1994	7	132.38
54064	1994	8	109.01
54064	1994	9	73.257
54064	1994	10	46.574
54064	1994	11	33.255
54064	1994	12	8.2962
54064	1995	1	12.781
54064	1995	2	21.122
54064	1995	3	51.697
54064	1995	4	103.33
54064	1995	5	116.9
54064	1995	6	151.49
54064	1995	7	123.76
54064	1995	8	111.32
54064	1995	9	87.126
54064	1995	10	48.464
54064	1995	11	32.684
54064	1995	12	10.931
54064	1996	1	16.005
54064	1996	2	30.73
54064	1996	3	54.906
54064	1996	4	101.05
54064	1996	5	141.75
54064	1996	6	162.79
54064	1996	7	120.72
54064	1996	8	108.2
54064	1996	9	86.243
54064	1996	10	63.136
54064	1996	11	20.449
54064	1996	12	10.885
54064	1997	1	11.219
54064	1997	2	19.775
54064	1997	3	62.233
54064	1997	4	105.43
54064	1997	5	126.84
54064	1997	6	174.74
54064	1997	7	157.76
54064	1997	8	112.63
54064	1997	9	85.013
54064	1997	10	53.006
54064	1997	11	29.689
54064	1997	12	18.062
54064	1998	1	10.477
54064	1998	2	32.431
54064	1998	3	66.297
54064	1998	4	121.2
54064	1998	5	151.65
54064	1998	6	139.86
54064	1998	7	114.24
54064	1998	8	97.14
54064	1998	9	79.183
54064	1998	10	54.514
54064	1998	11	19.314
54064	1998	12	11.314
54064	1999	1	15.857
54064	1999	2	28.237
54064	1999	3	41.086
54064	1999	4	91.746
54064	1999	5	145.68
54064	1999	6	139.97
54064	1999	7	144.85
54064	1999	8	119.2
54064	1999	9	93.987
54064	1999	10	67.31
54064	1999	11	24.031
54064	1999	12	8.7353
54064	2000	1	7.0729
54064	2000	2	12.246
54064	2000	3	55.651
54064	2000	4	90.934
54064	2000	5	141.93
54064	2000	6	167.45
54064	2000	7	151.43
54064	2000	8	114.48
54064	2000	9	89.862
54064	2000	10	59.413
54064	2000	11	26.022
54064	2000	12	7.1739
54064	2001	1	5.2945
54064	2001	2	13.002
54064	2001	3	49.724
54064	2001	4	125.77
54064	2001	5	172.35
54064	2001	6	178.65
54064	2001	7	151.98
54064	2001	8	112.57
54064	2001	9	92.283
54064	2001	10	62.489
54064	2001	11	29.721
54064	2001	12	14.279
54064	2002	1	10.918
54064	2002	2	30.651
54064	2002	3	76.607
54064	2002	4	103.33
54064	2002	5	162.71
54064	2002	6	138.79
54064	2002	7	133.56
54064	2002	8	102.72
54064	2002	9	87.827
54064	2002	10	45.418
54064	2002	11	14.409
54064	2002	12	8.6548
54064	2003	1	9.1117
54064	2003	2	23.715
54064	2003	3	56.07
54064	2003	4	126.7
54064	2003	5	153.27
54064	2003	6	121.55
54064	2003	7	114.34
54064	2003	8	109.49
54064	2003	9	79.141
54064	2003	10	46.77
54064	2003	11	23.329
54064	2003	12	8.3403
54064	2004	1	9.0825
54064	2004	2	22.465
54064	2004	3	68.659
54064	2004	4	117.96
54064	2004	5	156.25
54064	2004	6	169.34
54064	2004	7	118.04
54064	2004	8	114.11
54064	2004	9	83.992
54064	2004	10	60.426
54064	2004	11	17.614
54064	2004	12	7.1072
54064	2005	1	5.969
54064	2005	2	9.9982
54064	2005	3	51.626
54064	2005	4	103.84
54064	2005	5	143.66
54064	2005	6	114.26
54064	2005	7	109.13
54064	2005	8	100.79
54064	2005	9	80.125
54064	2005	10	61.234
54064	2005	11	27.195
54064	2005	12	6.3288
54064	2006	1	5.8153
54064	2006	2	21.018
54064	2006	3	52.414
54064	2006	4	84.392
54064	2006	5	146.3
54064	2006	6	125.71
54064	2006	7	129.66
54064	2006	8	101.18
54064	2006	9	74.973
54064	2006	10	49.079
54064	2006	11	22.943
54064	2006	12	11.672
54064	2007	1	11.409
54064	2007	2	26.984
54064	2007	3	47.032
54064	2007	4	97.221
54064	2007	5	137.09
54064	2007	6	184.68
54064	2007	7	128.87
54064	2007	8	117.27
54064	2007	9	77.746
54064	2007	10	53.524
54064	2007	11	24.56
54064	2007	12	8.7143
54064	2008	1	7.369
54064	2008	2	23.099
54064	2008	3	61.599
54064	2008	4	122.44
54064	2008	5	123.49
54064	2008	6	132.85
54064	2008	7	112.72
54064	2008	8	104.06
54064	2008	9	83.443
54064	2008	10	50.125
54064	2008	11	22.564
54064	2008	12	19.558
54064	2009	1	9.8671
54064	2009	2	22.778
54064	2009	3	48.4
54064	2009	4	102.46
54064	2009	5	167.86
54064	2009	6	118.56
54064	2009	7	127.49
54064	2009	8	123.42
54064	2009	9	82.93
54064	2009	10	55.235
54064	2009	11	23.646
54064	2009	12	6.8132
54064	2010	1	9.4153
54064	2010	2	12.446
54064	2010	3	29.716
54064	2010	4	73.321
54064	2010	5	118.96
54064	2010	6	168.93
54064	2010	7	111.34
54064	2010	8	101.88
54064	2010	9	87.488
54064	2010	10	48.333
54064	2010	11	20.092
54064	2010	12	6.5635
54064	2011	1	4.7405
54064	2011	2	14.517
54064	2011	3	42.63
54064	2011	4	99.223
54064	2011	5	133.36
54064	2011	6	148.35
54064	2011	7	131.35
54064	2011	8	109.58
54064	2011	9	82.687
54064	2011	10	55
54064	2011	11	20.817
54064	2011	12	10.422
54064	2012	1	8.3116
54064	2012	2	20.135
54064	2012	3	42.872
54064	2012	4	102.14
54064	2012	5	145.23
54064	2012	6	109.1
54064	2012	7	118.82
54064	2012	8	106.82
54064	2012	9	66.751
54064	2012	10	43.45
54064	2012	11	13.7
54064	2012	12	5.0963
54064	2013	1	5.5662
54064	2013	2	10.187
54064	2013	3	34.861
54064	2013	4	69.106
54064	2013	5	163.23
54064	2013	6	134.85
54064	2013	7	123.59
54064	2013	8	108.06
54064	2013	9	86.546
54064	2013	10	44.083
54064	2013	11	23.598
54064	2013	12	6.928
54064	2014	1	9.3649
54064	2014	2	15.076
54064	2014	3	49.472
54064	2014	4	110.29
54064	2014	5	111.4
54064	2014	6	139.75
54064	2014	7	134.08
54064	2014	8	110.09
54064	2014	9	80.063
54064	2014	10	55.31
54064	2014	11	31.511
54064	2014	12	8.0236

## Sheet: Monthly precipitation 
stationID	YEAR	MONTH	DATA
54064	1970	1	2.7
54064	1970	2	2.7
54064	1970	3	3.7
54064	1970	4	8
54064	1970	5	55.3
54064	1970	6	31.2
54064	1970	7	241.7
54064	1970	8	54
54064	1970	9	99.2
54064	1970	10	24.8
54064	1970	11	33.7
54064	1970	12	1.3
54064	1971	1	0.7
54064	1971	2	9.7
54064	1971	3	0.2
54064	1971	4	11.2
54064	1971	5	58.3
54064	1971	6	63.6
54064	1971	7	147.9
54064	1971	8	59.3
54064	1971	9	86.4
54064	1971	10	25.8
54064	1971	11	2.8
54064	1971	12	2.6
54064	1972	1	3.1
54064	1972	2	6.2
54064	1972	3	2.4
54064	1972	4	5.1
54064	1972	5	58.7
54064	1972	6	43
54064	1972	7	53.8
54064	1972	8	127.1
54064	1972	9	21.7
54064	1972	10	61.4
54064	1972	11	2.1
54064	1972	12	0.5
54064	1973	1	0.7
54064	1973	2	3.5
54064	1973	3	36.3
54064	1973	4	7.9
54064	1973	5	41.4
54064	1973	6	55.8
54064	1973	7	256.8
54064	1973	8	85.8
54064	1973	9	13.1
54064	1973	10	19.9
54064	1973	11	7.8
54064	1973	12	0.5
54064	1974	1	0.6
54064	1974	2	2.9
54064	1974	3	3.4
54064	1974	4	16.2
54064	1974	5	44.5
54064	1974	6	128.1
54064	1974	7	186.5
54064	1974	8	171
54064	1974	9	165.8
54064	1974	10	43.9
54064	1974	11	2
54064	1974	12	0
54064	1975	1	1.2
54064	1975	2	3.2
54064	1975	3	3.3
54064	1975	4	8.5
54064	1975	5	11.1
54064	1975	6	34.4
54064	1975	7	146.1
54064	1975	8	67.9
54064	1975	9	46.5
54064	1975	10	10.4
54064	1975	11	8.2
54064	1975	12	0
54064	1976	1	3
54064	1976	2	4.9
54064	1976	3	20.2
54064	1976	4	34.5
54064	1976	5	63.6
54064	1976	6	98.6
54064	1976	7	56.5
54064	1976	8	103.6
54064	1976	9	28.8
54064	1976	10	19.8
54064	1976	11	10.6
54064	1976	12	3.2
54064	1977	1	0.1
54064	1977	2	0.2
54064	1977	3	1.2
54064	1977	4	3.8
54064	1977	5	84.9
54064	1977	6	180.4
54064	1977	7	217
54064	1977	8	100.8
54064	1977	9	28.9
54064	1977	10	48.3
54064	1977	11	9.1
54064	1977	12	8.6
54064	1978	1	0.8
54064	1978	2	0.1
54064	1978	3	3.4
54064	1978	4	47.3
54064	1978	5	19.7
54064	1978	6	80.6
54064	1978	7	129.8
54064	1978	8	46.7
54064	1978	9	28.8
54064	1978	10	29.1
54064	1978	11	0.3
54064	1978	12	3.9
54064	1979	1	1.6
54064	1979	2	5.2
54064	1979	3	8.9
54064	1979	4	24.8
54064	1979	5	19.3
54064	1979	6	104.4
54064	1979	7	219.6
54064	1979	8	55.4
54064	1979	9	57.3
54064	1979	10	3.1
54064	1979	11	9.1
54064	1979	12	8.4
54064	1980	1	2.6
54064	1980	2	7.3
54064	1980	3	1.5
54064	1980	4	26.5
54064	1980	5	61.8
54064	1980	6	171.3
54064	1980	7	103.2
54064	1980	8	49.5
54064	1980	9	57.5
54064	1980	10	47
54064	1980	11	2.2
54064	1980	12	6
54064	1981	1	0.8
54064	1981	2	3.6
54064	1981	3	25.8
54064	1981	4	7.5
54064	1981	5	21.6
54064	1981	6	115.6
54064	1981	7	113.7
54064	1981	8	124.9
54064	1981	9	32.7
54064	1981	10	21
54064	1981	11	6
54064	1981	12	0
54064	1982	1	2.1
54064	1982	2	5
54064	1982	3	28.1
54064	1982	4	13
54064	1982	5	24.1
54064	1982	6	27.6
54064	1982	7	63.3
54064	1982	8	85.8
54064	1982	9	20.2
54064	1982	10	14.9
54064	1982	11	1.8
54064	1982	12	2.6
54064	1983	1	0.2
54064	1983	2	2.1
54064	1983	3	2
54064	1983	4	87.6
54064	1983	5	57.2
54064	1983	6	156.7
54064	1983	7	248
54064	1983	8	120.6
54064	1983	9	69.7
54064	1983	10	10.5
54064	1983	11	6.5
54064	1983	12	1
54064	1984	1	1.5
54064	1984	2	3.6
54064	1984	3	10.1
54064	1984	4	18.7
54064	1984	5	32.5
54064	1984	6	46.2
54064	1984	7	108.9
54064	1984	8	226.4
54064	1984	9	45.2
54064	1984	10	33.8
54064	1984	11	0.3
54064	1984	12	0.8
54064	1985	1	3.4
54064	1985	2	3.4
54064	1985	3	6.1
54064	1985	4	16.7
54064	1985	5	17.4
54064	1985	6	95.9
54064	1985	7	185.3
54064	1985	8	181.6
54064	1985	9	28.6
54064	1985	10	12.7
54064	1985	11	17.2
54064	1985	12	2.4
54064	1986	1	1.8
54064	1986	2	0.6
54064	1986	3	7.8
54064	1986	4	12
54064	1986	5	11
54064	1986	6	97.5
54064	1986	7	200.5
54064	1986	8	157.8
54064	1986	9	76.3
54064	1986	10	3.5
54064	1986	11	3.9
54064	1986	12	4.8
54064	1987	1	6.3
54064	1987	2	0.9
54064	1987	3	18.3
54064	1987	4	2.9
54064	1987	5	33.4
54064	1987	6	111.1
54064	1987	7	159.5
54064	1987	8	148.9
54064	1987	9	70
54064	1987	10	6.4
54064	1987	11	8.5
54064	1987	12	1.1
54064	1988	1	4.9
54064	1988	2	2.3
54064	1988	3	6.6
54064	1988	4	28.7
54064	1988	5	38.8
54064	1988	6	42.1
54064	1988	7	105.9
54064	1988	8	126.4
54064	1988	9	58.5
54064	1988	10	8.3
54064	1988	11	5.2
54064	1988	12	2.9
54064	1989	1	5.1
54064	1989	2	11.3
54064	1989	3	0.9
54064	1989	4	3.4
54064	1989	5	49.9
54064	1989	6	76.1
54064	1989	7	112.7
54064	1989	8	17.7
54064	1989	9	73.1
54064	1989	10	14.1
54064	1989	11	1.9
54064	1989	12	3.2
54064	1990	1	1.6
54064	1990	2	12.1
54064	1990	3	28.1
54064	1990	4	43.2
54064	1990	5	120.6
54064	1990	6	70.8
54064	1990	7	381.5
54064	1990	8	45.5
54064	1990	9	71.2
54064	1990	10	7.7
54064	1990	11	6.1
54064	1990	12	8.8
54064	1991	1	3.2
54064	1991	2	1.9
54064	1991	3	9.9
54064	1991	4	23.1
54064	1991	5	39.9
54064	1991	6	110.1
54064	1991	7	179.5
54064	1991	8	42
54064	1991	9	76.2
54064	1991	10	38.1
54064	1991	11	2.8
54064	1991	12	3.1
54064	1992	1	0.9
54064	1992	2	4.5
54064	1992	3	8.1
54064	1992	4	24.5
54064	1992	5	54.1
54064	1992	6	96.5
54064	1992	7	89.1
54064	1992	8	59.9
54064	1992	9	27.9
54064	1992	10	31.2
54064	1992	11	12.9
54064	1992	12	3.1
54064	1993	1	0.3
54064	1993	2	3.2
54064	1993	3	0.2
54064	1993	4	5.7
54064	1993	5	31.5
54064	1993	6	90.5
54064	1993	7	62.3
54064	1993	8	120
54064	1993	9	76.7
54064	1993	10	25.7
54064	1993	11	11.5
54064	1993	12	8
54064	1994	1	5.8
54064	1994	2	0.3
54064	1994	3	13.4
54064	1994	4	0
54064	1994	5	55.9
54064	1994	6	67.2
54064	1994	7	321.4
54064	1994	8	177.9
54064	1994	9	77.1
54064	1994	10	9.4
54064	1994	11	11.3
54064	1994	12	7.4
54064	1995	1	3
54064	1995	2	0.6
54064	1995	3	9.3
54064	1995	4	20.7
54064	1995	5	82
54064	1995	6	40.9
54064	1995	7	116.7
54064	1995	8	67.6
54064	1995	9	16.9
54064	1995	10	54.2
54064	1995	11	0.9
54064	1995	12	3.7
54064	1996	1	0
54064	1996	2	1.6
54064	1996	3	24.2
54064	1996	4	18.5
54064	1996	5	41.1
54064	1996	6	78.5
54064	1996	7	110
54064	1996	8	83.9
54064	1996	9	22.3
54064	1996	10	15.6
54064	1996	11	40.4
54064	1996	12	1.1
54064	1997	1	4.1
54064	1997	2	3.6
54064	1997	3	3.6
54064	1997	4	0.9
54064	1997	5	66
54064	1997	6	31.4
54064	1997	7	39
54064	1997	8	248
54064	1997	9	27.1
54064	1997	10	12.5
54064	1997	11	3.5
54064	1997	12	0.7
54064	1998	1	3.8
54064	1998	2	4.3
54064	1998	3	11.7
54064	1998	4	5.7
54064	1998	5	84.4
54064	1998	6	148.5
54064	1998	7	182.8
54064	1998	8	179.8
54064	1998	9	42.2
54064	1998	10	33.1
54064	1998	11	11.8
54064	1998	12	7.4
54064	1999	1	0.2
54064	1999	2	0.7
54064	1999	3	17.5
54064	1999	4	8.8
54064	1999	5	22.1
54064	1999	6	92.5
54064	1999	7	36.8
54064	1999	8	140.5
54064	1999	9	5.6
54064	1999	10	16.8
54064	1999	11	6.8
54064	1999	12	6.6
54064	2000	1	16.6
54064	2000	2	1.8
54064	2000	3	2.2
54064	2000	4	14
54064	2000	5	30.2
54064	2000	6	45.1
54064	2000	7	76.5
54064	2000	8	49.4
54064	2000	9	32
54064	2000	10	11.4
54064	2000	11	16.1
54064	2000	12	18.6
54064	2001	1	6.2
54064	2001	2	2.3
54064	2001	3	7.5
54064	2001	4	0.3
54064	2001	5	18.2
54064	2001	6	25.1
54064	2001	7	75.6
54064	2001	8	98.2
54064	2001	9	57.7
54064	2001	10	6.6
54064	2001	11	2.1
54064	2001	12	2.4
54064	2002	1	4.8
54064	2002	2	0.3
54064	2002	3	0.3
54064	2002	4	41.4
54064	2002	5	20.2
54064	2002	6	103.1
54064	2002	7	112.5
54064	2002	8	139.2
54064	2002	9	5.9
54064	2002	10	27.9
54064	2002	11	8.4
54064	2002	12	2.8
54064	2003	1	3.2
54064	2003	2	0.6
54064	2003	3	1.9
54064	2003	4	3.5
54064	2003	5	43
54064	2003	6	122
54064	2003	7	220
54064	2003	8	68.9
54064	2003	9	12.2
54064	2003	10	76.4
54064	2003	11	9.8
54064	2003	12	1.5
54064	2004	1	0.3
54064	2004	2	6.3
54064	2004	3	7.8
54064	2004	4	0
54064	2004	5	36.4
54064	2004	6	23.1
54064	2004	7	95.9
54064	2004	8	78.8
54064	2004	9	23.7
54064	2004	10	13.9
54064	2004	11	32.9
54064	2004	12	13.6
54064	2005	1	5.2
54064	2005	2	1
54064	2005	3	2.8
54064	2005	4	43.8
54064	2005	5	34.4
54064	2005	6	193.9
54064	2005	7	175.5
54064	2005	8	204
54064	2005	9	70.2
54064	2005	10	13.6
54064	2005	11	9.2
54064	2005	12	6.6
54064	2006	1	8.2
54064	2006	2	1.7
54064	2006	3	6.3
54064	2006	4	19.8
54064	2006	5	4.1
54064	2006	6	126.6
54064	2006	7	72.7
54064	2006	8	70.6
54064	2006	9	66.1
54064	2006	10	21
54064	2006	11	6.2
54064	2006	12	0.1
54064	2007	1	1.4
54064	2007	2	5.4
54064	2007	3	17.1
54064	2007	4	12.8
54064	2007	5	37.4
54064	2007	6	13.3
54064	2007	7	103.7
54064	2007	8	96.5
54064	2007	9	42.2
54064	2007	10	16.5
54064	2007	11	5.7
54064	2007	12	4.8
54064	2008	1	0
54064	2008	2	0
54064	2008	3	15
54064	2008	4	26.7
54064	2008	5	51.4
54064	2008	6	108.3
54064	2008	7	201.5
54064	2008	8	100.1
54064	2008	9	40.7
54064	2008	10	11.1
54064	2008	11	7.6
54064	2008	12	1.6
54064	2009	1	2.6
54064	2009	2	2.7
54064	2009	3	4.8
54064	2009	4	36.3
54064	2009	5	20.7
54064	2009	6	116.4
54064	2009	7	88.8
54064	2009	8	30.2
54064	2009	9	9.8
54064	2009	10	21
54064	2009	11	12.8
54064	2009	12	8.1
54064	2010	1	3.4
54064	2010	2	11.8
54064	2010	3	23.4
54064	2010	4	34.7
54064	2010	5	115
54064	2010	6	101.7
54064	2010	7	208.9
54064	2010	8	96
54064	2010	9	5.5
54064	2010	10	20.7
54064	2010	11	29.1
54064	2010	12	25
54064	2011	1	3
54064	2011	2	5.9
54064	2011	3	0.2
54064	2011	4	12.8
54064	2011	5	59.1
54064	2011	6	49.5
54064	2011	7	142.6
54064	2011	8	125.8
54064	2011	9	8.3
54064	2011	10	9.9
54064	2011	11	8.3
54064	2011	12	0
54064	2012	1	0.3
54064	2012	2	9.5
54064	2012	3	24.2
54064	2012	4	61.2
54064	2012	5	44.6
54064	2012	6	127.1
54064	2012	7	96.4
54064	2012	8	92.6
54064	2012	9	73.3
54064	2012	10	17.6
54064	2012	11	39.4
54064	2012	12	11.3
54064	2013	1	3.7
54064	2013	2	25.1
54064	2013	3	8.1
54064	2013	4	31
54064	2013	5	43.5
54064	2013	6	91.3
54064	2013	7	173
54064	2013	8	105.3
54064	2013	9	4.4
54064	2013	10	60.7
54064	2013	11	11.8
54064	2013	12	4.2
54064	2014	1	2
54064	2014	2	0.3
54064	2014	3	19.2
54064	2014	4	6.1
54064	2014	5	92.7
54064	2014	6	73.6
54064	2014	7	52.2
54064	2014	8	43.9
54064	2014	9	34.1
54064	2014	10	1.9
54064	2014	11	1.9
54064	2014	12	4
