# Supplementary material for: Spatial and temporal characteristics of drought and its correlation with climate indices in Northeast China
Source: PLoS One. 2021 Nov 18;16(11):e0259774. doi: 10.1371/journal.pone.0259774 (PMC8601439; doi:10.1371/journal.pone.0259774)
Supplement: S1 File — (ZIP) [file pone.0259774.s001.zip › Raw data(Including precipitation and evapotranspiration data of each station)/54065.xlsx]

## Sheet: Monthly evapotranspiration 
stationID	YEAR	MONTH	DATA
54065	1970	1	4.36
54065	1970	2	11.874
54065	1970	3	33.691
54065	1970	4	110.68
54065	1970	5	150.66
54065	1970	6	173.18
54065	1970	7	109.28
54065	1970	8	122.19
54065	1970	9	84.16
54065	1970	10	64.958
54065	1970	11	21.081
54065	1970	12	13.355
54065	1971	1	12.558
54065	1971	2	14.15
54065	1971	3	50.172
54065	1971	4	124.17
54065	1971	5	124.62
54065	1971	6	125.21
54065	1971	7	119.02
54065	1971	8	109.84
54065	1971	9	66.618
54065	1971	10	50.137
54065	1971	11	23.378
54065	1971	12	14.195
54065	1972	1	10.811
54065	1972	2	11.534
54065	1972	3	51.609
54065	1972	4	103.83
54065	1972	5	147.06
54065	1972	6	144.99
54065	1972	7	152.62
54065	1972	8	117.29
54065	1972	9	68.123
54065	1972	10	41.223
54065	1972	11	19.011
54065	1972	12	9.4012
54065	1973	1	9.1714
54065	1973	2	16.245
54065	1973	3	33.343
54065	1973	4	103.81
54065	1973	5	141.95
54065	1973	6	142.23
54065	1973	7	134.89
54065	1973	8	101.45
54065	1973	9	89.083
54065	1973	10	53.718
54065	1973	11	27.212
54065	1973	12	13.255
54065	1974	1	9.1138
54065	1974	2	16.746
54065	1974	3	40.61
54065	1974	4	87.972
54065	1974	5	172.68
54065	1974	6	108.04
54065	1974	7	140.92
54065	1974	8	108.21
54065	1974	9	72.737
54065	1974	10	45.631
54065	1974	11	24.222
54065	1974	12	11.689
54065	1975	1	11.845
54065	1975	2	17.027
54065	1975	3	54.882
54065	1975	4	118.56
54065	1975	5	152.46
54065	1975	6	147.36
54065	1975	7	119.88
54065	1975	8	119.76
54065	1975	9	93.63
54065	1975	10	60.215
54065	1975	11	27.964
54065	1975	12	16.025
54065	1976	1	12.797
54065	1976	2	23.941
54065	1976	3	52.16
54065	1976	4	91.061
54065	1976	5	152.68
54065	1976	6	129.19
54065	1976	7	145.32
54065	1976	8	111.98
54065	1976	9	74.378
54065	1976	10	52.095
54065	1976	11	14.351
54065	1976	12	7.449
54065	1977	1	5.4727
54065	1977	2	14.077
54065	1977	3	54.645
54065	1977	4	115.27
54065	1977	5	181.21
54065	1977	6	125.69
54065	1977	7	136.86
54065	1977	8	114.35
54065	1977	9	93.905
54065	1977	10	60.073
54065	1977	11	21.916
54065	1977	12	7.1619
54065	1978	1	7.7459
54065	1978	2	10.929
54065	1978	3	51.351
54065	1978	4	94.736
54065	1978	5	144.01
54065	1978	6	153.13
54065	1978	7	142.12
54065	1978	8	105.65
54065	1978	9	98.183
54065	1978	10	49.507
54065	1978	11	31.695
54065	1978	12	12.174
54065	1979	1	14.492
54065	1979	2	19.636
54065	1979	3	46.328
54065	1979	4	76.766
54065	1979	5	184.41
54065	1979	6	144.83
54065	1979	7	119.15
54065	1979	8	113.63
54065	1979	9	82.18
54065	1979	10	72.566
54065	1979	11	25.256
54065	1979	12	16.171
54065	1980	1	8.9213
54065	1980	2	16.827
54065	1980	3	66.076
54065	1980	4	85.996
54065	1980	5	166.77
54065	1980	6	148.69
54065	1980	7	125.51
54065	1980	8	104.29
54065	1980	9	92.044
54065	1980	10	42.351
54065	1980	11	20.8
54065	1980	12	10.285
54065	1981	1	6.0285
54065	1981	2	11.995
54065	1981	3	41.734
54065	1981	4	111.4
54065	1981	5	136.48
54065	1981	6	137.51
54065	1981	7	127.23
54065	1981	8	93.653
54065	1981	9	85.165
54065	1981	10	54.834
54065	1981	11	17.257
54065	1981	12	15.195
54065	1982	1	11.517
54065	1982	2	20.378
54065	1982	3	47.72
54065	1982	4	115.21
54065	1982	5	149.24
54065	1982	6	189.04
54065	1982	7	160.91
54065	1982	8	117.24
54065	1982	9	99.994
54065	1982	10	69.651
54065	1982	11	25.402
54065	1982	12	11.616
54065	1983	1	11.981
54065	1983	2	14.801
54065	1983	3	62.715
54065	1983	4	128.74
54065	1983	5	151.36
54065	1983	6	114.08
54065	1983	7	116.06
54065	1983	8	115.52
54065	1983	9	76.395
54065	1983	10	58.273
54065	1983	11	25.977
54065	1983	12	10.267
54065	1984	1	7.4673
54065	1984	2	16.212
54065	1984	3	32.843
54065	1984	4	94.053
54065	1984	5	154.22
54065	1984	6	149.4
54065	1984	7	121.21
54065	1984	8	98.054
54065	1984	9	76.02
54065	1984	10	48.575
54065	1984	11	33.389
54065	1984	12	13.399
54065	1985	1	8.3022
54065	1985	2	13.312
54065	1985	3	51.575
54065	1985	4	90.704
54065	1985	5	167.25
54065	1985	6	133.25
54065	1985	7	96.847
54065	1985	8	94.19
54065	1985	9	83.116
54065	1985	10	63.332
54065	1985	11	22.623
54065	1985	12	8.2106
54065	1986	1	7.8541
54065	1986	2	13.151
54065	1986	3	42.819
54065	1986	4	90.995
54065	1986	5	156.56
54065	1986	6	134.95
54065	1986	7	112.71
54065	1986	8	107.87
54065	1986	9	70.463
54065	1986	10	54.172
54065	1986	11	24.954
54065	1986	12	12.524
54065	1987	1	7.7679
54065	1987	2	14.918
54065	1987	3	35.417
54065	1987	4	100.92
54065	1987	5	155.97
54065	1987	6	144.18
54065	1987	7	119.26
54065	1987	8	96.616
54065	1987	9	77.904
54065	1987	10	61.357
54065	1987	11	24.985
54065	1987	12	18.36
54065	1988	1	16.98
54065	1988	2	18.406
54065	1988	3	58.18
54065	1988	4	85.888
54065	1988	5	133.32
54065	1988	6	157.62
54065	1988	7	117.76
54065	1988	8	103.32
54065	1988	9	71.627
54065	1988	10	58.403
54065	1988	11	35.653
54065	1988	12	9.6921
54065	1989	1	9.2195
54065	1989	2	16.697
54065	1989	3	53.819
54065	1989	4	118.04
54065	1989	5	160.87
54065	1989	6	141.8
54065	1989	7	120.9
54065	1989	8	124.18
54065	1989	9	73.352
54065	1989	10	58.174
54065	1989	11	25.856
54065	1989	12	11.757
54065	1990	1	8.1834
54065	1990	2	14.983
54065	1990	3	56.249
54065	1990	4	90.95
54065	1990	5	118.85
54065	1990	6	133.1
54065	1990	7	113.93
54065	1990	8	101.45
54065	1990	9	76.86
54065	1990	10	64.875
54065	1990	11	27.193
54065	1990	12	14.563
54065	1991	1	5.8045
54065	1991	2	14.654
54065	1991	3	47.352
54065	1991	4	93.329
54065	1991	5	141.71
54065	1991	6	120.52
54065	1991	7	104.8
54065	1991	8	121.71
54065	1991	9	70.841
54065	1991	10	46.197
54065	1991	11	28.948
54065	1991	12	11.751
54065	1992	1	8.7292
54065	1992	2	20.892
54065	1992	3	52.674
54065	1992	4	95.726
54065	1992	5	126.27
54065	1992	6	120.26
54065	1992	7	137.88
54065	1992	8	101.83
54065	1992	9	74.678
54065	1992	10	42.481
54065	1992	11	21.605
54065	1992	12	8.0191
54065	1993	1	7.6602
54065	1993	2	17.982
54065	1993	3	58.061
54065	1993	4	100.25
54065	1993	5	155.84
54065	1993	6	116.77
54065	1993	7	113.77
54065	1993	8	102.07
54065	1993	9	78.052
54065	1993	10	50.022
54065	1993	11	17.916
54065	1993	12	8.1166
54065	1994	1	7.3425
54065	1994	2	13.125
54065	1994	3	39.083
54065	1994	4	117.77
54065	1994	5	132.31
54065	1994	6	158.57
54065	1994	7	124.5
54065	1994	8	105.94
54065	1994	9	66.054
54065	1994	10	45.563
54065	1994	11	30.607
54065	1994	12	7.8564
54065	1995	1	11.424
54065	1995	2	16.823
54065	1995	3	45.399
54065	1995	4	93.117
54065	1995	5	115.75
54065	1995	6	154.46
54065	1995	7	112.18
54065	1995	8	106.58
54065	1995	9	83.246
54065	1995	10	48.843
54065	1995	11	27.697
54065	1995	12	10.07
54065	1996	1	12.923
54065	1996	2	23.861
54065	1996	3	47.345
54065	1996	4	95.178
54065	1996	5	138.26
54065	1996	6	159.36
54065	1996	7	107.63
54065	1996	8	96.156
54065	1996	9	82.487
54065	1996	10	56.848
54065	1996	11	20.203
54065	1996	12	11.162
54065	1997	1	9.4207
54065	1997	2	16.791
54065	1997	3	53.405
54065	1997	4	95.39
54065	1997	5	122.5
54065	1997	6	165.59
54065	1997	7	159.6
54065	1997	8	116.46
54065	1997	9	85.04
54065	1997	10	52.163
54065	1997	11	26.068
54065	1997	12	15.148
54065	1998	1	7.2901
54065	1998	2	22.24
54065	1998	3	56.588
54065	1998	4	110.19
54065	1998	5	157.24
54065	1998	6	134.93
54065	1998	7	111.95
54065	1998	8	92.922
54065	1998	9	80.896
54065	1998	10	57.635
54065	1998	11	14.294
54065	1998	12	9.9502
54065	1999	1	13.391
54065	1999	2	19.345
54065	1999	3	35.807
54065	1999	4	88.717
54065	1999	5	144.28
54065	1999	6	141.7
54065	1999	7	139.03
54065	1999	8	115.46
54065	1999	9	89.397
54065	1999	10	59.316
54065	1999	11	24.018
54065	1999	12	10.166
54065	2000	1	6.4044
54065	2000	2	11.456
54065	2000	3	47.534
54065	2000	4	76.288
54065	2000	5	128.46
54065	2000	6	145.76
54065	2000	7	140.79
54065	2000	8	101.53
54065	2000	9	82.309
54065	2000	10	49.901
54065	2000	11	15.178
54065	2000	12	6.045
54065	2001	1	3.6522
54065	2001	2	10.985
54065	2001	3	36.717
54065	2001	4	112.54
54065	2001	5	163.66
54065	2001	6	141.33
54065	2001	7	135.01
54065	2001	8	100.17
54065	2001	9	92.099
54065	2001	10	54.26
54065	2001	11	22.638
54065	2001	12	9.4557
54065	2002	1	8.3948
54065	2002	2	25.339
54065	2002	3	59.592
54065	2002	4	86.901
54065	2002	5	147.8
54065	2002	6	129.25
54065	2002	7	129.53
54065	2002	8	97.976
54065	2002	9	92.985
54065	2002	10	43.827
54065	2002	11	14.456
54065	2002	12	6.9384
54065	2003	1	9.9036
54065	2003	2	23.09
54065	2003	3	56.151
54065	2003	4	120.69
54065	2003	5	150.65
54065	2003	6	125.76
54065	2003	7	111.52
54065	2003	8	111.57
54065	2003	9	79.512
54065	2003	10	50.144
54065	2003	11	25.667
54065	2003	12	10.647
54065	2004	1	10.038
54065	2004	2	22.697
54065	2004	3	67.438
54065	2004	4	114.75
54065	2004	5	148.43
54065	2004	6	168.93
54065	2004	7	120.13
54065	2004	8	116.77
54065	2004	9	84.654
54065	2004	10	57.821
54065	2004	11	19.359
54065	2004	12	8.356
54065	2005	1	7.176
54065	2005	2	9.6029
54065	2005	3	51.857
54065	2005	4	99.572
54065	2005	5	141.11
54065	2005	6	119.61
54065	2005	7	108
54065	2005	8	101.08
54065	2005	9	78.892
54065	2005	10	62.351
54065	2005	11	27.45
54065	2005	12	5.3917
54065	2006	1	6.049
54065	2006	2	20.185
54065	2006	3	51.579
54065	2006	4	81.365
54065	2006	5	146.62
54065	2006	6	124.01
54065	2006	7	124.5
54065	2006	8	100.69
54065	2006	9	78.758
54065	2006	10	47.144
54065	2006	11	22.662
54065	2006	12	11.544
54065	2007	1	10.955
54065	2007	2	25.849
54065	2007	3	44.091
54065	2007	4	90.92
54065	2007	5	127.8
54065	2007	6	185.09
54065	2007	7	131.18
54065	2007	8	114.92
54065	2007	9	78.656
54065	2007	10	55.238
54065	2007	11	24.303
54065	2007	12	8.4885
54065	2008	1	7.5444
54065	2008	2	22.853
54065	2008	3	62.292
54065	2008	4	120.37
54065	2008	5	120.57
54065	2008	6	136.81
54065	2008	7	113.48
54065	2008	8	108.4
54065	2008	9	87.323
54065	2008	10	51.329
54065	2008	11	20.107
54065	2008	12	17.851
54065	2009	1	8.8445
54065	2009	2	21.681
54065	2009	3	47.959
54065	2009	4	100.2
54065	2009	5	169.65
54065	2009	6	119.61
54065	2009	7	125.3
54065	2009	8	126.52
54065	2009	9	82.001
54065	2009	10	51.344
54065	2009	11	21.605
54065	2009	12	5.9056
54065	2010	1	8.7594
54065	2010	2	11.879
54065	2010	3	27.756
54065	2010	4	67.404
54065	2010	5	116.91
54065	2010	6	172.67
54065	2010	7	108.35
54065	2010	8	97.677
54065	2010	9	85.233
54065	2010	10	47.985
54065	2010	11	18.759
54065	2010	12	5.9491
54065	2011	1	4.5779
54065	2011	2	14.698
54065	2011	3	42.128
54065	2011	4	99.144
54065	2011	5	125.61
54065	2011	6	142.26
54065	2011	7	128.6
54065	2011	8	108.48
54065	2011	9	80.091
54065	2011	10	52.101
54065	2011	11	20.072
54065	2011	12	9.6615
54065	2012	1	7.7013
54065	2012	2	19.95
54065	2012	3	39.549
54065	2012	4	98.115
54065	2012	5	144.17
54065	2012	6	116.32
54065	2012	7	125.8
54065	2012	8	110.86
54065	2012	9	72.227
54065	2012	10	46.996
54065	2012	11	14.19
54065	2012	12	5.2652
54065	2013	1	6.0025
54065	2013	2	11.789
54065	2013	3	35.191
54065	2013	4	69.059
54065	2013	5	156.88
54065	2013	6	132.03
54065	2013	7	118.38
54065	2013	8	100.29
54065	2013	9	87.905
54065	2013	10	47.408
54065	2013	11	25.214
54065	2013	12	7.0006
54065	2014	1	10.563
54065	2014	2	14.615
54065	2014	3	48.027
54065	2014	4	106.29
54065	2014	5	115.56
54065	2014	6	140.32
54065	2014	7	125.8
54065	2014	8	102.45
54065	2014	9	81.135
54065	2014	10	56.478
54065	2014	11	31.384
54065	2014	12	7.6447

## Sheet: Monthly precipitation 
stationID	YEAR	MONTH	DATA
54065	1970	1	1.2
54065	1970	2	1.4
54065	1970	3	3.8
54065	1970	4	7.4
54065	1970	5	41.8
54065	1970	6	18.8
54065	1970	7	322.7
54065	1970	8	34.9
54065	1970	9	102
54065	1970	10	20.5
54065	1970	11	17.1
54065	1970	12	1.4
54065	1971	1	2.1
54065	1971	2	8.4
54065	1971	3	1.3
54065	1971	4	6.3
54065	1971	5	39.9
54065	1971	6	28.9
54065	1971	7	205.9
54065	1971	8	72.6
54065	1971	9	140.9
54065	1971	10	40.5
54065	1971	11	2.6
54065	1971	12	2.3
54065	1972	1	3.2
54065	1972	2	4.7
54065	1972	3	1.7
54065	1972	4	3.4
54065	1972	5	56.6
54065	1972	6	49.1
54065	1972	7	83.9
54065	1972	8	90.5
54065	1972	9	24.6
54065	1972	10	64.9
54065	1972	11	5.1
54065	1972	12	0.1
54065	1973	1	1.5
54065	1973	2	3.8
54065	1973	3	25.8
54065	1973	4	7.9
54065	1973	5	48.9
54065	1973	6	105.1
54065	1973	7	244.4
54065	1973	8	176.6
54065	1973	9	16.6
54065	1973	10	25.6
54065	1973	11	4.7
54065	1973	12	0.6
54065	1974	1	0.9
54065	1974	2	3.2
54065	1974	3	3.9
54065	1974	4	14.7
54065	1974	5	43.7
54065	1974	6	101.8
54065	1974	7	157
54065	1974	8	140.4
54065	1974	9	103.7
54065	1974	10	30.4
54065	1974	11	1.4
54065	1974	12	0
54065	1975	1	0.7
54065	1975	2	2.2
54065	1975	3	1.3
54065	1975	4	5.4
54065	1975	5	12.1
54065	1975	6	86.8
54065	1975	7	153
54065	1975	8	65.5
54065	1975	9	43.7
54065	1975	10	15.6
54065	1975	11	3.7
54065	1975	12	2.5
54065	1976	1	2.4
54065	1976	2	6
54065	1976	3	17.9
54065	1976	4	33
54065	1976	5	64.2
54065	1976	6	59.6
54065	1976	7	72.1
54065	1976	8	78.2
54065	1976	9	82.3
54065	1976	10	15
54065	1976	11	9.3
54065	1976	12	2.7
54065	1977	1	0.7
54065	1977	2	0
54065	1977	3	2.1
54065	1977	4	2.4
54065	1977	5	167.6
54065	1977	6	146.1
54065	1977	7	212.1
54065	1977	8	115
54065	1977	9	14.1
54065	1977	10	46.8
54065	1977	11	6.5
54065	1977	12	7.9
54065	1978	1	0.2
54065	1978	2	1.3
54065	1978	3	4.4
54065	1978	4	40.8
54065	1978	5	21.2
54065	1978	6	68
54065	1978	7	174.5
54065	1978	8	50.1
54065	1978	9	30.4
54065	1978	10	23.3
54065	1978	11	1
54065	1978	12	4.9
54065	1979	1	1.3
54065	1979	2	6.6
54065	1979	3	9
54065	1979	4	18.5
54065	1979	5	19.4
54065	1979	6	72.2
54065	1979	7	104.2
54065	1979	8	45.6
54065	1979	9	47.9
54065	1979	10	4.7
54065	1979	11	8.6
54065	1979	12	7.2
54065	1980	1	1.6
54065	1980	2	2.6
54065	1980	3	0.7
54065	1980	4	33.3
54065	1980	5	55.4
54065	1980	6	135.2
54065	1980	7	57.1
54065	1980	8	69.3
54065	1980	9	61.4
54065	1980	10	38.3
54065	1980	11	4
54065	1980	12	3.1
54065	1981	1	0.3
54065	1981	2	3.3
54065	1981	3	21.7
54065	1981	4	2.6
54065	1981	5	33.5
54065	1981	6	181.2
54065	1981	7	226.2
54065	1981	8	170.8
54065	1981	9	6.8
54065	1981	10	29.2
54065	1981	11	4.6
54065	1981	12	0
54065	1982	1	4
54065	1982	2	3
54065	1982	3	20.9
54065	1982	4	11.3
54065	1982	5	26.7
54065	1982	6	28.7
54065	1982	7	60.3
54065	1982	8	83.4
54065	1982	9	10.9
54065	1982	10	17.6
54065	1982	11	2.5
54065	1982	12	1.6
54065	1983	1	0.1
54065	1983	2	1.3
54065	1983	3	0.7
54065	1983	4	54.4
54065	1983	5	41
54065	1983	6	102.7
54065	1983	7	187.8
54065	1983	8	88.3
54065	1983	9	80.9
54065	1983	10	9.5
54065	1983	11	9.4
54065	1983	12	0.6
54065	1984	1	0.7
54065	1984	2	3.9
54065	1984	3	6.9
54065	1984	4	14.5
54065	1984	5	21.2
54065	1984	6	58.6
54065	1984	7	115.5
54065	1984	8	299
54065	1984	9	37.5
54065	1984	10	29.1
54065	1984	11	0
54065	1984	12	0.1
54065	1985	1	2
54065	1985	2	1.7
54065	1985	3	5.2
54065	1985	4	25.3
54065	1985	5	18.4
54065	1985	6	137.3
54065	1985	7	191.5
54065	1985	8	290.1
54065	1985	9	31.3
54065	1985	10	10.9
54065	1985	11	13.2
54065	1985	12	2
54065	1986	1	0.9
54065	1986	2	0.5
54065	1986	3	7.3
54065	1986	4	22.8
54065	1986	5	14.6
54065	1986	6	99.7
54065	1986	7	227
54065	1986	8	90
54065	1986	9	60.5
54065	1986	10	4.7
54065	1986	11	2.6
54065	1986	12	3.7
54065	1987	1	5.3
54065	1987	2	1.1
54065	1987	3	14.8
54065	1987	4	2.4
54065	1987	5	21.2
54065	1987	6	80.3
54065	1987	7	236.1
54065	1987	8	175.5
54065	1987	9	92.4
54065	1987	10	9.9
54065	1987	11	8
54065	1987	12	0.3
54065	1988	1	4.6
54065	1988	2	2.5
54065	1988	3	5.6
54065	1988	4	37.7
54065	1988	5	49.6
54065	1988	6	57.1
54065	1988	7	186
54065	1988	8	154.7
54065	1988	9	56.5
54065	1988	10	8.9
54065	1988	11	4
54065	1988	12	3.3
54065	1989	1	4.3
54065	1989	2	11.7
54065	1989	3	0.6
54065	1989	4	0.9
54065	1989	5	42.5
54065	1989	6	72.7
54065	1989	7	98
54065	1989	8	20.5
54065	1989	9	73
54065	1989	10	14.2
54065	1989	11	2.4
54065	1989	12	3
54065	1990	1	1.4
54065	1990	2	9.7
54065	1990	3	17.5
54065	1990	4	39.7
54065	1990	5	93.4
54065	1990	6	60.6
54065	1990	7	203.6
54065	1990	8	131.6
54065	1990	9	46.4
54065	1990	10	8.9
54065	1990	11	9
54065	1990	12	5.1
54065	1991	1	2.9
54065	1991	2	0.7
54065	1991	3	7.1
54065	1991	4	39.5
54065	1991	5	33.5
54065	1991	6	126
54065	1991	7	176.1
54065	1991	8	28.1
54065	1991	9	72.2
54065	1991	10	27.8
54065	1991	11	4.2
54065	1991	12	3.5
54065	1992	1	0.3
54065	1992	2	5
54065	1992	3	9.4
54065	1992	4	34
54065	1992	5	47.6
54065	1992	6	61.5
54065	1992	7	86.3
54065	1992	8	46.7
54065	1992	9	41.4
54065	1992	10	22.3
54065	1992	11	9
54065	1992	12	4.7
54065	1993	1	0
54065	1993	2	4.9
54065	1993	3	0
54065	1993	4	9.2
54065	1993	5	24.2
54065	1993	6	89.6
54065	1993	7	77.8
54065	1993	8	92.3
54065	1993	9	60.7
54065	1993	10	20.3
54065	1993	11	12.5
54065	1993	12	5.7
54065	1994	1	3.5
54065	1994	2	0
54065	1994	3	9.3
54065	1994	4	0.8
54065	1994	5	43
54065	1994	6	66.2
54065	1994	7	235.4
54065	1994	8	153.6
54065	1994	9	66.4
54065	1994	10	5.7
54065	1994	11	7.9
54065	1994	12	3.6
54065	1995	1	1.7
54065	1995	2	0
54065	1995	3	6.8
54065	1995	4	14.6
54065	1995	5	77.7
54065	1995	6	59.5
54065	1995	7	251.9
54065	1995	8	60.9
54065	1995	9	23.2
54065	1995	10	57.1
54065	1995	11	0.9
54065	1995	12	2.8
54065	1996	1	0
54065	1996	2	1.3
54065	1996	3	17.9
54065	1996	4	15.3
54065	1996	5	40.1
54065	1996	6	65.1
54065	1996	7	166.8
54065	1996	8	83.3
54065	1996	9	13
54065	1996	10	16.1
54065	1996	11	35.3
54065	1996	12	0.1
54065	1997	1	4.8
54065	1997	2	3.2
54065	1997	3	2.1
54065	1997	4	0.8
54065	1997	5	68.6
54065	1997	6	45
54065	1997	7	20.8
54065	1997	8	151.3
54065	1997	9	27.4
54065	1997	10	9.2
54065	1997	11	2.4
54065	1997	12	0.2
54065	1998	1	1.7
54065	1998	2	4.5
54065	1998	3	10.7
54065	1998	4	5.7
54065	1998	5	84.2
54065	1998	6	160.6
54065	1998	7	150.7
54065	1998	8	194.2
54065	1998	9	42.8
54065	1998	10	39.5
54065	1998	11	12.5
54065	1998	12	6
54065	1999	1	0.3
54065	1999	2	0.5
54065	1999	3	21.3
54065	1999	4	8.5
54065	1999	5	27.3
54065	1999	6	104.3
54065	1999	7	86.3
54065	1999	8	139.8
54065	1999	9	9.1
54065	1999	10	21.2
54065	1999	11	6.2
54065	1999	12	7.4
54065	2000	1	14.8
54065	2000	2	0.1
54065	2000	3	3.5
54065	2000	4	16.2
54065	2000	5	27.5
54065	2000	6	35
54065	2000	7	121.9
54065	2000	8	102.1
54065	2000	9	23.2
54065	2000	10	30.9
54065	2000	11	15
54065	2000	12	13.7
54065	2001	1	3.6
54065	2001	2	1.2
54065	2001	3	4.4
54065	2001	4	0.2
54065	2001	5	23.6
54065	2001	6	57.9
54065	2001	7	103.7
54065	2001	8	92.4
54065	2001	9	30.4
54065	2001	10	5.4
54065	2001	11	2.2
54065	2001	12	2
54065	2002	1	4.5
54065	2002	2	0
54065	2002	3	0.8
54065	2002	4	26.8
54065	2002	5	21.1
54065	2002	6	148.9
54065	2002	7	116
54065	2002	8	184.4
54065	2002	9	7.5
54065	2002	10	28.2
54065	2002	11	8.5
54065	2002	12	3.7
54065	2003	1	2.2
54065	2003	2	1.9
54065	2003	3	1.4
54065	2003	4	2.5
54065	2003	5	63.3
54065	2003	6	140.7
54065	2003	7	262.3
54065	2003	8	66.3
54065	2003	9	16
54065	2003	10	51
54065	2003	11	11
54065	2003	12	1.8
54065	2004	1	0.1
54065	2004	2	9
54065	2004	3	11.3
54065	2004	4	2.4
54065	2004	5	50.7
54065	2004	6	29.9
54065	2004	7	179.2
54065	2004	8	66.3
54065	2004	9	83.1
54065	2004	10	14.1
54065	2004	11	31
54065	2004	12	9.9
54065	2005	1	2.7
54065	2005	2	0.1
54065	2005	3	0.8
54065	2005	4	53.5
54065	2005	5	35.9
54065	2005	6	183.9
54065	2005	7	228.7
54065	2005	8	187.7
54065	2005	9	63.6
54065	2005	10	14.8
54065	2005	11	13.1
54065	2005	12	5.6
54065	2006	1	6.4
54065	2006	2	1.1
54065	2006	3	4.8
54065	2006	4	17.4
54065	2006	5	8.6
54065	2006	6	136
54065	2006	7	133.2
54065	2006	8	146.6
54065	2006	9	61.2
54065	2006	10	22.1
54065	2006	11	10.7
54065	2006	12	0.7
54065	2007	1	1.8
54065	2007	2	5.7
54065	2007	3	16.7
54065	2007	4	21.7
54065	2007	5	50.3
54065	2007	6	24.1
54065	2007	7	105.7
54065	2007	8	117.2
54065	2007	9	25.4
54065	2007	10	10.8
54065	2007	11	5.4
54065	2007	12	5.1
54065	2008	1	0
54065	2008	2	0
54065	2008	3	8.2
54065	2008	4	28
54065	2008	5	63.5
54065	2008	6	77.8
54065	2008	7	242.1
54065	2008	8	73.3
54065	2008	9	44.9
54065	2008	10	10.6
54065	2008	11	9.8
54065	2008	12	1.2
54065	2009	1	2.2
54065	2009	2	1.9
54065	2009	3	5.3
54065	2009	4	55
54065	2009	5	24.9
54065	2009	6	118
54065	2009	7	59.7
54065	2009	8	39.3
54065	2009	9	18.5
54065	2009	10	24.4
54065	2009	11	8.5
54065	2009	12	6.2
54065	2010	1	1.4
54065	2010	2	9.2
54065	2010	3	23
54065	2010	4	42.3
54065	2010	5	116.5
54065	2010	6	15.7
54065	2010	7	191.1
54065	2010	8	91.9
54065	2010	9	8.1
54065	2010	10	19.7
54065	2010	11	28.8
54065	2010	12	18.7
54065	2011	1	1
54065	2011	2	5.3
54065	2011	3	0.2
54065	2011	4	16.5
54065	2011	5	47
54065	2011	6	72
54065	2011	7	123.8
54065	2011	8	135
54065	2011	9	10.5
54065	2011	10	12.7
54065	2011	11	6.1
54065	2011	12	0.1
54065	2012	1	0.1
54065	2012	2	5.9
54065	2012	3	24.5
54065	2012	4	34.9
54065	2012	5	35.2
54065	2012	6	111.3
54065	2012	7	108.2
54065	2012	8	167.6
54065	2012	9	75.6
54065	2012	10	17
54065	2012	11	38.9
54065	2012	12	8.4
54065	2013	1	2.9
54065	2013	2	19.3
54065	2013	3	5
54065	2013	4	13.5
54065	2013	5	38.9
54065	2013	6	168.4
54065	2013	7	219.2
54065	2013	8	120.8
54065	2013	9	8.8
54065	2013	10	67.6
54065	2013	11	16.8
54065	2013	12	2.9
54065	2014	1	1.5
54065	2014	2	0.7
54065	2014	3	19.5
54065	2014	4	7
54065	2014	5	113.7
54065	2014	6	233.7
54065	2014	7	57.6
54065	2014	8	26.3
54065	2014	9	28.9
54065	2014	10	2.2
54065	2014	11	3.4
54065	2014	12	7.3
