# Supplementary material for: Spatial and temporal characteristics of drought and its correlation with climate indices in Northeast China
Source: PLoS One. 2021 Nov 18;16(11):e0259774. doi: 10.1371/journal.pone.0259774 (PMC8601439; doi:10.1371/journal.pone.0259774)
Supplement: S1 File — (ZIP) [file pone.0259774.s001.zip › Raw data(Including precipitation and evapotranspiration data of each station)/54069.xlsx]

## Sheet: Monthly evapotranspiration 
stationID	YEAR	MONTH	DATA
54069	1970	1	5.1848
54069	1970	2	13.173
54069	1970	3	31.445
54069	1970	4	103.28
54069	1970	5	142.55
54069	1970	6	159.45
54069	1970	7	108.05
54069	1970	8	116.37
54069	1970	9	83.524
54069	1970	10	62.526
54069	1970	11	22.843
54069	1970	12	14.395
54069	1971	1	13.253
54069	1971	2	14.036
54069	1971	3	47.963
54069	1971	4	128.42
54069	1971	5	123.44
54069	1971	6	127.67
54069	1971	7	118.67
54069	1971	8	111.29
54069	1971	9	66.331
54069	1971	10	49.068
54069	1971	11	21.054
54069	1971	12	14.839
54069	1972	1	11.005
54069	1972	2	12.013
54069	1972	3	49.446
54069	1972	4	109.46
54069	1972	5	138.85
54069	1972	6	144.48
54069	1972	7	152.75
54069	1972	8	117.55
54069	1972	9	68.553
54069	1972	10	41.497
54069	1972	11	18.28
54069	1972	12	10.364
54069	1973	1	9.8082
54069	1973	2	16.482
54069	1973	3	36.992
54069	1973	4	98.388
54069	1973	5	138.31
54069	1973	6	133.36
54069	1973	7	123.55
54069	1973	8	99.094
54069	1973	9	83.421
54069	1973	10	51.629
54069	1973	11	25.873
54069	1973	12	13.68
54069	1974	1	9.435
54069	1974	2	19.113
54069	1974	3	42.391
54069	1974	4	80.75
54069	1974	5	157.91
54069	1974	6	115.89
54069	1974	7	140.62
54069	1974	8	107.83
54069	1974	9	75.831
54069	1974	10	41.92
54069	1974	11	24.591
54069	1974	12	11.38
54069	1975	1	10.972
54069	1975	2	14.868
54069	1975	3	51.381
54069	1975	4	111.39
54069	1975	5	138.68
54069	1975	6	129.91
54069	1975	7	112.99
54069	1975	8	114.1
54069	1975	9	81.662
54069	1975	10	47.39
54069	1975	11	23.545
54069	1975	12	12.462
54069	1976	1	10.726
54069	1976	2	21.257
54069	1976	3	48.141
54069	1976	4	81.877
54069	1976	5	140.64
54069	1976	6	118.63
54069	1976	7	134.05
54069	1976	8	107.08
54069	1976	9	73.623
54069	1976	10	46.953
54069	1976	11	14.158
54069	1976	12	8.4253
54069	1977	1	5.4904
54069	1977	2	14.578
54069	1977	3	49.974
54069	1977	4	100.92
54069	1977	5	164.68
54069	1977	6	122.09
54069	1977	7	134.46
54069	1977	8	114.49
54069	1977	9	84.406
54069	1977	10	56.441
54069	1977	11	19.821
54069	1977	12	6.5109
54069	1978	1	6.898
54069	1978	2	9.6029
54069	1978	3	46.201
54069	1978	4	95.929
54069	1978	5	136.75
54069	1978	6	147.93
54069	1978	7	139.06
54069	1978	8	104.39
54069	1978	9	94.101
54069	1978	10	45.922
54069	1978	11	29.211
54069	1978	12	11.54
54069	1979	1	11.73
54069	1979	2	16.192
54069	1979	3	40.243
54069	1979	4	65.431
54069	1979	5	156.49
54069	1979	6	132.72
54069	1979	7	118.03
54069	1979	8	104.39
54069	1979	9	73.689
54069	1979	10	51.181
54069	1979	11	20.241
54069	1979	12	16.185
54069	1980	1	8.2871
54069	1980	2	15.329
54069	1980	3	53.407
54069	1980	4	73.038
54069	1980	5	143.28
54069	1980	6	141.33
54069	1980	7	123.05
54069	1980	8	106.79
54069	1980	9	80.612
54069	1980	10	38.112
54069	1980	11	20.195
54069	1980	12	10.599
54069	1981	1	6.6644
54069	1981	2	13.154
54069	1981	3	44.098
54069	1981	4	100.91
54069	1981	5	127.59
54069	1981	6	135.2
54069	1981	7	115.36
54069	1981	8	93.071
54069	1981	9	80.917
54069	1981	10	51.879
54069	1981	11	17.226
54069	1981	12	16.4
54069	1982	1	11.424
54069	1982	2	18.987
54069	1982	3	48.124
54069	1982	4	108.53
54069	1982	5	133.89
54069	1982	6	171.61
54069	1982	7	151.86
54069	1982	8	114.05
54069	1982	9	96.033
54069	1982	10	66.084
54069	1982	11	25.797
54069	1982	12	12.875
54069	1983	1	12.02
54069	1983	2	14.818
54069	1983	3	56.203
54069	1983	4	124.98
54069	1983	5	138.6
54069	1983	6	117.41
54069	1983	7	114.11
54069	1983	8	112.51
54069	1983	9	74.696
54069	1983	10	53.22
54069	1983	11	26.098
54069	1983	12	11.872
54069	1984	1	7.7988
54069	1984	2	16.453
54069	1984	3	36.144
54069	1984	4	92.999
54069	1984	5	141.84
54069	1984	6	143.04
54069	1984	7	130.52
54069	1984	8	102.1
54069	1984	9	78.169
54069	1984	10	47.656
54069	1984	11	32.143
54069	1984	12	12.586
54069	1985	1	7.4134
54069	1985	2	12.708
54069	1985	3	50.879
54069	1985	4	87.294
54069	1985	5	155.11
54069	1985	6	135.46
54069	1985	7	97.273
54069	1985	8	98.14
54069	1985	9	76.788
54069	1985	10	54.998
54069	1985	11	19.654
54069	1985	12	7.652
54069	1986	1	7.4939
54069	1986	2	12.261
54069	1986	3	39.673
54069	1986	4	82.842
54069	1986	5	139.56
54069	1986	6	128.62
54069	1986	7	105.85
54069	1986	8	101.49
54069	1986	9	65.68
54069	1986	10	45.666
54069	1986	11	23.496
54069	1986	12	10.037
54069	1987	1	7.7043
54069	1987	2	14.4
54069	1987	3	36.235
54069	1987	4	98.519
54069	1987	5	139.23
54069	1987	6	135.75
54069	1987	7	122.59
54069	1987	8	99.853
54069	1987	9	73.642
54069	1987	10	51.66
54069	1987	11	18.495
54069	1987	12	12.933
54069	1988	1	13.305
54069	1988	2	14.135
54069	1988	3	52.833
54069	1988	4	80.642
54069	1988	5	122.73
54069	1988	6	148.16
54069	1988	7	120.87
54069	1988	8	103.43
54069	1988	9	65.733
54069	1988	10	47.011
54069	1988	11	28.529
54069	1988	12	7.1865
54069	1989	1	8.0078
54069	1989	2	15.263
54069	1989	3	51.772
54069	1989	4	108.02
54069	1989	5	137.17
54069	1989	6	131.65
54069	1989	7	124.11
54069	1989	8	122.13
54069	1989	9	66.703
54069	1989	10	56.727
54069	1989	11	25.096
54069	1989	12	11.582
54069	1990	1	8.2076
54069	1990	2	14.627
54069	1990	3	52.631
54069	1990	4	84.466
54069	1990	5	115.79
54069	1990	6	128.38
54069	1990	7	118.94
54069	1990	8	103.6
54069	1990	9	75.694
54069	1990	10	63.749
54069	1990	11	26.743
54069	1990	12	15.402
54069	1991	1	6.945
54069	1991	2	13.818
54069	1991	3	39.151
54069	1991	4	85.356
54069	1991	5	114.68
54069	1991	6	119.75
54069	1991	7	108.42
54069	1991	8	118.97
54069	1991	9	71.966
54069	1991	10	45.67
54069	1991	11	26.853
54069	1991	12	11.306
54069	1992	1	9.4261
54069	1992	2	22.843
54069	1992	3	49.821
54069	1992	4	82.579
54069	1992	5	105.49
54069	1992	6	114.15
54069	1992	7	131.54
54069	1992	8	99.721
54069	1992	9	71.905
54069	1992	10	38.467
54069	1992	11	19.089
54069	1992	12	5.263
54069	1993	1	5.5465
54069	1993	2	13.889
54069	1993	3	47.942
54069	1993	4	87.61
54069	1993	5	139.84
54069	1993	6	111.66
54069	1993	7	119.42
54069	1993	8	107.02
54069	1993	9	77.142
54069	1993	10	48.37
54069	1993	11	16.25
54069	1993	12	8.6224
54069	1994	1	7.0183
54069	1994	2	14.088
54069	1994	3	40.15
54069	1994	4	110.68
54069	1994	5	126.17
54069	1994	6	153.98
54069	1994	7	130.74
54069	1994	8	103.96
54069	1994	9	69.109
54069	1994	10	42.266
54069	1994	11	31.558
54069	1994	12	9.0325
54069	1995	1	11.882
54069	1995	2	16.47
54069	1995	3	46.799
54069	1995	4	100.1
54069	1995	5	110.14
54069	1995	6	144.35
54069	1995	7	116.68
54069	1995	8	101.85
54069	1995	9	78.252
54069	1995	10	44.332
54069	1995	11	26.39
54069	1995	12	8.3215
54069	1996	1	12.234
54069	1996	2	27.081
54069	1996	3	51.824
54069	1996	4	95.486
54069	1996	5	128.89
54069	1996	6	155.95
54069	1996	7	109.74
54069	1996	8	104.77
54069	1996	9	78.425
54069	1996	10	51.808
54069	1996	11	19.627
54069	1996	12	10.684
54069	1997	1	9.0685
54069	1997	2	17.603
54069	1997	3	54.699
54069	1997	4	97.995
54069	1997	5	122.83
54069	1997	6	151.76
54069	1997	7	144.18
54069	1997	8	104.75
54069	1997	9	75.779
54069	1997	10	47.273
54069	1997	11	24.77
54069	1997	12	15.992
54069	1998	1	7.9846
54069	1998	2	23.151
54069	1998	3	61.216
54069	1998	4	104.04
54069	1998	5	141.34
54069	1998	6	140.62
54069	1998	7	103.73
54069	1998	8	92.712
54069	1998	9	75.779
54069	1998	10	51.735
54069	1998	11	16.314
54069	1998	12	11.232
54069	1999	1	14.386
54069	1999	2	24.639
54069	1999	3	36.52
54069	1999	4	84.011
54069	1999	5	131.97
54069	1999	6	126.68
54069	1999	7	133.15
54069	1999	8	109.5
54069	1999	9	80.234
54069	1999	10	58.592
54069	1999	11	22.062
54069	1999	12	9.7363
54069	2000	1	5.9524
54069	2000	2	11.687
54069	2000	3	49.393
54069	2000	4	79.204
54069	2000	5	125.78
54069	2000	6	149.02
54069	2000	7	139.63
54069	2000	8	101.2
54069	2000	9	81.041
54069	2000	10	56.437
54069	2000	11	26.659
54069	2000	12	7.5663
54069	2001	1	6.1749
54069	2001	2	13.33
54069	2001	3	42.051
54069	2001	4	118.86
54069	2001	5	158.14
54069	2001	6	156.14
54069	2001	7	138.87
54069	2001	8	103.7
54069	2001	9	86.806
54069	2001	10	52.977
54069	2001	11	29.21
54069	2001	12	11.948
54069	2002	1	11.444
54069	2002	2	31.139
54069	2002	3	72.859
54069	2002	4	95.385
54069	2002	5	153
54069	2002	6	136.45
54069	2002	7	136.23
54069	2002	8	102.98
54069	2002	9	89.048
54069	2002	10	42.397
54069	2002	11	16.835
54069	2002	12	8.9195
54069	2003	1	9.6798
54069	2003	2	21.823
54069	2003	3	51.915
54069	2003	4	113.63
54069	2003	5	142.78
54069	2003	6	125.6
54069	2003	7	119.05
54069	2003	8	106.7
54069	2003	9	77.129
54069	2003	10	48.041
54069	2003	11	23.695
54069	2003	12	10.879
54069	2004	1	9.997
54069	2004	2	21.37
54069	2004	3	60.728
54069	2004	4	107.98
54069	2004	5	145.59
54069	2004	6	158.85
54069	2004	7	112.04
54069	2004	8	114.96
54069	2004	9	85.869
54069	2004	10	58.282
54069	2004	11	19.839
54069	2004	12	8.4199
54069	2005	1	7.5526
54069	2005	2	10.626
54069	2005	3	49.415
54069	2005	4	93.751
54069	2005	5	127.12
54069	2005	6	117.4
54069	2005	7	108.31
54069	2005	8	99.694
54069	2005	9	83.744
54069	2005	10	61.419
54069	2005	11	31.864
54069	2005	12	6.9168
54069	2006	1	7.5063
54069	2006	2	21
54069	2006	3	51.059
54069	2006	4	80.77
54069	2006	5	138.41
54069	2006	6	118.26
54069	2006	7	136.8
54069	2006	8	109.24
54069	2006	9	80.349
54069	2006	10	50.336
54069	2006	11	23.767
54069	2006	12	13.366
54069	2007	1	12.429
54069	2007	2	27.578
54069	2007	3	44.211
54069	2007	4	90.464
54069	2007	5	125.2
54069	2007	6	172.42
54069	2007	7	131.61
54069	2007	8	119.54
54069	2007	9	78.39
54069	2007	10	55.234
54069	2007	11	24.245
54069	2007	12	10.391
54069	2008	1	9.4923
54069	2008	2	23.666
54069	2008	3	58.669
54069	2008	4	116.4
54069	2008	5	118.39
54069	2008	6	133.83
54069	2008	7	115.86
54069	2008	8	110.2
54069	2008	9	87.64
54069	2008	10	55.067
54069	2008	11	23.903
54069	2008	12	19.262
54069	2009	1	10.557
54069	2009	2	21.746
54069	2009	3	47.459
54069	2009	4	95.872
54069	2009	5	157.67
54069	2009	6	120.26
54069	2009	7	128.71
54069	2009	8	126.69
54069	2009	9	87.198
54069	2009	10	52.295
54069	2009	11	24.222
54069	2009	12	8.0397
54069	2010	1	10.409
54069	2010	2	14.762
54069	2010	3	33.011
54069	2010	4	68.822
54069	2010	5	113.34
54069	2010	6	163.31
54069	2010	7	113.66
54069	2010	8	106.6
54069	2010	9	84.514
54069	2010	10	49.716
54069	2010	11	22.749
54069	2010	12	8.9559
54069	2011	1	6.7403
54069	2011	2	17.847
54069	2011	3	46.755
54069	2011	4	93.204
54069	2011	5	121.97
54069	2011	6	136.72
54069	2011	7	135.43
54069	2011	8	113.39
54069	2011	9	87.977
54069	2011	10	58.587
54069	2011	11	21.965
54069	2011	12	10.947
54069	2012	1	8.9962
54069	2012	2	22.079
54069	2012	3	42.473
54069	2012	4	93.149
54069	2012	5	140.06
54069	2012	6	123.53
54069	2012	7	125.46
54069	2012	8	113.75
54069	2012	9	76.597
54069	2012	10	47.086
54069	2012	11	14.127
54069	2012	12	6.9284
54069	2013	1	6.9267
54069	2013	2	14.272
54069	2013	3	37.319
54069	2013	4	68.729
54069	2013	5	150.6
54069	2013	6	130.79
54069	2013	7	127.77
54069	2013	8	107.84
54069	2013	9	87.915
54069	2013	10	48.333
54069	2013	11	25.275
54069	2013	12	9.3244
54069	2014	1	12.153
54069	2014	2	15.268
54069	2014	3	50.86
54069	2014	4	104.86
54069	2014	5	108.7
54069	2014	6	137.3
54069	2014	7	135.89
54069	2014	8	116.14
54069	2014	9	80.988
54069	2014	10	56.102
54069	2014	11	33.013
54069	2014	12	9.1548

## Sheet: Monthly precipitation 
stationID	YEAR	MONTH	DATA
54069	1970	1	4.9
54069	1970	2	9.1
54069	1970	3	2.3
54069	1970	4	11.8
54069	1970	5	44.6
54069	1970	6	18.2
54069	1970	7	416.7
54069	1970	8	40.6
54069	1970	9	68.4
54069	1970	10	44.4
54069	1970	11	15.5
54069	1970	12	2.5
54069	1971	1	3.2
54069	1971	2	13.8
54069	1971	3	0.8
54069	1971	4	9
54069	1971	5	54.7
54069	1971	6	117.2
54069	1971	7	214.9
54069	1971	8	86.6
54069	1971	9	121.5
54069	1971	10	48
54069	1971	11	4.2
54069	1971	12	3.8
54069	1972	1	4.4
54069	1972	2	9.6
54069	1972	3	4.6
54069	1972	4	11.6
54069	1972	5	62.7
54069	1972	6	73.9
54069	1972	7	62.8
54069	1972	8	110.2
54069	1972	9	35.2
54069	1972	10	82.3
54069	1972	11	18.2
54069	1972	12	1.7
54069	1973	1	2.4
54069	1973	2	5.1
54069	1973	3	30.3
54069	1973	4	17.1
54069	1973	5	82.1
54069	1973	6	113.4
54069	1973	7	212.9
54069	1973	8	117.7
54069	1973	9	6.2
54069	1973	10	29.3
54069	1973	11	7
54069	1973	12	1.3
54069	1974	1	1.7
54069	1974	2	3.5
54069	1974	3	7.1
54069	1974	4	25.7
54069	1974	5	42.9
54069	1974	6	140.8
54069	1974	7	155.1
54069	1974	8	149
54069	1974	9	122
54069	1974	10	84.5
54069	1974	11	3.3
54069	1974	12	0.3
54069	1975	1	4.4
54069	1975	2	1.9
54069	1975	3	7.1
54069	1975	4	4.7
54069	1975	5	44.4
54069	1975	6	84.6
54069	1975	7	189.9
54069	1975	8	61
54069	1975	9	74.1
54069	1975	10	21
54069	1975	11	4.1
54069	1975	12	1.1
54069	1976	1	6.9
54069	1976	2	6.8
54069	1976	3	22.3
54069	1976	4	32
54069	1976	5	88.1
54069	1976	6	111.3
54069	1976	7	91.9
54069	1976	8	77.3
54069	1976	9	28.1
54069	1976	10	15
54069	1976	11	19.6
54069	1976	12	2.5
54069	1977	1	1.8
54069	1977	2	1.5
54069	1977	3	5.1
54069	1977	4	10.3
54069	1977	5	79.5
54069	1977	6	157.6
54069	1977	7	152.2
54069	1977	8	82.9
54069	1977	9	29.4
54069	1977	10	55.2
54069	1977	11	12.1
54069	1977	12	16.7
54069	1978	1	0.9
54069	1978	2	1.3
54069	1978	3	4
54069	1978	4	46
54069	1978	5	26.2
54069	1978	6	109.4
54069	1978	7	100.5
54069	1978	8	129.6
54069	1978	9	22
54069	1978	10	24.2
54069	1978	11	1.7
54069	1978	12	12.3
54069	1979	1	1.4
54069	1979	2	9.2
54069	1979	3	10.7
54069	1979	4	41.3
54069	1979	5	19.3
54069	1979	6	63
54069	1979	7	131.9
54069	1979	8	37.9
54069	1979	9	62.9
54069	1979	10	3.9
54069	1979	11	6.4
54069	1979	12	11.5
54069	1980	1	5.5
54069	1980	2	7.4
54069	1980	3	1.5
54069	1980	4	41.1
54069	1980	5	84
54069	1980	6	151.1
54069	1980	7	100.4
54069	1980	8	96.5
54069	1980	9	60.3
54069	1980	10	79.4
54069	1980	11	4.8
54069	1980	12	5.8
54069	1981	1	0.8
54069	1981	2	3.8
54069	1981	3	27.4
54069	1981	4	5.9
54069	1981	5	45.7
54069	1981	6	159.9
54069	1981	7	225.6
54069	1981	8	175.5
54069	1981	9	18.1
54069	1981	10	36
54069	1981	11	12.2
54069	1981	12	0
54069	1982	1	7.8
54069	1982	2	8.9
54069	1982	3	30.3
54069	1982	4	11
54069	1982	5	37.2
54069	1982	6	21.7
54069	1982	7	73.4
54069	1982	8	99.1
54069	1982	9	17.8
54069	1982	10	16.8
54069	1982	11	6
54069	1982	12	5.8
54069	1983	1	0.2
54069	1983	2	5.4
54069	1983	3	4.5
54069	1983	4	43.9
54069	1983	5	74
54069	1983	6	172.7
54069	1983	7	211.2
54069	1983	8	120.2
54069	1983	9	43.8
54069	1983	10	9
54069	1983	11	9.9
54069	1983	12	0.8
54069	1984	1	2.6
54069	1984	2	2.9
54069	1984	3	4.9
54069	1984	4	17.9
54069	1984	5	32.3
54069	1984	6	53.8
54069	1984	7	108.9
54069	1984	8	186
54069	1984	9	30.8
54069	1984	10	36.2
54069	1984	11	2.5
54069	1984	12	0.6
54069	1985	1	3.5
54069	1985	2	5.2
54069	1985	3	14.8
54069	1985	4	30.6
54069	1985	5	18.4
54069	1985	6	153.9
54069	1985	7	236.9
54069	1985	8	308
54069	1985	9	15.8
54069	1985	10	22.9
54069	1985	11	17.3
54069	1985	12	5.7
54069	1986	1	4.9
54069	1986	2	1.6
54069	1986	3	24.3
54069	1986	4	36.3
54069	1986	5	24.6
54069	1986	6	150.8
54069	1986	7	245
54069	1986	8	117.8
54069	1986	9	44.3
54069	1986	10	8.4
54069	1986	11	5.4
54069	1986	12	4.9
54069	1987	1	6.8
54069	1987	2	3.5
54069	1987	3	20.1
54069	1987	4	1.4
54069	1987	5	62.8
54069	1987	6	140
54069	1987	7	203
54069	1987	8	107
54069	1987	9	107.8
54069	1987	10	12.2
54069	1987	11	13.1
54069	1987	12	1.8
54069	1988	1	5
54069	1988	2	4.9
54069	1988	3	6.2
54069	1988	4	31.1
54069	1988	5	45.3
54069	1988	6	69.5
54069	1988	7	116
54069	1988	8	92.7
54069	1988	9	63.9
54069	1988	10	11.2
54069	1988	11	11.5
54069	1988	12	4
54069	1989	1	7
54069	1989	2	21.7
54069	1989	3	5.6
54069	1989	4	12.9
54069	1989	5	34
54069	1989	6	85.7
54069	1989	7	205.5
54069	1989	8	59.8
54069	1989	9	77.4
54069	1989	10	16.2
54069	1989	11	5.8
54069	1989	12	6.3
54069	1990	1	1.3
54069	1990	2	14.1
54069	1990	3	13.6
54069	1990	4	48.2
54069	1990	5	85.4
54069	1990	6	87
54069	1990	7	152.2
54069	1990	8	71.8
54069	1990	9	53.5
54069	1990	10	12.3
54069	1990	11	8.1
54069	1990	12	15
54069	1991	1	7.2
54069	1991	2	2.5
54069	1991	3	13.9
54069	1991	4	42.9
54069	1991	5	30.5
54069	1991	6	123.9
54069	1991	7	205
54069	1991	8	37
54069	1991	9	111.3
54069	1991	10	24.5
54069	1991	11	14.4
54069	1991	12	3.3
54069	1992	1	1.1
54069	1992	2	4.3
54069	1992	3	9.7
54069	1992	4	33
54069	1992	5	40.1
54069	1992	6	48.1
54069	1992	7	120.3
54069	1992	8	69.5
54069	1992	9	29.4
54069	1992	10	25.9
54069	1992	11	16.3
54069	1992	12	6.6
54069	1993	1	1.3
54069	1993	2	6.6
54069	1993	3	2.6
54069	1993	4	12.7
54069	1993	5	34.7
54069	1993	6	79.4
54069	1993	7	96
54069	1993	8	100.3
54069	1993	9	70.3
54069	1993	10	14.6
54069	1993	11	17.6
54069	1993	12	10.3
54069	1994	1	7.8
54069	1994	2	0.3
54069	1994	3	13.3
54069	1994	4	2.9
54069	1994	5	61.1
54069	1994	6	78.2
54069	1994	7	221.8
54069	1994	8	162.4
54069	1994	9	88.5
54069	1994	10	21.5
54069	1994	11	13.7
54069	1994	12	7.5
54069	1995	1	3
54069	1995	2	0.3
54069	1995	3	5.9
54069	1995	4	12.6
54069	1995	5	103.7
54069	1995	6	28.5
54069	1995	7	216
54069	1995	8	135.9
54069	1995	9	26
54069	1995	10	37.7
54069	1995	11	1.3
54069	1995	12	4.6
54069	1996	1	1.8
54069	1996	2	1.5
54069	1996	3	24.2
54069	1996	4	17.6
54069	1996	5	63.4
54069	1996	6	67.1
54069	1996	7	117
54069	1996	8	70.5
54069	1996	9	20.2
54069	1996	10	21.6
54069	1996	11	39.2
54069	1996	12	5.1
54069	1997	1	10.2
54069	1997	2	5.2
54069	1997	3	3.6
54069	1997	4	3.6
54069	1997	5	80.9
54069	1997	6	50.3
54069	1997	7	111.8
54069	1997	8	268.3
54069	1997	9	68.1
54069	1997	10	8.4
54069	1997	11	5.2
54069	1997	12	1.1
54069	1998	1	4
54069	1998	2	2.5
54069	1998	3	10.8
54069	1998	4	11.4
54069	1998	5	61.5
54069	1998	6	163.1
54069	1998	7	335.1
54069	1998	8	123.7
54069	1998	9	42.8
54069	1998	10	24.3
54069	1998	11	19.4
54069	1998	12	8.7
54069	1999	1	0.8
54069	1999	2	3.3
54069	1999	3	30.7
54069	1999	4	32.5
54069	1999	5	27.7
54069	1999	6	172.3
54069	1999	7	54.4
54069	1999	8	149.4
54069	1999	9	10.8
54069	1999	10	15.6
54069	1999	11	11.4
54069	1999	12	5.3
54069	2000	1	18.6
54069	2000	2	0.8
54069	2000	3	6.7
54069	2000	4	25.1
54069	2000	5	49.5
54069	2000	6	55
54069	2000	7	74.7
54069	2000	8	128.4
54069	2000	9	16.3
54069	2000	10	17.3
54069	2000	11	20.9
54069	2000	12	17.7
54069	2001	1	6.2
54069	2001	2	2
54069	2001	3	3.5
54069	2001	4	1.2
54069	2001	5	42
54069	2001	6	76.8
54069	2001	7	102.9
54069	2001	8	121.6
54069	2001	9	26.4
54069	2001	10	15
54069	2001	11	5.1
54069	2001	12	1.6
54069	2002	1	6.2
54069	2002	2	0.4
54069	2002	3	9.5
54069	2002	4	55.8
54069	2002	5	20.7
54069	2002	6	137.7
54069	2002	7	139.3
54069	2002	8	64.7
54069	2002	9	14.9
54069	2002	10	42.4
54069	2002	11	5.8
54069	2002	12	4.4
54069	2003	1	4.1
54069	2003	2	1.6
54069	2003	3	2
54069	2003	4	3.9
54069	2003	5	27.4
54069	2003	6	130.7
54069	2003	7	149.1
54069	2003	8	104.2
54069	2003	9	23.9
54069	2003	10	42.7
54069	2003	11	16
54069	2003	12	1.4
54069	2004	1	0.6
54069	2004	2	9.7
54069	2004	3	7.2
54069	2004	4	1.5
54069	2004	5	62.2
54069	2004	6	41.5
54069	2004	7	202.3
54069	2004	8	80
54069	2004	9	28.2
54069	2004	10	11.8
54069	2004	11	31.7
54069	2004	12	15.7
54069	2005	1	4.4
54069	2005	2	1.1
54069	2005	3	2.9
54069	2005	4	53.3
54069	2005	5	42.6
54069	2005	6	127
54069	2005	7	185.9
54069	2005	8	158.9
54069	2005	9	59.7
54069	2005	10	18.9
54069	2005	11	3
54069	2005	12	7.8
54069	2006	1	7.2
54069	2006	2	3.3
54069	2006	3	8.7
54069	2006	4	18.5
54069	2006	5	28.5
54069	2006	6	132.5
54069	2006	7	131.7
54069	2006	8	191.1
54069	2006	9	47.9
54069	2006	10	56.9
54069	2006	11	10.5
54069	2006	12	0.2
54069	2007	1	5.2
54069	2007	2	3.6
54069	2007	3	21.5
54069	2007	4	10.6
54069	2007	5	52
54069	2007	6	18.2
54069	2007	7	126.3
54069	2007	8	80.7
54069	2007	9	27.9
54069	2007	10	8.7
54069	2007	11	6
54069	2007	12	8.6
54069	2008	1	0
54069	2008	2	0
54069	2008	3	27.6
54069	2008	4	16
54069	2008	5	75.8
54069	2008	6	123.7
54069	2008	7	208.7
54069	2008	8	91
54069	2008	9	39.2
54069	2008	10	12.8
54069	2008	11	11.6
54069	2008	12	2.8
54069	2009	1	4.3
54069	2009	2	8
54069	2009	3	3.1
54069	2009	4	44.6
54069	2009	5	19.5
54069	2009	6	128.2
54069	2009	7	119.1
54069	2009	8	80
54069	2009	9	12.4
54069	2009	10	21.4
54069	2009	11	12.1
54069	2009	12	12.4
54069	2010	1	6.7
54069	2010	2	11
54069	2010	3	29.6
54069	2010	4	41.9
54069	2010	5	113
54069	2010	6	13.8
54069	2010	7	177.9
54069	2010	8	173.3
54069	2010	9	10.4
54069	2010	10	32
54069	2010	11	40.7
54069	2010	12	16.5
54069	2011	1	0.9
54069	2011	2	3.6
54069	2011	3	0.3
54069	2011	4	17.3
54069	2011	5	77
54069	2011	6	71.1
54069	2011	7	96.8
54069	2011	8	120.9
54069	2011	9	7.4
54069	2011	10	21.8
54069	2011	11	7.3
54069	2011	12	0.3
54069	2012	1	0.4
54069	2012	2	10.4
54069	2012	3	24.3
54069	2012	4	56.3
54069	2012	5	45.5
54069	2012	6	200.4
54069	2012	7	166.4
54069	2012	8	170.2
54069	2012	9	71.2
54069	2012	10	23.4
54069	2012	11	36.3
54069	2012	12	9
54069	2013	1	5.4
54069	2013	2	20.3
54069	2013	3	8.2
54069	2013	4	35.8
54069	2013	5	45.2
54069	2013	6	101.8
54069	2013	7	242.7
54069	2013	8	134.2
54069	2013	9	29.4
54069	2013	10	46
54069	2013	11	30.7
54069	2013	12	5.2
54069	2014	1	2.4
54069	2014	2	0.9
54069	2014	3	23.6
54069	2014	4	8.4
54069	2014	5	97.8
54069	2014	6	110.9
54069	2014	7	100.3
54069	2014	8	54.2
54069	2014	9	33.6
54069	2014	10	4.1
54069	2014	11	6.4
54069	2014	12	5
