# Supplementary material for: Spatial and temporal characteristics of drought and its correlation with climate indices in Northeast China
Source: PLoS One. 2021 Nov 18;16(11):e0259774. doi: 10.1371/journal.pone.0259774 (PMC8601439; doi:10.1371/journal.pone.0259774)
Supplement: S1 File — (ZIP) [file pone.0259774.s001.zip › Raw data(Including precipitation and evapotranspiration data of each station)/54072.xlsx]

## Sheet: Monthly evapotranspiration 
stationID	YEAR	MONTH	DATA
54072	1970	1	4.5889
54072	1970	2	11.685
54072	1970	3	31.321
54072	1970	4	109.35
54072	1970	5	147.21
54072	1970	6	174.79
54072	1970	7	115.43
54072	1970	8	121.92
54072	1970	9	85.373
54072	1970	10	67.298
54072	1970	11	23.228
54072	1970	12	12.893
54072	1971	1	10.854
54072	1971	2	10.192
54072	1971	3	46.432
54072	1971	4	132.99
54072	1971	5	128.57
54072	1971	6	131.08
54072	1971	7	116.49
54072	1971	8	104.82
54072	1971	9	67.191
54072	1971	10	48.874
54072	1971	11	22.975
54072	1971	12	12.116
54072	1972	1	9.851
54072	1972	2	11.771
54072	1972	3	51.991
54072	1972	4	109
54072	1972	5	147.44
54072	1972	6	136.48
54072	1972	7	153.78
54072	1972	8	113.48
54072	1972	9	65.344
54072	1972	10	38.356
54072	1972	11	16.904
54072	1972	12	9.0396
54072	1973	1	7.9848
54072	1973	2	15.275
54072	1973	3	33.269
54072	1973	4	90.476
54072	1973	5	131.5
54072	1973	6	130.75
54072	1973	7	125.87
54072	1973	8	97.38
54072	1973	9	84.965
54072	1973	10	50.303
54072	1973	11	24.92
54072	1973	12	11.334
54072	1974	1	8.142
54072	1974	2	13.574
54072	1974	3	33.684
54072	1974	4	79.982
54072	1974	5	161.29
54072	1974	6	101.39
54072	1974	7	145.08
54072	1974	8	107.83
54072	1974	9	70.959
54072	1974	10	42.434
54072	1974	11	21.014
54072	1974	12	9.5709
54072	1975	1	9.626
54072	1975	2	16.421
54072	1975	3	49.374
54072	1975	4	119.56
54072	1975	5	138.16
54072	1975	6	138.67
54072	1975	7	113.15
54072	1975	8	120.44
54072	1975	9	91.414
54072	1975	10	51.567
54072	1975	11	24.275
54072	1975	12	11.092
54072	1976	1	10.5
54072	1976	2	19.382
54072	1976	3	45.532
54072	1976	4	79.81
54072	1976	5	143.92
54072	1976	6	125.68
54072	1976	7	143.94
54072	1976	8	110.4
54072	1976	9	76.851
54072	1976	10	50.647
54072	1976	11	13.892
54072	1976	12	6.9385
54072	1977	1	5.0765
54072	1977	2	12.603
54072	1977	3	48.115
54072	1977	4	100.53
54072	1977	5	149.9
54072	1977	6	123.24
54072	1977	7	133.47
54072	1977	8	115.63
54072	1977	9	90.724
54072	1977	10	55.575
54072	1977	11	18.391
54072	1977	12	6.6539
54072	1978	1	6.5574
54072	1978	2	10.046
54072	1978	3	45.894
54072	1978	4	85.847
54072	1978	5	124.33
54072	1978	6	142.82
54072	1978	7	139.34
54072	1978	8	101.63
54072	1978	9	92.59
54072	1978	10	43.717
54072	1978	11	24.889
54072	1978	12	8.596
54072	1979	1	10.289
54072	1979	2	13.837
54072	1979	3	38.333
54072	1979	4	62.996
54072	1979	5	156.64
54072	1979	6	130.94
54072	1979	7	123.22
54072	1979	8	109.33
54072	1979	9	80.35
54072	1979	10	57.568
54072	1979	11	19.75
54072	1979	12	13.019
54072	1980	1	8.6208
54072	1980	2	15.49
54072	1980	3	64.645
54072	1980	4	75.162
54072	1980	5	169.27
54072	1980	6	145.63
54072	1980	7	129.39
54072	1980	8	109.67
54072	1980	9	88.337
54072	1980	10	42.323
54072	1980	11	19.445
54072	1980	12	9.2846
54072	1981	1	6.403
54072	1981	2	11.742
54072	1981	3	41.223
54072	1981	4	114.67
54072	1981	5	135.81
54072	1981	6	140.16
54072	1981	7	129.32
54072	1981	8	97.778
54072	1981	9	87.179
54072	1981	10	54.784
54072	1981	11	18.039
54072	1981	12	15.451
54072	1982	1	11.047
54072	1982	2	17.57
54072	1982	3	45.403
54072	1982	4	124.37
54072	1982	5	160.82
54072	1982	6	194.49
54072	1982	7	173.3
54072	1982	8	123.28
54072	1982	9	99.384
54072	1982	10	73.661
54072	1982	11	26.032
54072	1982	12	12.632
54072	1983	1	10.978
54072	1983	2	13.078
54072	1983	3	66.358
54072	1983	4	136.9
54072	1983	5	152.59
54072	1983	6	109.7
54072	1983	7	125.39
54072	1983	8	120.59
54072	1983	9	81.666
54072	1983	10	65.758
54072	1983	11	29.444
54072	1983	12	11.252
54072	1984	1	7.4074
54072	1984	2	15.541
54072	1984	3	29.686
54072	1984	4	93.455
54072	1984	5	158.7
54072	1984	6	150.01
54072	1984	7	132.26
54072	1984	8	104.82
54072	1984	9	79.356
54072	1984	10	48.565
54072	1984	11	35.589
54072	1984	12	12.814
54072	1985	1	7.126
54072	1985	2	9.9331
54072	1985	3	50.087
54072	1985	4	103.6
54072	1985	5	180.16
54072	1985	6	144.27
54072	1985	7	106.89
54072	1985	8	95.561
54072	1985	9	77.776
54072	1985	10	63.84
54072	1985	11	21.566
54072	1985	12	7.4278
54072	1986	1	7.3388
54072	1986	2	11.878
54072	1986	3	38.55
54072	1986	4	94.493
54072	1986	5	161.01
54072	1986	6	142.27
54072	1986	7	117.42
54072	1986	8	102.24
54072	1986	9	70.091
54072	1986	10	56.249
54072	1986	11	25.781
54072	1986	12	13.885
54072	1987	1	7.399
54072	1987	2	14.515
54072	1987	3	35.105
54072	1987	4	108.01
54072	1987	5	163.27
54072	1987	6	156.9
54072	1987	7	121.77
54072	1987	8	98.524
54072	1987	9	76.008
54072	1987	10	61.269
54072	1987	11	20.934
54072	1987	12	13.428
54072	1988	1	14.962
54072	1988	2	14.665
54072	1988	3	52.173
54072	1988	4	86.425
54072	1988	5	124.86
54072	1988	6	156.19
54072	1988	7	123.84
54072	1988	8	104.78
54072	1988	9	68.176
54072	1988	10	51.641
54072	1988	11	31.589
54072	1988	12	9.0295
54072	1989	1	9.7635
54072	1989	2	15.771
54072	1989	3	52.577
54072	1989	4	108.36
54072	1989	5	148.63
54072	1989	6	137.16
54072	1989	7	126.8
54072	1989	8	127.07
54072	1989	9	73.237
54072	1989	10	62.291
54072	1989	11	28.145
54072	1989	12	12.285
54072	1990	1	7.9355
54072	1990	2	14.912
54072	1990	3	60.306
54072	1990	4	93.22
54072	1990	5	124.92
54072	1990	6	136.41
54072	1990	7	121.05
54072	1990	8	102.97
54072	1990	9	76.386
54072	1990	10	72.393
54072	1990	11	29.182
54072	1990	12	16.846
54072	1991	1	6.9291
54072	1991	2	14.845
54072	1991	3	46.62
54072	1991	4	91.303
54072	1991	5	145.35
54072	1991	6	127.27
54072	1991	7	110
54072	1991	8	124.2
54072	1991	9	70.722
54072	1991	10	48.046
54072	1991	11	28.315
54072	1991	12	11.41
54072	1992	1	8.8204
54072	1992	2	20.066
54072	1992	3	57.311
54072	1992	4	90.475
54072	1992	5	125.43
54072	1992	6	118.5
54072	1992	7	135
54072	1992	8	103.24
54072	1992	9	73.743
54072	1992	10	47.234
54072	1992	11	22.201
54072	1992	12	8.2045
54072	1993	1	7.4426
54072	1993	2	15.906
54072	1993	3	58.545
54072	1993	4	102.74
54072	1993	5	173.45
54072	1993	6	109.59
54072	1993	7	129.5
54072	1993	8	105.85
54072	1993	9	78.839
54072	1993	10	53.634
54072	1993	11	17.351
54072	1993	12	6.7764
54072	1994	1	6.7781
54072	1994	2	13.401
54072	1994	3	37.727
54072	1994	4	115.84
54072	1994	5	130.37
54072	1994	6	156.96
54072	1994	7	126.49
54072	1994	8	110.59
54072	1994	9	71.602
54072	1994	10	47.176
54072	1994	11	31.024
54072	1994	12	8.4666
54072	1995	1	11.132
54072	1995	2	17.444
54072	1995	3	49.639
54072	1995	4	105.26
54072	1995	5	120.37
54072	1995	6	157.86
54072	1995	7	125.06
54072	1995	8	112.72
54072	1995	9	86.026
54072	1995	10	48.323
54072	1995	11	26.552
54072	1995	12	10.922
54072	1996	1	16.192
54072	1996	2	31.59
54072	1996	3	52.473
54072	1996	4	105.34
54072	1996	5	142.71
54072	1996	6	158.29
54072	1996	7	119.91
54072	1996	8	101.36
54072	1996	9	77.636
54072	1996	10	50.37
54072	1996	11	18.628
54072	1996	12	10.806
54072	1997	1	8.9339
54072	1997	2	16.759
54072	1997	3	54.675
54072	1997	4	104.41
54072	1997	5	124.64
54072	1997	6	160.04
54072	1997	7	155.55
54072	1997	8	113.96
54072	1997	9	85.353
54072	1997	10	53.146
54072	1997	11	27.567
54072	1997	12	15.133
54072	1998	1	7.6204
54072	1998	2	25.538
54072	1998	3	65.897
54072	1998	4	123.89
54072	1998	5	155.74
54072	1998	6	137.52
54072	1998	7	127.12
54072	1998	8	98.283
54072	1998	9	79.697
54072	1998	10	59.499
54072	1998	11	13.735
54072	1998	12	10.637
54072	1999	1	14.235
54072	1999	2	25.503
54072	1999	3	33.646
54072	1999	4	90.524
54072	1999	5	142.5
54072	1999	6	139.36
54072	1999	7	144.16
54072	1999	8	110.93
54072	1999	9	86.138
54072	1999	10	62.173
54072	1999	11	23.48
54072	1999	12	8.5689
54072	2000	1	4.9757
54072	2000	2	11.329
54072	2000	3	48.307
54072	2000	4	83.677
54072	2000	5	131.09
54072	2000	6	165.22
54072	2000	7	147.6
54072	2000	8	104.73
54072	2000	9	85.146
54072	2000	10	60.387
54072	2000	11	27.298
54072	2000	12	7.2142
54072	2001	1	5.9141
54072	2001	2	12.806
54072	2001	3	37.777
54072	2001	4	121.96
54072	2001	5	167.07
54072	2001	6	174.63
54072	2001	7	139.8
54072	2001	8	102.34
54072	2001	9	92.036
54072	2001	10	56.935
54072	2001	11	30.825
54072	2001	12	13.24
54072	2002	1	10.542
54072	2002	2	29.452
54072	2002	3	72.938
54072	2002	4	93.742
54072	2002	5	156.89
54072	2002	6	133.16
54072	2002	7	135.73
54072	2002	8	99.285
54072	2002	9	87.994
54072	2002	10	41.673
54072	2002	11	13.836
54072	2002	12	8.3153
54072	2003	1	8.7854
54072	2003	2	21.088
54072	2003	3	54.735
54072	2003	4	116.4
54072	2003	5	150.77
54072	2003	6	131.59
54072	2003	7	113.74
54072	2003	8	108.25
54072	2003	9	80.349
54072	2003	10	48.627
54072	2003	11	23.33
54072	2003	12	9.4772
54072	2004	1	8.3042
54072	2004	2	16.787
54072	2004	3	54.045
54072	2004	4	98.389
54072	2004	5	135.56
54072	2004	6	167.2
54072	2004	7	117.02
54072	2004	8	113.96
54072	2004	9	84.91
54072	2004	10	58.28
54072	2004	11	18.895
54072	2004	12	7.7926
54072	2005	1	7.7065
54072	2005	2	10.507
54072	2005	3	44.965
54072	2005	4	85.032
54072	2005	5	123.06
54072	2005	6	121.57
54072	2005	7	105.52
54072	2005	8	95.892
54072	2005	9	79.95
54072	2005	10	64.277
54072	2005	11	28.113
54072	2005	12	6.0098
54072	2006	1	7.5851
54072	2006	2	19.452
54072	2006	3	48.148
54072	2006	4	77.946
54072	2006	5	138.8
54072	2006	6	114.9
54072	2006	7	127.68
54072	2006	8	106.68
54072	2006	9	80.192
54072	2006	10	48.016
54072	2006	11	24.212
54072	2006	12	12.764
54072	2007	1	12.441
54072	2007	2	27.549
54072	2007	3	38.582
54072	2007	4	90.346
54072	2007	5	120.68
54072	2007	6	175.53
54072	2007	7	130.49
54072	2007	8	113.75
54072	2007	9	78.598
54072	2007	10	60.538
54072	2007	11	26.591
54072	2007	12	9.9328
54072	2008	1	7.5891
54072	2008	2	20.873
54072	2008	3	62.408
54072	2008	4	127.49
54072	2008	5	116.23
54072	2008	6	140.63
54072	2008	7	109.02
54072	2008	8	109.65
54072	2008	9	87.108
54072	2008	10	54.566
54072	2008	11	20.262
54072	2008	12	17.791
54072	2009	1	8.897
54072	2009	2	20.23
54072	2009	3	44.113
54072	2009	4	103.06
54072	2009	5	178.95
54072	2009	6	118.33
54072	2009	7	118.23
54072	2009	8	120.3
54072	2009	9	84.087
54072	2009	10	52.104
54072	2009	11	25.196
54072	2009	12	7.3219
54072	2010	1	9.634
54072	2010	2	12.258
54072	2010	3	26.454
54072	2010	4	65.741
54072	2010	5	117.06
54072	2010	6	178.47
54072	2010	7	106.11
54072	2010	8	97.443
54072	2010	9	87.026
54072	2010	10	52.627
54072	2010	11	22.361
54072	2010	12	7.8118
54072	2011	1	5.6677
54072	2011	2	16.115
54072	2011	3	42.962
54072	2011	4	95.955
54072	2011	5	124.96
54072	2011	6	144.17
54072	2011	7	134.08
54072	2011	8	109.53
54072	2011	9	91.667
54072	2011	10	62.087
54072	2011	11	24.333
54072	2011	12	12.078
54072	2012	1	9.3102
54072	2012	2	21.855
54072	2012	3	41.024
54072	2012	4	98.943
54072	2012	5	143.42
54072	2012	6	122.67
54072	2012	7	126.54
54072	2012	8	108.86
54072	2012	9	72.085
54072	2012	10	47.448
54072	2012	11	13.326
54072	2012	12	5.957
54072	2013	1	6.4885
54072	2013	2	12.063
54072	2013	3	33.502
54072	2013	4	68.471
54072	2013	5	160.29
54072	2013	6	139.15
54072	2013	7	124.71
54072	2013	8	110.27
54072	2013	9	90.06
54072	2013	10	51.022
54072	2013	11	26.121
54072	2013	12	8.2059
54072	2014	1	10.893
54072	2014	2	13.55
54072	2014	3	43.725
54072	2014	4	112.56
54072	2014	5	106.02
54072	2014	6	141.82
54072	2014	7	119.57
54072	2014	8	108.2
54072	2014	9	79.21
54072	2014	10	59.337
54072	2014	11	36.623
54072	2014	12	8.3362

## Sheet: Monthly precipitation 
stationID	YEAR	MONTH	DATA
54072	1970	1	2.2
54072	1970	2	3
54072	1970	3	3.4
54072	1970	4	9.9
54072	1970	5	60.1
54072	1970	6	19.4
54072	1970	7	138.9
54072	1970	8	36.9
54072	1970	9	71.8
54072	1970	10	19.4
54072	1970	11	8.4
54072	1970	12	0.9
54072	1971	1	3
54072	1971	2	9.3
54072	1971	3	4
54072	1971	4	10.7
54072	1971	5	79.9
54072	1971	6	116
54072	1971	7	198.5
54072	1971	8	109.5
54072	1971	9	116.9
54072	1971	10	37.2
54072	1971	11	4.3
54072	1971	12	5.5
54072	1972	1	3.1
54072	1972	2	4.3
54072	1972	3	5.8
54072	1972	4	4.4
54072	1972	5	49.2
54072	1972	6	58.3
54072	1972	7	60.1
54072	1972	8	175.9
54072	1972	9	27.7
54072	1972	10	82.3
54072	1972	11	6.7
54072	1972	12	1.6
54072	1973	1	1.1
54072	1973	2	4.3
54072	1973	3	20.3
54072	1973	4	17.3
54072	1973	5	55.7
54072	1973	6	74.9
54072	1973	7	224.8
54072	1973	8	140.5
54072	1973	9	27.9
54072	1973	10	34.1
54072	1973	11	5.1
54072	1973	12	3.7
54072	1974	1	0.7
54072	1974	2	8.6
54072	1974	3	8
54072	1974	4	21.9
54072	1974	5	21.4
54072	1974	6	234.4
54072	1974	7	55.6
54072	1974	8	85.3
54072	1974	9	142.5
54072	1974	10	43.7
54072	1974	11	3.1
54072	1974	12	0.1
54072	1975	1	1.3
54072	1975	2	0.4
54072	1975	3	5
54072	1975	4	6.1
54072	1975	5	44.3
54072	1975	6	110.6
54072	1975	7	197
54072	1975	8	83.8
54072	1975	9	73.9
54072	1975	10	20.5
54072	1975	11	3.1
54072	1975	12	2.5
54072	1976	1	3.3
54072	1976	2	8.8
54072	1976	3	25.9
54072	1976	4	52.8
54072	1976	5	74.7
54072	1976	6	127
54072	1976	7	96
54072	1976	8	65.2
54072	1976	9	57.9
54072	1976	10	28.2
54072	1976	11	15.4
54072	1976	12	5.2
54072	1977	1	0.8
54072	1977	2	1.3
54072	1977	3	7
54072	1977	4	9.4
54072	1977	5	95
54072	1977	6	169.7
54072	1977	7	181.7
54072	1977	8	91.5
54072	1977	9	18.1
54072	1977	10	64
54072	1977	11	16.5
54072	1977	12	16.4
54072	1978	1	2.2
54072	1978	2	4.4
54072	1978	3	4.9
54072	1978	4	64.7
54072	1978	5	21.3
54072	1978	6	52
54072	1978	7	76.3
54072	1978	8	83.7
54072	1978	9	15.9
54072	1978	10	27.1
54072	1978	11	4.7
54072	1978	12	11.1
54072	1979	1	3.3
54072	1979	2	15
54072	1979	3	11.8
54072	1979	4	52.2
54072	1979	5	19.3
54072	1979	6	68.7
54072	1979	7	127.6
54072	1979	8	94.7
54072	1979	9	57.3
54072	1979	10	7.4
54072	1979	11	14.1
54072	1979	12	10.4
54072	1980	1	8.1
54072	1980	2	4.6
54072	1980	3	0.7
54072	1980	4	83
54072	1980	5	50.7
54072	1980	6	96.8
54072	1980	7	104.4
54072	1980	8	80.4
54072	1980	9	92.5
54072	1980	10	64.6
54072	1980	11	3.9
54072	1980	12	6
54072	1981	1	1.1
54072	1981	2	1.7
54072	1981	3	29
54072	1981	4	3.2
54072	1981	5	80.1
54072	1981	6	128.3
54072	1981	7	124.4
54072	1981	8	145.7
54072	1981	9	20.7
54072	1981	10	43.3
54072	1981	11	9.4
54072	1981	12	0.6
54072	1982	1	6.5
54072	1982	2	7.9
54072	1982	3	22
54072	1982	4	18.3
54072	1982	5	17.9
54072	1982	6	20.1
54072	1982	7	85
54072	1982	8	124
54072	1982	9	59.6
54072	1982	10	20
54072	1982	11	6.4
54072	1982	12	9.7
54072	1983	1	1.3
54072	1983	2	4.5
54072	1983	3	1.6
54072	1983	4	39.9
54072	1983	5	36.1
54072	1983	6	179.3
54072	1983	7	107.3
54072	1983	8	97.2
54072	1983	9	72.9
54072	1983	10	7.5
54072	1983	11	14.6
54072	1983	12	2.5
54072	1984	1	2.7
54072	1984	2	4.6
54072	1984	3	22.2
54072	1984	4	10.5
54072	1984	5	42.9
54072	1984	6	101.6
54072	1984	7	159.2
54072	1984	8	283
54072	1984	9	89.1
54072	1984	10	37.3
54072	1984	11	2.8
54072	1984	12	1.2
54072	1985	1	6.8
54072	1985	2	9.2
54072	1985	3	6
54072	1985	4	18.2
54072	1985	5	18.6
54072	1985	6	110
54072	1985	7	154
54072	1985	8	382
54072	1985	9	26.9
54072	1985	10	10.9
54072	1985	11	15
54072	1985	12	5
54072	1986	1	2.3
54072	1986	2	3.4
54072	1986	3	19.1
54072	1986	4	19.5
54072	1986	5	23.3
54072	1986	6	115.5
54072	1986	7	255
54072	1986	8	110.5
54072	1986	9	118.3
54072	1986	10	9.5
54072	1986	11	6.9
54072	1986	12	6
54072	1987	1	8
54072	1987	2	3.5
54072	1987	3	13.4
54072	1987	4	5.4
54072	1987	5	34.2
54072	1987	6	62.4
54072	1987	7	204.5
54072	1987	8	119.4
54072	1987	9	110.4
54072	1987	10	23.5
54072	1987	11	21.2
54072	1987	12	3
54072	1988	1	8.5
54072	1988	2	6.5
54072	1988	3	8.4
54072	1988	4	46.7
54072	1988	5	66.2
54072	1988	6	90.7
54072	1988	7	302.6
54072	1988	8	164.7
54072	1988	9	63.4
54072	1988	10	12.4
54072	1988	11	10.1
54072	1988	12	8.1
54072	1989	1	5.1
54072	1989	2	14.7
54072	1989	3	3.8
54072	1989	4	2.9
54072	1989	5	39.1
54072	1989	6	73.9
54072	1989	7	77.9
54072	1989	8	19.4
54072	1989	9	60.3
54072	1989	10	21.3
54072	1989	11	3.8
54072	1989	12	5.9
54072	1990	1	2.7
54072	1990	2	13.4
54072	1990	3	15.3
54072	1990	4	29.2
54072	1990	5	60.1
54072	1990	6	79.4
54072	1990	7	134
54072	1990	8	157.2
54072	1990	9	48.4
54072	1990	10	17.7
54072	1990	11	9.1
54072	1990	12	6.3
54072	1991	1	6.4
54072	1991	2	2.7
54072	1991	3	8.6
54072	1991	4	66.8
54072	1991	5	63.9
54072	1991	6	134.2
54072	1991	7	299.5
54072	1991	8	28.3
54072	1991	9	88.5
54072	1991	10	21
54072	1991	11	13.4
54072	1991	12	4
54072	1992	1	1.7
54072	1992	2	6
54072	1992	3	7.8
54072	1992	4	36.8
54072	1992	5	48.6
54072	1992	6	100.7
54072	1992	7	179.9
54072	1992	8	107.8
54072	1992	9	61.7
54072	1992	10	16.7
54072	1992	11	13.6
54072	1992	12	6
54072	1993	1	1
54072	1993	2	7.1
54072	1993	3	0
54072	1993	4	9.6
54072	1993	5	18.8
54072	1993	6	110.9
54072	1993	7	90.8
54072	1993	8	115.2
54072	1993	9	63
54072	1993	10	41.3
54072	1993	11	14.8
54072	1993	12	9.1
54072	1994	1	5.4
54072	1994	2	1.1
54072	1994	3	12.1
54072	1994	4	0.7
54072	1994	5	63
54072	1994	6	106.9
54072	1994	7	251
54072	1994	8	185.4
54072	1994	9	87.1
54072	1994	10	24.4
54072	1994	11	11.3
54072	1994	12	6.2
54072	1995	1	2.1
54072	1995	2	0.1
54072	1995	3	7.7
54072	1995	4	10.3
54072	1995	5	69.6
54072	1995	6	38.4
54072	1995	7	218.1
54072	1995	8	87
54072	1995	9	37.4
54072	1995	10	70.2
54072	1995	11	2.3
54072	1995	12	3.6
54072	1996	1	1.1
54072	1996	2	1
54072	1996	3	30.9
54072	1996	4	22.7
54072	1996	5	90.9
54072	1996	6	108
54072	1996	7	153.7
54072	1996	8	60.3
54072	1996	9	34.7
54072	1996	10	31.1
54072	1996	11	42.2
54072	1996	12	2
54072	1997	1	6.8
54072	1997	2	6.8
54072	1997	3	4.2
54072	1997	4	4.6
54072	1997	5	52.3
54072	1997	6	45.1
54072	1997	7	60.4
54072	1997	8	118
54072	1997	9	34
54072	1997	10	12.8
54072	1997	11	4.3
54072	1997	12	2.5
54072	1998	1	4.5
54072	1998	2	2.1
54072	1998	3	12.6
54072	1998	4	6.3
54072	1998	5	69
54072	1998	6	141.2
54072	1998	7	81.6
54072	1998	8	146.3
54072	1998	9	76.2
54072	1998	10	23.6
54072	1998	11	24
54072	1998	12	7.8
54072	1999	1	2.2
54072	1999	2	2.4
54072	1999	3	34.1
54072	1999	4	10.1
54072	1999	5	34.9
54072	1999	6	113.9
54072	1999	7	40.2
54072	1999	8	154
54072	1999	9	8
54072	1999	10	25.2
54072	1999	11	11.7
54072	1999	12	6.6
54072	2000	1	15
54072	2000	2	2.1
54072	2000	3	9.9
54072	2000	4	26.1
54072	2000	5	26.6
54072	2000	6	36.9
54072	2000	7	135.5
54072	2000	8	107.2
54072	2000	9	19.8
54072	2000	10	45.1
54072	2000	11	15
54072	2000	12	19.9
54072	2001	1	7.3
54072	2001	2	1.9
54072	2001	3	8.8
54072	2001	4	1.6
54072	2001	5	33.1
54072	2001	6	72
54072	2001	7	111.6
54072	2001	8	115.5
54072	2001	9	34.7
54072	2001	10	16.1
54072	2001	11	4.9
54072	2001	12	2.5
54072	2002	1	9.1
54072	2002	2	0.2
54072	2002	3	2.2
54072	2002	4	45.6
54072	2002	5	37.5
54072	2002	6	110.8
54072	2002	7	263.9
54072	2002	8	172.1
54072	2002	9	23.8
54072	2002	10	34.7
54072	2002	11	13.1
54072	2002	12	4.2
54072	2003	1	3.6
54072	2003	2	3
54072	2003	3	3.3
54072	2003	4	7.3
54072	2003	5	34.9
54072	2003	6	191.8
54072	2003	7	201.7
54072	2003	8	128.6
54072	2003	9	68.6
54072	2003	10	47.5
54072	2003	11	18.9
54072	2003	12	5.4
54072	2004	1	1.9
54072	2004	2	14.4
54072	2004	3	9.4
54072	2004	4	2.1
54072	2004	5	50.8
54072	2004	6	26.1
54072	2004	7	126.2
54072	2004	8	134.9
54072	2004	9	40.3
54072	2004	10	13.6
54072	2004	11	39.7
54072	2004	12	24.2
54072	2005	1	9.8
54072	2005	2	2.5
54072	2005	3	1.7
54072	2005	4	83.2
54072	2005	5	37.8
54072	2005	6	170.7
54072	2005	7	192
54072	2005	8	168.7
54072	2005	9	60.3
54072	2005	10	24.1
54072	2005	11	7.4
54072	2005	12	12.6
54072	2006	1	5
54072	2006	2	2.9
54072	2006	3	8.2
54072	2006	4	24.1
54072	2006	5	21.9
54072	2006	6	111.9
54072	2006	7	64
54072	2006	8	77.4
54072	2006	9	62.2
54072	2006	10	24.1
54072	2006	11	15.1
54072	2006	12	1.3
54072	2007	1	4
54072	2007	2	5.9
54072	2007	3	32.4
54072	2007	4	20.1
54072	2007	5	68.2
54072	2007	6	12.7
54072	2007	7	71.3
54072	2007	8	53.2
54072	2007	9	25.3
54072	2007	10	7.8
54072	2007	11	4.6
54072	2007	12	12.1
54072	2008	1	0
54072	2008	2	0
54072	2008	3	13.9
54072	2008	4	15.6
54072	2008	5	79.8
54072	2008	6	49.3
54072	2008	7	143.3
54072	2008	8	68.7
54072	2008	9	39.6
54072	2008	10	13
54072	2008	11	28.4
54072	2008	12	14.2
54072	2009	1	13.5
54072	2009	2	4.2
54072	2009	3	11.4
54072	2009	4	50.1
54072	2009	5	25.4
54072	2009	6	95
54072	2009	7	95.1
54072	2009	8	76
54072	2009	9	39.2
54072	2009	10	23.6
54072	2009	11	13.3
54072	2009	12	13.2
54072	2010	1	3.1
54072	2010	2	12.9
54072	2010	3	35.3
54072	2010	4	46.3
54072	2010	5	100.2
54072	2010	6	18.4
54072	2010	7	215.8
54072	2010	8	93.4
54072	2010	9	8.4
54072	2010	10	29.6
54072	2010	11	33.8
54072	2010	12	21.9
54072	2011	1	3.7
54072	2011	2	5
54072	2011	3	1.1
54072	2011	4	35
54072	2011	5	59.6
54072	2011	6	64.2
54072	2011	7	126.3
54072	2011	8	92
54072	2011	9	11.6
54072	2011	10	25.3
54072	2011	11	9.2
54072	2011	12	0.5
54072	2012	1	0
54072	2012	2	4.1
54072	2012	3	24.7
54072	2012	4	43.6
54072	2012	5	45.2
54072	2012	6	112.2
54072	2012	7	168.2
54072	2012	8	163.5
54072	2012	9	75.2
54072	2012	10	22.7
54072	2012	11	38.1
54072	2012	12	13.2
54072	2013	1	5.5
54072	2013	2	14.8
54072	2013	3	8.2
54072	2013	4	19.6
54072	2013	5	61.9
54072	2013	6	132.4
54072	2013	7	200.6
54072	2013	8	118.8
54072	2013	9	26.4
54072	2013	10	60.1
54072	2013	11	38.6
54072	2013	12	7.3
54072	2014	1	3.1
54072	2014	2	2.5
54072	2014	3	17.1
54072	2014	4	6.7
54072	2014	5	137.2
54072	2014	6	65.3
54072	2014	7	114.9
54072	2014	8	58
54072	2014	9	43.1
54072	2014	10	14.6
54072	2014	11	5.5
54072	2014	12	12.8
