# Supplementary material for: Spatial and temporal characteristics of drought and its correlation with climate indices in Northeast China
Source: PLoS One. 2021 Nov 18;16(11):e0259774. doi: 10.1371/journal.pone.0259774 (PMC8601439; doi:10.1371/journal.pone.0259774)
Supplement: S1 File — (ZIP) [file pone.0259774.s001.zip › Raw data(Including precipitation and evapotranspiration data of each station)/54076.xlsx]

## Sheet: Monthly evapotranspiration 
stationID	YEAR	MONTH	DATA
54076	1970	1	5.9047
54076	1970	2	14.836
54076	1970	3	32.664
54076	1970	4	97.394
54076	1970	5	134.14
54076	1970	6	155.45
54076	1970	7	108.02
54076	1970	8	114.57
54076	1970	9	86.655
54076	1970	10	64.122
54076	1970	11	26.754
54076	1970	12	13.2
54076	1971	1	11.063
54076	1971	2	11.65
54076	1971	3	43.721
54076	1971	4	125.12
54076	1971	5	122.9
54076	1971	6	121.26
54076	1971	7	116.26
54076	1971	8	99.913
54076	1971	9	60.504
54076	1971	10	49.037
54076	1971	11	24.21
54076	1971	12	15.351
54076	1972	1	12.07
54076	1972	2	12.127
54076	1972	3	50.332
54076	1972	4	103.14
54076	1972	5	132.96
54076	1972	6	127.38
54076	1972	7	146.74
54076	1972	8	109.84
54076	1972	9	60.685
54076	1972	10	40.553
54076	1972	11	15.569
54076	1972	12	10.254
54076	1973	1	9.7008
54076	1973	2	15.199
54076	1973	3	31.755
54076	1973	4	85.17
54076	1973	5	124.47
54076	1973	6	130.66
54076	1973	7	127.51
54076	1973	8	95.235
54076	1973	9	79.576
54076	1973	10	53.056
54076	1973	11	28.53
54076	1973	12	12.09
54076	1974	1	8.4614
54076	1974	2	14.997
54076	1974	3	34.668
54076	1974	4	73.116
54076	1974	5	145.92
54076	1974	6	96.799
54076	1974	7	136.76
54076	1974	8	107.26
54076	1974	9	72.742
54076	1974	10	44.135
54076	1974	11	25.435
54076	1974	12	11.483
54076	1975	1	11.942
54076	1975	2	14.487
54076	1975	3	45.27
54076	1975	4	112.93
54076	1975	5	130.71
54076	1975	6	117.93
54076	1975	7	109.33
54076	1975	8	112.93
54076	1975	9	86.131
54076	1975	10	50.639
54076	1975	11	26.255
54076	1975	12	12.862
54076	1976	1	12.292
54076	1976	2	19.005
54076	1976	3	44.388
54076	1976	4	82.178
54076	1976	5	132.57
54076	1976	6	118.09
54076	1976	7	138.23
54076	1976	8	103.98
54076	1976	9	70.198
54076	1976	10	49.348
54076	1976	11	13.232
54076	1976	12	7.117
54076	1977	1	4.8092
54076	1977	2	11.739
54076	1977	3	43.59
54076	1977	4	87.359
54076	1977	5	148.53
54076	1977	6	117.91
54076	1977	7	132.5
54076	1977	8	112.6
54076	1977	9	90.832
54076	1977	10	56.631
54076	1977	11	19.231
54076	1977	12	8.6553
54076	1978	1	7.6172
54076	1978	2	9.437
54076	1978	3	46.161
54076	1978	4	86.132
54076	1978	5	125.1
54076	1978	6	143.81
54076	1978	7	135.05
54076	1978	8	103.25
54076	1978	9	98.673
54076	1978	10	48.594
54076	1978	11	24.303
54076	1978	12	12.756
54076	1979	1	13.274
54076	1979	2	15.872
54076	1979	3	37.268
54076	1979	4	59.382
54076	1979	5	160.46
54076	1979	6	120.79
54076	1979	7	122.14
54076	1979	8	103.8
54076	1979	9	79.121
54076	1979	10	68.025
54076	1979	11	23.261
54076	1979	12	17.089
54076	1980	1	8.4558
54076	1980	2	15.765
54076	1980	3	52.427
54076	1980	4	63.749
54076	1980	5	133.88
54076	1980	6	125.96
54076	1980	7	116.24
54076	1980	8	102.02
54076	1980	9	75.199
54076	1980	10	36.728
54076	1980	11	20.155
54076	1980	12	8.2784
54076	1981	1	6.4011
54076	1981	2	11.488
54076	1981	3	36.604
54076	1981	4	94.139
54076	1981	5	116.38
54076	1981	6	121.62
54076	1981	7	115.6
54076	1981	8	93.41
54076	1981	9	81.026
54076	1981	10	51.874
54076	1981	11	17.645
54076	1981	12	13.738
54076	1982	1	10.442
54076	1982	2	14.874
54076	1982	3	44.61
54076	1982	4	105
54076	1982	5	126.18
54076	1982	6	161.96
54076	1982	7	152.67
54076	1982	8	112.59
54076	1982	9	86.754
54076	1982	10	63.558
54076	1982	11	21.52
54076	1982	12	11.575
54076	1983	1	12.409
54076	1983	2	12.289
54076	1983	3	50.981
54076	1983	4	111.55
54076	1983	5	122.38
54076	1983	6	101.48
54076	1983	7	114.07
54076	1983	8	114.38
54076	1983	9	76.654
54076	1983	10	54.469
54076	1983	11	23.202
54076	1983	12	9.9252
54076	1984	1	6.2373
54076	1984	2	12.45
54076	1984	3	27.292
54076	1984	4	78.317
54076	1984	5	129.58
54076	1984	6	134.24
54076	1984	7	123.98
54076	1984	8	102.86
54076	1984	9	72.601
54076	1984	10	45.738
54076	1984	11	29.623
54076	1984	12	11.206
54076	1985	1	6.8581
54076	1985	2	10.322
54076	1985	3	42.675
54076	1985	4	80.02
54076	1985	5	147.26
54076	1985	6	128.11
54076	1985	7	104.44
54076	1985	8	98.184
54076	1985	9	74.744
54076	1985	10	56.202
54076	1985	11	19.538
54076	1985	12	7.8439
54076	1986	1	8.0091
54076	1986	2	11.982
54076	1986	3	36.013
54076	1986	4	80.645
54076	1986	5	130.55
54076	1986	6	121.7
54076	1986	7	113.92
54076	1986	8	103.05
54076	1986	9	67.692
54076	1986	10	47.707
54076	1986	11	22.325
54076	1986	12	10.667
54076	1987	1	7.8246
54076	1987	2	13.387
54076	1987	3	33.475
54076	1987	4	97.583
54076	1987	5	141.24
54076	1987	6	133.13
54076	1987	7	120.72
54076	1987	8	99.865
54076	1987	9	72.103
54076	1987	10	55.707
54076	1987	11	19.118
54076	1987	12	13.774
54076	1988	1	13.839
54076	1988	2	12.939
54076	1988	3	45.848
54076	1988	4	78.344
54076	1988	5	109.69
54076	1988	6	144.4
54076	1988	7	131.84
54076	1988	8	106.91
54076	1988	9	67.356
54076	1988	10	47.657
54076	1988	11	30.31
54076	1988	12	10.467
54076	1989	1	10.502
54076	1989	2	15.725
54076	1989	3	46.002
54076	1989	4	95.643
54076	1989	5	133.26
54076	1989	6	129.98
54076	1989	7	121.07
54076	1989	8	117.81
54076	1989	9	66.86
54076	1989	10	53.441
54076	1989	11	22.217
54076	1989	12	11.308
54076	1990	1	7.9106
54076	1990	2	15.226
54076	1990	3	53.241
54076	1990	4	79.559
54076	1990	5	111.16
54076	1990	6	125.21
54076	1990	7	123.17
54076	1990	8	103.24
54076	1990	9	73.786
54076	1990	10	61.004
54076	1990	11	25.267
54076	1990	12	14.949
54076	1991	1	7.4599
54076	1991	2	14.997
54076	1991	3	38.8
54076	1991	4	85.472
54076	1991	5	120.4
54076	1991	6	118.31
54076	1991	7	107.35
54076	1991	8	116.43
54076	1991	9	70.478
54076	1991	10	45.904
54076	1991	11	28.724
54076	1991	12	11.707
54076	1992	1	10.777
54076	1992	2	20.494
54076	1992	3	45.966
54076	1992	4	81.283
54076	1992	5	106.36
54076	1992	6	113.53
54076	1992	7	132.96
54076	1992	8	104.73
54076	1992	9	68.756
54076	1992	10	42.451
54076	1992	11	21.278
54076	1992	12	8.9621
54076	1993	1	9.4631
54076	1993	2	17.544
54076	1993	3	50.218
54076	1993	4	85.915
54076	1993	5	137.18
54076	1993	6	106.19
54076	1993	7	122.42
54076	1993	8	103.79
54076	1993	9	73.22
54076	1993	10	47.454
54076	1993	11	18.366
54076	1993	12	10.707
54076	1994	1	7.7395
54076	1994	2	15.45
54076	1994	3	38.754
54076	1994	4	98.328
54076	1994	5	106.58
54076	1994	6	140.73
54076	1994	7	123.38
54076	1994	8	101.21
54076	1994	9	67.339
54076	1994	10	41.938
54076	1994	11	30.475
54076	1994	12	8.6342
54076	1995	1	12.222
54076	1995	2	15.393
54076	1995	3	45.183
54076	1995	4	88.9
54076	1995	5	100.53
54076	1995	6	133.83
54076	1995	7	120.13
54076	1995	8	96.967
54076	1995	9	71.675
54076	1995	10	43.207
54076	1995	11	29.522
54076	1995	12	10.877
54076	1996	1	13.319
54076	1996	2	26.222
54076	1996	3	50.158
54076	1996	4	86.946
54076	1996	5	114.36
54076	1996	6	142.9
54076	1996	7	112.57
54076	1996	8	100.98
54076	1996	9	74.427
54076	1996	10	47.068
54076	1996	11	20.091
54076	1996	12	12.977
54076	1997	1	10.464
54076	1997	2	18.901
54076	1997	3	50.193
54076	1997	4	88.906
54076	1997	5	113.71
54076	1997	6	137.62
54076	1997	7	142.89
54076	1997	8	109.39
54076	1997	9	74.156
54076	1997	10	47.743
54076	1997	11	25.057
54076	1997	12	15.812
54076	1998	1	8.3433
54076	1998	2	22.058
54076	1998	3	57.103
54076	1998	4	98.687
54076	1998	5	128.35
54076	1998	6	126.17
54076	1998	7	124.41
54076	1998	8	88.99
54076	1998	9	74.279
54076	1998	10	52.194
54076	1998	11	14.38
54076	1998	12	11.41
54076	1999	1	12.377
54076	1999	2	21.059
54076	1999	3	33.411
54076	1999	4	81.861
54076	1999	5	119.28
54076	1999	6	121.88
54076	1999	7	136.36
54076	1999	8	106.5
54076	1999	9	77.646
54076	1999	10	56.299
54076	1999	11	21.671
54076	1999	12	9.3695
54076	2000	1	5.7461
54076	2000	2	10.75
54076	2000	3	41.24
54076	2000	4	73.072
54076	2000	5	108.78
54076	2000	6	139.91
54076	2000	7	129.54
54076	2000	8	101.76
54076	2000	9	76.525
54076	2000	10	51.681
54076	2000	11	22.523
54076	2000	12	7.1418
54076	2001	1	5.2119
54076	2001	2	12.847
54076	2001	3	37.405
54076	2001	4	103.05
54076	2001	5	132.17
54076	2001	6	141.48
54076	2001	7	133.26
54076	2001	8	100.23
54076	2001	9	83.879
54076	2001	10	49.359
54076	2001	11	25.88
54076	2001	12	8.6852
54076	2002	1	8.3583
54076	2002	2	23.511
54076	2002	3	59.167
54076	2002	4	82.668
54076	2002	5	128.44
54076	2002	6	123.14
54076	2002	7	124.91
54076	2002	8	95.039
54076	2002	9	80.8
54076	2002	10	35.974
54076	2002	11	11.373
54076	2002	12	6.9195
54076	2003	1	7.0216
54076	2003	2	16.004
54076	2003	3	41.407
54076	2003	4	98.99
54076	2003	5	121.2
54076	2003	6	116.85
54076	2003	7	111.03
54076	2003	8	108.55
54076	2003	9	76.38
54076	2003	10	42.203
54076	2003	11	20.81
54076	2003	12	9.3348
54076	2004	1	6.7628
54076	2004	2	17.375
54076	2004	3	49.488
54076	2004	4	92.705
54076	2004	5	123.27
54076	2004	6	149.3
54076	2004	7	108.6
54076	2004	8	110.38
54076	2004	9	78.02
54076	2004	10	52.394
54076	2004	11	18.576
54076	2004	12	8.4544
54076	2005	1	8.0012
54076	2005	2	9.8257
54076	2005	3	41.309
54076	2005	4	77.248
54076	2005	5	106.63
54076	2005	6	118.16
54076	2005	7	113.67
54076	2005	8	96.078
54076	2005	9	74.231
54076	2005	10	59.147
54076	2005	11	27.991
54076	2005	12	6.4974
54076	2006	1	8.1627
54076	2006	2	19.807
54076	2006	3	44.359
54076	2006	4	71.906
54076	2006	5	127.55
54076	2006	6	110.49
54076	2006	7	134.66
54076	2006	8	107.65
54076	2006	9	77.224
54076	2006	10	48.417
54076	2006	11	22.734
54076	2006	12	11.287
54076	2007	1	10.129
54076	2007	2	24.016
54076	2007	3	37.042
54076	2007	4	82.101
54076	2007	5	106.18
54076	2007	6	153.07
54076	2007	7	129.67
54076	2007	8	116.76
54076	2007	9	75.206
54076	2007	10	52.825
54076	2007	11	23.607
54076	2007	12	8.8588
54076	2008	1	7.722
54076	2008	2	17.771
54076	2008	3	51.045
54076	2008	4	105.19
54076	2008	5	102.17
54076	2008	6	133.35
54076	2008	7	112.68
54076	2008	8	107.17
54076	2008	9	80.868
54076	2008	10	50.062
54076	2008	11	19.898
54076	2008	12	17.718
54076	2009	1	8.8559
54076	2009	2	17.778
54076	2009	3	37.326
54076	2009	4	85.739
54076	2009	5	144.5
54076	2009	6	112.13
54076	2009	7	117.57
54076	2009	8	118.09
54076	2009	9	78.046
54076	2009	10	49.105
54076	2009	11	26.09
54076	2009	12	7.2585
54076	2010	1	11.108
54076	2010	2	12.954
54076	2010	3	29.518
54076	2010	4	61.89
54076	2010	5	112.4
54076	2010	6	157.22
54076	2010	7	112.21
54076	2010	8	97.802
54076	2010	9	78.423
54076	2010	10	42.382
54076	2010	11	19.06
54076	2010	12	7.4117
54076	2011	1	6.7953
54076	2011	2	19.707
54076	2011	3	42.84
54076	2011	4	85.658
54076	2011	5	110.85
54076	2011	6	125.68
54076	2011	7	128.24
54076	2011	8	109.5
54076	2011	9	91.9
54076	2011	10	64.518
54076	2011	11	22.772
54076	2011	12	10.863
54076	2012	1	8.1713
54076	2012	2	20.267
54076	2012	3	41.387
54076	2012	4	94.107
54076	2012	5	131.92
54076	2012	6	118.69
54076	2012	7	120.46
54076	2012	8	105.55
54076	2012	9	71.335
54076	2012	10	50.957
54076	2012	11	14.045
54076	2012	12	7.1409
54076	2013	1	8.0905
54076	2013	2	14.258
54076	2013	3	37.058
54076	2013	4	65.476
54076	2013	5	143.52
54076	2013	6	121.14
54076	2013	7	115.41
54076	2013	8	103.7
54076	2013	9	86.341
54076	2013	10	49.501
54076	2013	11	26.665
54076	2013	12	10.026
54076	2014	1	12.927
54076	2014	2	15.122
54076	2014	3	42.15
54076	2014	4	100.1
54076	2014	5	95.743
54076	2014	6	124.03
54076	2014	7	117.25
54076	2014	8	115.49
54076	2014	9	76.582
54076	2014	10	58.344
54076	2014	11	33.554
54076	2014	12	9.1068

## Sheet: Monthly precipitation 
stationID	YEAR	MONTH	DATA
54076	1970	1	6.4
54076	1970	2	14.8
54076	1970	3	3.2
54076	1970	4	13.4
54076	1970	5	74.6
54076	1970	6	30.1
54076	1970	7	318.7
54076	1970	8	41.6
54076	1970	9	50.2
54076	1970	10	47.1
54076	1970	11	12
54076	1970	12	3.1
54076	1971	1	4.1
54076	1971	2	19.7
54076	1971	3	8.9
54076	1971	4	8
54076	1971	5	96.8
54076	1971	6	134.3
54076	1971	7	143.8
54076	1971	8	106.3
54076	1971	9	112.7
54076	1971	10	68
54076	1971	11	5.4
54076	1971	12	6
54076	1972	1	6
54076	1972	2	7.6
54076	1972	3	6.7
54076	1972	4	7
54076	1972	5	66.1
54076	1972	6	76
54076	1972	7	51.9
54076	1972	8	168.3
54076	1972	9	43.8
54076	1972	10	104.8
54076	1972	11	17.7
54076	1972	12	3.4
54076	1973	1	4.5
54076	1973	2	6.7
54076	1973	3	28.5
54076	1973	4	30.3
54076	1973	5	69.5
54076	1973	6	83
54076	1973	7	290.8
54076	1973	8	203.6
54076	1973	9	53.5
54076	1973	10	42.5
54076	1973	11	9.1
54076	1973	12	6.3
54076	1974	1	2.7
54076	1974	2	8.3
54076	1974	3	8.6
54076	1974	4	39.3
54076	1974	5	32.5
54076	1974	6	190.2
54076	1974	7	45.5
54076	1974	8	72.6
54076	1974	9	160.5
54076	1974	10	74.3
54076	1974	11	6.2
54076	1974	12	0.8
54076	1975	1	8.1
54076	1975	2	2.7
54076	1975	3	10.7
54076	1975	4	13.9
54076	1975	5	37.6
54076	1975	6	103.8
54076	1975	7	208.9
54076	1975	8	72.8
54076	1975	9	40.5
54076	1975	10	23.4
54076	1975	11	9.2
54076	1975	12	2.6
54076	1976	1	5.5
54076	1976	2	13.6
54076	1976	3	21.9
54076	1976	4	37.7
54076	1976	5	117.2
54076	1976	6	97
54076	1976	7	119.2
54076	1976	8	95.7
54076	1976	9	59.4
54076	1976	10	21.6
54076	1976	11	22.9
54076	1976	12	8.5
54076	1977	1	2.3
54076	1977	2	3.3
54076	1977	3	11.2
54076	1977	4	26.5
54076	1977	5	109.9
54076	1977	6	188.8
54076	1977	7	162.9
54076	1977	8	60.9
54076	1977	9	35.5
54076	1977	10	70
54076	1977	11	18
54076	1977	12	22.1
54076	1978	1	2.4
54076	1978	2	1.7
54076	1978	3	5.5
54076	1978	4	69.2
54076	1978	5	39
54076	1978	6	80.7
54076	1978	7	103
54076	1978	8	112.1
54076	1978	9	20.3
54076	1978	10	31.6
54076	1978	11	10.2
54076	1978	12	16.1
54076	1979	1	6.5
54076	1979	2	12.7
54076	1979	3	17.6
54076	1979	4	52.3
54076	1979	5	13.9
54076	1979	6	60.7
54076	1979	7	108.9
54076	1979	8	104
54076	1979	9	84.8
54076	1979	10	13.2
54076	1979	11	13.5
54076	1979	12	15.6
54076	1980	1	13.3
54076	1980	2	12.5
54076	1980	3	1.9
54076	1980	4	85.6
54076	1980	5	85.3
54076	1980	6	215.8
54076	1980	7	170.1
54076	1980	8	134.2
54076	1980	9	95.5
54076	1980	10	93.6
54076	1980	11	9.9
54076	1980	12	10.2
54076	1981	1	2.2
54076	1981	2	6.2
54076	1981	3	29
54076	1981	4	7.8
54076	1981	5	69.4
54076	1981	6	206.2
54076	1981	7	240
54076	1981	8	173.2
54076	1981	9	30.2
54076	1981	10	43.4
54076	1981	11	11.2
54076	1981	12	1.8
54076	1982	1	9.8
54076	1982	2	8.2
54076	1982	3	35
54076	1982	4	13
54076	1982	5	47.4
54076	1982	6	27.5
54076	1982	7	123
54076	1982	8	250
54076	1982	9	12.4
54076	1982	10	36.6
54076	1982	11	13.3
54076	1982	12	10.7
54076	1983	1	0.7
54076	1983	2	10.2
54076	1983	3	1.4
54076	1983	4	56.4
54076	1983	5	85.3
54076	1983	6	161.1
54076	1983	7	199.8
54076	1983	8	100.5
54076	1983	9	48.6
54076	1983	10	13.1
54076	1983	11	21.6
54076	1983	12	3.8
54076	1984	1	7.9
54076	1984	2	6.2
54076	1984	3	16
54076	1984	4	17.1
54076	1984	5	21.4
54076	1984	6	70.9
54076	1984	7	163.3
54076	1984	8	179.9
54076	1984	9	100.8
54076	1984	10	40.7
54076	1984	11	5.7
54076	1984	12	2.7
54076	1985	1	9.2
54076	1985	2	14
54076	1985	3	29.2
54076	1985	4	29.2
54076	1985	5	40.1
54076	1985	6	141.7
54076	1985	7	308.7
54076	1985	8	372.1
54076	1985	9	63.2
54076	1985	10	21.4
54076	1985	11	18.4
54076	1985	12	9.9
54076	1986	1	5.1
54076	1986	2	3.7
54076	1986	3	44.9
54076	1986	4	61.6
54076	1986	5	58.1
54076	1986	6	157.1
54076	1986	7	203
54076	1986	8	178
54076	1986	9	107.1
54076	1986	10	10.1
54076	1986	11	16.2
54076	1986	12	10.5
54076	1987	1	14.1
54076	1987	2	9.9
54076	1987	3	24.3
54076	1987	4	5.2
54076	1987	5	50.2
54076	1987	6	97.6
54076	1987	7	240.5
54076	1987	8	235.8
54076	1987	9	151.3
54076	1987	10	38.8
54076	1987	11	28.8
54076	1987	12	6.2
54076	1988	1	14.3
54076	1988	2	5.7
54076	1988	3	8.3
54076	1988	4	62.8
54076	1988	5	62.8
54076	1988	6	80.4
54076	1988	7	190
54076	1988	8	146.6
54076	1988	9	128.5
54076	1988	10	11.3
54076	1988	11	27.1
54076	1988	12	11.4
54076	1989	1	10.9
54076	1989	2	22.3
54076	1989	3	17
54076	1989	4	4.5
54076	1989	5	52.2
54076	1989	6	85.5
54076	1989	7	229.2
54076	1989	8	58.8
54076	1989	9	69.9
54076	1989	10	23.3
54076	1989	11	5.5
54076	1989	12	7.3
54076	1990	1	1.9
54076	1990	2	9.9
54076	1990	3	8.3
54076	1990	4	38.2
54076	1990	5	82.4
54076	1990	6	93.6
54076	1990	7	191.8
54076	1990	8	109.1
54076	1990	9	72.8
54076	1990	10	25.4
54076	1990	11	19.1
54076	1990	12	23.8
54076	1991	1	7.6
54076	1991	2	8.1
54076	1991	3	17.6
54076	1991	4	51.1
54076	1991	5	55.4
54076	1991	6	144.6
54076	1991	7	297.7
54076	1991	8	104.9
54076	1991	9	88
54076	1991	10	32.3
54076	1991	11	18.1
54076	1991	12	7.1
54076	1992	1	3.6
54076	1992	2	7.7
54076	1992	3	23.4
54076	1992	4	38.8
54076	1992	5	38.3
54076	1992	6	61.6
54076	1992	7	196.8
54076	1992	8	97.4
54076	1992	9	69.8
54076	1992	10	31.2
54076	1992	11	29.4
54076	1992	12	8.6
54076	1993	1	4.6
54076	1993	2	10.5
54076	1993	3	0.3
54076	1993	4	16.4
54076	1993	5	19.6
54076	1993	6	135
54076	1993	7	107.7
54076	1993	8	138.6
54076	1993	9	95.1
54076	1993	10	37.4
54076	1993	11	22
54076	1993	12	18.3
54076	1994	1	5.9
54076	1994	2	2
54076	1994	3	10.7
54076	1994	4	10.5
54076	1994	5	78.7
54076	1994	6	86.5
54076	1994	7	227.3
54076	1994	8	247.6
54076	1994	9	74.6
54076	1994	10	53
54076	1994	11	17.6
54076	1994	12	10.5
54076	1995	1	3.6
54076	1995	2	0
54076	1995	3	5
54076	1995	4	17.4
54076	1995	5	91.4
54076	1995	6	48.3
54076	1995	7	124.4
54076	1995	8	81.9
54076	1995	9	70.4
54076	1995	10	52.3
54076	1995	11	2.9
54076	1995	12	5
54076	1996	1	3.7
54076	1996	2	3.5
54076	1996	3	18.9
54076	1996	4	26.6
54076	1996	5	35.3
54076	1996	6	46.1
54076	1996	7	171.1
54076	1996	8	74.6
54076	1996	9	41.5
54076	1996	10	44.2
54076	1996	11	56.4
54076	1996	12	8
54076	1997	1	6.5
54076	1997	2	11.2
54076	1997	3	7.6
54076	1997	4	5.5
54076	1997	5	80.2
54076	1997	6	63
54076	1997	7	139.7
54076	1997	8	187.2
54076	1997	9	66.1
54076	1997	10	18.5
54076	1997	11	10.3
54076	1997	12	4.8
54076	1998	1	5.1
54076	1998	2	3.4
54076	1998	3	18.2
54076	1998	4	13.8
54076	1998	5	60.2
54076	1998	6	163
54076	1998	7	111.8
54076	1998	8	212.3
54076	1998	9	57.9
54076	1998	10	54.7
54076	1998	11	26.9
54076	1998	12	10.2
54076	1999	1	2.4
54076	1999	2	5.3
54076	1999	3	33.6
54076	1999	4	26.9
54076	1999	5	33.4
54076	1999	6	114.9
54076	1999	7	93.5
54076	1999	8	143.3
54076	1999	9	37.6
54076	1999	10	18.2
54076	1999	11	19.4
54076	1999	12	12.8
54076	2000	1	19.9
54076	2000	2	4
54076	2000	3	19.7
54076	2000	4	38.9
54076	2000	5	48.7
54076	2000	6	72.7
54076	2000	7	172
54076	2000	8	119.6
54076	2000	9	22.3
54076	2000	10	32.9
54076	2000	11	21
54076	2000	12	26.5
54076	2001	1	7.5
54076	2001	2	2.6
54076	2001	3	15.2
54076	2001	4	4.7
54076	2001	5	73.8
54076	2001	6	72.7
54076	2001	7	266.9
54076	2001	8	171.2
54076	2001	9	37.2
54076	2001	10	27.1
54076	2001	11	9.2
54076	2001	12	2.7
54076	2002	1	14.9
54076	2002	2	2.1
54076	2002	3	20.8
54076	2002	4	67.5
54076	2002	5	66.2
54076	2002	6	103.1
54076	2002	7	225.2
54076	2002	8	207.1
54076	2002	9	26.1
54076	2002	10	64.7
54076	2002	11	15
54076	2002	12	7.9
54076	2003	1	5.4
54076	2003	2	6
54076	2003	3	13.3
54076	2003	4	7.6
54076	2003	5	63
54076	2003	6	132.6
54076	2003	7	139
54076	2003	8	110.5
54076	2003	9	69.3
54076	2003	10	55
54076	2003	11	30.7
54076	2003	12	7.4
54076	2004	1	2.7
54076	2004	2	19.6
54076	2004	3	9.1
54076	2004	4	4
54076	2004	5	84.9
54076	2004	6	12.7
54076	2004	7	237.7
54076	2004	8	88
54076	2004	9	40.4
54076	2004	10	13.7
54076	2004	11	45.2
54076	2004	12	30.2
54076	2005	1	13
54076	2005	2	3.7
54076	2005	3	3.5
54076	2005	4	113.6
54076	2005	5	58
54076	2005	6	172.1
54076	2005	7	263
54076	2005	8	212.5
54076	2005	9	62.7
54076	2005	10	59.7
54076	2005	11	8.4
54076	2005	12	9.2
54076	2006	1	7.5
54076	2006	2	5.2
54076	2006	3	12.4
54076	2006	4	30.3
54076	2006	5	58.8
54076	2006	6	168
54076	2006	7	72.4
54076	2006	8	196.1
54076	2006	9	66.7
54076	2006	10	54.1
54076	2006	11	33
54076	2006	12	3.7
54076	2007	1	7.5
54076	2007	2	6.8
54076	2007	3	45.7
54076	2007	4	29.2
54076	2007	5	74.8
54076	2007	6	23.5
54076	2007	7	153.9
54076	2007	8	81.3
54076	2007	9	26.8
54076	2007	10	20.7
54076	2007	11	25.6
54076	2007	12	11.7
54076	2008	1	0.2
54076	2008	2	1.8
54076	2008	3	17.5
54076	2008	4	20
54076	2008	5	115.8
54076	2008	6	62.9
54076	2008	7	239.4
54076	2008	8	127.5
54076	2008	9	68
54076	2008	10	25.3
54076	2008	11	24.8
54076	2008	12	10.9
54076	2009	1	8.8
54076	2009	2	14.5
54076	2009	3	10.3
54076	2009	4	52.1
54076	2009	5	32.8
54076	2009	6	81.5
54076	2009	7	132.3
54076	2009	8	98.7
54076	2009	9	29.7
54076	2009	10	20.8
54076	2009	11	8.9
54076	2009	12	15
54076	2010	1	7.9
54076	2010	2	11.6
54076	2010	3	42.9
54076	2010	4	51.4
54076	2010	5	88
54076	2010	6	73
54076	2010	7	236.5
54076	2010	8	144.2
54076	2010	9	8.8
54076	2010	10	44.6
54076	2010	11	45.4
54076	2010	12	29.3
54076	2011	1	3.9
54076	2011	2	6
54076	2011	3	2.7
54076	2011	4	54.1
54076	2011	5	86.8
54076	2011	6	159.1
54076	2011	7	94.4
54076	2011	8	130.6
54076	2011	9	10.2
54076	2011	10	45.1
54076	2011	11	13.5
54076	2011	12	2.7
54076	2012	1	0
54076	2012	2	15
54076	2012	3	26.6
54076	2012	4	63.9
54076	2012	5	40.7
54076	2012	6	174.6
54076	2012	7	110
54076	2012	8	155.2
54076	2012	9	71.8
54076	2012	10	31.5
54076	2012	11	53.6
54076	2012	12	17.1
54076	2013	1	9.1
54076	2013	2	15.9
54076	2013	3	24
54076	2013	4	41.5
54076	2013	5	81.6
54076	2013	6	128.2
54076	2013	7	187.8
54076	2013	8	118.5
54076	2013	9	30.4
54076	2013	10	58.2
54076	2013	11	68.4
54076	2013	12	6.1
54076	2014	1	2.5
54076	2014	2	11
54076	2014	3	33.9
54076	2014	4	35
54076	2014	5	122.9
54076	2014	6	104.1
54076	2014	7	131.1
54076	2014	8	41.6
54076	2014	9	103.9
54076	2014	10	20.9
54076	2014	11	11.3
54076	2014	12	13.3
