# Supplementary material for: Spatial and temporal characteristics of drought and its correlation with climate indices in Northeast China
Source: PLoS One. 2021 Nov 18;16(11):e0259774. doi: 10.1371/journal.pone.0259774 (PMC8601439; doi:10.1371/journal.pone.0259774)
Supplement: S1 File — (ZIP) [file pone.0259774.s001.zip › Raw data(Including precipitation and evapotranspiration data of each station)/54080.xlsx]

## Sheet: Monthly evapotranspiration 
stationID	YEAR	MONTH	DATA
54080	1970	1	3.8697
54080	1970	2	10.209
54080	1970	3	25.338
54080	1970	4	99.269
54080	1970	5	139.58
54080	1970	6	161.41
54080	1970	7	112.53
54080	1970	8	115.04
54080	1970	9	82.137
54080	1970	10	57.143
54080	1970	11	21.696
54080	1970	12	12.787
54080	1971	1	10.984
54080	1971	2	10.964
54080	1971	3	42.31
54080	1971	4	122.42
54080	1971	5	117.65
54080	1971	6	127.16
54080	1971	7	111.21
54080	1971	8	99.999
54080	1971	9	61.366
54080	1971	10	42.899
54080	1971	11	20.424
54080	1971	12	11.222
54080	1972	1	8.3578
54080	1972	2	10.2
54080	1972	3	48.375
54080	1972	4	91.384
54080	1972	5	127.88
54080	1972	6	119.39
54080	1972	7	125.41
54080	1972	8	96.564
54080	1972	9	62.189
54080	1972	10	35.212
54080	1972	11	14.037
54080	1972	12	6.2272
54080	1973	1	5.4225
54080	1973	2	10.851
54080	1973	3	26.73
54080	1973	4	76.941
54080	1973	5	121.1
54080	1973	6	129.53
54080	1973	7	130.52
54080	1973	8	97.279
54080	1973	9	74.079
54080	1973	10	47.367
54080	1973	11	21.043
54080	1973	12	7.7239
54080	1974	1	5.3235
54080	1974	2	10.274
54080	1974	3	30.022
54080	1974	4	72.35
54080	1974	5	144.42
54080	1974	6	94.657
54080	1974	7	135.24
54080	1974	8	105.37
54080	1974	9	68.374
54080	1974	10	38.795
54080	1974	11	19.652
54080	1974	12	6.6098
54080	1975	1	7.4643
54080	1975	2	12.969
54080	1975	3	42.789
54080	1975	4	103.35
54080	1975	5	124.52
54080	1975	6	128.33
54080	1975	7	109.36
54080	1975	8	115.3
54080	1975	9	83.491
54080	1975	10	43.992
54080	1975	11	21.563
54080	1975	12	8.488
54080	1976	1	7.5459
54080	1976	2	14.665
54080	1976	3	40.581
54080	1976	4	72.688
54080	1976	5	124.19
54080	1976	6	119.52
54080	1976	7	135.8
54080	1976	8	106.4
54080	1976	9	73.875
54080	1976	10	44.291
54080	1976	11	12.008
54080	1976	12	6.0202
54080	1977	1	3.6459
54080	1977	2	9.9244
54080	1977	3	39.459
54080	1977	4	88.447
54080	1977	5	139.37
54080	1977	6	117.1
54080	1977	7	132.03
54080	1977	8	117.44
54080	1977	9	88.635
54080	1977	10	54.134
54080	1977	11	17.013
54080	1977	12	5.3516
54080	1978	1	5.1229
54080	1978	2	8.5124
54080	1978	3	42.464
54080	1978	4	82.637
54080	1978	5	121.82
54080	1978	6	150.19
54080	1978	7	134.91
54080	1978	8	101.02
54080	1978	9	89.091
54080	1978	10	42.253
54080	1978	11	22.562
54080	1978	12	7.119
54080	1979	1	8.5723
54080	1979	2	12.417
54080	1979	3	35.208
54080	1979	4	61.145
54080	1979	5	145.92
54080	1979	6	126.54
54080	1979	7	123.33
54080	1979	8	107.23
54080	1979	9	74.404
54080	1979	10	58.291
54080	1979	11	18.296
54080	1979	12	13.224
54080	1980	1	5.6756
54080	1980	2	12.106
54080	1980	3	50.817
54080	1980	4	63.081
54080	1980	5	137.83
54080	1980	6	130.55
54080	1980	7	125.87
54080	1980	8	107.78
54080	1980	9	73.469
54080	1980	10	32.89
54080	1980	11	13.744
54080	1980	12	6.9013
54080	1981	1	4.7455
54080	1981	2	10.106
54080	1981	3	34.743
54080	1981	4	90.226
54080	1981	5	115.12
54080	1981	6	124
54080	1981	7	126.24
54080	1981	8	99.196
54080	1981	9	80.567
54080	1981	10	45.897
54080	1981	11	15.165
54080	1981	12	10.879
54080	1982	1	8.0775
54080	1982	2	14.108
54080	1982	3	39.4
54080	1982	4	102.1
54080	1982	5	133.47
54080	1982	6	163.15
54080	1982	7	158.58
54080	1982	8	114.25
54080	1982	9	82.352
54080	1982	10	56.917
54080	1982	11	19.789
54080	1982	12	8.9929
54080	1983	1	8.9374
54080	1983	2	11.049
54080	1983	3	51.017
54080	1983	4	110.65
54080	1983	5	125.28
54080	1983	6	98.197
54080	1983	7	116.45
54080	1983	8	116.24
54080	1983	9	76.825
54080	1983	10	50.845
54080	1983	11	19.649
54080	1983	12	7.9927
54080	1984	1	5.1644
54080	1984	2	11.091
54080	1984	3	26.925
54080	1984	4	75.401
54080	1984	5	131.15
54080	1984	6	133.83
54080	1984	7	126.07
54080	1984	8	99.354
54080	1984	9	71.623
54080	1984	10	40.443
54080	1984	11	26.128
54080	1984	12	11.369
54080	1985	1	5.8649
54080	1985	2	9.7465
54080	1985	3	41.638
54080	1985	4	86.508
54080	1985	5	147.88
54080	1985	6	129.67
54080	1985	7	103.1
54080	1985	8	96.747
54080	1985	9	72.643
54080	1985	10	53.558
54080	1985	11	17.816
54080	1985	12	5.1689
54080	1986	1	4.9985
54080	1986	2	10.047
54080	1986	3	33.874
54080	1986	4	74.641
54080	1986	5	130.49
54080	1986	6	128.69
54080	1986	7	114.49
54080	1986	8	97.075
54080	1986	9	67.5
54080	1986	10	52.444
54080	1986	11	19.987
54080	1986	12	11.932
54080	1987	1	7.4027
54080	1987	2	13.062
54080	1987	3	31.979
54080	1987	4	90.352
54080	1987	5	137.01
54080	1987	6	138.27
54080	1987	7	114.62
54080	1987	8	96.509
54080	1987	9	72.051
54080	1987	10	52.364
54080	1987	11	17.504
54080	1987	12	10.226
54080	1988	1	11.673
54080	1988	2	12.192
54080	1988	3	43.087
54080	1988	4	75.373
54080	1988	5	108.66
54080	1988	6	145.96
54080	1988	7	123.72
54080	1988	8	100.3
54080	1988	9	66.439
54080	1988	10	46.311
54080	1988	11	27.502
54080	1988	12	7.6708
54080	1989	1	8.8343
54080	1989	2	13.596
54080	1989	3	46.754
54080	1989	4	100.44
54080	1989	5	135.49
54080	1989	6	125.13
54080	1989	7	117.66
54080	1989	8	122.42
54080	1989	9	67.928
54080	1989	10	53.541
54080	1989	11	21.679
54080	1989	12	9.6129
54080	1990	1	5.6205
54080	1990	2	12.788
54080	1990	3	51.029
54080	1990	4	83.804
54080	1990	5	115.73
54080	1990	6	128.42
54080	1990	7	122.84
54080	1990	8	102.5
54080	1990	9	72.567
54080	1990	10	59.977
54080	1990	11	27.72
54080	1990	12	14.022
54080	1991	1	6.2804
54080	1991	2	13.766
54080	1991	3	40.411
54080	1991	4	80.191
54080	1991	5	124
54080	1991	6	119.55
54080	1991	7	105.53
54080	1991	8	114.01
54080	1991	9	68.291
54080	1991	10	43.373
54080	1991	11	27.033
54080	1991	12	10.803
54080	1992	1	9.1506
54080	1992	2	17.768
54080	1992	3	49.804
54080	1992	4	84.665
54080	1992	5	112.06
54080	1992	6	114.82
54080	1992	7	128.67
54080	1992	8	102.12
54080	1992	9	69.128
54080	1992	10	43.684
54080	1992	11	22.734
54080	1992	12	8.057
54080	1993	1	6.7946
54080	1993	2	14.796
54080	1993	3	47.834
54080	1993	4	88.271
54080	1993	5	143.01
54080	1993	6	98.895
54080	1993	7	110.67
54080	1993	8	98.643
54080	1993	9	76.649
54080	1993	10	45.642
54080	1993	11	15.673
54080	1993	12	7.7036
54080	1994	1	6.1804
54080	1994	2	11.796
54080	1994	3	34.963
54080	1994	4	95.381
54080	1994	5	113.97
54080	1994	6	144.36
54080	1994	7	121.9
54080	1994	8	102.39
54080	1994	9	67.956
54080	1994	10	39.539
54080	1994	11	27.48
54080	1994	12	7.5795
54080	1995	1	9.2953
54080	1995	2	13.483
54080	1995	3	43.587
54080	1995	4	84.582
54080	1995	5	107.12
54080	1995	6	145.7
54080	1995	7	124.55
54080	1995	8	105.67
54080	1995	9	75.045
54080	1995	10	41.477
54080	1995	11	27.075
54080	1995	12	8.4728
54080	1996	1	11.152
54080	1996	2	26.44
54080	1996	3	46.385
54080	1996	4	85.854
54080	1996	5	134.37
54080	1996	6	152.11
54080	1996	7	117.54
54080	1996	8	102.21
54080	1996	9	76.053
54080	1996	10	47.891
54080	1996	11	16.303
54080	1996	12	9.4753
54080	1997	1	7.9133
54080	1997	2	15.296
54080	1997	3	46.295
54080	1997	4	95.36
54080	1997	5	116.71
54080	1997	6	148.28
54080	1997	7	145.81
54080	1997	8	108.09
54080	1997	9	81.086
54080	1997	10	47.382
54080	1997	11	24.17
54080	1997	12	13.962
54080	1998	1	6.9208
54080	1998	2	21.805
54080	1998	3	55.051
54080	1998	4	107.24
54080	1998	5	137.91
54080	1998	6	131.2
54080	1998	7	127.16
54080	1998	8	88.453
54080	1998	9	76.026
54080	1998	10	54.95
54080	1998	11	14.13
54080	1998	12	10.463
54080	1999	1	10.998
54080	1999	2	20.205
54080	1999	3	30.691
54080	1999	4	80.381
54080	1999	5	124.79
54080	1999	6	121.6
54080	1999	7	128.02
54080	1999	8	109.68
54080	1999	9	85.179
54080	1999	10	52.819
54080	1999	11	19.025
54080	1999	12	6.8714
54080	2000	1	4.6835
54080	2000	2	9.5267
54080	2000	3	39.367
54080	2000	4	73.174
54080	2000	5	111.19
54080	2000	6	149.51
54080	2000	7	134.31
54080	2000	8	104.99
54080	2000	9	79.067
54080	2000	10	49.027
54080	2000	11	20.94
54080	2000	12	5.1703
54080	2001	1	4.4772
54080	2001	2	10.393
54080	2001	3	31.543
54080	2001	4	100.91
54080	2001	5	143.72
54080	2001	6	165.4
54080	2001	7	133.46
54080	2001	8	97.8
54080	2001	9	85.016
54080	2001	10	48.022
54080	2001	11	21.832
54080	2001	12	8.7682
54080	2002	1	7.5454
54080	2002	2	20.162
54080	2002	3	54.934
54080	2002	4	76.495
54080	2002	5	132.81
54080	2002	6	123.15
54080	2002	7	124.62
54080	2002	8	96.234
54080	2002	9	86.906
54080	2002	10	40.321
54080	2002	11	12.721
54080	2002	12	6.9204
54080	2003	1	7.2179
54080	2003	2	16.805
54080	2003	3	45.935
54080	2003	4	97.336
54080	2003	5	129.64
54080	2003	6	110.05
54080	2003	7	101.58
54080	2003	8	99.531
54080	2003	9	74.961
54080	2003	10	40.366
54080	2003	11	15.975
54080	2003	12	5.9518
54080	2004	1	5.9128
54080	2004	2	14.615
54080	2004	3	43.243
54080	2004	4	79.567
54080	2004	5	113.49
54080	2004	6	153.23
54080	2004	7	113.23
54080	2004	8	110.29
54080	2004	9	78.158
54080	2004	10	51.901
54080	2004	11	15.295
54080	2004	12	5.9975
54080	2005	1	5.8675
54080	2005	2	8.3074
54080	2005	3	37.481
54080	2005	4	72.202
54080	2005	5	105.86
54080	2005	6	116.06
54080	2005	7	99.493
54080	2005	8	93.198
54080	2005	9	71.903
54080	2005	10	53.781
54080	2005	11	21.946
54080	2005	12	3.9975
54080	2006	1	5.7513
54080	2006	2	17.403
54080	2006	3	44.34
54080	2006	4	74.446
54080	2006	5	131.33
54080	2006	6	110.61
54080	2006	7	129.52
54080	2006	8	105.33
54080	2006	9	76.37
54080	2006	10	47.606
54080	2006	11	19.9
54080	2006	12	8.5603
54080	2007	1	9.7651
54080	2007	2	22.509
54080	2007	3	35.56
54080	2007	4	77.882
54080	2007	5	108.98
54080	2007	6	151
54080	2007	7	130.93
54080	2007	8	113.73
54080	2007	9	77.331
54080	2007	10	52.114
54080	2007	11	21.041
54080	2007	12	8.3033
54080	2008	1	6.4601
54080	2008	2	17.463
54080	2008	3	50.11
54080	2008	4	104.3
54080	2008	5	104.97
54080	2008	6	137.51
54080	2008	7	117.32
54080	2008	8	113.5
54080	2008	9	83.312
54080	2008	10	49.22
54080	2008	11	17.134
54080	2008	12	12.683
54080	2009	1	7.5589
54080	2009	2	15.437
54080	2009	3	33.946
54080	2009	4	84.506
54080	2009	5	144.52
54080	2009	6	100.99
54080	2009	7	115.3
54080	2009	8	108.87
54080	2009	9	71.958
54080	2009	10	43.157
54080	2009	11	18.824
54080	2009	12	5.1692
54080	2010	1	7.1294
54080	2010	2	9.5252
54080	2010	3	23.745
54080	2010	4	56.998
54080	2010	5	105.21
54080	2010	6	148.06
54080	2010	7	106.43
54080	2010	8	94.343
54080	2010	9	83.685
54080	2010	10	40.318
54080	2010	11	13.798
54080	2010	12	4.8495
54080	2011	1	3.9391
54080	2011	2	12.894
54080	2011	3	35.476
54080	2011	4	75.893
54080	2011	5	102.37
54080	2011	6	122.53
54080	2011	7	126.77
54080	2011	8	107.26
54080	2011	9	81.12
54080	2011	10	46.938
54080	2011	11	16.62
54080	2011	12	7.2255
54080	2012	1	6.4186
54080	2012	2	16.311
54080	2012	3	34.725
54080	2012	4	79.041
54080	2012	5	121.65
54080	2012	6	119.09
54080	2012	7	121.36
54080	2012	8	107.9
54080	2012	9	66.714
54080	2012	10	39.719
54080	2012	11	10.856
54080	2012	12	4.3786
54080	2013	1	5.2787
54080	2013	2	10.586
54080	2013	3	29.435
54080	2013	4	60.787
54080	2013	5	137.15
54080	2013	6	126.77
54080	2013	7	123.58
54080	2013	8	104.9
54080	2013	9	78.285
54080	2013	10	36.601
54080	2013	11	16.24
54080	2013	12	4.2791
54080	2014	1	8.3367
54080	2014	2	12.287
54080	2014	3	39.851
54080	2014	4	95.995
54080	2014	5	92.204
54080	2014	6	135.92
54080	2014	7	118.16
54080	2014	8	109.76
54080	2014	9	75.292
54080	2014	10	52.294
54080	2014	11	27.663
54080	2014	12	7.0572

## Sheet: Monthly precipitation 
stationID	YEAR	MONTH	DATA
54080	1970	1	4
54080	1970	2	5.3
54080	1970	3	5.3
54080	1970	4	13.5
54080	1970	5	60.3
54080	1970	6	39.6
54080	1970	7	256.8
54080	1970	8	79.8
54080	1970	9	58.3
54080	1970	10	25.9
54080	1970	11	5.6
54080	1970	12	1.8
54080	1971	1	3.1
54080	1971	2	11.3
54080	1971	3	3.5
54080	1971	4	12.8
54080	1971	5	83.4
54080	1971	6	117.7
54080	1971	7	162.9
54080	1971	8	141.6
54080	1971	9	167.3
54080	1971	10	49.9
54080	1971	11	3.8
54080	1971	12	3.7
54080	1972	1	2
54080	1972	2	2.5
54080	1972	3	5.1
54080	1972	4	10
54080	1972	5	49.5
54080	1972	6	107.5
54080	1972	7	97.7
54080	1972	8	136.9
54080	1972	9	40.3
54080	1972	10	71
54080	1972	11	18.3
54080	1972	12	2.6
54080	1973	1	3
54080	1973	2	7.2
54080	1973	3	15.1
54080	1973	4	16.2
54080	1973	5	61.8
54080	1973	6	94.9
54080	1973	7	211.1
54080	1973	8	163.1
54080	1973	9	43.4
54080	1973	10	34.9
54080	1973	11	5.4
54080	1973	12	6.5
54080	1974	1	2.6
54080	1974	2	12.5
54080	1974	3	7.6
54080	1974	4	16.6
54080	1974	5	27.9
54080	1974	6	190.1
54080	1974	7	89.5
54080	1974	8	87.8
54080	1974	9	106.3
54080	1974	10	54.1
54080	1974	11	3.3
54080	1974	12	0.4
54080	1975	1	3.6
54080	1975	2	0.2
54080	1975	3	9.9
54080	1975	4	12.7
54080	1975	5	39.9
54080	1975	6	60.3
54080	1975	7	140.5
54080	1975	8	65.7
54080	1975	9	56.5
54080	1975	10	26.9
54080	1975	11	2.6
54080	1975	12	2.6
54080	1976	1	4.8
54080	1976	2	9.7
54080	1976	3	27.2
54080	1976	4	60.8
54080	1976	5	76.2
54080	1976	6	64.3
54080	1976	7	97
54080	1976	8	64.9
54080	1976	9	36.5
54080	1976	10	26.9
54080	1976	11	17.8
54080	1976	12	6
54080	1977	1	0.7
54080	1977	2	1.7
54080	1977	3	9.1
54080	1977	4	18
54080	1977	5	78.9
54080	1977	6	183.6
54080	1977	7	158.7
54080	1977	8	79.6
54080	1977	9	52.9
54080	1977	10	62
54080	1977	11	11.3
54080	1977	12	16.7
54080	1978	1	1.7
54080	1978	2	2.4
54080	1978	3	3.5
54080	1978	4	73.8
54080	1978	5	25
54080	1978	6	106.9
54080	1978	7	137.5
54080	1978	8	165.7
54080	1978	9	11.9
54080	1978	10	21.3
54080	1978	11	7.2
54080	1978	12	11.6
54080	1979	1	3.2
54080	1979	2	10.6
54080	1979	3	8.5
54080	1979	4	38.9
54080	1979	5	25.2
54080	1979	6	70.7
54080	1979	7	111.9
54080	1979	8	71.8
54080	1979	9	54.3
54080	1979	10	11.9
54080	1979	11	15.2
54080	1979	12	12.2
54080	1980	1	6.7
54080	1980	2	5.9
54080	1980	3	0.4
54080	1980	4	85.3
54080	1980	5	62.6
54080	1980	6	264.3
54080	1980	7	157.1
54080	1980	8	80.9
54080	1980	9	97.3
54080	1980	10	79.2
54080	1980	11	5.3
54080	1980	12	7.2
54080	1981	1	1.1
54080	1981	2	3.2
54080	1981	3	25.4
54080	1981	4	13.2
54080	1981	5	61.6
54080	1981	6	161.2
54080	1981	7	182.9
54080	1981	8	181.5
54080	1981	9	25.9
54080	1981	10	36.7
54080	1981	11	8.2
54080	1981	12	2.6
54080	1982	1	9.8
54080	1982	2	8.8
54080	1982	3	25.8
54080	1982	4	18.4
54080	1982	5	37
54080	1982	6	25.9
54080	1982	7	78.5
54080	1982	8	177.6
54080	1982	9	40.8
54080	1982	10	31.5
54080	1982	11	9.2
54080	1982	12	7.4
54080	1983	1	1.2
54080	1983	2	8.3
54080	1983	3	1.6
54080	1983	4	45
54080	1983	5	51.7
54080	1983	6	166.3
54080	1983	7	123.5
54080	1983	8	65.8
54080	1983	9	107.9
54080	1983	10	9
54080	1983	11	23.2
54080	1983	12	3
54080	1984	1	2.7
54080	1984	2	5.4
54080	1984	3	18
54080	1984	4	16.9
54080	1984	5	17.1
54080	1984	6	82.3
54080	1984	7	113.8
54080	1984	8	262.8
54080	1984	9	55.4
54080	1984	10	34.3
54080	1984	11	2.9
54080	1984	12	0.8
54080	1985	1	7.3
54080	1985	2	7.6
54080	1985	3	12.2
54080	1985	4	15.4
54080	1985	5	29.3
54080	1985	6	114.9
54080	1985	7	179.9
54080	1985	8	372.9
54080	1985	9	59
54080	1985	10	18.9
54080	1985	11	22.1
54080	1985	12	7.2
54080	1986	1	5.7
54080	1986	2	4.4
54080	1986	3	26.4
54080	1986	4	45.3
54080	1986	5	42
54080	1986	6	149.8
54080	1986	7	166.7
54080	1986	8	152.9
54080	1986	9	54.7
54080	1986	10	8
54080	1986	11	7.8
54080	1986	12	8.2
54080	1987	1	12.2
54080	1987	2	5.1
54080	1987	3	15.5
54080	1987	4	14
54080	1987	5	40.5
54080	1987	6	60.5
54080	1987	7	224.1
54080	1987	8	214.3
54080	1987	9	116.5
54080	1987	10	23.7
54080	1987	11	21.2
54080	1987	12	4.6
54080	1988	1	10.7
54080	1988	2	4.9
54080	1988	3	6.9
54080	1988	4	44.9
54080	1988	5	60.8
54080	1988	6	70.9
54080	1988	7	201.8
54080	1988	8	155.3
54080	1988	9	69.1
54080	1988	10	16.9
54080	1988	11	15.8
54080	1988	12	10.3
54080	1989	1	5.7
54080	1989	2	12.7
54080	1989	3	5.5
54080	1989	4	3.1
54080	1989	5	29.2
54080	1989	6	64.4
54080	1989	7	113.5
54080	1989	8	25.8
54080	1989	9	83.6
54080	1989	10	13.6
54080	1989	11	6.5
54080	1989	12	10.1
54080	1990	1	1.7
54080	1990	2	16
54080	1990	3	12.5
54080	1990	4	24
54080	1990	5	46
54080	1990	6	94.5
54080	1990	7	124.8
54080	1990	8	115.8
54080	1990	9	43.6
54080	1990	10	23.1
54080	1990	11	4.1
54080	1990	12	10.4
54080	1991	1	4.5
54080	1991	2	4.9
54080	1991	3	12.2
54080	1991	4	62.5
54080	1991	5	61.1
54080	1991	6	106.1
54080	1991	7	319
54080	1991	8	55.3
54080	1991	9	82.5
54080	1991	10	19.2
54080	1991	11	11.6
54080	1991	12	5.5
54080	1992	1	2.1
54080	1992	2	7.1
54080	1992	3	13.9
54080	1992	4	36.2
54080	1992	5	46.3
54080	1992	6	72.6
54080	1992	7	102
54080	1992	8	88.6
54080	1992	9	49.7
54080	1992	10	21.4
54080	1992	11	16.9
54080	1992	12	5.9
54080	1993	1	2.3
54080	1993	2	7.9
54080	1993	3	0.3
54080	1993	4	13.1
54080	1993	5	17.2
54080	1993	6	176.5
54080	1993	7	171.3
54080	1993	8	61.5
54080	1993	9	68.6
54080	1993	10	43.5
54080	1993	11	15.6
54080	1993	12	12.9
54080	1994	1	5.6
54080	1994	2	1.3
54080	1994	3	10.7
54080	1994	4	6.6
54080	1994	5	59.4
54080	1994	6	69.4
54080	1994	7	262.5
54080	1994	8	222.4
54080	1994	9	67.5
54080	1994	10	35
54080	1994	11	9.9
54080	1994	12	7.2
54080	1995	1	2.9
54080	1995	2	0.8
54080	1995	3	3.7
54080	1995	4	15.9
54080	1995	5	74.3
54080	1995	6	98.9
54080	1995	7	157.1
54080	1995	8	59.9
54080	1995	9	74.7
54080	1995	10	80.8
54080	1995	11	3.9
54080	1995	12	4.1
54080	1996	1	0.5
54080	1996	2	0.9
54080	1996	3	23.1
54080	1996	4	31.2
54080	1996	5	48.9
54080	1996	6	126.3
54080	1996	7	73.4
54080	1996	8	76.4
54080	1996	9	39.8
54080	1996	10	32.9
54080	1996	11	32.1
54080	1996	12	2.3
54080	1997	1	7.3
54080	1997	2	7.1
54080	1997	3	2.5
54080	1997	4	6.4
54080	1997	5	66.6
54080	1997	6	40.2
54080	1997	7	66.4
54080	1997	8	170
54080	1997	9	31.4
54080	1997	10	13.8
54080	1997	11	7.5
54080	1997	12	4.3
54080	1998	1	4.9
54080	1998	2	4.2
54080	1998	3	12.4
54080	1998	4	10.8
54080	1998	5	67.8
54080	1998	6	138.8
54080	1998	7	87.5
54080	1998	8	146.1
54080	1998	9	81.2
54080	1998	10	24.5
54080	1998	11	27
54080	1998	12	5.6
54080	1999	1	3.4
54080	1999	2	2.4
54080	1999	3	32.6
54080	1999	4	14.4
54080	1999	5	40.8
54080	1999	6	132.7
54080	1999	7	92.9
54080	1999	8	130.1
54080	1999	9	16.3
54080	1999	10	27.1
54080	1999	11	18.1
54080	1999	12	7.6
54080	2000	1	17.2
54080	2000	2	4.2
54080	2000	3	13.4
54080	2000	4	18.2
54080	2000	5	45.6
54080	2000	6	62.7
54080	2000	7	127
54080	2000	8	143
54080	2000	9	23
54080	2000	10	27.2
54080	2000	11	13.3
54080	2000	12	23.5
54080	2001	1	5.9
54080	2001	2	2.3
54080	2001	3	9.5
54080	2001	4	4.2
54080	2001	5	38.6
54080	2001	6	44.5
54080	2001	7	98.9
54080	2001	8	114.6
54080	2001	9	31.1
54080	2001	10	29.5
54080	2001	11	5.4
54080	2001	12	2.4
54080	2002	1	12.5
54080	2002	2	0.6
54080	2002	3	6.1
54080	2002	4	59.9
54080	2002	5	52.1
54080	2002	6	148
54080	2002	7	215.2
54080	2002	8	166.2
54080	2002	9	14.2
54080	2002	10	20
54080	2002	11	12
54080	2002	12	4.4
54080	2003	1	2.4
54080	2003	2	4.7
54080	2003	3	5.1
54080	2003	4	6.1
54080	2003	5	33.9
54080	2003	6	160.1
54080	2003	7	147.7
54080	2003	8	80.5
54080	2003	9	51.3
54080	2003	10	52
54080	2003	11	25.1
54080	2003	12	4.9
54080	2004	1	1.5
54080	2004	2	8.8
54080	2004	3	5.9
54080	2004	4	1.5
54080	2004	5	67.8
54080	2004	6	11.1
54080	2004	7	120.6
54080	2004	8	97.8
54080	2004	9	40.5
54080	2004	10	7.1
54080	2004	11	41.9
54080	2004	12	24.5
54080	2005	1	8.7
54080	2005	2	2.2
54080	2005	3	3.2
54080	2005	4	61.5
54080	2005	5	48.1
54080	2005	6	165.7
54080	2005	7	183.9
54080	2005	8	151.3
54080	2005	9	54.8
54080	2005	10	27.1
54080	2005	11	5
54080	2005	12	5.2
54080	2006	1	6.6
54080	2006	2	0.9
54080	2006	3	3.3
54080	2006	4	19.5
54080	2006	5	24.2
54080	2006	6	156.5
54080	2006	7	159.1
54080	2006	8	246.6
54080	2006	9	55.2
54080	2006	10	27.1
54080	2006	11	16.6
54080	2006	12	1.1
54080	2007	1	5.2
54080	2007	2	6.3
54080	2007	3	43.3
54080	2007	4	18.1
54080	2007	5	74
54080	2007	6	19.1
54080	2007	7	79.8
54080	2007	8	43
54080	2007	9	20.7
54080	2007	10	12.7
54080	2007	11	5.2
54080	2007	12	7.3
54080	2008	1	0
54080	2008	2	0.6
54080	2008	3	19.7
54080	2008	4	18.3
54080	2008	5	124.2
54080	2008	6	64
54080	2008	7	196.2
54080	2008	8	94.4
54080	2008	9	42.1
54080	2008	10	23.3
54080	2008	11	22.1
54080	2008	12	4.8
54080	2009	1	11.4
54080	2009	2	3.6
54080	2009	3	9.1
54080	2009	4	43.1
54080	2009	5	20.4
54080	2009	6	142.5
54080	2009	7	39.2
54080	2009	8	129.9
54080	2009	9	54.6
54080	2009	10	29.2
54080	2009	11	9.4
54080	2009	12	11.9
54080	2010	1	2.8
54080	2010	2	13.4
54080	2010	3	32.7
54080	2010	4	30
54080	2010	5	93
54080	2010	6	68
54080	2010	7	212.7
54080	2010	8	107.6
54080	2010	9	12.5
54080	2010	10	25.7
54080	2010	11	43.4
54080	2010	12	28.7
54080	2011	1	2.7
54080	2011	2	2.5
54080	2011	3	2.3
54080	2011	4	32.1
54080	2011	5	64.4
54080	2011	6	70.9
54080	2011	7	146.7
54080	2011	8	147.2
54080	2011	9	8.7
54080	2011	10	35.6
54080	2011	11	10.8
54080	2011	12	1.6
54080	2012	1	0
54080	2012	2	7.2
54080	2012	3	19.2
54080	2012	4	47.4
54080	2012	5	32.3
54080	2012	6	89.8
54080	2012	7	156.2
54080	2012	8	99.7
54080	2012	9	77.2
54080	2012	10	36.2
54080	2012	11	34.5
54080	2012	12	12.3
54080	2013	1	5.7
54080	2013	2	14.4
54080	2013	3	14.2
54080	2013	4	32.9
54080	2013	5	71.1
54080	2013	6	114.1
54080	2013	7	252.3
54080	2013	8	127
54080	2013	9	17
54080	2013	10	55.4
54080	2013	11	67.1
54080	2013	12	3.8
54080	2014	1	3.9
54080	2014	2	5.1
54080	2014	3	14.6
54080	2014	4	8.9
54080	2014	5	141.7
54080	2014	6	104.4
54080	2014	7	90.4
54080	2014	8	81
54080	2014	9	77.5
54080	2014	10	9.6
54080	2014	11	8.6
54080	2014	12	16.4
