# Supplementary material for: Spatial and temporal characteristics of drought and its correlation with climate indices in Northeast China
Source: PLoS One. 2021 Nov 18;16(11):e0259774. doi: 10.1371/journal.pone.0259774 (PMC8601439; doi:10.1371/journal.pone.0259774)
Supplement: S1 File — (ZIP) [file pone.0259774.s001.zip › Raw data(Including precipitation and evapotranspiration data of each station)/54093.xlsx]

## Sheet: Monthly evapotranspiration 
stationID	YEAR	MONTH	DATA
54093	1970	1	3.8698
54093	1970	2	12.015
54093	1970	3	32.204
54093	1970	4	98.859
54093	1970	5	113.12
54093	1970	6	140.34
54093	1970	7	119.29
54093	1970	8	112.14
54093	1970	9	80.133
54093	1970	10	50.894
54093	1970	11	20.035
54093	1970	12	11.164
54093	1971	1	8.3054
54093	1971	2	9.9517
54093	1971	3	44.046
54093	1971	4	114.81
54093	1971	5	117.87
54093	1971	6	115.54
54093	1971	7	99.21
54093	1971	8	91.721
54093	1971	9	53.776
54093	1971	10	39.877
54093	1971	11	18.464
54093	1971	12	11.139
54093	1972	1	5.9805
54093	1972	2	8.1512
54093	1972	3	43.489
54093	1972	4	91.722
54093	1972	5	126.38
54093	1972	6	106.19
54093	1972	7	123.82
54093	1972	8	87.189
54093	1972	9	53.397
54093	1972	10	36.395
54093	1972	11	11.202
54093	1972	12	6.3662
54093	1973	1	5.0126
54093	1973	2	12.796
54093	1973	3	26.746
54093	1973	4	76.261
54093	1973	5	108.62
54093	1973	6	119.03
54093	1973	7	128.36
54093	1973	8	104.82
54093	1973	9	61.839
54093	1973	10	44.835
54093	1973	11	24.477
54093	1973	12	9.2619
54093	1974	1	5.583
54093	1974	2	11.395
54093	1974	3	39.075
54093	1974	4	70.684
54093	1974	5	123.34
54093	1974	6	85.913
54093	1974	7	127.4
54093	1974	8	99.042
54093	1974	9	66.529
54093	1974	10	40.254
54093	1974	11	19.817
54093	1974	12	4.9538
54093	1975	1	7.4682
54093	1975	2	11.236
54093	1975	3	35.754
54093	1975	4	97.545
54093	1975	5	122.94
54093	1975	6	116.55
54093	1975	7	115.79
54093	1975	8	111.31
54093	1975	9	79.154
54093	1975	10	45.501
54093	1975	11	19.988
54093	1975	12	5.8366
54093	1976	1	8.0398
54093	1976	2	16.875
54093	1976	3	43.602
54093	1976	4	81.913
54093	1976	5	133.09
54093	1976	6	117.02
54093	1976	7	135.93
54093	1976	8	103.57
54093	1976	9	58.298
54093	1976	10	41.544
54093	1976	11	9.869
54093	1976	12	4.7938
54093	1977	1	5.0851
54093	1977	2	11.387
54093	1977	3	41.374
54093	1977	4	81.506
54093	1977	5	143.09
54093	1977	6	122.49
54093	1977	7	127.32
54093	1977	8	111.28
54093	1977	9	85.204
54093	1977	10	48.56
54093	1977	11	17.707
54093	1977	12	4.0334
54093	1978	1	5.0984
54093	1978	2	9.7193
54093	1978	3	40.955
54093	1978	4	80.258
54093	1978	5	125.18
54093	1978	6	146.6
54093	1978	7	141.19
54093	1978	8	101.13
54093	1978	9	82.931
54093	1978	10	46.619
54093	1978	11	17.836
54093	1978	12	7.8922
54093	1979	1	8.911
54093	1979	2	13.268
54093	1979	3	35.125
54093	1979	4	66.296
54093	1979	5	134.21
54093	1979	6	117.39
54093	1979	7	127.11
54093	1979	8	102.38
54093	1979	9	77.397
54093	1979	10	49.427
54093	1979	11	18.6
54093	1979	12	10.805
54093	1980	1	5.2978
54093	1980	2	13.73
54093	1980	3	53.611
54093	1980	4	63.297
54093	1980	5	131.62
54093	1980	6	135.52
54093	1980	7	126.73
54093	1980	8	99.228
54093	1980	9	73.635
54093	1980	10	37.377
54093	1980	11	13.374
54093	1980	12	5.4203
54093	1981	1	6.2623
54093	1981	2	9.8621
54093	1981	3	31.122
54093	1981	4	90.828
54093	1981	5	122.17
54093	1981	6	115.55
54093	1981	7	136.92
54093	1981	8	98.596
54093	1981	9	71.812
54093	1981	10	52.104
54093	1981	11	23.63
54093	1981	12	13.674
54093	1982	1	9.0613
54093	1982	2	17.072
54093	1982	3	50.504
54093	1982	4	102.2
54093	1982	5	135.61
54093	1982	6	155.88
54093	1982	7	139.62
54093	1982	8	119.95
54093	1982	9	77.989
54093	1982	10	59.252
54093	1982	11	19.837
54093	1982	12	8.7512
54093	1983	1	11.68
54093	1983	2	11.748
54093	1983	3	46.705
54093	1983	4	120.7
54093	1983	5	119.58
54093	1983	6	85.515
54093	1983	7	112.83
54093	1983	8	112.82
54093	1983	9	68.97
54093	1983	10	58.848
54093	1983	11	18.042
54093	1983	12	6.6198
54093	1984	1	4.7499
54093	1984	2	11.123
54093	1984	3	29.239
54093	1984	4	78.046
54093	1984	5	121.85
54093	1984	6	122.98
54093	1984	7	117.41
54093	1984	8	102.35
54093	1984	9	69.088
54093	1984	10	42.542
54093	1984	11	26.189
54093	1984	12	6.9935
54093	1985	1	5.0003
54093	1985	2	10.461
54093	1985	3	40.354
54093	1985	4	86.393
54093	1985	5	140.88
54093	1985	6	132.67
54093	1985	7	110.51
54093	1985	8	109.42
54093	1985	9	69.217
54093	1985	10	49.694
54093	1985	11	20.816
54093	1985	12	8.3284
54093	1986	1	7.3161
54093	1986	2	12.047
54093	1986	3	35.975
54093	1986	4	85.709
54093	1986	5	123.16
54093	1986	6	115.32
54093	1986	7	116.24
54093	1986	8	101.3
54093	1986	9	63.557
54093	1986	10	41.021
54093	1986	11	25.041
54093	1986	12	7.4147
54093	1987	1	7.3087
54093	1987	2	14.307
54093	1987	3	39.279
54093	1987	4	81.536
54093	1987	5	138.8
54093	1987	6	134.48
54093	1987	7	111
54093	1987	8	90.723
54093	1987	9	69.34
54093	1987	10	49.724
54093	1987	11	17.948
54093	1987	12	9.151
54093	1988	1	12.738
54093	1988	2	15.605
54093	1988	3	42.689
54093	1988	4	79.965
54093	1988	5	99.589
54093	1988	6	133.81
54093	1988	7	118.25
54093	1988	8	105.19
54093	1988	9	62.556
54093	1988	10	40.854
54093	1988	11	25.362
54093	1988	12	8.2833
54093	1989	1	7.354
54093	1989	2	14.471
54093	1989	3	43.626
54093	1989	4	95.118
54093	1989	5	122.28
54093	1989	6	116.58
54093	1989	7	121
54093	1989	8	108.18
54093	1989	9	64.649
54093	1989	10	50.64
54093	1989	11	17.353
54093	1989	12	10.319
54093	1990	1	5.8039
54093	1990	2	13.689
54093	1990	3	50.664
54093	1990	4	80.837
54093	1990	5	112.33
54093	1990	6	117.16
54093	1990	7	123.02
54093	1990	8	101.77
54093	1990	9	72.264
54093	1990	10	50.128
54093	1990	11	25.558
54093	1990	12	8.4616
54093	1991	1	5.6026
54093	1991	2	13.116
54093	1991	3	38.862
54093	1991	4	78.377
54093	1991	5	122.34
54093	1991	6	123.5
54093	1991	7	98.619
54093	1991	8	107.47
54093	1991	9	76.518
54093	1991	10	49.235
54093	1991	11	24.98
54093	1991	12	9.4419
54093	1992	1	10.501
54093	1992	2	22.368
54093	1992	3	47.453
54093	1992	4	78.533
54093	1992	5	106.56
54093	1992	6	108.82
54093	1992	7	133.27
54093	1992	8	104.97
54093	1992	9	67.546
54093	1992	10	40.05
54093	1992	11	20.393
54093	1992	12	6.5839
54093	1993	1	6.9694
54093	1993	2	18.21
54093	1993	3	49.652
54093	1993	4	80.857
54093	1993	5	133.48
54093	1993	6	105.89
54093	1993	7	123.94
54093	1993	8	95.693
54093	1993	9	67.077
54093	1993	10	48.333
54093	1993	11	14.992
54093	1993	12	7.6776
54093	1994	1	5.5472
54093	1994	2	15.9
54093	1994	3	37.898
54093	1994	4	86.351
54093	1994	5	105.94
54093	1994	6	133.68
54093	1994	7	132.6
54093	1994	8	105.49
54093	1994	9	62.497
54093	1994	10	39.365
54093	1994	11	28.165
54093	1994	12	9.8502
54093	1995	1	10.572
54093	1995	2	14.463
54093	1995	3	41.594
54093	1995	4	84.566
54093	1995	5	108.25
54093	1995	6	126.67
54093	1995	7	128.54
54093	1995	8	100.44
54093	1995	9	69.695
54093	1995	10	39.843
54093	1995	11	26.009
54093	1995	12	5.7097
54093	1996	1	8.1519
54093	1996	2	18.255
54093	1996	3	45.699
54093	1996	4	81.995
54093	1996	5	112.22
54093	1996	6	130.99
54093	1996	7	113.05
54093	1996	8	103.12
54093	1996	9	69.497
54093	1996	10	42.813
54093	1996	11	17.706
54093	1996	12	6.2568
54093	1997	1	5.6738
54093	1997	2	13.038
54093	1997	3	41.608
54093	1997	4	81.787
54093	1997	5	109.28
54093	1997	6	129.76
54093	1997	7	142.75
54093	1997	8	100.98
54093	1997	9	70.107
54093	1997	10	42.149
54093	1997	11	20.715
54093	1997	12	9.466
54093	1998	1	7.0218
54093	1998	2	18.259
54093	1998	3	56.973
54093	1998	4	107.12
54093	1998	5	137.96
54093	1998	6	139.81
54093	1998	7	111.86
54093	1998	8	84.265
54093	1998	9	74.082
54093	1998	10	49.021
54093	1998	11	16.231
54093	1998	12	9.2795
54093	1999	1	12.143
54093	1999	2	19.61
54093	1999	3	29.771
54093	1999	4	80.219
54093	1999	5	106.38
54093	1999	6	117.81
54093	1999	7	138.71
54093	1999	8	118.82
54093	1999	9	81.118
54093	1999	10	45.694
54093	1999	11	20.406
54093	1999	12	6.9341
54093	2000	1	4.9402
54093	2000	2	11.064
54093	2000	3	41.044
54093	2000	4	64.458
54093	2000	5	103.35
54093	2000	6	149.82
54093	2000	7	124.24
54093	2000	8	107.24
54093	2000	9	64.18
54093	2000	10	45.185
54093	2000	11	19.554
54093	2000	12	5.0095
54093	2001	1	4.928
54093	2001	2	14.221
54093	2001	3	34.037
54093	2001	4	87.31
54093	2001	5	118.67
54093	2001	6	133.83
54093	2001	7	121.33
54093	2001	8	106.2
54093	2001	9	75.613
54093	2001	10	42.619
54093	2001	11	21.027
54093	2001	12	8.1103
54093	2002	1	6.5381
54093	2002	2	16.654
54093	2002	3	46.571
54093	2002	4	74.484
54093	2002	5	119.41
54093	2002	6	111.85
54093	2002	7	106.15
54093	2002	8	86.494
54093	2002	9	69.215
54093	2002	10	30.505
54093	2002	11	11.438
54093	2002	12	7.7291
54093	2003	1	7.7925
54093	2003	2	13.276
54093	2003	3	40.059
54093	2003	4	82.788
54093	2003	5	121.51
54093	2003	6	120.54
54093	2003	7	105.51
54093	2003	8	105.19
54093	2003	9	69.407
54093	2003	10	38.565
54093	2003	11	14.059
54093	2003	12	4.7783
54093	2004	1	4.5703
54093	2004	2	12.81
54093	2004	3	36.084
54093	2004	4	71.889
54093	2004	5	102.82
54093	2004	6	136.96
54093	2004	7	109.18
54093	2004	8	110.65
54093	2004	9	71.705
54093	2004	10	44.235
54093	2004	11	17.226
54093	2004	12	5.771
54093	2005	1	7.2201
54093	2005	2	10.645
54093	2005	3	42.233
54093	2005	4	69.888
54093	2005	5	104.01
54093	2005	6	129.16
54093	2005	7	114.46
54093	2005	8	99.281
54093	2005	9	71.684
54093	2005	10	48.734
54093	2005	11	21.136
54093	2005	12	6.035
54093	2006	1	7.2017
54093	2006	2	17.757
54093	2006	3	40.653
54093	2006	4	63.812
54093	2006	5	116.09
54093	2006	6	108.89
54093	2006	7	129.67
54093	2006	8	103.09
54093	2006	9	72.62
54093	2006	10	43.83
54093	2006	11	18.597
54093	2006	12	7.9434
54093	2007	1	9.6456
54093	2007	2	17.748
54093	2007	3	34.367
54093	2007	4	68.783
54093	2007	5	99.758
54093	2007	6	143.37
54093	2007	7	131.67
54093	2007	8	116.97
54093	2007	9	68.283
54093	2007	10	45.109
54093	2007	11	21.564
54093	2007	12	8.5696
54093	2008	1	7.0604
54093	2008	2	16.946
54093	2008	3	44.94
54093	2008	4	95.693
54093	2008	5	89.134
54093	2008	6	143.95
54093	2008	7	121.72
54093	2008	8	100.11
54093	2008	9	80.813
54093	2008	10	40.446
54093	2008	11	18.649
54093	2008	12	13.281
54093	2009	1	6.8201
54093	2009	2	13.456
54093	2009	3	32.6
54093	2009	4	79.92
54093	2009	5	138.7
54093	2009	6	102.06
54093	2009	7	108.53
54093	2009	8	106.23
54093	2009	9	68.19
54093	2009	10	37.447
54093	2009	11	14.523
54093	2009	12	4.7807
54093	2010	1	7.6801
54093	2010	2	10.562
54093	2010	3	27.419
54093	2010	4	61.309
54093	2010	5	103.67
54093	2010	6	148.39
54093	2010	7	117.57
54093	2010	8	100.92
54093	2010	9	75.806
54093	2010	10	35.303
54093	2010	11	13.644
54093	2010	12	5.0021
54093	2011	1	5.0242
54093	2011	2	13.176
54093	2011	3	37.683
54093	2011	4	70.805
54093	2011	5	96.828
54093	2011	6	118.41
54093	2011	7	133.13
54093	2011	8	113.29
54093	2011	9	78.218
54093	2011	10	45.663
54093	2011	11	17.32
54093	2011	12	6.6449
54093	2012	1	5.2845
54093	2012	2	14.722
54093	2012	3	39.04
54093	2012	4	84.515
54093	2012	5	109.67
54093	2012	6	120.6
54093	2012	7	123.55
54093	2012	8	102.23
54093	2012	9	66.174
54093	2012	10	37.681
54093	2012	11	12.521
54093	2012	12	5.643
54093	2013	1	6.0245
54093	2013	2	12.184
54093	2013	3	37.225
54093	2013	4	62.372
54093	2013	5	122.04
54093	2013	6	129.44
54093	2013	7	125.96
54093	2013	8	101.4
54093	2013	9	71.878
54093	2013	10	39.612
54093	2013	11	16.006
54093	2013	12	4.7288
54093	2014	1	7.4651
54093	2014	2	12.554
54093	2014	3	38.17
54093	2014	4	88.881
54093	2014	5	95.646
54093	2014	6	116.45
54093	2014	7	130.81
54093	2014	8	102.67
54093	2014	9	62.48
54093	2014	10	42.259
54093	2014	11	20.273
54093	2014	12	6.6199

## Sheet: Monthly precipitation 
stationID	YEAR	MONTH	DATA
54093	1970	1	2.8
54093	1970	2	8.5
54093	1970	3	1.9
54093	1970	4	15.8
54093	1970	5	97.5
54093	1970	6	22.3
54093	1970	7	152.8
54093	1970	8	70.8
54093	1970	9	64.3
54093	1970	10	31.7
54093	1970	11	9.6
54093	1970	12	0.9
54093	1971	1	0.9
54093	1971	2	16.3
54093	1971	3	1.7
54093	1971	4	3
54093	1971	5	56.2
54093	1971	6	55.6
54093	1971	7	203.1
54093	1971	8	85.5
54093	1971	9	76.6
54093	1971	10	41.7
54093	1971	11	6.9
54093	1971	12	6
54093	1972	1	2.1
54093	1972	2	11.9
54093	1972	3	0.9
54093	1972	4	9
54093	1972	5	25.7
54093	1972	6	82.6
54093	1972	7	106.9
54093	1972	8	103.3
54093	1972	9	70.8
54093	1972	10	77
54093	1972	11	36.3
54093	1972	12	0.9
54093	1973	1	1.6
54093	1973	2	2.9
54093	1973	3	11.3
54093	1973	4	16.8
54093	1973	5	108.5
54093	1973	6	98.6
54093	1973	7	85.3
54093	1973	8	114.2
54093	1973	9	49.8
54093	1973	10	16.4
54093	1973	11	6.7
54093	1973	12	3
54093	1974	1	2.2
54093	1974	2	4.5
54093	1974	3	5
54093	1974	4	32.9
54093	1974	5	37.2
54093	1974	6	152.5
54093	1974	7	35.6
54093	1974	8	108.4
54093	1974	9	88.3
54093	1974	10	59.3
54093	1974	11	23.9
54093	1974	12	1.6
54093	1975	1	2.4
54093	1975	2	4.8
54093	1975	3	8
54093	1975	4	13.4
54093	1975	5	43.5
54093	1975	6	91.1
54093	1975	7	83.5
54093	1975	8	32.1
54093	1975	9	56.9
54093	1975	10	6.1
54093	1975	11	0.5
54093	1975	12	8
54093	1976	1	0.8
54093	1976	2	3.3
54093	1976	3	8.9
54093	1976	4	25.6
54093	1976	5	51
54093	1976	6	109.1
54093	1976	7	57.3
54093	1976	8	47.8
54093	1976	9	31.8
54093	1976	10	34.1
54093	1976	11	18.3
54093	1976	12	4.5
54093	1977	1	1
54093	1977	2	1.4
54093	1977	3	13.3
54093	1977	4	20.5
54093	1977	5	26.8
54093	1977	6	28.6
54093	1977	7	139.8
54093	1977	8	44.6
54093	1977	9	38
54093	1977	10	34.2
54093	1977	11	19.5
54093	1977	12	12
54093	1978	1	2
54093	1978	2	1.3
54093	1978	3	2.6
54093	1978	4	21.2
54093	1978	5	49.8
54093	1978	6	32
54093	1978	7	125.5
54093	1978	8	98
54093	1978	9	16.1
54093	1978	10	35.6
54093	1978	11	3.5
54093	1978	12	13.9
54093	1979	1	4.1
54093	1979	2	6.3
54093	1979	3	8.9
54093	1979	4	52
54093	1979	5	10.2
54093	1979	6	101.5
54093	1979	7	50.6
54093	1979	8	87.6
54093	1979	9	38.1
54093	1979	10	20.9
54093	1979	11	6.2
54093	1979	12	6.5
54093	1980	1	5.5
54093	1980	2	2.9
54093	1980	3	0.7
54093	1980	4	43.1
54093	1980	5	77.2
54093	1980	6	63.1
54093	1980	7	201.7
54093	1980	8	39.9
54093	1980	9	76.8
54093	1980	10	88.4
54093	1980	11	8.9
54093	1980	12	18.2
54093	1981	1	2
54093	1981	2	2.8
54093	1981	3	17.4
54093	1981	4	15.6
54093	1981	5	49.2
54093	1981	6	166.2
54093	1981	7	104
54093	1981	8	107.9
54093	1981	9	83.2
54093	1981	10	27.6
54093	1981	11	1.7
54093	1981	12	1.3
54093	1982	1	3.6
54093	1982	2	1.5
54093	1982	3	16.5
54093	1982	4	20.7
54093	1982	5	36.8
54093	1982	6	35.7
54093	1982	7	92.7
54093	1982	8	110.1
54093	1982	9	22.8
54093	1982	10	1.2
54093	1982	11	9.8
54093	1982	12	12.9
54093	1983	1	0.8
54093	1983	2	4.8
54093	1983	3	1.3
54093	1983	4	28.6
54093	1983	5	38.7
54093	1983	6	150.6
54093	1983	7	123.6
54093	1983	8	69.2
54093	1983	9	26.1
54093	1983	10	10.3
54093	1983	11	17.8
54093	1983	12	3.4
54093	1984	1	2.6
54093	1984	2	4.5
54093	1984	3	13.2
54093	1984	4	23.2
54093	1984	5	21.1
54093	1984	6	103.7
54093	1984	7	152.7
54093	1984	8	106.2
54093	1984	9	49.3
54093	1984	10	47.6
54093	1984	11	1
54093	1984	12	7
54093	1985	1	4.7
54093	1985	2	11.6
54093	1985	3	5.3
54093	1985	4	22.5
54093	1985	5	20
54093	1985	6	47.8
54093	1985	7	124.7
54093	1985	8	53.8
54093	1985	9	86.4
54093	1985	10	15.8
54093	1985	11	12.8
54093	1985	12	0.6
54093	1986	1	4.3
54093	1986	2	4.4
54093	1986	3	12.8
54093	1986	4	27.6
54093	1986	5	96.4
54093	1986	6	98.9
54093	1986	7	31
54093	1986	8	192.3
54093	1986	9	67.5
54093	1986	10	3.8
54093	1986	11	8.6
54093	1986	12	5.3
54093	1987	1	12.9
54093	1987	2	3.4
54093	1987	3	8.1
54093	1987	4	33.9
54093	1987	5	39.9
54093	1987	6	52.5
54093	1987	7	225.4
54093	1987	8	153.2
54093	1987	9	59.7
54093	1987	10	31.9
54093	1987	11	9.5
54093	1987	12	4.4
54093	1988	1	1.7
54093	1988	2	1.2
54093	1988	3	2.8
54093	1988	4	36.9
54093	1988	5	41.4
54093	1988	6	61.3
54093	1988	7	95.9
54093	1988	8	108.8
54093	1988	9	83.8
54093	1988	10	33.3
54093	1988	11	17.3
54093	1988	12	10.6
54093	1989	1	3.7
54093	1989	2	6.9
54093	1989	3	5.8
54093	1989	4	3
54093	1989	5	51.4
54093	1989	6	108.4
54093	1989	7	180.8
54093	1989	8	90.5
54093	1989	9	54.3
54093	1989	10	14.4
54093	1989	11	12.1
54093	1989	12	14.4
54093	1990	1	0.9
54093	1990	2	12.8
54093	1990	3	6.9
54093	1990	4	63.9
54093	1990	5	55.8
54093	1990	6	94.1
54093	1990	7	114.3
54093	1990	8	166.2
54093	1990	9	64.2
54093	1990	10	12.4
54093	1990	11	3
54093	1990	12	25
54093	1991	1	3.4
54093	1991	2	3.7
54093	1991	3	15.2
54093	1991	4	40.8
54093	1991	5	33.5
54093	1991	6	129.6
54093	1991	7	377.2
54093	1991	8	61.6
54093	1991	9	25.4
54093	1991	10	35.2
54093	1991	11	4.9
54093	1991	12	0.7
54093	1992	1	1.1
54093	1992	2	0.8
54093	1992	3	4.3
54093	1992	4	14.2
54093	1992	5	65.9
54093	1992	6	137.9
54093	1992	7	97.6
54093	1992	8	31.6
54093	1992	9	50.4
54093	1992	10	24.1
54093	1992	11	10.6
54093	1992	12	6
54093	1993	1	1.2
54093	1993	2	4.7
54093	1993	3	0.5
54093	1993	4	13.6
54093	1993	5	33.3
54093	1993	6	100.4
54093	1993	7	110.4
54093	1993	8	122.7
54093	1993	9	133.3
54093	1993	10	86.7
54093	1993	11	33.6
54093	1993	12	4.1
54093	1994	1	1.9
54093	1994	2	1.2
54093	1994	3	7.4
54093	1994	4	3.7
54093	1994	5	71
54093	1994	6	96.2
54093	1994	7	135
54093	1994	8	89.3
54093	1994	9	74.2
54093	1994	10	97.2
54093	1994	11	2.9
54093	1994	12	3.9
54093	1995	1	2
54093	1995	2	1
54093	1995	3	3.9
54093	1995	4	11.7
54093	1995	5	55.5
54093	1995	6	37.5
54093	1995	7	75.1
54093	1995	8	144.6
54093	1995	9	72.6
54093	1995	10	64.4
54093	1995	11	2.6
54093	1995	12	17.2
54093	1996	1	1
54093	1996	2	0.3
54093	1996	3	4.1
54093	1996	4	14.1
54093	1996	5	28.5
54093	1996	6	80.3
54093	1996	7	116.1
54093	1996	8	99.1
54093	1996	9	55.9
54093	1996	10	23.1
54093	1996	11	8
54093	1996	12	4.5
54093	1997	1	19.6
54093	1997	2	7.4
54093	1997	3	4.7
54093	1997	4	10
54093	1997	5	64.7
54093	1997	6	88.3
54093	1997	7	49.7
54093	1997	8	180.2
54093	1997	9	30.4
54093	1997	10	17.5
54093	1997	11	3.7
54093	1997	12	2.7
54093	1998	1	2.3
54093	1998	2	4.6
54093	1998	3	9.3
54093	1998	4	13.1
54093	1998	5	59.5
54093	1998	6	36.4
54093	1998	7	179.8
54093	1998	8	95.6
54093	1998	9	70.6
54093	1998	10	27.7
54093	1998	11	10.9
54093	1998	12	6.9
54093	1999	1	4
54093	1999	2	1.5
54093	1999	3	16.5
54093	1999	4	17.8
54093	1999	5	16
54093	1999	6	35.6
54093	1999	7	79.5
54093	1999	8	76.7
54093	1999	9	46
54093	1999	10	29.2
54093	1999	11	9.5
54093	1999	12	4.2
54093	2000	1	23.7
54093	2000	2	1.6
54093	2000	3	8.7
54093	2000	4	22.1
54093	2000	5	56.6
54093	2000	6	20
54093	2000	7	137.9
54093	2000	8	88.5
54093	2000	9	132.8
54093	2000	10	39.1
54093	2000	11	14.1
54093	2000	12	14.3
54093	2001	1	4.3
54093	2001	2	0
54093	2001	3	31.8
54093	2001	4	2.4
54093	2001	5	55.8
54093	2001	6	76.9
54093	2001	7	169.3
54093	2001	8	48.8
54093	2001	9	13.9
54093	2001	10	36.7
54093	2001	11	6.2
54093	2001	12	0.3
54093	2002	1	19.4
54093	2002	2	0.8
54093	2002	3	8.1
54093	2002	4	36.7
54093	2002	5	52.6
54093	2002	6	60.1
54093	2002	7	174.2
54093	2002	8	140.8
54093	2002	9	13.2
54093	2002	10	42.2
54093	2002	11	5.1
54093	2002	12	2.5
54093	2003	1	6.3
54093	2003	2	0.1
54093	2003	3	1.6
54093	2003	4	16.4
54093	2003	5	15.3
54093	2003	6	105.4
54093	2003	7	127.2
54093	2003	8	94.6
54093	2003	9	33.6
54093	2003	10	24.3
54093	2003	11	19.5
54093	2003	12	1.1
54093	2004	1	3.1
54093	2004	2	5.4
54093	2004	3	20.9
54093	2004	4	9.4
54093	2004	5	107.1
54093	2004	6	38.3
54093	2004	7	136.4
54093	2004	8	48.8
54093	2004	9	50.7
54093	2004	10	19.3
54093	2004	11	24.7
54093	2004	12	20
54093	2005	1	2.7
54093	2005	2	4.1
54093	2005	3	4.3
54093	2005	4	28.7
54093	2005	5	57.5
54093	2005	6	37.3
54093	2005	7	99.6
54093	2005	8	92.7
54093	2005	9	19.7
54093	2005	10	39.2
54093	2005	11	1
54093	2005	12	7
54093	2006	1	3.8
54093	2006	2	3.3
54093	2006	3	8.5
54093	2006	4	33.2
54093	2006	5	22.8
54093	2006	6	135.5
54093	2006	7	121.5
54093	2006	8	118.7
54093	2006	9	33.6
54093	2006	10	11
54093	2006	11	3.2
54093	2006	12	1.8
54093	2007	1	10.3
54093	2007	2	9.9
54093	2007	3	33.6
54093	2007	4	12.5
54093	2007	5	61.2
54093	2007	6	55
54093	2007	7	87.8
54093	2007	8	62.4
54093	2007	9	93.7
54093	2007	10	18.5
54093	2007	11	0.7
54093	2007	12	16.3
54093	2008	1	0
54093	2008	2	0.1
54093	2008	3	15.3
54093	2008	4	36
54093	2008	5	127.8
54093	2008	6	38.8
54093	2008	7	156.6
54093	2008	8	76.6
54093	2008	9	26.5
54093	2008	10	29.9
54093	2008	11	7.4
54093	2008	12	2.2
54093	2009	1	19.2
54093	2009	2	9.3
54093	2009	3	11.9
54093	2009	4	41.1
54093	2009	5	21.8
54093	2009	6	146
54093	2009	7	121.4
54093	2009	8	52
54093	2009	9	44.5
54093	2009	10	12.1
54093	2009	11	16.5
54093	2009	12	13.1
54093	2010	1	1.2
54093	2010	2	13.4
54093	2010	3	11.3
54093	2010	4	12.1
54093	2010	5	40.9
54093	2010	6	37.3
54093	2010	7	86.2
54093	2010	8	107.7
54093	2010	9	5.2
54093	2010	10	46.7
54093	2010	11	36.4
54093	2010	12	24.6
54093	2011	1	1.9
54093	2011	2	1.7
54093	2011	3	1.3
54093	2011	4	31.5
54093	2011	5	71.9
54093	2011	6	79.2
54093	2011	7	65.8
54093	2011	8	28.8
54093	2011	9	17
54093	2011	10	19.2
54093	2011	11	6.9
54093	2011	12	0.2
54093	2012	1	0.1
54093	2012	2	5.2
54093	2012	3	9.6
54093	2012	4	56.1
54093	2012	5	42.4
54093	2012	6	49.1
54093	2012	7	75
54093	2012	8	49.7
54093	2012	9	170.5
54093	2012	10	50.1
54093	2012	11	18.3
54093	2012	12	7.3
54093	2013	1	4.6
54093	2013	2	6.2
54093	2013	3	12.2
54093	2013	4	28
54093	2013	5	38.3
54093	2013	6	107.4
54093	2013	7	134.4
54093	2013	8	173.3
54093	2013	9	25.6
54093	2013	10	39.7
54093	2013	11	39.5
54093	2013	12	3.8
54093	2014	1	1.4
54093	2014	2	0.8
54093	2014	3	11.2
54093	2014	4	9.7
54093	2014	5	123.5
54093	2014	6	81.7
54093	2014	7	126.2
54093	2014	8	85.2
54093	2014	9	118
54093	2014	10	71.1
54093	2014	11	8
54093	2014	12	16.5
