# Supplementary material for: Spatial and temporal characteristics of drought and its correlation with climate indices in Northeast China
Source: PLoS One. 2021 Nov 18;16(11):e0259774. doi: 10.1371/journal.pone.0259774 (PMC8601439; doi:10.1371/journal.pone.0259774)
Supplement: S1 File — (ZIP) [file pone.0259774.s001.zip › Raw data(Including precipitation and evapotranspiration data of each station)/54094.xlsx]

## Sheet: Monthly evapotranspiration 
stationID	YEAR	MONTH	DATA
54094	1970	1	5.294
54094	1970	2	15.442
54094	1970	3	33.864
54094	1970	4	90.204
54094	1970	5	122.41
54094	1970	6	151.12
54094	1970	7	107.26
54094	1970	8	114.2
54094	1970	9	81.788
54094	1970	10	49.154
54094	1970	11	22.082
54094	1970	12	11.26
54094	1971	1	10.255
54094	1971	2	12.069
54094	1971	3	44.909
54094	1971	4	117.86
54094	1971	5	122.04
54094	1971	6	107.01
54094	1971	7	105.89
54094	1971	8	96.074
54094	1971	9	59.3
54094	1971	10	41.714
54094	1971	11	21.051
54094	1971	12	13.429
54094	1972	1	9.0633
54094	1972	2	9.7984
54094	1972	3	52.913
54094	1972	4	92.626
54094	1972	5	132.62
54094	1972	6	122.75
54094	1972	7	140.41
54094	1972	8	97.49
54094	1972	9	58.906
54094	1972	10	36.399
54094	1972	11	10.997
54094	1972	12	5.5021
54094	1973	1	5.0674
54094	1973	2	14.176
54094	1973	3	34.834
54094	1973	4	81.939
54094	1973	5	113.73
54094	1973	6	131.83
54094	1973	7	139.52
54094	1973	8	111.04
54094	1973	9	68.718
54094	1973	10	46.158
54094	1973	11	23.035
54094	1973	12	11.969
54094	1974	1	7.2685
54094	1974	2	14.241
54094	1974	3	40.029
54094	1974	4	72.788
54094	1974	5	140.27
54094	1974	6	89.791
54094	1974	7	131.91
54094	1974	8	108.51
54094	1974	9	64.755
54094	1974	10	39.711
54094	1974	11	21.264
54094	1974	12	7.8154
54094	1975	1	11.606
54094	1975	2	15.203
54094	1975	3	44.067
54094	1975	4	105.19
54094	1975	5	126.78
54094	1975	6	109.05
54094	1975	7	115.51
54094	1975	8	112.33
54094	1975	9	77.994
54094	1975	10	43.303
54094	1975	11	20.229
54094	1975	12	5.8792
54094	1976	1	8.2454
54094	1976	2	19.498
54094	1976	3	46.971
54094	1976	4	82.226
54094	1976	5	140.23
54094	1976	6	118.45
54094	1976	7	148.12
54094	1976	8	109.85
54094	1976	9	67.66
54094	1976	10	46.992
54094	1976	11	13.004
54094	1976	12	5.2353
54094	1977	1	4.7559
54094	1977	2	11.496
54094	1977	3	43.994
54094	1977	4	86.414
54094	1977	5	143.24
54094	1977	6	118.99
54094	1977	7	136.48
54094	1977	8	121.21
54094	1977	9	92.482
54094	1977	10	52.164
54094	1977	11	19.911
54094	1977	12	5.8832
54094	1978	1	5.9152
54094	1978	2	11.071
54094	1978	3	46.75
54094	1978	4	85.66
54094	1978	5	131.46
54094	1978	6	148.55
54094	1978	7	143.09
54094	1978	8	111.02
54094	1978	9	88.842
54094	1978	10	52.135
54094	1978	11	22.008
54094	1978	12	10.297
54094	1979	1	9.47
54094	1979	2	16.034
54094	1979	3	42.859
54094	1979	4	68.797
54094	1979	5	146.45
54094	1979	6	119.8
54094	1979	7	129.29
54094	1979	8	110.37
54094	1979	9	79.054
54094	1979	10	54.832
54094	1979	11	20.084
54094	1979	12	9.4563
54094	1980	1	6.6568
54094	1980	2	15.041
54094	1980	3	56.719
54094	1980	4	62.786
54094	1980	5	134.34
54094	1980	6	130.23
54094	1980	7	124.8
54094	1980	8	104.18
54094	1980	9	78.15
54094	1980	10	37.721
54094	1980	11	14.121
54094	1980	12	6.4358
54094	1981	1	6.6151
54094	1981	2	12.12
54094	1981	3	35.176
54094	1981	4	91.768
54094	1981	5	117.48
54094	1981	6	115.27
54094	1981	7	131.4
54094	1981	8	104.42
54094	1981	9	77.703
54094	1981	10	48.075
54094	1981	11	20.831
54094	1981	12	12.959
54094	1982	1	10.096
54094	1982	2	19.001
54094	1982	3	52.707
54094	1982	4	107.08
54094	1982	5	132.64
54094	1982	6	160.09
54094	1982	7	136.41
54094	1982	8	124.79
54094	1982	9	80.13
54094	1982	10	57.251
54094	1982	11	20.46
54094	1982	12	9.2521
54094	1983	1	10.657
54094	1983	2	14.716
54094	1983	3	51.574
54094	1983	4	115.59
54094	1983	5	122.6
54094	1983	6	86.038
54094	1983	7	113.55
54094	1983	8	117.19
54094	1983	9	69.587
54094	1983	10	53.635
54094	1983	11	18.828
54094	1983	12	9.325
54094	1984	1	6.9121
54094	1984	2	14.385
54094	1984	3	33.536
54094	1984	4	74.102
54094	1984	5	122.01
54094	1984	6	116.86
54094	1984	7	113.5
54094	1984	8	101.38
54094	1984	9	73.089
54094	1984	10	42.169
54094	1984	11	24.529
54094	1984	12	8.6744
54094	1985	1	7.4036
54094	1985	2	14.238
54094	1985	3	43.218
54094	1985	4	85.204
54094	1985	5	138.58
54094	1985	6	128.59
54094	1985	7	112.07
54094	1985	8	105.89
54094	1985	9	73.653
54094	1985	10	49.974
54094	1985	11	19.026
54094	1985	12	6.8834
54094	1986	1	7.7884
54094	1986	2	14.051
54094	1986	3	37.812
54094	1986	4	85.417
54094	1986	5	126.96
54094	1986	6	114.14
54094	1986	7	111.38
54094	1986	8	102.7
54094	1986	9	65.095
54094	1986	10	43.788
54094	1986	11	22.886
54094	1986	12	7.7345
54094	1987	1	6.9675
54094	1987	2	15.011
54094	1987	3	38.129
54094	1987	4	80.958
54094	1987	5	131.92
54094	1987	6	129.04
54094	1987	7	115.19
54094	1987	8	92.403
54094	1987	9	68.408
54094	1987	10	51.449
54094	1987	11	19.132
54094	1987	12	10.703
54094	1988	1	13.687
54094	1988	2	17.252
54094	1988	3	47.253
54094	1988	4	79.864
54094	1988	5	97.529
54094	1988	6	135.72
54094	1988	7	113.5
54094	1988	8	111.41
54094	1988	9	67.882
54094	1988	10	45.922
54094	1988	11	29.822
54094	1988	12	8.5479
54094	1989	1	8.0719
54094	1989	2	16.012
54094	1989	3	45.515
54094	1989	4	96.09
54094	1989	5	125.93
54094	1989	6	114.7
54094	1989	7	109.86
54094	1989	8	112.99
54094	1989	9	67.871
54094	1989	10	50.176
54094	1989	11	16.88
54094	1989	12	10.769
54094	1990	1	6.5619
54094	1990	2	13.817
54094	1990	3	53.69
54094	1990	4	79.021
54094	1990	5	111.46
54094	1990	6	116.03
54094	1990	7	118.65
54094	1990	8	103.45
54094	1990	9	73.552
54094	1990	10	53.593
54094	1990	11	24.485
54094	1990	12	10.676
54094	1991	1	6.1595
54094	1991	2	13.365
54094	1991	3	38.867
54094	1991	4	77.037
54094	1991	5	119.34
54094	1991	6	117.82
54094	1991	7	99.562
54094	1991	8	102.4
54094	1991	9	73.031
54094	1991	10	46.877
54094	1991	11	22.55
54094	1991	12	8.8276
54094	1992	1	10.119
54094	1992	2	22.721
54094	1992	3	47.942
54094	1992	4	83.23
54094	1992	5	110.01
54094	1992	6	108.83
54094	1992	7	136.06
54094	1992	8	107.91
54094	1992	9	65.533
54094	1992	10	38.457
54094	1992	11	19.811
54094	1992	12	6.6563
54094	1993	1	7.0645
54094	1993	2	17.879
54094	1993	3	50.54
54094	1993	4	81.629
54094	1993	5	132.9
54094	1993	6	103.22
54094	1993	7	118.25
54094	1993	8	92.203
54094	1993	9	69.814
54094	1993	10	45.259
54094	1993	11	15.587
54094	1993	12	6.9726
54094	1994	1	6.1281
54094	1994	2	16.946
54094	1994	3	41.801
54094	1994	4	89.551
54094	1994	5	103.14
54094	1994	6	127.89
54094	1994	7	125.95
54094	1994	8	101.75
54094	1994	9	66.04
54094	1994	10	39.552
54094	1994	11	27.584
54094	1994	12	9.155
54094	1995	1	11.775
54094	1995	2	18.626
54094	1995	3	41.639
54094	1995	4	86.402
54094	1995	5	101.14
54094	1995	6	128.38
54094	1995	7	124.23
54094	1995	8	96.807
54094	1995	9	72.242
54094	1995	10	39.17
54094	1995	11	29.259
54094	1995	12	10.6
54094	1996	1	12.661
54094	1996	2	26.172
54094	1996	3	52.268
54094	1996	4	87.756
54094	1996	5	118.8
54094	1996	6	132.39
54094	1996	7	123.42
54094	1996	8	102.22
54094	1996	9	71.408
54094	1996	10	39.726
54094	1996	11	18.972
54094	1996	12	7.5743
54094	1997	1	6.3443
54094	1997	2	14.323
54094	1997	3	45.751
54094	1997	4	84.739
54094	1997	5	106.36
54094	1997	6	123.66
54094	1997	7	145.49
54094	1997	8	107.71
54094	1997	9	75.738
54094	1997	10	44.613
54094	1997	11	20.011
54094	1997	12	8.5364
54094	1998	1	7.6423
54094	1998	2	19.199
54094	1998	3	61.091
54094	1998	4	104.05
54094	1998	5	136.73
54094	1998	6	137.56
54094	1998	7	116.4
54094	1998	8	88.646
54094	1998	9	77.614
54094	1998	10	51.287
54094	1998	11	17.864
54094	1998	12	12.479
54094	1999	1	14.001
54094	1999	2	23.368
54094	1999	3	36.246
54094	1999	4	83.846
54094	1999	5	117.16
54094	1999	6	130.44
54094	1999	7	148.13
54094	1999	8	118.96
54094	1999	9	85.467
54094	1999	10	47.997
54094	1999	11	20.105
54094	1999	12	8.1948
54094	2000	1	5.3743
54094	2000	2	12.37
54094	2000	3	43.123
54094	2000	4	73.302
54094	2000	5	108.29
54094	2000	6	147.09
54094	2000	7	124.28
54094	2000	8	109.35
54094	2000	9	68.584
54094	2000	10	48.459
54094	2000	11	18.095
54094	2000	12	4.7442
54094	2001	1	4.1615
54094	2001	2	11.758
54094	2001	3	35.686
54094	2001	4	92.727
54094	2001	5	125.83
54094	2001	6	137.85
54094	2001	7	125.41
54094	2001	8	106.41
54094	2001	9	81.178
54094	2001	10	42.43
54094	2001	11	24.091
54094	2001	12	10.03
54094	2002	1	7.603
54094	2002	2	18.262
54094	2002	3	54.284
54094	2002	4	74.637
54094	2002	5	130.93
54094	2002	6	118.96
54094	2002	7	114.44
54094	2002	8	90.219
54094	2002	9	76.147
54094	2002	10	37.364
54094	2002	11	14.566
54094	2002	12	10.195
54094	2003	1	9.926
54094	2003	2	18.803
54094	2003	3	46.508
54094	2003	4	89.568
54094	2003	5	123.3
54094	2003	6	122.96
54094	2003	7	98.324
54094	2003	8	109.73
54094	2003	9	80.962
54094	2003	10	38.596
54094	2003	11	18.74
54094	2003	12	6.4977
54094	2004	1	6.4126
54094	2004	2	14.972
54094	2004	3	42.79
54094	2004	4	91.776
54094	2004	5	117.15
54094	2004	6	149.59
54094	2004	7	116
54094	2004	8	116.73
54094	2004	9	73.628
54094	2004	10	50.775
54094	2004	11	19.618
54094	2004	12	6.3062
54094	2005	1	7.0006
54094	2005	2	11.031
54094	2005	3	43.107
54094	2005	4	71.932
54094	2005	5	104.97
54094	2005	6	124.66
54094	2005	7	114.14
54094	2005	8	96.594
54094	2005	9	75.695
54094	2005	10	48.152
54094	2005	11	22.392
54094	2005	12	7.4378
54094	2006	1	8.0435
54094	2006	2	20.118
54094	2006	3	46.054
54094	2006	4	74.212
54094	2006	5	122.17
54094	2006	6	110.52
54094	2006	7	137.29
54094	2006	8	108.41
54094	2006	9	77.781
54094	2006	10	44.767
54094	2006	11	18.616
54094	2006	12	8.7126
54094	2007	1	9.281
54094	2007	2	20.223
54094	2007	3	35.766
54094	2007	4	73.523
54094	2007	5	99.968
54094	2007	6	147.47
54094	2007	7	126.09
54094	2007	8	117.98
54094	2007	9	67.843
54094	2007	10	48.704
54094	2007	11	21.999
54094	2007	12	10.388
54094	2008	1	8.8746
54094	2008	2	20.884
54094	2008	3	47.637
54094	2008	4	93.836
54094	2008	5	96.712
54094	2008	6	143.03
54094	2008	7	128.38
54094	2008	8	101.5
54094	2008	9	81.853
54094	2008	10	45.574
54094	2008	11	22.242
54094	2008	12	16.32
54094	2009	1	9.055
54094	2009	2	15.056
54094	2009	3	38.537
54094	2009	4	84.634
54094	2009	5	138.09
54094	2009	6	99.395
54094	2009	7	111.59
54094	2009	8	104.89
54094	2009	9	70.464
54094	2009	10	38.544
54094	2009	11	16.268
54094	2009	12	4.7099
54094	2010	1	8.8476
54094	2010	2	12.792
54094	2010	3	30.093
54094	2010	4	62.335
54094	2010	5	109.19
54094	2010	6	147.4
54094	2010	7	115.88
54094	2010	8	102.6
54094	2010	9	73.662
54094	2010	10	38.837
54094	2010	11	14.683
54094	2010	12	6.21
54094	2011	1	5.737
54094	2011	2	14.878
54094	2011	3	43.853
54094	2011	4	77.772
54094	2011	5	101.64
54094	2011	6	123.08
54094	2011	7	129.32
54094	2011	8	113.86
54094	2011	9	85.451
54094	2011	10	46.466
54094	2011	11	17.751
54094	2011	12	7.1416
54094	2012	1	6.1596
54094	2012	2	16.613
54094	2012	3	40.432
54094	2012	4	85.8
54094	2012	5	118.81
54094	2012	6	118.35
54094	2012	7	128.1
54094	2012	8	103.52
54094	2012	9	62.223
54094	2012	10	39.162
54094	2012	11	14.207
54094	2012	12	6.0825
54094	2013	1	6.3267
54094	2013	2	13.579
54094	2013	3	40.09
54094	2013	4	65.464
54094	2013	5	122.59
54094	2013	6	126.82
54094	2013	7	119.21
54094	2013	8	103.68
54094	2013	9	75.151
54094	2013	10	38.18
54094	2013	11	16.81
54094	2013	12	4.8711
54094	2014	1	9.7856
54094	2014	2	14.345
54094	2014	3	39.204
54094	2014	4	101.52
54094	2014	5	97.907
54094	2014	6	119.75
54094	2014	7	133.79
54094	2014	8	108.84
54094	2014	9	71.253
54094	2014	10	55.205
54094	2014	11	30.632
54094	2014	12	10.012

## Sheet: Monthly precipitation 
stationID	YEAR	MONTH	DATA
54094	1970	1	3.7
54094	1970	2	5.2
54094	1970	3	3.6
54094	1970	4	12.2
54094	1970	5	65.6
54094	1970	6	11.7
54094	1970	7	107.9
54094	1970	8	43.6
54094	1970	9	62.3
54094	1970	10	39.8
54094	1970	11	8.1
54094	1970	12	2.5
54094	1971	1	1.4
54094	1971	2	17.6
54094	1971	3	2.5
54094	1971	4	2.6
54094	1971	5	55.1
54094	1971	6	79.2
54094	1971	7	143.7
54094	1971	8	60.4
54094	1971	9	112.7
54094	1971	10	46.9
54094	1971	11	4
54094	1971	12	1.9
54094	1972	1	5.2
54094	1972	2	8.8
54094	1972	3	1.9
54094	1972	4	27.7
54094	1972	5	43.2
54094	1972	6	55.2
54094	1972	7	83.5
54094	1972	8	125.2
54094	1972	9	81.1
54094	1972	10	67.7
54094	1972	11	36.8
54094	1972	12	1.7
54094	1973	1	1.9
54094	1973	2	3.1
54094	1973	3	12.3
54094	1973	4	15.6
54094	1973	5	110.6
54094	1973	6	61.3
54094	1973	7	73.8
54094	1973	8	89.8
54094	1973	9	40.8
54094	1973	10	26.6
54094	1973	11	8
54094	1973	12	0.7
54094	1974	1	2.1
54094	1974	2	4.8
54094	1974	3	3.4
54094	1974	4	18.7
54094	1974	5	28.9
54094	1974	6	197
54094	1974	7	20.1
54094	1974	8	110.4
54094	1974	9	71.1
54094	1974	10	52.6
54094	1974	11	9.2
54094	1974	12	1.8
54094	1975	1	0.6
54094	1975	2	5.8
54094	1975	3	8.4
54094	1975	4	14.5
54094	1975	5	29.8
54094	1975	6	67.3
54094	1975	7	119.5
54094	1975	8	120
54094	1975	9	34.1
54094	1975	10	14.1
54094	1975	11	0.4
54094	1975	12	10
54094	1976	1	1.2
54094	1976	2	5.3
54094	1976	3	17.2
54094	1976	4	27.9
54094	1976	5	93.6
54094	1976	6	50.9
54094	1976	7	54.6
54094	1976	8	48.6
54094	1976	9	65
54094	1976	10	37.2
54094	1976	11	17
54094	1976	12	4.2
54094	1977	1	1.3
54094	1977	2	1.6
54094	1977	3	15.2
54094	1977	4	19.2
54094	1977	5	37.5
54094	1977	6	113.6
54094	1977	7	117.6
54094	1977	8	57
54094	1977	9	12.1
54094	1977	10	40.5
54094	1977	11	20
54094	1977	12	10.3
54094	1978	1	4.7
54094	1978	2	4.2
54094	1978	3	13
54094	1978	4	28.7
54094	1978	5	45.2
54094	1978	6	32.5
54094	1978	7	128.8
54094	1978	8	82.7
54094	1978	9	24.9
54094	1978	10	27.3
54094	1978	11	4.1
54094	1978	12	12.3
54094	1979	1	6
54094	1979	2	5.1
54094	1979	3	11.9
54094	1979	4	54.3
54094	1979	5	5.6
54094	1979	6	47.9
54094	1979	7	39.4
54094	1979	8	80.2
54094	1979	9	51.7
54094	1979	10	20.1
54094	1979	11	9.3
54094	1979	12	28.7
54094	1980	1	8
54094	1980	2	4.3
54094	1980	3	2.5
54094	1980	4	63
54094	1980	5	74.6
54094	1980	6	107
54094	1980	7	96.3
54094	1980	8	43
54094	1980	9	21.7
54094	1980	10	98.4
54094	1980	11	11.1
54094	1980	12	15.1
54094	1981	1	2.9
54094	1981	2	2.6
54094	1981	3	32.1
54094	1981	4	4.9
54094	1981	5	68.3
54094	1981	6	147.9
54094	1981	7	90.7
54094	1981	8	112.2
54094	1981	9	34.2
54094	1981	10	47.1
54094	1981	11	5.6
54094	1981	12	1.6
54094	1982	1	4.4
54094	1982	2	2.9
54094	1982	3	6.8
54094	1982	4	9.4
54094	1982	5	55.5
54094	1982	6	59.3
54094	1982	7	127.4
54094	1982	8	177.4
54094	1982	9	29.8
54094	1982	10	3.3
54094	1982	11	13.1
54094	1982	12	8.2
54094	1983	1	0
54094	1983	2	6.7
54094	1983	3	1.1
54094	1983	4	37.5
54094	1983	5	55.6
54094	1983	6	204.1
54094	1983	7	148.6
54094	1983	8	107
54094	1983	9	47.6
54094	1983	10	8.7
54094	1983	11	22.8
54094	1983	12	2.9
54094	1984	1	1.4
54094	1984	2	6.9
54094	1984	3	18.5
54094	1984	4	27.8
54094	1984	5	16.7
54094	1984	6	111.3
54094	1984	7	147.6
54094	1984	8	142.6
54094	1984	9	33.6
54094	1984	10	51.2
54094	1984	11	1
54094	1984	12	2.7
54094	1985	1	3.3
54094	1985	2	7.8
54094	1985	3	13.9
54094	1985	4	24.6
54094	1985	5	19.4
54094	1985	6	141.3
54094	1985	7	176.9
54094	1985	8	88.9
54094	1985	9	38.2
54094	1985	10	8.2
54094	1985	11	13.3
54094	1985	12	1.9
54094	1986	1	3.6
54094	1986	2	4.8
54094	1986	3	23.4
54094	1986	4	23.2
54094	1986	5	134.8
54094	1986	6	134
54094	1986	7	54.6
54094	1986	8	212.4
54094	1986	9	72.3
54094	1986	10	5.5
54094	1986	11	8.2
54094	1986	12	9.5
54094	1987	1	15.3
54094	1987	2	4.9
54094	1987	3	12.1
54094	1987	4	31.8
54094	1987	5	34.9
54094	1987	6	48.8
54094	1987	7	206.3
54094	1987	8	97
54094	1987	9	74.7
54094	1987	10	39.5
54094	1987	11	13.2
54094	1987	12	5.4
54094	1988	1	1.6
54094	1988	2	1.9
54094	1988	3	6.7
54094	1988	4	38.3
54094	1988	5	40.7
54094	1988	6	46.5
54094	1988	7	74.6
54094	1988	8	77.1
54094	1988	9	102.1
54094	1988	10	38.2
54094	1988	11	19.7
54094	1988	12	14
54094	1989	1	5.9
54094	1989	2	12.4
54094	1989	3	4.9
54094	1989	4	5.9
54094	1989	5	43.4
54094	1989	6	112.3
54094	1989	7	295
54094	1989	8	53.4
54094	1989	9	65.1
54094	1989	10	6.4
54094	1989	11	15.4
54094	1989	12	9.1
54094	1990	1	1.9
54094	1990	2	15.5
54094	1990	3	9.3
54094	1990	4	76.7
54094	1990	5	36.2
54094	1990	6	108.8
54094	1990	7	99.5
54094	1990	8	196.4
54094	1990	9	59.1
54094	1990	10	41.1
54094	1990	11	12
54094	1990	12	30
54094	1991	1	6.4
54094	1991	2	3.3
54094	1991	3	15.8
54094	1991	4	48.3
54094	1991	5	41.9
54094	1991	6	96.7
54094	1991	7	275
54094	1991	8	82.2
54094	1991	9	26.5
54094	1991	10	27.4
54094	1991	11	9.4
54094	1991	12	0.6
54094	1992	1	1.2
54094	1992	2	1.4
54094	1992	3	4.6
54094	1992	4	26.7
54094	1992	5	56.3
54094	1992	6	150.6
54094	1992	7	150.7
54094	1992	8	102.5
54094	1992	9	79.1
54094	1992	10	48.2
54094	1992	11	9
54094	1992	12	6
54094	1993	1	0.6
54094	1993	2	11.6
54094	1993	3	0.4
54094	1993	4	24.5
54094	1993	5	27.3
54094	1993	6	103.6
54094	1993	7	114.9
54094	1993	8	179.5
54094	1993	9	65.7
54094	1993	10	86.9
54094	1993	11	43.8
54094	1993	12	6.5
54094	1994	1	3.6
54094	1994	2	0.7
54094	1994	3	8.8
54094	1994	4	5.2
54094	1994	5	94
54094	1994	6	98.5
54094	1994	7	135.6
54094	1994	8	105.8
54094	1994	9	143.4
54094	1994	10	49.3
54094	1994	11	7.7
54094	1994	12	3.7
54094	1995	1	2.8
54094	1995	2	0.5
54094	1995	3	5.5
54094	1995	4	12.9
54094	1995	5	45.5
54094	1995	6	62.6
54094	1995	7	133.7
54094	1995	8	134.9
54094	1995	9	78.1
54094	1995	10	45.9
54094	1995	11	0.7
54094	1995	12	10
54094	1996	1	0.9
54094	1996	2	0.9
54094	1996	3	5
54094	1996	4	14.6
54094	1996	5	34.6
54094	1996	6	66.7
54094	1996	7	139
54094	1996	8	139.8
54094	1996	9	53.8
54094	1996	10	23.6
54094	1996	11	21.2
54094	1996	12	3.8
54094	1997	1	22.4
54094	1997	2	12
54094	1997	3	9.6
54094	1997	4	12.6
54094	1997	5	105
54094	1997	6	81.3
54094	1997	7	71.1
54094	1997	8	134.5
54094	1997	9	20.2
54094	1997	10	21.9
54094	1997	11	10
54094	1997	12	3.1
54094	1998	1	3.7
54094	1998	2	5.7
54094	1998	3	8.1
54094	1998	4	22.8
54094	1998	5	73
54094	1998	6	40.4
54094	1998	7	102.9
54094	1998	8	111.7
54094	1998	9	109.9
54094	1998	10	18.2
54094	1998	11	18.1
54094	1998	12	2.6
54094	1999	1	4.8
54094	1999	2	2.4
54094	1999	3	26.7
54094	1999	4	19.9
54094	1999	5	33.2
54094	1999	6	44.6
54094	1999	7	56.7
54094	1999	8	111.1
54094	1999	9	36.4
54094	1999	10	39.3
54094	1999	11	15.4
54094	1999	12	7.2
54094	2000	1	21.7
54094	2000	2	0.8
54094	2000	3	14.4
54094	2000	4	27.5
54094	2000	5	74.2
54094	2000	6	46.2
54094	2000	7	163.3
54094	2000	8	83.9
54094	2000	9	106.7
54094	2000	10	13.4
54094	2000	11	15.9
54094	2000	12	22.7
54094	2001	1	9.5
54094	2001	2	0.6
54094	2001	3	21.6
54094	2001	4	3.5
54094	2001	5	87
54094	2001	6	102.8
54094	2001	7	223.6
54094	2001	8	85.9
54094	2001	9	26.1
54094	2001	10	42.6
54094	2001	11	3
54094	2001	12	0.2
54094	2002	1	30.9
54094	2002	2	1.9
54094	2002	3	15.8
54094	2002	4	52.2
54094	2002	5	39.9
54094	2002	6	64.5
54094	2002	7	170.6
54094	2002	8	189.5
54094	2002	9	5.9
54094	2002	10	47.8
54094	2002	11	4.6
54094	2002	12	0.8
54094	2003	1	6.5
54094	2003	2	0.2
54094	2003	3	2.9
54094	2003	4	47.2
54094	2003	5	22.4
54094	2003	6	56
54094	2003	7	113.6
54094	2003	8	111.4
54094	2003	9	14
54094	2003	10	38.1
54094	2003	11	24
54094	2003	12	3.3
54094	2004	1	1
54094	2004	2	11.2
54094	2004	3	25.1
54094	2004	4	2.5
54094	2004	5	105.8
54094	2004	6	34.9
54094	2004	7	168
54094	2004	8	57.7
54094	2004	9	70
54094	2004	10	20.1
54094	2004	11	29.7
54094	2004	12	20.8
54094	2005	1	2.7
54094	2005	2	5.9
54094	2005	3	4.8
54094	2005	4	36
54094	2005	5	71.2
54094	2005	6	43.4
54094	2005	7	102.9
54094	2005	8	108
54094	2005	9	29.1
54094	2005	10	39.3
54094	2005	11	1.9
54094	2005	12	12.6
54094	2006	1	5.8
54094	2006	2	3.8
54094	2006	3	8.9
54094	2006	4	36.2
54094	2006	5	48.5
54094	2006	6	141.2
54094	2006	7	62.1
54094	2006	8	103.7
54094	2006	9	28.1
54094	2006	10	21.5
54094	2006	11	7.8
54094	2006	12	0.6
54094	2007	1	10.2
54094	2007	2	11.3
54094	2007	3	50
54094	2007	4	16.5
54094	2007	5	57.7
54094	2007	6	47.3
54094	2007	7	154.4
54094	2007	8	105.2
54094	2007	9	107.2
54094	2007	10	3.1
54094	2007	11	7.2
54094	2007	12	9.6
54094	2008	1	0.1
54094	2008	2	0
54094	2008	3	19.1
54094	2008	4	17.5
54094	2008	5	130.6
54094	2008	6	36.3
54094	2008	7	139.2
54094	2008	8	125.5
54094	2008	9	41.9
54094	2008	10	28.5
54094	2008	11	8.6
54094	2008	12	1.7
54094	2009	1	23.2
54094	2009	2	13.2
54094	2009	3	7
54094	2009	4	58.7
54094	2009	5	19.4
54094	2009	6	133.1
54094	2009	7	125.8
54094	2009	8	104.6
54094	2009	9	44.2
54094	2009	10	25.7
54094	2009	11	16
54094	2009	12	14.2
54094	2010	1	5
54094	2010	2	14.8
54094	2010	3	21.9
54094	2010	4	26.7
54094	2010	5	57
54094	2010	6	33.6
54094	2010	7	116.9
54094	2010	8	132.9
54094	2010	9	4.7
54094	2010	10	38.8
54094	2010	11	26.5
54094	2010	12	24.4
54094	2011	1	1.2
54094	2011	2	0.3
54094	2011	3	2.5
54094	2011	4	18.4
54094	2011	5	49.1
54094	2011	6	93.7
54094	2011	7	78.6
54094	2011	8	59.2
54094	2011	9	4.9
54094	2011	10	16.9
54094	2011	11	12.9
54094	2011	12	0.1
54094	2012	1	0
54094	2012	2	4.7
54094	2012	3	15.1
54094	2012	4	35.8
54094	2012	5	23
54094	2012	6	87.8
54094	2012	7	144.4
54094	2012	8	126.2
54094	2012	9	143.6
54094	2012	10	54.9
54094	2012	11	24.6
54094	2012	12	14.4
54094	2013	1	4.1
54094	2013	2	12.8
54094	2013	3	24.4
54094	2013	4	73
54094	2013	5	43.6
54094	2013	6	117.5
54094	2013	7	225.3
54094	2013	8	124.3
54094	2013	9	26
54094	2013	10	30.5
54094	2013	11	77.9
54094	2013	12	8.9
54094	2014	1	0.2
54094	2014	2	0.6
54094	2014	3	14.1
54094	2014	4	20.9
54094	2014	5	121.5
54094	2014	6	48.5
54094	2014	7	92.7
54094	2014	8	50.4
54094	2014	9	66.7
54094	2014	10	78
54094	2014	11	7
54094	2014	12	13.8
