# Supplementary material for: Spatial and temporal characteristics of drought and its correlation with climate indices in Northeast China
Source: PLoS One. 2021 Nov 18;16(11):e0259774. doi: 10.1371/journal.pone.0259774 (PMC8601439; doi:10.1371/journal.pone.0259774)
Supplement: S1 File — (ZIP) [file pone.0259774.s001.zip › Raw data(Including precipitation and evapotranspiration data of each station)/54096.xlsx]

## Sheet: Monthly evapotranspiration 
stationID	YEAR	MONTH	DATA
54096	1970	1	7.3316
54096	1970	2	16.542
54096	1970	3	35.694
54096	1970	4	90.391
54096	1970	5	104.16
54096	1970	6	133.06
54096	1970	7	104.12
54096	1970	8	104.7
54096	1970	9	76.27
54096	1970	10	53.317
54096	1970	11	25.938
54096	1970	12	15.898
54096	1971	1	13.627
54096	1971	2	13.863
54096	1971	3	46.928
54096	1971	4	106.22
54096	1971	5	109.54
54096	1971	6	102.37
54096	1971	7	92.475
54096	1971	8	85.819
54096	1971	9	56.083
54096	1971	10	47.564
54096	1971	11	24.194
54096	1971	12	17.586
54096	1972	1	11.178
54096	1972	2	14.022
54096	1972	3	48.37
54096	1972	4	93.653
54096	1972	5	130.93
54096	1972	6	113.93
54096	1972	7	120.28
54096	1972	8	94.685
54096	1972	9	55.893
54096	1972	10	44.185
54096	1972	11	16.627
54096	1972	12	11.549
54096	1973	1	9.4864
54096	1973	2	18.417
54096	1973	3	35.477
54096	1973	4	85.286
54096	1973	5	112.29
54096	1973	6	109.85
54096	1973	7	125.84
54096	1973	8	107.43
54096	1973	9	65.674
54096	1973	10	52.389
54096	1973	11	28.509
54096	1973	12	15.635
54096	1974	1	11.799
54096	1974	2	16.023
54096	1974	3	37.436
54096	1974	4	68.749
54096	1974	5	126.95
54096	1974	6	69.441
54096	1974	7	108.71
54096	1974	8	101.17
54096	1974	9	66.935
54096	1974	10	42.915
54096	1974	11	26.243
54096	1974	12	9.6541
54096	1975	1	13.152
54096	1975	2	15.222
54096	1975	3	36.438
54096	1975	4	91.606
54096	1975	5	117.94
54096	1975	6	104.03
54096	1975	7	104.42
54096	1975	8	107.53
54096	1975	9	76.141
54096	1975	10	51.462
54096	1975	11	21.8
54096	1975	12	11.621
54096	1976	1	14.596
54096	1976	2	19.602
54096	1976	3	43.492
54096	1976	4	78.448
54096	1976	5	138.07
54096	1976	6	105.69
54096	1976	7	130.76
54096	1976	8	104.41
54096	1976	9	56.323
54096	1976	10	48.808
54096	1976	11	16.089
54096	1976	12	8.2401
54096	1977	1	6.9336
54096	1977	2	13.414
54096	1977	3	41.083
54096	1977	4	81.912
54096	1977	5	128.48
54096	1977	6	95.758
54096	1977	7	120.05
54096	1977	8	104.85
54096	1977	9	88.146
54096	1977	10	54.357
54096	1977	11	22.257
54096	1977	12	11.389
54096	1978	1	10.723
54096	1978	2	13.394
54096	1978	3	45.803
54096	1978	4	80.262
54096	1978	5	131.02
54096	1978	6	129.36
54096	1978	7	137.22
54096	1978	8	96.559
54096	1978	9	82.01
54096	1978	10	49.328
54096	1978	11	21.517
54096	1978	12	12.705
54096	1979	1	12.929
54096	1979	2	15.923
54096	1979	3	35.049
54096	1979	4	58.448
54096	1979	5	125.16
54096	1979	6	104.83
54096	1979	7	116.54
54096	1979	8	105.63
54096	1979	9	76.658
54096	1979	10	53.242
54096	1979	11	23.137
54096	1979	12	14.647
54096	1980	1	10.164
54096	1980	2	18.796
54096	1980	3	56.927
54096	1980	4	61.389
54096	1980	5	134.46
54096	1980	6	123.45
54096	1980	7	110.82
54096	1980	8	86.356
54096	1980	9	72.709
54096	1980	10	38.871
54096	1980	11	19.87
54096	1980	12	9.0895
54096	1981	1	11.312
54096	1981	2	13.464
54096	1981	3	33.905
54096	1981	4	85.094
54096	1981	5	105.74
54096	1981	6	96.799
54096	1981	7	122.48
54096	1981	8	96.542
54096	1981	9	69.826
54096	1981	10	51.718
54096	1981	11	22.944
54096	1981	12	15.957
54096	1982	1	12.529
54096	1982	2	18.773
54096	1982	3	49.302
54096	1982	4	91.515
54096	1982	5	118.24
54096	1982	6	135.08
54096	1982	7	118.81
54096	1982	8	119.75
54096	1982	9	70.946
54096	1982	10	54.972
54096	1982	11	22.957
54096	1982	12	13.161
54096	1983	1	17.253
54096	1983	2	14.64
54096	1983	3	41.265
54096	1983	4	103.43
54096	1983	5	110.58
54096	1983	6	68.895
54096	1983	7	93.15
54096	1983	8	106.64
54096	1983	9	63.459
54096	1983	10	60.257
54096	1983	11	23.263
54096	1983	12	12.126
54096	1984	1	7.6569
54096	1984	2	12.672
54096	1984	3	25.833
54096	1984	4	65.998
54096	1984	5	101.3
54096	1984	6	98.2
54096	1984	7	98.646
54096	1984	8	96.449
54096	1984	9	69.54
54096	1984	10	46.079
54096	1984	11	31.876
54096	1984	12	9.5827
54096	1985	1	9.1696
54096	1985	2	13.942
54096	1985	3	40.945
54096	1985	4	81.94
54096	1985	5	126.01
54096	1985	6	110.75
54096	1985	7	106
54096	1985	8	94.828
54096	1985	9	67.913
54096	1985	10	54.85
54096	1985	11	21.207
54096	1985	12	9.3861
54096	1986	1	8.8572
54096	1986	2	13.908
54096	1986	3	36.053
54096	1986	4	80.668
54096	1986	5	112.91
54096	1986	6	93.59
54096	1986	7	90.511
54096	1986	8	92.73
54096	1986	9	60.616
54096	1986	10	43.823
54096	1986	11	26.829
54096	1986	12	12.831
54096	1987	1	9.8895
54096	1987	2	18.498
54096	1987	3	36.949
54096	1987	4	78.462
54096	1987	5	124.06
54096	1987	6	112.73
54096	1987	7	106.98
54096	1987	8	79.376
54096	1987	9	64.44
54096	1987	10	55.973
54096	1987	11	22.076
54096	1987	12	15.031
54096	1988	1	19.724
54096	1988	2	18.064
54096	1988	3	42.993
54096	1988	4	71.516
54096	1988	5	92.477
54096	1988	6	114.52
54096	1988	7	100.11
54096	1988	8	95.458
54096	1988	9	58.563
54096	1988	10	48.83
54096	1988	11	29.701
54096	1988	12	14.381
54096	1989	1	12.995
54096	1989	2	21.151
54096	1989	3	42.743
54096	1989	4	91.598
54096	1989	5	109.36
54096	1989	6	97.888
54096	1989	7	97.336
54096	1989	8	102.05
54096	1989	9	62.838
54096	1989	10	50.127
54096	1989	11	21.029
54096	1989	12	15.025
54096	1990	1	9.0293
54096	1990	2	14.958
54096	1990	3	52.655
54096	1990	4	78.654
54096	1990	5	100.22
54096	1990	6	98.916
54096	1990	7	103.44
54096	1990	8	95.213
54096	1990	9	68.774
54096	1990	10	55.344
54096	1990	11	25.842
54096	1990	12	13.647
54096	1991	1	8.3223
54096	1991	2	14.627
54096	1991	3	40.273
54096	1991	4	77.227
54096	1991	5	112.04
54096	1991	6	101.26
54096	1991	7	89.098
54096	1991	8	94.882
54096	1991	9	74.9
54096	1991	10	51.571
54096	1991	11	26.547
54096	1991	12	13.724
54096	1992	1	13.744
54096	1992	2	23.231
54096	1992	3	45.764
54096	1992	4	75.402
54096	1992	5	101.84
54096	1992	6	93.712
54096	1992	7	123.33
54096	1992	8	93.458
54096	1992	9	62.872
54096	1992	10	41.6
54096	1992	11	24.317
54096	1992	12	10.529
54096	1993	1	11.138
54096	1993	2	22.536
54096	1993	3	48.186
54096	1993	4	74.003
54096	1993	5	112.52
54096	1993	6	88.876
54096	1993	7	99.574
54096	1993	8	87.035
54096	1993	9	63.837
54096	1993	10	51.542
54096	1993	11	21.207
54096	1993	12	9.7812
54096	1994	1	7.8884
54096	1994	2	20.86
54096	1994	3	35.34
54096	1994	4	80.097
54096	1994	5	101.86
54096	1994	6	107.25
54096	1994	7	116.51
54096	1994	8	102.46
54096	1994	9	59.887
54096	1994	10	45.845
54096	1994	11	25.507
54096	1994	12	10.572
54096	1995	1	11.607
54096	1995	2	15.93
54096	1995	3	35.818
54096	1995	4	75.152
54096	1995	5	94.446
54096	1995	6	107.59
54096	1995	7	115.43
54096	1995	8	88.818
54096	1995	9	64.271
54096	1995	10	42.268
54096	1995	11	28.373
54096	1995	12	9.6977
54096	1996	1	11.81
54096	1996	2	21.223
54096	1996	3	41.505
54096	1996	4	75.13
54096	1996	5	96.916
54096	1996	6	106.56
54096	1996	7	102.04
54096	1996	8	93.456
54096	1996	9	69.319
54096	1996	10	42.813
54096	1996	11	21.22
54096	1996	12	10.12
54096	1997	1	9.433
54096	1997	2	19.134
54096	1997	3	43.612
54096	1997	4	75.361
54096	1997	5	96.863
54096	1997	6	109.72
54096	1997	7	131.45
54096	1997	8	98.507
54096	1997	9	69.72
54096	1997	10	42.284
54096	1997	11	21.971
54096	1997	12	11.169
54096	1998	1	8.1982
54096	1998	2	20.099
54096	1998	3	55.136
54096	1998	4	95.214
54096	1998	5	120.87
54096	1998	6	110.42
54096	1998	7	103.57
54096	1998	8	72.866
54096	1998	9	70.347
54096	1998	10	52.23
54096	1998	11	18.818
54096	1998	12	16.117
54096	1999	1	15.936
54096	1999	2	23.282
54096	1999	3	33.754
54096	1999	4	74.782
54096	1999	5	111.01
54096	1999	6	114.63
54096	1999	7	115.77
54096	1999	8	106.67
54096	1999	9	83.543
54096	1999	10	50.109
54096	1999	11	24.655
54096	1999	12	12.688
54096	2000	1	7.1077
54096	2000	2	14.962
54096	2000	3	42.106
54096	2000	4	60.038
54096	2000	5	94.277
54096	2000	6	130.16
54096	2000	7	113.83
54096	2000	8	99.751
54096	2000	9	64.619
54096	2000	10	55.039
54096	2000	11	23.66
54096	2000	12	8.3326
54096	2001	1	7.9288
54096	2001	2	18.739
54096	2001	3	35.702
54096	2001	4	92.677
54096	2001	5	107.13
54096	2001	6	114.28
54096	2001	7	113.3
54096	2001	8	95.704
54096	2001	9	74.983
54096	2001	10	46.524
54096	2001	11	32.423
54096	2001	12	14.345
54096	2002	1	11.831
54096	2002	2	22.568
54096	2002	3	50.982
54096	2002	4	73.252
54096	2002	5	113.49
54096	2002	6	98.302
54096	2002	7	98.882
54096	2002	8	85.623
54096	2002	9	70.043
54096	2002	10	36.254
54096	2002	11	15.341
54096	2002	12	11.857
54096	2003	1	11.89
54096	2003	2	16.378
54096	2003	3	47.226
54096	2003	4	78.76
54096	2003	5	112.07
54096	2003	6	111.08
54096	2003	7	82.138
54096	2003	8	96.255
54096	2003	9	77.48
54096	2003	10	48.678
54096	2003	11	27.139
54096	2003	12	17.829
54096	2004	1	11.175
54096	2004	2	19.637
54096	2004	3	43.666
54096	2004	4	87.177
54096	2004	5	108.65
54096	2004	6	134.03
54096	2004	7	88.563
54096	2004	8	111.62
54096	2004	9	74.47
54096	2004	10	64.325
54096	2004	11	27.837
54096	2004	12	13.179
54096	2005	1	12.089
54096	2005	2	14.846
54096	2005	3	49.166
54096	2005	4	68.953
54096	2005	5	94.987
54096	2005	6	110.11
54096	2005	7	89.37
54096	2005	8	92.026
54096	2005	9	77.503
54096	2005	10	66.183
54096	2005	11	32.077
54096	2005	12	10.376
54096	2006	1	14.101
54096	2006	2	23.458
54096	2006	3	45.628
54096	2006	4	62.736
54096	2006	5	119.43
54096	2006	6	85.435
54096	2006	7	116.96
54096	2006	8	100.13
54096	2006	9	70.749
54096	2006	10	54.143
54096	2006	11	25.601
54096	2006	12	14.484
54096	2007	1	15.856
54096	2007	2	25.122
54096	2007	3	36.023
54096	2007	4	67.331
54096	2007	5	94.539
54096	2007	6	120.88
54096	2007	7	109.09
54096	2007	8	110.23
54096	2007	9	73.627
54096	2007	10	59.984
54096	2007	11	33.286
54096	2007	12	17.216
54096	2008	1	15.672
54096	2008	2	26.74
54096	2008	3	47.412
54096	2008	4	94.617
54096	2008	5	72.102
54096	2008	6	128.88
54096	2008	7	105.02
54096	2008	8	102.17
54096	2008	9	92.274
54096	2008	10	59.997
54096	2008	11	29.006
54096	2008	12	21.544
54096	2009	1	13.48
54096	2009	2	20.057
54096	2009	3	37.245
54096	2009	4	89.189
54096	2009	5	130.95
54096	2009	6	76.837
54096	2009	7	85.355
54096	2009	8	98.562
54096	2009	9	69.383
54096	2009	10	47.024
54096	2009	11	18.874
54096	2009	12	8.6921
54096	2010	1	10.697
54096	2010	2	13.905
54096	2010	3	31.285
54096	2010	4	56.995
54096	2010	5	97.004
54096	2010	6	118.01
54096	2010	7	95.278
54096	2010	8	98.041
54096	2010	9	77.643
54096	2010	10	47.876
54096	2010	11	24.197
54096	2010	12	10.127
54096	2011	1	10.489
54096	2011	2	22.549
54096	2011	3	43.957
54096	2011	4	78.822
54096	2011	5	85.31
54096	2011	6	95.598
54096	2011	7	102.13
54096	2011	8	98.001
54096	2011	9	75.756
54096	2011	10	59.544
54096	2011	11	26.246
54096	2011	12	11.88
54096	2012	1	9.5363
54096	2012	2	18.997
54096	2012	3	38.611
54096	2012	4	80.17
54096	2012	5	103.27
54096	2012	6	92.477
54096	2012	7	100.02
54096	2012	8	88.906
54096	2012	9	58.093
54096	2012	10	42.672
54096	2012	11	16.138
54096	2012	12	9.4717
54096	2013	1	9.7025
54096	2013	2	15.568
54096	2013	3	37.028
54096	2013	4	58.738
54096	2013	5	107.46
54096	2013	6	105.07
54096	2013	7	88.441
54096	2013	8	93.35
54096	2013	9	70.635
54096	2013	10	46.405
54096	2013	11	21.044
54096	2013	12	9.1469
54096	2014	1	11.29
54096	2014	2	16.462
54096	2014	3	41.405
54096	2014	4	91.854
54096	2014	5	84.769
54096	2014	6	97.827
54096	2014	7	111.97
54096	2014	8	89.742
54096	2014	9	64.232
54096	2014	10	49.657
54096	2014	11	26.072
54096	2014	12	9.5652

## Sheet: Monthly precipitation 
stationID	YEAR	MONTH	DATA
54096	1970	1	3.7
54096	1970	2	10.4
54096	1970	3	5.2
54096	1970	4	9.4
54096	1970	5	95.7
54096	1970	6	32.5
54096	1970	7	89
54096	1970	8	86.5
54096	1970	9	78.4
54096	1970	10	37.9
54096	1970	11	6.6
54096	1970	12	4.3
54096	1971	1	4.1
54096	1971	2	27
54096	1971	3	0.6
54096	1971	4	1.8
54096	1971	5	61.4
54096	1971	6	141
54096	1971	7	175.4
54096	1971	8	144.1
54096	1971	9	117.5
54096	1971	10	52.9
54096	1971	11	7.2
54096	1971	12	5.6
54096	1972	1	3.9
54096	1972	2	18.9
54096	1972	3	2.4
54096	1972	4	4.8
54096	1972	5	45.1
54096	1972	6	61.9
54096	1972	7	79.2
54096	1972	8	167
54096	1972	9	138.6
54096	1972	10	74.4
54096	1972	11	29.1
54096	1972	12	1.9
54096	1973	1	1.1
54096	1973	2	5.9
54096	1973	3	9.9
54096	1973	4	26.3
54096	1973	5	116.2
54096	1973	6	42.1
54096	1973	7	130.7
54096	1973	8	37
54096	1973	9	37.1
54096	1973	10	45.9
54096	1973	11	10
54096	1973	12	1.8
54096	1974	1	4.1
54096	1974	2	6.8
54096	1974	3	6.2
54096	1974	4	55.5
54096	1974	5	58.7
54096	1974	6	252.9
54096	1974	7	51.7
54096	1974	8	38.3
54096	1974	9	96.8
54096	1974	10	84.2
54096	1974	11	11.6
54096	1974	12	2.5
54096	1975	1	1.4
54096	1975	2	7.6
54096	1975	3	7.7
54096	1975	4	23.7
54096	1975	5	22.9
54096	1975	6	73.5
54096	1975	7	73.8
54096	1975	8	76.1
54096	1975	9	55.4
54096	1975	10	28.5
54096	1975	11	3.3
54096	1975	12	7.8
54096	1976	1	1
54096	1976	2	8.1
54096	1976	3	18.9
54096	1976	4	21
54096	1976	5	45.4
54096	1976	6	83.6
54096	1976	7	32.4
54096	1976	8	72.6
54096	1976	9	94.9
54096	1976	10	39.2
54096	1976	11	34.4
54096	1976	12	7.8
54096	1977	1	2.1
54096	1977	2	2.2
54096	1977	3	18.5
54096	1977	4	15.8
54096	1977	5	22.7
54096	1977	6	56.6
54096	1977	7	110.5
54096	1977	8	128.4
54096	1977	9	14.3
54096	1977	10	45.2
54096	1977	11	19.2
54096	1977	12	9.7
54096	1978	1	4.4
54096	1978	2	1.8
54096	1978	3	6.7
54096	1978	4	15.6
54096	1978	5	34.2
54096	1978	6	39.7
54096	1978	7	75.8
54096	1978	8	107.5
54096	1978	9	45.1
54096	1978	10	42.2
54096	1978	11	7
54096	1978	12	21
54096	1979	1	7
54096	1979	2	14.1
54096	1979	3	9.3
54096	1979	4	48.4
54096	1979	5	16
54096	1979	6	54.8
54096	1979	7	34.5
54096	1979	8	137.6
54096	1979	9	16.3
54096	1979	10	16.7
54096	1979	11	6.4
54096	1979	12	12.9
54096	1980	1	5.9
54096	1980	2	3.9
54096	1980	3	4.3
54096	1980	4	56.2
54096	1980	5	54.8
54096	1980	6	78.1
54096	1980	7	135.6
54096	1980	8	76
54096	1980	9	83.2
54096	1980	10	94.6
54096	1980	11	16.7
54096	1980	12	17.3
54096	1981	1	1.7
54096	1981	2	3.4
54096	1981	3	44.3
54096	1981	4	13.3
54096	1981	5	63.3
54096	1981	6	160.5
54096	1981	7	81.3
54096	1981	8	122.5
54096	1981	9	33.8
54096	1981	10	28.3
54096	1981	11	2
54096	1981	12	3
54096	1982	1	6
54096	1982	2	3.4
54096	1982	3	11.3
54096	1982	4	21.2
54096	1982	5	27.8
54096	1982	6	30.7
54096	1982	7	89
54096	1982	8	135.1
54096	1982	9	21
54096	1982	10	7.7
54096	1982	11	26.9
54096	1982	12	10.9
54096	1983	1	2
54096	1983	2	14.1
54096	1983	3	3.7
54096	1983	4	51.7
54096	1983	5	53.4
54096	1983	6	150.7
54096	1983	7	136.2
54096	1983	8	65.7
54096	1983	9	39.8
54096	1983	10	10.1
54096	1983	11	17.6
54096	1983	12	6.7
54096	1984	1	4.9
54096	1984	2	9
54096	1984	3	22.2
54096	1984	4	36.9
54096	1984	5	11.5
54096	1984	6	110
54096	1984	7	138.7
54096	1984	8	77.1
54096	1984	9	35.9
54096	1984	10	35.9
54096	1984	11	3.4
54096	1984	12	3.4
54096	1985	1	5.6
54096	1985	2	14.7
54096	1985	3	7.4
54096	1985	4	18.2
54096	1985	5	24.6
54096	1985	6	43.7
54096	1985	7	130
54096	1985	8	76
54096	1985	9	58.3
54096	1985	10	16.8
54096	1985	11	17.2
54096	1985	12	1.2
54096	1986	1	9.3
54096	1986	2	10.3
54096	1986	3	30.8
54096	1986	4	27
54096	1986	5	126.3
54096	1986	6	148.8
54096	1986	7	106.7
54096	1986	8	226.2
54096	1986	9	60.1
54096	1986	10	2.5
54096	1986	11	14.2
54096	1986	12	6
54096	1987	1	19.3
54096	1987	2	3.1
54096	1987	3	12.7
54096	1987	4	50
54096	1987	5	36.1
54096	1987	6	102.6
54096	1987	7	228.1
54096	1987	8	99.8
54096	1987	9	73.9
54096	1987	10	39.1
54096	1987	11	12.5
54096	1987	12	7.4
54096	1988	1	2.8
54096	1988	2	2.8
54096	1988	3	7.6
54096	1988	4	54.7
54096	1988	5	58.2
54096	1988	6	70.5
54096	1988	7	154.5
54096	1988	8	128.6
54096	1988	9	28.5
54096	1988	10	38.3
54096	1988	11	14.9
54096	1988	12	14.1
54096	1989	1	2.8
54096	1989	2	8.1
54096	1989	3	6.2
54096	1989	4	18.1
54096	1989	5	54.1
54096	1989	6	115.7
54096	1989	7	235.6
54096	1989	8	72.7
54096	1989	9	125.2
54096	1989	10	13
54096	1989	11	22.8
54096	1989	12	12.5
54096	1990	1	2.7
54096	1990	2	22
54096	1990	3	5.2
54096	1990	4	48
54096	1990	5	60.6
54096	1990	6	146.5
54096	1990	7	124.1
54096	1990	8	146.6
54096	1990	9	89.2
54096	1990	10	44.9
54096	1990	11	6.9
54096	1990	12	44.2
54096	1991	1	2.6
54096	1991	2	3.2
54096	1991	3	16.5
54096	1991	4	35.9
54096	1991	5	40
54096	1991	6	72.9
54096	1991	7	183.6
54096	1991	8	45
54096	1991	9	6.5
54096	1991	10	45.1
54096	1991	11	10.2
54096	1991	12	3.5
54096	1992	1	1.3
54096	1992	2	2.5
54096	1992	3	2.6
54096	1992	4	12.4
54096	1992	5	51.9
54096	1992	6	146.6
54096	1992	7	177.7
54096	1992	8	45.7
54096	1992	9	73.4
54096	1992	10	24.7
54096	1992	11	24.8
54096	1992	12	23.4
54096	1993	1	0.6
54096	1993	2	7.6
54096	1993	3	1.1
54096	1993	4	25.7
54096	1993	5	32.4
54096	1993	6	148.3
54096	1993	7	55.5
54096	1993	8	77.5
54096	1993	9	93.2
54096	1993	10	66.8
54096	1993	11	38.8
54096	1993	12	4.7
54096	1994	1	2.6
54096	1994	2	1.6
54096	1994	3	20.8
54096	1994	4	9.9
54096	1994	5	92.1
54096	1994	6	87.5
54096	1994	7	96.8
54096	1994	8	118.3
54096	1994	9	156.9
54096	1994	10	111.3
54096	1994	11	8.7
54096	1994	12	9.3
54096	1995	1	0.9
54096	1995	2	4.3
54096	1995	3	3.4
54096	1995	4	15.6
54096	1995	5	77.4
54096	1995	6	53.7
54096	1995	7	89.6
54096	1995	8	140.5
54096	1995	9	70
54096	1995	10	75.3
54096	1995	11	5.5
54096	1995	12	14.8
54096	1996	1	1.5
54096	1996	2	0.9
54096	1996	3	11.1
54096	1996	4	16.4
54096	1996	5	42.8
54096	1996	6	123.5
54096	1996	7	102.8
54096	1996	8	117.3
54096	1996	9	70.8
54096	1996	10	21.4
54096	1996	11	18.9
54096	1996	12	8.7
54096	1997	1	24
54096	1997	2	9.1
54096	1997	3	20.7
54096	1997	4	9.6
54096	1997	5	112.1
54096	1997	6	103.2
54096	1997	7	49
54096	1997	8	82.5
54096	1997	9	17.9
54096	1997	10	19.6
54096	1997	11	21
54096	1997	12	4.8
54096	1998	1	2.8
54096	1998	2	9.7
54096	1998	3	2.8
54096	1998	4	12.9
54096	1998	5	78.7
54096	1998	6	81
54096	1998	7	90.5
54096	1998	8	221.9
54096	1998	9	81.3
54096	1998	10	17.4
54096	1998	11	12.4
54096	1998	12	7.7
54096	1999	1	8.3
54096	1999	2	4.5
54096	1999	3	30.5
54096	1999	4	25.1
54096	1999	5	24.3
54096	1999	6	70.8
54096	1999	7	84.5
54096	1999	8	90.4
54096	1999	9	41.8
54096	1999	10	41.2
54096	1999	11	13.9
54096	1999	12	5.4
54096	2000	1	39.4
54096	2000	2	3.8
54096	2000	3	12.9
54096	2000	4	27.5
54096	2000	5	73
54096	2000	6	41.2
54096	2000	7	149.8
54096	2000	8	95.5
54096	2000	9	157.2
54096	2000	10	13.1
54096	2000	11	19.9
54096	2000	12	14.9
54096	2001	1	6.6
54096	2001	2	1.9
54096	2001	3	42.5
54096	2001	4	3.6
54096	2001	5	78.3
54096	2001	6	69.5
54096	2001	7	188.5
54096	2001	8	99.2
54096	2001	9	13.1
54096	2001	10	52.4
54096	2001	11	4.1
54096	2001	12	2.8
54096	2002	1	58.9
54096	2002	2	1.9
54096	2002	3	4.8
54096	2002	4	45.8
54096	2002	5	23.4
54096	2002	6	99.8
54096	2002	7	189.2
54096	2002	8	174.1
54096	2002	9	20.7
54096	2002	10	83
54096	2002	11	7.2
54096	2002	12	2.9
54096	2003	1	8.3
54096	2003	2	0.2
54096	2003	3	4.2
54096	2003	4	24
54096	2003	5	20.4
54096	2003	6	42
54096	2003	7	136.9
54096	2003	8	68.2
54096	2003	9	27.3
54096	2003	10	47
54096	2003	11	11.6
54096	2003	12	1.7
54096	2004	1	5
54096	2004	2	18.1
54096	2004	3	29.7
54096	2004	4	6.3
54096	2004	5	185.9
54096	2004	6	43.1
54096	2004	7	148.4
54096	2004	8	34.3
54096	2004	9	43.8
54096	2004	10	14
54096	2004	11	39.6
54096	2004	12	21.1
54096	2005	1	4.1
54096	2005	2	4.6
54096	2005	3	3.5
54096	2005	4	53
54096	2005	5	74.2
54096	2005	6	39.4
54096	2005	7	147.4
54096	2005	8	160.7
54096	2005	9	11.3
54096	2005	10	45.1
54096	2005	11	2.8
54096	2005	12	9.4
54096	2006	1	3.5
54096	2006	2	7.2
54096	2006	3	6
54096	2006	4	65.3
54096	2006	5	27.2
54096	2006	6	144
54096	2006	7	73.8
54096	2006	8	144.6
54096	2006	9	83.7
54096	2006	10	10.7
54096	2006	11	8.8
54096	2006	12	6.2
54096	2007	1	14.9
54096	2007	2	13.2
54096	2007	3	62.5
54096	2007	4	28.6
54096	2007	5	122.8
54096	2007	6	33.5
54096	2007	7	74.5
54096	2007	8	65.4
54096	2007	9	86.2
54096	2007	10	35.9
54096	2007	11	2
54096	2007	12	17
54096	2008	1	0.2
54096	2008	2	0.4
54096	2008	3	23.4
54096	2008	4	56.3
54096	2008	5	123.4
54096	2008	6	46.7
54096	2008	7	168.4
54096	2008	8	30.6
54096	2008	9	16.7
54096	2008	10	30.4
54096	2008	11	4.5
54096	2008	12	0.8
54096	2009	1	12.7
54096	2009	2	20.3
54096	2009	3	18.7
54096	2009	4	66.6
54096	2009	5	29.2
54096	2009	6	130.6
54096	2009	7	141.2
54096	2009	8	117.3
54096	2009	9	60
54096	2009	10	38.9
54096	2009	11	21.8
54096	2009	12	37.9
54096	2010	1	0.8
54096	2010	2	23.6
54096	2010	3	20.9
54096	2010	4	60.5
54096	2010	5	101.2
54096	2010	6	81.1
54096	2010	7	163.8
54096	2010	8	94.6
54096	2010	9	7.6
54096	2010	10	53.9
54096	2010	11	34.4
54096	2010	12	18.3
54096	2011	1	1.3
54096	2011	2	3.5
54096	2011	3	2.1
54096	2011	4	39.6
54096	2011	5	92.1
54096	2011	6	132.6
54096	2011	7	67.1
54096	2011	8	73
54096	2011	9	29.4
54096	2011	10	13
54096	2011	11	23.2
54096	2011	12	0.2
54096	2012	1	0.1
54096	2012	2	8.9
54096	2012	3	16.8
54096	2012	4	43.4
54096	2012	5	61.5
54096	2012	6	111.9
54096	2012	7	127.6
54096	2012	8	129.4
54096	2012	9	160
54096	2012	10	58.2
54096	2012	11	49.9
54096	2012	12	14.8
54096	2013	1	2.6
54096	2013	2	6.3
54096	2013	3	21.8
54096	2013	4	45.3
54096	2013	5	65
54096	2013	6	129.7
54096	2013	7	191.4
54096	2013	8	97.7
54096	2013	9	27.2
54096	2013	10	32.6
54096	2013	11	85.2
54096	2013	12	8.4
54096	2014	1	3.6
54096	2014	2	1.2
54096	2014	3	10.5
54096	2014	4	15.3
54096	2014	5	103.2
54096	2014	6	63
54096	2014	7	114.1
54096	2014	8	104.1
54096	2014	9	74.3
54096	2014	10	53.9
54096	2014	11	8.8
54096	2014	12	22
