# Supplementary material for: Spatial and temporal characteristics of drought and its correlation with climate indices in Northeast China
Source: PLoS One. 2021 Nov 18;16(11):e0259774. doi: 10.1371/journal.pone.0259774 (PMC8601439; doi:10.1371/journal.pone.0259774)
Supplement: S1 File — (ZIP) [file pone.0259774.s001.zip › Raw data(Including precipitation and evapotranspiration data of each station)/54098.xlsx]

## Sheet: Monthly evapotranspiration 
stationID	YEAR	MONTH	DATA
54098	1970	1	4.8852
54098	1970	2	14.548
54098	1970	3	37.772
54098	1970	4	110.44
54098	1970	5	134.6
54098	1970	6	160.79
54098	1970	7	118.19
54098	1970	8	122.86
54098	1970	9	83.03
54098	1970	10	53.437
54098	1970	11	24.548
54098	1970	12	10.229
54098	1971	1	10.108
54098	1971	2	11.186
54098	1971	3	47.807
54098	1971	4	125.74
54098	1971	5	127.44
54098	1971	6	124.58
54098	1971	7	108.86
54098	1971	8	95.656
54098	1971	9	60.905
54098	1971	10	45.59
54098	1971	11	22.86
54098	1971	12	16.365
54098	1972	1	9.1309
54098	1972	2	9.9548
54098	1972	3	54.326
54098	1972	4	99.164
54098	1972	5	136.76
54098	1972	6	131.51
54098	1972	7	145.21
54098	1972	8	100.34
54098	1972	9	60.213
54098	1972	10	40.422
54098	1972	11	13.317
54098	1972	12	7.258
54098	1973	1	6.5129
54098	1973	2	14.845
54098	1973	3	36.124
54098	1973	4	97.049
54098	1973	5	122.87
54098	1973	6	133.19
54098	1973	7	144.96
54098	1973	8	113.99
54098	1973	9	69.192
54098	1973	10	51.59
54098	1973	11	30.091
54098	1973	12	17.172
54098	1974	1	9.7844
54098	1974	2	16.106
54098	1974	3	46.093
54098	1974	4	75.295
54098	1974	5	140.99
54098	1974	6	88.786
54098	1974	7	134.62
54098	1974	8	112.86
54098	1974	9	67.614
54098	1974	10	42.087
54098	1974	11	28.383
54098	1974	12	8.8555
54098	1975	1	13.079
54098	1975	2	16.999
54098	1975	3	49.494
54098	1975	4	111.83
54098	1975	5	132.16
54098	1975	6	115.03
54098	1975	7	125.71
54098	1975	8	118.37
54098	1975	9	76.451
54098	1975	10	47.046
54098	1975	11	21.237
54098	1975	12	6.4902
54098	1976	1	8.0608
54098	1976	2	18.654
54098	1976	3	49.729
54098	1976	4	86.407
54098	1976	5	135.44
54098	1976	6	118.2
54098	1976	7	144.31
54098	1976	8	116.1
54098	1976	9	64.321
54098	1976	10	46.418
54098	1976	11	10.965
54098	1976	12	3.8855
54098	1977	1	3.7281
54098	1977	2	10.727
54098	1977	3	43.036
54098	1977	4	90.115
54098	1977	5	146.3
54098	1977	6	120.62
54098	1977	7	131.51
54098	1977	8	117.84
54098	1977	9	86.03
54098	1977	10	52.447
54098	1977	11	18.807
54098	1977	12	4.5999
54098	1978	1	4.877
54098	1978	2	10.313
54098	1978	3	47.109
54098	1978	4	94.999
54098	1978	5	135.64
54098	1978	6	149.06
54098	1978	7	145.96
54098	1978	8	115.88
54098	1978	9	88.019
54098	1978	10	53.217
54098	1978	11	21.05
54098	1978	12	7.9073
54098	1979	1	9.0633
54098	1979	2	13.516
54098	1979	3	41.322
54098	1979	4	66.715
54098	1979	5	147.37
54098	1979	6	118.37
54098	1979	7	127.38
54098	1979	8	107.66
54098	1979	9	81.456
54098	1979	10	52.97
54098	1979	11	19.792
54098	1979	12	9.5792
54098	1980	1	5.9673
54098	1980	2	16.175
54098	1980	3	56.288
54098	1980	4	67.067
54098	1980	5	139
54098	1980	6	132.38
54098	1980	7	129.52
54098	1980	8	108.38
54098	1980	9	74.292
54098	1980	10	37.013
54098	1980	11	11.924
54098	1980	12	4.9023
54098	1981	1	5.2357
54098	1981	2	11.592
54098	1981	3	33.698
54098	1981	4	91.637
54098	1981	5	115.94
54098	1981	6	119.2
54098	1981	7	134.61
54098	1981	8	104.58
54098	1981	9	75.601
54098	1981	10	51.143
54098	1981	11	20.061
54098	1981	12	12.454
54098	1982	1	10.098
54098	1982	2	21.914
54098	1982	3	56.679
54098	1982	4	112.25
54098	1982	5	133.41
54098	1982	6	157.67
54098	1982	7	142.22
54098	1982	8	127.85
54098	1982	9	79.937
54098	1982	10	59.395
54098	1982	11	20.408
54098	1982	12	8.7524
54098	1983	1	11.616
54098	1983	2	14.507
54098	1983	3	53.961
54098	1983	4	118.84
54098	1983	5	126.48
54098	1983	6	92.907
54098	1983	7	114.95
54098	1983	8	119.01
54098	1983	9	69.13
54098	1983	10	55.788
54098	1983	11	18.831
54098	1983	12	7.0537
54098	1984	1	4.9416
54098	1984	2	13.649
54098	1984	3	32.578
54098	1984	4	77.414
54098	1984	5	133.54
54098	1984	6	129.54
54098	1984	7	125.74
54098	1984	8	114.07
54098	1984	9	73.185
54098	1984	10	41.681
54098	1984	11	27.733
54098	1984	12	8.2443
54098	1985	1	6.7643
54098	1985	2	13.862
54098	1985	3	45.065
54098	1985	4	94.789
54098	1985	5	142.07
54098	1985	6	136.88
54098	1985	7	117.98
54098	1985	8	107.96
54098	1985	9	71.275
54098	1985	10	55.146
54098	1985	11	15.884
54098	1985	12	5.664
54098	1986	1	6.9228
54098	1986	2	14.255
54098	1986	3	37.699
54098	1986	4	89.825
54098	1986	5	129.64
54098	1986	6	117.72
54098	1986	7	117.61
54098	1986	8	106.17
54098	1986	9	64.085
54098	1986	10	46.492
54098	1986	11	22.733
54098	1986	12	5.5173
54098	1987	1	6.0807
54098	1987	2	13.453
54098	1987	3	38.234
54098	1987	4	88.258
54098	1987	5	137.66
54098	1987	6	136.05
54098	1987	7	120.56
54098	1987	8	99.621
54098	1987	9	70.757
54098	1987	10	54.487
54098	1987	11	16.805
54098	1987	12	9.0749
54098	1988	1	14.444
54098	1988	2	16.431
54098	1988	3	49.902
54098	1988	4	81.784
54098	1988	5	104.95
54098	1988	6	136.65
54098	1988	7	119.37
54098	1988	8	116.22
54098	1988	9	71.015
54098	1988	10	51.054
54098	1988	11	31.054
54098	1988	12	6.2445
54098	1989	1	5.8718
54098	1989	2	12.446
54098	1989	3	43.396
54098	1989	4	104.29
54098	1989	5	128.5
54098	1989	6	127.81
54098	1989	7	120.54
54098	1989	8	113.45
54098	1989	9	69.064
54098	1989	10	53.458
54098	1989	11	19.533
54098	1989	12	11.187
54098	1990	1	6.5871
54098	1990	2	14.601
54098	1990	3	59.735
54098	1990	4	89.26
54098	1990	5	118.74
54098	1990	6	122.18
54098	1990	7	125.09
54098	1990	8	111.21
54098	1990	9	72.259
54098	1990	10	57.777
54098	1990	11	24.474
54098	1990	12	9.8666
54098	1991	1	4.8818
54098	1991	2	11.595
54098	1991	3	37.138
54098	1991	4	81.664
54098	1991	5	128.68
54098	1991	6	119.88
54098	1991	7	109.19
54098	1991	8	113.61
54098	1991	9	75.476
54098	1991	10	49.798
54098	1991	11	23.584
54098	1991	12	8.7189
54098	1992	1	8.6263
54098	1992	2	22.901
54098	1992	3	51.526
54098	1992	4	84.97
54098	1992	5	114.71
54098	1992	6	113.17
54098	1992	7	138.14
54098	1992	8	108.42
54098	1992	9	66.978
54098	1992	10	40.366
54098	1992	11	20.207
54098	1992	12	5.715
54098	1993	1	7.5589
54098	1993	2	15.785
54098	1993	3	48.122
54098	1993	4	86.911
54098	1993	5	141.1
54098	1993	6	104.05
54098	1993	7	125.62
54098	1993	8	93.011
54098	1993	9	67.904
54098	1993	10	49.871
54098	1993	11	16.522
54098	1993	12	6.037
54098	1994	1	5.495
54098	1994	2	14.817
54098	1994	3	40.905
54098	1994	4	92.743
54098	1994	5	109.53
54098	1994	6	134.34
54098	1994	7	134.17
54098	1994	8	108.35
54098	1994	9	67.187
54098	1994	10	39.399
54098	1994	11	25.443
54098	1994	12	8.157
54098	1995	1	11.099
54098	1995	2	16.669
54098	1995	3	43.002
54098	1995	4	86.034
54098	1995	5	104.54
54098	1995	6	127.21
54098	1995	7	125.34
54098	1995	8	98.655
54098	1995	9	73.815
54098	1995	10	41.442
54098	1995	11	29.911
54098	1995	12	8.2172
54098	1996	1	11.83
54098	1996	2	26.798
54098	1996	3	52.578
54098	1996	4	94.375
54098	1996	5	131.76
54098	1996	6	142.54
54098	1996	7	129.73
54098	1996	8	104.84
54098	1996	9	73.932
54098	1996	10	44.271
54098	1996	11	18.317
54098	1996	12	6.5837
54098	1997	1	3.3561
54098	1997	2	13.156
54098	1997	3	47.859
54098	1997	4	90.114
54098	1997	5	111.03
54098	1997	6	135.21
54098	1997	7	151.7
54098	1997	8	110.5
54098	1997	9	75.878
54098	1997	10	47.061
54098	1997	11	24.658
54098	1997	12	9.9382
54098	1998	1	8.3959
54098	1998	2	21.462
54098	1998	3	65.45
54098	1998	4	113.55
54098	1998	5	142.01
54098	1998	6	137.02
54098	1998	7	128.33
54098	1998	8	99.257
54098	1998	9	81.289
54098	1998	10	56.129
54098	1998	11	18.845
54098	1998	12	11.076
54098	1999	1	13.419
54098	1999	2	24.87
54098	1999	3	38.863
54098	1999	4	93.644
54098	1999	5	120.42
54098	1999	6	133.89
54098	1999	7	149.74
54098	1999	8	120.47
54098	1999	9	86.504
54098	1999	10	52.791
54098	1999	11	23.659
54098	1999	12	7.6183
54098	2000	1	4.5838
54098	2000	2	11.484
54098	2000	3	46.132
54098	2000	4	78.191
54098	2000	5	108.39
54098	2000	6	147.9
54098	2000	7	125.9
54098	2000	8	110.3
54098	2000	9	68.996
54098	2000	10	51.205
54098	2000	11	20.487
54098	2000	12	4.8436
54098	2001	1	3.5808
54098	2001	2	12.87
54098	2001	3	36.634
54098	2001	4	103.02
54098	2001	5	127.56
54098	2001	6	141.1
54098	2001	7	125.89
54098	2001	8	110.45
54098	2001	9	85.455
54098	2001	10	48.699
54098	2001	11	32.025
54098	2001	12	11.205
54098	2002	1	7.2477
54098	2002	2	19.997
54098	2002	3	58.128
54098	2002	4	85.263
54098	2002	5	134.63
54098	2002	6	119.43
54098	2002	7	110.8
54098	2002	8	98.73
54098	2002	9	81.838
54098	2002	10	39.661
54098	2002	11	17.159
54098	2002	12	11.877
54098	2003	1	12.832
54098	2003	2	21.762
54098	2003	3	51.115
54098	2003	4	96.585
54098	2003	5	129.04
54098	2003	6	126.82
54098	2003	7	103.06
54098	2003	8	112.72
54098	2003	9	84.656
54098	2003	10	45.568
54098	2003	11	21.335
54098	2003	12	6.7907
54098	2004	1	6.9425
54098	2004	2	15.907
54098	2004	3	43.848
54098	2004	4	94.94
54098	2004	5	118.74
54098	2004	6	149.84
54098	2004	7	115.88
54098	2004	8	115.39
54098	2004	9	76.846
54098	2004	10	54.918
54098	2004	11	21.221
54098	2004	12	6.6671
54098	2005	1	7.4945
54098	2005	2	10.507
54098	2005	3	45.595
54098	2005	4	81.062
54098	2005	5	110
54098	2005	6	126.33
54098	2005	7	116.46
54098	2005	8	100.24
54098	2005	9	76.663
54098	2005	10	56.358
54098	2005	11	25.653
54098	2005	12	6.2831
54098	2006	1	6.3154
54098	2006	2	19.991
54098	2006	3	45.947
54098	2006	4	74.202
54098	2006	5	122.36
54098	2006	6	109.32
54098	2006	7	131.19
54098	2006	8	109.61
54098	2006	9	78.166
54098	2006	10	46.408
54098	2006	11	21.253
54098	2006	12	9.3281
54098	2007	1	8.48
54098	2007	2	22.367
54098	2007	3	35.64
54098	2007	4	78.694
54098	2007	5	105.56
54098	2007	6	149.47
54098	2007	7	126.34
54098	2007	8	115.71
54098	2007	9	69.453
54098	2007	10	49.967
54098	2007	11	23.146
54098	2007	12	9.3682
54098	2008	1	7.3298
54098	2008	2	20.359
54098	2008	3	49.525
54098	2008	4	100.55
54098	2008	5	100.33
54098	2008	6	141.49
54098	2008	7	126.51
54098	2008	8	111.32
54098	2008	9	85.379
54098	2008	10	49.226
54098	2008	11	22.885
54098	2008	12	17.163
54098	2009	1	8.1549
54098	2009	2	14.583
54098	2009	3	37.527
54098	2009	4	89.73
54098	2009	5	144.96
54098	2009	6	107.07
54098	2009	7	116.94
54098	2009	8	114.68
54098	2009	9	74.082
54098	2009	10	41.449
54098	2009	11	17.583
54098	2009	12	5.2605
54098	2010	1	9.7228
54098	2010	2	11.816
54098	2010	3	28.759
54098	2010	4	65.226
54098	2010	5	110.51
54098	2010	6	148.43
54098	2010	7	117.89
54098	2010	8	105.22
54098	2010	9	72.045
54098	2010	10	39.965
54098	2010	11	15.291
54098	2010	12	5.5362
54098	2011	1	4.7767
54098	2011	2	14.682
54098	2011	3	45.047
54098	2011	4	81.318
54098	2011	5	103.83
54098	2011	6	122.07
54098	2011	7	130.5
54098	2011	8	115.16
54098	2011	9	86.65
54098	2011	10	50.971
54098	2011	11	17.776
54098	2011	12	5.7917
54098	2012	1	4.9607
54098	2012	2	17.227
54098	2012	3	38.131
54098	2012	4	88.094
54098	2012	5	116.64
54098	2012	6	120.35
54098	2012	7	125.33
54098	2012	8	105.49
54098	2012	9	64.464
54098	2012	10	38.484
54098	2012	11	12.573
54098	2012	12	4.9129
54098	2013	1	5.2312
54098	2013	2	12.29
54098	2013	3	39.119
54098	2013	4	63.769
54098	2013	5	129.93
54098	2013	6	129.43
54098	2013	7	121.01
54098	2013	8	103.76
54098	2013	9	77.726
54098	2013	10	42.684
54098	2013	11	17.914
54098	2013	12	4.3549
54098	2014	1	7.0759
54098	2014	2	11.726
54098	2014	3	35.574
54098	2014	4	93.156
54098	2014	5	97.837
54098	2014	6	122.37
54098	2014	7	133.06
54098	2014	8	109.59
54098	2014	9	68.779
54098	2014	10	44.855
54098	2014	11	22.857
54098	2014	12	7.5196

## Sheet: Monthly precipitation 
stationID	YEAR	MONTH	DATA
54098	1970	1	3.9
54098	1970	2	8
54098	1970	3	0.8
54098	1970	4	10
54098	1970	5	80.9
54098	1970	6	23.1
54098	1970	7	165.1
54098	1970	8	51.7
54098	1970	9	64.3
54098	1970	10	39.6
54098	1970	11	7
54098	1970	12	3.1
54098	1971	1	0.7
54098	1971	2	16.2
54098	1971	3	2.4
54098	1971	4	2.1
54098	1971	5	82.2
54098	1971	6	108.4
54098	1971	7	110.9
54098	1971	8	78.7
54098	1971	9	95.3
54098	1971	10	39
54098	1971	11	2.4
54098	1971	12	1.8
54098	1972	1	4.4
54098	1972	2	8.4
54098	1972	3	1.6
54098	1972	4	19.9
54098	1972	5	42.6
54098	1972	6	56.4
54098	1972	7	104.9
54098	1972	8	133.5
54098	1972	9	51.1
54098	1972	10	67.5
54098	1972	11	20.2
54098	1972	12	1.1
54098	1973	1	0.3
54098	1973	2	2.8
54098	1973	3	13.3
54098	1973	4	8.9
54098	1973	5	134.7
54098	1973	6	57.9
54098	1973	7	60.8
54098	1973	8	74.6
54098	1973	9	37.1
54098	1973	10	29.4
54098	1973	11	5.3
54098	1973	12	0.1
54098	1974	1	2.1
54098	1974	2	2.5
54098	1974	3	1.8
54098	1974	4	23.3
54098	1974	5	35.4
54098	1974	6	218.4
54098	1974	7	15.4
54098	1974	8	94.5
54098	1974	9	89.3
54098	1974	10	46.9
54098	1974	11	7.5
54098	1974	12	1.5
54098	1975	1	0.3
54098	1975	2	3.4
54098	1975	3	9.7
54098	1975	4	23
54098	1975	5	28.3
54098	1975	6	64.7
54098	1975	7	89.7
54098	1975	8	98.8
54098	1975	9	40
54098	1975	10	20.4
54098	1975	11	1.2
54098	1975	12	10.4
54098	1976	1	4.8
54098	1976	2	5.2
54098	1976	3	14.6
54098	1976	4	38.7
54098	1976	5	73.8
54098	1976	6	50.6
54098	1976	7	47.8
54098	1976	8	35.5
54098	1976	9	63.1
54098	1976	10	40.3
54098	1976	11	18.8
54098	1976	12	4.6
54098	1977	1	0.6
54098	1977	2	1.5
54098	1977	3	14.1
54098	1977	4	17.9
54098	1977	5	38.5
54098	1977	6	141.7
54098	1977	7	94.1
54098	1977	8	85.4
54098	1977	9	15.3
54098	1977	10	43.4
54098	1977	11	16.7
54098	1977	12	8.3
54098	1978	1	3.4
54098	1978	2	3.4
54098	1978	3	3.7
54098	1978	4	18.8
54098	1978	5	48.2
54098	1978	6	48.9
54098	1978	7	124.7
54098	1978	8	76.2
54098	1978	9	35.4
54098	1978	10	16.6
54098	1978	11	4.7
54098	1978	12	14.9
54098	1979	1	6.7
54098	1979	2	4.3
54098	1979	3	7.7
54098	1979	4	41.9
54098	1979	5	7.9
54098	1979	6	57.5
54098	1979	7	55
54098	1979	8	101.2
54098	1979	9	30
54098	1979	10	20.9
54098	1979	11	7.8
54098	1979	12	21
54098	1980	1	5.2
54098	1980	2	3.6
54098	1980	3	2.9
54098	1980	4	51.8
54098	1980	5	70.3
54098	1980	6	78.5
54098	1980	7	106.8
54098	1980	8	39.5
54098	1980	9	19.9
54098	1980	10	101.9
54098	1980	11	15.2
54098	1980	12	9.3
54098	1981	1	0.9
54098	1981	2	1.6
54098	1981	3	27.9
54098	1981	4	6.6
54098	1981	5	86.2
54098	1981	6	135.4
54098	1981	7	134.2
54098	1981	8	151.6
54098	1981	9	37.1
54098	1981	10	47.7
54098	1981	11	5.7
54098	1981	12	2.1
54098	1982	1	2.1
54098	1982	2	1.9
54098	1982	3	6.4
54098	1982	4	15.4
54098	1982	5	48
54098	1982	6	60.6
54098	1982	7	61
54098	1982	8	115.8
54098	1982	9	29.4
54098	1982	10	3.5
54098	1982	11	12.7
54098	1982	12	5.1
54098	1983	1	0
54098	1983	2	5.6
54098	1983	3	1.6
54098	1983	4	41.7
54098	1983	5	60.9
54098	1983	6	185.8
54098	1983	7	134.8
54098	1983	8	122.6
54098	1983	9	60.6
54098	1983	10	9.4
54098	1983	11	23.7
54098	1983	12	3.3
54098	1984	1	0.6
54098	1984	2	7
54098	1984	3	17.2
54098	1984	4	26.7
54098	1984	5	7.9
54098	1984	6	66.7
54098	1984	7	73
54098	1984	8	105.9
54098	1984	9	35.6
54098	1984	10	45.8
54098	1984	11	0.4
54098	1984	12	2.9
54098	1985	1	2.7
54098	1985	2	6.1
54098	1985	3	14.5
54098	1985	4	30.7
54098	1985	5	14.7
54098	1985	6	78.9
54098	1985	7	206.8
54098	1985	8	116.6
54098	1985	9	30.2
54098	1985	10	11
54098	1985	11	17
54098	1985	12	1.7
54098	1986	1	2.3
54098	1986	2	3.5
54098	1986	3	21.9
54098	1986	4	22.3
54098	1986	5	93.7
54098	1986	6	120.5
54098	1986	7	74.6
54098	1986	8	243.1
54098	1986	9	99.4
54098	1986	10	2
54098	1986	11	11.9
54098	1986	12	7.2
54098	1987	1	10.9
54098	1987	2	2.7
54098	1987	3	11.4
54098	1987	4	46.7
54098	1987	5	23.1
54098	1987	6	48.7
54098	1987	7	222.9
54098	1987	8	119.7
54098	1987	9	90.7
54098	1987	10	38.6
54098	1987	11	10.9
54098	1987	12	6.6
54098	1988	1	1.8
54098	1988	2	1.6
54098	1988	3	6.4
54098	1988	4	50.7
54098	1988	5	55.5
54098	1988	6	63.6
54098	1988	7	62.5
54098	1988	8	43.7
54098	1988	9	60.3
54098	1988	10	48.3
54098	1988	11	21.2
54098	1988	12	15.8
54098	1989	1	6.4
54098	1989	2	8.7
54098	1989	3	7.2
54098	1989	4	8.8
54098	1989	5	49.1
54098	1989	6	66.1
54098	1989	7	193.9
54098	1989	8	55.8
54098	1989	9	79.2
54098	1989	10	8.7
54098	1989	11	16.5
54098	1989	12	7
54098	1990	1	1.3
54098	1990	2	13.4
54098	1990	3	4.8
54098	1990	4	49.2
54098	1990	5	49.8
54098	1990	6	95.4
54098	1990	7	92.2
54098	1990	8	154.2
54098	1990	9	54.1
54098	1990	10	49.4
54098	1990	11	13
54098	1990	12	40.4
54098	1991	1	6.5
54098	1991	2	0.4
54098	1991	3	20.9
54098	1991	4	47.5
54098	1991	5	48.7
54098	1991	6	106.6
54098	1991	7	306.1
54098	1991	8	41.5
54098	1991	9	54.6
54098	1991	10	28.8
54098	1991	11	6.8
54098	1991	12	0.6
54098	1992	1	0.9
54098	1992	2	0.6
54098	1992	3	3.1
54098	1992	4	17.3
54098	1992	5	35.3
54098	1992	6	133.5
54098	1992	7	132.7
54098	1992	8	113
54098	1992	9	70.5
54098	1992	10	41.6
54098	1992	11	12.9
54098	1992	12	8
54098	1993	1	0
54098	1993	2	8.8
54098	1993	3	0
54098	1993	4	18.1
54098	1993	5	16.6
54098	1993	6	115.2
54098	1993	7	88.5
54098	1993	8	155.7
54098	1993	9	83.8
54098	1993	10	53.7
54098	1993	11	38.8
54098	1993	12	3.5
54098	1994	1	2.7
54098	1994	2	1.5
54098	1994	3	6.7
54098	1994	4	7.5
54098	1994	5	94.4
54098	1994	6	82.6
54098	1994	7	106.7
54098	1994	8	136
54098	1994	9	113.8
54098	1994	10	44.9
54098	1994	11	9.8
54098	1994	12	3
54098	1995	1	1.3
54098	1995	2	0.6
54098	1995	3	4.1
54098	1995	4	16.9
54098	1995	5	57.2
54098	1995	6	75.3
54098	1995	7	114
54098	1995	8	107.2
54098	1995	9	63.3
54098	1995	10	45.9
54098	1995	11	0.4
54098	1995	12	6.2
54098	1996	1	0.2
54098	1996	2	0
54098	1996	3	4.3
54098	1996	4	19.5
54098	1996	5	33.8
54098	1996	6	74.8
54098	1996	7	85.3
54098	1996	8	133
54098	1996	9	44.5
54098	1996	10	18.4
54098	1996	11	10.1
54098	1996	12	2.8
54098	1997	1	21.4
54098	1997	2	5.8
54098	1997	3	8.8
54098	1997	4	8.5
54098	1997	5	81.1
54098	1997	6	52.9
54098	1997	7	79.6
54098	1997	8	106.2
54098	1997	9	35.7
54098	1997	10	26.2
54098	1997	11	5.5
54098	1997	12	2.2
54098	1998	1	2.8
54098	1998	2	2.7
54098	1998	3	4.8
54098	1998	4	17.4
54098	1998	5	81
54098	1998	6	78.8
54098	1998	7	71.9
54098	1998	8	139.1
54098	1998	9	86.3
54098	1998	10	21
54098	1998	11	8.1
54098	1998	12	1.6
54098	1999	1	0.7
54098	1999	2	0.5
54098	1999	3	13.4
54098	1999	4	22.9
54098	1999	5	38.1
54098	1999	6	44.6
54098	1999	7	36.6
54098	1999	8	120.9
54098	1999	9	28.3
54098	1999	10	44.8
54098	1999	11	8.7
54098	1999	12	5.4
54098	2000	1	17.2
54098	2000	2	0.2
54098	2000	3	8.4
54098	2000	4	27.3
54098	2000	5	85.8
54098	2000	6	30.5
54098	2000	7	188.9
54098	2000	8	128.9
54098	2000	9	137.3
54098	2000	10	12
54098	2000	11	11.7
54098	2000	12	15.3
54098	2001	1	7.2
54098	2001	2	0.1
54098	2001	3	15.4
54098	2001	4	3.5
54098	2001	5	70.7
54098	2001	6	56.1
54098	2001	7	197.9
54098	2001	8	48.5
54098	2001	9	26.6
54098	2001	10	35.6
54098	2001	11	1.3
54098	2001	12	0.3
54098	2002	1	28.3
54098	2002	2	2.2
54098	2002	3	17.2
54098	2002	4	44.4
54098	2002	5	34.8
54098	2002	6	85.1
54098	2002	7	218.5
54098	2002	8	120.1
54098	2002	9	7
54098	2002	10	56.6
54098	2002	11	5
54098	2002	12	0.8
54098	2003	1	6.6
54098	2003	2	0
54098	2003	3	4.3
54098	2003	4	44.7
54098	2003	5	22.1
54098	2003	6	99.9
54098	2003	7	118.5
54098	2003	8	64.5
54098	2003	9	14.2
54098	2003	10	42.1
54098	2003	11	31.4
54098	2003	12	1.8
54098	2004	1	0.9
54098	2004	2	11.9
54098	2004	3	19.6
54098	2004	4	4.8
54098	2004	5	91.7
54098	2004	6	10.4
54098	2004	7	114.8
54098	2004	8	78.1
54098	2004	9	54.2
54098	2004	10	20.7
54098	2004	11	22.6
54098	2004	12	20.5
54098	2005	1	2.3
54098	2005	2	5.3
54098	2005	3	2.6
54098	2005	4	38
54098	2005	5	63.8
54098	2005	6	39.9
54098	2005	7	125.5
54098	2005	8	139
54098	2005	9	22.5
54098	2005	10	32.9
54098	2005	11	2.8
54098	2005	12	8.4
54098	2006	1	4.5
54098	2006	2	4.3
54098	2006	3	7
54098	2006	4	24.9
54098	2006	5	41.7
54098	2006	6	108.5
54098	2006	7	83.9
54098	2006	8	100.2
54098	2006	9	50.7
54098	2006	10	21.9
54098	2006	11	5
54098	2006	12	0.5
54098	2007	1	6.1
54098	2007	2	7.6
54098	2007	3	44.8
54098	2007	4	22.8
54098	2007	5	67.4
54098	2007	6	11.5
54098	2007	7	95.9
54098	2007	8	178.1
54098	2007	9	109.3
54098	2007	10	7.3
54098	2007	11	9.5
54098	2007	12	6.1
54098	2008	1	0
54098	2008	2	0.1
54098	2008	3	12.1
54098	2008	4	31.9
54098	2008	5	122.7
54098	2008	6	36
54098	2008	7	112.7
54098	2008	8	166.8
54098	2008	9	38.1
54098	2008	10	18.6
54098	2008	11	3
54098	2008	12	1
54098	2009	1	15.8
54098	2009	2	16
54098	2009	3	5.8
54098	2009	4	52.5
54098	2009	5	27.7
54098	2009	6	117.8
54098	2009	7	130.4
54098	2009	8	106.9
54098	2009	9	60.2
54098	2009	10	34.2
54098	2009	11	15.5
54098	2009	12	9.2
54098	2010	1	0.8
54098	2010	2	13.3
54098	2010	3	17.6
54098	2010	4	18.9
54098	2010	5	54.6
54098	2010	6	28.1
54098	2010	7	110
54098	2010	8	165.9
54098	2010	9	16.6
54098	2010	10	40.5
54098	2010	11	18.7
54098	2010	12	17.9
54098	2011	1	0.2
54098	2011	2	1
54098	2011	3	0.5
54098	2011	4	23.7
54098	2011	5	61.1
54098	2011	6	107
54098	2011	7	55.2
54098	2011	8	52
54098	2011	9	16.3
54098	2011	10	20.4
54098	2011	11	11.8
54098	2011	12	0
54098	2012	1	0
54098	2012	2	4.6
54098	2012	3	18.6
54098	2012	4	44
54098	2012	5	49
54098	2012	6	53.8
54098	2012	7	113.8
54098	2012	8	107.5
54098	2012	9	169.3
54098	2012	10	70.7
54098	2012	11	28.5
54098	2012	12	9.7
54098	2013	1	4.8
54098	2013	2	5.7
54098	2013	3	9.8
54098	2013	4	35.9
54098	2013	5	49.7
54098	2013	6	72.8
54098	2013	7	230.9
54098	2013	8	89.6
54098	2013	9	22.4
54098	2013	10	52.9
54098	2013	11	59.9
54098	2013	12	9.3
54098	2014	1	0.6
54098	2014	2	0.1
54098	2014	3	13.3
54098	2014	4	17.5
54098	2014	5	106.7
54098	2014	6	59
54098	2014	7	61.4
54098	2014	8	57
54098	2014	9	46.7
54098	2014	10	36.7
54098	2014	11	3.6
54098	2014	12	8.9
