# Supplementary material for: Spatial and temporal characteristics of drought and its correlation with climate indices in Northeast China
Source: PLoS One. 2021 Nov 18;16(11):e0259774. doi: 10.1371/journal.pone.0259774 (PMC8601439; doi:10.1371/journal.pone.0259774)
Supplement: S1 File — (ZIP) [file pone.0259774.s001.zip › Raw data(Including precipitation and evapotranspiration data of each station)/54099.xlsx]

## Sheet: Monthly evapotranspiration 
stationID	YEAR	MONTH	DATA
54099	1970	1	10.103
54099	1970	2	21.191
54099	1970	3	46.559
54099	1970	4	100.21
54099	1970	5	111.58
54099	1970	6	144.12
54099	1970	7	119.44
54099	1970	8	118.79
54099	1970	9	88.779
54099	1970	10	59.144
54099	1970	11	27.662
54099	1970	12	17.38
54099	1971	1	14.334
54099	1971	2	16.444
54099	1971	3	59.565
54099	1971	4	107.69
54099	1971	5	106.73
54099	1971	6	115.26
54099	1971	7	106.29
54099	1971	8	96.233
54099	1971	9	65.682
54099	1971	10	57.329
54099	1971	11	27.73
54099	1971	12	20.921
54099	1972	1	11.087
54099	1972	2	16.492
54099	1972	3	55.13
54099	1972	4	98.128
54099	1972	5	131.8
54099	1972	6	120.39
54099	1972	7	127.42
54099	1972	8	102.69
54099	1972	9	64.031
54099	1972	10	46.036
54099	1972	11	18.588
54099	1972	12	11.144
54099	1973	1	10.732
54099	1973	2	25.934
54099	1973	3	45.91
54099	1973	4	95.777
54099	1973	5	112.16
54099	1973	6	122.76
54099	1973	7	142.4
54099	1973	8	120.38
54099	1973	9	79.085
54099	1973	10	58.343
54099	1973	11	34.346
54099	1973	12	20.713
54099	1974	1	18.435
54099	1974	2	19.648
54099	1974	3	50.192
54099	1974	4	75.645
54099	1974	5	129.9
54099	1974	6	78.798
54099	1974	7	114.93
54099	1974	8	117.58
54099	1974	9	76.354
54099	1974	10	44.978
54099	1974	11	33.861
54099	1974	12	11.394
54099	1975	1	18.191
54099	1975	2	22.888
54099	1975	3	49.726
54099	1975	4	95.461
54099	1975	5	125.58
54099	1975	6	105.88
54099	1975	7	110.58
54099	1975	8	119.68
54099	1975	9	83.959
54099	1975	10	60.456
54099	1975	11	24.395
54099	1975	12	16.345
54099	1976	1	22.169
54099	1976	2	26.44
54099	1976	3	56.61
54099	1976	4	91.608
54099	1976	5	148.54
54099	1976	6	117.67
54099	1976	7	148.41
54099	1976	8	118.82
54099	1976	9	65.102
54099	1976	10	50.377
54099	1976	11	19.693
54099	1976	12	10.498
54099	1977	1	9.0371
54099	1977	2	16.52
54099	1977	3	45.497
54099	1977	4	89.128
54099	1977	5	129.35
54099	1977	6	103.35
54099	1977	7	137.18
54099	1977	8	120.79
54099	1977	9	92.714
54099	1977	10	52.032
54099	1977	11	19.865
54099	1977	12	9.969
54099	1978	1	12.759
54099	1978	2	18.517
54099	1978	3	58.284
54099	1978	4	90.144
54099	1978	5	139.69
54099	1978	6	150.28
54099	1978	7	147.08
54099	1978	8	111.6
54099	1978	9	84.263
54099	1978	10	56.034
54099	1978	11	31.481
54099	1978	12	15.467
54099	1979	1	14.56
54099	1979	2	20.136
54099	1979	3	47.212
54099	1979	4	68.943
54099	1979	5	127.73
54099	1979	6	118.61
54099	1979	7	125.78
54099	1979	8	115.51
54099	1979	9	87.018
54099	1979	10	54.847
54099	1979	11	24.844
54099	1979	12	17.005
54099	1980	1	11.819
54099	1980	2	25.914
54099	1980	3	62.521
54099	1980	4	65.756
54099	1980	5	134.73
54099	1980	6	132.75
54099	1980	7	123.31
54099	1980	8	101.68
54099	1980	9	80.323
54099	1980	10	49.312
54099	1980	11	21.905
54099	1980	12	15.227
54099	1981	1	18.416
54099	1981	2	19.029
54099	1981	3	38.469
54099	1981	4	96.7
54099	1981	5	116.16
54099	1981	6	104.95
54099	1981	7	134.79
54099	1981	8	108.98
54099	1981	9	80.847
54099	1981	10	60.35
54099	1981	11	27.498
54099	1981	12	20.385
54099	1982	1	16.054
54099	1982	2	25.757
54099	1982	3	57.994
54099	1982	4	100.01
54099	1982	5	126.34
54099	1982	6	153.53
54099	1982	7	134.49
54099	1982	8	134.03
54099	1982	9	88.705
54099	1982	10	61.889
54099	1982	11	24.705
54099	1982	12	13.174
54099	1983	1	19.236
54099	1983	2	18.136
54099	1983	3	51.688
54099	1983	4	106.97
54099	1983	5	124.23
54099	1983	6	83.214
54099	1983	7	109.34
54099	1983	8	116.68
54099	1983	9	69.739
54099	1983	10	70.302
54099	1983	11	31.271
54099	1983	12	17.496
54099	1984	1	12.217
54099	1984	2	19.604
54099	1984	3	37.015
54099	1984	4	72.565
54099	1984	5	118.97
54099	1984	6	114.03
54099	1984	7	112.34
54099	1984	8	110.36
54099	1984	9	83.34
54099	1984	10	47.862
54099	1984	11	28.568
54099	1984	12	10.528
54099	1985	1	11.597
54099	1985	2	19.432
54099	1985	3	48.688
54099	1985	4	87.648
54099	1985	5	139.39
54099	1985	6	128.53
54099	1985	7	122.89
54099	1985	8	111.59
54099	1985	9	80.338
54099	1985	10	59.33
54099	1985	11	28.657
54099	1985	12	14.32
54099	1986	1	12.79
54099	1986	2	22.512
54099	1986	3	50.521
54099	1986	4	95
54099	1986	5	123.28
54099	1986	6	106.75
54099	1986	7	104.04
54099	1986	8	108.32
54099	1986	9	71.636
54099	1986	10	51.4
54099	1986	11	29.92
54099	1986	12	15.603
54099	1987	1	12.795
54099	1987	2	23.228
54099	1987	3	46.106
54099	1987	4	80.81
54099	1987	5	131.15
54099	1987	6	129.38
54099	1987	7	119.61
54099	1987	8	89.538
54099	1987	9	71.476
54099	1987	10	53.934
54099	1987	11	25.498
54099	1987	12	11.9
54099	1988	1	20.376
54099	1988	2	24.322
54099	1988	3	52.667
54099	1988	4	76.199
54099	1988	5	108.36
54099	1988	6	122.67
54099	1988	7	107.3
54099	1988	8	111.63
54099	1988	9	69.924
54099	1988	10	57.881
54099	1988	11	36.628
54099	1988	12	18.893
54099	1989	1	14.502
54099	1989	2	26.433
54099	1989	3	49.684
54099	1989	4	110.3
54099	1989	5	122.49
54099	1989	6	109.6
54099	1989	7	113.74
54099	1989	8	114.52
54099	1989	9	66.711
54099	1989	10	52.695
54099	1989	11	24.613
54099	1989	12	16.874
54099	1990	1	10.707
54099	1990	2	18.726
54099	1990	3	58.057
54099	1990	4	83.251
54099	1990	5	110.38
54099	1990	6	109.88
54099	1990	7	109.19
54099	1990	8	101.75
54099	1990	9	77.449
54099	1990	10	54.956
54099	1990	11	24.915
54099	1990	12	14.453
54099	1991	1	13.996
54099	1991	2	20.958
54099	1991	3	47.317
54099	1991	4	82.858
54099	1991	5	121.14
54099	1991	6	125.03
54099	1991	7	99.143
54099	1991	8	105.57
54099	1991	9	87.677
54099	1991	10	53.725
54099	1991	11	25.611
54099	1991	12	14.157
54099	1992	1	16.862
54099	1992	2	27.83
54099	1992	3	53.386
54099	1992	4	83.011
54099	1992	5	115.22
54099	1992	6	108.36
54099	1992	7	140.67
54099	1992	8	104.81
54099	1992	9	68.913
54099	1992	10	45.02
54099	1992	11	21.751
54099	1992	12	10.998
54099	1993	1	12.63
54099	1993	2	24.693
54099	1993	3	52.487
54099	1993	4	85.931
54099	1993	5	117.35
54099	1993	6	97.824
54099	1993	7	111.48
54099	1993	8	89.47
54099	1993	9	72.305
54099	1993	10	50.498
54099	1993	11	19.484
54099	1993	12	12.617
54099	1994	1	7.6297
54099	1994	2	27.05
54099	1994	3	45.534
54099	1994	4	81.806
54099	1994	5	106.99
54099	1994	6	123.09
54099	1994	7	131.36
54099	1994	8	115.09
54099	1994	9	70.928
54099	1994	10	45.104
54099	1994	11	25.77
54099	1994	12	15.042
54099	1995	1	13.529
54099	1995	2	20.822
54099	1995	3	43.363
54099	1995	4	80.432
54099	1995	5	98.789
54099	1995	6	113.04
54099	1995	7	124.34
54099	1995	8	94.213
54099	1995	9	77.384
54099	1995	10	44.794
54099	1995	11	33.716
54099	1995	12	14.031
54099	1996	1	15.195
54099	1996	2	23.519
54099	1996	3	51.942
54099	1996	4	81.602
54099	1996	5	100.86
54099	1996	6	118.59
54099	1996	7	116.39
54099	1996	8	104.65
54099	1996	9	76.649
54099	1996	10	43.648
54099	1996	11	19.952
54099	1996	12	9.1536
54099	1997	1	10.157
54099	1997	2	21.039
54099	1997	3	48.133
54099	1997	4	85.916
54099	1997	5	102.9
54099	1997	6	116.35
54099	1997	7	137.27
54099	1997	8	110.18
54099	1997	9	76.478
54099	1997	10	46.967
54099	1997	11	24.048
54099	1997	12	12.573
54099	1998	1	11.834
54099	1998	2	22.829
54099	1998	3	65.596
54099	1998	4	97.558
54099	1998	5	120.56
54099	1998	6	115.58
54099	1998	7	113.22
54099	1998	8	79.882
54099	1998	9	70.379
54099	1998	10	46.897
54099	1998	11	19.718
54099	1998	12	12.549
54099	1999	1	17.247
54099	1999	2	25.15
54099	1999	3	39.776
54099	1999	4	79.695
54099	1999	5	116.49
54099	1999	6	116.88
54099	1999	7	111.84
54099	1999	8	111.35
54099	1999	9	78.71
54099	1999	10	42.471
54099	1999	11	24.797
54099	1999	12	14.758
54099	2000	1	9.1359
54099	2000	2	18.567
54099	2000	3	48.349
54099	2000	4	69.174
54099	2000	5	93.607
54099	2000	6	130.24
54099	2000	7	109.44
54099	2000	8	99.164
54099	2000	9	65.513
54099	2000	10	45.572
54099	2000	11	22.444
54099	2000	12	7.9099
54099	2001	1	8.4614
54099	2001	2	20.691
54099	2001	3	43.333
54099	2001	4	100.81
54099	2001	5	111.08
54099	2001	6	123.46
54099	2001	7	109.68
54099	2001	8	105.22
54099	2001	9	89.759
54099	2001	10	58.655
54099	2001	11	39.757
54099	2001	12	20.612
54099	2002	1	16.923
54099	2002	2	30.311
54099	2002	3	58.327
54099	2002	4	80.179
54099	2002	5	135.05
54099	2002	6	102.51
54099	2002	7	100.36
54099	2002	8	87.434
54099	2002	9	86.231
54099	2002	10	44.338
54099	2002	11	23.492
54099	2002	12	14.85
54099	2003	1	15.456
54099	2003	2	21.161
54099	2003	3	58.409
54099	2003	4	92.174
54099	2003	5	108.85
54099	2003	6	108.43
54099	2003	7	82.568
54099	2003	8	105.86
54099	2003	9	82.526
54099	2003	10	47.526
54099	2003	11	21.132
54099	2003	12	13.235
54099	2004	1	10.63
54099	2004	2	19.78
54099	2004	3	47.213
54099	2004	4	93.701
54099	2004	5	112.59
54099	2004	6	138.74
54099	2004	7	105.45
54099	2004	8	120.59
54099	2004	9	80.93
54099	2004	10	57.927
54099	2004	11	24.4
54099	2004	12	10.28
54099	2005	1	13.074
54099	2005	2	17.854
54099	2005	3	51.018
54099	2005	4	76.617
54099	2005	5	103.86
54099	2005	6	123.16
54099	2005	7	101.15
54099	2005	8	103.98
54099	2005	9	84.297
54099	2005	10	61.379
54099	2005	11	28.982
54099	2005	12	13.408
54099	2006	1	15.527
54099	2006	2	22.809
54099	2006	3	52.388
54099	2006	4	68.611
54099	2006	5	120.68
54099	2006	6	99.707
54099	2006	7	128.14
54099	2006	8	108.67
54099	2006	9	83.255
54099	2006	10	54.206
54099	2006	11	26.513
54099	2006	12	13.756
54099	2007	1	16.558
54099	2007	2	26.552
54099	2007	3	41.166
54099	2007	4	72.244
54099	2007	5	101
54099	2007	6	126
54099	2007	7	119.31
54099	2007	8	113.92
54099	2007	9	77.179
54099	2007	10	58.779
54099	2007	11	28.939
54099	2007	12	15.093
54099	2008	1	15.169
54099	2008	2	28.916
54099	2008	3	48.941
54099	2008	4	85.709
54099	2008	5	82.611
54099	2008	6	135.43
54099	2008	7	123.08
54099	2008	8	110.48
54099	2008	9	93.928
54099	2008	10	55.567
54099	2008	11	28.63
54099	2008	12	15.934
54099	2009	1	12.848
54099	2009	2	19.353
54099	2009	3	43.239
54099	2009	4	90.643
54099	2009	5	133.89
54099	2009	6	89.229
54099	2009	7	99
54099	2009	8	116.79
54099	2009	9	77.236
54099	2009	10	48.544
54099	2009	11	15.811
54099	2009	12	9.495
54099	2010	1	12.541
54099	2010	2	16.387
54099	2010	3	36.197
54099	2010	4	65.136
54099	2010	5	103.06
54099	2010	6	131.56
54099	2010	7	105.9
54099	2010	8	103.35
54099	2010	9	81.578
54099	2010	10	45.499
54099	2010	11	19.947
54099	2010	12	8.8692
54099	2011	1	11.28
54099	2011	2	18.741
54099	2011	3	50.264
54099	2011	4	80.951
54099	2011	5	92.76
54099	2011	6	112.67
54099	2011	7	112.77
54099	2011	8	112.55
54099	2011	9	83.205
54099	2011	10	57.146
54099	2011	11	21.867
54099	2011	12	11.524
54099	2012	1	9.5923
54099	2012	2	19.647
54099	2012	3	44.389
54099	2012	4	78.36
54099	2012	5	107.74
54099	2012	6	102.78
54099	2012	7	121.9
54099	2012	8	99.801
54099	2012	9	66.75
54099	2012	10	45.795
54099	2012	11	18.725
54099	2012	12	10.885
54099	2013	1	9.2401
54099	2013	2	17.241
54099	2013	3	43.372
54099	2013	4	67.572
54099	2013	5	107.34
54099	2013	6	111.27
54099	2013	7	107.88
54099	2013	8	103.83
54099	2013	9	79.278
54099	2013	10	46.565
54099	2013	11	24.594
54099	2013	12	9.1152
54099	2014	1	11.943
54099	2014	2	18.709
54099	2014	3	48.178
54099	2014	4	91.556
54099	2014	5	93.82
54099	2014	6	112.21
54099	2014	7	126.4
54099	2014	8	105.9
54099	2014	9	75.309
54099	2014	10	47.096
54099	2014	11	24.425
54099	2014	12	11.568

## Sheet: Monthly precipitation 
stationID	YEAR	MONTH	DATA
54099	1970	1	2.4
54099	1970	2	11.4
54099	1970	3	2.1
54099	1970	4	11.8
54099	1970	5	85.3
54099	1970	6	27.3
54099	1970	7	48.3
54099	1970	8	91.5
54099	1970	9	82.1
54099	1970	10	32.9
54099	1970	11	1.4
54099	1970	12	3.9
54099	1971	1	0.6
54099	1971	2	10.9
54099	1971	3	0.2
54099	1971	4	2.6
54099	1971	5	63.1
54099	1971	6	92.9
54099	1971	7	183.1
54099	1971	8	94.8
54099	1971	9	81.6
54099	1971	10	41.2
54099	1971	11	0.8
54099	1971	12	4.2
54099	1972	1	1.8
54099	1972	2	14.5
54099	1972	3	0.3
54099	1972	4	7
54099	1972	5	23.4
54099	1972	6	45.2
54099	1972	7	120.3
54099	1972	8	148.8
54099	1972	9	111.4
54099	1972	10	70.5
54099	1972	11	19.1
54099	1972	12	0.1
54099	1973	1	0.6
54099	1973	2	3.4
54099	1973	3	9.5
54099	1973	4	16.2
54099	1973	5	129.9
54099	1973	6	45.7
54099	1973	7	55.3
54099	1973	8	43.5
54099	1973	9	38.3
54099	1973	10	32.6
54099	1973	11	4.6
54099	1973	12	0.8
54099	1974	1	2.1
54099	1974	2	3.8
54099	1974	3	4.2
54099	1974	4	51.8
54099	1974	5	31.3
54099	1974	6	215.3
54099	1974	7	21.6
54099	1974	8	66.8
54099	1974	9	77.1
54099	1974	10	84.9
54099	1974	11	7.6
54099	1974	12	0.6
54099	1975	1	0.2
54099	1975	2	3.9
54099	1975	3	7.5
54099	1975	4	18.8
54099	1975	5	31.8
54099	1975	6	56.8
54099	1975	7	103.7
54099	1975	8	76.5
54099	1975	9	69
54099	1975	10	22.6
54099	1975	11	4.2
54099	1975	12	4.1
54099	1976	1	0.1
54099	1976	2	5.9
54099	1976	3	16.1
54099	1976	4	19
54099	1976	5	18.4
54099	1976	6	90.9
54099	1976	7	29.8
54099	1976	8	37.1
54099	1976	9	142.4
54099	1976	10	33.9
54099	1976	11	27.6
54099	1976	12	7.2
54099	1977	1	1.4
54099	1977	2	1.8
54099	1977	3	8.9
54099	1977	4	15.4
54099	1977	5	16.2
54099	1977	6	77.1
54099	1977	7	109.4
54099	1977	8	66.6
54099	1977	9	18.6
54099	1977	10	44.7
54099	1977	11	15.1
54099	1977	12	4.6
54099	1978	1	2.6
54099	1978	2	0.4
54099	1978	3	13.2
54099	1978	4	19.2
54099	1978	5	22.9
54099	1978	6	30.7
54099	1978	7	83.4
54099	1978	8	160.1
54099	1978	9	43
54099	1978	10	28.3
54099	1978	11	8
54099	1978	12	11
54099	1979	1	6.6
54099	1979	2	11.3
54099	1979	3	7.4
54099	1979	4	40.7
54099	1979	5	26.9
54099	1979	6	63.9
54099	1979	7	74.2
54099	1979	8	120.3
54099	1979	9	39.5
54099	1979	10	25.5
54099	1979	11	2.5
54099	1979	12	4.7
54099	1980	1	3.3
54099	1980	2	1.6
54099	1980	3	3
54099	1980	4	36.5
54099	1980	5	55.9
54099	1980	6	54.3
54099	1980	7	83.3
54099	1980	8	82.4
54099	1980	9	62.4
54099	1980	10	47.6
54099	1980	11	15.2
54099	1980	12	10.2
54099	1981	1	3.4
54099	1981	2	2.4
54099	1981	3	40.4
54099	1981	4	9.2
54099	1981	5	54.2
54099	1981	6	181.2
54099	1981	7	48.6
54099	1981	8	125.1
54099	1981	9	28.1
54099	1981	10	18.2
54099	1981	11	0.9
54099	1981	12	1.7
54099	1982	1	5.2
54099	1982	2	1.2
54099	1982	3	6.9
54099	1982	4	29.2
54099	1982	5	38.1
54099	1982	6	46
54099	1982	7	84.1
54099	1982	8	33.1
54099	1982	9	22.8
54099	1982	10	12
54099	1982	11	26.5
54099	1982	12	2.9
54099	1983	1	1.1
54099	1983	2	14.9
54099	1983	3	2.4
54099	1983	4	30.8
54099	1983	5	50.6
54099	1983	6	124
54099	1983	7	113.2
54099	1983	8	86
54099	1983	9	58.2
54099	1983	10	6.6
54099	1983	11	9.7
54099	1983	12	0.7
54099	1984	1	1.1
54099	1984	2	8
54099	1984	3	20.5
54099	1984	4	26.4
54099	1984	5	36.1
54099	1984	6	132.7
54099	1984	7	91
54099	1984	8	78.8
54099	1984	9	25.4
54099	1984	10	24.3
54099	1984	11	0.8
54099	1984	12	6.2
54099	1985	1	2.8
54099	1985	2	15
54099	1985	3	7
54099	1985	4	13.5
54099	1985	5	17.7
54099	1985	6	53.8
54099	1985	7	106.7
54099	1985	8	51.4
54099	1985	9	61.7
54099	1985	10	9.5
54099	1985	11	8.6
54099	1985	12	0.1
54099	1986	1	7.3
54099	1986	2	5.7
54099	1986	3	13.2
54099	1986	4	22.3
54099	1986	5	129.7
54099	1986	6	121
54099	1986	7	52.5
54099	1986	8	141
54099	1986	9	71
54099	1986	10	1.9
54099	1986	11	10.7
54099	1986	12	4.4
54099	1987	1	15.9
54099	1987	2	2.6
54099	1987	3	8.5
54099	1987	4	68.6
54099	1987	5	37.9
54099	1987	6	36.3
54099	1987	7	156.6
54099	1987	8	69.3
54099	1987	9	67.3
54099	1987	10	47.6
54099	1987	11	8.5
54099	1987	12	6.9
54099	1988	1	0.4
54099	1988	2	0.5
54099	1988	3	2.6
54099	1988	4	40.1
54099	1988	5	36
54099	1988	6	65.2
54099	1988	7	88.5
54099	1988	8	112.6
54099	1988	9	33.8
54099	1988	10	41.1
54099	1988	11	8.7
54099	1988	12	16.6
54099	1989	1	1.5
54099	1989	2	5.3
54099	1989	3	5.7
54099	1989	4	6.3
54099	1989	5	69.3
54099	1989	6	94.4
54099	1989	7	156.1
54099	1989	8	86
54099	1989	9	133.8
54099	1989	10	11.7
54099	1989	11	25.3
54099	1989	12	8.8
54099	1990	1	2
54099	1990	2	34.7
54099	1990	3	6.5
54099	1990	4	30.3
54099	1990	5	66.6
54099	1990	6	85.6
54099	1990	7	148.8
54099	1990	8	152.5
54099	1990	9	85.6
54099	1990	10	34
54099	1990	11	9.7
54099	1990	12	33.8
54099	1991	1	1.6
54099	1991	2	4.5
54099	1991	3	14
54099	1991	4	20
54099	1991	5	31.7
54099	1991	6	89.1
54099	1991	7	219.6
54099	1991	8	17.9
54099	1991	9	7.7
54099	1991	10	57.2
54099	1991	11	2.8
54099	1991	12	1.6
54099	1992	1	1.1
54099	1992	2	0.2
54099	1992	3	6.8
54099	1992	4	6
54099	1992	5	40.3
54099	1992	6	162.2
54099	1992	7	77
54099	1992	8	40.5
54099	1992	9	95.8
54099	1992	10	18.9
54099	1992	11	23.7
54099	1992	12	25.9
54099	1993	1	0.1
54099	1993	2	12.3
54099	1993	3	0
54099	1993	4	16.4
54099	1993	5	27.6
54099	1993	6	124.7
54099	1993	7	60.4
54099	1993	8	114.9
54099	1993	9	74.7
54099	1993	10	50.1
54099	1993	11	32.9
54099	1993	12	3.1
54099	1994	1	6
54099	1994	2	1.4
54099	1994	3	12
54099	1994	4	18.4
54099	1994	5	65.7
54099	1994	6	87.4
54099	1994	7	81.2
54099	1994	8	87
54099	1994	9	124.6
54099	1994	10	67.6
54099	1994	11	9.1
54099	1994	12	5.5
54099	1995	1	0.1
54099	1995	2	2.6
54099	1995	3	1.4
54099	1995	4	17.9
54099	1995	5	62.5
54099	1995	6	77
54099	1995	7	109.9
54099	1995	8	102.3
54099	1995	9	50.3
54099	1995	10	59.3
54099	1995	11	7.6
54099	1995	12	9.3
54099	1996	1	0.8
54099	1996	2	0.2
54099	1996	3	3.4
54099	1996	4	13.9
54099	1996	5	46.5
54099	1996	6	58.4
54099	1996	7	126.8
54099	1996	8	158.9
54099	1996	9	65.6
54099	1996	10	25.6
54099	1996	11	10.4
54099	1996	12	4.7
54099	1997	1	16
54099	1997	2	9.5
54099	1997	3	15.5
54099	1997	4	5.5
54099	1997	5	102.3
54099	1997	6	55.9
54099	1997	7	17.7
54099	1997	8	79.8
54099	1997	9	8.5
54099	1997	10	20.7
54099	1997	11	17.5
54099	1997	12	4.4
54099	1998	1	0.8
54099	1998	2	10.4
54099	1998	3	3.2
54099	1998	4	14.2
54099	1998	5	56.5
54099	1998	6	71.5
54099	1998	7	69.1
54099	1998	8	221
54099	1998	9	83.6
54099	1998	10	22.5
54099	1998	11	9.4
54099	1998	12	9.5
54099	1999	1	5.1
54099	1999	2	0.6
54099	1999	3	21.4
54099	1999	4	24.6
54099	1999	5	54.6
54099	1999	6	136.9
54099	1999	7	35.2
54099	1999	8	47.1
54099	1999	9	17.3
54099	1999	10	33
54099	1999	11	7.3
54099	1999	12	1
54099	2000	1	32.3
54099	2000	2	1.2
54099	2000	3	6.1
54099	2000	4	26.1
54099	2000	5	77.4
54099	2000	6	57.5
54099	2000	7	269.3
54099	2000	8	141
54099	2000	9	163.4
54099	2000	10	24.3
54099	2000	11	16.7
54099	2000	12	11.8
54099	2001	1	3.5
54099	2001	2	2.1
54099	2001	3	13.4
54099	2001	4	2.6
54099	2001	5	56
54099	2001	6	57.4
54099	2001	7	210.7
54099	2001	8	112.3
54099	2001	9	13.1
54099	2001	10	49.6
54099	2001	11	1.1
54099	2001	12	0.8
54099	2002	1	24.3
54099	2002	2	0.1
54099	2002	3	0.9
54099	2002	4	36.1
54099	2002	5	26.8
54099	2002	6	75.6
54099	2002	7	173.9
54099	2002	8	201.9
54099	2002	9	22.8
54099	2002	10	42.5
54099	2002	11	6.9
54099	2002	12	3
54099	2003	1	10.8
54099	2003	2	0
54099	2003	3	3.1
54099	2003	4	28.1
54099	2003	5	14.5
54099	2003	6	57.3
54099	2003	7	86.7
54099	2003	8	94.6
54099	2003	9	33.2
54099	2003	10	46.5
54099	2003	11	12.4
54099	2003	12	0.7
54099	2004	1	4.8
54099	2004	2	21.7
54099	2004	3	24.4
54099	2004	4	7.1
54099	2004	5	156.1
54099	2004	6	33.1
54099	2004	7	153.4
54099	2004	8	19.6
54099	2004	9	51
54099	2004	10	7.8
54099	2004	11	30.8
54099	2004	12	24.4
54099	2005	1	3.4
54099	2005	2	5.3
54099	2005	3	5
54099	2005	4	51.2
54099	2005	5	80.2
54099	2005	6	48.1
54099	2005	7	123.3
54099	2005	8	135
54099	2005	9	21.9
54099	2005	10	31.3
54099	2005	11	3.9
54099	2005	12	10.4
54099	2006	1	4.4
54099	2006	2	13
54099	2006	3	8.3
54099	2006	4	48.4
54099	2006	5	27.1
54099	2006	6	88.9
54099	2006	7	60.7
54099	2006	8	117.5
54099	2006	9	50.5
54099	2006	10	10.2
54099	2006	11	9.9
54099	2006	12	1.5
54099	2007	1	11.7
54099	2007	2	6.9
54099	2007	3	63.7
54099	2007	4	24.8
54099	2007	5	88.9
54099	2007	6	36.3
54099	2007	7	34.7
54099	2007	8	72.6
54099	2007	9	53.6
54099	2007	10	21.3
54099	2007	11	2.5
54099	2007	12	18.8
54099	2008	1	0
54099	2008	2	0
54099	2008	3	18.3
54099	2008	4	37.6
54099	2008	5	129.5
54099	2008	6	78.8
54099	2008	7	174.3
54099	2008	8	41.9
54099	2008	9	17.5
54099	2008	10	21.9
54099	2008	11	2.3
54099	2008	12	1
54099	2009	1	12.4
54099	2009	2	22.3
54099	2009	3	12.7
54099	2009	4	30.4
54099	2009	5	11.8
54099	2009	6	109.4
54099	2009	7	132.8
54099	2009	8	75.6
54099	2009	9	54.5
54099	2009	10	45
54099	2009	11	20.2
54099	2009	12	23.6
54099	2010	1	0.1
54099	2010	2	19.6
54099	2010	3	11.4
54099	2010	4	63.6
54099	2010	5	146.2
54099	2010	6	68.4
54099	2010	7	129.6
54099	2010	8	69.4
54099	2010	9	15.3
54099	2010	10	34.3
54099	2010	11	36.9
54099	2010	12	13.5
54099	2011	1	1.8
54099	2011	2	1.9
54099	2011	3	1
54099	2011	4	23.7
54099	2011	5	103.7
54099	2011	6	90.6
54099	2011	7	80.8
54099	2011	8	64.6
54099	2011	9	24.8
54099	2011	10	5.3
54099	2011	11	16.4
54099	2011	12	0
54099	2012	1	0
54099	2012	2	7.1
54099	2012	3	8
54099	2012	4	33.6
54099	2012	5	36.4
54099	2012	6	90.2
54099	2012	7	63.8
54099	2012	8	108
54099	2012	9	130.1
54099	2012	10	50.2
54099	2012	11	36.1
54099	2012	12	11.5
54099	2013	1	3.5
54099	2013	2	5
54099	2013	3	13.9
54099	2013	4	32.7
54099	2013	5	77.5
54099	2013	6	87.1
54099	2013	7	184
54099	2013	8	123.4
54099	2013	9	22.6
54099	2013	10	26.4
54099	2013	11	37.6
54099	2013	12	7.7
54099	2014	1	0.7
54099	2014	2	0.6
54099	2014	3	4.3
54099	2014	4	15.6
54099	2014	5	84.4
54099	2014	6	94.1
54099	2014	7	133.6
54099	2014	8	60.6
54099	2014	9	73.4
54099	2014	10	49.1
54099	2014	11	10.6
54099	2014	12	20.1
