# Supplementary material for: Spatial and temporal characteristics of drought and its correlation with climate indices in Northeast China
Source: PLoS One. 2021 Nov 18;16(11):e0259774. doi: 10.1371/journal.pone.0259774 (PMC8601439; doi:10.1371/journal.pone.0259774)
Supplement: S1 File — (ZIP) [file pone.0259774.s001.zip › Raw data(Including precipitation and evapotranspiration data of each station)/54142.xlsx]

## Sheet: Monthly evapotranspiration 
stationID	YEAR	MONTH	DATA
54142	1970	1	7.2639
54142	1970	2	22.439
54142	1970	3	50.41
54142	1970	4	117.47
54142	1970	5	150.37
54142	1970	6	164.29
54142	1970	7	128.9
54142	1970	8	128.11
54142	1970	9	89.626
54142	1970	10	63.206
54142	1970	11	25.685
54142	1970	12	14.304
54142	1971	1	14.615
54142	1971	2	16.596
54142	1971	3	49.811
54142	1971	4	122.48
54142	1971	5	138.54
54142	1971	6	138.17
54142	1971	7	132.16
54142	1971	8	129.74
54142	1971	9	75.805
54142	1971	10	58.204
54142	1971	11	26.551
54142	1971	12	16.286
54142	1972	1	14.357
54142	1972	2	19.824
54142	1972	3	57.095
54142	1972	4	124.88
54142	1972	5	144.86
54142	1972	6	154
54142	1972	7	166.68
54142	1972	8	124.73
54142	1972	9	78.228
54142	1972	10	44.607
54142	1972	11	22.286
54142	1972	12	8.1757
54142	1973	1	11.615
54142	1973	2	22.196
54142	1973	3	50.254
54142	1973	4	108.62
54142	1973	5	137.31
54142	1973	6	140.03
54142	1973	7	134.42
54142	1973	8	111.9
54142	1973	9	90.548
54142	1973	10	51.036
54142	1973	11	25.904
54142	1973	12	17.26
54142	1974	1	13.145
54142	1974	2	25.211
54142	1974	3	49.267
54142	1974	4	93.977
54142	1974	5	169.92
54142	1974	6	139.56
54142	1974	7	146.9
54142	1974	8	121.25
54142	1974	9	78.071
54142	1974	10	44.127
54142	1974	11	26.582
54142	1974	12	12.702
54142	1975	1	13.012
54142	1975	2	22.273
54142	1975	3	61.049
54142	1975	4	112.75
54142	1975	5	150.21
54142	1975	6	149.66
54142	1975	7	139.53
54142	1975	8	127.08
54142	1975	9	97.619
54142	1975	10	63.534
54142	1975	11	28.593
54142	1975	12	17.234
54142	1976	1	18.874
54142	1976	2	34.731
54142	1976	3	54.993
54142	1976	4	90.912
54142	1976	5	154.74
54142	1976	6	130.64
54142	1976	7	127.04
54142	1976	8	120.49
54142	1976	9	88.736
54142	1976	10	59.582
54142	1976	11	14.004
54142	1976	12	10.07
54142	1977	1	8.5246
54142	1977	2	23.025
54142	1977	3	61.861
54142	1977	4	120.01
54142	1977	5	162.02
54142	1977	6	137.47
54142	1977	7	153.3
54142	1977	8	128.56
54142	1977	9	104.12
54142	1977	10	67.563
54142	1977	11	21.66
54142	1977	12	6.9037
54142	1978	1	8.4505
54142	1978	2	14.47
54142	1978	3	58.793
54142	1978	4	115.09
54142	1978	5	152.27
54142	1978	6	163.67
54142	1978	7	143.87
54142	1978	8	116.02
54142	1978	9	99.287
54142	1978	10	55.848
54142	1978	11	32.598
54142	1978	12	15.942
54142	1979	1	18.057
54142	1979	2	31.585
54142	1979	3	61.409
54142	1979	4	84.777
54142	1979	5	157.72
54142	1979	6	146.25
54142	1979	7	131.17
54142	1979	8	123.52
54142	1979	9	83.129
54142	1979	10	63.542
54142	1979	11	25.996
54142	1979	12	14.988
54142	1980	1	10.42
54142	1980	2	17.572
54142	1980	3	59.024
54142	1980	4	98.15
54142	1980	5	165.09
54142	1980	6	165.87
54142	1980	7	131.09
54142	1980	8	110.58
54142	1980	9	89.924
54142	1980	10	46.393
54142	1980	11	29.657
54142	1980	12	10.71
54142	1981	1	7.6087
54142	1981	2	21.253
54142	1981	3	51.07
54142	1981	4	111.25
54142	1981	5	143.63
54142	1981	6	153.18
54142	1981	7	117.56
54142	1981	8	114.17
54142	1981	9	88.723
54142	1981	10	66.246
54142	1981	11	18.136
54142	1981	12	15.488
54142	1982	1	15.482
54142	1982	2	25.156
54142	1982	3	55.486
54142	1982	4	109.31
54142	1982	5	128.3
54142	1982	6	169.52
54142	1982	7	153.33
54142	1982	8	126.47
54142	1982	9	95.898
54142	1982	10	65.073
54142	1982	11	32.616
54142	1982	12	12.626
54142	1983	1	13.648
54142	1983	2	19.847
54142	1983	3	68.072
54142	1983	4	120.71
54142	1983	5	149.51
54142	1983	6	149.13
54142	1983	7	129.9
54142	1983	8	128.11
54142	1983	9	89.912
54142	1983	10	63.356
54142	1983	11	30.392
54142	1983	12	16.292
54142	1984	1	12.046
54142	1984	2	23.85
54142	1984	3	48.763
54142	1984	4	100.86
54142	1984	5	158.32
54142	1984	6	156.62
54142	1984	7	140.97
54142	1984	8	104.72
54142	1984	9	88.24
54142	1984	10	52.505
54142	1984	11	36.082
54142	1984	12	15.189
54142	1985	1	9.7471
54142	1985	2	18.22
54142	1985	3	56.113
54142	1985	4	99.663
54142	1985	5	156.95
54142	1985	6	132.17
54142	1985	7	109.69
54142	1985	8	101.87
54142	1985	9	79.993
54142	1985	10	58.144
54142	1985	11	21.478
54142	1985	12	10.781
54142	1986	1	11.308
54142	1986	2	19.587
54142	1986	3	54.722
54142	1986	4	98.238
54142	1986	5	154.3
54142	1986	6	140.93
54142	1986	7	111.56
54142	1986	8	114.4
54142	1986	9	72.819
54142	1986	10	55.091
54142	1986	11	27.99
54142	1986	12	14.683
54142	1987	1	10.412
54142	1987	2	22.549
54142	1987	3	48.427
54142	1987	4	106.61
54142	1987	5	163.33
54142	1987	6	148.63
54142	1987	7	131.96
54142	1987	8	105.81
54142	1987	9	85.424
54142	1987	10	64.175
54142	1987	11	30.231
54142	1987	12	23.798
54142	1988	1	21.082
54142	1988	2	24.69
54142	1988	3	64.886
54142	1988	4	98.143
54142	1988	5	143.9
54142	1988	6	159.51
54142	1988	7	132.18
54142	1988	8	105.7
54142	1988	9	73.024
54142	1988	10	56.221
54142	1988	11	42.437
54142	1988	12	16.272
54142	1989	1	10.611
54142	1989	2	25.09
54142	1989	3	64.458
54142	1989	4	118.5
54142	1989	5	154.56
54142	1989	6	137.54
54142	1989	7	117.74
54142	1989	8	127.51
54142	1989	9	76.863
54142	1989	10	59.35
54142	1989	11	31.994
54142	1989	12	19.732
54142	1990	1	14.329
54142	1990	2	21.55
54142	1990	3	58.417
54142	1990	4	93.991
54142	1990	5	119.05
54142	1990	6	136.44
54142	1990	7	117.5
54142	1990	8	109.86
54142	1990	9	78.1
54142	1990	10	65.952
54142	1990	11	32.757
54142	1990	12	15.295
54142	1991	1	8.8718
54142	1991	2	21.007
54142	1991	3	55.512
54142	1991	4	100.16
54142	1991	5	140.53
54142	1991	6	130.69
54142	1991	7	110.64
54142	1991	8	124.26
54142	1991	9	77.451
54142	1991	10	50.907
54142	1991	11	30.31
54142	1991	12	14.025
54142	1992	1	13.689
54142	1992	2	29.851
54142	1992	3	58.476
54142	1992	4	99.599
54142	1992	5	130.69
54142	1992	6	125.33
54142	1992	7	121.48
54142	1992	8	98.014
54142	1992	9	74.273
54142	1992	10	43.549
54142	1992	11	24.706
54142	1992	12	9.0305
54142	1993	1	9.6827
54142	1993	2	23.873
54142	1993	3	60.619
54142	1993	4	91.041
54142	1993	5	144.71
54142	1993	6	111.93
54142	1993	7	105.38
54142	1993	8	110.47
54142	1993	9	76.92
54142	1993	10	49.15
54142	1993	11	19.144
54142	1993	12	11.031
54142	1994	1	8.6007
54142	1994	2	18.772
54142	1994	3	51.684
54142	1994	4	111.68
54142	1994	5	135.82
54142	1994	6	149.71
54142	1994	7	125.84
54142	1994	8	106.67
54142	1994	9	72.401
54142	1994	10	41.949
54142	1994	11	28.929
54142	1994	12	7.7632
54142	1995	1	13.306
54142	1995	2	20.018
54142	1995	3	49.252
54142	1995	4	101.25
54142	1995	5	123.53
54142	1995	6	137
54142	1995	7	117.92
54142	1995	8	109.47
54142	1995	9	80.559
54142	1995	10	48.895
54142	1995	11	30.351
54142	1995	12	12.837
54142	1996	1	17.439
54142	1996	2	30.303
54142	1996	3	55.257
54142	1996	4	104.25
54142	1996	5	137.39
54142	1996	6	149.85
54142	1996	7	108.32
54142	1996	8	99.341
54142	1996	9	82.106
54142	1996	10	54.378
54142	1996	11	21.508
54142	1996	12	12.352
54142	1997	1	10.249
54142	1997	2	20.141
54142	1997	3	64.768
54142	1997	4	101.94
54142	1997	5	128.98
54142	1997	6	166.52
54142	1997	7	152.86
54142	1997	8	100.59
54142	1997	9	78.988
54142	1997	10	51.019
54142	1997	11	25.144
54142	1997	12	17.403
54142	1998	1	11.404
54142	1998	2	28.434
54142	1998	3	60.398
54142	1998	4	107.61
54142	1998	5	146.28
54142	1998	6	142.09
54142	1998	7	114.18
54142	1998	8	97.126
54142	1998	9	81.78
54142	1998	10	60.414
54142	1998	11	24.636
54142	1998	12	15.454
54142	1999	1	20.061
54142	1999	2	30.912
54142	1999	3	47.151
54142	1999	4	101.88
54142	1999	5	154.25
54142	1999	6	144.61
54142	1999	7	139.29
54142	1999	8	115.96
54142	1999	9	89.489
54142	1999	10	59.907
54142	1999	11	19.534
54142	1999	12	9.558
54142	2000	1	5.4464
54142	2000	2	12.954
54142	2000	3	63.857
54142	2000	4	97.477
54142	2000	5	149.87
54142	2000	6	162.11
54142	2000	7	163.01
54142	2000	8	112.94
54142	2000	9	85.862
54142	2000	10	60.43
54142	2000	11	28.02
54142	2000	12	9.616
54142	2001	1	6.452
54142	2001	2	17.098
54142	2001	3	60.663
54142	2001	4	134.08
54142	2001	5	174.02
54142	2001	6	156.48
54142	2001	7	130.72
54142	2001	8	101.73
54142	2001	9	89.225
54142	2001	10	63.875
54142	2001	11	30.133
54142	2001	12	14.211
54142	2002	1	15.907
54142	2002	2	35.695
54142	2002	3	78.725
54142	2002	4	108.93
54142	2002	5	175.56
54142	2002	6	152.61
54142	2002	7	157.59
54142	2002	8	123.42
54142	2002	9	98.819
54142	2002	10	49.043
54142	2002	11	18.37
54142	2002	12	12.061
54142	2003	1	11.268
54142	2003	2	27.076
54142	2003	3	53.384
54142	2003	4	124.22
54142	2003	5	142.1
54142	2003	6	126.63
54142	2003	7	113.24
54142	2003	8	115.72
54142	2003	9	82.834
54142	2003	10	53.562
54142	2003	11	19.86
54142	2003	12	14.344
54142	2004	1	14.03
54142	2004	2	33.132
54142	2004	3	74.65
54142	2004	4	126.98
54142	2004	5	160.97
54142	2004	6	167.35
54142	2004	7	125.15
54142	2004	8	118.07
54142	2004	9	77.083
54142	2004	10	61.052
54142	2004	11	21.388
54142	2004	12	9.3678
54142	2005	1	9.9407
54142	2005	2	18.765
54142	2005	3	67.089
54142	2005	4	119.84
54142	2005	5	148.75
54142	2005	6	104.35
54142	2005	7	97.766
54142	2005	8	93.84
54142	2005	9	77.45
54142	2005	10	59.582
54142	2005	11	29.45
54142	2005	12	11.219
54142	2006	1	10.165
54142	2006	2	27.132
54142	2006	3	64.776
54142	2006	4	96.179
54142	2006	5	156.4
54142	2006	6	141.24
54142	2006	7	147.15
54142	2006	8	106.16
54142	2006	9	85.902
54142	2006	10	60.194
54142	2006	11	30.421
54142	2006	12	14.775
54142	2007	1	12.827
54142	2007	2	35.834
54142	2007	3	55.098
54142	2007	4	111.5
54142	2007	5	154.89
54142	2007	6	199.12
54142	2007	7	137.79
54142	2007	8	130.88
54142	2007	9	83.964
54142	2007	10	58.555
54142	2007	11	27.532
54142	2007	12	9.9128
54142	2008	1	10.938
54142	2008	2	28.217
54142	2008	3	68.244
54142	2008	4	127.84
54142	2008	5	139.15
54142	2008	6	133.42
54142	2008	7	131.07
54142	2008	8	112.5
54142	2008	9	94.352
54142	2008	10	61.476
54142	2008	11	28.937
54142	2008	12	23.599
54142	2009	1	15.532
54142	2009	2	26.766
54142	2009	3	55.85
54142	2009	4	111.92
54142	2009	5	168.9
54142	2009	6	126.63
54142	2009	7	134.78
54142	2009	8	132.05
54142	2009	9	92.033
54142	2009	10	51.637
54142	2009	11	21.495
54142	2009	12	8.0484
54142	2010	1	10.916
54142	2010	2	16.559
54142	2010	3	39.292
54142	2010	4	81.111
54142	2010	5	118.81
54142	2010	6	173.15
54142	2010	7	112.42
54142	2010	8	108.24
54142	2010	9	87.314
54142	2010	10	46.889
54142	2010	11	21.997
54142	2010	12	9.1944
54142	2011	1	6.6102
54142	2011	2	21.005
54142	2011	3	57.357
54142	2011	4	106.56
54142	2011	5	144.03
54142	2011	6	147.1
54142	2011	7	128.68
54142	2011	8	114.73
54142	2011	9	89.634
54142	2011	10	55.388
54142	2011	11	22.281
54142	2011	12	10.638
54142	2012	1	8.9128
54142	2012	2	22.309
54142	2012	3	47.618
54142	2012	4	103.2
54142	2012	5	155.12
54142	2012	6	123.93
54142	2012	7	131.25
54142	2012	8	114.22
54142	2012	9	76.395
54142	2012	10	46.157
54142	2012	11	16.059
54142	2012	12	7.1055
54142	2013	1	6.4825
54142	2013	2	15.934
54142	2013	3	44.89
54142	2013	4	75.326
54142	2013	5	157.64
54142	2013	6	140.34
54142	2013	7	126.73
54142	2013	8	106.42
54142	2013	9	89.05
54142	2013	10	46.732
54142	2013	11	28.875
54142	2013	12	11.212
54142	2014	1	17.264
54142	2014	2	24.511
54142	2014	3	64.145
54142	2014	4	119.11
54142	2014	5	128.15
54142	2014	6	143.06
54142	2014	7	139.43
54142	2014	8	122.34
54142	2014	9	88.393
54142	2014	10	66.201
54142	2014	11	35.558
54142	2014	12	12.319

## Sheet: Monthly precipitation 
stationID	YEAR	MONTH	DATA
54142	1970	1	2.5
54142	1970	2	0.2
54142	1970	3	3.7
54142	1970	4	5.1
54142	1970	5	64.2
54142	1970	6	34.5
54142	1970	7	126.4
54142	1970	8	46.7
54142	1970	9	44.7
54142	1970	10	43.9
54142	1970	11	12.5
54142	1970	12	1.7
54142	1971	1	1.5
54142	1971	2	13.5
54142	1971	3	0
54142	1971	4	4.8
54142	1971	5	65.5
54142	1971	6	80.2
54142	1971	7	105.5
54142	1971	8	39.7
54142	1971	9	52.1
54142	1971	10	6.6
54142	1971	11	3.2
54142	1971	12	1
54142	1972	1	1.9
54142	1972	2	4.7
54142	1972	3	2.5
54142	1972	4	2.2
54142	1972	5	96.8
54142	1972	6	45
54142	1972	7	76
54142	1972	8	101.2
54142	1972	9	18.6
54142	1972	10	65.8
54142	1972	11	4
54142	1972	12	0.7
54142	1973	1	0.3
54142	1973	2	2.6
54142	1973	3	23.5
54142	1973	4	11.2
54142	1973	5	20.9
54142	1973	6	63.9
54142	1973	7	187.2
54142	1973	8	66.1
54142	1973	9	4.3
54142	1973	10	18.1
54142	1973	11	16.7
54142	1973	12	0.3
54142	1974	1	0.1
54142	1974	2	0.6
54142	1974	3	2.5
54142	1974	4	22.9
54142	1974	5	72.1
54142	1974	6	50.1
54142	1974	7	172.7
54142	1974	8	117.8
54142	1974	9	137.9
54142	1974	10	78.5
54142	1974	11	2.5
54142	1974	12	0
54142	1975	1	0.4
54142	1975	2	1.8
54142	1975	3	0.4
54142	1975	4	14.8
54142	1975	5	12.5
54142	1975	6	79.9
54142	1975	7	138.8
54142	1975	8	19.9
54142	1975	9	17.2
54142	1975	10	11.4
54142	1975	11	6.4
54142	1975	12	0
54142	1976	1	0.4
54142	1976	2	0.9
54142	1976	3	21.8
54142	1976	4	40.8
54142	1976	5	70.8
54142	1976	6	106.2
54142	1976	7	134.4
54142	1976	8	60.2
54142	1976	9	47.3
54142	1976	10	19.4
54142	1976	11	13.8
54142	1976	12	0.8
54142	1977	1	0.1
54142	1977	2	0
54142	1977	3	2.8
54142	1977	4	6.7
54142	1977	5	28.6
54142	1977	6	101.8
54142	1977	7	180.7
54142	1977	8	27.5
54142	1977	9	15.3
54142	1977	10	65.1
54142	1977	11	12
54142	1977	12	12.7
54142	1978	1	0.1
54142	1978	2	0.4
54142	1978	3	5
54142	1978	4	51.9
54142	1978	5	31.1
54142	1978	6	75.4
54142	1978	7	191.9
54142	1978	8	93.9
54142	1978	9	44.8
54142	1978	10	41.1
54142	1978	11	0
54142	1978	12	6.4
54142	1979	1	0
54142	1979	2	0.4
54142	1979	3	0.7
54142	1979	4	27.4
54142	1979	5	32.1
54142	1979	6	71.3
54142	1979	7	135
54142	1979	8	38.5
54142	1979	9	63.4
54142	1979	10	7
54142	1979	11	11.7
54142	1979	12	19
54142	1980	1	0.5
54142	1980	2	5.5
54142	1980	3	3.9
54142	1980	4	7.6
54142	1980	5	17
54142	1980	6	73.4
54142	1980	7	170.9
54142	1980	8	70.5
54142	1980	9	39.1
54142	1980	10	53.1
54142	1980	11	0.2
54142	1980	12	1.6
54142	1981	1	0.4
54142	1981	2	1
54142	1981	3	31.1
54142	1981	4	9.7
54142	1981	5	29.6
54142	1981	6	100.2
54142	1981	7	206
54142	1981	8	65.5
54142	1981	9	56.8
54142	1981	10	14.4
54142	1981	11	11.7
54142	1981	12	0
54142	1982	1	2
54142	1982	2	5
54142	1982	3	13.5
54142	1982	4	24.6
54142	1982	5	20.3
54142	1982	6	11.7
54142	1982	7	76.2
54142	1982	8	48
54142	1982	9	36
54142	1982	10	13.6
54142	1982	11	3.3
54142	1982	12	2.2
54142	1983	1	0
54142	1983	2	0.9
54142	1983	3	1.9
54142	1983	4	96.4
54142	1983	5	47.1
54142	1983	6	54.3
54142	1983	7	99.8
54142	1983	8	80.7
54142	1983	9	46.6
54142	1983	10	6.6
54142	1983	11	11.8
54142	1983	12	0
54142	1984	1	0.2
54142	1984	2	2.2
54142	1984	3	4.5
54142	1984	4	25.8
54142	1984	5	45.1
54142	1984	6	41
54142	1984	7	108.4
54142	1984	8	316.3
54142	1984	9	36.1
54142	1984	10	22.5
54142	1984	11	0
54142	1984	12	0
54142	1985	1	2.2
54142	1985	2	1.4
54142	1985	3	7.7
54142	1985	4	20.3
54142	1985	5	22.5
54142	1985	6	157.3
54142	1985	7	183.7
54142	1985	8	130.9
54142	1985	9	36
54142	1985	10	8.8
54142	1985	11	8.6
54142	1985	12	0.2
54142	1986	1	5.1
54142	1986	2	0.5
54142	1986	3	6.8
54142	1986	4	19.6
54142	1986	5	3.2
54142	1986	6	41.3
54142	1986	7	273.1
54142	1986	8	110.8
54142	1986	9	77.5
54142	1986	10	7.6
54142	1986	11	2.3
54142	1986	12	2.2
54142	1987	1	5.1
54142	1987	2	0
54142	1987	3	12.3
54142	1987	4	4
54142	1987	5	28.1
54142	1987	6	72.9
54142	1987	7	148
54142	1987	8	146.2
54142	1987	9	83.8
54142	1987	10	0.4
54142	1987	11	6.6
54142	1987	12	0
54142	1988	1	1.2
54142	1988	2	1.2
54142	1988	3	1.9
54142	1988	4	22.4
54142	1988	5	28.9
54142	1988	6	22.4
54142	1988	7	181.8
54142	1988	8	121.2
54142	1988	9	82.9
54142	1988	10	27.1
54142	1988	11	0.3
54142	1988	12	0.2
54142	1989	1	5.9
54142	1989	2	11.7
54142	1989	3	1.2
54142	1989	4	12.9
54142	1989	5	63.5
54142	1989	6	94.4
54142	1989	7	134.8
54142	1989	8	18.4
54142	1989	9	97.8
54142	1989	10	17.1
54142	1989	11	0.6
54142	1989	12	0.4
54142	1990	1	0.3
54142	1990	2	10.8
54142	1990	3	24.5
54142	1990	4	45.4
54142	1990	5	95.1
54142	1990	6	72
54142	1990	7	123.7
54142	1990	8	84.4
54142	1990	9	67.2
54142	1990	10	4.1
54142	1990	11	10
54142	1990	12	14.7
54142	1991	1	1.7
54142	1991	2	0
54142	1991	3	4.2
54142	1991	4	20.8
54142	1991	5	23.3
54142	1991	6	54.3
54142	1991	7	223.3
54142	1991	8	49
54142	1991	9	72.6
54142	1991	10	42.7
54142	1991	11	3.7
54142	1991	12	2.9
54142	1992	1	1.5
54142	1992	2	0.3
54142	1992	3	3.2
54142	1992	4	12
54142	1992	5	34.2
54142	1992	6	106.1
54142	1992	7	121.3
54142	1992	8	40.8
54142	1992	9	48.1
54142	1992	10	25.6
54142	1992	11	8.7
54142	1992	12	3.9
54142	1993	1	0.2
54142	1993	2	3.3
54142	1993	3	2.6
54142	1993	4	6.8
54142	1993	5	13.6
54142	1993	6	111.6
54142	1993	7	130
54142	1993	8	102.6
54142	1993	9	32.8
54142	1993	10	8.7
54142	1993	11	9.9
54142	1993	12	3.7
54142	1994	1	3.7
54142	1994	2	0
54142	1994	3	7.6
54142	1994	4	0.6
54142	1994	5	34.1
54142	1994	6	91.5
54142	1994	7	256.9
54142	1994	8	123.6
54142	1994	9	66.3
54142	1994	10	6.3
54142	1994	11	6.1
54142	1994	12	2
54142	1995	1	0.9
54142	1995	2	0
54142	1995	3	12.2
54142	1995	4	3.1
54142	1995	5	48.4
54142	1995	6	92.4
54142	1995	7	165.7
54142	1995	8	128.8
54142	1995	9	12.8
54142	1995	10	73.8
54142	1995	11	0.1
54142	1995	12	2.6
54142	1996	1	0.2
54142	1996	2	0
54142	1996	3	23.6
54142	1996	4	14.3
54142	1996	5	35.4
54142	1996	6	106.3
54142	1996	7	93.9
54142	1996	8	90.6
54142	1996	9	17.7
54142	1996	10	10.4
54142	1996	11	11.7
54142	1996	12	0.4
54142	1997	1	9
54142	1997	2	2.5
54142	1997	3	0.9
54142	1997	4	3.5
54142	1997	5	45.2
54142	1997	6	23.8
54142	1997	7	39.6
54142	1997	8	288.9
54142	1997	9	73.3
54142	1997	10	5.5
54142	1997	11	3.3
54142	1997	12	0.1
54142	1998	1	3.4
54142	1998	2	0.6
54142	1998	3	12.3
54142	1998	4	8
54142	1998	5	71.2
54142	1998	6	65.6
54142	1998	7	137.1
54142	1998	8	171.6
54142	1998	9	15.7
54142	1998	10	29.9
54142	1998	11	0.6
54142	1998	12	4.1
54142	1999	1	0
54142	1999	2	0.3
54142	1999	3	12.4
54142	1999	4	12.5
54142	1999	5	26.2
54142	1999	6	62.5
54142	1999	7	163.9
54142	1999	8	102.5
54142	1999	9	5.5
54142	1999	10	25.5
54142	1999	11	10.5
54142	1999	12	5.9
54142	2000	1	8.3
54142	2000	2	0.2
54142	2000	3	0
54142	2000	4	23
54142	2000	5	64.2
54142	2000	6	39
54142	2000	7	29.2
54142	2000	8	167.2
54142	2000	9	19.1
54142	2000	10	5.7
54142	2000	11	21.4
54142	2000	12	12.7
54142	2001	1	7.5
54142	2001	2	0
54142	2001	3	0.1
54142	2001	4	2
54142	2001	5	15.6
54142	2001	6	66.5
54142	2001	7	148
54142	2001	8	108.1
54142	2001	9	25.9
54142	2001	10	1.3
54142	2001	11	1.6
54142	2001	12	0.2
54142	2002	1	1.5
54142	2002	2	0
54142	2002	3	0.1
54142	2002	4	37.6
54142	2002	5	1.6
54142	2002	6	54.7
54142	2002	7	63.4
54142	2002	8	25.6
54142	2002	9	6.9
54142	2002	10	34.4
54142	2002	11	1.8
54142	2002	12	0.3
54142	2003	1	0.9
54142	2003	2	0.1
54142	2003	3	6.1
54142	2003	4	1.6
54142	2003	5	25.6
54142	2003	6	98.7
54142	2003	7	94.2
54142	2003	8	82
54142	2003	9	9.2
54142	2003	10	29.2
54142	2003	11	5
54142	2003	12	0.6
54142	2004	1	0.1
54142	2004	2	2.6
54142	2004	3	13.7
54142	2004	4	0
54142	2004	5	30.7
54142	2004	6	66.3
54142	2004	7	85.1
54142	2004	8	68.9
54142	2004	9	40.6
54142	2004	10	15.4
54142	2004	11	41.5
54142	2004	12	7.4
54142	2005	1	0.5
54142	2005	2	1.8
54142	2005	3	0
54142	2005	4	17.2
54142	2005	5	32.2
54142	2005	6	169.8
54142	2005	7	115.9
54142	2005	8	185.9
54142	2005	9	77.7
54142	2005	10	16
54142	2005	11	0
54142	2005	12	1.3
54142	2006	1	8
54142	2006	2	2.1
54142	2006	3	0
54142	2006	4	31.6
54142	2006	5	14.5
54142	2006	6	139.4
54142	2006	7	152.7
54142	2006	8	74.8
54142	2006	9	23.3
54142	2006	10	13.2
54142	2006	11	0.8
54142	2006	12	0
54142	2007	1	1.9
54142	2007	2	0.3
54142	2007	3	13.9
54142	2007	4	4.1
54142	2007	5	38.7
54142	2007	6	4.8
54142	2007	7	173.9
54142	2007	8	95.4
54142	2007	9	20.4
54142	2007	10	14.4
54142	2007	11	6.1
54142	2007	12	5.1
54142	2008	1	0
54142	2008	2	0.6
54142	2008	3	18.5
54142	2008	4	16.4
54142	2008	5	35.3
54142	2008	6	99.7
54142	2008	7	111.4
54142	2008	8	88.5
54142	2008	9	28.9
54142	2008	10	10.5
54142	2008	11	3.6
54142	2008	12	0.1
54142	2009	1	0.7
54142	2009	2	6.7
54142	2009	3	6.1
54142	2009	4	47.1
54142	2009	5	19.7
54142	2009	6	95.2
54142	2009	7	45.2
54142	2009	8	23.3
54142	2009	9	1.5
54142	2009	10	19.2
54142	2009	11	5.6
54142	2009	12	5.2
54142	2010	1	2.2
54142	2010	2	4
54142	2010	3	19.3
54142	2010	4	21.5
54142	2010	5	94.4
54142	2010	6	22.7
54142	2010	7	288.1
54142	2010	8	98.2
54142	2010	9	19.4
54142	2010	10	32.2
54142	2010	11	21.5
54142	2010	12	6
54142	2011	1	0
54142	2011	2	1.4
54142	2011	3	0
54142	2011	4	7.3
54142	2011	5	53.8
54142	2011	6	26.4
54142	2011	7	103.7
54142	2011	8	53.8
54142	2011	9	17.1
54142	2011	10	5.8
54142	2011	11	8.9
54142	2011	12	0
54142	2012	1	0.2
54142	2012	2	8
54142	2012	3	18.5
54142	2012	4	61
54142	2012	5	17.1
54142	2012	6	182.4
54142	2012	7	107.4
54142	2012	8	97.1
54142	2012	9	107
54142	2012	10	41.2
54142	2012	11	37.2
54142	2012	12	7.4
54142	2013	1	1.5
54142	2013	2	15.4
54142	2013	3	15.3
54142	2013	4	24.6
54142	2013	5	31.8
54142	2013	6	38.5
54142	2013	7	144.1
54142	2013	8	236.5
54142	2013	9	13.4
54142	2013	10	47.2
54142	2013	11	8.8
54142	2013	12	3.4
54142	2014	1	3.2
54142	2014	2	0.7
54142	2014	3	20
54142	2014	4	0.6
54142	2014	5	70
54142	2014	6	174.4
54142	2014	7	70.2
54142	2014	8	58.9
54142	2014	9	29.7
54142	2014	10	5
54142	2014	11	0.9
54142	2014	12	5.6
