# Supplementary material for: Spatial and temporal characteristics of drought and its correlation with climate indices in Northeast China
Source: PLoS One. 2021 Nov 18;16(11):e0259774. doi: 10.1371/journal.pone.0259774 (PMC8601439; doi:10.1371/journal.pone.0259774)
Supplement: S1 File — (ZIP) [file pone.0259774.s001.zip › Raw data(Including precipitation and evapotranspiration data of each station)/54154.xlsx]

## Sheet: Monthly evapotranspiration 
stationID	YEAR	MONTH	DATA
54154	1970	1	7.3303
54154	1970	2	19.198
54154	1970	3	47.078
54154	1970	4	116.51
54154	1970	5	157.81
54154	1970	6	178.53
54154	1970	7	118.56
54154	1970	8	126.82
54154	1970	9	92.6
54154	1970	10	74.893
54154	1970	11	29.668
54154	1970	12	13.92
54154	1971	1	13.48
54154	1971	2	15.426
54154	1971	3	52.725
54154	1971	4	138.81
54154	1971	5	136.03
54154	1971	6	125.11
54154	1971	7	119.41
54154	1971	8	117.56
54154	1971	9	73.472
54154	1971	10	62.618
54154	1971	11	26.656
54154	1971	12	16.388
54154	1972	1	13.347
54154	1972	2	17.018
54154	1972	3	55.092
54154	1972	4	128.63
54154	1972	5	146.44
54154	1972	6	158.2
54154	1972	7	160.63
54154	1972	8	123.79
54154	1972	9	73.449
54154	1972	10	47.757
54154	1972	11	21.644
54154	1972	12	13.103
54154	1973	1	13.402
54154	1973	2	23.875
54154	1973	3	49.878
54154	1973	4	114.58
54154	1973	5	155.09
54154	1973	6	128.72
54154	1973	7	127.93
54154	1973	8	108.61
54154	1973	9	87.724
54154	1973	10	58.237
54154	1973	11	31.717
54154	1973	12	18.995
54154	1974	1	13.441
54154	1974	2	26.58
54154	1974	3	48.519
54154	1974	4	95.558
54154	1974	5	185.72
54154	1974	6	142.04
54154	1974	7	148.2
54154	1974	8	120.9
54154	1974	9	89.108
54154	1974	10	49.722
54154	1974	11	31.058
54154	1974	12	14.568
54154	1975	1	14.325
54154	1975	2	18.477
54154	1975	3	60.795
54154	1975	4	123.59
54154	1975	5	165.09
54154	1975	6	149.3
54154	1975	7	131.77
54154	1975	8	117.44
54154	1975	9	96.055
54154	1975	10	59.207
54154	1975	11	28.274
54154	1975	12	17.201
54154	1976	1	18.25
54154	1976	2	32.427
54154	1976	3	56.32
54154	1976	4	87.679
54154	1976	5	153.11
54154	1976	6	119.61
54154	1976	7	114.5
54154	1976	8	113.87
54154	1976	9	81.99
54154	1976	10	59.423
54154	1976	11	13.776
54154	1976	12	9.6326
54154	1977	1	7.3848
54154	1977	2	20.448
54154	1977	3	57.702
54154	1977	4	114.91
54154	1977	5	174.32
54154	1977	6	139.35
54154	1977	7	138.56
54154	1977	8	121.82
54154	1977	9	99.601
54154	1977	10	64.261
54154	1977	11	21.202
54154	1977	12	7.9049
54154	1978	1	9.2684
54154	1978	2	11.948
54154	1978	3	54.651
54154	1978	4	114.83
54154	1978	5	148.38
54154	1978	6	163.39
54154	1978	7	149.3
54154	1978	8	110.34
54154	1978	9	102.68
54154	1978	10	56.596
54154	1978	11	34.704
54154	1978	12	16.091
54154	1979	1	21.553
54154	1979	2	27.081
54154	1979	3	59.874
54154	1979	4	85.055
54154	1979	5	174.36
54154	1979	6	139.65
54154	1979	7	118.57
54154	1979	8	116.71
54154	1979	9	83.843
54154	1979	10	71.597
54154	1979	11	32.717
54154	1979	12	20.776
54154	1980	1	13.662
54154	1980	2	20.992
54154	1980	3	64.38
54154	1980	4	94.576
54154	1980	5	165.32
54154	1980	6	161.17
54154	1980	7	121.91
54154	1980	8	103.09
54154	1980	9	93.159
54154	1980	10	47.188
54154	1980	11	31.78
54154	1980	12	13.153
54154	1981	1	7.1263
54154	1981	2	22.224
54154	1981	3	51.673
54154	1981	4	112.24
54154	1981	5	145.76
54154	1981	6	160.73
54154	1981	7	121.32
54154	1981	8	108.37
54154	1981	9	85.698
54154	1981	10	63.861
54154	1981	11	20.966
54154	1981	12	18.983
54154	1982	1	14.213
54154	1982	2	23.63
54154	1982	3	54.557
54154	1982	4	117.18
54154	1982	5	130.79
54154	1982	6	170.18
54154	1982	7	160.4
54154	1982	8	123.52
54154	1982	9	106.46
54154	1982	10	75.27
54154	1982	11	30.392
54154	1982	12	15.427
54154	1983	1	17.104
54154	1983	2	19.497
54154	1983	3	68.586
54154	1983	4	136.79
54154	1983	5	154.93
54154	1983	6	149.1
54154	1983	7	117.4
54154	1983	8	114.89
54154	1983	9	82.548
54154	1983	10	63.861
54154	1983	11	33.502
54154	1983	12	17.142
54154	1984	1	13.773
54154	1984	2	22.786
54154	1984	3	43.777
54154	1984	4	100.05
54154	1984	5	152.08
54154	1984	6	147.8
54154	1984	7	129.67
54154	1984	8	106.09
54154	1984	9	86.58
54154	1984	10	52.401
54154	1984	11	39.979
54154	1984	12	16.214
54154	1985	1	10.735
54154	1985	2	15.582
54154	1985	3	53.404
54154	1985	4	100.01
54154	1985	5	161.73
54154	1985	6	149.4
54154	1985	7	100.58
54154	1985	8	99.821
54154	1985	9	80.937
54154	1985	10	64.809
54154	1985	11	21.75
54154	1985	12	12.558
54154	1986	1	11.108
54154	1986	2	17.874
54154	1986	3	49.876
54154	1986	4	101.43
54154	1986	5	157.38
54154	1986	6	134.71
54154	1986	7	105.45
54154	1986	8	109.28
54154	1986	9	72.683
54154	1986	10	55.469
54154	1986	11	31.67
54154	1986	12	15.336
54154	1987	1	11.146
54154	1987	2	20.728
54154	1987	3	44.79
54154	1987	4	112.25
54154	1987	5	169.45
54154	1987	6	152.25
54154	1987	7	129.48
54154	1987	8	98.595
54154	1987	9	81.722
54154	1987	10	65.384
54154	1987	11	31.157
54154	1987	12	29.087
54154	1988	1	23.311
54154	1988	2	22.407
54154	1988	3	65.667
54154	1988	4	96.605
54154	1988	5	146.37
54154	1988	6	158.26
54154	1988	7	131.36
54154	1988	8	105.68
54154	1988	9	74.806
54154	1988	10	56.793
54154	1988	11	39.422
54154	1988	12	14.281
54154	1989	1	13.723
54154	1989	2	24.21
54154	1989	3	68.049
54154	1989	4	123.51
54154	1989	5	159.27
54154	1989	6	141.91
54154	1989	7	124.04
54154	1989	8	124.73
54154	1989	9	76.073
54154	1989	10	66.693
54154	1989	11	31.785
54154	1989	12	18.792
54154	1990	1	12.918
54154	1990	2	20.031
54154	1990	3	60.647
54154	1990	4	98.646
54154	1990	5	120.5
54154	1990	6	135.93
54154	1990	7	115.92
54154	1990	8	110.26
54154	1990	9	77.027
54154	1990	10	72.398
54154	1990	11	32.856
54154	1990	12	16.385
54154	1991	1	8.6446
54154	1991	2	18.041
54154	1991	3	47.952
54154	1991	4	100.33
54154	1991	5	141.17
54154	1991	6	132.92
54154	1991	7	115.54
54154	1991	8	125.62
54154	1991	9	81.106
54154	1991	10	52.568
54154	1991	11	32.045
54154	1991	12	15.534
54154	1992	1	12.665
54154	1992	2	30.723
54154	1992	3	64.935
54154	1992	4	101.12
54154	1992	5	129.71
54154	1992	6	126.6
54154	1992	7	132.96
54154	1992	8	111.47
54154	1992	9	80.057
54154	1992	10	45.217
54154	1992	11	24.351
54154	1992	12	9.6252
54154	1993	1	9.3923
54154	1993	2	22.552
54154	1993	3	64.748
54154	1993	4	98.596
54154	1993	5	161.35
54154	1993	6	120.4
54154	1993	7	123.39
54154	1993	8	114.48
54154	1993	9	84.012
54154	1993	10	56.111
54154	1993	11	19.724
54154	1993	12	10.526
54154	1994	1	7.7882
54154	1994	2	17.129
54154	1994	3	49.765
54154	1994	4	118.17
54154	1994	5	146.85
54154	1994	6	163.37
54154	1994	7	126.96
54154	1994	8	94.74
54154	1994	9	77.084
54154	1994	10	49.008
54154	1994	11	35.62
54154	1994	12	12.622
54154	1995	1	19.558
54154	1995	2	23.252
54154	1995	3	55.659
54154	1995	4	115.32
54154	1995	5	133.32
54154	1995	6	138.74
54154	1995	7	126.96
54154	1995	8	106.48
54154	1995	9	87.703
54154	1995	10	46.611
54154	1995	11	34.701
54154	1995	12	13.615
54154	1996	1	17.563
54154	1996	2	31.703
54154	1996	3	56.559
54154	1996	4	108.52
54154	1996	5	143.73
54154	1996	6	154.7
54154	1996	7	104.99
54154	1996	8	102.91
54154	1996	9	84.278
54154	1996	10	58.113
54154	1996	11	23.545
54154	1996	12	14.245
54154	1997	1	11.175
54154	1997	2	20.05
54154	1997	3	61.245
54154	1997	4	112.53
54154	1997	5	130.36
54154	1997	6	166.87
54154	1997	7	155.19
54154	1997	8	112.41
54154	1997	9	83.352
54154	1997	10	57.226
54154	1997	11	26.217
54154	1997	12	17.748
54154	1998	1	8.7959
54154	1998	2	29.959
54154	1998	3	67.765
54154	1998	4	114.1
54154	1998	5	141.24
54154	1998	6	139.9
54154	1998	7	113.86
54154	1998	8	97.565
54154	1998	9	81.469
54154	1998	10	60.115
54154	1998	11	21.3
54154	1998	12	14.071
54154	1999	1	20.644
54154	1999	2	31.048
54154	1999	3	43.24
54154	1999	4	91.802
54154	1999	5	144.79
54154	1999	6	133.4
54154	1999	7	135.68
54154	1999	8	108.94
54154	1999	9	85.412
54154	1999	10	63.674
54154	1999	11	23.811
54154	1999	12	11.092
54154	2000	1	7.615
54154	2000	2	14.877
54154	2000	3	54.719
54154	2000	4	88.76
54154	2000	5	141.3
54154	2000	6	159.82
54154	2000	7	143.24
54154	2000	8	112.58
54154	2000	9	83.547
54154	2000	10	54.666
54154	2000	11	25.531
54154	2000	12	8.7557
54154	2001	1	6.3784
54154	2001	2	14.647
54154	2001	3	49.126
54154	2001	4	115.79
54154	2001	5	158.63
54154	2001	6	153.75
54154	2001	7	134.69
54154	2001	8	104.89
54154	2001	9	87.117
54154	2001	10	57.315
54154	2001	11	27.461
54154	2001	12	12.242
54154	2002	1	11.566
54154	2002	2	32.301
54154	2002	3	72.294
54154	2002	4	100.67
54154	2002	5	156.07
54154	2002	6	139.42
54154	2002	7	145.85
54154	2002	8	119.58
54154	2002	9	94.664
54154	2002	10	47.421
54154	2002	11	18.235
54154	2002	12	11.115
54154	2003	1	11.041
54154	2003	2	23.732
54154	2003	3	50.633
54154	2003	4	118.29
54154	2003	5	154.34
54154	2003	6	131.96
54154	2003	7	125.02
54154	2003	8	123.76
54154	2003	9	86.86
54154	2003	10	51.859
54154	2003	11	25.05
54154	2003	12	12.144
54154	2004	1	12.493
54154	2004	2	28.782
54154	2004	3	69.538
54154	2004	4	117.97
54154	2004	5	157.73
54154	2004	6	168.06
54154	2004	7	118.68
54154	2004	8	119.56
54154	2004	9	89.649
54154	2004	10	66.155
54154	2004	11	20.761
54154	2004	12	10.429
54154	2005	1	9.6794
54154	2005	2	14.297
54154	2005	3	59.848
54154	2005	4	109.31
54154	2005	5	139.87
54154	2005	6	114.37
54154	2005	7	116.69
54154	2005	8	107.43
54154	2005	9	91.591
54154	2005	10	69.659
54154	2005	11	32.86
54154	2005	12	10.33
54154	2006	1	11.744
54154	2006	2	26.467
54154	2006	3	61.51
54154	2006	4	89.531
54154	2006	5	147.03
54154	2006	6	134.97
54154	2006	7	140.43
54154	2006	8	112.79
54154	2006	9	89.204
54154	2006	10	58.245
54154	2006	11	28.449
54154	2006	12	15.349
54154	2007	1	13.106
54154	2007	2	32.227
54154	2007	3	48.768
54154	2007	4	103.82
54154	2007	5	144.79
54154	2007	6	186.46
54154	2007	7	128.69
54154	2007	8	125.31
54154	2007	9	84.303
54154	2007	10	61.127
54154	2007	11	27.606
54154	2007	12	11.127
54154	2008	1	10.547
54154	2008	2	27.479
54154	2008	3	64.425
54154	2008	4	122.54
54154	2008	5	129.05
54154	2008	6	120.76
54154	2008	7	122.08
54154	2008	8	116.98
54154	2008	9	93.996
54154	2008	10	62.259
54154	2008	11	28.092
54154	2008	12	22.624
54154	2009	1	15.294
54154	2009	2	24.65
54154	2009	3	52.796
54154	2009	4	104.07
54154	2009	5	163.4
54154	2009	6	130.29
54154	2009	7	129.88
54154	2009	8	129.44
54154	2009	9	92.149
54154	2009	10	57.874
54154	2009	11	24.884
54154	2009	12	9.1023
54154	2010	1	11.223
54154	2010	2	16.445
54154	2010	3	38.209
54154	2010	4	75.864
54154	2010	5	119.11
54154	2010	6	166.77
54154	2010	7	112.58
54154	2010	8	108.62
54154	2010	9	89.916
54154	2010	10	49.033
54154	2010	11	23.621
54154	2010	12	10.651
54154	2011	1	7.1928
54154	2011	2	19.67
54154	2011	3	54.802
54154	2011	4	103.85
54154	2011	5	141.34
54154	2011	6	140.2
54154	2011	7	133.34
54154	2011	8	115.74
54154	2011	9	93.593
54154	2011	10	62.313
54154	2011	11	24.599
54154	2011	12	11.399
54154	2012	1	9.4475
54154	2012	2	23.887
54154	2012	3	42.48
54154	2012	4	102.8
54154	2012	5	152.13
54154	2012	6	122.12
54154	2012	7	128.79
54154	2012	8	114.55
54154	2012	9	81.176
54154	2012	10	53.114
54154	2012	11	17.029
54154	2012	12	7.7113
54154	2013	1	7.0466
54154	2013	2	15.785
54154	2013	3	43.004
54154	2013	4	70.882
54154	2013	5	158.59
54154	2013	6	137.89
54154	2013	7	123.68
54154	2013	8	102.86
54154	2013	9	86.084
54154	2013	10	42.603
54154	2013	11	21.841
54154	2013	12	10.782
54154	2014	1	17.385
54154	2014	2	24.582
54154	2014	3	66.573
54154	2014	4	118.37
54154	2014	5	122.93
54154	2014	6	140.48
54154	2014	7	136.23
54154	2014	8	117.06
54154	2014	9	86.935
54154	2014	10	63.822
54154	2014	11	33.504
54154	2014	12	10.751

## Sheet: Monthly precipitation 
stationID	YEAR	MONTH	DATA
54154	1970	1	2.6
54154	1970	2	0.7
54154	1970	3	5.8
54154	1970	4	14.6
54154	1970	5	59.8
54154	1970	6	21.8
54154	1970	7	171.7
54154	1970	8	43.3
54154	1970	9	70.1
54154	1970	10	61.5
54154	1970	11	13.5
54154	1970	12	5.4
54154	1971	1	3.8
54154	1971	2	13.5
54154	1971	3	0.3
54154	1971	4	31.4
54154	1971	5	71.5
54154	1971	6	100.1
54154	1971	7	180.7
54154	1971	8	52.9
54154	1971	9	59.9
54154	1971	10	16.5
54154	1971	11	5.6
54154	1971	12	5.2
54154	1972	1	2.2
54154	1972	2	8.1
54154	1972	3	8.5
54154	1972	4	1
54154	1972	5	64.6
54154	1972	6	77.6
54154	1972	7	72.7
54154	1972	8	82.4
54154	1972	9	25.3
54154	1972	10	105.5
54154	1972	11	5.5
54154	1972	12	0.3
54154	1973	1	1.6
54154	1973	2	4.1
54154	1973	3	26.2
54154	1973	4	31.9
54154	1973	5	68.1
54154	1973	6	106.6
54154	1973	7	222.5
54154	1973	8	151.7
54154	1973	9	26.8
54154	1973	10	19.9
54154	1973	11	8.2
54154	1973	12	1.3
54154	1974	1	0.2
54154	1974	2	2.4
54154	1974	3	6.7
54154	1974	4	41
54154	1974	5	64.9
54154	1974	6	58.3
54154	1974	7	81.1
54154	1974	8	79.7
54154	1974	9	112.2
54154	1974	10	83.7
54154	1974	11	5.1
54154	1974	12	0
54154	1975	1	3.4
54154	1975	2	4.5
54154	1975	3	5.8
54154	1975	4	20.2
54154	1975	5	12
54154	1975	6	142.8
54154	1975	7	130.3
54154	1975	8	51.6
54154	1975	9	41.6
54154	1975	10	23.5
54154	1975	11	8.3
54154	1975	12	3.9
54154	1976	1	4
54154	1976	2	2.3
54154	1976	3	20.5
54154	1976	4	42.3
54154	1976	5	90.4
54154	1976	6	117.4
54154	1976	7	78.3
54154	1976	8	87.8
54154	1976	9	86.7
54154	1976	10	34.6
54154	1976	11	19.6
54154	1976	12	2.3
54154	1977	1	1.3
54154	1977	2	0.3
54154	1977	3	7.1
54154	1977	4	18.8
54154	1977	5	98.3
54154	1977	6	140.1
54154	1977	7	204.3
54154	1977	8	36.6
54154	1977	9	18.1
54154	1977	10	69.2
54154	1977	11	23
54154	1977	12	20.9
54154	1978	1	2.6
54154	1978	2	2.3
54154	1978	3	5.7
54154	1978	4	67.2
54154	1978	5	66.2
54154	1978	6	136.3
54154	1978	7	60.4
54154	1978	8	207.5
54154	1978	9	37.3
54154	1978	10	26
54154	1978	11	0.3
54154	1978	12	14.3
54154	1979	1	0
54154	1979	2	9.1
54154	1979	3	2.1
54154	1979	4	39.3
54154	1979	5	30.7
54154	1979	6	64.6
54154	1979	7	190.8
54154	1979	8	76.8
54154	1979	9	69.8
54154	1979	10	9.8
54154	1979	11	5.3
54154	1979	12	17.7
54154	1980	1	1.8
54154	1980	2	13.4
54154	1980	3	1.7
54154	1980	4	20.5
54154	1980	5	43
54154	1980	6	97.9
54154	1980	7	126.5
54154	1980	8	171.7
54154	1980	9	46.4
54154	1980	10	50.9
54154	1980	11	7.2
54154	1980	12	5.6
54154	1981	1	0.6
54154	1981	2	1.2
54154	1981	3	56.9
54154	1981	4	16.9
54154	1981	5	40
54154	1981	6	53.1
54154	1981	7	199.2
54154	1981	8	110.9
54154	1981	9	61.6
54154	1981	10	40.2
54154	1981	11	6.7
54154	1981	12	0.1
54154	1982	1	3.2
54154	1982	2	5.7
54154	1982	3	25.7
54154	1982	4	34.1
54154	1982	5	26.6
54154	1982	6	52.9
54154	1982	7	60.9
54154	1982	8	145
54154	1982	9	15.5
54154	1982	10	23
54154	1982	11	12
54154	1982	12	4.2
54154	1983	1	0.4
54154	1983	2	6.2
54154	1983	3	3.9
54154	1983	4	59.9
54154	1983	5	74.6
54154	1983	6	75.5
54154	1983	7	210
54154	1983	8	111.7
54154	1983	9	49.7
54154	1983	10	7.7
54154	1983	11	8.8
54154	1983	12	0.1
54154	1984	1	0.2
54154	1984	2	4.1
54154	1984	3	4.7
54154	1984	4	39.4
54154	1984	5	49.3
54154	1984	6	63.5
54154	1984	7	133.5
54154	1984	8	309.4
54154	1984	9	37.1
54154	1984	10	39.3
54154	1984	11	0
54154	1984	12	0
54154	1985	1	5.9
54154	1985	2	3.6
54154	1985	3	24
54154	1985	4	21.1
54154	1985	5	15.9
54154	1985	6	81.1
54154	1985	7	131.6
54154	1985	8	231.6
54154	1985	9	23.9
54154	1985	10	21.3
54154	1985	11	13.7
54154	1985	12	0.9
54154	1986	1	7.5
54154	1986	2	0.5
54154	1986	3	19.7
54154	1986	4	36.7
54154	1986	5	13.8
54154	1986	6	164.9
54154	1986	7	266
54154	1986	8	97.7
54154	1986	9	94.9
54154	1986	10	15.3
54154	1986	11	2.5
54154	1986	12	2.7
54154	1987	1	6.1
54154	1987	2	1.2
54154	1987	3	20.7
54154	1987	4	12.4
54154	1987	5	20.1
54154	1987	6	86.8
54154	1987	7	114
54154	1987	8	276.6
54154	1987	9	123.4
54154	1987	10	23.7
54154	1987	11	14.2
54154	1987	12	0.7
54154	1988	1	0.9
54154	1988	2	3.7
54154	1988	3	8
54154	1988	4	40.3
54154	1988	5	86.9
54154	1988	6	79.6
54154	1988	7	199.8
54154	1988	8	164.1
54154	1988	9	58.3
54154	1988	10	17.4
54154	1988	11	4.5
54154	1988	12	0.2
54154	1989	1	6
54154	1989	2	6.1
54154	1989	3	3.3
54154	1989	4	28.4
54154	1989	5	67.5
54154	1989	6	81.9
54154	1989	7	260.1
54154	1989	8	30
54154	1989	9	45.4
54154	1989	10	17.2
54154	1989	11	0.6
54154	1989	12	0.8
54154	1990	1	3.6
54154	1990	2	14.9
54154	1990	3	26
54154	1990	4	40.4
54154	1990	5	64.3
54154	1990	6	127.7
54154	1990	7	118.2
54154	1990	8	92
54154	1990	9	29.1
54154	1990	10	7.5
54154	1990	11	5.7
54154	1990	12	13.2
54154	1991	1	4.3
54154	1991	2	0.1
54154	1991	3	26.7
54154	1991	4	21.8
54154	1991	5	28.9
54154	1991	6	116
54154	1991	7	234.5
54154	1991	8	43.5
54154	1991	9	32.5
54154	1991	10	41.9
54154	1991	11	13.5
54154	1991	12	3.7
54154	1992	1	1.9
54154	1992	2	2.8
54154	1992	3	2.9
54154	1992	4	23.5
54154	1992	5	49.5
54154	1992	6	65.5
54154	1992	7	228.9
54154	1992	8	49
54154	1992	9	46.2
54154	1992	10	18.8
54154	1992	11	20.4
54154	1992	12	7.7
54154	1993	1	0.3
54154	1993	2	1.6
54154	1993	3	2.7
54154	1993	4	10.7
54154	1993	5	23.5
54154	1993	6	135.9
54154	1993	7	76.6
54154	1993	8	128.8
54154	1993	9	59.8
54154	1993	10	12.2
54154	1993	11	19.1
54154	1993	12	4.9
54154	1994	1	6.6
54154	1994	2	0
54154	1994	3	10
54154	1994	4	1.9
54154	1994	5	29
54154	1994	6	38.4
54154	1994	7	184.3
54154	1994	8	143.2
54154	1994	9	100.9
54154	1994	10	12.1
54154	1994	11	12.1
54154	1994	12	4.3
54154	1995	1	1.4
54154	1995	2	0
54154	1995	3	9.2
54154	1995	4	11.5
54154	1995	5	72.8
54154	1995	6	165
54154	1995	7	213.7
54154	1995	8	86.2
54154	1995	9	19
54154	1995	10	50.4
54154	1995	11	0
54154	1995	12	3.3
54154	1996	1	2
54154	1996	2	1
54154	1996	3	9.8
54154	1996	4	12.3
54154	1996	5	22.8
54154	1996	6	73.9
54154	1996	7	171.7
54154	1996	8	83.7
54154	1996	9	15
54154	1996	10	14.5
54154	1996	11	35.3
54154	1996	12	1.1
54154	1997	1	12.6
54154	1997	2	2
54154	1997	3	4.7
54154	1997	4	11.2
54154	1997	5	79.8
54154	1997	6	34.1
54154	1997	7	70.8
54154	1997	8	258.7
54154	1997	9	69.1
54154	1997	10	10.4
54154	1997	11	3.5
54154	1997	12	0.6
54154	1998	1	3.5
54154	1998	2	0.4
54154	1998	3	12.2
54154	1998	4	10
54154	1998	5	77.8
54154	1998	6	65.5
54154	1998	7	220.1
54154	1998	8	295.3
54154	1998	9	41.8
54154	1998	10	46.6
54154	1998	11	13.1
54154	1998	12	8.1
54154	1999	1	0
54154	1999	2	0.2
54154	1999	3	30
54154	1999	4	31.7
54154	1999	5	26.9
54154	1999	6	72.2
54154	1999	7	138.1
54154	1999	8	144.1
54154	1999	9	13.2
54154	1999	10	12.5
54154	1999	11	19.2
54154	1999	12	5.1
54154	2000	1	17.7
54154	2000	2	0.7
54154	2000	3	1.5
54154	2000	4	15.2
54154	2000	5	91.6
54154	2000	6	38.1
54154	2000	7	20.6
54154	2000	8	109.3
54154	2000	9	29.8
54154	2000	10	5.1
54154	2000	11	23.7
54154	2000	12	16.4
54154	2001	1	5.2
54154	2001	2	0.3
54154	2001	3	2.6
54154	2001	4	4.6
54154	2001	5	26.7
54154	2001	6	94.7
54154	2001	7	140
54154	2001	8	135.3
54154	2001	9	30.9
54154	2001	10	7.2
54154	2001	11	2.2
54154	2001	12	2
54154	2002	1	2.1
54154	2002	2	0.1
54154	2002	3	9
54154	2002	4	58.2
54154	2002	5	9.1
54154	2002	6	50
54154	2002	7	65.8
54154	2002	8	66.6
54154	2002	9	7.2
54154	2002	10	30.9
54154	2002	11	1.9
54154	2002	12	2.2
54154	2003	1	2.2
54154	2003	2	0
54154	2003	3	11.3
54154	2003	4	3.4
54154	2003	5	37.3
54154	2003	6	209.4
54154	2003	7	98.5
54154	2003	8	118.5
54154	2003	9	8.4
54154	2003	10	64.1
54154	2003	11	11.7
54154	2003	12	0.7
54154	2004	1	0.6
54154	2004	2	8.6
54154	2004	3	8.7
54154	2004	4	0.3
54154	2004	5	48.9
54154	2004	6	78.2
54154	2004	7	204.8
54154	2004	8	70.2
54154	2004	9	21.7
54154	2004	10	7.1
54154	2004	11	41.6
54154	2004	12	7.6
54154	2005	1	1.1
54154	2005	2	4.2
54154	2005	3	0
54154	2005	4	48.1
54154	2005	5	46.4
54154	2005	6	195.7
54154	2005	7	140.4
54154	2005	8	200.2
54154	2005	9	83
54154	2005	10	21.7
54154	2005	11	4.6
54154	2005	12	2.2
54154	2006	1	7.1
54154	2006	2	4.3
54154	2006	3	1.7
54154	2006	4	33.7
54154	2006	5	24.6
54154	2006	6	107.1
54154	2006	7	76.3
54154	2006	8	102.4
54154	2006	9	45.2
54154	2006	10	25.7
54154	2006	11	6.2
54154	2006	12	0.1
54154	2007	1	3.1
54154	2007	2	8.4
54154	2007	3	36.8
54154	2007	4	15.6
54154	2007	5	43.5
54154	2007	6	12.5
54154	2007	7	90
54154	2007	8	136.7
54154	2007	9	8.2
54154	2007	10	19.8
54154	2007	11	3.1
54154	2007	12	5.8
54154	2008	1	0
54154	2008	2	0.2
54154	2008	3	22.4
54154	2008	4	21.7
54154	2008	5	69.4
54154	2008	6	164.5
54154	2008	7	153.3
54154	2008	8	101.1
54154	2008	9	46.3
54154	2008	10	10
54154	2008	11	9.4
54154	2008	12	1
54154	2009	1	2.1
54154	2009	2	4.7
54154	2009	3	7.3
54154	2009	4	48.5
54154	2009	5	31.4
54154	2009	6	85.1
54154	2009	7	120.6
54154	2009	8	48.3
54154	2009	9	3
54154	2009	10	35.4
54154	2009	11	9.7
54154	2009	12	11
54154	2010	1	4.9
54154	2010	2	7.9
54154	2010	3	19.9
54154	2010	4	35.4
54154	2010	5	103.3
54154	2010	6	9.1
54154	2010	7	235.3
54154	2010	8	213.5
54154	2010	9	25.2
54154	2010	10	57.7
54154	2010	11	23.2
54154	2010	12	8.1
54154	2011	1	0
54154	2011	2	2.8
54154	2011	3	0.5
54154	2011	4	8.1
54154	2011	5	61.5
54154	2011	6	53.7
54154	2011	7	139.1
54154	2011	8	97.2
54154	2011	9	14.3
54154	2011	10	8.6
54154	2011	11	17.2
54154	2011	12	0
54154	2012	1	0.4
54154	2012	2	12.6
54154	2012	3	19.8
54154	2012	4	70.3
54154	2012	5	38.4
54154	2012	6	137.5
54154	2012	7	149.1
54154	2012	8	122
54154	2012	9	71.6
54154	2012	10	35.6
54154	2012	11	51.4
54154	2012	12	8
54154	2013	1	4.2
54154	2013	2	29.1
54154	2013	3	10.4
54154	2013	4	37.5
54154	2013	5	29.2
54154	2013	6	112
54154	2013	7	141.7
54154	2013	8	295.9
54154	2013	9	18.4
54154	2013	10	57.6
54154	2013	11	16.5
54154	2013	12	3.4
54154	2014	1	4.4
54154	2014	2	0.5
54154	2014	3	11.1
54154	2014	4	0
54154	2014	5	98.1
54154	2014	6	102.4
54154	2014	7	58.1
54154	2014	8	109.5
54154	2014	9	46.8
54154	2014	10	8.9
54154	2014	11	4.9
54154	2014	12	8.5
