# Supplementary material for: Spatial and temporal characteristics of drought and its correlation with climate indices in Northeast China
Source: PLoS One. 2021 Nov 18;16(11):e0259774. doi: 10.1371/journal.pone.0259774 (PMC8601439; doi:10.1371/journal.pone.0259774)
Supplement: S1 File — (ZIP) [file pone.0259774.s001.zip › Raw data(Including precipitation and evapotranspiration data of each station)/54157.xlsx]

## Sheet: Monthly evapotranspiration 
stationID	YEAR	MONTH	DATA
54157	1970	1	7.7333
54157	1970	2	20.571
54157	1970	3	46.6
54157	1970	4	111.45
54157	1970	5	145.52
54157	1970	6	165.89
54157	1970	7	123.95
54157	1970	8	126.66
54157	1970	9	88.384
54157	1970	10	68.776
54157	1970	11	28.974
54157	1970	12	14.048
54157	1971	1	14.387
54157	1971	2	15.407
54157	1971	3	48.478
54157	1971	4	132.33
54157	1971	5	133.95
54157	1971	6	130.37
54157	1971	7	123.63
54157	1971	8	120.53
54157	1971	9	72.772
54157	1971	10	58.399
54157	1971	11	25.138
54157	1971	12	14.682
54157	1972	1	13.293
54157	1972	2	16.791
54157	1972	3	51.492
54157	1972	4	118.79
54157	1972	5	136.72
54157	1972	6	147.3
54157	1972	7	152.45
54157	1972	8	119.53
54157	1972	9	67.067
54157	1972	10	44.796
54157	1972	11	20.216
54157	1972	12	13.485
54157	1973	1	12.463
54157	1973	2	20.776
54157	1973	3	47.015
54157	1973	4	106.67
54157	1973	5	136.22
54157	1973	6	123.11
54157	1973	7	123.99
54157	1973	8	104.27
54157	1973	9	77.58
54157	1973	10	48.629
54157	1973	11	28.165
54157	1973	12	16.564
54157	1974	1	12.129
54157	1974	2	23.204
54157	1974	3	46.503
54157	1974	4	89.833
54157	1974	5	162.61
54157	1974	6	128.37
54157	1974	7	137.49
54157	1974	8	117.39
54157	1974	9	82.94
54157	1974	10	44.721
54157	1974	11	25.978
54157	1974	12	12.788
54157	1975	1	11.785
54157	1975	2	16.239
54157	1975	3	55.714
54157	1975	4	111.61
54157	1975	5	145.5
54157	1975	6	138.72
54157	1975	7	125.39
54157	1975	8	116.47
54157	1975	9	88.195
54157	1975	10	49.09
54157	1975	11	23.504
54157	1975	12	13.844
54157	1976	1	15.895
54157	1976	2	28.007
54157	1976	3	50.831
54157	1976	4	85.407
54157	1976	5	141.57
54157	1976	6	118.11
54157	1976	7	122.18
54157	1976	8	112.45
54157	1976	9	81.332
54157	1976	10	52.247
54157	1976	11	13.587
54157	1976	12	8.829
54157	1977	1	7.1073
54157	1977	2	19.423
54157	1977	3	53.621
54157	1977	4	102.39
54157	1977	5	157.94
54157	1977	6	129.43
54157	1977	7	140.31
54157	1977	8	120.42
54157	1977	9	96.102
54157	1977	10	60.436
54157	1977	11	18.857
54157	1977	12	8.04
54157	1978	1	8.8621
54157	1978	2	12.812
54157	1978	3	49.915
54157	1978	4	105.44
54157	1978	5	132.37
54157	1978	6	138.58
54157	1978	7	137.28
54157	1978	8	108.64
54157	1978	9	96.07
54157	1978	10	48.692
54157	1978	11	25.638
54157	1978	12	14.394
54157	1979	1	19.241
54157	1979	2	23.409
54157	1979	3	52.519
54157	1979	4	73.499
54157	1979	5	157.2
54157	1979	6	127.35
54157	1979	7	117.22
54157	1979	8	113.78
54157	1979	9	79.667
54157	1979	10	62.481
54157	1979	11	28.179
54157	1979	12	17.737
54157	1980	1	10.663
54157	1980	2	17.697
54157	1980	3	57.76
54157	1980	4	90.845
54157	1980	5	159.66
54157	1980	6	150.76
54157	1980	7	120.2
54157	1980	8	101.38
54157	1980	9	85.559
54157	1980	10	42.148
54157	1980	11	27.621
54157	1980	12	11.8
54157	1981	1	8.0414
54157	1981	2	18.912
54157	1981	3	49.234
54157	1981	4	105.09
54157	1981	5	132.77
54157	1981	6	150.22
54157	1981	7	119.78
54157	1981	8	109.83
54157	1981	9	88.185
54157	1981	10	59.556
54157	1981	11	20.657
54157	1981	12	15.881
54157	1982	1	13.415
54157	1982	2	22.961
54157	1982	3	55.787
54157	1982	4	113.8
54157	1982	5	123
54157	1982	6	166.38
54157	1982	7	149.15
54157	1982	8	105.92
54157	1982	9	96.139
54157	1982	10	63.346
54157	1982	11	26.783
54157	1982	12	13.831
54157	1983	1	15.886
54157	1983	2	17.287
54157	1983	3	61.95
54157	1983	4	120.98
54157	1983	5	140.06
54157	1983	6	131.4
54157	1983	7	94.969
54157	1983	8	102.9
54157	1983	9	75.238
54157	1983	10	54.603
54157	1983	11	26.048
54157	1983	12	13.902
54157	1984	1	11.502
54157	1984	2	20.812
54157	1984	3	40.624
54157	1984	4	92.387
54157	1984	5	136.81
54157	1984	6	141.61
54157	1984	7	128.8
54157	1984	8	106.64
54157	1984	9	82.224
54157	1984	10	47.648
54157	1984	11	34.34
54157	1984	12	13.678
54157	1985	1	9.4658
54157	1985	2	15.591
54157	1985	3	50.056
54157	1985	4	96.255
54157	1985	5	148.81
54157	1985	6	138.55
54157	1985	7	101.4
54157	1985	8	101.05
54157	1985	9	77.333
54157	1985	10	57.617
54157	1985	11	20.067
54157	1985	12	10.47
54157	1986	1	9.2469
54157	1986	2	16.339
54157	1986	3	48.617
54157	1986	4	96.517
54157	1986	5	145.76
54157	1986	6	132.47
54157	1986	7	103.65
54157	1986	8	109.2
54157	1986	9	74.06
54157	1986	10	51.175
54157	1986	11	27.753
54157	1986	12	12.416
54157	1987	1	9.7549
54157	1987	2	18.114
54157	1987	3	43.23
54157	1987	4	110.09
54157	1987	5	160.72
54157	1987	6	151.84
54157	1987	7	136.01
54157	1987	8	105.2
54157	1987	9	80.445
54157	1987	10	60.123
54157	1987	11	25.258
54157	1987	12	21.322
54157	1988	1	18.715
54157	1988	2	20.598
54157	1988	3	61.869
54157	1988	4	97.503
54157	1988	5	139.92
54157	1988	6	153.1
54157	1988	7	135.58
54157	1988	8	109.94
54157	1988	9	74.829
54157	1988	10	55.728
54157	1988	11	35.755
54157	1988	12	14.569
54157	1989	1	13.427
54157	1989	2	23.187
54157	1989	3	64.542
54157	1989	4	119.32
54157	1989	5	157.33
54157	1989	6	144.61
54157	1989	7	124.32
54157	1989	8	130.44
54157	1989	9	78.304
54157	1989	10	63.786
54157	1989	11	27.5
54157	1989	12	14.29
54157	1990	1	10.166
54157	1990	2	19.486
54157	1990	3	56.556
54157	1990	4	93.427
54157	1990	5	117.08
54157	1990	6	123.39
54157	1990	7	113.69
54157	1990	8	111.12
54157	1990	9	77.628
54157	1990	10	69.854
54157	1990	11	29.579
54157	1990	12	16.086
54157	1991	1	8.9311
54157	1991	2	18.561
54157	1991	3	46.692
54157	1991	4	99.616
54157	1991	5	139.55
54157	1991	6	132.82
54157	1991	7	115.82
54157	1991	8	121.04
54157	1991	9	85.139
54157	1991	10	51.978
54157	1991	11	31.931
54157	1991	12	15.315
54157	1992	1	12.03
54157	1992	2	29.269
54157	1992	3	59.238
54157	1992	4	86.931
54157	1992	5	122.1
54157	1992	6	117.25
54157	1992	7	137.05
54157	1992	8	104.95
54157	1992	9	80.841
54157	1992	10	45.821
54157	1992	11	24.038
54157	1992	12	9.8048
54157	1993	1	9.8698
54157	1993	2	22.188
54157	1993	3	60.369
54157	1993	4	95.197
54157	1993	5	158.51
54157	1993	6	102.32
54157	1993	7	115.43
54157	1993	8	107.16
54157	1993	9	85.92
54157	1993	10	53.012
54157	1993	11	18.578
54157	1993	12	11.848
54157	1994	1	9.7639
54157	1994	2	19.911
54157	1994	3	49.821
54157	1994	4	120.37
54157	1994	5	152.19
54157	1994	6	161.31
54157	1994	7	132.84
54157	1994	8	100.69
54157	1994	9	79.108
54157	1994	10	48.923
54157	1994	11	37.375
54157	1994	12	12.158
54157	1995	1	17.738
54157	1995	2	23.186
54157	1995	3	54.829
54157	1995	4	114.48
54157	1995	5	123.44
54157	1995	6	139.13
54157	1995	7	114.92
54157	1995	8	104.83
54157	1995	9	91.235
54157	1995	10	52.901
54157	1995	11	34.994
54157	1995	12	14.528
54157	1996	1	18.193
54157	1996	2	33.455
54157	1996	3	59.182
54157	1996	4	107.2
54157	1996	5	146.17
54157	1996	6	162.99
54157	1996	7	106.45
54157	1996	8	111.12
54157	1996	9	85.29
54157	1996	10	53.162
54157	1996	11	22.451
54157	1996	12	12.885
54157	1997	1	10.309
54157	1997	2	20.176
54157	1997	3	57.411
54157	1997	4	107.23
54157	1997	5	127.58
54157	1997	6	167.59
54157	1997	7	150.12
54157	1997	8	112.87
54157	1997	9	87.398
54157	1997	10	56.035
54157	1997	11	27.872
54157	1997	12	19.72
54157	1998	1	11.678
54157	1998	2	29.132
54157	1998	3	66.409
54157	1998	4	116.87
54157	1998	5	139.42
54157	1998	6	136.88
54157	1998	7	107.36
54157	1998	8	95.218
54157	1998	9	81.144
54157	1998	10	60.945
54157	1998	11	21.371
54157	1998	12	13.099
54157	1999	1	18.346
54157	1999	2	28.409
54157	1999	3	42.921
54157	1999	4	91.861
54157	1999	5	141.8
54157	1999	6	137.82
54157	1999	7	121.35
54157	1999	8	108.16
54157	1999	9	89.016
54157	1999	10	64.942
54157	1999	11	24.123
54157	1999	12	11.635
54157	2000	1	7.9575
54157	2000	2	15.344
54157	2000	3	55.812
54157	2000	4	91.5
54157	2000	5	143.79
54157	2000	6	160.99
54157	2000	7	157.55
54157	2000	8	116.36
54157	2000	9	90.337
54157	2000	10	58.128
54157	2000	11	27.811
54157	2000	12	10.123
54157	2001	1	7.5338
54157	2001	2	16.997
54157	2001	3	54.14
54157	2001	4	124.19
54157	2001	5	163.54
54157	2001	6	143.32
54157	2001	7	148.51
54157	2001	8	116.69
54157	2001	9	99.191
54157	2001	10	61.788
54157	2001	11	30.021
54157	2001	12	12.862
54157	2002	1	14.397
54157	2002	2	36.846
54157	2002	3	76.684
54157	2002	4	106.39
54157	2002	5	163.88
54157	2002	6	146.38
54157	2002	7	155.72
54157	2002	8	122.16
54157	2002	9	107.82
54157	2002	10	51.047
54157	2002	11	20.132
54157	2002	12	11.713
54157	2003	1	11.462
54157	2003	2	26.853
54157	2003	3	54.967
54157	2003	4	121.93
54157	2003	5	156.1
54157	2003	6	120.87
54157	2003	7	125.25
54157	2003	8	116.51
54157	2003	9	88.734
54157	2003	10	50.271
54157	2003	11	25.512
54157	2003	12	12.188
54157	2004	1	12.356
54157	2004	2	28.469
54157	2004	3	67.687
54157	2004	4	122.22
54157	2004	5	162.06
54157	2004	6	170.08
54157	2004	7	124.92
54157	2004	8	120.53
54157	2004	9	91.415
54157	2004	10	65.045
54157	2004	11	20.189
54157	2004	12	9.6492
54157	2005	1	9.6866
54157	2005	2	14.621
54157	2005	3	58.392
54157	2005	4	104.59
54157	2005	5	131.97
54157	2005	6	100.69
54157	2005	7	99.601
54157	2005	8	100.16
54157	2005	9	86.918
54157	2005	10	65.789
54157	2005	11	28.996
54157	2005	12	9.0209
54157	2006	1	10.299
54157	2006	2	25.89
54157	2006	3	58.292
54157	2006	4	86.551
54157	2006	5	139.48
54157	2006	6	118.18
54157	2006	7	129.05
54157	2006	8	102.93
54157	2006	9	84.172
54157	2006	10	57.123
54157	2006	11	26.177
54157	2006	12	14.532
54157	2007	1	11.337
54157	2007	2	30.822
54157	2007	3	47.103
54157	2007	4	102.65
54157	2007	5	139.09
54157	2007	6	180.02
54157	2007	7	111.68
54157	2007	8	109.04
54157	2007	9	77.946
54157	2007	10	51.287
54157	2007	11	24.275
54157	2007	12	8.4196
54157	2008	1	8.8866
54157	2008	2	24.603
54157	2008	3	59.826
54157	2008	4	115.98
54157	2008	5	109.28
54157	2008	6	104.54
54157	2008	7	96.882
54157	2008	8	113.13
54157	2008	9	87.609
54157	2008	10	52.791
54157	2008	11	23.355
54157	2008	12	17.946
54157	2009	1	11.662
54157	2009	2	22.529
54157	2009	3	49.282
54157	2009	4	100.31
54157	2009	5	155.58
54157	2009	6	128.22
54157	2009	7	134.73
54157	2009	8	129.49
54157	2009	9	89.52
54157	2009	10	50.839
54157	2009	11	24.714
54157	2009	12	7.646
54157	2010	1	11.362
54157	2010	2	16.046
54157	2010	3	37.795
54157	2010	4	70.074
54157	2010	5	110.69
54157	2010	6	150.69
54157	2010	7	92.937
54157	2010	8	92.964
54157	2010	9	73.139
54157	2010	10	42.834
54157	2010	11	19.767
54157	2010	12	8.911
54157	2011	1	6.9299
54157	2011	2	17.67
54157	2011	3	49.399
54157	2011	4	93.715
54157	2011	5	122.36
54157	2011	6	121.6
54157	2011	7	107.09
54157	2011	8	99.194
54157	2011	9	85.204
54157	2011	10	54.484
54157	2011	11	20.892
54157	2011	12	9.8199
54157	2012	1	7.9999
54157	2012	2	22.199
54157	2012	3	42.139
54157	2012	4	101.15
54157	2012	5	141.81
54157	2012	6	114.65
54157	2012	7	118.87
54157	2012	8	106.2
54157	2012	9	75.176
54157	2012	10	45.306
54157	2012	11	14.236
54157	2012	12	6.5365
54157	2013	1	6.6138
54157	2013	2	15.136
54157	2013	3	42.32
54157	2013	4	67.291
54157	2013	5	143.73
54157	2013	6	130.47
54157	2013	7	113.72
54157	2013	8	94.908
54157	2013	9	79.996
54157	2013	10	40.24
54157	2013	11	25.384
54157	2013	12	9.5938
54157	2014	1	15.378
54157	2014	2	21.837
54157	2014	3	57.315
54157	2014	4	113.73
54157	2014	5	112.48
54157	2014	6	126.29
54157	2014	7	117.56
54157	2014	8	111.07
54157	2014	9	83.847
54157	2014	10	61.938
54157	2014	11	35.58
54157	2014	12	10.73

## Sheet: Monthly precipitation 
stationID	YEAR	MONTH	DATA
54157	1970	1	4.4
54157	1970	2	2.1
54157	1970	3	7.3
54157	1970	4	16.3
54157	1970	5	69.8
54157	1970	6	38.2
54157	1970	7	218.3
54157	1970	8	42.7
54157	1970	9	78.1
54157	1970	10	53.8
54157	1970	11	15.9
54157	1970	12	12.4
54157	1971	1	4.4
54157	1971	2	16.9
54157	1971	3	1
54157	1971	4	26.9
54157	1971	5	133.5
54157	1971	6	112.7
54157	1971	7	238.8
54157	1971	8	56
54157	1971	9	80.3
54157	1971	10	31.7
54157	1971	11	4.7
54157	1971	12	4.7
54157	1972	1	4.8
54157	1972	2	7.6
54157	1972	3	9.8
54157	1972	4	4.6
54157	1972	5	59.5
54157	1972	6	116.1
54157	1972	7	102.2
54157	1972	8	160.9
54157	1972	9	37.6
54157	1972	10	123.2
54157	1972	11	7.3
54157	1972	12	0.7
54157	1973	1	2.3
54157	1973	2	5.2
54157	1973	3	19.3
54157	1973	4	37
54157	1973	5	84.9
54157	1973	6	152.2
54157	1973	7	235.9
54157	1973	8	143.8
54157	1973	9	27
54157	1973	10	17.5
54157	1973	11	11.3
54157	1973	12	2.9
54157	1974	1	0.7
54157	1974	2	4.2
54157	1974	3	7.7
54157	1974	4	42.7
54157	1974	5	66.4
54157	1974	6	92.3
54157	1974	7	104.6
54157	1974	8	87.5
54157	1974	9	119
54157	1974	10	94.2
54157	1974	11	5.8
54157	1974	12	0
54157	1975	1	3.7
54157	1975	2	7.2
54157	1975	3	7.7
54157	1975	4	25.7
54157	1975	5	18.7
54157	1975	6	173.9
54157	1975	7	237.4
54157	1975	8	87.9
54157	1975	9	41.7
54157	1975	10	25.9
54157	1975	11	6.3
54157	1975	12	2.4
54157	1976	1	4.8
54157	1976	2	4.6
54157	1976	3	20.2
54157	1976	4	46.9
54157	1976	5	98.8
54157	1976	6	112.5
54157	1976	7	121.9
54157	1976	8	66.8
54157	1976	9	78.4
54157	1976	10	52.2
54157	1976	11	35.6
54157	1976	12	2.8
54157	1977	1	2.4
54157	1977	2	0.4
54157	1977	3	9.6
54157	1977	4	28.3
54157	1977	5	73.7
54157	1977	6	147.3
54157	1977	7	216.6
54157	1977	8	40.5
54157	1977	9	34.2
54157	1977	10	76.9
54157	1977	11	30.1
54157	1977	12	24.2
54157	1978	1	3.8
54157	1978	2	3.8
54157	1978	3	4.5
54157	1978	4	78.5
54157	1978	5	65.6
54157	1978	6	158.5
54157	1978	7	102.2
54157	1978	8	116.9
54157	1978	9	35.6
54157	1978	10	27.1
54157	1978	11	0.3
54157	1978	12	17
54157	1979	1	0.1
54157	1979	2	12.6
54157	1979	3	2.8
54157	1979	4	49.1
54157	1979	5	38.5
54157	1979	6	91.4
54157	1979	7	206.1
54157	1979	8	64.3
54157	1979	9	87
54157	1979	10	13.5
54157	1979	11	6.8
54157	1979	12	19.1
54157	1980	1	5.6
54157	1980	2	19.1
54157	1980	3	1.7
54157	1980	4	26.5
54157	1980	5	45.3
54157	1980	6	109.8
54157	1980	7	178.9
54157	1980	8	99.2
54157	1980	9	42.9
54157	1980	10	38.3
54157	1980	11	8.3
54157	1980	12	8.3
54157	1981	1	1.6
54157	1981	2	4.1
54157	1981	3	59.1
54157	1981	4	23.3
54157	1981	5	64.5
54157	1981	6	41.4
54157	1981	7	253.5
54157	1981	8	100.7
54157	1981	9	44.4
54157	1981	10	31.2
54157	1981	11	8.3
54157	1981	12	0.4
54157	1982	1	9.2
54157	1982	2	9.3
54157	1982	3	31.1
54157	1982	4	36.4
54157	1982	5	48.8
54157	1982	6	31
54157	1982	7	89
54157	1982	8	130.3
54157	1982	9	15.3
54157	1982	10	27.7
54157	1982	11	12.2
54157	1982	12	7.8
54157	1983	1	0.4
54157	1983	2	7.2
54157	1983	3	4.7
54157	1983	4	71.4
54157	1983	5	64.3
54157	1983	6	69.1
54157	1983	7	179.6
54157	1983	8	115.8
54157	1983	9	36.2
54157	1983	10	9.1
54157	1983	11	9.6
54157	1983	12	0
54157	1984	1	0.8
54157	1984	2	4.9
54157	1984	3	11.6
54157	1984	4	40.3
54157	1984	5	64.4
54157	1984	6	197.5
54157	1984	7	147.3
54157	1984	8	207.9
54157	1984	9	42.7
54157	1984	10	55
54157	1984	11	0.5
54157	1984	12	1.1
54157	1985	1	11.7
54157	1985	2	9.4
54157	1985	3	25.8
54157	1985	4	23.1
54157	1985	5	15.6
54157	1985	6	90.4
54157	1985	7	253
54157	1985	8	276
54157	1985	9	33.1
54157	1985	10	21.5
54157	1985	11	16.8
54157	1985	12	1.9
54157	1986	1	13.4
54157	1986	2	1.2
54157	1986	3	28.4
54157	1986	4	51
54157	1986	5	14.8
54157	1986	6	163.9
54157	1986	7	238.3
54157	1986	8	92.7
54157	1986	9	92
54157	1986	10	15.2
54157	1986	11	9.5
54157	1986	12	7.5
54157	1987	1	11
54157	1987	2	4.1
54157	1987	3	32.5
54157	1987	4	5.5
54157	1987	5	22.6
54157	1987	6	95.4
54157	1987	7	107.9
54157	1987	8	169.2
54157	1987	9	138.5
54157	1987	10	18
54157	1987	11	20.1
54157	1987	12	0.8
54157	1988	1	3
54157	1988	2	5.9
54157	1988	3	12.7
54157	1988	4	48.2
54157	1988	5	62.1
54157	1988	6	73.9
54157	1988	7	151.6
54157	1988	8	170
54157	1988	9	63
54157	1988	10	23.5
54157	1988	11	10.5
54157	1988	12	1.6
54157	1989	1	9.6
54157	1989	2	7
54157	1989	3	6.4
54157	1989	4	29.3
54157	1989	5	66.3
54157	1989	6	86.6
54157	1989	7	361.6
54157	1989	8	29.2
54157	1989	9	36.1
54157	1989	10	19.1
54157	1989	11	0.5
54157	1989	12	1.5
54157	1990	1	5.7
54157	1990	2	17.9
54157	1990	3	28.8
54157	1990	4	43.2
54157	1990	5	95.6
54157	1990	6	145.3
54157	1990	7	177.8
54157	1990	8	76
54157	1990	9	31.5
54157	1990	10	11.5
54157	1990	11	4.3
54157	1990	12	29.7
54157	1991	1	6.1
54157	1991	2	1.2
54157	1991	3	32.1
54157	1991	4	32.8
54157	1991	5	34.7
54157	1991	6	120.9
54157	1991	7	204.8
54157	1991	8	34.3
54157	1991	9	41.4
54157	1991	10	35.1
54157	1991	11	19.9
54157	1991	12	5.8
54157	1992	1	4.6
54157	1992	2	3.6
54157	1992	3	6.8
54157	1992	4	26.1
54157	1992	5	44.2
54157	1992	6	69.3
54157	1992	7	186.9
54157	1992	8	50.7
54157	1992	9	53.2
54157	1992	10	19
54157	1992	11	24.3
54157	1992	12	9.5
54157	1993	1	0.8
54157	1993	2	2.1
54157	1993	3	3.6
54157	1993	4	18.1
54157	1993	5	24
54157	1993	6	118
54157	1993	7	131.4
54157	1993	8	249.2
54157	1993	9	81.7
54157	1993	10	16.1
54157	1993	11	21.6
54157	1993	12	13.1
54157	1994	1	5.1
54157	1994	2	0
54157	1994	3	10.9
54157	1994	4	3.4
54157	1994	5	40.5
54157	1994	6	36.4
54157	1994	7	245.1
54157	1994	8	186.1
54157	1994	9	98.9
54157	1994	10	14.2
54157	1994	11	14.1
54157	1994	12	4.5
54157	1995	1	2.9
54157	1995	2	0
54157	1995	3	10.4
54157	1995	4	29.9
54157	1995	5	81.8
54157	1995	6	76.4
54157	1995	7	168.9
54157	1995	8	72.4
54157	1995	9	21.3
54157	1995	10	53.9
54157	1995	11	0
54157	1995	12	2.9
54157	1996	1	2.5
54157	1996	2	1
54157	1996	3	9.9
54157	1996	4	15
54157	1996	5	26.3
54157	1996	6	79.9
54157	1996	7	171.2
54157	1996	8	143.4
54157	1996	9	30.7
54157	1996	10	32.9
54157	1996	11	33.3
54157	1996	12	3.4
54157	1997	1	18.7
54157	1997	2	4
54157	1997	3	6.8
54157	1997	4	12.1
54157	1997	5	99.2
54157	1997	6	20.3
54157	1997	7	71.6
54157	1997	8	327.5
54157	1997	9	77.6
54157	1997	10	17.2
54157	1997	11	4.7
54157	1997	12	1.4
54157	1998	1	4.3
54157	1998	2	0.7
54157	1998	3	14.8
54157	1998	4	9.8
54157	1998	5	67.3
54157	1998	6	86.5
54157	1998	7	239
54157	1998	8	253.3
54157	1998	9	32.2
54157	1998	10	37.8
54157	1998	11	10
54157	1998	12	13
54157	1999	1	0.2
54157	1999	2	1.6
54157	1999	3	38.2
54157	1999	4	43.9
54157	1999	5	44
54157	1999	6	67.6
54157	1999	7	198.2
54157	1999	8	163
54157	1999	9	12.2
54157	1999	10	15.8
54157	1999	11	27.4
54157	1999	12	9.3
54157	2000	1	21
54157	2000	2	2.3
54157	2000	3	6.6
54157	2000	4	24.4
54157	2000	5	67.5
54157	2000	6	80.6
54157	2000	7	19.4
54157	2000	8	233.2
54157	2000	9	29
54157	2000	10	12.1
54157	2000	11	23.6
54157	2000	12	24.7
54157	2001	1	6.7
54157	2001	2	0.9
54157	2001	3	2.9
54157	2001	4	4.6
54157	2001	5	37.6
54157	2001	6	140.6
54157	2001	7	123.8
54157	2001	8	116.6
54157	2001	9	32.3
54157	2001	10	9.5
54157	2001	11	4.1
54157	2001	12	3.6
54157	2002	1	5.2
54157	2002	2	0.1
54157	2002	3	14.3
54157	2002	4	53.5
54157	2002	5	6.2
54157	2002	6	61.5
54157	2002	7	90.7
54157	2002	8	87.6
54157	2002	9	6.1
54157	2002	10	36.5
54157	2002	11	2.1
54157	2002	12	5.4
54157	2003	1	4.4
54157	2003	2	0.1
54157	2003	3	13.7
54157	2003	4	4.8
54157	2003	5	43.2
54157	2003	6	136.9
54157	2003	7	75.7
54157	2003	8	139.5
54157	2003	9	26.5
54157	2003	10	62.4
54157	2003	11	14.5
54157	2003	12	2.1
54157	2004	1	0.5
54157	2004	2	15
54157	2004	3	9.3
54157	2004	4	2
54157	2004	5	42
54157	2004	6	64.2
54157	2004	7	196.2
54157	2004	8	107.9
54157	2004	9	24.8
54157	2004	10	4.7
54157	2004	11	50.9
54157	2004	12	15.1
54157	2005	1	5.1
54157	2005	2	7
54157	2005	3	0.1
54157	2005	4	53.9
54157	2005	5	56.2
54157	2005	6	219.5
54157	2005	7	162.9
54157	2005	8	179.1
54157	2005	9	67
54157	2005	10	38.9
54157	2005	11	5.3
54157	2005	12	3.3
54157	2006	1	5.8
54157	2006	2	7.2
54157	2006	3	3.2
54157	2006	4	32.7
54157	2006	5	29.8
54157	2006	6	134.9
54157	2006	7	80.6
54157	2006	8	146.5
54157	2006	9	43.1
54157	2006	10	29.1
54157	2006	11	12.1
54157	2006	12	0.2
54157	2007	1	6.6
54157	2007	2	7.3
54157	2007	3	29.8
54157	2007	4	5
54157	2007	5	51.5
54157	2007	6	12.7
54157	2007	7	107.1
54157	2007	8	154.9
54157	2007	9	15.8
54157	2007	10	15.6
54157	2007	11	5.6
54157	2007	12	9.3
54157	2008	1	0
54157	2008	2	0.3
54157	2008	3	29.1
54157	2008	4	30.7
54157	2008	5	77.3
54157	2008	6	154.9
54157	2008	7	186.2
54157	2008	8	102.1
54157	2008	9	52.6
54157	2008	10	15.5
54157	2008	11	11.4
54157	2008	12	1.9
54157	2009	1	3.9
54157	2009	2	11.9
54157	2009	3	8
54157	2009	4	49.4
54157	2009	5	40.5
54157	2009	6	69.6
54157	2009	7	80.6
54157	2009	8	57.4
54157	2009	9	3.9
54157	2009	10	43.1
54157	2009	11	16
54157	2009	12	16.7
54157	2010	1	6.4
54157	2010	2	12.7
54157	2010	3	27
54157	2010	4	41.9
54157	2010	5	82.3
54157	2010	6	16.1
54157	2010	7	279.4
54157	2010	8	217.2
54157	2010	9	36.6
54157	2010	10	68.1
54157	2010	11	38.7
54157	2010	12	12.1
54157	2011	1	0.7
54157	2011	2	9.7
54157	2011	3	3.6
54157	2011	4	14.2
54157	2011	5	60.7
54157	2011	6	56.9
54157	2011	7	115.2
54157	2011	8	85
54157	2011	9	14.9
54157	2011	10	14.9
54157	2011	11	17.4
54157	2011	12	0
54157	2012	1	0.8
54157	2012	2	9
54157	2012	3	26.5
54157	2012	4	68.4
54157	2012	5	26.1
54157	2012	6	110.9
54157	2012	7	114.3
54157	2012	8	165.8
54157	2012	9	65.2
54157	2012	10	45.8
54157	2012	11	60.8
54157	2012	12	11.9
54157	2013	1	7.8
54157	2013	2	29.5
54157	2013	3	17.7
54157	2013	4	50.6
54157	2013	5	22.9
54157	2013	6	80.9
54157	2013	7	137.1
54157	2013	8	273.2
54157	2013	9	39.8
54157	2013	10	72.7
54157	2013	11	24.5
54157	2013	12	7.4
54157	2014	1	3.8
54157	2014	2	4.2
54157	2014	3	14.9
54157	2014	4	2.8
54157	2014	5	90.3
54157	2014	6	135.1
54157	2014	7	84.4
54157	2014	8	84.7
54157	2014	9	43.6
54157	2014	10	15.2
54157	2014	11	5.4
54157	2014	12	9.4
