# Supplementary material for: Spatial and temporal characteristics of drought and its correlation with climate indices in Northeast China
Source: PLoS One. 2021 Nov 18;16(11):e0259774. doi: 10.1371/journal.pone.0259774 (PMC8601439; doi:10.1371/journal.pone.0259774)
Supplement: S1 File — (ZIP) [file pone.0259774.s001.zip › Raw data(Including precipitation and evapotranspiration data of each station)/54161.xlsx]

## Sheet: Monthly evapotranspiration 
stationID	YEAR	MONTH	DATA
54161	1970	1	6.1153
54161	1970	2	15.597
54161	1970	3	40.398
54161	1970	4	110.49
54161	1970	5	155.31
54161	1970	6	178.22
54161	1970	7	105.03
54161	1970	8	119.28
54161	1970	9	89.517
54161	1970	10	73.575
54161	1970	11	27.329
54161	1970	12	14.822
54161	1971	1	15.092
54161	1971	2	16.27
54161	1971	3	50.798
54161	1971	4	136.26
54161	1971	5	134.27
54161	1971	6	120.67
54161	1971	7	111.63
54161	1971	8	111.6
54161	1971	9	68.012
54161	1971	10	54.492
54161	1971	11	27.422
54161	1971	12	16.784
54161	1972	1	13.226
54161	1972	2	15.251
54161	1972	3	53.528
54161	1972	4	115.31
54161	1972	5	145.4
54161	1972	6	151.57
54161	1972	7	149.12
54161	1972	8	119.51
54161	1972	9	71.981
54161	1972	10	43.255
54161	1972	11	19.955
54161	1972	12	11.183
54161	1973	1	11.752
54161	1973	2	19.304
54161	1973	3	41.499
54161	1973	4	106.37
54161	1973	5	147.1
54161	1973	6	133.03
54161	1973	7	128.62
54161	1973	8	102.5
54161	1973	9	95.013
54161	1973	10	58.615
54161	1973	11	28.104
54161	1973	12	17.45
54161	1974	1	13.989
54161	1974	2	23.167
54161	1974	3	49.551
54161	1974	4	92.223
54161	1974	5	179.08
54161	1974	6	132.94
54161	1974	7	140.25
54161	1974	8	116.19
54161	1974	9	80.306
54161	1974	10	47.28
54161	1974	11	28.772
54161	1974	12	15.349
54161	1975	1	13.537
54161	1975	2	18.878
54161	1975	3	58.099
54161	1975	4	125.68
54161	1975	5	161.34
54161	1975	6	143.3
54161	1975	7	126.13
54161	1975	8	116.46
54161	1975	9	97.379
54161	1975	10	66.402
54161	1975	11	31.662
54161	1975	12	17.502
54161	1976	1	15.195
54161	1976	2	29.523
54161	1976	3	54.653
54161	1976	4	90.758
54161	1976	5	154.08
54161	1976	6	122.56
54161	1976	7	136.37
54161	1976	8	110.73
54161	1976	9	80.264
54161	1976	10	54.984
54161	1976	11	14.591
54161	1976	12	8.531
54161	1977	1	6.3437
54161	1977	2	16.709
54161	1977	3	56.664
54161	1977	4	114.75
54161	1977	5	185.58
54161	1977	6	130.27
54161	1977	7	139.4
54161	1977	8	117.21
54161	1977	9	103.72
54161	1977	10	65.718
54161	1977	11	23.689
54161	1977	12	9.5222
54161	1978	1	9.2926
54161	1978	2	12.037
54161	1978	3	53.587
54161	1978	4	108.37
54161	1978	5	150.59
54161	1978	6	159.96
54161	1978	7	146.93
54161	1978	8	111.93
54161	1978	9	105.45
54161	1978	10	56.933
54161	1978	11	37.754
54161	1978	12	14.045
54161	1979	1	18.493
54161	1979	2	21.894
54161	1979	3	50.336
54161	1979	4	76.326
54161	1979	5	177.87
54161	1979	6	142.59
54161	1979	7	118.07
54161	1979	8	114.75
54161	1979	9	85.142
54161	1979	10	78.114
54161	1979	11	28.466
54161	1979	12	19.349
54161	1980	1	10.437
54161	1980	2	18.117
54161	1980	3	61.516
54161	1980	4	85.892
54161	1980	5	156.34
54161	1980	6	153.95
54161	1980	7	110.85
54161	1980	8	105.36
54161	1980	9	94.311
54161	1980	10	44.332
54161	1980	11	26.738
54161	1980	12	11.666
54161	1981	1	7.3648
54161	1981	2	15.428
54161	1981	3	47.684
54161	1981	4	107.53
54161	1981	5	130.97
54161	1981	6	145.76
54161	1981	7	117.11
54161	1981	8	99.347
54161	1981	9	83.634
54161	1981	10	57.125
54161	1981	11	17.718
54161	1981	12	18.074
54161	1982	1	14.963
54161	1982	2	24.709
54161	1982	3	53.949
54161	1982	4	113.78
54161	1982	5	138.98
54161	1982	6	181.65
54161	1982	7	156.57
54161	1982	8	123.32
54161	1982	9	113.16
54161	1982	10	82.265
54161	1982	11	31.548
54161	1982	12	16.902
54161	1983	1	18.267
54161	1983	2	20.323
54161	1983	3	72.028
54161	1983	4	139.81
54161	1983	5	158.29
54161	1983	6	129.74
54161	1983	7	116.51
54161	1983	8	113.39
54161	1983	9	80.269
54161	1983	10	62.402
54161	1983	11	27.403
54161	1983	12	14.593
54161	1984	1	12.04
54161	1984	2	22.746
54161	1984	3	40.713
54161	1984	4	99.893
54161	1984	5	158.76
54161	1984	6	161.24
54161	1984	7	133.55
54161	1984	8	102.81
54161	1984	9	82.524
54161	1984	10	55.886
54161	1984	11	41.109
54161	1984	12	17.253
54161	1985	1	10.984
54161	1985	2	16.872
54161	1985	3	54.956
54161	1985	4	94.57
54161	1985	5	164.63
54161	1985	6	137.66
54161	1985	7	101.69
54161	1985	8	97.858
54161	1985	9	81.953
54161	1985	10	59.798
54161	1985	11	21.328
54161	1985	12	9.9438
54161	1986	1	9.5756
54161	1986	2	16.329
54161	1986	3	45.141
54161	1986	4	90.696
54161	1986	5	149.37
54161	1986	6	134.77
54161	1986	7	103.76
54161	1986	8	109.21
54161	1986	9	72.395
54161	1986	10	56.678
54161	1986	11	27.035
54161	1986	12	14.644
54161	1987	1	9.7653
54161	1987	2	19.19
54161	1987	3	40.293
54161	1987	4	106.43
54161	1987	5	163.02
54161	1987	6	146.84
54161	1987	7	127.93
54161	1987	8	103.05
54161	1987	9	82.746
54161	1987	10	67.132
54161	1987	11	28.238
54161	1987	12	22.109
54161	1988	1	20.98
54161	1988	2	21.923
54161	1988	3	62.31
54161	1988	4	94.35
54161	1988	5	141.55
54161	1988	6	161.77
54161	1988	7	126.15
54161	1988	8	107.04
54161	1988	9	75.119
54161	1988	10	61.213
54161	1988	11	37.441
54161	1988	12	12.584
54161	1989	1	12.648
54161	1989	2	22.784
54161	1989	3	61.61
54161	1989	4	118.6
54161	1989	5	160.74
54161	1989	6	140.41
54161	1989	7	125.01
54161	1989	8	130.6
54161	1989	9	74.66
54161	1989	10	64.015
54161	1989	11	33.611
54161	1989	12	16.896
54161	1990	1	11.927
54161	1990	2	18.978
54161	1990	3	59.724
54161	1990	4	92.543
54161	1990	5	124.82
54161	1990	6	133.58
54161	1990	7	111.67
54161	1990	8	108.66
54161	1990	9	84.708
54161	1990	10	77.558
54161	1990	11	33.635
54161	1990	12	16.482
54161	1991	1	8.3148
54161	1991	2	17.276
54161	1991	3	46.08
54161	1991	4	100.98
54161	1991	5	149.19
54161	1991	6	130.69
54161	1991	7	112.78
54161	1991	8	130.68
54161	1991	9	78.4
54161	1991	10	50.182
54161	1991	11	31.331
54161	1991	12	15.817
54161	1992	1	12.4
54161	1992	2	29.133
54161	1992	3	61.045
54161	1992	4	99.346
54161	1992	5	117.44
54161	1992	6	120.53
54161	1992	7	134.29
54161	1992	8	106.85
54161	1992	9	80.061
54161	1992	10	48.971
54161	1992	11	23.845
54161	1992	12	8.9393
54161	1993	1	8.9923
54161	1993	2	23.082
54161	1993	3	65.336
54161	1993	4	104.69
54161	1993	5	164.25
54161	1993	6	119.82
54161	1993	7	120.97
54161	1993	8	112.75
54161	1993	9	85.39
54161	1993	10	62.522
54161	1993	11	21.714
54161	1993	12	11.408
54161	1994	1	8.595
54161	1994	2	18.116
54161	1994	3	48.034
54161	1994	4	132.92
54161	1994	5	151.4
54161	1994	6	170.38
54161	1994	7	130.76
54161	1994	8	109.11
54161	1994	9	76.208
54161	1994	10	53.388
54161	1994	11	38.006
54161	1994	12	11.424
54161	1995	1	16.624
54161	1995	2	23.001
54161	1995	3	53.52
54161	1995	4	109.88
54161	1995	5	119.93
54161	1995	6	144.32
54161	1995	7	118.81
54161	1995	8	108.99
54161	1995	9	88.534
54161	1995	10	53.184
54161	1995	11	34.805
54161	1995	12	12.305
54161	1996	1	15.668
54161	1996	2	31.711
54161	1996	3	57.992
54161	1996	4	105.8
54161	1996	5	142.43
54161	1996	6	165.03
54161	1996	7	107.27
54161	1996	8	103.45
54161	1996	9	87.325
54161	1996	10	58.989
54161	1996	11	22.897
54161	1996	12	13.927
54161	1997	1	10.905
54161	1997	2	19.779
54161	1997	3	61.484
54161	1997	4	110.93
54161	1997	5	132.73
54161	1997	6	177.39
54161	1997	7	157.86
54161	1997	8	115.09
54161	1997	9	88.581
54161	1997	10	59.923
54161	1997	11	31.581
54161	1997	12	19.905
54161	1998	1	10.098
54161	1998	2	29.225
54161	1998	3	67.452
54161	1998	4	128.52
54161	1998	5	155.36
54161	1998	6	144.79
54161	1998	7	113.72
54161	1998	8	100.3
54161	1998	9	87.247
54161	1998	10	64.443
54161	1998	11	19.848
54161	1998	12	15.091
54161	1999	1	18.091
54161	1999	2	30.275
54161	1999	3	41.78
54161	1999	4	96.081
54161	1999	5	157.93
54161	1999	6	147.97
54161	1999	7	151.3
54161	1999	8	121.94
54161	1999	9	93.803
54161	1999	10	70.516
54161	1999	11	25.239
54161	1999	12	8.7738
54161	2000	1	7.0871
54161	2000	2	13.151
54161	2000	3	54.418
54161	2000	4	89.846
54161	2000	5	148.89
54161	2000	6	180.58
54161	2000	7	161.59
54161	2000	8	112.97
54161	2000	9	95.016
54161	2000	10	65.676
54161	2000	11	27.788
54161	2000	12	8.6448
54161	2001	1	6.681
54161	2001	2	14.661
54161	2001	3	46.768
54161	2001	4	125.93
54161	2001	5	172.22
54161	2001	6	176.16
54161	2001	7	142.84
54161	2001	8	110.09
54161	2001	9	101.16
54161	2001	10	64.303
54161	2001	11	33.139
54161	2001	12	15.027
54161	2002	1	14.12
54161	2002	2	35.832
54161	2002	3	77.23
54161	2002	4	105.32
54161	2002	5	168.53
54161	2002	6	144.92
54161	2002	7	144.64
54161	2002	8	112.56
54161	2002	9	102.37
54161	2002	10	49.685
54161	2002	11	19.108
54161	2002	12	10.688
54161	2003	1	11.565
54161	2003	2	25.888
54161	2003	3	55.775
54161	2003	4	125.27
54161	2003	5	157.55
54161	2003	6	134.22
54161	2003	7	126.13
54161	2003	8	120.59
54161	2003	9	92.019
54161	2003	10	53.199
54161	2003	11	25.424
54161	2003	12	11.462
54161	2004	1	13.123
54161	2004	2	26.161
54161	2004	3	71.108
54161	2004	4	121.84
54161	2004	5	159.38
54161	2004	6	173.87
54161	2004	7	118.4
54161	2004	8	126.29
54161	2004	9	98.001
54161	2004	10	72.731
54161	2004	11	23.098
54161	2004	12	10.634
54161	2005	1	9.676
54161	2005	2	13.456
54161	2005	3	57.848
54161	2005	4	107.81
54161	2005	5	141.42
54161	2005	6	115.47
54161	2005	7	109.96
54161	2005	8	107.47
54161	2005	9	95.451
54161	2005	10	74.038
54161	2005	11	37.918
54161	2005	12	9.4687
54161	2006	1	11.117
54161	2006	2	25.84
54161	2006	3	60.428
54161	2006	4	91.248
54161	2006	5	152.88
54161	2006	6	126.63
54161	2006	7	140.16
54161	2006	8	112.4
54161	2006	9	92.019
54161	2006	10	60.766
54161	2006	11	29.222
54161	2006	12	17.179
54161	2007	1	14.831
54161	2007	2	32.888
54161	2007	3	49.037
54161	2007	4	99.14
54161	2007	5	136.25
54161	2007	6	195.26
54161	2007	7	134.15
54161	2007	8	124.15
54161	2007	9	92.71
54161	2007	10	67.196
54161	2007	11	29.846
54161	2007	12	12.443
54161	2008	1	11
54161	2008	2	26.403
54161	2008	3	68.603
54161	2008	4	129.92
54161	2008	5	125.51
54161	2008	6	126.64
54161	2008	7	112.17
54161	2008	8	118.6
54161	2008	9	96.979
54161	2008	10	62.264
54161	2008	11	26.865
54161	2008	12	21.572
54161	2009	1	14.078
54161	2009	2	25.108
54161	2009	3	51.221
54161	2009	4	104.65
54161	2009	5	163.1
54161	2009	6	120.61
54161	2009	7	128.4
54161	2009	8	132.06
54161	2009	9	95.386
54161	2009	10	60.393
54161	2009	11	27.15
54161	2009	12	9.1997
54161	2010	1	11.916
54161	2010	2	15.774
54161	2010	3	34.81
54161	2010	4	72.871
54161	2010	5	119.58
54161	2010	6	166.11
54161	2010	7	110.32
54161	2010	8	108.25
54161	2010	9	90.437
54161	2010	10	52.537
54161	2010	11	22.995
54161	2010	12	8.7013
54161	2011	1	6.6046
54161	2011	2	19.869
54161	2011	3	50.088
54161	2011	4	102.07
54161	2011	5	128.61
54161	2011	6	143.99
54161	2011	7	139.08
54161	2011	8	118.83
54161	2011	9	95.028
54161	2011	10	62.55
54161	2011	11	25.304
54161	2011	12	12.242
54161	2012	1	9.4787
54161	2012	2	21.992
54161	2012	3	43.778
54161	2012	4	104.87
54161	2012	5	147.77
54161	2012	6	115.02
54161	2012	7	121.41
54161	2012	8	120.13
54161	2012	9	81.532
54161	2012	10	51.755
54161	2012	11	13.027
54161	2012	12	7.1109
54161	2013	1	7.581
54161	2013	2	14.711
54161	2013	3	40.403
54161	2013	4	70.743
54161	2013	5	157.14
54161	2013	6	141.32
54161	2013	7	132.02
54161	2013	8	114.34
54161	2013	9	95.056
54161	2013	10	52.165
54161	2013	11	28.503
54161	2013	12	10.633
54161	2014	1	14.635
54161	2014	2	22.012
54161	2014	3	56.771
54161	2014	4	118.27
54161	2014	5	117.76
54161	2014	6	138.96
54161	2014	7	144.22
54161	2014	8	123.13
54161	2014	9	88.538
54161	2014	10	64.696
54161	2014	11	35.284
54161	2014	12	9.4902

## Sheet: Monthly precipitation 
stationID	YEAR	MONTH	DATA
54161	1970	1	4.4
54161	1970	2	2
54161	1970	3	3.4
54161	1970	4	6.5
54161	1970	5	47
54161	1970	6	19
54161	1970	7	404.1
54161	1970	8	43.7
54161	1970	9	69.1
54161	1970	10	44
54161	1970	11	34.2
54161	1970	12	3.2
54161	1971	1	2
54161	1971	2	9.1
54161	1971	3	0.2
54161	1971	4	9.6
54161	1971	5	47.6
54161	1971	6	72.7
54161	1971	7	182.1
54161	1971	8	28
54161	1971	9	96.1
54161	1971	10	50.8
54161	1971	11	4.4
54161	1971	12	1.2
54161	1972	1	2.9
54161	1972	2	6.1
54161	1972	3	1.8
54161	1972	4	8
54161	1972	5	62.2
54161	1972	6	77.9
54161	1972	7	42.9
54161	1972	8	84.8
54161	1972	9	30.1
54161	1972	10	104.2
54161	1972	11	16.3
54161	1972	12	1.4
54161	1973	1	2.3
54161	1973	2	2.8
54161	1973	3	32.6
54161	1973	4	15.5
54161	1973	5	49.3
54161	1973	6	153.1
54161	1973	7	222.2
54161	1973	8	220.8
54161	1973	9	21.2
54161	1973	10	22.9
54161	1973	11	5.2
54161	1973	12	0.9
54161	1974	1	0.3
54161	1974	2	2.4
54161	1974	3	2.8
54161	1974	4	24.8
54161	1974	5	51
54161	1974	6	60.2
54161	1974	7	93.1
54161	1974	8	99.2
54161	1974	9	157.2
54161	1974	10	76.8
54161	1974	11	2.6
54161	1974	12	0.9
54161	1975	1	2.7
54161	1975	2	3.6
54161	1975	3	4
54161	1975	4	10.2
54161	1975	5	31.8
54161	1975	6	74.6
54161	1975	7	181.1
54161	1975	8	87.7
54161	1975	9	55.6
54161	1975	10	22.7
54161	1975	11	5.3
54161	1975	12	1.3
54161	1976	1	4.6
54161	1976	2	2.2
54161	1976	3	21.7
54161	1976	4	29.4
54161	1976	5	85.3
54161	1976	6	87.3
54161	1976	7	195.6
54161	1976	8	103.3
54161	1976	9	25.3
54161	1976	10	20.2
54161	1976	11	17
54161	1976	12	3.6
54161	1977	1	0.8
54161	1977	2	0.7
54161	1977	3	4.6
54161	1977	4	8.8
54161	1977	5	49.1
54161	1977	6	198.8
54161	1977	7	166.5
54161	1977	8	75
54161	1977	9	22.1
54161	1977	10	62.5
54161	1977	11	16.9
54161	1977	12	13
54161	1978	1	0.8
54161	1978	2	1.1
54161	1978	3	4.2
54161	1978	4	43.8
54161	1978	5	31.9
54161	1978	6	133.5
54161	1978	7	87
54161	1978	8	85.8
54161	1978	9	34.8
54161	1978	10	31.6
54161	1978	11	0.8
54161	1978	12	8.3
54161	1979	1	0.2
54161	1979	2	10.6
54161	1979	3	7.4
54161	1979	4	33.8
54161	1979	5	13.5
54161	1979	6	133
54161	1979	7	171.4
54161	1979	8	66.3
54161	1979	9	82.6
54161	1979	10	5.6
54161	1979	11	6.7
54161	1979	12	16.1
54161	1980	1	3.7
54161	1980	2	8.1
54161	1980	3	4.2
54161	1980	4	33.7
54161	1980	5	88.7
54161	1980	6	131.7
54161	1980	7	109.5
54161	1980	8	127.2
54161	1980	9	40.7
54161	1980	10	68.5
54161	1980	11	4.1
54161	1980	12	10.1
54161	1981	1	1.1
54161	1981	2	6.3
54161	1981	3	31.9
54161	1981	4	9.9
54161	1981	5	56.4
54161	1981	6	133.7
54161	1981	7	127.5
54161	1981	8	95.6
54161	1981	9	21.8
54161	1981	10	34.9
54161	1981	11	17.6
54161	1981	12	0.1
54161	1982	1	4
54161	1982	2	5.9
54161	1982	3	28.2
54161	1982	4	10.9
54161	1982	5	22.8
54161	1982	6	49.6
54161	1982	7	59.9
54161	1982	8	96.4
54161	1982	9	15.4
54161	1982	10	26.2
54161	1982	11	7.9
54161	1982	12	2.5
54161	1983	1	0.6
54161	1983	2	4.7
54161	1983	3	2
54161	1983	4	75.7
54161	1983	5	88
54161	1983	6	86.6
54161	1983	7	151
54161	1983	8	79.7
54161	1983	9	79.8
54161	1983	10	8.5
54161	1983	11	10.5
54161	1983	12	1.7
54161	1984	1	2.1
54161	1984	2	3.2
54161	1984	3	6.2
54161	1984	4	20.8
54161	1984	5	27
54161	1984	6	52.9
54161	1984	7	212.5
54161	1984	8	250.1
54161	1984	9	37.3
54161	1984	10	38.9
54161	1984	11	1.4
54161	1984	12	1.1
54161	1985	1	4.2
54161	1985	2	3
54161	1985	3	13.8
54161	1985	4	20.2
54161	1985	5	19.6
54161	1985	6	165.7
54161	1985	7	173.9
54161	1985	8	350
54161	1985	9	18.9
54161	1985	10	32.2
54161	1985	11	17.7
54161	1985	12	2.7
54161	1986	1	4.7
54161	1986	2	2.2
54161	1986	3	22.4
54161	1986	4	45.8
54161	1986	5	20.2
54161	1986	6	83.5
54161	1986	7	443.6
54161	1986	8	94.5
54161	1986	9	53.1
54161	1986	10	7.4
54161	1986	11	3.6
54161	1986	12	3.2
54161	1987	1	4.1
54161	1987	2	1.8
54161	1987	3	20.1
54161	1987	4	2.5
54161	1987	5	29.3
54161	1987	6	93.7
54161	1987	7	127.5
54161	1987	8	169.2
54161	1987	9	117.2
54161	1987	10	15.8
54161	1987	11	10.5
54161	1987	12	1.3
54161	1988	1	1.2
54161	1988	2	2.8
54161	1988	3	7.3
54161	1988	4	27.9
54161	1988	5	62.9
54161	1988	6	46.4
54161	1988	7	148.3
54161	1988	8	116.4
54161	1988	9	34.5
54161	1988	10	9.6
54161	1988	11	9.7
54161	1988	12	2.7
54161	1989	1	6.6
54161	1989	2	16.6
54161	1989	3	5.6
54161	1989	4	32.6
54161	1989	5	29.7
54161	1989	6	83
54161	1989	7	279
54161	1989	8	66.6
54161	1989	9	83.9
54161	1989	10	13.1
54161	1989	11	4.1
54161	1989	12	3.1
54161	1990	1	1.3
54161	1990	2	17
54161	1990	3	22.7
54161	1990	4	53.5
54161	1990	5	71.9
54161	1990	6	66.9
54161	1990	7	188
54161	1990	8	97.3
54161	1990	9	31.4
54161	1990	10	12.2
54161	1990	11	5.6
54161	1990	12	11.5
54161	1991	1	4.9
54161	1991	2	0.9
54161	1991	3	21.6
54161	1991	4	21.7
54161	1991	5	20.8
54161	1991	6	135.7
54161	1991	7	313
54161	1991	8	24.4
54161	1991	9	107.9
54161	1991	10	29.8
54161	1991	11	15.6
54161	1991	12	3.8
54161	1992	1	1.3
54161	1992	2	4
54161	1992	3	6.5
54161	1992	4	25.3
54161	1992	5	51.7
54161	1992	6	103.6
54161	1992	7	140.6
54161	1992	8	98.6
54161	1992	9	36
54161	1992	10	29.4
54161	1992	11	16.4
54161	1992	12	5.9
54161	1993	1	1.2
54161	1993	2	6.8
54161	1993	3	1
54161	1993	4	6.9
54161	1993	5	34.2
54161	1993	6	120.2
54161	1993	7	117.9
54161	1993	8	78.7
54161	1993	9	66.5
54161	1993	10	13.6
54161	1993	11	15.9
54161	1993	12	7.2
54161	1994	1	4.2
54161	1994	2	0.1
54161	1994	3	15.2
54161	1994	4	1.7
54161	1994	5	53.6
54161	1994	6	141.1
54161	1994	7	223.6
54161	1994	8	131.2
54161	1994	9	88.7
54161	1994	10	12.4
54161	1994	11	12.5
54161	1994	12	5.1
54161	1995	1	2.9
54161	1995	2	0.3
54161	1995	3	12.4
54161	1995	4	14.5
54161	1995	5	93
54161	1995	6	100.9
54161	1995	7	194.7
54161	1995	8	85
54161	1995	9	23.8
54161	1995	10	26.3
54161	1995	11	0.1
54161	1995	12	6.1
54161	1996	1	2
54161	1996	2	1.2
54161	1996	3	16.8
54161	1996	4	17.6
54161	1996	5	56.8
54161	1996	6	114.2
54161	1996	7	119.2
54161	1996	8	97.1
54161	1996	9	20.5
54161	1996	10	20.4
54161	1996	11	22.8
54161	1996	12	1.6
54161	1997	1	10.2
54161	1997	2	4.6
54161	1997	3	6.3
54161	1997	4	2.7
54161	1997	5	110.5
54161	1997	6	32.4
54161	1997	7	81.8
54161	1997	8	230.1
54161	1997	9	80.7
54161	1997	10	7.6
54161	1997	11	6.9
54161	1997	12	1
54161	1998	1	2.9
54161	1998	2	4.6
54161	1998	3	11.9
54161	1998	4	11.3
54161	1998	5	60.5
54161	1998	6	125.5
54161	1998	7	134.3
54161	1998	8	186.8
54161	1998	9	25.7
54161	1998	10	37.9
54161	1998	11	14.3
54161	1998	12	7.6
54161	1999	1	0.3
54161	1999	2	2.3
54161	1999	3	28.9
54161	1999	4	18.9
54161	1999	5	31.1
54161	1999	6	104
54161	1999	7	60.1
54161	1999	8	187.8
54161	1999	9	17
54161	1999	10	19.9
54161	1999	11	12.5
54161	1999	12	6.8
54161	2000	1	15.9
54161	2000	2	1.4
54161	2000	3	3.8
54161	2000	4	18.5
54161	2000	5	45.3
54161	2000	6	29.8
54161	2000	7	85.6
54161	2000	8	135.9
54161	2000	9	32.4
54161	2000	10	4.9
54161	2000	11	25.1
54161	2000	12	17.7
54161	2001	1	8.9
54161	2001	2	1.7
54161	2001	3	4.3
54161	2001	4	1.2
54161	2001	5	48.5
54161	2001	6	54.8
54161	2001	7	89.3
54161	2001	8	147.3
54161	2001	9	22.3
54161	2001	10	5.5
54161	2001	11	4.7
54161	2001	12	1.4
54161	2002	1	4.7
54161	2002	2	1.1
54161	2002	3	8.3
54161	2002	4	75
54161	2002	5	12.2
54161	2002	6	121.6
54161	2002	7	84.7
54161	2002	8	127.2
54161	2002	9	8.6
54161	2002	10	37.8
54161	2002	11	5.7
54161	2002	12	3.7
54161	2003	1	3.9
54161	2003	2	0.4
54161	2003	3	5
54161	2003	4	2.4
54161	2003	5	41.8
54161	2003	6	105.9
54161	2003	7	129.9
54161	2003	8	114.7
54161	2003	9	17.4
54161	2003	10	80.7
54161	2003	11	13.4
54161	2003	12	2.2
54161	2004	1	0.8
54161	2004	2	7.7
54161	2004	3	15.2
54161	2004	4	2.7
54161	2004	5	51.4
54161	2004	6	47.7
54161	2004	7	194.7
54161	2004	8	77.2
54161	2004	9	24.5
54161	2004	10	10.7
54161	2004	11	29
54161	2004	12	14.6
54161	2005	1	2.9
54161	2005	2	2.1
54161	2005	3	1.9
54161	2005	4	38
54161	2005	5	38.7
54161	2005	6	190
54161	2005	7	166.7
54161	2005	8	129.7
54161	2005	9	72.6
54161	2005	10	25.4
54161	2005	11	7.3
54161	2005	12	5.7
54161	2006	1	6.9
54161	2006	2	4.1
54161	2006	3	3.7
54161	2006	4	30.7
54161	2006	5	23.5
54161	2006	6	140.6
54161	2006	7	140.6
54161	2006	8	192.2
54161	2006	9	40.4
54161	2006	10	32.9
54161	2006	11	16.6
54161	2006	12	0.4
54161	2007	1	4.6
54161	2007	2	6.5
54161	2007	3	21.5
54161	2007	4	11.1
54161	2007	5	56.8
54161	2007	6	4.2
54161	2007	7	270.9
54161	2007	8	109
54161	2007	9	17.8
54161	2007	10	6.2
54161	2007	11	8.3
54161	2007	12	17.3
54161	2008	1	0.2
54161	2008	2	0.5
54161	2008	3	32.5
54161	2008	4	22.3
54161	2008	5	62.1
54161	2008	6	152.5
54161	2008	7	199.8
54161	2008	8	150.5
54161	2008	9	63
54161	2008	10	17
54161	2008	11	14.1
54161	2008	12	2.3
54161	2009	1	3.5
54161	2009	2	10.3
54161	2009	3	7.2
54161	2009	4	50.8
54161	2009	5	28.5
54161	2009	6	125.2
54161	2009	7	123.2
54161	2009	8	64.5
54161	2009	9	14.2
54161	2009	10	20.2
54161	2009	11	14.4
54161	2009	12	19
54161	2010	1	7.1
54161	2010	2	9.6
54161	2010	3	23.4
54161	2010	4	42.2
54161	2010	5	162
54161	2010	6	30.5
54161	2010	7	276.3
54161	2010	8	205.9
54161	2010	9	7.9
54161	2010	10	41
54161	2010	11	51.7
54161	2010	12	20.7
54161	2011	1	2.6
54161	2011	2	5.2
54161	2011	3	3.3
54161	2011	4	11.5
54161	2011	5	61.1
54161	2011	6	82.3
54161	2011	7	194.3
54161	2011	8	69.1
54161	2011	9	10
54161	2011	10	16.2
54161	2011	11	12.7
54161	2011	12	0.1
54161	2012	1	0.7
54161	2012	2	14.8
54161	2012	3	39.2
54161	2012	4	56.4
54161	2012	5	33.8
54161	2012	6	128.9
54161	2012	7	133.9
54161	2012	8	161.7
54161	2012	9	61
54161	2012	10	25.6
54161	2012	11	50
54161	2012	12	12.3
54161	2013	1	8.5
54161	2013	2	31.2
54161	2013	3	14.7
54161	2013	4	57.5
54161	2013	5	36.6
54161	2013	6	191
54161	2013	7	153.1
54161	2013	8	121.7
54161	2013	9	32.7
54161	2013	10	51.5
54161	2013	11	30.9
54161	2013	12	7.1
54161	2014	1	4.1
54161	2014	2	2.1
54161	2014	3	27.7
54161	2014	4	1.8
54161	2014	5	79.2
54161	2014	6	78.6
54161	2014	7	116.7
54161	2014	8	49.5
54161	2014	9	62.1
54161	2014	10	5.7
54161	2014	11	6.7
54161	2014	12	11.8
