# Supplementary material for: Spatial and temporal characteristics of drought and its correlation with climate indices in Northeast China
Source: PLoS One. 2021 Nov 18;16(11):e0259774. doi: 10.1371/journal.pone.0259774 (PMC8601439; doi:10.1371/journal.pone.0259774)
Supplement: S1 File — (ZIP) [file pone.0259774.s001.zip › Raw data(Including precipitation and evapotranspiration data of each station)/54164.xlsx]

## Sheet: Monthly evapotranspiration 
stationID	YEAR	MONTH	DATA
54164	1970	1	6.3567
54164	1970	2	16.34
54164	1970	3	38.929
54164	1970	4	91.082
54164	1970	5	136.36
54164	1970	6	151.87
54164	1970	7	109.7
54164	1970	8	118.59
54164	1970	9	80.495
54164	1970	10	60.003
54164	1970	11	25.798
54164	1970	12	11.693
54164	1971	1	12.058
54164	1971	2	13.365
54164	1971	3	42.766
54164	1971	4	120.36
54164	1971	5	123.49
54164	1971	6	107.29
54164	1971	7	111.17
54164	1971	8	106.24
54164	1971	9	64.419
54164	1971	10	49.751
54164	1971	11	23.49
54164	1971	12	14.737
54164	1972	1	10.226
54164	1972	2	12.854
54164	1972	3	42.095
54164	1972	4	105.37
54164	1972	5	111.73
54164	1972	6	133.61
54164	1972	7	140.02
54164	1972	8	101.42
54164	1972	9	65.517
54164	1972	10	40.238
54164	1972	11	16.712
54164	1972	12	11.138
54164	1973	1	11.368
54164	1973	2	17.848
54164	1973	3	40.236
54164	1973	4	95.976
54164	1973	5	125.52
54164	1973	6	114.39
54164	1973	7	112.74
54164	1973	8	97.111
54164	1973	9	78.898
54164	1973	10	47.272
54164	1973	11	25.444
54164	1973	12	13.559
54164	1974	1	10.567
54164	1974	2	20.88
54164	1974	3	45.357
54164	1974	4	78.712
54164	1974	5	154.69
54164	1974	6	116.05
54164	1974	7	130.9
54164	1974	8	105.18
54164	1974	9	72.892
54164	1974	10	41.285
54164	1974	11	24.924
54164	1974	12	12.474
54164	1975	1	11.48
54164	1975	2	14.635
54164	1975	3	46.403
54164	1975	4	105.06
54164	1975	5	129.5
54164	1975	6	120.13
54164	1975	7	113.87
54164	1975	8	102.9
54164	1975	9	80.963
54164	1975	10	48.827
54164	1975	11	24.493
54164	1975	12	14.17
54164	1976	1	12.868
54164	1976	2	25.415
54164	1976	3	50.101
54164	1976	4	80.942
54164	1976	5	134.87
54164	1976	6	112.41
54164	1976	7	118.85
54164	1976	8	102.1
54164	1976	9	70.925
54164	1976	10	45.679
54164	1976	11	14.085
54164	1976	12	8.4748
54164	1977	1	5.9873
54164	1977	2	15.685
54164	1977	3	51.437
54164	1977	4	96.75
54164	1977	5	155.75
54164	1977	6	122.65
54164	1977	7	137.24
54164	1977	8	112.12
54164	1977	9	85.86
54164	1977	10	52.707
54164	1977	11	17.859
54164	1977	12	7.5017
54164	1978	1	8.3536
54164	1978	2	11.067
54164	1978	3	45.55
54164	1978	4	97.355
54164	1978	5	127.1
54164	1978	6	146.85
54164	1978	7	131.85
54164	1978	8	105.44
54164	1978	9	88.912
54164	1978	10	46.761
54164	1978	11	27.293
54164	1978	12	11.48
54164	1979	1	15.081
54164	1979	2	18.403
54164	1979	3	43.045
54164	1979	4	64.124
54164	1979	5	149.74
54164	1979	6	122.92
54164	1979	7	111.09
54164	1979	8	104.15
54164	1979	9	73.102
54164	1979	10	58.082
54164	1979	11	22.047
54164	1979	12	13.633
54164	1980	1	8.6864
54164	1980	2	16.567
54164	1980	3	50.189
54164	1980	4	72.974
54164	1980	5	131.54
54164	1980	6	129.95
54164	1980	7	113.72
54164	1980	8	96.483
54164	1980	9	76.315
54164	1980	10	36.877
54164	1980	11	22.348
54164	1980	12	7.0584
54164	1981	1	4.504
54164	1981	2	12.627
54164	1981	3	39.029
54164	1981	4	90.522
54164	1981	5	118.05
54164	1981	6	131.98
54164	1981	7	109.4
54164	1981	8	97.71
54164	1981	9	76.686
54164	1981	10	51.533
54164	1981	11	18.535
54164	1981	12	14.248
54164	1982	1	10.01
54164	1982	2	19.029
54164	1982	3	48.705
54164	1982	4	99.393
54164	1982	5	122.71
54164	1982	6	151.17
54164	1982	7	142.54
54164	1982	8	112.37
54164	1982	9	86.55
54164	1982	10	60.484
54164	1982	11	22.291
54164	1982	12	10.048
54164	1983	1	10.654
54164	1983	2	12.555
54164	1983	3	51.589
54164	1983	4	114.76
54164	1983	5	132.49
54164	1983	6	122.13
54164	1983	7	113.11
54164	1983	8	106.15
54164	1983	9	70.833
54164	1983	10	48.942
54164	1983	11	23.665
54164	1983	12	13.078
54164	1984	1	10.338
54164	1984	2	19.153
54164	1984	3	35.111
54164	1984	4	81.773
54164	1984	5	124.7
54164	1984	6	124.67
54164	1984	7	121.52
54164	1984	8	101.39
54164	1984	9	71.458
54164	1984	10	42.509
54164	1984	11	29.159
54164	1984	12	11.361
54164	1985	1	8.6833
54164	1985	2	12.616
54164	1985	3	45.573
54164	1985	4	81.696
54164	1985	5	130.98
54164	1985	6	126.66
54164	1985	7	89.759
54164	1985	8	91.967
54164	1985	9	73.498
54164	1985	10	55.094
54164	1985	11	19.421
54164	1985	12	9.0211
54164	1986	1	7.772
54164	1986	2	12.69
54164	1986	3	38.491
54164	1986	4	81.004
54164	1986	5	126.95
54164	1986	6	120.48
54164	1986	7	100.24
54164	1986	8	96.229
54164	1986	9	64.722
54164	1986	10	44.033
54164	1986	11	23.017
54164	1986	12	10.375
54164	1987	1	8.3997
54164	1987	2	14.45
54164	1987	3	37.285
54164	1987	4	91.251
54164	1987	5	136.57
54164	1987	6	126.06
54164	1987	7	118.77
54164	1987	8	92.116
54164	1987	9	66.954
54164	1987	10	49.28
54164	1987	11	19.166
54164	1987	12	17.638
54164	1988	1	14.196
54164	1988	2	16.811
54164	1988	3	53.648
54164	1988	4	79.638
54164	1988	5	122.65
54164	1988	6	134.52
54164	1988	7	121.53
54164	1988	8	99.365
54164	1988	9	63.062
54164	1988	10	49.326
54164	1988	11	29.594
54164	1988	12	9.8637
54164	1989	1	10.113
54164	1989	2	19.29
54164	1989	3	53.792
54164	1989	4	100.51
54164	1989	5	138.08
54164	1989	6	122.48
54164	1989	7	118.56
54164	1989	8	111.51
54164	1989	9	64.86
54164	1989	10	54.954
54164	1989	11	23.793
54164	1989	12	12.639
54164	1990	1	7.2779
54164	1990	2	16.251
54164	1990	3	48.818
54164	1990	4	82.188
54164	1990	5	100.78
54164	1990	6	111.69
54164	1990	7	105.36
54164	1990	8	98.245
54164	1990	9	70.585
54164	1990	10	56.621
54164	1990	11	25.367
54164	1990	12	12.473
54164	1991	1	6.7637
54164	1991	2	13.773
54164	1991	3	37.232
54164	1991	4	86.04
54164	1991	5	114.57
54164	1991	6	114.68
54164	1991	7	102.65
54164	1991	8	112.14
54164	1991	9	73.034
54164	1991	10	46.133
54164	1991	11	23.928
54164	1991	12	11.479
54164	1992	1	10.32
54164	1992	2	22.933
54164	1992	3	50.692
54164	1992	4	85.223
54164	1992	5	107.15
54164	1992	6	105.16
54164	1992	7	123.85
54164	1992	8	96.216
54164	1992	9	66.328
54164	1992	10	40.078
54164	1992	11	19.3
54164	1992	12	7.5271
54164	1993	1	8.0422
54164	1993	2	17.75
54164	1993	3	50.106
54164	1993	4	88.67
54164	1993	5	141.46
54164	1993	6	104.18
54164	1993	7	107.85
54164	1993	8	97.765
54164	1993	9	73.425
54164	1993	10	48.041
54164	1993	11	16.63
54164	1993	12	7.5957
54164	1994	1	5.9545
54164	1994	2	13.97
54164	1994	3	39.61
54164	1994	4	104.72
54164	1994	5	125.04
54164	1994	6	129.35
54164	1994	7	122.77
54164	1994	8	99.01
54164	1994	9	67.984
54164	1994	10	41.624
54164	1994	11	28.53
54164	1994	12	10.079
54164	1995	1	13.069
54164	1995	2	17.894
54164	1995	3	45.423
54164	1995	4	90.597
54164	1995	5	104.97
54164	1995	6	124.36
54164	1995	7	108.77
54164	1995	8	94.534
54164	1995	9	74.011
54164	1995	10	44.328
54164	1995	11	26.361
54164	1995	12	8.9789
54164	1996	1	11.014
54164	1996	2	24.636
54164	1996	3	50.867
54164	1996	4	97.973
54164	1996	5	122.8
54164	1996	6	143.83
54164	1996	7	99.827
54164	1996	8	97.61
54164	1996	9	74.268
54164	1996	10	45.953
54164	1996	11	17.863
54164	1996	12	10.63
54164	1997	1	8.7012
54164	1997	2	15.085
54164	1997	3	52.607
54164	1997	4	95.641
54164	1997	5	111.32
54164	1997	6	134.49
54164	1997	7	141.3
54164	1997	8	100.44
54164	1997	9	73.083
54164	1997	10	43.225
54164	1997	11	21.471
54164	1997	12	14.245
54164	1998	1	8.7231
54164	1998	2	24.46
54164	1998	3	57.297
54164	1998	4	107.25
54164	1998	5	129.83
54164	1998	6	130.23
54164	1998	7	113.8
54164	1998	8	94.113
54164	1998	9	75.005
54164	1998	10	51.308
54164	1998	11	17.62
54164	1998	12	11.205
54164	1999	1	14.37
54164	1999	2	23.845
54164	1999	3	36.626
54164	1999	4	83.743
54164	1999	5	131.46
54164	1999	6	129.71
54164	1999	7	130.2
54164	1999	8	103.22
54164	1999	9	79.91
54164	1999	10	56.166
54164	1999	11	19.514
54164	1999	12	9.7215
54164	2000	1	6.9407
54164	2000	2	11.851
54164	2000	3	48.575
54164	2000	4	78.534
54164	2000	5	117.9
54164	2000	6	146.83
54164	2000	7	144.19
54164	2000	8	102.13
54164	2000	9	77.893
54164	2000	10	52.197
54164	2000	11	22.604
54164	2000	12	8.4813
54164	2001	1	6.2496
54164	2001	2	14.933
54164	2001	3	49.756
54164	2001	4	128.04
54164	2001	5	153.26
54164	2001	6	149.7
54164	2001	7	138.97
54164	2001	8	108.47
54164	2001	9	88.211
54164	2001	10	52.388
54164	2001	11	26.902
54164	2001	12	10.794
54164	2002	1	9.7791
54164	2002	2	29.726
54164	2002	3	70.255
54164	2002	4	98.22
54164	2002	5	153.97
54164	2002	6	130.75
54164	2002	7	137.99
54164	2002	8	105.28
54164	2002	9	86.001
54164	2002	10	38.636
54164	2002	11	15.255
54164	2002	12	8.3917
54164	2003	1	7.8214
54164	2003	2	18.351
54164	2003	3	42.422
54164	2003	4	99.303
54164	2003	5	125.85
54164	2003	6	125.33
54164	2003	7	119.07
54164	2003	8	114.39
54164	2003	9	80.83
54164	2003	10	44.785
54164	2003	11	19.405
54164	2003	12	9.9895
54164	2004	1	9.987
54164	2004	2	21.129
54164	2004	3	54.113
54164	2004	4	102
54164	2004	5	146.73
54164	2004	6	158.1
54164	2004	7	112.99
54164	2004	8	114.54
54164	2004	9	82.729
54164	2004	10	55.929
54164	2004	11	18.228
54164	2004	12	9.1787
54164	2005	1	9.0858
54164	2005	2	11.838
54164	2005	3	49.264
54164	2005	4	97.182
54164	2005	5	134.12
54164	2005	6	117.99
54164	2005	7	115.06
54164	2005	8	98.888
54164	2005	9	80.753
54164	2005	10	59.311
54164	2005	11	29.074
54164	2005	12	7.8241
54164	2006	1	8.7949
54164	2006	2	22.539
54164	2006	3	54.629
54164	2006	4	81.01
54164	2006	5	133.67
54164	2006	6	122.86
54164	2006	7	134.12
54164	2006	8	112.93
54164	2006	9	81.103
54164	2006	10	51.519
54164	2006	11	25.958
54164	2006	12	13.454
54164	2007	1	11.389
54164	2007	2	27.409
54164	2007	3	43.79
54164	2007	4	95.563
54164	2007	5	135.41
54164	2007	6	180.85
54164	2007	7	130.61
54164	2007	8	121.31
54164	2007	9	78.52
54164	2007	10	53.842
54164	2007	11	25.849
54164	2007	12	10.161
54164	2008	1	8.6271
54164	2008	2	23.142
54164	2008	3	56.883
54164	2008	4	120.02
54164	2008	5	117.35
54164	2008	6	129.72
54164	2008	7	121.45
54164	2008	8	114.72
54164	2008	9	87.018
54164	2008	10	57.962
54164	2008	11	25.33
54164	2008	12	18.201
54164	2009	1	12.086
54164	2009	2	21.823
54164	2009	3	48.134
54164	2009	4	96.576
54164	2009	5	154.35
54164	2009	6	123.5
54164	2009	7	122.92
54164	2009	8	123.29
54164	2009	9	85.829
54164	2009	10	51.682
54164	2009	11	23.732
54164	2009	12	7.2838
54164	2010	1	11.307
54164	2010	2	14.363
54164	2010	3	33.905
54164	2010	4	67.217
54164	2010	5	117.7
54164	2010	6	156.18
54164	2010	7	113.98
54164	2010	8	103.74
54164	2010	9	78.859
54164	2010	10	44.805
54164	2010	11	20.223
54164	2010	12	9.1859
54164	2011	1	6.71
54164	2011	2	17.764
54164	2011	3	46.928
54164	2011	4	92.746
54164	2011	5	124.33
54164	2011	6	130.15
54164	2011	7	134.26
54164	2011	8	113.42
54164	2011	9	85.11
54164	2011	10	55.929
54164	2011	11	19.213
54164	2011	12	8.8518
54164	2012	1	7.0358
54164	2012	2	19.778
54164	2012	3	40.979
54164	2012	4	99.768
54164	2012	5	146.23
54164	2012	6	116.64
54164	2012	7	117.96
54164	2012	8	111.6
54164	2012	9	76.746
54164	2012	10	49.26
54164	2012	11	13.485
54164	2012	12	7.1195
54164	2013	1	7.4253
54164	2013	2	13.96
54164	2013	3	41.709
54164	2013	4	68.12
54164	2013	5	154.12
54164	2013	6	139.43
54164	2013	7	123.36
54164	2013	8	107.2
54164	2013	9	80.459
54164	2013	10	41.335
54164	2013	11	17.956
54164	2013	12	8.8515
54164	2014	1	12.334
54164	2014	2	17.04
54164	2014	3	49.008
54164	2014	4	102.5
54164	2014	5	112.12
54164	2014	6	134.86
54164	2014	7	139.58
54164	2014	8	121.99
54164	2014	9	81.262
54164	2014	10	56.561
54164	2014	11	29.746
54164	2014	12	9.0718

## Sheet: Monthly precipitation 
stationID	YEAR	MONTH	DATA
54164	1970	1	4.6
54164	1970	2	2.1
54164	1970	3	3.7
54164	1970	4	33.1
54164	1970	5	47.1
54164	1970	6	26
54164	1970	7	168.4
54164	1970	8	17.5
54164	1970	9	87.8
54164	1970	10	51.4
54164	1970	11	16.2
54164	1970	12	6.5
54164	1971	1	2.1
54164	1971	2	10.9
54164	1971	3	7
54164	1971	4	25
54164	1971	5	87.7
54164	1971	6	98.4
54164	1971	7	285.1
54164	1971	8	52.2
54164	1971	9	164.6
54164	1971	10	47.2
54164	1971	11	5.5
54164	1971	12	4.2
54164	1972	1	6.2
54164	1972	2	4.8
54164	1972	3	9.2
54164	1972	4	4.2
54164	1972	5	51.7
54164	1972	6	108
54164	1972	7	49.9
54164	1972	8	156
54164	1972	9	49.1
54164	1972	10	132.8
54164	1972	11	11.2
54164	1972	12	2.2
54164	1973	1	2.3
54164	1973	2	9.7
54164	1973	3	28
54164	1973	4	27.2
54164	1973	5	85.1
54164	1973	6	91.6
54164	1973	7	287.4
54164	1973	8	234.4
54164	1973	9	35.6
54164	1973	10	17.8
54164	1973	11	4.2
54164	1973	12	0.6
54164	1974	1	0.6
54164	1974	2	2.9
54164	1974	3	6.2
54164	1974	4	35.4
54164	1974	5	38.7
54164	1974	6	107.7
54164	1974	7	148
54164	1974	8	142.9
54164	1974	9	66
54164	1974	10	72
54164	1974	11	8.3
54164	1974	12	1.2
54164	1975	1	3.7
54164	1975	2	4.7
54164	1975	3	7.1
54164	1975	4	15.3
54164	1975	5	28.2
54164	1975	6	83.4
54164	1975	7	175.1
54164	1975	8	100
54164	1975	9	27.7
54164	1975	10	28.1
54164	1975	11	5
54164	1975	12	1.3
54164	1976	1	5.8
54164	1976	2	2.9
54164	1976	3	11.9
54164	1976	4	30.9
54164	1976	5	73.7
54164	1976	6	131.3
54164	1976	7	84.5
54164	1976	8	61.4
54164	1976	9	70.4
54164	1976	10	51.2
54164	1976	11	27.3
54164	1976	12	2.2
54164	1977	1	1.9
54164	1977	2	0.5
54164	1977	3	5.8
54164	1977	4	25.1
54164	1977	5	38
54164	1977	6	160.5
54164	1977	7	119.4
54164	1977	8	59.9
54164	1977	9	23.4
54164	1977	10	70.9
54164	1977	11	20.8
54164	1977	12	14.8
54164	1978	1	2.6
54164	1978	2	1.4
54164	1978	3	4.2
54164	1978	4	47.4
54164	1978	5	70.7
54164	1978	6	71.6
54164	1978	7	119.9
54164	1978	8	186.4
54164	1978	9	25.3
54164	1978	10	19.7
54164	1978	11	4.8
54164	1978	12	11
54164	1979	1	0.9
54164	1979	2	13.6
54164	1979	3	3.3
54164	1979	4	53.3
54164	1979	5	25.5
54164	1979	6	91
54164	1979	7	213.8
54164	1979	8	66.9
54164	1979	9	88
54164	1979	10	11.5
54164	1979	11	16.2
54164	1979	12	19.3
54164	1980	1	7.1
54164	1980	2	11
54164	1980	3	3.8
54164	1980	4	52.4
54164	1980	5	75.9
54164	1980	6	140.6
54164	1980	7	141.7
54164	1980	8	162.6
54164	1980	9	50.6
54164	1980	10	52.6
54164	1980	11	8.3
54164	1980	12	16.3
54164	1981	1	1.7
54164	1981	2	4.3
54164	1981	3	42.4
54164	1981	4	20.5
54164	1981	5	106.6
54164	1981	6	84
54164	1981	7	156.4
54164	1981	8	115.8
54164	1981	9	41.4
54164	1981	10	21.8
54164	1981	11	6.8
54164	1981	12	1
54164	1982	1	8.7
54164	1982	2	5.8
54164	1982	3	22.4
54164	1982	4	23.1
54164	1982	5	30.2
54164	1982	6	32.6
54164	1982	7	92
54164	1982	8	133
54164	1982	9	15.5
54164	1982	10	27.9
54164	1982	11	15.7
54164	1982	12	8.2
54164	1983	1	0.7
54164	1983	2	8.8
54164	1983	3	3.5
54164	1983	4	53
54164	1983	5	82.8
54164	1983	6	104.8
54164	1983	7	172
54164	1983	8	119.8
54164	1983	9	86.5
54164	1983	10	6.3
54164	1983	11	5.1
54164	1983	12	1.1
54164	1984	1	0.3
54164	1984	2	4.6
54164	1984	3	7.3
54164	1984	4	41.5
54164	1984	5	66.5
54164	1984	6	127.8
54164	1984	7	201.1
54164	1984	8	159.6
54164	1984	9	40.4
54164	1984	10	42.1
54164	1984	11	1.7
54164	1984	12	2
54164	1985	1	3.9
54164	1985	2	5.2
54164	1985	3	21.5
54164	1985	4	30.1
54164	1985	5	23.6
54164	1985	6	114.4
54164	1985	7	279.1
54164	1985	8	304.6
54164	1985	9	25
54164	1985	10	8.4
54164	1985	11	15.4
54164	1985	12	2.5
54164	1986	1	7.7
54164	1986	2	1.7
54164	1986	3	30.2
54164	1986	4	59.8
54164	1986	5	30.6
54164	1986	6	122.1
54164	1986	7	301.6
54164	1986	8	111.1
54164	1986	9	130.7
54164	1986	10	14.6
54164	1986	11	7
54164	1986	12	8.3
54164	1987	1	6
54164	1987	2	2.4
54164	1987	3	15.3
54164	1987	4	16.6
54164	1987	5	30.3
54164	1987	6	129.2
54164	1987	7	154.4
54164	1987	8	193
54164	1987	9	126.5
54164	1987	10	47.6
54164	1987	11	21.7
54164	1987	12	3
54164	1988	1	4.9
54164	1988	2	2.9
54164	1988	3	11.8
54164	1988	4	37.4
54164	1988	5	44.9
54164	1988	6	102.1
54164	1988	7	122.6
54164	1988	8	173.8
54164	1988	9	81.5
54164	1988	10	14.7
54164	1988	11	9.2
54164	1988	12	2
54164	1989	1	6
54164	1989	2	5.7
54164	1989	3	8.3
54164	1989	4	18.6
54164	1989	5	47.8
54164	1989	6	73.8
54164	1989	7	251.1
54164	1989	8	64.6
54164	1989	9	75.8
54164	1989	10	14.3
54164	1989	11	3.8
54164	1989	12	2.1
54164	1990	1	4.2
54164	1990	2	19.2
54164	1990	3	25.7
54164	1990	4	52.7
54164	1990	5	72.5
54164	1990	6	149.5
54164	1990	7	192.3
54164	1990	8	163.9
54164	1990	9	25.5
54164	1990	10	13.4
54164	1990	11	4.3
54164	1990	12	15.9
54164	1991	1	8
54164	1991	2	1.6
54164	1991	3	31.9
54164	1991	4	49
54164	1991	5	52.2
54164	1991	6	97.3
54164	1991	7	295.7
54164	1991	8	36.8
54164	1991	9	79.2
54164	1991	10	32.6
54164	1991	11	18.2
54164	1991	12	3.1
54164	1992	1	3
54164	1992	2	4.6
54164	1992	3	9.4
54164	1992	4	32.7
54164	1992	5	55.4
54164	1992	6	56.3
54164	1992	7	194.8
54164	1992	8	91.2
54164	1992	9	97.6
54164	1992	10	12.4
54164	1992	11	26.2
54164	1992	12	9.4
54164	1993	1	1.9
54164	1993	2	4.5
54164	1993	3	1.7
54164	1993	4	13.7
54164	1993	5	23.3
54164	1993	6	144.8
54164	1993	7	128
54164	1993	8	222.1
54164	1993	9	31
54164	1993	10	18.2
54164	1993	11	22.3
54164	1993	12	8.5
54164	1994	1	2.7
54164	1994	2	0
54164	1994	3	11.3
54164	1994	4	6.6
54164	1994	5	57.3
54164	1994	6	134.6
54164	1994	7	154.5
54164	1994	8	285.9
54164	1994	9	95.8
54164	1994	10	23.6
54164	1994	11	8.8
54164	1994	12	6
54164	1995	1	2.4
54164	1995	2	0.4
54164	1995	3	11.6
54164	1995	4	35.5
54164	1995	5	67
54164	1995	6	90.4
54164	1995	7	188.5
54164	1995	8	83
54164	1995	9	27.1
54164	1995	10	52.9
54164	1995	11	2.5
54164	1995	12	7.2
54164	1996	1	2.1
54164	1996	2	2.3
54164	1996	3	6.7
54164	1996	4	7.1
54164	1996	5	44.1
54164	1996	6	97.1
54164	1996	7	227.4
54164	1996	8	157.7
54164	1996	9	33.7
54164	1996	10	31.4
54164	1996	11	29
54164	1996	12	3.4
54164	1997	1	17.3
54164	1997	2	7.2
54164	1997	3	5.1
54164	1997	4	9.5
54164	1997	5	79.2
54164	1997	6	50.9
54164	1997	7	101.2
54164	1997	8	274
54164	1997	9	80.5
54164	1997	10	21.7
54164	1997	11	5.3
54164	1997	12	2.2
54164	1998	1	3.9
54164	1998	2	3.2
54164	1998	3	9.8
54164	1998	4	9.7
54164	1998	5	77
54164	1998	6	95.2
54164	1998	7	186.7
54164	1998	8	193.6
54164	1998	9	42.5
54164	1998	10	20.9
54164	1998	11	12
54164	1998	12	8.1
54164	1999	1	0.4
54164	1999	2	2.1
54164	1999	3	40.8
54164	1999	4	51.1
54164	1999	5	30.3
54164	1999	6	113.7
54164	1999	7	169.7
54164	1999	8	113.8
54164	1999	9	20.5
54164	1999	10	10.8
54164	1999	11	22.8
54164	1999	12	5.9
54164	2000	1	21.5
54164	2000	2	1.6
54164	2000	3	7.6
54164	2000	4	31.7
54164	2000	5	81.8
54164	2000	6	38.1
54164	2000	7	23.8
54164	2000	8	181.8
54164	2000	9	25.3
54164	2000	10	23.1
54164	2000	11	20.4
54164	2000	12	14.6
54164	2001	1	8
54164	2001	2	0.7
54164	2001	3	7.9
54164	2001	4	1.3
54164	2001	5	17.1
54164	2001	6	84.4
54164	2001	7	129.9
54164	2001	8	52.2
54164	2001	9	25.8
54164	2001	10	16.8
54164	2001	11	3.5
54164	2001	12	1
54164	2002	1	6.1
54164	2002	2	2
54164	2002	3	7.1
54164	2002	4	67
54164	2002	5	11.9
54164	2002	6	131.3
54164	2002	7	140.1
54164	2002	8	143.5
54164	2002	9	6.3
54164	2002	10	57.1
54164	2002	11	8.6
54164	2002	12	6.1
54164	2003	1	7
54164	2003	2	1.4
54164	2003	3	5.4
54164	2003	4	11.8
54164	2003	5	26.1
54164	2003	6	130.9
54164	2003	7	159.9
54164	2003	8	112
54164	2003	9	20
54164	2003	10	89.3
54164	2003	11	20.7
54164	2003	12	2.7
54164	2004	1	1.2
54164	2004	2	19.5
54164	2004	3	10.6
54164	2004	4	6
54164	2004	5	31.2
54164	2004	6	112.9
54164	2004	7	231.1
54164	2004	8	80.3
54164	2004	9	29.4
54164	2004	10	6
54164	2004	11	35.4
54164	2004	12	18.6
54164	2005	1	8
54164	2005	2	6.1
54164	2005	3	1.3
54164	2005	4	57.6
54164	2005	5	44.4
54164	2005	6	157.1
54164	2005	7	191
54164	2005	8	109.5
54164	2005	9	62.6
54164	2005	10	39.2
54164	2005	11	3.8
54164	2005	12	5.3
54164	2006	1	4.6
54164	2006	2	6.7
54164	2006	3	1.9
54164	2006	4	36
54164	2006	5	45.3
54164	2006	6	182.5
54164	2006	7	110.8
54164	2006	8	177.2
54164	2006	9	44.4
54164	2006	10	41.1
54164	2006	11	16.9
54164	2006	12	1
54164	2007	1	3.8
54164	2007	2	7.9
54164	2007	3	36.6
54164	2007	4	18.9
54164	2007	5	48.2
54164	2007	6	12.1
54164	2007	7	217.8
54164	2007	8	123.4
54164	2007	9	18.5
54164	2007	10	19.6
54164	2007	11	3.2
54164	2007	12	9.6
54164	2008	1	0
54164	2008	2	0.4
54164	2008	3	20.5
54164	2008	4	26.1
54164	2008	5	90.8
54164	2008	6	103.3
54164	2008	7	191.7
54164	2008	8	183.4
54164	2008	9	37.5
54164	2008	10	13
54164	2008	11	12.1
54164	2008	12	7.2
54164	2009	1	6.2
54164	2009	2	11.2
54164	2009	3	8.6
54164	2009	4	48.3
54164	2009	5	31.1
54164	2009	6	69.9
54164	2009	7	149.9
54164	2009	8	77.4
54164	2009	9	19.8
54164	2009	10	25.7
54164	2009	11	13.8
54164	2009	12	13.1
54164	2010	1	5.1
54164	2010	2	16.3
54164	2010	3	25.4
54164	2010	4	51.9
54164	2010	5	89.2
54164	2010	6	30
54164	2010	7	304.9
54164	2010	8	205
54164	2010	9	44.9
54164	2010	10	36.6
54164	2010	11	39.1
54164	2010	12	15.1
54164	2011	1	1.2
54164	2011	2	10.7
54164	2011	3	3.7
54164	2011	4	9.2
54164	2011	5	64.9
54164	2011	6	82.8
54164	2011	7	135.1
54164	2011	8	99.6
54164	2011	9	8.8
54164	2011	10	18.3
54164	2011	11	15
54164	2011	12	1.4
54164	2012	1	0.7
54164	2012	2	9.4
54164	2012	3	20.1
54164	2012	4	51
54164	2012	5	19.5
54164	2012	6	206.7
54164	2012	7	145.8
54164	2012	8	204.3
54164	2012	9	125.2
54164	2012	10	32.2
54164	2012	11	38.1
54164	2012	12	12.2
54164	2013	1	5.9
54164	2013	2	20.4
54164	2013	3	20.2
54164	2013	4	42.3
54164	2013	5	26.5
54164	2013	6	129.2
54164	2013	7	188.1
54164	2013	8	145
54164	2013	9	52.4
54164	2013	10	52.5
54164	2013	11	24.3
54164	2013	12	10.4
54164	2014	1	7.6
54164	2014	2	2.2
54164	2014	3	16.5
54164	2014	4	5.2
54164	2014	5	85.1
54164	2014	6	88.6
54164	2014	7	99.2
54164	2014	8	46.1
54164	2014	9	70
54164	2014	10	23.7
54164	2014	11	7.8
54164	2014	12	10.6
