# Supplementary material for: Spatial and temporal characteristics of drought and its correlation with climate indices in Northeast China
Source: PLoS One. 2021 Nov 18;16(11):e0259774. doi: 10.1371/journal.pone.0259774 (PMC8601439; doi:10.1371/journal.pone.0259774)
Supplement: S1 File — (ZIP) [file pone.0259774.s001.zip › Raw data(Including precipitation and evapotranspiration data of each station)/54165.xlsx]

## Sheet: Monthly evapotranspiration 
stationID	YEAR	MONTH	DATA
54165	1970	1	5.9793
54165	1970	2	16.373
54165	1970	3	40.467
54165	1970	4	102
54165	1970	5	146.33
54165	1970	6	165.75
54165	1970	7	108.61
54165	1970	8	118.72
54165	1970	9	87.299
54165	1970	10	66.755
54165	1970	11	27.121
54165	1970	12	13.257
54165	1971	1	11.914
54165	1971	2	12.921
54165	1971	3	43.914
54165	1971	4	133.34
54165	1971	5	131.8
54165	1971	6	117.16
54165	1971	7	110.74
54165	1971	8	109.69
54165	1971	9	68.511
54165	1971	10	53.98
54165	1971	11	24.017
54165	1971	12	16.025
54165	1972	1	11.056
54165	1972	2	12.469
54165	1972	3	46.748
54165	1972	4	109.45
54165	1972	5	126.62
54165	1972	6	138.37
54165	1972	7	146.1
54165	1972	8	108.72
54165	1972	9	66.891
54165	1972	10	44.298
54165	1972	11	17.873
54165	1972	12	11.284
54165	1973	1	11.18
54165	1973	2	18.046
54165	1973	3	42.629
54165	1973	4	99.072
54165	1973	5	130.73
54165	1973	6	121.62
54165	1973	7	122.38
54165	1973	8	96.454
54165	1973	9	78.68
54165	1973	10	49.446
54165	1973	11	28.304
54165	1973	12	16.312
54165	1974	1	10.253
54165	1974	2	21.735
54165	1974	3	48.133
54165	1974	4	84.556
54165	1974	5	151.81
54165	1974	6	116.98
54165	1974	7	131.65
54165	1974	8	107.55
54165	1974	9	78.197
54165	1974	10	42.814
54165	1974	11	27.251
54165	1974	12	12.782
54165	1975	1	11.938
54165	1975	2	15.56
54165	1975	3	48.599
54165	1975	4	112.4
54165	1975	5	136.02
54165	1975	6	128.23
54165	1975	7	117.08
54165	1975	8	106.62
54165	1975	9	82.698
54165	1975	10	48.275
54165	1975	11	22.908
54165	1975	12	14.129
54165	1976	1	12.179
54165	1976	2	23.401
54165	1976	3	50.675
54165	1976	4	82.157
54165	1976	5	138.99
54165	1976	6	120.98
54165	1976	7	127.57
54165	1976	8	105.53
54165	1976	9	72.492
54165	1976	10	46.524
54165	1976	11	13.069
54165	1976	12	8.3143
54165	1977	1	6.4163
54165	1977	2	15.132
54165	1977	3	52.639
54165	1977	4	98.832
54165	1977	5	155.63
54165	1977	6	127.1
54165	1977	7	133.54
54165	1977	8	112.49
54165	1977	9	95.122
54165	1977	10	58.478
54165	1977	11	19.632
54165	1977	12	7.3715
54165	1978	1	8.4826
54165	1978	2	10.893
54165	1978	3	48.139
54165	1978	4	100.86
54165	1978	5	127.38
54165	1978	6	144.5
54165	1978	7	136.81
54165	1978	8	104.14
54165	1978	9	89.507
54165	1978	10	49.405
54165	1978	11	25.417
54165	1978	12	11.81
54165	1979	1	15.418
54165	1979	2	18.409
54165	1979	3	42.551
54165	1979	4	64.246
54165	1979	5	160.38
54165	1979	6	127.36
54165	1979	7	115.13
54165	1979	8	104.32
54165	1979	9	80.831
54165	1979	10	63.104
54165	1979	11	22.217
54165	1979	12	15.211
54165	1980	1	8.3157
54165	1980	2	16.777
54165	1980	3	52.18
54165	1980	4	76.818
54165	1980	5	140.69
54165	1980	6	143.73
54165	1980	7	113.16
54165	1980	8	101.12
54165	1980	9	79.412
54165	1980	10	37.282
54165	1980	11	20.9
54165	1980	12	8.6864
54165	1981	1	6.1484
54165	1981	2	13.124
54165	1981	3	39.323
54165	1981	4	93.846
54165	1981	5	122.18
54165	1981	6	135.89
54165	1981	7	116.6
54165	1981	8	97.387
54165	1981	9	81.755
54165	1981	10	52.169
54165	1981	11	18.424
54165	1981	12	15.035
54165	1982	1	10.638
54165	1982	2	18.385
54165	1982	3	48.027
54165	1982	4	101.71
54165	1982	5	127.74
54165	1982	6	156.25
54165	1982	7	142.29
54165	1982	8	115.67
54165	1982	9	94.623
54165	1982	10	62.319
54165	1982	11	21.92
54165	1982	12	10.816
54165	1983	1	11.415
54165	1983	2	12.681
54165	1983	3	53.173
54165	1983	4	116.4
54165	1983	5	133.73
54165	1983	6	120.06
54165	1983	7	112.12
54165	1983	8	113.27
54165	1983	9	73.853
54165	1983	10	52.025
54165	1983	11	24.225
54165	1983	12	12.558
54165	1984	1	10.307
54165	1984	2	18.889
54165	1984	3	37.483
54165	1984	4	84.711
54165	1984	5	125
54165	1984	6	130.66
54165	1984	7	123.03
54165	1984	8	100.33
54165	1984	9	73.931
54165	1984	10	42.216
54165	1984	11	32.282
54165	1984	12	12.754
54165	1985	1	8.9819
54165	1985	2	14.414
54165	1985	3	49.733
54165	1985	4	83.235
54165	1985	5	140.48
54165	1985	6	129.26
54165	1985	7	97.238
54165	1985	8	95.035
54165	1985	9	73.986
54165	1985	10	54.596
54165	1985	11	18.138
54165	1985	12	8.7563
54165	1986	1	7.8869
54165	1986	2	12.868
54165	1986	3	38.043
54165	1986	4	81.947
54165	1986	5	128.56
54165	1986	6	120.94
54165	1986	7	103.34
54165	1986	8	99.285
54165	1986	9	67.151
54165	1986	10	43.691
54165	1986	11	22.52
54165	1986	12	9.7336
54165	1987	1	8.299
54165	1987	2	14.798
54165	1987	3	38.58
54165	1987	4	98.096
54165	1987	5	139.91
54165	1987	6	134.59
54165	1987	7	122.32
54165	1987	8	98.489
54165	1987	9	71.113
54165	1987	10	51.506
54165	1987	11	20.374
54165	1987	12	16.824
54165	1988	1	15.116
54165	1988	2	16.518
54165	1988	3	52.76
54165	1988	4	83.644
54165	1988	5	121.42
54165	1988	6	140.14
54165	1988	7	125.5
54165	1988	8	104.44
54165	1988	9	66.559
54165	1988	10	50.075
54165	1988	11	32.354
54165	1988	12	9.7198
54165	1989	1	10.523
54165	1989	2	18.132
54165	1989	3	53.594
54165	1989	4	100.01
54165	1989	5	137.1
54165	1989	6	126.76
54165	1989	7	122.57
54165	1989	8	116.25
54165	1989	9	66.504
54165	1989	10	54.012
54165	1989	11	21.889
54165	1989	12	12.281
54165	1990	1	7.8101
54165	1990	2	16.594
54165	1990	3	52.345
54165	1990	4	86.79
54165	1990	5	109.58
54165	1990	6	124.06
54165	1990	7	114.63
54165	1990	8	106.4
54165	1990	9	75.007
54165	1990	10	56.751
54165	1990	11	25.87
54165	1990	12	13.387
54165	1991	1	7.152
54165	1991	2	15.071
54165	1991	3	37.986
54165	1991	4	90.451
54165	1991	5	121.42
54165	1991	6	125.51
54165	1991	7	111.36
54165	1991	8	115.76
54165	1991	9	74.5
54165	1991	10	45.386
54165	1991	11	25.26
54165	1991	12	11.069
54165	1992	1	11.183
54165	1992	2	22.17
54165	1992	3	50.312
54165	1992	4	89.577
54165	1992	5	109.22
54165	1992	6	115.29
54165	1992	7	132.93
54165	1992	8	105.4
54165	1992	9	69.939
54165	1992	10	42.263
54165	1992	11	20.818
54165	1992	12	7.6738
54165	1993	1	7.876
54165	1993	2	19.233
54165	1993	3	54.368
54165	1993	4	88.78
54165	1993	5	145.31
54165	1993	6	111.03
54165	1993	7	112.33
54165	1993	8	103.8
54165	1993	9	77.51
54165	1993	10	47.957
54165	1993	11	16.736
54165	1993	12	10.719
54165	1994	1	8.0385
54165	1994	2	15.957
54165	1994	3	44.304
54165	1994	4	106.35
54165	1994	5	131.08
54165	1994	6	151.09
54165	1994	7	121.38
54165	1994	8	100.29
54165	1994	9	72.917
54165	1994	10	41.55
54165	1994	11	31.531
54165	1994	12	12.124
54165	1995	1	16.034
54165	1995	2	20.082
54165	1995	3	51.782
54165	1995	4	99.655
54165	1995	5	109.18
54165	1995	6	130.81
54165	1995	7	114.01
54165	1995	8	98.367
54165	1995	9	79.305
54165	1995	10	45.655
54165	1995	11	28.236
54165	1995	12	9.175
54165	1996	1	11.803
54165	1996	2	25.685
54165	1996	3	53.477
54165	1996	4	98.419
54165	1996	5	122.64
54165	1996	6	151.25
54165	1996	7	100.85
54165	1996	8	98.365
54165	1996	9	76.608
54165	1996	10	46.43
54165	1996	11	18.606
54165	1996	12	11.996
54165	1997	1	8.9888
54165	1997	2	16.603
54165	1997	3	52.551
54165	1997	4	92.819
54165	1997	5	119.02
54165	1997	6	151.37
54165	1997	7	146.88
54165	1997	8	105.19
54165	1997	9	77.022
54165	1997	10	49.35
54165	1997	11	22.849
54165	1997	12	14.166
54165	1998	1	9.1735
54165	1998	2	24.14
54165	1998	3	59.989
54165	1998	4	105.94
54165	1998	5	130.29
54165	1998	6	133.25
54165	1998	7	110.26
54165	1998	8	91.834
54165	1998	9	73.906
54165	1998	10	51.007
54165	1998	11	15.653
54165	1998	12	10.932
54165	1999	1	12.857
54165	1999	2	22.827
54165	1999	3	34.216
54165	1999	4	77.088
54165	1999	5	124.39
54165	1999	6	123.13
54165	1999	7	133.8
54165	1999	8	106.82
54165	1999	9	80.566
54165	1999	10	54.159
54165	1999	11	21.178
54165	1999	12	9.9991
54165	2000	1	6.4255
54165	2000	2	12.712
54165	2000	3	48.348
54165	2000	4	78.147
54165	2000	5	117.09
54165	2000	6	139.75
54165	2000	7	140.87
54165	2000	8	101.35
54165	2000	9	75.128
54165	2000	10	52.498
54165	2000	11	22.426
54165	2000	12	7.9166
54165	2001	1	5.9863
54165	2001	2	13.905
54165	2001	3	44.609
54165	2001	4	112.65
54165	2001	5	151.7
54165	2001	6	153.85
54165	2001	7	133.47
54165	2001	8	101.99
54165	2001	9	84.163
54165	2001	10	45.762
54165	2001	11	25.317
54165	2001	12	10.661
54165	2002	1	11.854
54165	2002	2	32.662
54165	2002	3	73.485
54165	2002	4	89.782
54165	2002	5	157.35
54165	2002	6	136.13
54165	2002	7	131.2
54165	2002	8	98.56
54165	2002	9	84.57
54165	2002	10	41.842
54165	2002	11	18.922
54165	2002	12	10.71
54165	2003	1	9.4698
54165	2003	2	21.984
54165	2003	3	47.642
54165	2003	4	114.33
54165	2003	5	145.41
54165	2003	6	122.93
54165	2003	7	114.74
54165	2003	8	107.5
54165	2003	9	80.52
54165	2003	10	49.577
54165	2003	11	23.082
54165	2003	12	12.096
54165	2004	1	10.564
54165	2004	2	22.217
54165	2004	3	57.287
54165	2004	4	107.4
54165	2004	5	151.86
54165	2004	6	161.6
54165	2004	7	102.96
54165	2004	8	109.82
54165	2004	9	83.852
54165	2004	10	65.219
54165	2004	11	20.456
54165	2004	12	8.5323
54165	2005	1	9.6118
54165	2005	2	12.006
54165	2005	3	52.903
54165	2005	4	99.022
54165	2005	5	135.66
54165	2005	6	114.97
54165	2005	7	103.34
54165	2005	8	90.916
54165	2005	9	79.739
54165	2005	10	66.607
54165	2005	11	34.2
54165	2005	12	8.5765
54165	2006	1	8.8092
54165	2006	2	24.117
54165	2006	3	56.641
54165	2006	4	79.244
54165	2006	5	135.47
54165	2006	6	118.25
54165	2006	7	128.16
54165	2006	8	98.848
54165	2006	9	79.964
54165	2006	10	55.499
54165	2006	11	29.043
54165	2006	12	14.925
54165	2007	1	12.443
54165	2007	2	29.994
54165	2007	3	45.502
54165	2007	4	97.515
54165	2007	5	138.31
54165	2007	6	186.98
54165	2007	7	125.86
54165	2007	8	118.25
54165	2007	9	79.302
54165	2007	10	58.617
54165	2007	11	28.782
54165	2007	12	11.252
54165	2008	1	9.325
54165	2008	2	23.6
54165	2008	3	61.071
54165	2008	4	124.52
54165	2008	5	120.77
54165	2008	6	128.15
54165	2008	7	115.15
54165	2008	8	107.29
54165	2008	9	84.536
54165	2008	10	54.011
54165	2008	11	23.31
54165	2008	12	18.331
54165	2009	1	10.688
54165	2009	2	20.912
54165	2009	3	45.873
54165	2009	4	95.581
54165	2009	5	158.68
54165	2009	6	120.32
54165	2009	7	119.87
54165	2009	8	118.43
54165	2009	9	83.221
54165	2009	10	53.454
54165	2009	11	24.091
54165	2009	12	7.1705
54165	2010	1	11.19
54165	2010	2	14.26
54165	2010	3	31.561
54165	2010	4	66.843
54165	2010	5	116.78
54165	2010	6	161.77
54165	2010	7	109.96
54165	2010	8	100.11
54165	2010	9	78.786
54165	2010	10	44.314
54165	2010	11	20.572
54165	2010	12	8.8041
54165	2011	1	6.3769
54165	2011	2	16.483
54165	2011	3	46.222
54165	2011	4	95.557
54165	2011	5	125
54165	2011	6	131.28
54165	2011	7	131.36
54165	2011	8	107.01
54165	2011	9	82.508
54165	2011	10	57.041
54165	2011	11	18.676
54165	2011	12	8.6701
54165	2012	1	6.9982
54165	2012	2	19.974
54165	2012	3	38.714
54165	2012	4	101.95
54165	2012	5	143.84
54165	2012	6	119.99
54165	2012	7	121.48
54165	2012	8	109.48
54165	2012	9	74.766
54165	2012	10	50.154
54165	2012	11	13.887
54165	2012	12	6.9222
54165	2013	1	7.521
54165	2013	2	14.104
54165	2013	3	39.079
54165	2013	4	67.61
54165	2013	5	155.68
54165	2013	6	136.42
54165	2013	7	120.47
54165	2013	8	106.84
54165	2013	9	84.564
54165	2013	10	45.489
54165	2013	11	25.418
54165	2013	12	9.8849
54165	2014	1	14.029
54165	2014	2	17.276
54165	2014	3	50.636
54165	2014	4	106.65
54165	2014	5	112.51
54165	2014	6	134.28
54165	2014	7	132.61
54165	2014	8	115.61
54165	2014	9	81.173
54165	2014	10	59.129
54165	2014	11	34.153
54165	2014	12	9.853

## Sheet: Monthly precipitation 
stationID	YEAR	MONTH	DATA
54165	1970	1	4.3
54165	1970	2	2.9
54165	1970	3	2.8
54165	1970	4	24.3
54165	1970	5	74.2
54165	1970	6	49.2
54165	1970	7	222.3
54165	1970	8	28.5
54165	1970	9	77.6
54165	1970	10	64.3
54165	1970	11	17.8
54165	1970	12	7.8
54165	1971	1	3
54165	1971	2	14.8
54165	1971	3	3.6
54165	1971	4	19.3
54165	1971	5	98.4
54165	1971	6	130
54165	1971	7	237.4
54165	1971	8	61.8
54165	1971	9	105.2
54165	1971	10	47.8
54165	1971	11	6
54165	1971	12	4.8
54165	1972	1	5.1
54165	1972	2	7.8
54165	1972	3	6.1
54165	1972	4	1.9
54165	1972	5	54
54165	1972	6	120.5
54165	1972	7	44.6
54165	1972	8	152.5
54165	1972	9	32.5
54165	1972	10	125.1
54165	1972	11	14.1
54165	1972	12	0.9
54165	1973	1	2.4
54165	1973	2	5.9
54165	1973	3	18.3
54165	1973	4	24
54165	1973	5	73.3
54165	1973	6	85.5
54165	1973	7	247.5
54165	1973	8	198.4
54165	1973	9	40.5
54165	1973	10	21.7
54165	1973	11	5.7
54165	1973	12	1.1
54165	1974	1	0.7
54165	1974	2	2.6
54165	1974	3	3.7
54165	1974	4	31.5
54165	1974	5	38.7
54165	1974	6	108.7
54165	1974	7	139.8
54165	1974	8	169.1
54165	1974	9	55.6
54165	1974	10	78.5
54165	1974	11	3.8
54165	1974	12	0.6
54165	1975	1	4.5
54165	1975	2	7.7
54165	1975	3	6.9
54165	1975	4	15.2
54165	1975	5	44.8
54165	1975	6	93.7
54165	1975	7	195.2
54165	1975	8	89.8
54165	1975	9	34.3
54165	1975	10	21.6
54165	1975	11	5
54165	1975	12	0.9
54165	1976	1	6.3
54165	1976	2	3.8
54165	1976	3	12.7
54165	1976	4	29.2
54165	1976	5	73
54165	1976	6	132.7
54165	1976	7	166.2
54165	1976	8	72.7
54165	1976	9	55.4
54165	1976	10	43.5
54165	1976	11	22.2
54165	1976	12	2.2
54165	1977	1	1.8
54165	1977	2	0.4
54165	1977	3	4.2
54165	1977	4	31.3
54165	1977	5	39.4
54165	1977	6	134.6
54165	1977	7	171.6
54165	1977	8	45.1
54165	1977	9	24.2
54165	1977	10	69.6
54165	1977	11	16.5
54165	1977	12	19.2
54165	1978	1	3.1
54165	1978	2	1.4
54165	1978	3	4.7
54165	1978	4	58.2
54165	1978	5	48.2
54165	1978	6	100.1
54165	1978	7	180.5
54165	1978	8	177
54165	1978	9	23.7
54165	1978	10	28.6
54165	1978	11	4
54165	1978	12	14.3
54165	1979	1	1.5
54165	1979	2	13.9
54165	1979	3	5.3
54165	1979	4	43.9
54165	1979	5	25.7
54165	1979	6	219.9
54165	1979	7	193.6
54165	1979	8	70.2
54165	1979	9	80.6
54165	1979	10	9.3
54165	1979	11	12.4
54165	1979	12	18.9
54165	1980	1	8
54165	1980	2	8
54165	1980	3	2.9
54165	1980	4	48.5
54165	1980	5	84.2
54165	1980	6	123.7
54165	1980	7	184.7
54165	1980	8	99.5
54165	1980	9	39.3
54165	1980	10	78
54165	1980	11	6.3
54165	1980	12	13.5
54165	1981	1	0.3
54165	1981	2	2.6
54165	1981	3	38.4
54165	1981	4	25.8
54165	1981	5	76.3
54165	1981	6	122.6
54165	1981	7	137.5
54165	1981	8	127.1
54165	1981	9	37.4
54165	1981	10	32.8
54165	1981	11	9.6
54165	1981	12	0.7
54165	1982	1	9.3
54165	1982	2	6.2
54165	1982	3	24.7
54165	1982	4	22.7
54165	1982	5	22.1
54165	1982	6	54.9
54165	1982	7	81
54165	1982	8	118.5
54165	1982	9	15.4
54165	1982	10	32.4
54165	1982	11	18.7
54165	1982	12	9.1
54165	1983	1	1.2
54165	1983	2	11.6
54165	1983	3	2.1
54165	1983	4	49.7
54165	1983	5	99.5
54165	1983	6	97.3
54165	1983	7	233
54165	1983	8	119.2
54165	1983	9	39.8
54165	1983	10	5.3
54165	1983	11	7
54165	1983	12	0.5
54165	1984	1	0.4
54165	1984	2	2.9
54165	1984	3	3.9
54165	1984	4	38.6
54165	1984	5	79.5
54165	1984	6	81.9
54165	1984	7	188.2
54165	1984	8	136.4
54165	1984	9	42
54165	1984	10	43.2
54165	1984	11	2
54165	1984	12	2
54165	1985	1	2.3
54165	1985	2	5.8
54165	1985	3	23.5
54165	1985	4	28.6
54165	1985	5	14.6
54165	1985	6	78.3
54165	1985	7	320.8
54165	1985	8	326.2
54165	1985	9	17.7
54165	1985	10	8.5
54165	1985	11	17.7
54165	1985	12	3.8
54165	1986	1	10
54165	1986	2	2.5
54165	1986	3	40
54165	1986	4	53.1
54165	1986	5	31.5
54165	1986	6	150.3
54165	1986	7	226.6
54165	1986	8	118.1
54165	1986	9	111.3
54165	1986	10	13.2
54165	1986	11	8
54165	1986	12	7.7
54165	1987	1	4.4
54165	1987	2	3.7
54165	1987	3	15.6
54165	1987	4	9.8
54165	1987	5	33.9
54165	1987	6	93.5
54165	1987	7	99.9
54165	1987	8	129.1
54165	1987	9	120
54165	1987	10	31.6
54165	1987	11	23.7
54165	1987	12	4.2
54165	1988	1	5.3
54165	1988	2	3.4
54165	1988	3	8
54165	1988	4	28.5
54165	1988	5	35.2
54165	1988	6	78.9
54165	1988	7	191.7
54165	1988	8	128.5
54165	1988	9	65.2
54165	1988	10	14
54165	1988	11	10.1
54165	1988	12	2.5
54165	1989	1	5
54165	1989	2	7.9
54165	1989	3	8.4
54165	1989	4	16.9
54165	1989	5	50
54165	1989	6	65
54165	1989	7	239.3
54165	1989	8	43.4
54165	1989	9	70.3
54165	1989	10	18.8
54165	1989	11	4.3
54165	1989	12	2.6
54165	1990	1	3.5
54165	1990	2	17.4
54165	1990	3	20.3
54165	1990	4	43.7
54165	1990	5	64.8
54165	1990	6	111.6
54165	1990	7	231.5
54165	1990	8	177.3
54165	1990	9	30.7
54165	1990	10	12.8
54165	1990	11	7.1
54165	1990	12	18.2
54165	1991	1	4.5
54165	1991	2	0.7
54165	1991	3	28
54165	1991	4	51
54165	1991	5	35.6
54165	1991	6	90.8
54165	1991	7	485.6
54165	1991	8	46.6
54165	1991	9	71.4
54165	1991	10	34
54165	1991	11	20.6
54165	1991	12	3.1
54165	1992	1	2.5
54165	1992	2	5.5
54165	1992	3	9.6
54165	1992	4	25.4
54165	1992	5	78.2
54165	1992	6	71.3
54165	1992	7	193.4
54165	1992	8	63.3
54165	1992	9	63.8
54165	1992	10	13
54165	1992	11	24.3
54165	1992	12	9.4
54165	1993	1	1.2
54165	1993	2	4.3
54165	1993	3	1.5
54165	1993	4	15.1
54165	1993	5	22.2
54165	1993	6	102.9
54165	1993	7	178.8
54165	1993	8	200.2
54165	1993	9	36.8
54165	1993	10	18.5
54165	1993	11	24.7
54165	1993	12	12
54165	1994	1	4.6
54165	1994	2	0.3
54165	1994	3	10.4
54165	1994	4	15.9
54165	1994	5	57.5
54165	1994	6	145.3
54165	1994	7	166.4
54165	1994	8	248.4
54165	1994	9	83.5
54165	1994	10	38
54165	1994	11	7.9
54165	1994	12	6.3
54165	1995	1	4.1
54165	1995	2	1.3
54165	1995	3	8.9
54165	1995	4	25
54165	1995	5	82.3
54165	1995	6	27.2
54165	1995	7	140.5
54165	1995	8	82.4
54165	1995	9	30.1
54165	1995	10	30.4
54165	1995	11	2.1
54165	1995	12	9.7
54165	1996	1	2.4
54165	1996	2	2.4
54165	1996	3	9
54165	1996	4	14.5
54165	1996	5	43.5
54165	1996	6	88.1
54165	1996	7	277
54165	1996	8	140.5
54165	1996	9	39.7
54165	1996	10	38.1
54165	1996	11	26.9
54165	1996	12	3.3
54165	1997	1	11.4
54165	1997	2	6.9
54165	1997	3	5.1
54165	1997	4	5.5
54165	1997	5	71.9
54165	1997	6	25.3
54165	1997	7	123.4
54165	1997	8	190.8
54165	1997	9	72.9
54165	1997	10	24
54165	1997	11	6.5
54165	1997	12	3.4
54165	1998	1	4.9
54165	1998	2	2.1
54165	1998	3	11.4
54165	1998	4	12.6
54165	1998	5	85.8
54165	1998	6	118.3
54165	1998	7	141.3
54165	1998	8	224.5
54165	1998	9	57.3
54165	1998	10	19.8
54165	1998	11	17.8
54165	1998	12	8.3
54165	1999	1	0.9
54165	1999	2	3.3
54165	1999	3	38.9
54165	1999	4	50.1
54165	1999	5	31.9
54165	1999	6	100.2
54165	1999	7	93.8
54165	1999	8	83.2
54165	1999	9	34.2
54165	1999	10	13.2
54165	1999	11	20
54165	1999	12	5
54165	2000	1	27.5
54165	2000	2	4.3
54165	2000	3	9.5
54165	2000	4	27.8
54165	2000	5	96.3
54165	2000	6	32.9
54165	2000	7	47.8
54165	2000	8	164.7
54165	2000	9	12.7
54165	2000	10	15.3
54165	2000	11	21
54165	2000	12	15.9
54165	2001	1	8.8
54165	2001	2	2.4
54165	2001	3	10.1
54165	2001	4	1.3
54165	2001	5	24.9
54165	2001	6	68
54165	2001	7	175
54165	2001	8	47.8
54165	2001	9	24.8
54165	2001	10	26
54165	2001	11	3.6
54165	2001	12	1.5
54165	2002	1	4.8
54165	2002	2	1.8
54165	2002	3	9.7
54165	2002	4	70.7
54165	2002	5	12.3
54165	2002	6	129.2
54165	2002	7	67.1
54165	2002	8	143.5
54165	2002	9	8.6
54165	2002	10	68.9
54165	2002	11	7.1
54165	2002	12	2.1
54165	2003	1	6.6
54165	2003	2	0.6
54165	2003	3	4.8
54165	2003	4	8.5
54165	2003	5	26.4
54165	2003	6	135.1
54165	2003	7	152.8
54165	2003	8	129.2
54165	2003	9	18.6
54165	2003	10	82.9
54165	2003	11	20.7
54165	2003	12	3.1
54165	2004	1	2.4
54165	2004	2	15
54165	2004	3	10.8
54165	2004	4	4.1
54165	2004	5	44.3
54165	2004	6	39.8
54165	2004	7	194.1
54165	2004	8	86.5
54165	2004	9	42.5
54165	2004	10	7.1
54165	2004	11	29.9
54165	2004	12	23.9
54165	2005	1	6.5
54165	2005	2	5.2
54165	2005	3	1.6
54165	2005	4	67.9
54165	2005	5	33.5
54165	2005	6	198.9
54165	2005	7	127.9
54165	2005	8	176.2
54165	2005	9	102.6
54165	2005	10	38.8
54165	2005	11	3.5
54165	2005	12	7.2
54165	2006	1	4.3
54165	2006	2	6.3
54165	2006	3	4.8
54165	2006	4	31.4
54165	2006	5	42.7
54165	2006	6	145.6
54165	2006	7	105.2
54165	2006	8	179.7
54165	2006	9	40.3
54165	2006	10	22.8
54165	2006	11	15.9
54165	2006	12	0.6
54165	2007	1	3.9
54165	2007	2	3
54165	2007	3	26.9
54165	2007	4	16.3
54165	2007	5	48
54165	2007	6	17
54165	2007	7	156.4
54165	2007	8	158.6
54165	2007	9	37
54165	2007	10	24.2
54165	2007	11	4.3
54165	2007	12	13.7
54165	2008	1	0
54165	2008	2	0.2
54165	2008	3	19.8
54165	2008	4	24.5
54165	2008	5	96.3
54165	2008	6	202.6
54165	2008	7	187.5
54165	2008	8	145.5
54165	2008	9	27.8
54165	2008	10	16.9
54165	2008	11	12.3
54165	2008	12	5.5
54165	2009	1	6
54165	2009	2	11.7
54165	2009	3	5.6
54165	2009	4	39.4
54165	2009	5	31.1
54165	2009	6	130.7
54165	2009	7	89.4
54165	2009	8	81.3
54165	2009	9	18
54165	2009	10	23.7
54165	2009	11	14.3
54165	2009	12	15.1
54165	2010	1	7.1
54165	2010	2	16.5
54165	2010	3	30.3
54165	2010	4	50
54165	2010	5	104.6
54165	2010	6	17.6
54165	2010	7	471
54165	2010	8	172.1
54165	2010	9	24
54165	2010	10	40.3
54165	2010	11	45.6
54165	2010	12	21.1
54165	2011	1	2.2
54165	2011	2	8.2
54165	2011	3	3.5
54165	2011	4	11.9
54165	2011	5	74.3
54165	2011	6	72.3
54165	2011	7	122.9
54165	2011	8	88.2
54165	2011	9	12.5
54165	2011	10	20.4
54165	2011	11	17.4
54165	2011	12	2
54165	2012	1	0.7
54165	2012	2	13.3
54165	2012	3	24.9
54165	2012	4	50.5
54165	2012	5	18.9
54165	2012	6	221.1
54165	2012	7	142.7
54165	2012	8	162.9
54165	2012	9	121.8
54165	2012	10	28.9
54165	2012	11	37.1
54165	2012	12	14.7
54165	2013	1	6.6
54165	2013	2	21.1
54165	2013	3	19.1
54165	2013	4	48.7
54165	2013	5	38.8
54165	2013	6	159.1
54165	2013	7	288.3
54165	2013	8	139.4
54165	2013	9	58.7
54165	2013	10	47.7
54165	2013	11	40.5
54165	2013	12	9
54165	2014	1	8.2
54165	2014	2	2.8
54165	2014	3	20.2
54165	2014	4	5.7
54165	2014	5	96.6
54165	2014	6	80
54165	2014	7	105.1
54165	2014	8	32.6
54165	2014	9	44.9
54165	2014	10	21.1
54165	2014	11	9.7
54165	2014	12	14.8
