# Supplementary material for: Spatial and temporal characteristics of drought and its correlation with climate indices in Northeast China
Source: PLoS One. 2021 Nov 18;16(11):e0259774. doi: 10.1371/journal.pone.0259774 (PMC8601439; doi:10.1371/journal.pone.0259774)
Supplement: S1 File — (ZIP) [file pone.0259774.s001.zip › Raw data(Including precipitation and evapotranspiration data of each station)/54169.xlsx]

## Sheet: Monthly evapotranspiration 
stationID	YEAR	MONTH	DATA
54169	1970	1	5.695
54169	1970	2	16.061
54169	1970	3	35.934
54169	1970	4	90.607
54169	1970	5	129.97
54169	1970	6	148.47
54169	1970	7	110.5
54169	1970	8	114.45
54169	1970	9	77.89
54169	1970	10	56.33
54169	1970	11	26.528
54169	1970	12	10.584
54169	1971	1	10.622
54169	1971	2	11.814
54169	1971	3	42.235
54169	1971	4	115.15
54169	1971	5	130.97
54169	1971	6	113.71
54169	1971	7	112.04
54169	1971	8	102.29
54169	1971	9	64.562
54169	1971	10	49.459
54169	1971	11	23.598
54169	1971	12	14.747
54169	1972	1	9.2401
54169	1972	2	10.958
54169	1972	3	43.19
54169	1972	4	94.943
54169	1972	5	119.79
54169	1972	6	131.15
54169	1972	7	133.26
54169	1972	8	94.923
54169	1972	9	64.53
54169	1972	10	44.035
54169	1972	11	16.345
54169	1972	12	11.008
54169	1973	1	9.7541
54169	1973	2	16.864
54169	1973	3	39.474
54169	1973	4	88.908
54169	1973	5	121.62
54169	1973	6	115.03
54169	1973	7	123.42
54169	1973	8	104.83
54169	1973	9	75.61
54169	1973	10	45.089
54169	1973	11	25.349
54169	1973	12	13.536
54169	1974	1	8.4681
54169	1974	2	19.693
54169	1974	3	42.136
54169	1974	4	78.175
54169	1974	5	143.33
54169	1974	6	107
54169	1974	7	131.02
54169	1974	8	104.79
54169	1974	9	75.883
54169	1974	10	41.839
54169	1974	11	24.872
54169	1974	12	9.6212
54169	1975	1	10.272
54169	1975	2	12.622
54169	1975	3	42.218
54169	1975	4	101.32
54169	1975	5	122.94
54169	1975	6	124.12
54169	1975	7	121.07
54169	1975	8	109.21
54169	1975	9	77.134
54169	1975	10	44.937
54169	1975	11	21.003
54169	1975	12	8.4496
54169	1976	1	9.1365
54169	1976	2	20.24
54169	1976	3	42.455
54169	1976	4	74.131
54169	1976	5	129.07
54169	1976	6	115.78
54169	1976	7	125.59
54169	1976	8	105.93
54169	1976	9	70.044
54169	1976	10	44.295
54169	1976	11	11.914
54169	1976	12	6.9445
54169	1977	1	4.0969
54169	1977	2	12.928
54169	1977	3	46.392
54169	1977	4	90.157
54169	1977	5	138.8
54169	1977	6	122.47
54169	1977	7	132.84
54169	1977	8	110.51
54169	1977	9	80.242
54169	1977	10	53.387
54169	1977	11	17.245
54169	1977	12	8.0136
54169	1978	1	7.3588
54169	1978	2	10.194
54169	1978	3	45.236
54169	1978	4	91.101
54169	1978	5	120.67
54169	1978	6	140.27
54169	1978	7	135.33
54169	1978	8	104.32
54169	1978	9	82.153
54169	1978	10	43.432
54169	1978	11	18.006
54169	1978	12	10.133
54169	1979	1	12.968
54169	1979	2	17.686
54169	1979	3	41.658
54169	1979	4	60.972
54169	1979	5	144.17
54169	1979	6	123.6
54169	1979	7	110.15
54169	1979	8	100.68
54169	1979	9	73.946
54169	1979	10	54.504
54169	1979	11	18.043
54169	1979	12	11.746
54169	1980	1	8.1373
54169	1980	2	14.575
54169	1980	3	50.733
54169	1980	4	71.411
54169	1980	5	122.6
54169	1980	6	129.39
54169	1980	7	111.11
54169	1980	8	98.26
54169	1980	9	71.656
54169	1980	10	36.185
54169	1980	11	22.406
54169	1980	12	7.6258
54169	1981	1	5.2918
54169	1981	2	14.072
54169	1981	3	41.724
54169	1981	4	96.646
54169	1981	5	117.66
54169	1981	6	114.83
54169	1981	7	95.213
54169	1981	8	91.287
54169	1981	9	79.2
54169	1981	10	58.564
54169	1981	11	21.064
54169	1981	12	16.486
54169	1982	1	11.719
54169	1982	2	18.822
54169	1982	3	55.961
54169	1982	4	111.09
54169	1982	5	131.5
54169	1982	6	153.89
54169	1982	7	143.38
54169	1982	8	115.06
54169	1982	9	89.485
54169	1982	10	64.086
54169	1982	11	26.409
54169	1982	12	10.848
54169	1983	1	11.23
54169	1983	2	12.761
54169	1983	3	53.343
54169	1983	4	123.01
54169	1983	5	132.05
54169	1983	6	115.96
54169	1983	7	102.61
54169	1983	8	108.26
54169	1983	9	74.002
54169	1983	10	52.847
54169	1983	11	22.316
54169	1983	12	11.802
54169	1984	1	8.2545
54169	1984	2	17.174
54169	1984	3	35.283
54169	1984	4	84.591
54169	1984	5	128.48
54169	1984	6	131.38
54169	1984	7	121.87
54169	1984	8	100.63
54169	1984	9	76.121
54169	1984	10	47.299
54169	1984	11	35.484
54169	1984	12	12.022
54169	1985	1	8.3659
54169	1985	2	13.554
54169	1985	3	46.414
54169	1985	4	82.867
54169	1985	5	138.48
54169	1985	6	132.63
54169	1985	7	96.582
54169	1985	8	99.531
54169	1985	9	74.705
54169	1985	10	61.81
54169	1985	11	19.068
54169	1985	12	8.2304
54169	1986	1	7.9799
54169	1986	2	12.183
54169	1986	3	39.412
54169	1986	4	87.908
54169	1986	5	124.06
54169	1986	6	119.95
54169	1986	7	107.55
54169	1986	8	102.25
54169	1986	9	69.768
54169	1986	10	50.971
54169	1986	11	26.618
54169	1986	12	9.9485
54169	1987	1	8.6134
54169	1987	2	14.448
54169	1987	3	37.568
54169	1987	4	103.74
54169	1987	5	150.86
54169	1987	6	134.69
54169	1987	7	119.46
54169	1987	8	92.599
54169	1987	9	70.408
54169	1987	10	59.633
54169	1987	11	22.246
54169	1987	12	17.258
54169	1988	1	14.122
54169	1988	2	15.243
54169	1988	3	53.486
54169	1988	4	88.251
54169	1988	5	127.16
54169	1988	6	143.18
54169	1988	7	128.98
54169	1988	8	104.46
54169	1988	9	66.115
54169	1988	10	49.357
54169	1988	11	34.683
54169	1988	12	10.251
54169	1989	1	10.58
54169	1989	2	17.671
54169	1989	3	55.206
54169	1989	4	103.46
54169	1989	5	142.13
54169	1989	6	132.7
54169	1989	7	121.15
54169	1989	8	111.26
54169	1989	9	66.885
54169	1989	10	61.47
54169	1989	11	24.725
54169	1989	12	12.187
54169	1990	1	7.7309
54169	1990	2	17.366
54169	1990	3	52.3
54169	1990	4	88.754
54169	1990	5	102.89
54169	1990	6	110.87
54169	1990	7	108.76
54169	1990	8	96.921
54169	1990	9	70.559
54169	1990	10	62.918
54169	1990	11	29.776
54169	1990	12	14.023
54169	1991	1	6.9796
54169	1991	2	14.22
54169	1991	3	36.986
54169	1991	4	97.05
54169	1991	5	121.58
54169	1991	6	126.73
54169	1991	7	109.09
54169	1991	8	117.24
54169	1991	9	79.629
54169	1991	10	51.744
54169	1991	11	29.953
54169	1991	12	14.055
54169	1992	1	12.116
54169	1992	2	24.012
54169	1992	3	51.555
54169	1992	4	94.162
54169	1992	5	111.64
54169	1992	6	122.82
54169	1992	7	138.08
54169	1992	8	103.78
54169	1992	9	68.629
54169	1992	10	43.04
54169	1992	11	23.051
54169	1992	12	6.981
54169	1993	1	7.5538
54169	1993	2	16.429
54169	1993	3	47.293
54169	1993	4	89.752
54169	1993	5	142.23
54169	1993	6	103.64
54169	1993	7	119.51
54169	1993	8	101.33
54169	1993	9	75.28
54169	1993	10	51.011
54169	1993	11	17.156
54169	1993	12	10.788
54169	1994	1	8.1091
54169	1994	2	14.534
54169	1994	3	43.417
54169	1994	4	108.3
54169	1994	5	130.61
54169	1994	6	139.71
54169	1994	7	126.75
54169	1994	8	102.7
54169	1994	9	69.552
54169	1994	10	43.391
54169	1994	11	33.404
54169	1994	12	9.7268
54169	1995	1	14.119
54169	1995	2	17.36
54169	1995	3	53.619
54169	1995	4	99.595
54169	1995	5	111.37
54169	1995	6	121.74
54169	1995	7	109.14
54169	1995	8	89.37
54169	1995	9	79.658
54169	1995	10	46.552
54169	1995	11	28.359
54169	1995	12	7.8715
54169	1996	1	9.7778
54169	1996	2	24.261
54169	1996	3	53.413
54169	1996	4	97.853
54169	1996	5	120.54
54169	1996	6	148.74
54169	1996	7	99.477
54169	1996	8	94.321
54169	1996	9	77.258
54169	1996	10	51.5
54169	1996	11	20.517
54169	1996	12	12.997
54169	1997	1	8.6865
54169	1997	2	17.116
54169	1997	3	52.71
54169	1997	4	93.614
54169	1997	5	117.45
54169	1997	6	141.55
54169	1997	7	143.57
54169	1997	8	107.31
54169	1997	9	74.523
54169	1997	10	50.359
54169	1997	11	22.131
54169	1997	12	12.984
54169	1998	1	7.7422
54169	1998	2	23.631
54169	1998	3	58.729
54169	1998	4	104.29
54169	1998	5	127.17
54169	1998	6	120.67
54169	1998	7	109.74
54169	1998	8	84.232
54169	1998	9	71.69
54169	1998	10	50.187
54169	1998	11	20.093
54169	1998	12	12.231
54169	1999	1	11.03
54169	1999	2	23.655
54169	1999	3	38.125
54169	1999	4	86.208
54169	1999	5	130.11
54169	1999	6	130.76
54169	1999	7	134.45
54169	1999	8	97.02
54169	1999	9	83.263
54169	1999	10	71.673
54169	1999	11	22.583
54169	1999	12	11.726
54169	2000	1	6.6253
54169	2000	2	11.918
54169	2000	3	50.718
54169	2000	4	82.524
54169	2000	5	124.17
54169	2000	6	140.86
54169	2000	7	117.48
54169	2000	8	97.366
54169	2000	9	73.6
54169	2000	10	53.307
54169	2000	11	19.092
54169	2000	12	8.8803
54169	2001	1	5.283
54169	2001	2	12.324
54169	2001	3	41.905
54169	2001	4	119.9
54169	2001	5	157.47
54169	2001	6	154.56
54169	2001	7	122.56
54169	2001	8	95.829
54169	2001	9	83.283
54169	2001	10	51.127
54169	2001	11	26.929
54169	2001	12	9.849
54169	2002	1	10.231
54169	2002	2	27.884
54169	2002	3	65.04
54169	2002	4	94.602
54169	2002	5	143.49
54169	2002	6	121.7
54169	2002	7	124.2
54169	2002	8	97.491
54169	2002	9	80.956
54169	2002	10	37.443
54169	2002	11	15.339
54169	2002	12	9.1932
54169	2003	1	7.9212
54169	2003	2	19.12
54169	2003	3	42.308
54169	2003	4	101.14
54169	2003	5	125.51
54169	2003	6	112.83
54169	2003	7	113.87
54169	2003	8	111.59
54169	2003	9	81.519
54169	2003	10	44.412
54169	2003	11	22.417
54169	2003	12	8.7278
54169	2004	1	8.041
54169	2004	2	18.616
54169	2004	3	56.188
54169	2004	4	104.24
54169	2004	5	132.28
54169	2004	6	145.45
54169	2004	7	97.358
54169	2004	8	106.87
54169	2004	9	78.327
54169	2004	10	54.746
54169	2004	11	21.57
54169	2004	12	9.7734
54169	2005	1	8.2499
54169	2005	2	10.693
54169	2005	3	46.176
54169	2005	4	91.987
54169	2005	5	118.07
54169	2005	6	104.24
54169	2005	7	93.317
54169	2005	8	89.574
54169	2005	9	73.124
54169	2005	10	59.805
54169	2005	11	30.809
54169	2005	12	6.8203
54169	2006	1	7.8831
54169	2006	2	19.701
54169	2006	3	48.371
54169	2006	4	79.398
54169	2006	5	125.08
54169	2006	6	111.51
54169	2006	7	111.24
54169	2006	8	101.49
54169	2006	9	70.525
54169	2006	10	47.297
54169	2006	11	26.079
54169	2006	12	12.024
54169	2007	1	8.7609
54169	2007	2	26.048
54169	2007	3	39.767
54169	2007	4	86.192
54169	2007	5	122.99
54169	2007	6	160.78
54169	2007	7	117.32
54169	2007	8	105.64
54169	2007	9	70.064
54169	2007	10	47.58
54169	2007	11	23.962
54169	2007	12	9.3648
54169	2008	1	6.7465
54169	2008	2	20.447
54169	2008	3	54.098
54169	2008	4	108.18
54169	2008	5	99.194
54169	2008	6	118.72
54169	2008	7	105.06
54169	2008	8	102.65
54169	2008	9	76.958
54169	2008	10	51.838
54169	2008	11	24.99
54169	2008	12	18.227
54169	2009	1	10.301
54169	2009	2	18.047
54169	2009	3	43.418
54169	2009	4	87.274
54169	2009	5	145.42
54169	2009	6	114.27
54169	2009	7	118.52
54169	2009	8	112.9
54169	2009	9	78.471
54169	2009	10	52.992
54169	2009	11	24.251
54169	2009	12	7.6747
54169	2010	1	11.429
54169	2010	2	14.486
54169	2010	3	32.016
54169	2010	4	63.332
54169	2010	5	113.04
54169	2010	6	146.18
54169	2010	7	109.4
54169	2010	8	96.406
54169	2010	9	67.946
54169	2010	10	42.124
54169	2010	11	22.407
54169	2010	12	10.149
54169	2011	1	6.0533
54169	2011	2	16.88
54169	2011	3	45.664
54169	2011	4	91.895
54169	2011	5	115.44
54169	2011	6	126.62
54169	2011	7	129.35
54169	2011	8	107.61
54169	2011	9	80.474
54169	2011	10	51.329
54169	2011	11	18.983
54169	2011	12	8.2293
54169	2012	1	6.001
54169	2012	2	17.506
54169	2012	3	42.123
54169	2012	4	104.9
54169	2012	5	141.17
54169	2012	6	115.97
54169	2012	7	119.46
54169	2012	8	102.97
54169	2012	9	68.099
54169	2012	10	46.974
54169	2012	11	14.799
54169	2012	12	6.5418
54169	2013	1	7.7474
54169	2013	2	14.093
54169	2013	3	38.725
54169	2013	4	64.736
54169	2013	5	143.81
54169	2013	6	135.21
54169	2013	7	116.29
54169	2013	8	98.234
54169	2013	9	67.026
54169	2013	10	40.71
54169	2013	11	20.735
54169	2013	12	8.0683
54169	2014	1	12.785
54169	2014	2	16.01
54169	2014	3	49.268
54169	2014	4	98.961
54169	2014	5	107.96
54169	2014	6	123.53
54169	2014	7	122.49
54169	2014	8	108.33
54169	2014	9	73.502
54169	2014	10	56.114
54169	2014	11	28.796
54169	2014	12	8.7182

## Sheet: Monthly precipitation 
stationID	YEAR	MONTH	DATA
54169	1970	1	6.5
54169	1970	2	6
54169	1970	3	4.9
54169	1970	4	32.9
54169	1970	5	86.4
54169	1970	6	47.6
54169	1970	7	335.1
54169	1970	8	30
54169	1970	9	91.3
54169	1970	10	62.8
54169	1970	11	14.1
54169	1970	12	10.1
54169	1971	1	4.7
54169	1971	2	21.3
54169	1971	3	10.8
54169	1971	4	9.1
54169	1971	5	69.3
54169	1971	6	67.8
54169	1971	7	267.1
54169	1971	8	113.2
54169	1971	9	138.4
54169	1971	10	43.6
54169	1971	11	1.8
54169	1971	12	7.3
54169	1972	1	11.4
54169	1972	2	10.7
54169	1972	3	9.1
54169	1972	4	10.1
54169	1972	5	79.9
54169	1972	6	109.5
54169	1972	7	53.1
54169	1972	8	201.6
54169	1972	9	34.1
54169	1972	10	140.2
54169	1972	11	17
54169	1972	12	2.9
54169	1973	1	2.2
54169	1973	2	11.9
54169	1973	3	23.5
54169	1973	4	21.5
54169	1973	5	115.5
54169	1973	6	93.9
54169	1973	7	376
54169	1973	8	201.9
54169	1973	9	56.5
54169	1973	10	36.8
54169	1973	11	12.6
54169	1973	12	1.8
54169	1974	1	1
54169	1974	2	6.2
54169	1974	3	4.8
54169	1974	4	43.1
54169	1974	5	43.3
54169	1974	6	126.5
54169	1974	7	43
54169	1974	8	161.3
54169	1974	9	115.8
54169	1974	10	78.4
54169	1974	11	7.5
54169	1974	12	0.8
54169	1975	1	5
54169	1975	2	8.6
54169	1975	3	20.4
54169	1975	4	45
54169	1975	5	63.1
54169	1975	6	100.7
54169	1975	7	262.6
54169	1975	8	116.2
54169	1975	9	64.4
54169	1975	10	29.6
54169	1975	11	8.5
54169	1975	12	5.1
54169	1976	1	7.5
54169	1976	2	4.3
54169	1976	3	18.2
54169	1976	4	35.1
54169	1976	5	81.4
54169	1976	6	139.7
54169	1976	7	138.5
54169	1976	8	44.1
54169	1976	9	63.7
54169	1976	10	55.9
54169	1976	11	41.9
54169	1976	12	3.2
54169	1977	1	1.6
54169	1977	2	2.2
54169	1977	3	13
54169	1977	4	31.3
54169	1977	5	51.5
54169	1977	6	195.7
54169	1977	7	155.6
54169	1977	8	39.6
54169	1977	9	39.2
54169	1977	10	75.8
54169	1977	11	25.4
54169	1977	12	22.2
54169	1978	1	4.8
54169	1978	2	2.1
54169	1978	3	9.7
54169	1978	4	47.7
54169	1978	5	43.3
54169	1978	6	109.5
54169	1978	7	90.5
54169	1978	8	228.3
54169	1978	9	17.3
54169	1978	10	23.6
54169	1978	11	4.2
54169	1978	12	18.2
54169	1979	1	5.4
54169	1979	2	20.3
54169	1979	3	7.4
54169	1979	4	55.6
54169	1979	5	28.2
54169	1979	6	144.2
54169	1979	7	200.6
54169	1979	8	87.3
54169	1979	9	48.6
54169	1979	10	15.2
54169	1979	11	19
54169	1979	12	17.1
54169	1980	1	8.4
54169	1980	2	14.1
54169	1980	3	2
54169	1980	4	50.9
54169	1980	5	114.2
54169	1980	6	172.9
54169	1980	7	246.1
54169	1980	8	110.4
54169	1980	9	51.9
54169	1980	10	103.1
54169	1980	11	9
54169	1980	12	18.1
54169	1981	1	0.6
54169	1981	2	6.5
54169	1981	3	28.8
54169	1981	4	28.7
54169	1981	5	79.9
54169	1981	6	100.9
54169	1981	7	138.5
54169	1981	8	99.2
54169	1981	9	76
54169	1981	10	46.2
54169	1981	11	6.9
54169	1981	12	1.4
54169	1982	1	6.5
54169	1982	2	6.3
54169	1982	3	16.4
54169	1982	4	22.9
54169	1982	5	28.6
54169	1982	6	52.5
54169	1982	7	89.5
54169	1982	8	117.1
54169	1982	9	25.6
54169	1982	10	19.7
54169	1982	11	19.1
54169	1982	12	8.2
54169	1983	1	1.2
54169	1983	2	8.4
54169	1983	3	3.3
54169	1983	4	41.8
54169	1983	5	106.9
54169	1983	6	151
54169	1983	7	237.6
54169	1983	8	162.9
54169	1983	9	87.1
54169	1983	10	5.2
54169	1983	11	17
54169	1983	12	1.9
54169	1984	1	0.5
54169	1984	2	5.9
54169	1984	3	13.5
54169	1984	4	48.6
54169	1984	5	47.8
54169	1984	6	189.5
54169	1984	7	207.2
54169	1984	8	234.6
54169	1984	9	49.3
54169	1984	10	45.7
54169	1984	11	6.3
54169	1984	12	1.8
54169	1985	1	5.3
54169	1985	2	10.4
54169	1985	3	25.9
54169	1985	4	39.1
54169	1985	5	21.6
54169	1985	6	80.1
54169	1985	7	289.5
54169	1985	8	284.4
54169	1985	9	32.4
54169	1985	10	6.5
54169	1985	11	21.1
54169	1985	12	3.8
54169	1986	1	12.2
54169	1986	2	5.1
54169	1986	3	34.8
54169	1986	4	49.7
54169	1986	5	53.3
54169	1986	6	181.4
54169	1986	7	225.3
54169	1986	8	135.4
54169	1986	9	116.7
54169	1986	10	12.8
54169	1986	11	11.9
54169	1986	12	10.9
54169	1987	1	8.4
54169	1987	2	10
54169	1987	3	17.5
54169	1987	4	25.6
54169	1987	5	39.3
54169	1987	6	81.7
54169	1987	7	176
54169	1987	8	260.8
54169	1987	9	111.6
54169	1987	10	26
54169	1987	11	33.9
54169	1987	12	4.9
54169	1988	1	8.3
54169	1988	2	5.5
54169	1988	3	11
54169	1988	4	47.6
54169	1988	5	59.2
54169	1988	6	80
54169	1988	7	155.8
54169	1988	8	85.7
54169	1988	9	103
54169	1988	10	20
54169	1988	11	11.4
54169	1988	12	4.7
54169	1989	1	5.3
54169	1989	2	4.6
54169	1989	3	16.3
54169	1989	4	16.3
54169	1989	5	49.3
54169	1989	6	65.8
54169	1989	7	249.5
54169	1989	8	73
54169	1989	9	113.2
54169	1989	10	15.8
54169	1989	11	9.1
54169	1989	12	4.2
54169	1990	1	5.9
54169	1990	2	18.2
54169	1990	3	20.8
54169	1990	4	39.5
54169	1990	5	70.8
54169	1990	6	146.1
54169	1990	7	173.7
54169	1990	8	166.6
54169	1990	9	22.9
54169	1990	10	19.8
54169	1990	11	7.7
54169	1990	12	13.6
54169	1991	1	7.6
54169	1991	2	3.5
54169	1991	3	37.6
54169	1991	4	42.7
54169	1991	5	38.1
54169	1991	6	83.9
54169	1991	7	415.8
54169	1991	8	27.4
54169	1991	9	83.7
54169	1991	10	49.3
54169	1991	11	15.8
54169	1991	12	5
54169	1992	1	4.9
54169	1992	2	4.7
54169	1992	3	10.5
54169	1992	4	32.7
54169	1992	5	68.1
54169	1992	6	37
54169	1992	7	215.5
54169	1992	8	117.6
54169	1992	9	62.7
54169	1992	10	18.2
54169	1992	11	20.4
54169	1992	12	6.4
54169	1993	1	3.8
54169	1993	2	3.9
54169	1993	3	1.9
54169	1993	4	24.4
54169	1993	5	30.2
54169	1993	6	211.4
54169	1993	7	97.4
54169	1993	8	126
54169	1993	9	48.2
54169	1993	10	16.2
54169	1993	11	23.5
54169	1993	12	8.3
54169	1994	1	4.6
54169	1994	2	0.1
54169	1994	3	9.1
54169	1994	4	13
54169	1994	5	67.1
54169	1994	6	161.1
54169	1994	7	178.1
54169	1994	8	288.1
54169	1994	9	71.2
54169	1994	10	47.3
54169	1994	11	18.2
54169	1994	12	5.5
54169	1995	1	4.2
54169	1995	2	0.4
54169	1995	3	2.4
54169	1995	4	44.9
54169	1995	5	91.6
54169	1995	6	104.2
54169	1995	7	197.9
54169	1995	8	96.5
54169	1995	9	38.2
54169	1995	10	30.6
54169	1995	11	6
54169	1995	12	7.1
54169	1996	1	1.2
54169	1996	2	0.8
54169	1996	3	8.8
54169	1996	4	22.6
54169	1996	5	67.7
54169	1996	6	124.9
54169	1996	7	236.7
54169	1996	8	155.2
54169	1996	9	58.5
54169	1996	10	54.6
54169	1996	11	23.8
54169	1996	12	7.6
54169	1997	1	9.6
54169	1997	2	5.6
54169	1997	3	7.4
54169	1997	4	13.1
54169	1997	5	72.3
54169	1997	6	56.4
54169	1997	7	87.2
54169	1997	8	189.8
54169	1997	9	53.7
54169	1997	10	21.3
54169	1997	11	7
54169	1997	12	2.1
54169	1998	1	2.9
54169	1998	2	1.4
54169	1998	3	9.8
54169	1998	4	18.6
54169	1998	5	83.6
54169	1998	6	123.7
54169	1998	7	217.8
54169	1998	8	261.4
54169	1998	9	34.6
54169	1998	10	20.6
54169	1998	11	19.1
54169	1998	12	8.5
54169	1999	1	1.1
54169	1999	2	1.4
54169	1999	3	40.1
54169	1999	4	35.3
54169	1999	5	39.9
54169	1999	6	60.9
54169	1999	7	109.2
54169	1999	8	89
54169	1999	9	16.9
54169	1999	10	10.9
54169	1999	11	17
54169	1999	12	6.9
54169	2000	1	18.5
54169	2000	2	3.2
54169	2000	3	10.8
54169	2000	4	23.3
54169	2000	5	44.3
54169	2000	6	89.7
54169	2000	7	51
54169	2000	8	233.9
54169	2000	9	26.6
54169	2000	10	14
54169	2000	11	19.6
54169	2000	12	13.4
54169	2001	1	5.3
54169	2001	2	3
54169	2001	3	14.2
54169	2001	4	2.4
54169	2001	5	39.4
54169	2001	6	74.2
54169	2001	7	226
54169	2001	8	118.7
54169	2001	9	29.4
54169	2001	10	35.8
54169	2001	11	3.5
54169	2001	12	1.7
54169	2002	1	7.8
54169	2002	2	3.2
54169	2002	3	9.7
54169	2002	4	48.6
54169	2002	5	21.2
54169	2002	6	152.3
54169	2002	7	133.5
54169	2002	8	96.9
54169	2002	9	5.8
54169	2002	10	87.7
54169	2002	11	7.4
54169	2002	12	3.4
54169	2003	1	5.3
54169	2003	2	0.8
54169	2003	3	5.9
54169	2003	4	11.2
54169	2003	5	37.2
54169	2003	6	216.5
54169	2003	7	133.5
54169	2003	8	78.4
54169	2003	9	18.3
54169	2003	10	117
54169	2003	11	26.1
54169	2003	12	4.2
54169	2004	1	3.9
54169	2004	2	18.9
54169	2004	3	13
54169	2004	4	9.5
54169	2004	5	39.7
54169	2004	6	112.8
54169	2004	7	223.4
54169	2004	8	90.4
54169	2004	9	70.7
54169	2004	10	11.5
54169	2004	11	31.1
54169	2004	12	26.6
54169	2005	1	7.4
54169	2005	2	6.7
54169	2005	3	1.9
54169	2005	4	69.4
54169	2005	5	67.4
54169	2005	6	206.3
54169	2005	7	131.7
54169	2005	8	304
54169	2005	9	46.6
54169	2005	10	47.2
54169	2005	11	9.4
54169	2005	12	6.9
54169	2006	1	3.7
54169	2006	2	13.9
54169	2006	3	9.4
54169	2006	4	28
54169	2006	5	61.3
54169	2006	6	165.1
54169	2006	7	132.8
54169	2006	8	231.4
54169	2006	9	34.7
54169	2006	10	42.7
54169	2006	11	21.9
54169	2006	12	1.4
54169	2007	1	4.9
54169	2007	2	8.5
54169	2007	3	39.5
54169	2007	4	16.7
54169	2007	5	78.3
54169	2007	6	36.6
54169	2007	7	214.6
54169	2007	8	138.7
54169	2007	9	64.9
54169	2007	10	15.4
54169	2007	11	6
54169	2007	12	13.2
54169	2008	1	0
54169	2008	2	2.7
54169	2008	3	22.7
54169	2008	4	27.7
54169	2008	5	114.2
54169	2008	6	91
54169	2008	7	176.1
54169	2008	8	192.2
54169	2008	9	45.2
54169	2008	10	17.6
54169	2008	11	22.1
54169	2008	12	10.1
54169	2009	1	12.3
54169	2009	2	16.1
54169	2009	3	7.5
54169	2009	4	47.3
54169	2009	5	36.6
54169	2009	6	120.6
54169	2009	7	148.7
54169	2009	8	93.8
54169	2009	9	20.6
54169	2009	10	49.9
54169	2009	11	10.2
54169	2009	12	13.8
54169	2010	1	6.2
54169	2010	2	21
54169	2010	3	29.2
54169	2010	4	79.4
54169	2010	5	122.5
54169	2010	6	37.7
54169	2010	7	430.1
54169	2010	8	274.5
54169	2010	9	34.3
54169	2010	10	42
54169	2010	11	48.3
54169	2010	12	17.9
54169	2011	1	1.5
54169	2011	2	10.2
54169	2011	3	4.5
54169	2011	4	19.2
54169	2011	5	94.9
54169	2011	6	85.9
54169	2011	7	77.9
54169	2011	8	124.9
54169	2011	9	18.5
54169	2011	10	39.5
54169	2011	11	27.9
54169	2011	12	1.5
54169	2012	1	1
54169	2012	2	8.6
54169	2012	3	19.2
54169	2012	4	46.3
54169	2012	5	30.7
54169	2012	6	262
54169	2012	7	109.8
54169	2012	8	154.3
54169	2012	9	77.2
54169	2012	10	33.7
54169	2012	11	42.3
54169	2012	12	13.3
54169	2013	1	5.7
54169	2013	2	13.5
54169	2013	3	20.1
54169	2013	4	34.2
54169	2013	5	72.5
54169	2013	6	150.5
54169	2013	7	281.5
54169	2013	8	248.4
54169	2013	9	40.9
54169	2013	10	62.6
54169	2013	11	30.3
54169	2013	12	7.6
54169	2014	1	6.5
54169	2014	2	0.8
54169	2014	3	8.6
54169	2014	4	11.4
54169	2014	5	84.7
54169	2014	6	134.4
54169	2014	7	181.2
54169	2014	8	70.5
54169	2014	9	36.4
54169	2014	10	37.5
54169	2014	11	6.2
54169	2014	12	9.3
