# Supplementary material for: Spatial and temporal characteristics of drought and its correlation with climate indices in Northeast China
Source: PLoS One. 2021 Nov 18;16(11):e0259774. doi: 10.1371/journal.pone.0259774 (PMC8601439; doi:10.1371/journal.pone.0259774)
Supplement: S1 File — (ZIP) [file pone.0259774.s001.zip › Raw data(Including precipitation and evapotranspiration data of each station)/54172.xlsx]

## Sheet: Monthly evapotranspiration 
stationID	YEAR	MONTH	DATA
54172	1970	1	5.1666
54172	1970	2	13.554
54172	1970	3	33.329
54172	1970	4	95.836
54172	1970	5	141.06
54172	1970	6	158.56
54172	1970	7	108.06
54172	1970	8	119.31
54172	1970	9	86.648
54172	1970	10	62.205
54172	1970	11	28.456
54172	1970	12	13.345
54172	1971	1	12.486
54172	1971	2	12.152
54172	1971	3	45.484
54172	1971	4	134.81
54172	1971	5	137.15
54172	1971	6	126.86
54172	1971	7	117.63
54172	1971	8	105
54172	1971	9	63.276
54172	1971	10	48.414
54172	1971	11	22.11
54172	1971	12	15.997
54172	1972	1	10.753
54172	1972	2	11.237
54172	1972	3	47.487
54172	1972	4	106.79
54172	1972	5	129.74
54172	1972	6	134.45
54172	1972	7	139.6
54172	1972	8	110.93
54172	1972	9	61.628
54172	1972	10	42.413
54172	1972	11	16.727
54172	1972	12	10.247
54172	1973	1	8.4642
54172	1973	2	15.698
54172	1973	3	35.753
54172	1973	4	91.871
54172	1973	5	127.49
54172	1973	6	131.41
54172	1973	7	119.86
54172	1973	8	96.767
54172	1973	9	74.677
54172	1973	10	51.273
54172	1973	11	27.926
54172	1973	12	14.462
54172	1974	1	9.4568
54172	1974	2	19.977
54172	1974	3	43.704
54172	1974	4	79.797
54172	1974	5	159.96
54172	1974	6	105.97
54172	1974	7	138.11
54172	1974	8	105.72
54172	1974	9	74.588
54172	1974	10	43.421
54172	1974	11	25.941
54172	1974	12	11.658
54172	1975	1	11.676
54172	1975	2	12.758
54172	1975	3	44.833
54172	1975	4	114.1
54172	1975	5	135.06
54172	1975	6	126.8
54172	1975	7	114.47
54172	1975	8	107.92
54172	1975	9	83.047
54172	1975	10	48.209
54172	1975	11	21.08
54172	1975	12	10.237
54172	1976	1	8.3751
54172	1976	2	16.882
54172	1976	3	42.74
54172	1976	4	76.681
54172	1976	5	131.61
54172	1976	6	119.61
54172	1976	7	128.87
54172	1976	8	101.48
54172	1976	9	69.275
54172	1976	10	40.782
54172	1976	11	12.692
54172	1976	12	7.8016
54172	1977	1	5.217
54172	1977	2	12.846
54172	1977	3	47.788
54172	1977	4	92.951
54172	1977	5	157.55
54172	1977	6	126.6
54172	1977	7	132.54
54172	1977	8	111.55
54172	1977	9	91.57
54172	1977	10	58.73
54172	1977	11	21.691
54172	1977	12	7.5623
54172	1978	1	7.0053
54172	1978	2	9.6427
54172	1978	3	45.331
54172	1978	4	91.783
54172	1978	5	131.65
54172	1978	6	145.45
54172	1978	7	134.83
54172	1978	8	103.06
54172	1978	9	95.737
54172	1978	10	47.376
54172	1978	11	22.677
54172	1978	12	10.478
54172	1979	1	13.066
54172	1979	2	16.843
54172	1979	3	38.933
54172	1979	4	62.028
54172	1979	5	173.59
54172	1979	6	130.56
54172	1979	7	117.12
54172	1979	8	105.58
54172	1979	9	82.032
54172	1979	10	62.228
54172	1979	11	25.454
54172	1979	12	16.466
54172	1980	1	8.5865
54172	1980	2	15.288
54172	1980	3	56.51
54172	1980	4	71.781
54172	1980	5	140.53
54172	1980	6	141.07
54172	1980	7	119.41
54172	1980	8	103.42
54172	1980	9	81.494
54172	1980	10	38.813
54172	1980	11	20.82
54172	1980	12	10.84
54172	1981	1	5.8258
54172	1981	2	11.715
54172	1981	3	38.311
54172	1981	4	95.73
54172	1981	5	125.48
54172	1981	6	129.5
54172	1981	7	115.59
54172	1981	8	100.7
54172	1981	9	81.084
54172	1981	10	54.477
54172	1981	11	19.924
54172	1981	12	16.765
54172	1982	1	11.135
54172	1982	2	18.425
54172	1982	3	50.128
54172	1982	4	108.33
54172	1982	5	137.02
54172	1982	6	166.84
54172	1982	7	156.74
54172	1982	8	109.81
54172	1982	9	91.355
54172	1982	10	60.081
54172	1982	11	23.637
54172	1982	12	10.557
54172	1983	1	10.124
54172	1983	2	11.139
54172	1983	3	53.223
54172	1983	4	127.23
54172	1983	5	137.74
54172	1983	6	117.02
54172	1983	7	118.05
54172	1983	8	114.22
54172	1983	9	78.027
54172	1983	10	54.502
54172	1983	11	20.69
54172	1983	12	10.059
54172	1984	1	6.8599
54172	1984	2	15.928
54172	1984	3	34.458
54172	1984	4	89.563
54172	1984	5	143.37
54172	1984	6	138.82
54172	1984	7	129.16
54172	1984	8	106.66
54172	1984	9	74.706
54172	1984	10	49.067
54172	1984	11	35.793
54172	1984	12	13.339
54172	1985	1	8.6877
54172	1985	2	11.851
54172	1985	3	48.104
54172	1985	4	85.56
54172	1985	5	159.64
54172	1985	6	133.87
54172	1985	7	104.87
54172	1985	8	101.03
54172	1985	9	75.238
54172	1985	10	57.079
54172	1985	11	17.674
54172	1985	12	7.0026
54172	1986	1	6.572
54172	1986	2	10.42
54172	1986	3	36.006
54172	1986	4	83.653
54172	1986	5	138.25
54172	1986	6	126.95
54172	1986	7	99.965
54172	1986	8	101.02
54172	1986	9	67.047
54172	1986	10	48.847
54172	1986	11	26.945
54172	1986	12	8.6224
54172	1987	1	7.8577
54172	1987	2	12.588
54172	1987	3	35.032
54172	1987	4	102.55
54172	1987	5	147.21
54172	1987	6	135.7
54172	1987	7	117.79
54172	1987	8	88.011
54172	1987	9	72.69
54172	1987	10	55.715
54172	1987	11	20.958
54172	1987	12	16.235
54172	1988	1	15.474
54172	1988	2	14.075
54172	1988	3	52.689
54172	1988	4	81.358
54172	1988	5	123.64
54172	1988	6	144.89
54172	1988	7	123.36
54172	1988	8	107.26
54172	1988	9	64.216
54172	1988	10	51.472
54172	1988	11	33.999
54172	1988	12	9.2484
54172	1989	1	8.3713
54172	1989	2	14.994
54172	1989	3	48.825
54172	1989	4	102.31
54172	1989	5	142.62
54172	1989	6	133.66
54172	1989	7	119.36
54172	1989	8	115.67
54172	1989	9	67.878
54172	1989	10	62.771
54172	1989	11	22.354
54172	1989	12	9.943
54172	1990	1	7.4302
54172	1990	2	14.497
54172	1990	3	53.108
54172	1990	4	89.516
54172	1990	5	112.92
54172	1990	6	127.13
54172	1990	7	117.57
54172	1990	8	103.65
54172	1990	9	73.978
54172	1990	10	63.409
54172	1990	11	25.811
54172	1990	12	13.536
54172	1991	1	5.7979
54172	1991	2	13.667
54172	1991	3	36.379
54172	1991	4	90.259
54172	1991	5	123.97
54172	1991	6	121.39
54172	1991	7	100.62
54172	1991	8	117.07
54172	1991	9	69.883
54172	1991	10	45.023
54172	1991	11	26.91
54172	1991	12	10.005
54172	1992	1	7.9262
54172	1992	2	19.708
54172	1992	3	45.54
54172	1992	4	84.803
54172	1992	5	103.06
54172	1992	6	113.89
54172	1992	7	129.58
54172	1992	8	102.2
54172	1992	9	69.941
54172	1992	10	40.817
54172	1992	11	21.857
54172	1992	12	7.7703
54172	1993	1	6.7704
54172	1993	2	16.418
54172	1993	3	49.673
54172	1993	4	92.817
54172	1993	5	147.03
54172	1993	6	109.84
54172	1993	7	115.1
54172	1993	8	103.31
54172	1993	9	74.752
54172	1993	10	49.639
54172	1993	11	17.151
54172	1993	12	9.3687
54172	1994	1	7.1278
54172	1994	2	12.51
54172	1994	3	39.872
54172	1994	4	106.6
54172	1994	5	125.52
54172	1994	6	144.64
54172	1994	7	112.33
54172	1994	8	95.703
54172	1994	9	66.092
54172	1994	10	39.014
54172	1994	11	30.402
54172	1994	12	8.3108
54172	1995	1	12.543
54172	1995	2	15.168
54172	1995	3	47.718
54172	1995	4	100.7
54172	1995	5	105.67
54172	1995	6	136.82
54172	1995	7	117.93
54172	1995	8	97.795
54172	1995	9	76.589
54172	1995	10	48.189
54172	1995	11	28.546
54172	1995	12	9.6253
54172	1996	1	9.9501
54172	1996	2	26.399
54172	1996	3	50.786
54172	1996	4	94.377
54172	1996	5	126.22
54172	1996	6	154.43
54172	1996	7	100.94
54172	1996	8	98.047
54172	1996	9	72.733
54172	1996	10	50.547
54172	1996	11	19.12
54172	1996	12	11.525
54172	1997	1	7.3164
54172	1997	2	15.621
54172	1997	3	49.139
54172	1997	4	91.1
54172	1997	5	121.19
54172	1997	6	145.73
54172	1997	7	148.69
54172	1997	8	114.09
54172	1997	9	75.757
54172	1997	10	51.042
54172	1997	11	25.296
54172	1997	12	16.145
54172	1998	1	8.0854
54172	1998	2	21.742
54172	1998	3	57.326
54172	1998	4	100.25
54172	1998	5	138.95
54172	1998	6	136.44
54172	1998	7	118.75
54172	1998	8	92.584
54172	1998	9	73.781
54172	1998	10	50.838
54172	1998	11	15.421
54172	1998	12	12.004
54172	1999	1	13
54172	1999	2	20.423
54172	1999	3	32.3
54172	1999	4	75.663
54172	1999	5	126.56
54172	1999	6	124.39
54172	1999	7	148.87
54172	1999	8	107.29
54172	1999	9	77.638
54172	1999	10	63.994
54172	1999	11	23.042
54172	1999	12	10.3
54172	2000	1	6.4031
54172	2000	2	9.9845
54172	2000	3	43.772
54172	2000	4	75.331
54172	2000	5	113.37
54172	2000	6	145.11
54172	2000	7	132.12
54172	2000	8	104.89
54172	2000	9	76.446
54172	2000	10	57.223
54172	2000	11	22.482
54172	2000	12	6.6205
54172	2001	1	4.9059
54172	2001	2	12.196
54172	2001	3	39.713
54172	2001	4	115.6
54172	2001	5	149.19
54172	2001	6	150.41
54172	2001	7	131.09
54172	2001	8	97.297
54172	2001	9	85.917
54172	2001	10	52.992
54172	2001	11	32.508
54172	2001	12	13.277
54172	2002	1	11.002
54172	2002	2	26.442
54172	2002	3	65.641
54172	2002	4	98.839
54172	2002	5	142.47
54172	2002	6	132.09
54172	2002	7	126.41
54172	2002	8	98.62
54172	2002	9	78.546
54172	2002	10	37.774
54172	2002	11	14.291
54172	2002	12	8.4379
54172	2003	1	6.6849
54172	2003	2	16.734
54172	2003	3	39.821
54172	2003	4	89.509
54172	2003	5	114.71
54172	2003	6	104.73
54172	2003	7	99.393
54172	2003	8	98.657
54172	2003	9	69.691
54172	2003	10	38.278
54172	2003	11	14.434
54172	2003	12	7.183
54172	2004	1	6.0477
54172	2004	2	16.843
54172	2004	3	48.113
54172	2004	4	87.819
54172	2004	5	118.65
54172	2004	6	132.17
54172	2004	7	96.493
54172	2004	8	103.32
54172	2004	9	76.332
54172	2004	10	47.93
54172	2004	11	16.468
54172	2004	12	7.7593
54172	2005	1	9.5417
54172	2005	2	11.236
54172	2005	3	46.16
54172	2005	4	83.797
54172	2005	5	110.14
54172	2005	6	108.13
54172	2005	7	97.259
54172	2005	8	88.286
54172	2005	9	72.273
54172	2005	10	55.786
54172	2005	11	29.249
54172	2005	12	7.3556
54172	2006	1	8.8897
54172	2006	2	21.878
54172	2006	3	46.775
54172	2006	4	74.529
54172	2006	5	122.16
54172	2006	6	104.74
54172	2006	7	128.86
54172	2006	8	100.49
54172	2006	9	68.293
54172	2006	10	47.057
54172	2006	11	24.037
54172	2006	12	11.378
54172	2007	1	10.003
54172	2007	2	25.927
54172	2007	3	37.935
54172	2007	4	72.177
54172	2007	5	102.49
54172	2007	6	141.46
54172	2007	7	119.41
54172	2007	8	105.41
54172	2007	9	71.017
54172	2007	10	49.121
54172	2007	11	21.883
54172	2007	12	9.2546
54172	2008	1	7.2819
54172	2008	2	19.722
54172	2008	3	52.465
54172	2008	4	98.678
54172	2008	5	102.68
54172	2008	6	127.92
54172	2008	7	113.39
54172	2008	8	108.19
54172	2008	9	80.462
54172	2008	10	50.896
54172	2008	11	23.132
54172	2008	12	18.95
54172	2009	1	10.597
54172	2009	2	18.548
54172	2009	3	45.776
54172	2009	4	82.395
54172	2009	5	136.77
54172	2009	6	111.75
54172	2009	7	117.92
54172	2009	8	114.63
54172	2009	9	75.816
54172	2009	10	45.734
54172	2009	11	24.011
54172	2009	12	7.3233
54172	2010	1	10.944
54172	2010	2	15.042
54172	2010	3	32.391
54172	2010	4	62.881
54172	2010	5	106.43
54172	2010	6	137.78
54172	2010	7	100.09
54172	2010	8	97.234
54172	2010	9	72.949
54172	2010	10	40.132
54172	2010	11	22.06
54172	2010	12	9.1427
54172	2011	1	5.901
54172	2011	2	16.983
54172	2011	3	43.216
54172	2011	4	84.418
54172	2011	5	103.34
54172	2011	6	118.69
54172	2011	7	126.18
54172	2011	8	107.55
54172	2011	9	81.621
54172	2011	10	46.871
54172	2011	11	16.359
54172	2011	12	7.6925
54172	2012	1	6.3424
54172	2012	2	16.116
54172	2012	3	40.031
54172	2012	4	86.501
54172	2012	5	123.72
54172	2012	6	113.25
54172	2012	7	114.89
54172	2012	8	100.4
54172	2012	9	64.847
54172	2012	10	42.338
54172	2012	11	13.256
54172	2012	12	6.4789
54172	2013	1	9.1542
54172	2013	2	16.493
54172	2013	3	41.204
54172	2013	4	67.661
54172	2013	5	146.35
54172	2013	6	124.92
54172	2013	7	103.46
54172	2013	8	89.103
54172	2013	9	87.086
54172	2013	10	53.711
54172	2013	11	29.04
54172	2013	12	11.775
54172	2014	1	15.44
54172	2014	2	17.185
54172	2014	3	52.331
54172	2014	4	111.93
54172	2014	5	87.695
54172	2014	6	119.49
54172	2014	7	128.02
54172	2014	8	130.8
54172	2014	9	93.928
54172	2014	10	72.924
54172	2014	11	42.953
54172	2014	12	12.207

## Sheet: Monthly precipitation 
stationID	YEAR	MONTH	DATA
54172	1970	1	7.4
54172	1970	2	7.4
54172	1970	3	1.7
54172	1970	4	18.8
54172	1970	5	61.9
54172	1970	6	38.5
54172	1970	7	285.4
54172	1970	8	16.5
54172	1970	9	70.7
54172	1970	10	43
54172	1970	11	9.7
54172	1970	12	4.2
54172	1971	1	2.1
54172	1971	2	12.7
54172	1971	3	4.7
54172	1971	4	11.9
54172	1971	5	64.7
54172	1971	6	119.2
54172	1971	7	238.5
54172	1971	8	95.8
54172	1971	9	127.8
54172	1971	10	61.5
54172	1971	11	2.6
54172	1971	12	1.3
54172	1972	1	5.6
54172	1972	2	9.4
54172	1972	3	6.4
54172	1972	4	5.3
54172	1972	5	71
54172	1972	6	106.8
54172	1972	7	57.2
54172	1972	8	137.5
54172	1972	9	26.1
54172	1972	10	114.8
54172	1972	11	13.4
54172	1972	12	2.7
54172	1973	1	4.2
54172	1973	2	6
54172	1973	3	26
54172	1973	4	23.3
54172	1973	5	89.9
54172	1973	6	56.7
54172	1973	7	253.7
54172	1973	8	176
54172	1973	9	32.8
54172	1973	10	44.3
54172	1973	11	7.6
54172	1973	12	2.4
54172	1974	1	2.4
54172	1974	2	3.6
54172	1974	3	7.5
54172	1974	4	43.1
54172	1974	5	34.5
54172	1974	6	237.1
54172	1974	7	86.1
54172	1974	8	96.2
54172	1974	9	114.6
54172	1974	10	92.6
54172	1974	11	5.7
54172	1974	12	0.8
54172	1975	1	5.2
54172	1975	2	4.9
54172	1975	3	19
54172	1975	4	8.7
54172	1975	5	61.5
54172	1975	6	108.2
54172	1975	7	245
54172	1975	8	92.5
54172	1975	9	40.3
54172	1975	10	23.8
54172	1975	11	7.1
54172	1975	12	1.6
54172	1976	1	6.8
54172	1976	2	7.3
54172	1976	3	22.7
54172	1976	4	41.1
54172	1976	5	70.3
54172	1976	6	55.2
54172	1976	7	114.2
54172	1976	8	64.5
54172	1976	9	62
54172	1976	10	18.5
54172	1976	11	23.4
54172	1976	12	4
54172	1977	1	1.9
54172	1977	2	1.4
54172	1977	3	8.4
54172	1977	4	21.8
54172	1977	5	38.6
54172	1977	6	115.3
54172	1977	7	156.5
54172	1977	8	108.6
54172	1977	9	23.8
54172	1977	10	63.6
54172	1977	11	23.4
54172	1977	12	22.7
54172	1978	1	5
54172	1978	2	2
54172	1978	3	7.2
54172	1978	4	55.8
54172	1978	5	36.6
54172	1978	6	83.4
54172	1978	7	134.4
54172	1978	8	118.6
54172	1978	9	18.5
54172	1978	10	37.3
54172	1978	11	5.4
54172	1978	12	11.4
54172	1979	1	1.2
54172	1979	2	12.5
54172	1979	3	14.6
54172	1979	4	44.2
54172	1979	5	10.5
54172	1979	6	87.9
54172	1979	7	120.1
54172	1979	8	66.6
54172	1979	9	98.1
54172	1979	10	10.5
54172	1979	11	8.6
54172	1979	12	16
54172	1980	1	6.9
54172	1980	2	10.8
54172	1980	3	2.3
54172	1980	4	60.4
54172	1980	5	114.3
54172	1980	6	146.4
54172	1980	7	198.8
54172	1980	8	140.9
54172	1980	9	66.5
54172	1980	10	81.5
54172	1980	11	7.8
54172	1980	12	7.4
54172	1981	1	0.8
54172	1981	2	3.1
54172	1981	3	23.3
54172	1981	4	7.5
54172	1981	5	60.6
54172	1981	6	177.4
54172	1981	7	308.4
54172	1981	8	182.8
54172	1981	9	40.3
54172	1981	10	43.3
54172	1981	11	11
54172	1981	12	0.1
54172	1982	1	6.2
54172	1982	2	6.4
54172	1982	3	24
54172	1982	4	14
54172	1982	5	61.5
54172	1982	6	39.3
54172	1982	7	50.2
54172	1982	8	252.4
54172	1982	9	20.4
54172	1982	10	30.9
54172	1982	11	10.2
54172	1982	12	7
54172	1983	1	0.2
54172	1983	2	8.7
54172	1983	3	3.7
54172	1983	4	37.5
54172	1983	5	114.5
54172	1983	6	111.4
54172	1983	7	143.1
54172	1983	8	78.7
54172	1983	9	66.4
54172	1983	10	7.8
54172	1983	11	12.5
54172	1983	12	1.4
54172	1984	1	3.5
54172	1984	2	4
54172	1984	3	4.7
54172	1984	4	18.4
54172	1984	5	40.7
54172	1984	6	72.2
54172	1984	7	119.9
54172	1984	8	129.2
54172	1984	9	52.5
54172	1984	10	34.5
54172	1984	11	2.2
54172	1984	12	1.8
54172	1985	1	5.6
54172	1985	2	7.4
54172	1985	3	27.2
54172	1985	4	29.9
54172	1985	5	20.3
54172	1985	6	186.5
54172	1985	7	283.9
54172	1985	8	247.5
54172	1985	9	41.3
54172	1985	10	17.8
54172	1985	11	18.4
54172	1985	12	5.4
54172	1986	1	4.9
54172	1986	2	2.7
54172	1986	3	35
54172	1986	4	55.4
54172	1986	5	51.6
54172	1986	6	150
54172	1986	7	236.7
54172	1986	8	159.6
54172	1986	9	81.7
54172	1986	10	7
54172	1986	11	12.2
54172	1986	12	5.1
54172	1987	1	8.6
54172	1987	2	4.9
54172	1987	3	22.4
54172	1987	4	3.1
54172	1987	5	49.2
54172	1987	6	109.1
54172	1987	7	215.1
54172	1987	8	150.2
54172	1987	9	116.9
54172	1987	10	38.7
54172	1987	11	26.1
54172	1987	12	5
54172	1988	1	10.3
54172	1988	2	3.4
54172	1988	3	8.9
54172	1988	4	47.3
54172	1988	5	55
54172	1988	6	60.4
54172	1988	7	101.5
54172	1988	8	88.6
54172	1988	9	70.9
54172	1988	10	8.9
54172	1988	11	14.8
54172	1988	12	4.8
54172	1989	1	7.8
54172	1989	2	19.4
54172	1989	3	14.2
54172	1989	4	20.8
54172	1989	5	36.5
54172	1989	6	81.4
54172	1989	7	208.1
54172	1989	8	40.2
54172	1989	9	56.7
54172	1989	10	16.1
54172	1989	11	5.9
54172	1989	12	3.4
54172	1990	1	2.1
54172	1990	2	14
54172	1990	3	12.8
54172	1990	4	37.8
54172	1990	5	61.4
54172	1990	6	106.5
54172	1990	7	179.5
54172	1990	8	126.5
54172	1990	9	37.7
54172	1990	10	17.3
54172	1990	11	15.6
54172	1990	12	20.6
54172	1991	1	8.6
54172	1991	2	4.5
54172	1991	3	18.4
54172	1991	4	52.1
54172	1991	5	51.4
54172	1991	6	118.9
54172	1991	7	287.9
54172	1991	8	59.9
54172	1991	9	141.6
54172	1991	10	31
54172	1991	11	16.5
54172	1991	12	5.4
54172	1992	1	2.8
54172	1992	2	4.6
54172	1992	3	19.8
54172	1992	4	32.9
54172	1992	5	68.2
54172	1992	6	83.7
54172	1992	7	172.7
54172	1992	8	120.9
54172	1992	9	53.9
54172	1992	10	20.9
54172	1992	11	27.9
54172	1992	12	7.5
54172	1993	1	2.1
54172	1993	2	7.9
54172	1993	3	0.3
54172	1993	4	11.9
54172	1993	5	25.6
54172	1993	6	165
54172	1993	7	108.7
54172	1993	8	132
54172	1993	9	56.5
54172	1993	10	19.8
54172	1993	11	25.4
54172	1993	12	13.9
54172	1994	1	7.8
54172	1994	2	0
54172	1994	3	10.8
54172	1994	4	11
54172	1994	5	49.3
54172	1994	6	74.4
54172	1994	7	191.7
54172	1994	8	253.2
54172	1994	9	117.3
54172	1994	10	50.6
54172	1994	11	14.4
54172	1994	12	11.5
54172	1995	1	2.6
54172	1995	2	0.3
54172	1995	3	5.1
54172	1995	4	20.2
54172	1995	5	92
54172	1995	6	62.8
54172	1995	7	100.1
54172	1995	8	253.6
54172	1995	9	56.3
54172	1995	10	22.3
54172	1995	11	2.8
54172	1995	12	5.1
54172	1996	1	2.4
54172	1996	2	1.6
54172	1996	3	16.6
54172	1996	4	21.4
54172	1996	5	37.2
54172	1996	6	65.3
54172	1996	7	92.1
54172	1996	8	153.7
54172	1996	9	34.4
54172	1996	10	43
54172	1996	11	25.6
54172	1996	12	3.1
54172	1997	1	5
54172	1997	2	6.2
54172	1997	3	8.1
54172	1997	4	6.1
54172	1997	5	61.9
54172	1997	6	46
54172	1997	7	65.7
54172	1997	8	260.6
54172	1997	9	138.6
54172	1997	10	17.5
54172	1997	11	7.2
54172	1997	12	2
54172	1998	1	4.4
54172	1998	2	1.3
54172	1998	3	11.9
54172	1998	4	12.8
54172	1998	5	66.6
54172	1998	6	107.5
54172	1998	7	133.2
54172	1998	8	229.7
54172	1998	9	71.2
54172	1998	10	17.6
54172	1998	11	13.3
54172	1998	12	8.1
54172	1999	1	1.9
54172	1999	2	3.2
54172	1999	3	32.2
54172	1999	4	36.5
54172	1999	5	21.3
54172	1999	6	144.5
54172	1999	7	77.4
54172	1999	8	108.4
54172	1999	9	28.8
54172	1999	10	9.9
54172	1999	11	15.5
54172	1999	12	7.8
54172	2000	1	19.9
54172	2000	2	0.9
54172	2000	3	14.6
54172	2000	4	12.9
54172	2000	5	62.1
54172	2000	6	71
54172	2000	7	154.4
54172	2000	8	89.6
54172	2000	9	30
54172	2000	10	10.1
54172	2000	11	14.9
54172	2000	12	19.5
54172	2001	1	7.5
54172	2001	2	2.4
54172	2001	3	5.7
54172	2001	4	1.4
54172	2001	5	41.6
54172	2001	6	44.8
54172	2001	7	86.1
54172	2001	8	81.8
54172	2001	9	39.7
54172	2001	10	23.7
54172	2001	11	3.6
54172	2001	12	1.6
54172	2002	1	9.1
54172	2002	2	2.7
54172	2002	3	8.7
54172	2002	4	57.8
54172	2002	5	36.3
54172	2002	6	158.3
54172	2002	7	106.1
54172	2002	8	126.2
54172	2002	9	9.2
54172	2002	10	72.4
54172	2002	11	9.5
54172	2002	12	2.5
54172	2003	1	7.6
54172	2003	2	0.9
54172	2003	3	10.2
54172	2003	4	20.6
54172	2003	5	28.3
54172	2003	6	175
54172	2003	7	136.4
54172	2003	8	89
54172	2003	9	36.3
54172	2003	10	87.6
54172	2003	11	26
54172	2003	12	4.5
54172	2004	1	3
54172	2004	2	29.4
54172	2004	3	9.5
54172	2004	4	16.9
54172	2004	5	85
54172	2004	6	46.8
54172	2004	7	171
54172	2004	8	95.3
54172	2004	9	38
54172	2004	10	12
54172	2004	11	34.2
54172	2004	12	25.2
54172	2005	1	10.3
54172	2005	2	7.7
54172	2005	3	4.2
54172	2005	4	73.6
54172	2005	5	52.5
54172	2005	6	249.2
54172	2005	7	333.3
54172	2005	8	77.4
54172	2005	9	71.5
54172	2005	10	42.1
54172	2005	11	9.8
54172	2005	12	7.3
54172	2006	1	3
54172	2006	2	11.8
54172	2006	3	6.1
54172	2006	4	27
54172	2006	5	47.8
54172	2006	6	159.5
54172	2006	7	108.7
54172	2006	8	175.1
54172	2006	9	43.3
54172	2006	10	29.7
54172	2006	11	27.4
54172	2006	12	1.8
54172	2007	1	9.7
54172	2007	2	5.3
54172	2007	3	45
54172	2007	4	30.1
54172	2007	5	89.6
54172	2007	6	39.2
54172	2007	7	212.8
54172	2007	8	185.9
54172	2007	9	71
54172	2007	10	27
54172	2007	11	12.1
54172	2007	12	18.2
54172	2008	1	0.2
54172	2008	2	0.5
54172	2008	3	24.6
54172	2008	4	25
54172	2008	5	121.6
54172	2008	6	65.7
54172	2008	7	190.2
54172	2008	8	172.3
54172	2008	9	33.7
54172	2008	10	24.7
54172	2008	11	21.5
54172	2008	12	8
54172	2009	1	15.8
54172	2009	2	21
54172	2009	3	12.5
54172	2009	4	41
54172	2009	5	34
54172	2009	6	164.4
54172	2009	7	99
54172	2009	8	113.5
54172	2009	9	35.3
54172	2009	10	38.6
54172	2009	11	13.1
54172	2009	12	20.4
54172	2010	1	5.9
54172	2010	2	13.7
54172	2010	3	32.6
54172	2010	4	65.2
54172	2010	5	113.4
54172	2010	6	33.8
54172	2010	7	272.6
54172	2010	8	218
54172	2010	9	11.4
54172	2010	10	46.3
54172	2010	11	55.1
54172	2010	12	26.7
54172	2011	1	3.1
54172	2011	2	9.5
54172	2011	3	1.5
54172	2011	4	22.8
54172	2011	5	113.7
54172	2011	6	104
54172	2011	7	132.3
54172	2011	8	102.5
54172	2011	9	15.7
54172	2011	10	28.6
54172	2011	11	22
54172	2011	12	2.4
54172	2012	1	1
54172	2012	2	14.4
54172	2012	3	25.3
54172	2012	4	67.2
54172	2012	5	24.1
54172	2012	6	167.1
54172	2012	7	145.8
54172	2012	8	140.8
54172	2012	9	59.2
54172	2012	10	44.8
54172	2012	11	51.3
54172	2012	12	10.8
54172	2013	1	8.5
54172	2013	2	14.9
54172	2013	3	17.5
54172	2013	4	51.5
54172	2013	5	56.3
54172	2013	6	151.1
54172	2013	7	183.4
54172	2013	8	173.7
54172	2013	9	55.2
54172	2013	10	54.5
54172	2013	11	53
54172	2013	12	12
54172	2014	1	8.9
54172	2014	2	2.4
54172	2014	3	37.6
54172	2014	4	21.4
54172	2014	5	139.8
54172	2014	6	180.8
54172	2014	7	154.8
54172	2014	8	34.2
54172	2014	9	72.4
54172	2014	10	29
54172	2014	11	12.1
54172	2014	12	14.8
