# Supplementary material for: Spatial and temporal characteristics of drought and its correlation with climate indices in Northeast China
Source: PLoS One. 2021 Nov 18;16(11):e0259774. doi: 10.1371/journal.pone.0259774 (PMC8601439; doi:10.1371/journal.pone.0259774)
Supplement: S1 File — (ZIP) [file pone.0259774.s001.zip › Raw data(Including precipitation and evapotranspiration data of each station)/54181.xlsx]

## Sheet: Monthly evapotranspiration 
stationID	YEAR	MONTH	DATA
54181	1970	1	5.4083
54181	1970	2	15.261
54181	1970	3	30.714
54181	1970	4	84.564
54181	1970	5	125.78
54181	1970	6	146.25
54181	1970	7	104.77
54181	1970	8	113.28
54181	1970	9	72.617
54181	1970	10	49.266
54181	1970	11	22.826
54181	1970	12	8.7238
54181	1971	1	6.4458
54181	1971	2	10.724
54181	1971	3	40.736
54181	1971	4	107.32
54181	1971	5	120.06
54181	1971	6	117.54
54181	1971	7	112.39
54181	1971	8	96.796
54181	1971	9	58.966
54181	1971	10	39.873
54181	1971	11	20.453
54181	1971	12	12.202
54181	1972	1	8.0865
54181	1972	2	10.341
54181	1972	3	42.213
54181	1972	4	87.243
54181	1972	5	116.95
54181	1972	6	118.88
54181	1972	7	135.8
54181	1972	8	97.725
54181	1972	9	60.817
54181	1972	10	40.194
54181	1972	11	14.49
54181	1972	12	7.4023
54181	1973	1	6.2857
54181	1973	2	13.569
54181	1973	3	33.23
54181	1973	4	81.721
54181	1973	5	116.43
54181	1973	6	118.75
54181	1973	7	122.16
54181	1973	8	98.571
54181	1973	9	67.234
54181	1973	10	45.001
54181	1973	11	24.435
54181	1973	12	11.471
54181	1974	1	8.6896
54181	1974	2	15.569
54181	1974	3	37.334
54181	1974	4	72.992
54181	1974	5	130.75
54181	1974	6	95.972
54181	1974	7	135.04
54181	1974	8	100.95
54181	1974	9	67.266
54181	1974	10	36.568
54181	1974	11	21.107
54181	1974	12	9.0187
54181	1975	1	9.2105
54181	1975	2	10.72
54181	1975	3	36.277
54181	1975	4	92.611
54181	1975	5	108.95
54181	1975	6	109.68
54181	1975	7	111.05
54181	1975	8	107.63
54181	1975	9	71.703
54181	1975	10	37.601
54181	1975	11	18.473
54181	1975	12	7.2302
54181	1976	1	7.6446
54181	1976	2	15.491
54181	1976	3	43.277
54181	1976	4	70.792
54181	1976	5	121.51
54181	1976	6	114.07
54181	1976	7	133.52
54181	1976	8	101.78
54181	1976	9	65.08
54181	1976	10	40.476
54181	1976	11	10.633
54181	1976	12	4.9516
54181	1977	1	4.0652
54181	1977	2	12.643
54181	1977	3	40.803
54181	1977	4	80.212
54181	1977	5	133.3
54181	1977	6	106.65
54181	1977	7	124.68
54181	1977	8	107.34
54181	1977	9	72.407
54181	1977	10	48.809
54181	1977	11	15.769
54181	1977	12	6.5554
54181	1978	1	6.4368
54181	1978	2	11.109
54181	1978	3	43.955
54181	1978	4	80.329
54181	1978	5	116.69
54181	1978	6	130.95
54181	1978	7	123.49
54181	1978	8	96.616
54181	1978	9	75.936
54181	1978	10	41.361
54181	1978	11	14.403
54181	1978	12	7.9578
54181	1979	1	11.182
54181	1979	2	13.714
54181	1979	3	37.068
54181	1979	4	56.2
54181	1979	5	140.16
54181	1979	6	116.24
54181	1979	7	111.47
54181	1979	8	97.088
54181	1979	9	66.967
54181	1979	10	47.96
54181	1979	11	14.55
54181	1979	12	8.1269
54181	1980	1	5.6414
54181	1980	2	13.328
54181	1980	3	45.86
54181	1980	4	57.253
54181	1980	5	115.34
54181	1980	6	119.26
54181	1980	7	112.02
54181	1980	8	104.59
54181	1980	9	68.596
54181	1980	10	34.832
54181	1980	11	15.766
54181	1980	12	6.8769
54181	1981	1	5.5641
54181	1981	2	11.908
54181	1981	3	37.233
54181	1981	4	88.782
54181	1981	5	112.19
54181	1981	6	117.66
54181	1981	7	111.94
54181	1981	8	86.851
54181	1981	9	75.138
54181	1981	10	50.976
54181	1981	11	22.556
54181	1981	12	14.562
54181	1982	1	8.844
54181	1982	2	16.561
54181	1982	3	48.048
54181	1982	4	95.34
54181	1982	5	121.12
54181	1982	6	148.83
54181	1982	7	137.35
54181	1982	8	108.91
54181	1982	9	81.987
54181	1982	10	59.56
54181	1982	11	21.657
54181	1982	12	9.5005
54181	1983	1	8.7621
54181	1983	2	11.755
54181	1983	3	45.749
54181	1983	4	112.65
54181	1983	5	130.97
54181	1983	6	104.98
54181	1983	7	101.74
54181	1983	8	110.57
54181	1983	9	70.699
54181	1983	10	52.401
54181	1983	11	16.215
54181	1983	12	9.5084
54181	1984	1	5.769
54181	1984	2	14.041
54181	1984	3	31.809
54181	1984	4	71.388
54181	1984	5	125.53
54181	1984	6	117.64
54181	1984	7	116.39
54181	1984	8	98.086
54181	1984	9	66.605
54181	1984	10	44.337
54181	1984	11	30.344
54181	1984	12	10.367
54181	1985	1	6.8864
54181	1985	2	12.792
54181	1985	3	42.794
54181	1985	4	75.737
54181	1985	5	140.51
54181	1985	6	125.36
54181	1985	7	102.16
54181	1985	8	96.149
54181	1985	9	74.651
54181	1985	10	60.798
54181	1985	11	20.215
54181	1985	12	6.7812
54181	1986	1	7.4049
54181	1986	2	11.856
54181	1986	3	34.453
54181	1986	4	79.839
54181	1986	5	122.86
54181	1986	6	114.28
54181	1986	7	103.87
54181	1986	8	93.965
54181	1986	9	64.312
54181	1986	10	51.119
54181	1986	11	27.719
54181	1986	12	10.199
54181	1987	1	7.239
54181	1987	2	14.543
54181	1987	3	35.361
54181	1987	4	93.137
54181	1987	5	142.81
54181	1987	6	121.32
54181	1987	7	108.6
54181	1987	8	87.616
54181	1987	9	67.99
54181	1987	10	55.264
54181	1987	11	15.334
54181	1987	12	12.436
54181	1988	1	11.796
54181	1988	2	12.659
54181	1988	3	48.817
54181	1988	4	74.707
54181	1988	5	114.59
54181	1988	6	134.88
54181	1988	7	118.5
54181	1988	8	108.45
54181	1988	9	66.181
54181	1988	10	51.314
54181	1988	11	31.165
54181	1988	12	7.9103
54181	1989	1	7.0572
54181	1989	2	15.388
54181	1989	3	45.857
54181	1989	4	102.55
54181	1989	5	141.4
54181	1989	6	122.67
54181	1989	7	106.11
54181	1989	8	107.7
54181	1989	9	62.958
54181	1989	10	58.692
54181	1989	11	22.59
54181	1989	12	11.262
54181	1990	1	5.7534
54181	1990	2	14.799
54181	1990	3	48.807
54181	1990	4	86.612
54181	1990	5	108.37
54181	1990	6	118.04
54181	1990	7	112.23
54181	1990	8	99.318
54181	1990	9	70.004
54181	1990	10	55.825
54181	1990	11	25.765
54181	1990	12	12.768
54181	1991	1	5.8362
54181	1991	2	13.798
54181	1991	3	37.395
54181	1991	4	87.504
54181	1991	5	121.42
54181	1991	6	118.88
54181	1991	7	107.89
54181	1991	8	109.03
54181	1991	9	70.707
54181	1991	10	46.593
54181	1991	11	28.889
54181	1991	12	11.421
54181	1992	1	10.053
54181	1992	2	20.743
54181	1992	3	50.036
54181	1992	4	85.461
54181	1992	5	103.2
54181	1992	6	104.58
54181	1992	7	136.98
54181	1992	8	98.763
54181	1992	9	62.092
54181	1992	10	42.626
54181	1992	11	21.648
54181	1992	12	5.7724
54181	1993	1	5.7714
54181	1993	2	15.92
54181	1993	3	45.09
54181	1993	4	83.841
54181	1993	5	135.69
54181	1993	6	101.99
54181	1993	7	116.84
54181	1993	8	94.366
54181	1993	9	66.777
54181	1993	10	48.882
54181	1993	11	18.553
54181	1993	12	6.9893
54181	1994	1	6.4285
54181	1994	2	12.382
54181	1994	3	39.382
54181	1994	4	98.213
54181	1994	5	108.18
54181	1994	6	133.02
54181	1994	7	119.24
54181	1994	8	93.044
54181	1994	9	63.106
54181	1994	10	40.006
54181	1994	11	25.324
54181	1994	12	7.0026
54181	1995	1	9.6046
54181	1995	2	13.064
54181	1995	3	45.991
54181	1995	4	85.444
54181	1995	5	90.177
54181	1995	6	123.57
54181	1995	7	108.88
54181	1995	8	87.095
54181	1995	9	68.468
54181	1995	10	42.185
54181	1995	11	28.582
54181	1995	12	6.9012
54181	1996	1	9.1351
54181	1996	2	22.938
54181	1996	3	48.777
54181	1996	4	88.793
54181	1996	5	113.17
54181	1996	6	132.68
54181	1996	7	107.52
54181	1996	8	92.488
54181	1996	9	68.554
54181	1996	10	46.281
54181	1996	11	17.071
54181	1996	12	9.0438
54181	1997	1	6.7085
54181	1997	2	15
54181	1997	3	49.366
54181	1997	4	92.251
54181	1997	5	117.15
54181	1997	6	126.18
54181	1997	7	139.69
54181	1997	8	97.481
54181	1997	9	66.611
54181	1997	10	45.913
54181	1997	11	20.731
54181	1997	12	10.363
54181	1998	1	8.8142
54181	1998	2	19.994
54181	1998	3	64.236
54181	1998	4	106.03
54181	1998	5	124.1
54181	1998	6	125.82
54181	1998	7	116.62
54181	1998	8	82.603
54181	1998	9	68.885
54181	1998	10	50.874
54181	1998	11	19.159
54181	1998	12	11.358
54181	1999	1	12.186
54181	1999	2	23.113
54181	1999	3	37.352
54181	1999	4	76.807
54181	1999	5	115.4
54181	1999	6	117.5
54181	1999	7	128.57
54181	1999	8	100.99
54181	1999	9	76.749
54181	1999	10	56.674
54181	1999	11	21.289
54181	1999	12	6.9442
54181	2000	1	5.4142
54181	2000	2	10.746
54181	2000	3	43.391
54181	2000	4	70.2
54181	2000	5	106.3
54181	2000	6	130.62
54181	2000	7	111.03
54181	2000	8	94.122
54181	2000	9	69.319
54181	2000	10	48.644
54181	2000	11	20.359
54181	2000	12	6.1495
54181	2001	1	4.8376
54181	2001	2	12.982
54181	2001	3	38.487
54181	2001	4	97.748
54181	2001	5	123.41
54181	2001	6	131.11
54181	2001	7	114.19
54181	2001	8	91.355
54181	2001	9	76.051
54181	2001	10	43.715
54181	2001	11	26.292
54181	2001	12	10.671
54181	2002	1	8.8856
54181	2002	2	22.388
54181	2002	3	63.061
54181	2002	4	81.885
54181	2002	5	133.61
54181	2002	6	118.66
54181	2002	7	112.38
54181	2002	8	88.829
54181	2002	9	74.372
54181	2002	10	39.008
54181	2002	11	16.949
54181	2002	12	10.451
54181	2003	1	8.131
54181	2003	2	19.724
54181	2003	3	49.338
54181	2003	4	98.199
54181	2003	5	124.25
54181	2003	6	110.96
54181	2003	7	95.691
54181	2003	8	100.95
54181	2003	9	75.297
54181	2003	10	41.884
54181	2003	11	21.387
54181	2003	12	9.242
54181	2004	1	6.6043
54181	2004	2	16.311
54181	2004	3	47.136
54181	2004	4	92.273
54181	2004	5	117.45
54181	2004	6	145.01
54181	2004	7	103.4
54181	2004	8	107.32
54181	2004	9	72.735
54181	2004	10	51.874
54181	2004	11	23.549
54181	2004	12	7.5001
54181	2005	1	7.4588
54181	2005	2	11.003
54181	2005	3	42.437
54181	2005	4	76.044
54181	2005	5	106.84
54181	2005	6	109.42
54181	2005	7	99.678
54181	2005	8	89.101
54181	2005	9	69.424
54181	2005	10	50.331
54181	2005	11	29.665
54181	2005	12	7.8232
54181	2006	1	6.0038
54181	2006	2	20.852
54181	2006	3	43.07
54181	2006	4	69.032
54181	2006	5	120.82
54181	2006	6	103.24
54181	2006	7	128.34
54181	2006	8	104.92
54181	2006	9	69.57
54181	2006	10	46.02
54181	2006	11	23.384
54181	2006	12	9.0714
54181	2007	1	7.7674
54181	2007	2	20.556
54181	2007	3	35.884
54181	2007	4	77.006
54181	2007	5	106.95
54181	2007	6	150.78
54181	2007	7	119.96
54181	2007	8	108.26
54181	2007	9	65.611
54181	2007	10	46.31
54181	2007	11	22.265
54181	2007	12	9.4166
54181	2008	1	7.0544
54181	2008	2	19.311
54181	2008	3	50.178
54181	2008	4	98.459
54181	2008	5	96.183
54181	2008	6	133.57
54181	2008	7	112.48
54181	2008	8	100.93
54181	2008	9	74.853
54181	2008	10	47.094
54181	2008	11	21.086
54181	2008	12	15.885
54181	2009	1	8.8835
54181	2009	2	16.367
54181	2009	3	39.076
54181	2009	4	78.086
54181	2009	5	142.05
54181	2009	6	103.86
54181	2009	7	111.29
54181	2009	8	107.34
54181	2009	9	70.191
54181	2009	10	46.531
54181	2009	11	24.15
54181	2009	12	7.0829
54181	2010	1	10.424
54181	2010	2	13.435
54181	2010	3	29.114
54181	2010	4	57.985
54181	2010	5	110.61
54181	2010	6	147.35
54181	2010	7	99.84
54181	2010	8	89.229
54181	2010	9	67.232
54181	2010	10	41.023
54181	2010	11	18.727
54181	2010	12	7.8642
54181	2011	1	6.1801
54181	2011	2	15.633
54181	2011	3	40.056
54181	2011	4	81.588
54181	2011	5	98.134
54181	2011	6	114.17
54181	2011	7	119.59
54181	2011	8	102.46
54181	2011	9	80.403
54181	2011	10	46.849
54181	2011	11	16.099
54181	2011	12	6.762
54181	2012	1	5.5803
54181	2012	2	15.479
54181	2012	3	36.811
54181	2012	4	85.098
54181	2012	5	123.34
54181	2012	6	108.88
54181	2012	7	116.09
54181	2012	8	96.927
54181	2012	9	64.376
54181	2012	10	43.338
54181	2012	11	14.34
54181	2012	12	5.7083
54181	2013	1	6.3942
54181	2013	2	13.086
54181	2013	3	37.255
54181	2013	4	60.045
54181	2013	5	132.83
54181	2013	6	116.69
54181	2013	7	108.94
54181	2013	8	101.61
54181	2013	9	72.949
54181	2013	10	42.487
54181	2013	11	22.254
54181	2013	12	8.0306
54181	2014	1	11.033
54181	2014	2	14.613
54181	2014	3	44.965
54181	2014	4	93.572
54181	2014	5	98.967
54181	2014	6	123.58
54181	2014	7	116.15
54181	2014	8	110.06
54181	2014	9	70.141
54181	2014	10	49.141
54181	2014	11	23.856
54181	2014	12	7.4091

## Sheet: Monthly precipitation 
stationID	YEAR	MONTH	DATA
54181	1970	1	5.8
54181	1970	2	7.8
54181	1970	3	8
54181	1970	4	33.5
54181	1970	5	63.9
54181	1970	6	17.7
54181	1970	7	205.6
54181	1970	8	62.7
54181	1970	9	69.3
54181	1970	10	62.8
54181	1970	11	10.1
54181	1970	12	11
54181	1971	1	2.3
54181	1971	2	24.6
54181	1971	3	4.8
54181	1971	4	10.3
54181	1971	5	58.7
54181	1971	6	113.2
54181	1971	7	246
54181	1971	8	99.7
54181	1971	9	84.5
54181	1971	10	39.9
54181	1971	11	1.6
54181	1971	12	9.7
54181	1972	1	7
54181	1972	2	11.3
54181	1972	3	5.5
54181	1972	4	7.8
54181	1972	5	56.9
54181	1972	6	108.7
54181	1972	7	140.5
54181	1972	8	160.9
54181	1972	9	43.2
54181	1972	10	85.1
54181	1972	11	25.2
54181	1972	12	2.8
54181	1973	1	2.7
54181	1973	2	8
54181	1973	3	28.3
54181	1973	4	20.6
54181	1973	5	84.7
54181	1973	6	106.5
54181	1973	7	137.5
54181	1973	8	220.8
54181	1973	9	31.2
54181	1973	10	41.6
54181	1973	11	6.7
54181	1973	12	1.9
54181	1974	1	0.2
54181	1974	2	6.8
54181	1974	3	9.4
54181	1974	4	42.4
54181	1974	5	37.5
54181	1974	6	191.2
54181	1974	7	62.7
54181	1974	8	92
54181	1974	9	58
54181	1974	10	69.9
54181	1974	11	8.1
54181	1974	12	1.2
54181	1975	1	1.5
54181	1975	2	8.7
54181	1975	3	29.1
54181	1975	4	35.8
54181	1975	5	51.7
54181	1975	6	72.3
54181	1975	7	349.2
54181	1975	8	60.4
54181	1975	9	78.1
54181	1975	10	29.6
54181	1975	11	5.1
54181	1975	12	7.3
54181	1976	1	11.7
54181	1976	2	7.7
54181	1976	3	22
54181	1976	4	56.1
54181	1976	5	89.5
54181	1976	6	79.5
54181	1976	7	103.1
54181	1976	8	55.6
54181	1976	9	68.3
54181	1976	10	37.4
54181	1976	11	32.1
54181	1976	12	4.7
54181	1977	1	1.9
54181	1977	2	3.9
54181	1977	3	14.8
54181	1977	4	28.1
54181	1977	5	57.8
54181	1977	6	156.9
54181	1977	7	161.5
54181	1977	8	65.2
54181	1977	9	24
54181	1977	10	52.7
54181	1977	11	26.2
54181	1977	12	25.2
54181	1978	1	3.2
54181	1978	2	4.5
54181	1978	3	8.1
54181	1978	4	54.2
54181	1978	5	32.3
54181	1978	6	68.5
54181	1978	7	81.9
54181	1978	8	160.4
54181	1978	9	16.9
54181	1978	10	35.4
54181	1978	11	6.3
54181	1978	12	18.8
54181	1979	1	4.2
54181	1979	2	11.6
54181	1979	3	14.2
54181	1979	4	63.9
54181	1979	5	30.5
54181	1979	6	66.2
54181	1979	7	107.3
54181	1979	8	84.1
54181	1979	9	61.8
54181	1979	10	10
54181	1979	11	18.4
54181	1979	12	25.1
54181	1980	1	8.8
54181	1980	2	20.3
54181	1980	3	3.6
54181	1980	4	57.3
54181	1980	5	135.6
54181	1980	6	192.1
54181	1980	7	215
54181	1980	8	59.2
54181	1980	9	57.1
54181	1980	10	76.4
54181	1980	11	20.9
54181	1980	12	14.8
54181	1981	1	1.9
54181	1981	2	5.7
54181	1981	3	22
54181	1981	4	11.8
54181	1981	5	123.9
54181	1981	6	163.1
54181	1981	7	272.5
54181	1981	8	125.6
54181	1981	9	85.1
54181	1981	10	37.5
54181	1981	11	5.2
54181	1981	12	2.4
54181	1982	1	5.3
54181	1982	2	6.8
54181	1982	3	20.8
54181	1982	4	45.3
54181	1982	5	69.2
54181	1982	6	46
54181	1982	7	77.7
54181	1982	8	179.8
54181	1982	9	20.5
54181	1982	10	20.7
54181	1982	11	17
54181	1982	12	6.3
54181	1983	1	2.4
54181	1983	2	8.8
54181	1983	3	5
54181	1983	4	73.9
54181	1983	5	105.6
54181	1983	6	188.6
54181	1983	7	307.6
54181	1983	8	178.9
54181	1983	9	72
54181	1983	10	3.4
54181	1983	11	12.9
54181	1983	12	4.3
54181	1984	1	4.2
54181	1984	2	3.1
54181	1984	3	15.8
54181	1984	4	28.5
54181	1984	5	37.2
54181	1984	6	151.2
54181	1984	7	184.7
54181	1984	8	154.7
54181	1984	9	63.4
54181	1984	10	35.7
54181	1984	11	9.1
54181	1984	12	3.6
54181	1985	1	9.7
54181	1985	2	8.3
54181	1985	3	15.9
54181	1985	4	28.7
54181	1985	5	22.3
54181	1985	6	74
54181	1985	7	234.7
54181	1985	8	229.1
54181	1985	9	35.1
54181	1985	10	8.8
54181	1985	11	28.3
54181	1985	12	9.6
54181	1986	1	12.7
54181	1986	2	4.5
54181	1986	3	30.6
54181	1986	4	35.9
54181	1986	5	76.4
54181	1986	6	212.9
54181	1986	7	175.8
54181	1986	8	203.8
54181	1986	9	125.6
54181	1986	10	10.3
54181	1986	11	10.4
54181	1986	12	6.1
54181	1987	1	14.3
54181	1987	2	6.3
54181	1987	3	14.4
54181	1987	4	22.3
54181	1987	5	60.2
54181	1987	6	110.7
54181	1987	7	290.9
54181	1987	8	251.5
54181	1987	9	60.4
54181	1987	10	32.8
54181	1987	11	47.4
54181	1987	12	13.2
54181	1988	1	8.5
54181	1988	2	4.8
54181	1988	3	4.3
54181	1988	4	51.4
54181	1988	5	49.5
54181	1988	6	53.4
54181	1988	7	160.4
54181	1988	8	63.5
54181	1988	9	74.2
54181	1988	10	23.9
54181	1988	11	16.7
54181	1988	12	8.8
54181	1989	1	9.3
54181	1989	2	8
54181	1989	3	8.9
54181	1989	4	8.4
54181	1989	5	53.6
54181	1989	6	146.2
54181	1989	7	336.8
54181	1989	8	72.4
54181	1989	9	101.5
54181	1989	10	10.2
54181	1989	11	10.5
54181	1989	12	7
54181	1990	1	9
54181	1990	2	12.5
54181	1990	3	12.9
54181	1990	4	30.7
54181	1990	5	65.4
54181	1990	6	110.3
54181	1990	7	148.5
54181	1990	8	166.7
54181	1990	9	43.6
54181	1990	10	20.4
54181	1990	11	13.7
54181	1990	12	19.6
54181	1991	1	3.9
54181	1991	2	3
54181	1991	3	36.1
54181	1991	4	38.3
54181	1991	5	22.1
54181	1991	6	104.4
54181	1991	7	325.2
54181	1991	8	68
54181	1991	9	90.3
54181	1991	10	36.3
54181	1991	11	15
54181	1991	12	5.2
54181	1992	1	1.6
54181	1992	2	5.6
54181	1992	3	13.6
54181	1992	4	24
54181	1992	5	50.7
54181	1992	6	83
54181	1992	7	258
54181	1992	8	112.3
54181	1992	9	105.6
54181	1992	10	18.5
54181	1992	11	35.5
54181	1992	12	9.5
54181	1993	1	0.9
54181	1993	2	4.7
54181	1993	3	6.7
54181	1993	4	20.2
54181	1993	5	22.9
54181	1993	6	111.6
54181	1993	7	73.8
54181	1993	8	88.7
54181	1993	9	74.9
54181	1993	10	22.4
54181	1993	11	20.6
54181	1993	12	15.9
54181	1994	1	8.5
54181	1994	2	0.3
54181	1994	3	8.3
54181	1994	4	21.9
54181	1994	5	72.5
54181	1994	6	97.1
54181	1994	7	228.8
54181	1994	8	219.3
54181	1994	9	71.4
54181	1994	10	56.3
54181	1994	11	17.5
54181	1994	12	11.1
54181	1995	1	2.4
54181	1995	2	0.2
54181	1995	3	3.4
54181	1995	4	57.1
54181	1995	5	114.5
54181	1995	6	27.3
54181	1995	7	113.9
54181	1995	8	186.2
54181	1995	9	41.7
54181	1995	10	30.4
54181	1995	11	3.4
54181	1995	12	7.1
54181	1996	1	1.8
54181	1996	2	2.9
54181	1996	3	6.7
54181	1996	4	23.8
54181	1996	5	42.1
54181	1996	6	86
54181	1996	7	140.6
54181	1996	8	150.8
54181	1996	9	46.2
54181	1996	10	34.4
54181	1996	11	24.6
54181	1996	12	7.7
54181	1997	1	8.9
54181	1997	2	9.7
54181	1997	3	8
54181	1997	4	5.6
54181	1997	5	83.6
54181	1997	6	73
54181	1997	7	86
54181	1997	8	216.1
54181	1997	9	62.8
54181	1997	10	35.9
54181	1997	11	5.1
54181	1997	12	3.7
54181	1998	1	4.9
54181	1998	2	9.3
54181	1998	3	6.2
54181	1998	4	15.9
54181	1998	5	90
54181	1998	6	126.8
54181	1998	7	156.8
54181	1998	8	218.3
54181	1998	9	37.2
54181	1998	10	22.3
54181	1998	11	25.5
54181	1998	12	7.7
54181	1999	1	4
54181	1999	2	1.8
54181	1999	3	56.4
54181	1999	4	39.8
54181	1999	5	38
54181	1999	6	118.3
54181	1999	7	93.4
54181	1999	8	82.1
54181	1999	9	28.7
54181	1999	10	13.4
54181	1999	11	17.9
54181	1999	12	14.9
54181	2000	1	26.7
54181	2000	2	0.9
54181	2000	3	9.1
54181	2000	4	19
54181	2000	5	101.9
54181	2000	6	84.2
54181	2000	7	159.9
54181	2000	8	144.9
54181	2000	9	58.9
54181	2000	10	23.8
54181	2000	11	30
54181	2000	12	29.3
54181	2001	1	13
54181	2001	2	1
54181	2001	3	8.7
54181	2001	4	4.2
54181	2001	5	86.2
54181	2001	6	91.9
54181	2001	7	137.7
54181	2001	8	113.6
54181	2001	9	20.6
54181	2001	10	25.1
54181	2001	11	2.6
54181	2001	12	3
54181	2002	1	17
54181	2002	2	0.9
54181	2002	3	7.9
54181	2002	4	59.2
54181	2002	5	32.4
54181	2002	6	180.5
54181	2002	7	255.4
54181	2002	8	183.7
54181	2002	9	2.4
54181	2002	10	59.6
54181	2002	11	11.8
54181	2002	12	5.8
54181	2003	1	4.4
54181	2003	2	1
54181	2003	3	1.7
54181	2003	4	29.7
54181	2003	5	38.8
54181	2003	6	168.1
54181	2003	7	156.2
54181	2003	8	73
54181	2003	9	45.7
54181	2003	10	93.9
54181	2003	11	34.7
54181	2003	12	2.8
54181	2004	1	1.2
54181	2004	2	29.3
54181	2004	3	18
54181	2004	4	12.3
54181	2004	5	93.5
54181	2004	6	27.1
54181	2004	7	149.2
54181	2004	8	128.8
54181	2004	9	72.5
54181	2004	10	15.7
54181	2004	11	38
54181	2004	12	24.6
54181	2005	1	7.4
54181	2005	2	5.8
54181	2005	3	4.1
54181	2005	4	69.7
54181	2005	5	67
54181	2005	6	125.6
54181	2005	7	173.9
54181	2005	8	144.8
54181	2005	9	42.4
54181	2005	10	59.6
54181	2005	11	6.7
54181	2005	12	6.4
54181	2006	1	5.4
54181	2006	2	6.9
54181	2006	3	20.2
54181	2006	4	26.9
54181	2006	5	53
54181	2006	6	121.3
54181	2006	7	78.3
54181	2006	8	200.7
54181	2006	9	20.9
54181	2006	10	44.2
54181	2006	11	15
54181	2006	12	2.4
54181	2007	1	10.1
54181	2007	2	9.7
54181	2007	3	61
54181	2007	4	41.3
54181	2007	5	82.1
54181	2007	6	23.3
54181	2007	7	233.1
54181	2007	8	181.5
54181	2007	9	81.4
54181	2007	10	14.6
54181	2007	11	12.4
54181	2007	12	7.9
54181	2008	1	0
54181	2008	2	0.5
54181	2008	3	7.4
54181	2008	4	24.5
54181	2008	5	107
54181	2008	6	70.2
54181	2008	7	129.3
54181	2008	8	212.1
54181	2008	9	60.4
54181	2008	10	26
54181	2008	11	19
54181	2008	12	8.4
54181	2009	1	15.3
54181	2009	2	21.5
54181	2009	3	10.5
54181	2009	4	44.8
54181	2009	5	31.2
54181	2009	6	132.7
54181	2009	7	82.5
54181	2009	8	118.2
54181	2009	9	55.7
54181	2009	10	32.2
54181	2009	11	8.7
54181	2009	12	20.3
54181	2010	1	3.9
54181	2010	2	25.1
54181	2010	3	46.7
54181	2010	4	91.7
54181	2010	5	80.7
54181	2010	6	52.9
54181	2010	7	259
54181	2010	8	202.7
54181	2010	9	35.5
54181	2010	10	43.6
54181	2010	11	45.5
54181	2010	12	34.5
54181	2011	1	1.3
54181	2011	2	10
54181	2011	3	1.1
54181	2011	4	21.5
54181	2011	5	96.2
54181	2011	6	98.3
54181	2011	7	103.5
54181	2011	8	46.4
54181	2011	9	16.7
54181	2011	10	34.6
54181	2011	11	22.4
54181	2011	12	3
54181	2012	1	0.3
54181	2012	2	14.4
54181	2012	3	20.7
54181	2012	4	40.9
54181	2012	5	38.8
54181	2012	6	118.7
54181	2012	7	83.7
54181	2012	8	216.1
54181	2012	9	75.9
54181	2012	10	37.1
54181	2012	11	38
54181	2012	12	21.7
54181	2013	1	8.6
54181	2013	2	29.4
54181	2013	3	23.2
54181	2013	4	41.4
54181	2013	5	73.3
54181	2013	6	204.1
54181	2013	7	211.4
54181	2013	8	200.3
54181	2013	9	76.2
54181	2013	10	30.5
54181	2013	11	28.6
54181	2013	12	4
54181	2014	1	3.7
54181	2014	2	0.7
54181	2014	3	14.7
54181	2014	4	19.6
54181	2014	5	110.2
54181	2014	6	54
54181	2014	7	157.6
54181	2014	8	49.9
54181	2014	9	44.7
54181	2014	10	30.8
54181	2014	11	5.9
54181	2014	12	8.1
