# Supplementary material for: Spatial and temporal characteristics of drought and its correlation with climate indices in Northeast China
Source: PLoS One. 2021 Nov 18;16(11):e0259774. doi: 10.1371/journal.pone.0259774 (PMC8601439; doi:10.1371/journal.pone.0259774)
Supplement: S1 File — (ZIP) [file pone.0259774.s001.zip › Raw data(Including precipitation and evapotranspiration data of each station)/54186.xlsx]

## Sheet: Monthly evapotranspiration 
stationID	YEAR	MONTH	DATA
54186	1970	1	8.0025
54186	1970	2	18.614
54186	1970	3	33.335
54186	1970	4	86.006
54186	1970	5	126
54186	1970	6	135.25
54186	1970	7	100.12
54186	1970	8	97.391
54186	1970	9	73.372
54186	1970	10	53.961
54186	1970	11	22.773
54186	1970	12	11.922
54186	1971	1	11.378
54186	1971	2	13.647
54186	1971	3	42.661
54186	1971	4	107.42
54186	1971	5	113.41
54186	1971	6	108.09
54186	1971	7	96.358
54186	1971	8	88.712
54186	1971	9	56.7
54186	1971	10	47.046
54186	1971	11	24.994
54186	1971	12	14.456
54186	1972	1	10.918
54186	1972	2	13.415
54186	1972	3	46.391
54186	1972	4	89.845
54186	1972	5	118.86
54186	1972	6	117.77
54186	1972	7	111.21
54186	1972	8	90.754
54186	1972	9	58.232
54186	1972	10	44.147
54186	1972	11	17.396
54186	1972	12	12.446
54186	1973	1	11.445
54186	1973	2	18.136
54186	1973	3	38.038
54186	1973	4	82.4
54186	1973	5	113.13
54186	1973	6	108.87
54186	1973	7	121.93
54186	1973	8	96.078
54186	1973	9	60.489
54186	1973	10	46.506
54186	1973	11	26.932
54186	1973	12	13.931
54186	1974	1	12.092
54186	1974	2	16.617
54186	1974	3	38.68
54186	1974	4	68.452
54186	1974	5	124.39
54186	1974	6	85.393
54186	1974	7	107.96
54186	1974	8	96.647
54186	1974	9	67.217
54186	1974	10	38.634
54186	1974	11	24.108
54186	1974	12	9.9143
54186	1975	1	12.679
54186	1975	2	15.016
54186	1975	3	36.79
54186	1975	4	87.955
54186	1975	5	110.1
54186	1975	6	96.116
54186	1975	7	102.49
54186	1975	8	104.32
54186	1975	9	66.35
54186	1975	10	44.505
54186	1975	11	20.107
54186	1975	12	9.1493
54186	1976	1	10.192
54186	1976	2	18.42
54186	1976	3	39.862
54186	1976	4	66.476
54186	1976	5	120.12
54186	1976	6	100.85
54186	1976	7	113.25
54186	1976	8	98.511
54186	1976	9	60.704
54186	1976	10	43.97
54186	1976	11	13.938
54186	1976	12	7.4853
54186	1977	1	6.9425
54186	1977	2	14.874
54186	1977	3	42.72
54186	1977	4	81.624
54186	1977	5	136.63
54186	1977	6	101.41
54186	1977	7	118.96
54186	1977	8	101.8
54186	1977	9	81.815
54186	1977	10	54.006
54186	1977	11	21.381
54186	1977	12	10.425
54186	1978	1	9.8544
54186	1978	2	12.353
54186	1978	3	47.065
54186	1978	4	85.579
54186	1978	5	121.94
54186	1978	6	133.31
54186	1978	7	123.11
54186	1978	8	101.22
54186	1978	9	83.723
54186	1978	10	52.084
54186	1978	11	23.993
54186	1978	12	13.447
54186	1979	1	16.017
54186	1979	2	17.477
54186	1979	3	40.198
54186	1979	4	56.949
54186	1979	5	149.24
54186	1979	6	108.06
54186	1979	7	101.42
54186	1979	8	100.04
54186	1979	9	73.9
54186	1979	10	57.82
54186	1979	11	19.871
54186	1979	12	12.42
54186	1980	1	8.9647
54186	1980	2	16.821
54186	1980	3	50.411
54186	1980	4	62.57
54186	1980	5	123.15
54186	1980	6	119.66
54186	1980	7	102.73
54186	1980	8	89.916
54186	1980	9	67.433
54186	1980	10	37.402
54186	1980	11	17.535
54186	1980	12	9.4428
54186	1981	1	8.4945
54186	1981	2	14.377
54186	1981	3	35.297
54186	1981	4	78.869
54186	1981	5	103.28
54186	1981	6	108.34
54186	1981	7	103.19
54186	1981	8	85.942
54186	1981	9	71.341
54186	1981	10	47.216
54186	1981	11	19.311
54186	1981	12	14.155
54186	1982	1	10.533
54186	1982	2	19.314
54186	1982	3	47.337
54186	1982	4	89.369
54186	1982	5	114.16
54186	1982	6	137.46
54186	1982	7	118.57
54186	1982	8	102.52
54186	1982	9	74.815
54186	1982	10	56.821
54186	1982	11	18.68
54186	1982	12	9.3818
54186	1983	1	13.139
54186	1983	2	13.174
54186	1983	3	41.143
54186	1983	4	107.13
54186	1983	5	122.51
54186	1983	6	90.195
54186	1983	7	89.729
54186	1983	8	98.809
54186	1983	9	62.511
54186	1983	10	53.116
54186	1983	11	20.305
54186	1983	12	12.431
54186	1984	1	8.3395
54186	1984	2	15.55
54186	1984	3	30.875
54186	1984	4	63.322
54186	1984	5	114.49
54186	1984	6	108
54186	1984	7	106.85
54186	1984	8	93.799
54186	1984	9	64.333
54186	1984	10	40.84
54186	1984	11	26.744
54186	1984	12	9.2387
54186	1985	1	8.1205
54186	1985	2	12.898
54186	1985	3	41.778
54186	1985	4	79.199
54186	1985	5	132.24
54186	1985	6	111.48
54186	1985	7	98.678
54186	1985	8	91.304
54186	1985	9	69.543
54186	1985	10	49.343
54186	1985	11	18.481
54186	1985	12	8.6895
54186	1986	1	9.512
54186	1986	2	14.622
54186	1986	3	36.567
54186	1986	4	79.494
54186	1986	5	116.99
54186	1986	6	101.79
54186	1986	7	95.273
54186	1986	8	90.306
54186	1986	9	62.676
54186	1986	10	43.812
54186	1986	11	23.133
54186	1986	12	10.992
54186	1987	1	8.4108
54186	1987	2	15.277
54186	1987	3	35.324
54186	1987	4	80.563
54186	1987	5	126.81
54186	1987	6	116.56
54186	1987	7	108.33
54186	1987	8	81.028
54186	1987	9	66.102
54186	1987	10	48.624
54186	1987	11	16.048
54186	1987	12	12.892
54186	1988	1	13.993
54186	1988	2	15.57
54186	1988	3	43.405
54186	1988	4	68.236
54186	1988	5	102.86
54186	1988	6	121.23
54186	1988	7	103.95
54186	1988	8	100.3
54186	1988	9	63.861
54186	1988	10	50.359
54186	1988	11	30.12
54186	1988	12	10.69
54186	1989	1	9.9056
54186	1989	2	19.024
54186	1989	3	46.541
54186	1989	4	92.01
54186	1989	5	126.67
54186	1989	6	115.77
54186	1989	7	103.9
54186	1989	8	101.42
54186	1989	9	61.504
54186	1989	10	50.454
54186	1989	11	19.981
54186	1989	12	11.723
54186	1990	1	7.208
54186	1990	2	15.51
54186	1990	3	46.705
54186	1990	4	76.206
54186	1990	5	101.51
54186	1990	6	107.52
54186	1990	7	97.396
54186	1990	8	101.83
54186	1990	9	67.037
54186	1990	10	53.012
54186	1990	11	21.915
54186	1990	12	11.743
54186	1991	1	8.9719
54186	1991	2	14.1
54186	1991	3	32.752
54186	1991	4	78.013
54186	1991	5	111.86
54186	1991	6	109.92
54186	1991	7	96.383
54186	1991	8	104.97
54186	1991	9	66.107
54186	1991	10	42.209
54186	1991	11	20
54186	1991	12	9.4483
54186	1992	1	10.953
54186	1992	2	21.218
54186	1992	3	44.486
54186	1992	4	77.749
54186	1992	5	102.69
54186	1992	6	95.147
54186	1992	7	123.25
54186	1992	8	92.013
54186	1992	9	60.071
54186	1992	10	39.889
54186	1992	11	20.268
54186	1992	12	7.5248
54186	1993	1	7.9077
54186	1993	2	16.464
54186	1993	3	41.961
54186	1993	4	75.772
54186	1993	5	124.27
54186	1993	6	93.104
54186	1993	7	102.11
54186	1993	8	82.782
54186	1993	9	62.321
54186	1993	10	47.028
54186	1993	11	17.125
54186	1993	12	8.3014
54186	1994	1	7.8571
54186	1994	2	17.198
54186	1994	3	37.344
54186	1994	4	87.801
54186	1994	5	102.72
54186	1994	6	118.03
54186	1994	7	120.76
54186	1994	8	88.863
54186	1994	9	62.094
54186	1994	10	36.835
54186	1994	11	21.108
54186	1994	12	9.7283
54186	1995	1	11.365
54186	1995	2	15.83
54186	1995	3	39.942
54186	1995	4	78.736
54186	1995	5	92.113
54186	1995	6	107.71
54186	1995	7	107.88
54186	1995	8	83.728
54186	1995	9	69.881
54186	1995	10	39.912
54186	1995	11	26.405
54186	1995	12	9.4347
54186	1996	1	11.325
54186	1996	2	22.935
54186	1996	3	43.072
54186	1996	4	80.352
54186	1996	5	107.38
54186	1996	6	115.33
54186	1996	7	107.97
54186	1996	8	95.277
54186	1996	9	69.857
54186	1996	10	43.979
54186	1996	11	19.35
54186	1996	12	11.414
54186	1997	1	8.4759
54186	1997	2	17.691
54186	1997	3	48.929
54186	1997	4	82.76
54186	1997	5	106.55
54186	1997	6	118.47
54186	1997	7	136.22
54186	1997	8	100.34
54186	1997	9	70.685
54186	1997	10	43.625
54186	1997	11	20.606
54186	1997	12	11.858
54186	1998	1	10.35
54186	1998	2	20.104
54186	1998	3	56.936
54186	1998	4	94.821
54186	1998	5	119.16
54186	1998	6	105.26
54186	1998	7	97.883
54186	1998	8	81.448
54186	1998	9	67.815
54186	1998	10	46.877
54186	1998	11	16.321
54186	1998	12	12.455
54186	1999	1	13.578
54186	1999	2	21.167
54186	1999	3	33.576
54186	1999	4	71.623
54186	1999	5	105.59
54186	1999	6	109.35
54186	1999	7	124.05
54186	1999	8	103.52
54186	1999	9	71.371
54186	1999	10	52.968
54186	1999	11	20.384
54186	1999	12	9.8715
54186	2000	1	6.4992
54186	2000	2	13.589
54186	2000	3	42.517
54186	2000	4	68.702
54186	2000	5	98.336
54186	2000	6	126.75
54186	2000	7	112.05
54186	2000	8	92.351
54186	2000	9	66.551
54186	2000	10	45.077
54186	2000	11	18.604
54186	2000	12	7.7439
54186	2001	1	6.4515
54186	2001	2	15.151
54186	2001	3	39.924
54186	2001	4	88.856
54186	2001	5	109.91
54186	2001	6	117.59
54186	2001	7	116.97
54186	2001	8	99.861
54186	2001	9	81.749
54186	2001	10	46.261
54186	2001	11	27.267
54186	2001	12	11.084
54186	2002	1	10.534
54186	2002	2	23.839
54186	2002	3	51.43
54186	2002	4	72.683
54186	2002	5	119.58
54186	2002	6	111.99
54186	2002	7	106.16
54186	2002	8	91.548
54186	2002	9	71.335
54186	2002	10	35.439
54186	2002	11	15.848
54186	2002	12	9.2693
54186	2003	1	9.1411
54186	2003	2	17.416
54186	2003	3	41.064
54186	2003	4	82.752
54186	2003	5	109.03
54186	2003	6	108.6
54186	2003	7	94.761
54186	2003	8	106.14
54186	2003	9	74.017
54186	2003	10	38.166
54186	2003	11	19.068
54186	2003	12	11.233
54186	2004	1	8.7758
54186	2004	2	17.341
54186	2004	3	43.644
54186	2004	4	84.488
54186	2004	5	106.45
54186	2004	6	133.07
54186	2004	7	90.894
54186	2004	8	108.35
54186	2004	9	70.854
54186	2004	10	50.179
54186	2004	11	20.561
54186	2004	12	7.9601
54186	2005	1	10.225
54186	2005	2	13.016
54186	2005	3	46.192
54186	2005	4	83.958
54186	2005	5	105.76
54186	2005	6	103.62
54186	2005	7	103.97
54186	2005	8	94.984
54186	2005	9	75.25
54186	2005	10	55.971
54186	2005	11	29.201
54186	2005	12	7.8284
54186	2006	1	10.089
54186	2006	2	21.467
54186	2006	3	42.265
54186	2006	4	66.344
54186	2006	5	121.33
54186	2006	6	102.02
54186	2006	7	128.87
54186	2006	8	105.81
54186	2006	9	73.677
54186	2006	10	47.643
54186	2006	11	22.856
54186	2006	12	11.239
54186	2007	1	9.9274
54186	2007	2	23.725
54186	2007	3	35.948
54186	2007	4	72.81
54186	2007	5	101.98
54186	2007	6	138.78
54186	2007	7	118.54
54186	2007	8	104.22
54186	2007	9	68.514
54186	2007	10	49.36
54186	2007	11	23.223
54186	2007	12	12.291
54186	2008	1	10.728
54186	2008	2	22.586
54186	2008	3	48.157
54186	2008	4	94.912
54186	2008	5	91.316
54186	2008	6	128.28
54186	2008	7	114.62
54186	2008	8	100.31
54186	2008	9	78.887
54186	2008	10	51.002
54186	2008	11	24.108
54186	2008	12	14.162
54186	2009	1	11.163
54186	2009	2	19.849
54186	2009	3	41.215
54186	2009	4	81.255
54186	2009	5	129.82
54186	2009	6	95.387
54186	2009	7	105.37
54186	2009	8	107.89
54186	2009	9	72.301
54186	2009	10	47.784
54186	2009	11	20.709
54186	2009	12	8.5686
54186	2010	1	12.545
54186	2010	2	14.668
54186	2010	3	30.032
54186	2010	4	57.467
54186	2010	5	104.36
54186	2010	6	134.7
54186	2010	7	95.302
54186	2010	8	91.395
54186	2010	9	61.134
54186	2010	10	40.164
54186	2010	11	20.334
54186	2010	12	9.0511
54186	2011	1	7.7878
54186	2011	2	17.973
54186	2011	3	42.312
54186	2011	4	75.757
54186	2011	5	93.981
54186	2011	6	109.83
54186	2011	7	114.04
54186	2011	8	102.74
54186	2011	9	78.401
54186	2011	10	48.241
54186	2011	11	17.693
54186	2011	12	8.3411
54186	2012	1	7.3373
54186	2012	2	16.575
54186	2012	3	39.723
54186	2012	4	80.961
54186	2012	5	109.46
54186	2012	6	99.496
54186	2012	7	106.26
54186	2012	8	92.289
54186	2012	9	61.222
54186	2012	10	42.526
54186	2012	11	14.12
54186	2012	12	7.7767
54186	2013	1	8.1247
54186	2013	2	13.065
54186	2013	3	37.434
54186	2013	4	57.268
54186	2013	5	110.94
54186	2013	6	117.68
54186	2013	7	110.36
54186	2013	8	96.975
54186	2013	9	74.748
54186	2013	10	42.786
54186	2013	11	21.097
54186	2013	12	9.5985
54186	2014	1	11.204
54186	2014	2	14.759
54186	2014	3	44.839
54186	2014	4	91.456
54186	2014	5	94.907
54186	2014	6	111.99
54186	2014	7	118.8
54186	2014	8	107.04
54186	2014	9	74.83
54186	2014	10	52.372
54186	2014	11	25.969
54186	2014	12	10.739

## Sheet: Monthly precipitation 
stationID	YEAR	MONTH	DATA
54186	1970	1	2.5
54186	1970	2	7.1
54186	1970	3	2.1
54186	1970	4	28.2
54186	1970	5	85
54186	1970	6	31
54186	1970	7	102.8
54186	1970	8	65.6
54186	1970	9	42.4
54186	1970	10	53.5
54186	1970	11	9.3
54186	1970	12	8.2
54186	1971	1	1.7
54186	1971	2	18.3
54186	1971	3	2.5
54186	1971	4	10.3
54186	1971	5	46.1
54186	1971	6	149.6
54186	1971	7	283.5
54186	1971	8	150.8
54186	1971	9	96.8
54186	1971	10	29.9
54186	1971	11	2.7
54186	1971	12	6
54186	1972	1	10.6
54186	1972	2	10.1
54186	1972	3	4.9
54186	1972	4	9
54186	1972	5	80.3
54186	1972	6	103.9
54186	1972	7	190.5
54186	1972	8	190.9
54186	1972	9	56.2
54186	1972	10	41
54186	1972	11	20
54186	1972	12	0.7
54186	1973	1	1.5
54186	1973	2	6.6
54186	1973	3	8.3
54186	1973	4	28.6
54186	1973	5	85
54186	1973	6	59.1
54186	1973	7	79.3
54186	1973	8	164.5
54186	1973	9	69.6
54186	1973	10	51.6
54186	1973	11	6.5
54186	1973	12	1
54186	1974	1	0.8
54186	1974	2	1.1
54186	1974	3	5.1
54186	1974	4	45.1
54186	1974	5	51.6
54186	1974	6	198.4
54186	1974	7	37.3
54186	1974	8	119.3
54186	1974	9	134
54186	1974	10	51.2
54186	1974	11	9.1
54186	1974	12	1.2
54186	1975	1	0.2
54186	1975	2	4.5
54186	1975	3	19.7
54186	1975	4	23.8
54186	1975	5	103.9
54186	1975	6	105
54186	1975	7	255.8
54186	1975	8	103.4
54186	1975	9	63.5
54186	1975	10	25.1
54186	1975	11	3.2
54186	1975	12	6.4
54186	1976	1	7.3
54186	1976	2	4.3
54186	1976	3	14.5
54186	1976	4	31.4
54186	1976	5	69.6
54186	1976	6	75.8
54186	1976	7	100.8
54186	1976	8	95.5
54186	1976	9	74.7
54186	1976	10	50.7
54186	1976	11	36.1
54186	1976	12	6.7
54186	1977	1	1.6
54186	1977	2	2.5
54186	1977	3	11.3
54186	1977	4	21
54186	1977	5	46
54186	1977	6	106.7
54186	1977	7	156.5
54186	1977	8	58.2
54186	1977	9	12.8
54186	1977	10	42
54186	1977	11	19.5
54186	1977	12	8
54186	1978	1	3.8
54186	1978	2	2.3
54186	1978	3	6.5
54186	1978	4	21.1
54186	1978	5	31.7
54186	1978	6	58.9
54186	1978	7	113.1
54186	1978	8	73.6
54186	1978	9	12.8
54186	1978	10	21.7
54186	1978	11	3.9
54186	1978	12	10.1
54186	1979	1	8
54186	1979	2	5.7
54186	1979	3	8.5
54186	1979	4	53
54186	1979	5	10.8
54186	1979	6	76
54186	1979	7	86.2
54186	1979	8	107.4
54186	1979	9	39.5
54186	1979	10	7.2
54186	1979	11	9.4
54186	1979	12	10.4
54186	1980	1	7
54186	1980	2	4.1
54186	1980	3	4.9
54186	1980	4	36.2
54186	1980	5	112.8
54186	1980	6	157.3
54186	1980	7	173.6
54186	1980	8	62
54186	1980	9	17.2
54186	1980	10	59.7
54186	1980	11	27
54186	1980	12	3.5
54186	1981	1	2.1
54186	1981	2	3.5
54186	1981	3	22.8
54186	1981	4	21.1
54186	1981	5	72.8
54186	1981	6	180
54186	1981	7	217.7
54186	1981	8	115.2
54186	1981	9	29.7
54186	1981	10	41.7
54186	1981	11	5.3
54186	1981	12	4.3
54186	1982	1	3.8
54186	1982	2	1.4
54186	1982	3	16.2
54186	1982	4	34.5
54186	1982	5	69.8
54186	1982	6	33.8
54186	1982	7	119.1
54186	1982	8	191.7
54186	1982	9	50.3
54186	1982	10	13.6
54186	1982	11	19.4
54186	1982	12	4.8
54186	1983	1	1.4
54186	1983	2	10.8
54186	1983	3	8.1
54186	1983	4	42.1
54186	1983	5	95.1
54186	1983	6	180.6
54186	1983	7	144
54186	1983	8	110.6
54186	1983	9	65.5
54186	1983	10	6.1
54186	1983	11	8
54186	1983	12	3.2
54186	1984	1	0.9
54186	1984	2	3.1
54186	1984	3	16.8
54186	1984	4	52.5
54186	1984	5	42.6
54186	1984	6	177.6
54186	1984	7	110.2
54186	1984	8	85.5
54186	1984	9	37.4
54186	1984	10	50.1
54186	1984	11	4.1
54186	1984	12	6.3
54186	1985	1	3.8
54186	1985	2	8.4
54186	1985	3	6.4
54186	1985	4	19.3
54186	1985	5	9.4
54186	1985	6	58.9
54186	1985	7	252.4
54186	1985	8	154.4
54186	1985	9	47.6
54186	1985	10	11
54186	1985	11	19.8
54186	1985	12	1.3
54186	1986	1	5.5
54186	1986	2	4.4
54186	1986	3	19.9
54186	1986	4	34.2
54186	1986	5	76.1
54186	1986	6	209.1
54186	1986	7	113.3
54186	1986	8	287.3
54186	1986	9	76.5
54186	1986	10	2.3
54186	1986	11	7.7
54186	1986	12	3.2
54186	1987	1	12.2
54186	1987	2	4
54186	1987	3	10.5
54186	1987	4	50.6
54186	1987	5	26.5
54186	1987	6	82.6
54186	1987	7	202.2
54186	1987	8	283.5
54186	1987	9	52.4
54186	1987	10	37
54186	1987	11	21.4
54186	1987	12	5.3
54186	1988	1	1.5
54186	1988	2	2.5
54186	1988	3	1.8
54186	1988	4	58.3
54186	1988	5	51.2
54186	1988	6	116.7
54186	1988	7	119.5
54186	1988	8	162
54186	1988	9	50.7
54186	1988	10	15.1
54186	1988	11	9.1
54186	1988	12	13.5
54186	1989	1	4
54186	1989	2	1.6
54186	1989	3	6.7
54186	1989	4	21.1
54186	1989	5	41
54186	1989	6	97.8
54186	1989	7	201.8
54186	1989	8	91.9
54186	1989	9	136.3
54186	1989	10	8.4
54186	1989	11	16.9
54186	1989	12	5.6
54186	1990	1	5.1
54186	1990	2	12.3
54186	1990	3	11.5
54186	1990	4	41.7
54186	1990	5	59.7
54186	1990	6	76.4
54186	1990	7	161
54186	1990	8	169.7
54186	1990	9	49.8
54186	1990	10	33.2
54186	1990	11	23.2
54186	1990	12	29.4
54186	1991	1	3.1
54186	1991	2	2.5
54186	1991	3	36
54186	1991	4	24.5
54186	1991	5	25.7
54186	1991	6	111.7
54186	1991	7	306.1
54186	1991	8	46.3
54186	1991	9	48
54186	1991	10	29.6
54186	1991	11	6.5
54186	1991	12	4.2
54186	1992	1	3.1
54186	1992	2	1.6
54186	1992	3	2.6
54186	1992	4	10.1
54186	1992	5	63.5
54186	1992	6	135.1
54186	1992	7	168.1
54186	1992	8	189.3
54186	1992	9	95.9
54186	1992	10	13.8
54186	1992	11	27.5
54186	1992	12	12.8
54186	1993	1	0.8
54186	1993	2	10.2
54186	1993	3	6.6
54186	1993	4	26
54186	1993	5	26.3
54186	1993	6	138.4
54186	1993	7	77.8
54186	1993	8	109.8
54186	1993	9	34.4
54186	1993	10	36.8
54186	1993	11	42.9
54186	1993	12	9.3
54186	1994	1	3.8
54186	1994	2	0.2
54186	1994	3	17.9
54186	1994	4	17.2
54186	1994	5	75.4
54186	1994	6	125.9
54186	1994	7	146.7
54186	1994	8	148.1
54186	1994	9	62.9
54186	1994	10	38.9
54186	1994	11	13.5
54186	1994	12	3.2
54186	1995	1	1
54186	1995	2	3.2
54186	1995	3	6.6
54186	1995	4	23.4
54186	1995	5	68.5
54186	1995	6	89.7
54186	1995	7	152.4
54186	1995	8	134.2
54186	1995	9	57.7
54186	1995	10	19.4
54186	1995	11	3.6
54186	1995	12	3.6
54186	1996	1	3.1
54186	1996	2	1.3
54186	1996	3	9.3
54186	1996	4	20.5
54186	1996	5	53.8
54186	1996	6	171
54186	1996	7	154.4
54186	1996	8	128
54186	1996	9	75.8
54186	1996	10	16.4
54186	1996	11	15
54186	1996	12	3.9
54186	1997	1	17.8
54186	1997	2	2.7
54186	1997	3	16.3
54186	1997	4	5.7
54186	1997	5	84.9
54186	1997	6	93.1
54186	1997	7	58.9
54186	1997	8	176.4
54186	1997	9	45.1
54186	1997	10	34.9
54186	1997	11	5.7
54186	1997	12	4.3
54186	1998	1	2.1
54186	1998	2	8.9
54186	1998	3	5.4
54186	1998	4	26.1
54186	1998	5	93.9
54186	1998	6	137.4
54186	1998	7	139.4
54186	1998	8	151
54186	1998	9	46.4
54186	1998	10	46.2
54186	1998	11	24
54186	1998	12	8
54186	1999	1	3.9
54186	1999	2	1.5
54186	1999	3	39.2
54186	1999	4	41.9
54186	1999	5	57.4
54186	1999	6	95.4
54186	1999	7	74.5
54186	1999	8	96.1
54186	1999	9	179.2
54186	1999	10	12.3
54186	1999	11	15
54186	1999	12	4.2
54186	2000	1	22.9
54186	2000	2	0.8
54186	2000	3	10
54186	2000	4	19.9
54186	2000	5	60.5
54186	2000	6	82.5
54186	2000	7	160.4
54186	2000	8	187.1
54186	2000	9	144.6
54186	2000	10	17.5
54186	2000	11	17.9
54186	2000	12	13.2
54186	2001	1	5.4
54186	2001	2	3.3
54186	2001	3	11.1
54186	2001	4	3.1
54186	2001	5	101.6
54186	2001	6	115.5
54186	2001	7	215.8
54186	2001	8	109.6
54186	2001	9	5.7
54186	2001	10	39.4
54186	2001	11	1.5
54186	2001	12	1.5
54186	2002	1	18.3
54186	2002	2	1.7
54186	2002	3	13.8
54186	2002	4	66.5
54186	2002	5	41.6
54186	2002	6	88.5
54186	2002	7	160.1
54186	2002	8	164.2
54186	2002	9	6.9
54186	2002	10	36.8
54186	2002	11	6.6
54186	2002	12	5.7
54186	2003	1	3.8
54186	2003	2	0.7
54186	2003	3	7.9
54186	2003	4	39.5
54186	2003	5	25.4
54186	2003	6	101.1
54186	2003	7	166.9
54186	2003	8	44.5
54186	2003	9	54.2
54186	2003	10	68.4
54186	2003	11	23.7
54186	2003	12	0.9
54186	2004	1	0.3
54186	2004	2	27.1
54186	2004	3	34.4
54186	2004	4	16.2
54186	2004	5	90.7
54186	2004	6	63.7
54186	2004	7	145.1
54186	2004	8	23.4
54186	2004	9	71.2
54186	2004	10	12
54186	2004	11	18.8
54186	2004	12	20
54186	2005	1	3.4
54186	2005	2	4.3
54186	2005	3	4
54186	2005	4	53.4
54186	2005	5	78.5
54186	2005	6	159.5
54186	2005	7	110
54186	2005	8	149.9
54186	2005	9	33.5
54186	2005	10	20.9
54186	2005	11	2.6
54186	2005	12	5.8
54186	2006	1	3.3
54186	2006	2	8.2
54186	2006	3	16.2
54186	2006	4	39.2
54186	2006	5	39.2
54186	2006	6	122.8
54186	2006	7	129.9
54186	2006	8	107.2
54186	2006	9	15.5
54186	2006	10	34.8
54186	2006	11	14.3
54186	2006	12	4.1
54186	2007	1	7.8
54186	2007	2	9.6
54186	2007	3	64.5
54186	2007	4	28.3
54186	2007	5	78
54186	2007	6	37.3
54186	2007	7	153.7
54186	2007	8	113.5
54186	2007	9	107.9
54186	2007	10	10.5
54186	2007	11	6.9
54186	2007	12	9.2
54186	2008	1	0.1
54186	2008	2	0.3
54186	2008	3	8.2
54186	2008	4	31.4
54186	2008	5	113
54186	2008	6	80.1
54186	2008	7	125.2
54186	2008	8	130.4
54186	2008	9	31.8
54186	2008	10	29.9
54186	2008	11	4.5
54186	2008	12	5.2
54186	2009	1	4.4
54186	2009	2	24.2
54186	2009	3	3.4
54186	2009	4	45.7
54186	2009	5	37.2
54186	2009	6	154.1
54186	2009	7	140.2
54186	2009	8	61.3
54186	2009	9	77.8
54186	2009	10	52.5
54186	2009	11	13
54186	2009	12	8.3
54186	2010	1	0.9
54186	2010	2	32.9
54186	2010	3	36.6
54186	2010	4	65.6
54186	2010	5	63
54186	2010	6	62.5
54186	2010	7	186.7
54186	2010	8	173.1
54186	2010	9	45.5
54186	2010	10	42.9
54186	2010	11	11.4
54186	2010	12	17.6
54186	2011	1	0.2
54186	2011	2	9.7
54186	2011	3	0.8
54186	2011	4	16.7
54186	2011	5	63.8
54186	2011	6	76.2
54186	2011	7	56.3
54186	2011	8	78.7
54186	2011	9	30.9
54186	2011	10	24.8
54186	2011	11	22.6
54186	2011	12	0.6
54186	2012	1	0.1
54186	2012	2	6
54186	2012	3	21.2
54186	2012	4	40.2
54186	2012	5	78
54186	2012	6	118.5
54186	2012	7	146.6
54186	2012	8	239.4
54186	2012	9	185.9
54186	2012	10	32.4
54186	2012	11	22
54186	2012	12	2.9
54186	2013	1	3.8
54186	2013	2	20.2
54186	2013	3	22.4
54186	2013	4	24.6
54186	2013	5	60.7
54186	2013	6	79.1
54186	2013	7	199.6
54186	2013	8	171.9
54186	2013	9	38.1
54186	2013	10	27.6
54186	2013	11	42
54186	2013	12	3.8
54186	2014	1	4.2
54186	2014	2	2.7
54186	2014	3	17.7
54186	2014	4	9.3
54186	2014	5	98.4
54186	2014	6	19.4
54186	2014	7	130.6
54186	2014	8	49.6
54186	2014	9	34.2
54186	2014	10	56
54186	2014	11	8.9
54186	2014	12	11
