# Supplementary material for: Spatial and temporal characteristics of drought and its correlation with climate indices in Northeast China
Source: PLoS One. 2021 Nov 18;16(11):e0259774. doi: 10.1371/journal.pone.0259774 (PMC8601439; doi:10.1371/journal.pone.0259774)
Supplement: S1 File — (ZIP) [file pone.0259774.s001.zip › Raw data(Including precipitation and evapotranspiration data of each station)/54187.xlsx]

## Sheet: Monthly evapotranspiration 
stationID	YEAR	MONTH	DATA
54187	1970	1	9.4085
54187	1970	2	22.679
54187	1970	3	36.495
54187	1970	4	87.773
54187	1970	5	118.63
54187	1970	6	138.04
54187	1970	7	103.17
54187	1970	8	101.54
54187	1970	9	75.77
54187	1970	10	56.759
54187	1970	11	26.231
54187	1970	12	14.028
54187	1971	1	10.482
54187	1971	2	14.043
54187	1971	3	48.943
54187	1971	4	110.42
54187	1971	5	113.64
54187	1971	6	105.84
54187	1971	7	101.53
54187	1971	8	90.198
54187	1971	9	59.226
54187	1971	10	49.793
54187	1971	11	24.881
54187	1971	12	16.271
54187	1972	1	10.125
54187	1972	2	14.285
54187	1972	3	51.51
54187	1972	4	91.471
54187	1972	5	121.1
54187	1972	6	118.72
54187	1972	7	116
54187	1972	8	91.588
54187	1972	9	58.26
54187	1972	10	45.48
54187	1972	11	20.018
54187	1972	12	13.154
54187	1973	1	12.21
54187	1973	2	21.879
54187	1973	3	42.688
54187	1973	4	95.301
54187	1973	5	111.73
54187	1973	6	109.39
54187	1973	7	121.46
54187	1973	8	102.86
54187	1973	9	64.672
54187	1973	10	54.042
54187	1973	11	31.943
54187	1973	12	19.598
54187	1974	1	14.956
54187	1974	2	19.477
54187	1974	3	42.53
54187	1974	4	72.503
54187	1974	5	122.82
54187	1974	6	85.275
54187	1974	7	105.26
54187	1974	8	98.562
54187	1974	9	65.218
54187	1974	10	43.51
54187	1974	11	30.299
54187	1974	12	15.611
54187	1975	1	17.151
54187	1975	2	20.261
54187	1975	3	42.257
54187	1975	4	93.754
54187	1975	5	109.15
54187	1975	6	97.313
54187	1975	7	98.683
54187	1975	8	101.6
54187	1975	9	67.202
54187	1975	10	49.213
54187	1975	11	24.364
54187	1975	12	11.563
54187	1976	1	15.467
54187	1976	2	22.759
54187	1976	3	43.17
54187	1976	4	74.027
54187	1976	5	130.04
54187	1976	6	95.783
54187	1976	7	117.64
54187	1976	8	94.368
54187	1976	9	60.791
54187	1976	10	44.43
54187	1976	11	16.815
54187	1976	12	9.3608
54187	1977	1	8.1846
54187	1977	2	17.073
54187	1977	3	44.029
54187	1977	4	84.041
54187	1977	5	127.66
54187	1977	6	93.523
54187	1977	7	116.52
54187	1977	8	97.138
54187	1977	9	83.612
54187	1977	10	53.489
54187	1977	11	22.648
54187	1977	12	11.957
54187	1978	1	12.575
54187	1978	2	15.745
54187	1978	3	47.758
54187	1978	4	76.359
54187	1978	5	121.29
54187	1978	6	126.6
54187	1978	7	123.33
54187	1978	8	101.55
54187	1978	9	77.88
54187	1978	10	55.382
54187	1978	11	24.26
54187	1978	12	16.351
54187	1979	1	18.492
54187	1979	2	19.348
54187	1979	3	43.207
54187	1979	4	60.111
54187	1979	5	131.25
54187	1979	6	99.728
54187	1979	7	96.316
54187	1979	8	99.406
54187	1979	9	69.469
54187	1979	10	51.968
54187	1979	11	19.248
54187	1979	12	15.092
54187	1980	1	11.178
54187	1980	2	21.039
54187	1980	3	52.99
54187	1980	4	65.807
54187	1980	5	124.12
54187	1980	6	115.56
54187	1980	7	100.93
54187	1980	8	90.522
54187	1980	9	68.091
54187	1980	10	39.331
54187	1980	11	19.898
54187	1980	12	12.903
54187	1981	1	11.106
54187	1981	2	17.263
54187	1981	3	41.934
54187	1981	4	84.087
54187	1981	5	102.16
54187	1981	6	101.73
54187	1981	7	101.85
54187	1981	8	93.81
54187	1981	9	71.762
54187	1981	10	48.323
54187	1981	11	22.724
54187	1981	12	17.923
54187	1982	1	12.416
54187	1982	2	21.45
54187	1982	3	52.259
54187	1982	4	86.473
54187	1982	5	107.79
54187	1982	6	131.64
54187	1982	7	112.72
54187	1982	8	103.86
54187	1982	9	75.316
54187	1982	10	49.68
54187	1982	11	21.196
54187	1982	12	10.491
54187	1983	1	14.694
54187	1983	2	16.615
54187	1983	3	44.523
54187	1983	4	99.448
54187	1983	5	117.24
54187	1983	6	80.371
54187	1983	7	92.435
54187	1983	8	99.351
54187	1983	9	62.945
54187	1983	10	48.267
54187	1983	11	19.924
54187	1983	12	17.034
54187	1984	1	13.188
54187	1984	2	19.264
54187	1984	3	33.53
54187	1984	4	64.489
54187	1984	5	114.94
54187	1984	6	107.01
54187	1984	7	110.43
54187	1984	8	100.69
54187	1984	9	64.063
54187	1984	10	44.399
54187	1984	11	30.676
54187	1984	12	12.555
54187	1985	1	11.241
54187	1985	2	18.636
54187	1985	3	45.865
54187	1985	4	78.85
54187	1985	5	126.79
54187	1985	6	103.37
54187	1985	7	101.64
54187	1985	8	94.703
54187	1985	9	71.099
54187	1985	10	50.624
54187	1985	11	21.824
54187	1985	12	10.692
54187	1986	1	12.282
54187	1986	2	18.115
54187	1986	3	39.968
54187	1986	4	84.095
54187	1986	5	115.8
54187	1986	6	99.16
54187	1986	7	92.271
54187	1986	8	93.387
54187	1986	9	64.172
54187	1986	10	48.908
54187	1986	11	30.471
54187	1986	12	14.876
54187	1987	1	12.61
54187	1987	2	22.485
54187	1987	3	40.771
54187	1987	4	83.917
54187	1987	5	123.4
54187	1987	6	109.79
54187	1987	7	109
54187	1987	8	82.47
54187	1987	9	65.62
54187	1987	10	49.825
54187	1987	11	21.145
54187	1987	12	15.424
54187	1988	1	17.889
54187	1988	2	21.203
54187	1988	3	50.174
54187	1988	4	70.017
54187	1988	5	101.96
54187	1988	6	110.79
54187	1988	7	94.97
54187	1988	8	98.849
54187	1988	9	62.465
54187	1988	10	57.047
54187	1988	11	36.925
54187	1988	12	14.708
54187	1989	1	14.373
54187	1989	2	23.013
54187	1989	3	50.075
54187	1989	4	93.584
54187	1989	5	125.35
54187	1989	6	109.67
54187	1989	7	97.667
54187	1989	8	103.93
54187	1989	9	61.832
54187	1989	10	50.155
54187	1989	11	22.984
54187	1989	12	16.849
54187	1990	1	10.978
54187	1990	2	17.957
54187	1990	3	52.159
54187	1990	4	74.038
54187	1990	5	99.429
54187	1990	6	102.62
54187	1990	7	93.318
54187	1990	8	100.69
54187	1990	9	67.148
54187	1990	10	52.922
54187	1990	11	24.779
54187	1990	12	13.944
54187	1991	1	10.319
54187	1991	2	16.715
54187	1991	3	38.232
54187	1991	4	76.012
54187	1991	5	109.61
54187	1991	6	108.25
54187	1991	7	96.038
54187	1991	8	100.64
54187	1991	9	67.74
54187	1991	10	45.267
54187	1991	11	25.647
54187	1991	12	13.393
54187	1992	1	14.9
54187	1992	2	23.515
54187	1992	3	46.591
54187	1992	4	76.395
54187	1992	5	106.19
54187	1992	6	98.49
54187	1992	7	124.84
54187	1992	8	90.098
54187	1992	9	64.167
54187	1992	10	45.278
54187	1992	11	24.138
54187	1992	12	11.555
54187	1993	1	11.295
54187	1993	2	22.264
54187	1993	3	47.57
54187	1993	4	81.621
54187	1993	5	123.72
54187	1993	6	92.613
54187	1993	7	100.18
54187	1993	8	83.416
54187	1993	9	65.533
54187	1993	10	50.263
54187	1993	11	21.813
54187	1993	12	11.799
54187	1994	1	10.478
54187	1994	2	24.016
54187	1994	3	45.04
54187	1994	4	89.22
54187	1994	5	103.1
54187	1994	6	111.86
54187	1994	7	117.69
54187	1994	8	98.55
54187	1994	9	63.336
54187	1994	10	41.462
54187	1994	11	23.673
54187	1994	12	11.981
54187	1995	1	14.952
54187	1995	2	18.529
54187	1995	3	41.646
54187	1995	4	82.828
54187	1995	5	91.529
54187	1995	6	102.13
54187	1995	7	104.37
54187	1995	8	82.931
54187	1995	9	70.147
54187	1995	10	41.871
54187	1995	11	29.434
54187	1995	12	12.484
54187	1996	1	12.832
54187	1996	2	23.922
54187	1996	3	44.074
54187	1996	4	76.986
54187	1996	5	104.67
54187	1996	6	105.57
54187	1996	7	104.23
54187	1996	8	93.872
54187	1996	9	66.421
54187	1996	10	45.886
54187	1996	11	21.766
54187	1996	12	12.92
54187	1997	1	11.012
54187	1997	2	17.404
54187	1997	3	50.853
54187	1997	4	77.403
54187	1997	5	97.354
54187	1997	6	115.74
54187	1997	7	137.3
54187	1997	8	95.322
54187	1997	9	66.736
54187	1997	10	42.393
54187	1997	11	19.991
54187	1997	12	10.739
54187	1998	1	11.486
54187	1998	2	19.907
54187	1998	3	58.967
54187	1998	4	90.836
54187	1998	5	114.12
54187	1998	6	91.939
54187	1998	7	90.577
54187	1998	8	74.928
54187	1998	9	63.237
54187	1998	10	49.16
54187	1998	11	18.787
54187	1998	12	14.692
54187	1999	1	16.334
54187	1999	2	24.655
54187	1999	3	39.995
54187	1999	4	79.775
54187	1999	5	105.93
54187	1999	6	106.27
54187	1999	7	117.22
54187	1999	8	107.06
54187	1999	9	74.714
54187	1999	10	51.087
54187	1999	11	21.184
54187	1999	12	12.948
54187	2000	1	8.7757
54187	2000	2	16.259
54187	2000	3	45.652
54187	2000	4	70.086
54187	2000	5	100.55
54187	2000	6	117.47
54187	2000	7	106.65
54187	2000	8	93.463
54187	2000	9	64.829
54187	2000	10	48.031
54187	2000	11	20.988
54187	2000	12	11.248
54187	2001	1	8.9375
54187	2001	2	18.837
54187	2001	3	45.998
54187	2001	4	92.249
54187	2001	5	98.477
54187	2001	6	111.88
54187	2001	7	112.56
54187	2001	8	96.817
54187	2001	9	73.961
54187	2001	10	46.916
54187	2001	11	27.395
54187	2001	12	12.36
54187	2002	1	12.342
54187	2002	2	23.691
54187	2002	3	55.198
54187	2002	4	70.242
54187	2002	5	120.63
54187	2002	6	105.35
54187	2002	7	100.19
54187	2002	8	88.058
54187	2002	9	65.455
54187	2002	10	36.074
54187	2002	11	18.99
54187	2002	12	11.558
54187	2003	1	11.361
54187	2003	2	18.57
54187	2003	3	41.89
54187	2003	4	77.351
54187	2003	5	99.979
54187	2003	6	103.88
54187	2003	7	83.461
54187	2003	8	101.64
54187	2003	9	70.435
54187	2003	10	40.837
54187	2003	11	20.831
54187	2003	12	13.172
54187	2004	1	11.062
54187	2004	2	18.364
54187	2004	3	45.342
54187	2004	4	88.725
54187	2004	5	100.06
54187	2004	6	136.05
54187	2004	7	89.968
54187	2004	8	106.46
54187	2004	9	68.445
54187	2004	10	45.297
54187	2004	11	20.937
54187	2004	12	10.806
54187	2005	1	10.861
54187	2005	2	14.916
54187	2005	3	48.673
54187	2005	4	83.013
54187	2005	5	95.864
54187	2005	6	93.626
54187	2005	7	99.833
54187	2005	8	95.078
54187	2005	9	73.559
54187	2005	10	50.114
54187	2005	11	27.952
54187	2005	12	10.485
54187	2006	1	12.46
54187	2006	2	21.476
54187	2006	3	45.314
54187	2006	4	62.421
54187	2006	5	113.19
54187	2006	6	93.904
54187	2006	7	120.96
54187	2006	8	106.99
54187	2006	9	71.137
54187	2006	10	45.044
54187	2006	11	21.781
54187	2006	12	12.469
54187	2007	1	11.916
54187	2007	2	24.571
54187	2007	3	38.321
54187	2007	4	71.36
54187	2007	5	93.667
54187	2007	6	129.35
54187	2007	7	111.12
54187	2007	8	102.71
54187	2007	9	63.996
54187	2007	10	47.779
54187	2007	11	22.755
54187	2007	12	13.609
54187	2008	1	12.533
54187	2008	2	22.784
54187	2008	3	43.271
54187	2008	4	88.422
54187	2008	5	86.995
54187	2008	6	119.81
54187	2008	7	113.62
54187	2008	8	101.08
54187	2008	9	79.29
54187	2008	10	49.294
54187	2008	11	25.944
54187	2008	12	17.625
54187	2009	1	11.752
54187	2009	2	19.57
54187	2009	3	43.07
54187	2009	4	79.479
54187	2009	5	130.93
54187	2009	6	88.68
54187	2009	7	100.44
54187	2009	8	114.2
54187	2009	9	69.266
54187	2009	10	46.863
54187	2009	11	17.516
54187	2009	12	9.912
54187	2010	1	14.379
54187	2010	2	16.784
54187	2010	3	32.017
54187	2010	4	61.509
54187	2010	5	105.11
54187	2010	6	137.32
54187	2010	7	98.95
54187	2010	8	95.431
54187	2010	9	61.475
54187	2010	10	39.093
54187	2010	11	21.255
54187	2010	12	11.45
54187	2011	1	10.366
54187	2011	2	19.838
54187	2011	3	45.876
54187	2011	4	77.606
54187	2011	5	91.932
54187	2011	6	111.74
54187	2011	7	109.18
54187	2011	8	98.207
54187	2011	9	79.14
54187	2011	10	46.831
54187	2011	11	17.73
54187	2011	12	10.892
54187	2012	1	9.1417
54187	2012	2	17.597
54187	2012	3	40.828
54187	2012	4	77.175
54187	2012	5	103.45
54187	2012	6	90.292
54187	2012	7	104.19
54187	2012	8	89.919
54187	2012	9	56.908
54187	2012	10	42.402
54187	2012	11	16.646
54187	2012	12	9.4904
54187	2013	1	10.322
54187	2013	2	16.503
54187	2013	3	43.291
54187	2013	4	59.874
54187	2013	5	106.12
54187	2013	6	117.95
54187	2013	7	107.54
54187	2013	8	95.671
54187	2013	9	76.727
54187	2013	10	48.037
54187	2013	11	22.895
54187	2013	12	11.797
54187	2014	1	14.774
54187	2014	2	17.108
54187	2014	3	47.476
54187	2014	4	96.32
54187	2014	5	99.799
54187	2014	6	116.38
54187	2014	7	130.36
54187	2014	8	110.35
54187	2014	9	74.461
54187	2014	10	52.493
54187	2014	11	27.812
54187	2014	12	14.253

## Sheet: Monthly precipitation 
stationID	YEAR	MONTH	DATA
54187	1970	1	3
54187	1970	2	11.9
54187	1970	3	2.7
54187	1970	4	23.5
54187	1970	5	98.6
54187	1970	6	21.8
54187	1970	7	63.8
54187	1970	8	100.3
54187	1970	9	49.2
54187	1970	10	44.6
54187	1970	11	5.7
54187	1970	12	10.6
54187	1971	1	2
54187	1971	2	23.4
54187	1971	3	1.5
54187	1971	4	7.5
54187	1971	5	66.5
54187	1971	6	147.8
54187	1971	7	260
54187	1971	8	184.7
54187	1971	9	112.6
54187	1971	10	18.4
54187	1971	11	1.8
54187	1971	12	6
54187	1972	1	7.7
54187	1972	2	10.4
54187	1972	3	2.3
54187	1972	4	10.6
54187	1972	5	54.3
54187	1972	6	116.3
54187	1972	7	120.1
54187	1972	8	151.7
54187	1972	9	68.5
54187	1972	10	51.3
54187	1972	11	19.5
54187	1972	12	0.8
54187	1973	1	1.5
54187	1973	2	7
54187	1973	3	13.1
54187	1973	4	30.6
54187	1973	5	95.1
54187	1973	6	43.8
54187	1973	7	57.7
54187	1973	8	116
54187	1973	9	58.6
54187	1973	10	61.4
54187	1973	11	4.7
54187	1973	12	0.8
54187	1974	1	0.9
54187	1974	2	2.4
54187	1974	3	19.1
54187	1974	4	41.2
54187	1974	5	33.2
54187	1974	6	194.6
54187	1974	7	16.3
54187	1974	8	151.2
54187	1974	9	102.8
54187	1974	10	49.4
54187	1974	11	5.3
54187	1974	12	0.7
54187	1975	1	0.8
54187	1975	2	7.4
54187	1975	3	17.6
54187	1975	4	22.8
54187	1975	5	39.4
54187	1975	6	83.9
54187	1975	7	241
54187	1975	8	82.5
54187	1975	9	100.6
54187	1975	10	16.3
54187	1975	11	4
54187	1975	12	11.8
54187	1976	1	1.4
54187	1976	2	6.2
54187	1976	3	17.7
54187	1976	4	14.5
54187	1976	5	56.5
54187	1976	6	69.4
54187	1976	7	118.4
54187	1976	8	102.2
54187	1976	9	87.9
54187	1976	10	30.3
54187	1976	11	33.4
54187	1976	12	5.7
54187	1977	1	2.6
54187	1977	2	2.2
54187	1977	3	19.5
54187	1977	4	26.6
54187	1977	5	42
54187	1977	6	119.6
54187	1977	7	95.5
54187	1977	8	88.5
54187	1977	9	18.5
54187	1977	10	26.4
54187	1977	11	12.1
54187	1977	12	8.4
54187	1978	1	6.1
54187	1978	2	1.7
54187	1978	3	9.6
54187	1978	4	26.3
54187	1978	5	32.6
54187	1978	6	56
54187	1978	7	54.2
54187	1978	8	99
54187	1978	9	24.6
54187	1978	10	9.9
54187	1978	11	4.7
54187	1978	12	7.2
54187	1979	1	6.5
54187	1979	2	8.9
54187	1979	3	10.5
54187	1979	4	58.3
54187	1979	5	9.2
54187	1979	6	89.4
54187	1979	7	143.6
54187	1979	8	116.8
54187	1979	9	34.1
54187	1979	10	16
54187	1979	11	4.8
54187	1979	12	7.9
54187	1980	1	7
54187	1980	2	3.2
54187	1980	3	8.9
54187	1980	4	31.8
54187	1980	5	93.3
54187	1980	6	180.6
54187	1980	7	106.8
54187	1980	8	40.8
54187	1980	9	24.9
54187	1980	10	63.3
54187	1980	11	18.3
54187	1980	12	2.4
54187	1981	1	5.7
54187	1981	2	5.7
54187	1981	3	16.2
54187	1981	4	21.2
54187	1981	5	80.5
54187	1981	6	202.7
54187	1981	7	178.2
54187	1981	8	71.1
54187	1981	9	23
54187	1981	10	32
54187	1981	11	6.3
54187	1981	12	3.7
54187	1982	1	4.2
54187	1982	2	3
54187	1982	3	13
54187	1982	4	17.6
54187	1982	5	119.1
54187	1982	6	58.7
54187	1982	7	123.2
54187	1982	8	319.9
54187	1982	9	37.1
54187	1982	10	23.1
54187	1982	11	22.1
54187	1982	12	2.9
54187	1983	1	3.5
54187	1983	2	14.2
54187	1983	3	10.6
54187	1983	4	40.2
54187	1983	5	73.9
54187	1983	6	180.1
54187	1983	7	173.7
54187	1983	8	141.6
54187	1983	9	40.5
54187	1983	10	9
54187	1983	11	8.9
54187	1983	12	0.5
54187	1984	1	0.6
54187	1984	2	6.6
54187	1984	3	28
54187	1984	4	63.6
54187	1984	5	26.1
54187	1984	6	122.7
54187	1984	7	145.1
54187	1984	8	73
54187	1984	9	48.7
54187	1984	10	51.8
54187	1984	11	2.2
54187	1984	12	7.6
54187	1985	1	3.7
54187	1985	2	14.8
54187	1985	3	7.8
54187	1985	4	17.6
54187	1985	5	13.7
54187	1985	6	58.9
54187	1985	7	193.7
54187	1985	8	93.5
54187	1985	9	43.2
54187	1985	10	15.7
54187	1985	11	20.7
54187	1985	12	3.5
54187	1986	1	5.3
54187	1986	2	3.9
54187	1986	3	22.1
54187	1986	4	31.1
54187	1986	5	90.8
54187	1986	6	160.9
54187	1986	7	94.2
54187	1986	8	223.7
54187	1986	9	79.5
54187	1986	10	1.7
54187	1986	11	7.1
54187	1986	12	4.3
54187	1987	1	11.6
54187	1987	2	4.3
54187	1987	3	9.7
54187	1987	4	62
54187	1987	5	45
54187	1987	6	81.7
54187	1987	7	211.7
54187	1987	8	259.5
54187	1987	9	86.9
54187	1987	10	28.2
54187	1987	11	29.4
54187	1987	12	8.4
54187	1988	1	1.8
54187	1988	2	2.4
54187	1988	3	0.6
54187	1988	4	51.7
54187	1988	5	54.4
54187	1988	6	111.7
54187	1988	7	96.1
54187	1988	8	69.8
54187	1988	9	34.3
54187	1988	10	17.8
54187	1988	11	9.6
54187	1988	12	10.9
54187	1989	1	3
54187	1989	2	1.8
54187	1989	3	5.8
54187	1989	4	25.9
54187	1989	5	39.9
54187	1989	6	91.8
54187	1989	7	231.5
54187	1989	8	64.4
54187	1989	9	100.7
54187	1989	10	12.3
54187	1989	11	21.7
54187	1989	12	2.9
54187	1990	1	5.4
54187	1990	2	20.6
54187	1990	3	11.8
54187	1990	4	40.9
54187	1990	5	56.9
54187	1990	6	108.1
54187	1990	7	152.2
54187	1990	8	112.3
54187	1990	9	81.3
54187	1990	10	10
54187	1990	11	18.6
54187	1990	12	52.6
54187	1991	1	3.5
54187	1991	2	4.1
54187	1991	3	30.2
54187	1991	4	35.8
54187	1991	5	22.3
54187	1991	6	119.6
54187	1991	7	232.8
54187	1991	8	61.4
54187	1991	9	49.8
54187	1991	10	32.9
54187	1991	11	3.8
54187	1991	12	3.9
54187	1992	1	1.4
54187	1992	2	0.9
54187	1992	3	8.6
54187	1992	4	15.6
54187	1992	5	49
54187	1992	6	123.8
54187	1992	7	110.9
54187	1992	8	132.2
54187	1992	9	119.8
54187	1992	10	2.6
54187	1992	11	24.3
54187	1992	12	19.4
54187	1993	1	0.4
54187	1993	2	8.7
54187	1993	3	10.1
54187	1993	4	28.2
54187	1993	5	32.1
54187	1993	6	126.6
54187	1993	7	86.2
54187	1993	8	125.9
54187	1993	9	58.2
54187	1993	10	30.8
54187	1993	11	47.8
54187	1993	12	9.1
54187	1994	1	4.3
54187	1994	2	0.4
54187	1994	3	12.2
54187	1994	4	16.9
54187	1994	5	101.2
54187	1994	6	112.3
54187	1994	7	209.8
54187	1994	8	80.7
54187	1994	9	101.7
54187	1994	10	32
54187	1994	11	15.7
54187	1994	12	7.6
54187	1995	1	0.6
54187	1995	2	5.6
54187	1995	3	6.3
54187	1995	4	19.1
54187	1995	5	79.6
54187	1995	6	89.5
54187	1995	7	191.4
54187	1995	8	256.6
54187	1995	9	47.4
54187	1995	10	39.4
54187	1995	11	4.9
54187	1995	12	3
54187	1996	1	1.4
54187	1996	2	1.3
54187	1996	3	10
54187	1996	4	13.5
54187	1996	5	49.9
54187	1996	6	94.7
54187	1996	7	184.7
54187	1996	8	136.8
54187	1996	9	69.4
54187	1996	10	13.7
54187	1996	11	10.9
54187	1996	12	6
54187	1997	1	18.6
54187	1997	2	8.5
54187	1997	3	26.2
54187	1997	4	11.2
54187	1997	5	110.9
54187	1997	6	63.5
54187	1997	7	82.1
54187	1997	8	179.9
54187	1997	9	41.5
54187	1997	10	40.3
54187	1997	11	12.7
54187	1997	12	8.9
54187	1998	1	3.4
54187	1998	2	11.7
54187	1998	3	16.8
54187	1998	4	32.3
54187	1998	5	75.3
54187	1998	6	175.3
54187	1998	7	98.6
54187	1998	8	240.5
54187	1998	9	49.6
54187	1998	10	34.8
54187	1998	11	27
54187	1998	12	8.7
54187	1999	1	5.6
54187	1999	2	1.2
54187	1999	3	32.6
54187	1999	4	50
54187	1999	5	76.1
54187	1999	6	124.1
54187	1999	7	129.2
54187	1999	8	101
54187	1999	9	58.5
54187	1999	10	19.9
54187	1999	11	14.6
54187	1999	12	4.5
54187	2000	1	24.3
54187	2000	2	1.6
54187	2000	3	10.1
54187	2000	4	71.2
54187	2000	5	46
54187	2000	6	96
54187	2000	7	206.6
54187	2000	8	158.1
54187	2000	9	178.8
54187	2000	10	12.5
54187	2000	11	16
54187	2000	12	12.2
54187	2001	1	4.5
54187	2001	2	2.7
54187	2001	3	13.4
54187	2001	4	4.9
54187	2001	5	94.2
54187	2001	6	111.8
54187	2001	7	239.5
54187	2001	8	81
54187	2001	9	27.8
54187	2001	10	49.2
54187	2001	11	0.8
54187	2001	12	1.6
54187	2002	1	30.6
54187	2002	2	4.6
54187	2002	3	6.3
54187	2002	4	84.2
54187	2002	5	22.9
54187	2002	6	119.7
54187	2002	7	342.2
54187	2002	8	123
54187	2002	9	15.2
54187	2002	10	38.8
54187	2002	11	12.7
54187	2002	12	8.5
54187	2003	1	8.2
54187	2003	2	1.4
54187	2003	3	5.3
54187	2003	4	46.2
54187	2003	5	17.9
54187	2003	6	70.9
54187	2003	7	238.5
54187	2003	8	29.8
54187	2003	9	37.8
54187	2003	10	29.5
54187	2003	11	15.3
54187	2003	12	3.8
54187	2004	1	0.8
54187	2004	2	28.5
54187	2004	3	19.8
54187	2004	4	11.8
54187	2004	5	103.3
54187	2004	6	120
54187	2004	7	159.5
54187	2004	8	20.9
54187	2004	9	52.9
54187	2004	10	15.6
54187	2004	11	21
54187	2004	12	18.2
54187	2005	1	5.4
54187	2005	2	7.5
54187	2005	3	4.6
54187	2005	4	48.5
54187	2005	5	107.4
54187	2005	6	195.4
54187	2005	7	145.2
54187	2005	8	184.1
54187	2005	9	32.6
54187	2005	10	31.8
54187	2005	11	6.8
54187	2005	12	10.2
54187	2006	1	8.5
54187	2006	2	15.6
54187	2006	3	17.9
54187	2006	4	68.8
54187	2006	5	57.9
54187	2006	6	107.3
54187	2006	7	93.3
54187	2006	8	125.6
54187	2006	9	56.8
54187	2006	10	33.7
54187	2006	11	12
54187	2006	12	3
54187	2007	1	10.5
54187	2007	2	9.3
54187	2007	3	57.9
54187	2007	4	50.5
54187	2007	5	103
54187	2007	6	29.5
54187	2007	7	126.5
54187	2007	8	132.9
54187	2007	9	176.8
54187	2007	10	9.3
54187	2007	11	9.9
54187	2007	12	7.7
54187	2008	1	0.6
54187	2008	2	0.4
54187	2008	3	23.9
54187	2008	4	29.9
54187	2008	5	95.1
54187	2008	6	46.1
54187	2008	7	193.6
54187	2008	8	92.9
54187	2008	9	19.5
54187	2008	10	19.6
54187	2008	11	4.1
54187	2008	12	3.6
54187	2009	1	9.1
54187	2009	2	27.5
54187	2009	3	8.6
54187	2009	4	46
54187	2009	5	18.3
54187	2009	6	155.3
54187	2009	7	88.5
54187	2009	8	54
54187	2009	9	63.9
54187	2009	10	79.5
54187	2009	11	21.3
54187	2009	12	11.7
54187	2010	1	1.6
54187	2010	2	18.1
54187	2010	3	36.7
54187	2010	4	77.9
54187	2010	5	66.9
54187	2010	6	32.7
54187	2010	7	264
54187	2010	8	143
54187	2010	9	70.1
54187	2010	10	46.1
54187	2010	11	19.6
54187	2010	12	19.7
54187	2011	1	0.8
54187	2011	2	3.2
54187	2011	3	3
54187	2011	4	18.1
54187	2011	5	97.2
54187	2011	6	94.7
54187	2011	7	52.6
54187	2011	8	83.2
54187	2011	9	5
54187	2011	10	23.3
54187	2011	11	31.3
54187	2011	12	1.5
54187	2012	1	0.7
54187	2012	2	6.4
54187	2012	3	20.6
54187	2012	4	32.8
54187	2012	5	65.1
54187	2012	6	70.2
54187	2012	7	112.6
54187	2012	8	115.2
54187	2012	9	117.5
54187	2012	10	52.9
54187	2012	11	44.3
54187	2012	12	7.1
54187	2013	1	1.3
54187	2013	2	20.4
54187	2013	3	15.1
54187	2013	4	29.2
54187	2013	5	71.1
54187	2013	6	79.6
54187	2013	7	222.4
54187	2013	8	102.9
54187	2013	9	35.7
54187	2013	10	22
54187	2013	11	74
54187	2013	12	5.2
54187	2014	1	3.5
54187	2014	2	2.5
54187	2014	3	19.9
54187	2014	4	13.7
54187	2014	5	99
54187	2014	6	42
54187	2014	7	59.4
54187	2014	8	119.7
54187	2014	9	18
54187	2014	10	50.3
54187	2014	11	4
54187	2014	12	6.5
