# Supplementary material for: Spatial and temporal characteristics of drought and its correlation with climate indices in Northeast China
Source: PLoS One. 2021 Nov 18;16(11):e0259774. doi: 10.1371/journal.pone.0259774 (PMC8601439; doi:10.1371/journal.pone.0259774)
Supplement: S1 File — (ZIP) [file pone.0259774.s001.zip › Raw data(Including precipitation and evapotranspiration data of each station)/54195.xlsx]

## Sheet: Monthly evapotranspiration 
stationID	YEAR	MONTH	DATA
54195	1970	1	6.4329
54195	1970	2	16.929
54195	1970	3	35.387
54195	1970	4	86.223
54195	1970	5	116.63
54195	1970	6	137.23
54195	1970	7	105.14
54195	1970	8	104.79
54195	1970	9	70.97
54195	1970	10	44.023
54195	1970	11	21.029
54195	1970	12	7.8393
54195	1971	1	6.9154
54195	1971	2	14.086
54195	1971	3	46.441
54195	1971	4	99.821
54195	1971	5	109.32
54195	1971	6	111.11
54195	1971	7	102.51
54195	1971	8	92.292
54195	1971	9	58.731
54195	1971	10	41.966
54195	1971	11	19.697
54195	1971	12	13.515
54195	1972	1	8.0023
54195	1972	2	12.131
54195	1972	3	50.576
54195	1972	4	88.98
54195	1972	5	123.64
54195	1972	6	109.17
54195	1972	7	105.45
54195	1972	8	90.371
54195	1972	9	56.201
54195	1972	10	41.539
54195	1972	11	16.863
54195	1972	12	7.9848
54195	1973	1	8.3262
54195	1973	2	18.844
54195	1973	3	40.364
54195	1973	4	81.342
54195	1973	5	106.52
54195	1973	6	102.94
54195	1973	7	124.74
54195	1973	8	107.73
54195	1973	9	64.474
54195	1973	10	43.223
54195	1973	11	25.924
54195	1973	12	13.636
54195	1974	1	11.463
54195	1974	2	16.916
54195	1974	3	40.095
54195	1974	4	68.922
54195	1974	5	123.99
54195	1974	6	80.36
54195	1974	7	101.86
54195	1974	8	106.81
54195	1974	9	69.92
54195	1974	10	37.53
54195	1974	11	22.485
54195	1974	12	8.5708
54195	1975	1	11.58
54195	1975	2	17.946
54195	1975	3	43.56
54195	1975	4	90.256
54195	1975	5	110.46
54195	1975	6	93.342
54195	1975	7	99.385
54195	1975	8	106.89
54195	1975	9	67.582
54195	1975	10	41.198
54195	1975	11	19.049
54195	1975	12	4.9382
54195	1976	1	8.1334
54195	1976	2	19.501
54195	1976	3	43.435
54195	1976	4	74.83
54195	1976	5	128.02
54195	1976	6	102.89
54195	1976	7	127.95
54195	1976	8	101.82
54195	1976	9	59.082
54195	1976	10	41.593
54195	1976	11	12.379
54195	1976	12	5.222
54195	1977	1	4.8454
54195	1977	2	13.937
54195	1977	3	42.867
54195	1977	4	78.505
54195	1977	5	123.54
54195	1977	6	97.52
54195	1977	7	122.57
54195	1977	8	106.01
54195	1977	9	80.967
54195	1977	10	51.257
54195	1977	11	18.719
54195	1977	12	7.9234
54195	1978	1	8.1842
54195	1978	2	14.854
54195	1978	3	50.102
54195	1978	4	79.634
54195	1978	5	118.14
54195	1978	6	131.59
54195	1978	7	118.63
54195	1978	8	92.206
54195	1978	9	68.132
54195	1978	10	50.8
54195	1978	11	19.659
54195	1978	12	10.908
54195	1979	1	10.89
54195	1979	2	14.87
54195	1979	3	38.686
54195	1979	4	58.435
54195	1979	5	116.82
54195	1979	6	99.106
54195	1979	7	100.33
54195	1979	8	94.556
54195	1979	9	70.97
54195	1979	10	50.853
54195	1979	11	19.971
54195	1979	12	10.749
54195	1980	1	7.3869
54195	1980	2	17.743
54195	1980	3	53.394
54195	1980	4	64.738
54195	1980	5	129.31
54195	1980	6	117.46
54195	1980	7	110.74
54195	1980	8	90.478
54195	1980	9	68.686
54195	1980	10	37.115
54195	1980	11	14.115
54195	1980	12	6.4504
54195	1981	1	6.5087
54195	1981	2	14.658
54195	1981	3	39.672
54195	1981	4	87.507
54195	1981	5	104.7
54195	1981	6	102.4
54195	1981	7	107.83
54195	1981	8	97.184
54195	1981	9	68.384
54195	1981	10	47.815
54195	1981	11	16.457
54195	1981	12	8.7193
54195	1982	1	7.6817
54195	1982	2	18.162
54195	1982	3	45.428
54195	1982	4	92.05
54195	1982	5	113.69
54195	1982	6	133.19
54195	1982	7	116.69
54195	1982	8	106.53
54195	1982	9	71.563
54195	1982	10	47.535
54195	1982	11	15.779
54195	1982	12	5.8944
54195	1983	1	8.3063
54195	1983	2	13.302
54195	1983	3	43.519
54195	1983	4	101.22
54195	1983	5	117.99
54195	1983	6	80.455
54195	1983	7	98.927
54195	1983	8	109.66
54195	1983	9	64.736
54195	1983	10	46.341
54195	1983	11	19.549
54195	1983	12	9.6402
54195	1984	1	6.9845
54195	1984	2	15.636
54195	1984	3	33.355
54195	1984	4	66.092
54195	1984	5	115.78
54195	1984	6	106.45
54195	1984	7	103.58
54195	1984	8	100.23
54195	1984	9	62.182
54195	1984	10	38.327
54195	1984	11	19.389
54195	1984	12	7.8737
54195	1985	1	6.3879
54195	1985	2	16.226
54195	1985	3	42.452
54195	1985	4	78.547
54195	1985	5	120.96
54195	1985	6	103
54195	1985	7	88.086
54195	1985	8	93.506
54195	1985	9	66.989
54195	1985	10	45.296
54195	1985	11	19.07
54195	1985	12	7.9071
54195	1986	1	7.6796
54195	1986	2	15.7
54195	1986	3	39.883
54195	1986	4	82.545
54195	1986	5	113.11
54195	1986	6	95.853
54195	1986	7	92.209
54195	1986	8	92.406
54195	1986	9	60.079
54195	1986	10	37.897
54195	1986	11	23.016
54195	1986	12	8.226
54195	1987	1	7.5373
54195	1987	2	15.923
54195	1987	3	37.096
54195	1987	4	72.329
54195	1987	5	116.84
54195	1987	6	109
54195	1987	7	116.3
54195	1987	8	80.492
54195	1987	9	65.008
54195	1987	10	43.842
54195	1987	11	17.514
54195	1987	12	7.5755
54195	1988	1	11.354
54195	1988	2	17.379
54195	1988	3	42.521
54195	1988	4	67.199
54195	1988	5	96.759
54195	1988	6	113.2
54195	1988	7	94.944
54195	1988	8	98.717
54195	1988	9	63.342
54195	1988	10	43.132
54195	1988	11	25.771
54195	1988	12	7.1737
54195	1989	1	7.7436
54195	1989	2	18.463
54195	1989	3	42.579
54195	1989	4	81.962
54195	1989	5	109.7
54195	1989	6	98.721
54195	1989	7	92.112
54195	1989	8	98.785
54195	1989	9	59.18
54195	1989	10	44.256
54195	1989	11	17.246
54195	1989	12	9.3115
54195	1990	1	6.3994
54195	1990	2	15.744
54195	1990	3	48.396
54195	1990	4	74.289
54195	1990	5	97.823
54195	1990	6	96.728
54195	1990	7	91.783
54195	1990	8	96.829
54195	1990	9	67.73
54195	1990	10	44.514
54195	1990	11	20.621
54195	1990	12	7.876
54195	1991	1	6.3434
54195	1991	2	13.76
54195	1991	3	37.56
54195	1991	4	73.23
54195	1991	5	109.76
54195	1991	6	114.27
54195	1991	7	97.758
54195	1991	8	101.43
54195	1991	9	69.38
54195	1991	10	42.944
54195	1991	11	19.877
54195	1991	12	8.0091
54195	1992	1	9.5416
54195	1992	2	20.957
54195	1992	3	44.546
54195	1992	4	71.981
54195	1992	5	103.57
54195	1992	6	88.916
54195	1992	7	118.06
54195	1992	8	94.284
54195	1992	9	62.557
54195	1992	10	37.033
54195	1992	11	18.665
54195	1992	12	6.0273
54195	1993	1	6.381
54195	1993	2	15.173
54195	1993	3	42.712
54195	1993	4	77.748
54195	1993	5	111.23
54195	1993	6	87.427
54195	1993	7	97.588
54195	1993	8	80.988
54195	1993	9	64.427
54195	1993	10	40.209
54195	1993	11	16.704
54195	1993	12	7.245
54195	1994	1	7.5584
54195	1994	2	19.113
54195	1994	3	43.084
54195	1994	4	78.81
54195	1994	5	96.018
54195	1994	6	107.62
54195	1994	7	111.47
54195	1994	8	97.094
54195	1994	9	62.658
54195	1994	10	37.691
54195	1994	11	21.267
54195	1994	12	9.9963
54195	1995	1	11.343
54195	1995	2	15.587
54195	1995	3	39.715
54195	1995	4	79.957
54195	1995	5	87.696
54195	1995	6	95.591
54195	1995	7	111.3
54195	1995	8	85.002
54195	1995	9	66.868
54195	1995	10	38.397
54195	1995	11	22.36
54195	1995	12	9.3314
54195	1996	1	10.012
54195	1996	2	18.906
54195	1996	3	41.869
54195	1996	4	66.18
54195	1996	5	96.36
54195	1996	6	96.109
54195	1996	7	107.08
54195	1996	8	98.692
54195	1996	9	65.273
54195	1996	10	38.58
54195	1996	11	15.926
54195	1996	12	7.6399
54195	1997	1	7.1369
54195	1997	2	14.677
54195	1997	3	45.514
54195	1997	4	69.459
54195	1997	5	95.498
54195	1997	6	107.77
54195	1997	7	135.95
54195	1997	8	98.314
54195	1997	9	66.933
54195	1997	10	40.677
54195	1997	11	14.872
54195	1997	12	8.319
54195	1998	1	8.4956
54195	1998	2	17.32
54195	1998	3	54.727
54195	1998	4	87.51
54195	1998	5	112.82
54195	1998	6	96.554
54195	1998	7	97.157
54195	1998	8	79.641
54195	1998	9	62.291
54195	1998	10	44.435
54195	1998	11	15.686
54195	1998	12	7.3622
54195	1999	1	10.701
54195	1999	2	20.681
54195	1999	3	35.991
54195	1999	4	74.34
54195	1999	5	104.67
54195	1999	6	111.11
54195	1999	7	124.72
54195	1999	8	112.68
54195	1999	9	71.813
54195	1999	10	40.4
54195	1999	11	16.3
54195	1999	12	8.3418
54195	2000	1	5.5556
54195	2000	2	13.469
54195	2000	3	43.067
54195	2000	4	65.096
54195	2000	5	99.931
54195	2000	6	123.49
54195	2000	7	108.76
54195	2000	8	102.03
54195	2000	9	63.958
54195	2000	10	38.325
54195	2000	11	13.782
54195	2000	12	6.2095
54195	2001	1	5.5051
54195	2001	2	14.965
54195	2001	3	40.31
54195	2001	4	84.247
54195	2001	5	96.775
54195	2001	6	113.32
54195	2001	7	113.95
54195	2001	8	103.14
54195	2001	9	71.265
54195	2001	10	41.618
54195	2001	11	18.336
54195	2001	12	7.8477
54195	2002	1	7.6227
54195	2002	2	18.973
54195	2002	3	47.985
54195	2002	4	70.893
54195	2002	5	118.64
54195	2002	6	102.59
54195	2002	7	97.009
54195	2002	8	87.58
54195	2002	9	63.169
54195	2002	10	32.387
54195	2002	11	11.711
54195	2002	12	5.4706
54195	2003	1	9.8698
54195	2003	2	17.761
54195	2003	3	43.716
54195	2003	4	78.275
54195	2003	5	107.21
54195	2003	6	108.71
54195	2003	7	82.783
54195	2003	8	101.32
54195	2003	9	72.166
54195	2003	10	37.585
54195	2003	11	20.57
54195	2003	12	9.5932
54195	2004	1	9.0096
54195	2004	2	17.68
54195	2004	3	41.74
54195	2004	4	82.574
54195	2004	5	102.88
54195	2004	6	135.32
54195	2004	7	99.515
54195	2004	8	113.42
54195	2004	9	70.222
54195	2004	10	47.253
54195	2004	11	19.599
54195	2004	12	6.6174
54195	2005	1	10.355
54195	2005	2	14.599
54195	2005	3	47.918
54195	2005	4	82.884
54195	2005	5	98.98
54195	2005	6	103.49
54195	2005	7	106.72
54195	2005	8	105.13
54195	2005	9	77.347
54195	2005	10	54.21
54195	2005	11	26.864
54195	2005	12	8.8537
54195	2006	1	8.6691
54195	2006	2	21.752
54195	2006	3	48.259
54195	2006	4	66.568
54195	2006	5	116.06
54195	2006	6	95.064
54195	2006	7	123.63
54195	2006	8	110.96
54195	2006	9	75.146
54195	2006	10	46.56
54195	2006	11	22.402
54195	2006	12	10.791
54195	2007	1	8.2158
54195	2007	2	24.972
54195	2007	3	40.052
54195	2007	4	71.154
54195	2007	5	98.546
54195	2007	6	132.43
54195	2007	7	114.93
54195	2007	8	103.76
54195	2007	9	69.404
54195	2007	10	49.053
54195	2007	11	22.97
54195	2007	12	11.087
54195	2008	1	8.9087
54195	2008	2	23.548
54195	2008	3	45.237
54195	2008	4	97.461
54195	2008	5	92.35
54195	2008	6	134.11
54195	2008	7	116.67
54195	2008	8	100.73
54195	2008	9	77.483
54195	2008	10	49.547
54195	2008	11	25.702
54195	2008	12	13.807
54195	2009	1	11.406
54195	2009	2	18.319
54195	2009	3	43.604
54195	2009	4	87.362
54195	2009	5	138.5
54195	2009	6	88.522
54195	2009	7	97.42
54195	2009	8	109.31
54195	2009	9	69.333
54195	2009	10	45.273
54195	2009	11	15.107
54195	2009	12	7.9432
54195	2010	1	10.924
54195	2010	2	16.755
54195	2010	3	34.621
54195	2010	4	64.956
54195	2010	5	104.8
54195	2010	6	139.43
54195	2010	7	99.411
54195	2010	8	101.45
54195	2010	9	65.566
54195	2010	10	39.944
54195	2010	11	19.618
54195	2010	12	9.2934
54195	2011	1	9.4963
54195	2011	2	20.19
54195	2011	3	45.958
54195	2011	4	83.363
54195	2011	5	94.211
54195	2011	6	109.96
54195	2011	7	112.34
54195	2011	8	102.3
54195	2011	9	79.052
54195	2011	10	46.998
54195	2011	11	17.599
54195	2011	12	7.2915
54195	2012	1	7.5975
54195	2012	2	17.774
54195	2012	3	41.532
54195	2012	4	82.564
54195	2012	5	107.87
54195	2012	6	92.531
54195	2012	7	106.2
54195	2012	8	90.384
54195	2012	9	59.208
54195	2012	10	40.386
54195	2012	11	17.5
54195	2012	12	8.5765
54195	2013	1	7.8293
54195	2013	2	14.823
54195	2013	3	44.006
54195	2013	4	64.943
54195	2013	5	105.9
54195	2013	6	117.84
54195	2013	7	104.96
54195	2013	8	100.15
54195	2013	9	75.894
54195	2013	10	44.957
54195	2013	11	19.851
54195	2013	12	7.2837
54195	2014	1	10.102
54195	2014	2	15.642
54195	2014	3	45.675
54195	2014	4	91.904
54195	2014	5	93.726
54195	2014	6	116.04
54195	2014	7	125.41
54195	2014	8	107.35
54195	2014	9	68.373
54195	2014	10	47.757
54195	2014	11	23.357
54195	2014	12	9.9212

## Sheet: Monthly precipitation 
stationID	YEAR	MONTH	DATA
54195	1970	1	2
54195	1970	2	13.7
54195	1970	3	0.3
54195	1970	4	29.5
54195	1970	5	98.4
54195	1970	6	19.9
54195	1970	7	72.6
54195	1970	8	104.9
54195	1970	9	66.1
54195	1970	10	30.7
54195	1970	11	7
54195	1970	12	10.4
54195	1971	1	3.8
54195	1971	2	20
54195	1971	3	2.4
54195	1971	4	5.2
54195	1971	5	44.1
54195	1971	6	194.3
54195	1971	7	167.2
54195	1971	8	191.6
54195	1971	9	160.7
54195	1971	10	31.8
54195	1971	11	0.5
54195	1971	12	1.9
54195	1972	1	6.4
54195	1972	2	16.3
54195	1972	3	2.5
54195	1972	4	3
54195	1972	5	50.1
54195	1972	6	115.3
54195	1972	7	78.3
54195	1972	8	204.2
54195	1972	9	67.2
54195	1972	10	59.9
54195	1972	11	18.7
54195	1972	12	0.8
54195	1973	1	0.4
54195	1973	2	4.7
54195	1973	3	14.2
54195	1973	4	35.5
54195	1973	5	125.2
54195	1973	6	66.1
54195	1973	7	46.6
54195	1973	8	90.9
54195	1973	9	52.9
54195	1973	10	28.2
54195	1973	11	4.3
54195	1973	12	0.3
54195	1974	1	0.2
54195	1974	2	4.6
54195	1974	3	9.1
54195	1974	4	42.8
54195	1974	5	24.5
54195	1974	6	183.1
54195	1974	7	41.4
54195	1974	8	83.2
54195	1974	9	109.8
54195	1974	10	70.9
54195	1974	11	6.3
54195	1974	12	1.5
54195	1975	1	0.3
54195	1975	2	7.4
54195	1975	3	9.2
54195	1975	4	23.6
54195	1975	5	32.2
54195	1975	6	81.6
54195	1975	7	159
54195	1975	8	69.6
54195	1975	9	61.5
54195	1975	10	21.6
54195	1975	11	2.3
54195	1975	12	7.6
54195	1976	1	9
54195	1976	2	1.8
54195	1976	3	11.8
54195	1976	4	18.2
54195	1976	5	56.3
54195	1976	6	53.3
54195	1976	7	54.2
54195	1976	8	100.1
54195	1976	9	75.4
54195	1976	10	30.4
54195	1976	11	32.7
54195	1976	12	7.6
54195	1977	1	1.5
54195	1977	2	1.2
54195	1977	3	9.8
54195	1977	4	17.1
54195	1977	5	22.5
54195	1977	6	74.8
54195	1977	7	125.4
54195	1977	8	56.4
54195	1977	9	18.4
54195	1977	10	31.4
54195	1977	11	10.5
54195	1977	12	5.4
54195	1978	1	6.6
54195	1978	2	0.7
54195	1978	3	6.5
54195	1978	4	28
54195	1978	5	29.4
54195	1978	6	28.9
54195	1978	7	82.3
54195	1978	8	86.1
54195	1978	9	47.2
54195	1978	10	15.2
54195	1978	11	9.5
54195	1978	12	9.8
54195	1979	1	4.8
54195	1979	2	13.5
54195	1979	3	17.3
54195	1979	4	51
54195	1979	5	10.3
54195	1979	6	38.8
54195	1979	7	133.9
54195	1979	8	125
54195	1979	9	27.3
54195	1979	10	28.9
54195	1979	11	2.9
54195	1979	12	14.2
54195	1980	1	9.7
54195	1980	2	1.4
54195	1980	3	3.4
54195	1980	4	17.1
54195	1980	5	66.2
54195	1980	6	85.5
54195	1980	7	124.7
54195	1980	8	57.3
54195	1980	9	30.6
54195	1980	10	68.3
54195	1980	11	12.7
54195	1980	12	15.5
54195	1981	1	1
54195	1981	2	3.7
54195	1981	3	18.6
54195	1981	4	15.1
54195	1981	5	60
54195	1981	6	132.3
54195	1981	7	71.8
54195	1981	8	96.4
54195	1981	9	22.8
54195	1981	10	21.7
54195	1981	11	7.9
54195	1981	12	1.3
54195	1982	1	4
54195	1982	2	1.5
54195	1982	3	8.3
54195	1982	4	13.3
54195	1982	5	108.1
54195	1982	6	33.9
54195	1982	7	90.4
54195	1982	8	117.1
54195	1982	9	58.9
54195	1982	10	13.5
54195	1982	11	20.1
54195	1982	12	8.4
54195	1983	1	0.8
54195	1983	2	11
54195	1983	3	7.5
54195	1983	4	43.8
54195	1983	5	58.8
54195	1983	6	131.4
54195	1983	7	94.4
54195	1983	8	137.2
54195	1983	9	58.5
54195	1983	10	6.4
54195	1983	11	6.8
54195	1983	12	0.4
54195	1984	1	1.3
54195	1984	2	7
54195	1984	3	20.5
54195	1984	4	59.3
54195	1984	5	15.7
54195	1984	6	141.4
54195	1984	7	116.1
54195	1984	8	58.3
54195	1984	9	75.7
54195	1984	10	56.6
54195	1984	11	1.3
54195	1984	12	6.5
54195	1985	1	7.2
54195	1985	2	12.4
54195	1985	3	7.6
54195	1985	4	24.7
54195	1985	5	8
54195	1985	6	47.6
54195	1985	7	199
54195	1985	8	90.9
54195	1985	9	41.5
54195	1985	10	14.8
54195	1985	11	18.5
54195	1985	12	0.3
54195	1986	1	7.1
54195	1986	2	1
54195	1986	3	17.4
54195	1986	4	22
54195	1986	5	91.6
54195	1986	6	125.4
54195	1986	7	91.9
54195	1986	8	243.2
54195	1986	9	57.9
54195	1986	10	1.5
54195	1986	11	7.1
54195	1986	12	3.7
54195	1987	1	16.5
54195	1987	2	2.8
54195	1987	3	7.2
54195	1987	4	69.4
54195	1987	5	39.8
54195	1987	6	93.3
54195	1987	7	152.8
54195	1987	8	148.6
54195	1987	9	74.1
54195	1987	10	43.8
54195	1987	11	19
54195	1987	12	8.7
54195	1988	1	0.8
54195	1988	2	0.8
54195	1988	3	6.8
54195	1988	4	75.2
54195	1988	5	32.6
54195	1988	6	117.9
54195	1988	7	87.6
54195	1988	8	97.9
54195	1988	9	81.3
54195	1988	10	54
54195	1988	11	9.2
54195	1988	12	28.8
54195	1989	1	3.4
54195	1989	2	4.2
54195	1989	3	8.1
54195	1989	4	29.5
54195	1989	5	31.6
54195	1989	6	70.6
54195	1989	7	245
54195	1989	8	91.6
54195	1989	9	159.9
54195	1989	10	13.4
54195	1989	11	34.7
54195	1989	12	15
54195	1990	1	2.3
54195	1990	2	25.3
54195	1990	3	6
54195	1990	4	42.1
54195	1990	5	48.5
54195	1990	6	102.6
54195	1990	7	118.2
54195	1990	8	148.2
54195	1990	9	100.8
54195	1990	10	13.8
54195	1990	11	18.4
54195	1990	12	45.3
54195	1991	1	5.3
54195	1991	2	1.6
54195	1991	3	25.8
54195	1991	4	32.6
54195	1991	5	20.3
54195	1991	6	90.2
54195	1991	7	210.8
54195	1991	8	23.9
54195	1991	9	37.1
54195	1991	10	59.6
54195	1991	11	1.3
54195	1991	12	3.5
54195	1992	1	0.3
54195	1992	2	0
54195	1992	3	5.3
54195	1992	4	11.6
54195	1992	5	45.9
54195	1992	6	145.4
54195	1992	7	74.5
54195	1992	8	89.3
54195	1992	9	130.2
54195	1992	10	11.6
54195	1992	11	23.5
54195	1992	12	24.9
54195	1993	1	0.1
54195	1993	2	19.7
54195	1993	3	2.7
54195	1993	4	24.7
54195	1993	5	25.6
54195	1993	6	93.3
54195	1993	7	44.4
54195	1993	8	138.2
54195	1993	9	73.2
54195	1993	10	54.6
54195	1993	11	33
54195	1993	12	7.8
54195	1994	1	3.1
54195	1994	2	0.3
54195	1994	3	8.3
54195	1994	4	23.9
54195	1994	5	76.5
54195	1994	6	58.2
54195	1994	7	125.4
54195	1994	8	172.6
54195	1994	9	132.7
54195	1994	10	43.9
54195	1994	11	17.6
54195	1994	12	2.2
54195	1995	1	0.2
54195	1995	2	3.1
54195	1995	3	4.6
54195	1995	4	13.4
54195	1995	5	76.9
54195	1995	6	76.5
54195	1995	7	117.6
54195	1995	8	153.5
54195	1995	9	40.7
54195	1995	10	39.3
54195	1995	11	7.1
54195	1995	12	1.7
54195	1996	1	2.3
54195	1996	2	0.5
54195	1996	3	3.3
54195	1996	4	39.5
54195	1996	5	47.6
54195	1996	6	77.7
54195	1996	7	99.8
54195	1996	8	106.7
54195	1996	9	75.8
54195	1996	10	14.8
54195	1996	11	17.5
54195	1996	12	4.5
54195	1997	1	22.6
54195	1997	2	6
54195	1997	3	14.9
54195	1997	4	12
54195	1997	5	102.6
54195	1997	6	35.1
54195	1997	7	29.2
54195	1997	8	136.1
54195	1997	9	37.6
54195	1997	10	13.9
54195	1997	11	10.2
54195	1997	12	5.1
54195	1998	1	3.5
54195	1998	2	10.3
54195	1998	3	8.9
54195	1998	4	17.9
54195	1998	5	84.7
54195	1998	6	106.7
54195	1998	7	74.9
54195	1998	8	168
54195	1998	9	70.6
54195	1998	10	25.2
54195	1998	11	11.3
54195	1998	12	8.6
54195	1999	1	5.5
54195	1999	2	0
54195	1999	3	27.5
54195	1999	4	31.9
54195	1999	5	74.4
54195	1999	6	84.2
54195	1999	7	135.6
54195	1999	8	74
54195	1999	9	61.4
54195	1999	10	48
54195	1999	11	8
54195	1999	12	1.6
54195	2000	1	34.8
54195	2000	2	0.8
54195	2000	3	5.7
54195	2000	4	51.7
54195	2000	5	63.8
54195	2000	6	45.7
54195	2000	7	216.1
54195	2000	8	144.4
54195	2000	9	152.5
54195	2000	10	13.4
54195	2000	11	14.9
54195	2000	12	15.2
54195	2001	1	5
54195	2001	2	0.6
54195	2001	3	15
54195	2001	4	1.6
54195	2001	5	97.2
54195	2001	6	45.3
54195	2001	7	237.3
54195	2001	8	47
54195	2001	9	15
54195	2001	10	41.8
54195	2001	11	1.8
54195	2001	12	1.1
54195	2002	1	43.4
54195	2002	2	0.3
54195	2002	3	4.7
54195	2002	4	41.7
54195	2002	5	28.2
54195	2002	6	98
54195	2002	7	220.1
54195	2002	8	137.4
54195	2002	9	15.6
54195	2002	10	43
54195	2002	11	6.4
54195	2002	12	3.4
54195	2003	1	8.4
54195	2003	2	1.2
54195	2003	3	4.9
54195	2003	4	31.9
54195	2003	5	16
54195	2003	6	65.7
54195	2003	7	153.2
54195	2003	8	30.6
54195	2003	9	18.8
54195	2003	10	36.4
54195	2003	11	20.3
54195	2003	12	1.6
54195	2004	1	1
54195	2004	2	25.1
54195	2004	3	22
54195	2004	4	20.7
54195	2004	5	111.8
54195	2004	6	40.1
54195	2004	7	93.5
54195	2004	8	16.2
54195	2004	9	76.9
54195	2004	10	15.6
54195	2004	11	29.8
54195	2004	12	16.7
54195	2005	1	1.4
54195	2005	2	4.7
54195	2005	3	6.8
54195	2005	4	39.7
54195	2005	5	73.9
54195	2005	6	63.6
54195	2005	7	88.2
54195	2005	8	113.8
54195	2005	9	9.8
54195	2005	10	17.5
54195	2005	11	5.7
54195	2005	12	6.3
54195	2006	1	9.9
54195	2006	2	8.1
54195	2006	3	10.7
54195	2006	4	68.1
54195	2006	5	41.6
54195	2006	6	91.2
54195	2006	7	47.3
54195	2006	8	86.7
54195	2006	9	31.6
54195	2006	10	28.3
54195	2006	11	4.9
54195	2006	12	0.9
54195	2007	1	7.9
54195	2007	2	6.8
54195	2007	3	51.6
54195	2007	4	44.2
54195	2007	5	73.5
54195	2007	6	16.5
54195	2007	7	47.4
54195	2007	8	75.7
54195	2007	9	142.6
54195	2007	10	8.5
54195	2007	11	10.3
54195	2007	12	10.8
54195	2008	1	0
54195	2008	2	0.1
54195	2008	3	21.7
54195	2008	4	26.4
54195	2008	5	109.6
54195	2008	6	30.8
54195	2008	7	190.2
54195	2008	8	113.4
54195	2008	9	26.1
54195	2008	10	16.8
54195	2008	11	0.4
54195	2008	12	3.1
54195	2009	1	8.1
54195	2009	2	22.6
54195	2009	3	11.1
54195	2009	4	28.9
54195	2009	5	20.7
54195	2009	6	137.3
54195	2009	7	82.7
54195	2009	8	92.5
54195	2009	9	66.2
54195	2009	10	76.9
54195	2009	11	19
54195	2009	12	19.8
54195	2010	1	0
54195	2010	2	7.8
54195	2010	3	19
54195	2010	4	39
54195	2010	5	61
54195	2010	6	48.1
54195	2010	7	209.6
54195	2010	8	83.8
54195	2010	9	31.7
54195	2010	10	50.5
54195	2010	11	18.4
54195	2010	12	16.7
54195	2011	1	0.8
54195	2011	2	0.9
54195	2011	3	0.1
54195	2011	4	19.5
54195	2011	5	82.7
54195	2011	6	63.3
54195	2011	7	47.9
54195	2011	8	65.1
54195	2011	9	12.6
54195	2011	10	9.8
54195	2011	11	31.6
54195	2011	12	0
54195	2012	1	0
54195	2012	2	3.1
54195	2012	3	26.5
54195	2012	4	55.9
54195	2012	5	31.8
54195	2012	6	38.8
54195	2012	7	86.1
54195	2012	8	138.7
54195	2012	9	167.9
54195	2012	10	77.5
54195	2012	11	31.5
54195	2012	12	11
54195	2013	1	3.7
54195	2013	2	9.4
54195	2013	3	18
54195	2013	4	27.6
54195	2013	5	57.4
54195	2013	6	97.6
54195	2013	7	212.4
54195	2013	8	169.1
54195	2013	9	23.1
54195	2013	10	26.6
54195	2013	11	107
54195	2013	12	7.4
54195	2014	1	0.9
54195	2014	2	1.2
54195	2014	3	15.5
54195	2014	4	11.6
54195	2014	5	98
54195	2014	6	66.2
54195	2014	7	103.4
54195	2014	8	65.4
54195	2014	9	56.7
54195	2014	10	59.1
54195	2014	11	6.4
54195	2014	12	16.3
