# Supplementary material for: Spatial and temporal characteristics of drought and its correlation with climate indices in Northeast China
Source: PLoS One. 2021 Nov 18;16(11):e0259774. doi: 10.1371/journal.pone.0259774 (PMC8601439; doi:10.1371/journal.pone.0259774)
Supplement: S1 File — (ZIP) [file pone.0259774.s001.zip › Raw data(Including precipitation and evapotranspiration data of each station)/54236.xlsx]

## Sheet: Monthly evapotranspiration 
stationID	YEAR	MONTH	DATA
54236	1970	1	13.337
54236	1970	2	28.507
54236	1970	3	57.575
54236	1970	4	107.91
54236	1970	5	149.61
54236	1970	6	150.57
54236	1970	7	115.11
54236	1970	8	117.04
54236	1970	9	95.195
54236	1970	10	72.74
54236	1970	11	34.104
54236	1970	12	19.978
54236	1971	1	19.566
54236	1971	2	21.508
54236	1971	3	53.471
54236	1971	4	119.28
54236	1971	5	144.01
54236	1971	6	139.14
54236	1971	7	129.84
54236	1971	8	127.28
54236	1971	9	84.866
54236	1971	10	66.941
54236	1971	11	32.048
54236	1971	12	22.733
54236	1972	1	20.054
54236	1972	2	26.959
54236	1972	3	63.197
54236	1972	4	126.76
54236	1972	5	157.09
54236	1972	6	162.05
54236	1972	7	172.83
54236	1972	8	128.77
54236	1972	9	88.933
54236	1972	10	54.488
54236	1972	11	30.536
54236	1972	12	17.719
54236	1973	1	20.719
54236	1973	2	29.899
54236	1973	3	62.007
54236	1973	4	120.53
54236	1973	5	154.94
54236	1973	6	141.39
54236	1973	7	131.37
54236	1973	8	115.36
54236	1973	9	92.675
54236	1973	10	61.246
54236	1973	11	37.191
54236	1973	12	26.411
54236	1974	1	19.741
54236	1974	2	32.088
54236	1974	3	58.748
54236	1974	4	99.757
54236	1974	5	164.48
54236	1974	6	152.9
54236	1974	7	145.49
54236	1974	8	125.67
54236	1974	9	91.142
54236	1974	10	54.434
54236	1974	11	34.058
54236	1974	12	23.42
54236	1975	1	19.574
54236	1975	2	28.261
54236	1975	3	68.31
54236	1975	4	112.05
54236	1975	5	160.34
54236	1975	6	150
54236	1975	7	125.54
54236	1975	8	118.35
54236	1975	9	102.09
54236	1975	10	65.058
54236	1975	11	30.202
54236	1975	12	21.009
54236	1976	1	23.402
54236	1976	2	38.368
54236	1976	3	57.151
54236	1976	4	87.541
54236	1976	5	160.42
54236	1976	6	127.99
54236	1976	7	106.47
54236	1976	8	106.77
54236	1976	9	87.808
54236	1976	10	58.733
54236	1976	11	21.168
54236	1976	12	16.338
54236	1977	1	13.354
54236	1977	2	28.788
54236	1977	3	60.124
54236	1977	4	105.44
54236	1977	5	149.04
54236	1977	6	140
54236	1977	7	138.9
54236	1977	8	124.72
54236	1977	9	102
54236	1977	10	69.358
54236	1977	11	22.184
54236	1977	12	9.7624
54236	1978	1	14.367
54236	1978	2	24.018
54236	1978	3	68.043
54236	1978	4	130.62
54236	1978	5	153.71
54236	1978	6	161.98
54236	1978	7	139.48
54236	1978	8	117.84
54236	1978	9	95.29
54236	1978	10	65.448
54236	1978	11	37.296
54236	1978	12	21.338
54236	1979	1	24.566
54236	1979	2	38.693
54236	1979	3	65.778
54236	1979	4	86.242
54236	1979	5	151.85
54236	1979	6	134.53
54236	1979	7	122.92
54236	1979	8	121.68
54236	1979	9	84.814
54236	1979	10	64.748
54236	1979	11	30.421
54236	1979	12	14.859
54236	1980	1	13.815
54236	1980	2	23.516
54236	1980	3	64.022
54236	1980	4	97.922
54236	1980	5	159.73
54236	1980	6	153.96
54236	1980	7	130.02
54236	1980	8	112.67
54236	1980	9	98.023
54236	1980	10	60.484
54236	1980	11	39.19
54236	1980	12	19.791
54236	1981	1	16.96
54236	1981	2	30.281
54236	1981	3	58.535
54236	1981	4	121.92
54236	1981	5	154.91
54236	1981	6	168.32
54236	1981	7	126.25
54236	1981	8	124.37
54236	1981	9	94.926
54236	1981	10	75.145
54236	1981	11	25.895
54236	1981	12	21.087
54236	1982	1	20.361
54236	1982	2	33.537
54236	1982	3	63.626
54236	1982	4	116.81
54236	1982	5	131.75
54236	1982	6	175.35
54236	1982	7	162.31
54236	1982	8	131.06
54236	1982	9	110.56
54236	1982	10	74.838
54236	1982	11	34.934
54236	1982	12	17.85
54236	1983	1	20.507
54236	1983	2	24.824
54236	1983	3	68.752
54236	1983	4	115.91
54236	1983	5	147.54
54236	1983	6	157.39
54236	1983	7	122.94
54236	1983	8	125.93
54236	1983	9	89.403
54236	1983	10	65.869
54236	1983	11	37.724
54236	1983	12	21.088
54236	1984	1	16.67
54236	1984	2	28.215
54236	1984	3	58.278
54236	1984	4	96.309
54236	1984	5	154.61
54236	1984	6	131.82
54236	1984	7	137.6
54236	1984	8	106.41
54236	1984	9	89.896
54236	1984	10	58.757
54236	1984	11	36.766
54236	1984	12	20.575
54236	1985	1	13.167
54236	1985	2	19.2
54236	1985	3	59.801
54236	1985	4	102.46
54236	1985	5	148.54
54236	1985	6	134.91
54236	1985	7	113.99
54236	1985	8	101.38
54236	1985	9	86.04
54236	1985	10	63.014
54236	1985	11	28.815
54236	1985	12	18.077
54236	1986	1	19.002
54236	1986	2	26.292
54236	1986	3	59.24
54236	1986	4	99.066
54236	1986	5	149.55
54236	1986	6	137.59
54236	1986	7	114.05
54236	1986	8	119.15
54236	1986	9	78.354
54236	1986	10	60.93
54236	1986	11	34.663
54236	1986	12	18.403
54236	1987	1	13.949
54236	1987	2	26.715
54236	1987	3	55.647
54236	1987	4	97.619
54236	1987	5	154.05
54236	1987	6	147.29
54236	1987	7	135.83
54236	1987	8	105.19
54236	1987	9	92.748
54236	1987	10	71.632
54236	1987	11	35.661
54236	1987	12	27.765
54236	1988	1	26.981
54236	1988	2	33.5
54236	1988	3	69.961
54236	1988	4	98.293
54236	1988	5	158.68
54236	1988	6	159.41
54236	1988	7	133.85
54236	1988	8	112.48
54236	1988	9	77.65
54236	1988	10	67.091
54236	1988	11	52.386
54236	1988	12	25.259
54236	1989	1	17.948
54236	1989	2	34.878
54236	1989	3	78.727
54236	1989	4	129.3
54236	1989	5	165.64
54236	1989	6	143.37
54236	1989	7	116.91
54236	1989	8	133.77
54236	1989	9	89.109
54236	1989	10	66.255
54236	1989	11	37.117
54236	1989	12	22.947
54236	1990	1	16.809
54236	1990	2	19.323
54236	1990	3	60.633
54236	1990	4	104.17
54236	1990	5	123.47
54236	1990	6	132.58
54236	1990	7	116.26
54236	1990	8	115.9
54236	1990	9	95.27
54236	1990	10	77.21
54236	1990	11	39.631
54236	1990	12	20.756
54236	1991	1	17.492
54236	1991	2	33.916
54236	1991	3	63.568
54236	1991	4	111.99
54236	1991	5	152.15
54236	1991	6	135.36
54236	1991	7	118.08
54236	1991	8	130.89
54236	1991	9	90.596
54236	1991	10	64.411
54236	1991	11	38.631
54236	1991	12	22.471
54236	1992	1	23.036
54236	1992	2	39.328
54236	1992	3	68.005
54236	1992	4	114.66
54236	1992	5	155.89
54236	1992	6	144.08
54236	1992	7	138.84
54236	1992	8	106.4
54236	1992	9	94.74
54236	1992	10	63.315
54236	1992	11	30.549
54236	1992	12	16.629
54236	1993	1	17.864
54236	1993	2	35.964
54236	1993	3	76.16
54236	1993	4	102.23
54236	1993	5	165.56
54236	1993	6	129.29
54236	1993	7	118.33
54236	1993	8	112.71
54236	1993	9	104.63
54236	1993	10	70.384
54236	1993	11	28.101
54236	1993	12	15.236
54236	1994	1	14.029
54236	1994	2	26.75
54236	1994	3	65.342
54236	1994	4	136.15
54236	1994	5	158.58
54236	1994	6	166.14
54236	1994	7	134.77
54236	1994	8	112.24
54236	1994	9	99.225
54236	1994	10	66.567
54236	1994	11	42.402
54236	1994	12	16.506
54236	1995	1	29.709
54236	1995	2	35.469
54236	1995	3	63.284
54236	1995	4	119.17
54236	1995	5	152.98
54236	1995	6	141.44
54236	1995	7	120.82
54236	1995	8	109.02
54236	1995	9	92.997
54236	1995	10	60.852
54236	1995	11	44.602
54236	1995	12	22.456
54236	1996	1	26.45
54236	1996	2	40.148
54236	1996	3	68.015
54236	1996	4	110.91
54236	1996	5	145.35
54236	1996	6	155.71
54236	1996	7	114.86
54236	1996	8	107.02
54236	1996	9	91.71
54236	1996	10	69.35
54236	1996	11	34.117
54236	1996	12	21.102
54236	1997	1	17.682
54236	1997	2	33.112
54236	1997	3	80.514
54236	1997	4	127.31
54236	1997	5	159.24
54236	1997	6	176.64
54236	1997	7	158.25
54236	1997	8	117.22
54236	1997	9	91.375
54236	1997	10	70.975
54236	1997	11	38.032
54236	1997	12	26.691
54236	1998	1	23.755
54236	1998	2	43.351
54236	1998	3	75.088
54236	1998	4	113.82
54236	1998	5	142.4
54236	1998	6	126.18
54236	1998	7	102.64
54236	1998	8	107
54236	1998	9	88.421
54236	1998	10	71.208
54236	1998	11	34.853
54236	1998	12	20.517
54236	1999	1	28.644
54236	1999	2	38.946
54236	1999	3	51.587
54236	1999	4	102.66
54236	1999	5	173.09
54236	1999	6	148.92
54236	1999	7	136.12
54236	1999	8	122.66
54236	1999	9	111.8
54236	1999	10	73.292
54236	1999	11	27.835
54236	1999	12	18.271
54236	2000	1	10.731
54236	2000	2	21.333
54236	2000	3	67.42
54236	2000	4	108.52
54236	2000	5	159.23
54236	2000	6	175.6
54236	2000	7	158.82
54236	2000	8	121.52
54236	2000	9	94.49
54236	2000	10	66.681
54236	2000	11	32.851
54236	2000	12	12.79
54236	2001	1	8.8689
54236	2001	2	21.385
54236	2001	3	73.689
54236	2001	4	134.19
54236	2001	5	169.86
54236	2001	6	157.19
54236	2001	7	148.11
54236	2001	8	117.75
54236	2001	9	98.926
54236	2001	10	74.299
54236	2001	11	36.363
54236	2001	12	21.431
54236	2002	1	24.805
54236	2002	2	44.837
54236	2002	3	87.642
54236	2002	4	122.36
54236	2002	5	189.6
54236	2002	6	149.71
54236	2002	7	160.52
54236	2002	8	118.87
54236	2002	9	108.51
54236	2002	10	64.999
54236	2002	11	29.277
54236	2002	12	18.296
54236	2003	1	16.71
54236	2003	2	36.719
54236	2003	3	65.793
54236	2003	4	130.2
54236	2003	5	168.92
54236	2003	6	145.38
54236	2003	7	121.72
54236	2003	8	127.36
54236	2003	9	92.826
54236	2003	10	65.854
54236	2003	11	38.494
54236	2003	12	21.254
54236	2004	1	21.904
54236	2004	2	41.549
54236	2004	3	82.844
54236	2004	4	138.85
54236	2004	5	169.59
54236	2004	6	167.99
54236	2004	7	120.55
54236	2004	8	116.44
54236	2004	9	92.551
54236	2004	10	72.728
54236	2004	11	24.924
54236	2004	12	14.861
54236	2005	1	17.233
54236	2005	2	26.725
54236	2005	3	75.358
54236	2005	4	117.74
54236	2005	5	143.11
54236	2005	6	120.7
54236	2005	7	123.93
54236	2005	8	108.16
54236	2005	9	96.223
54236	2005	10	73.882
54236	2005	11	38.461
54236	2005	12	19.119
54236	2006	1	14.289
54236	2006	2	29.084
54236	2006	3	71.002
54236	2006	4	96.278
54236	2006	5	165.52
54236	2006	6	136.21
54236	2006	7	135.7
54236	2006	8	127.68
54236	2006	9	96.868
54236	2006	10	70.896
54236	2006	11	33.231
54236	2006	12	17.012
54236	2007	1	19.879
54236	2007	2	37.764
54236	2007	3	50.309
54236	2007	4	112.32
54236	2007	5	157.74
54236	2007	6	182.96
54236	2007	7	133.37
54236	2007	8	128.76
54236	2007	9	97.542
54236	2007	10	60.159
54236	2007	11	33.003
54236	2007	12	13.045
54236	2008	1	15.173
54236	2008	2	33.106
54236	2008	3	69.397
54236	2008	4	113.93
54236	2008	5	124.6
54236	2008	6	110.9
54236	2008	7	117.99
54236	2008	8	107.95
54236	2008	9	95.473
54236	2008	10	67.957
54236	2008	11	35.477
54236	2008	12	27.453
54236	2009	1	22.164
54236	2009	2	27.057
54236	2009	3	58.519
54236	2009	4	107.37
54236	2009	5	172.19
54236	2009	6	131.1
54236	2009	7	126.61
54236	2009	8	127.42
54236	2009	9	97.441
54236	2009	10	67.9
54236	2009	11	28.094
54236	2009	12	13.363
54236	2010	1	16.093
54236	2010	2	22.781
54236	2010	3	51.783
54236	2010	4	86.144
54236	2010	5	117.66
54236	2010	6	161.21
54236	2010	7	104.15
54236	2010	8	105.09
54236	2010	9	86.329
54236	2010	10	53.774
54236	2010	11	29.427
54236	2010	12	17.158
54236	2011	1	16.396
54236	2011	2	28.544
54236	2011	3	69.09
54236	2011	4	109.46
54236	2011	5	156.34
54236	2011	6	128.4
54236	2011	7	109.94
54236	2011	8	108.33
54236	2011	9	91.809
54236	2011	10	63.1
54236	2011	11	29.727
54236	2011	12	17.349
54236	2012	1	13.774
54236	2012	2	28.482
54236	2012	3	55.29
54236	2012	4	102.16
54236	2012	5	151.31
54236	2012	6	122.61
54236	2012	7	133.32
54236	2012	8	114.35
54236	2012	9	81.705
54236	2012	10	55.85
54236	2012	11	24.402
54236	2012	12	14.039
54236	2013	1	11.728
54236	2013	2	24.553
54236	2013	3	51.674
54236	2013	4	80.332
54236	2013	5	164.46
54236	2013	6	141.63
54236	2013	7	135.17
54236	2013	8	116.79
54236	2013	9	93.679
54236	2013	10	52.788
54236	2013	11	37.287
54236	2013	12	18.759
54236	2014	1	22.177
54236	2014	2	28.133
54236	2014	3	70.322
54236	2014	4	125.87
54236	2014	5	145.27
54236	2014	6	135.92
54236	2014	7	133.67
54236	2014	8	126.63
54236	2014	9	92.898
54236	2014	10	66.997
54236	2014	11	36.46
54236	2014	12	16.86

## Sheet: Monthly precipitation 
stationID	YEAR	MONTH	DATA
54236	1970	1	0.8
54236	1970	2	1.7
54236	1970	3	0.7
54236	1970	4	20.8
54236	1970	5	104.3
54236	1970	6	61
54236	1970	7	213.3
54236	1970	8	35
54236	1970	9	84.3
54236	1970	10	69
54236	1970	11	3.9
54236	1970	12	8.4
54236	1971	1	1.6
54236	1971	2	5.4
54236	1971	3	3.5
54236	1971	4	10
54236	1971	5	79.9
54236	1971	6	92.9
54236	1971	7	95.2
54236	1971	8	50.4
54236	1971	9	58.1
54236	1971	10	12
54236	1971	11	2.5
54236	1971	12	1.6
54236	1972	1	1.8
54236	1972	2	3.2
54236	1972	3	1.7
54236	1972	4	12.5
54236	1972	5	56.9
54236	1972	6	78.4
54236	1972	7	41.4
54236	1972	8	80.6
54236	1972	9	62.9
54236	1972	10	93.6
54236	1972	11	4.5
54236	1972	12	0
54236	1973	1	0.6
54236	1973	2	3.8
54236	1973	3	14.1
54236	1973	4	21.1
54236	1973	5	34
54236	1973	6	46.4
54236	1973	7	189.7
54236	1973	8	123.6
54236	1973	9	41
54236	1973	10	17.9
54236	1973	11	21.1
54236	1973	12	0
54236	1974	1	0.2
54236	1974	2	0.5
54236	1974	3	2.5
54236	1974	4	27.8
54236	1974	5	39.8
54236	1974	6	32.5
54236	1974	7	71.2
54236	1974	8	146.7
54236	1974	9	92.1
54236	1974	10	65.3
54236	1974	11	1.6
54236	1974	12	0
54236	1975	1	1
54236	1975	2	3.7
54236	1975	3	1.6
54236	1975	4	28.9
54236	1975	5	50.6
54236	1975	6	90.4
54236	1975	7	331.5
54236	1975	8	54.1
54236	1975	9	55.8
54236	1975	10	8.1
54236	1975	11	9.7
54236	1975	12	0
54236	1976	1	0.3
54236	1976	2	1.2
54236	1976	3	10.5
54236	1976	4	54.5
54236	1976	5	87.8
54236	1976	6	74.3
54236	1976	7	104.7
54236	1976	8	64.8
54236	1976	9	24.5
54236	1976	10	53.2
54236	1976	11	26.3
54236	1976	12	0.3
54236	1977	1	0.7
54236	1977	2	0
54236	1977	3	2.9
54236	1977	4	20.9
54236	1977	5	27.2
54236	1977	6	120.6
54236	1977	7	312.2
54236	1977	8	64.8
54236	1977	9	14
54236	1977	10	65.4
54236	1977	11	18.3
54236	1977	12	12.2
54236	1978	1	0
54236	1978	2	1.6
54236	1978	3	6.2
54236	1978	4	23.6
54236	1978	5	32
54236	1978	6	70.8
54236	1978	7	141.7
54236	1978	8	140
54236	1978	9	66.1
54236	1978	10	19
54236	1978	11	0.3
54236	1978	12	5.1
54236	1979	1	0.1
54236	1979	2	0.2
54236	1979	3	3.6
54236	1979	4	55.2
54236	1979	5	47.3
54236	1979	6	141.9
54236	1979	7	207.9
54236	1979	8	93.4
54236	1979	9	101.7
54236	1979	10	13.9
54236	1979	11	9.3
54236	1979	12	20.5
54236	1980	1	4.3
54236	1980	2	5.7
54236	1980	3	3.3
54236	1980	4	11.9
54236	1980	5	14.8
54236	1980	6	99.3
54236	1980	7	87.9
54236	1980	8	94.6
54236	1980	9	41.9
54236	1980	10	26.8
54236	1980	11	1.1
54236	1980	12	0.9
54236	1981	1	0.5
54236	1981	2	1.2
54236	1981	3	59.7
54236	1981	4	4.9
54236	1981	5	22.4
54236	1981	6	55.5
54236	1981	7	155.9
54236	1981	8	57.2
54236	1981	9	61.6
54236	1981	10	10.9
54236	1981	11	6.6
54236	1981	12	0
54236	1982	1	1.7
54236	1982	2	0.1
54236	1982	3	12.3
54236	1982	4	21.9
54236	1982	5	44.5
54236	1982	6	21.6
54236	1982	7	56.9
54236	1982	8	128.3
54236	1982	9	10.8
54236	1982	10	25.8
54236	1982	11	4.9
54236	1982	12	2.6
54236	1983	1	0
54236	1983	2	2.9
54236	1983	3	8.2
54236	1983	4	114
54236	1983	5	24.3
54236	1983	6	163.6
54236	1983	7	75.6
54236	1983	8	49.3
54236	1983	9	55.1
54236	1983	10	7.4
54236	1983	11	8.8
54236	1983	12	0
54236	1984	1	0
54236	1984	2	1.6
54236	1984	3	2
54236	1984	4	25.3
54236	1984	5	18.9
54236	1984	6	158.2
54236	1984	7	68.6
54236	1984	8	207.5
54236	1984	9	116.8
54236	1984	10	16.8
54236	1984	11	0
54236	1984	12	0
54236	1985	1	5.6
54236	1985	2	4.4
54236	1985	3	20.4
54236	1985	4	30.3
54236	1985	5	25
54236	1985	6	62.5
54236	1985	7	166.4
54236	1985	8	194.6
54236	1985	9	71.1
54236	1985	10	3.4
54236	1985	11	11.5
54236	1985	12	0.1
54236	1986	1	1.3
54236	1986	2	0.1
54236	1986	3	12.5
54236	1986	4	29.1
54236	1986	5	18.7
54236	1986	6	99.6
54236	1986	7	112.8
54236	1986	8	73.8
54236	1986	9	214.7
54236	1986	10	12.2
54236	1986	11	4.1
54236	1986	12	3.7
54236	1987	1	5.3
54236	1987	2	1.6
54236	1987	3	13.2
54236	1987	4	5.4
54236	1987	5	67.2
54236	1987	6	107.8
54236	1987	7	85.3
54236	1987	8	158.7
54236	1987	9	72.4
54236	1987	10	6.5
54236	1987	11	12.9
54236	1987	12	0
54236	1988	1	0.1
54236	1988	2	0.5
54236	1988	3	1.9
54236	1988	4	36.5
54236	1988	5	45
54236	1988	6	24.7
54236	1988	7	179.5
54236	1988	8	128.7
54236	1988	9	62.1
54236	1988	10	15.3
54236	1988	11	0.1
54236	1988	12	0.1
54236	1989	1	3.8
54236	1989	2	3.4
54236	1989	3	1
54236	1989	4	11.6
54236	1989	5	27.4
54236	1989	6	111.6
54236	1989	7	243.8
54236	1989	8	16
54236	1989	9	59.3
54236	1989	10	14.1
54236	1989	11	0.8
54236	1989	12	0.4
54236	1990	1	6.7
54236	1990	2	14.8
54236	1990	3	37.1
54236	1990	4	38.1
54236	1990	5	41.5
54236	1990	6	104.4
54236	1990	7	155.7
54236	1990	8	111.5
54236	1990	9	72
54236	1990	10	4.5
54236	1990	11	13.3
54236	1990	12	10.6
54236	1991	1	1.1
54236	1991	2	1.2
54236	1991	3	2.1
54236	1991	4	18.3
54236	1991	5	31.3
54236	1991	6	180.7
54236	1991	7	281.5
54236	1991	8	23.1
54236	1991	9	72.3
54236	1991	10	33
54236	1991	11	11.1
54236	1991	12	1.3
54236	1992	1	0
54236	1992	2	0.8
54236	1992	3	6.1
54236	1992	4	9.4
54236	1992	5	42.4
54236	1992	6	50.4
54236	1992	7	259
54236	1992	8	28.6
54236	1992	9	44.7
54236	1992	10	20
54236	1992	11	16.8
54236	1992	12	1.6
54236	1993	1	0.6
54236	1993	2	0.2
54236	1993	3	13
54236	1993	4	4.1
54236	1993	5	23
54236	1993	6	116.9
54236	1993	7	73.8
54236	1993	8	131.4
54236	1993	9	12.4
54236	1993	10	11.4
54236	1993	11	21.1
54236	1993	12	6.3
54236	1994	1	1.7
54236	1994	2	0.2
54236	1994	3	6.1
54236	1994	4	2
54236	1994	5	50.2
54236	1994	6	60.7
54236	1994	7	225.8
54236	1994	8	189.9
54236	1994	9	54.4
54236	1994	10	15.6
54236	1994	11	7.7
54236	1994	12	2.9
54236	1995	1	0
54236	1995	2	0
54236	1995	3	13.2
54236	1995	4	27.1
54236	1995	5	44.6
54236	1995	6	95.1
54236	1995	7	220.2
54236	1995	8	97.7
54236	1995	9	17.8
54236	1995	10	34.2
54236	1995	11	0
54236	1995	12	0.4
54236	1996	1	0.4
54236	1996	2	0
54236	1996	3	16
54236	1996	4	25.4
54236	1996	5	47.2
54236	1996	6	35.2
54236	1996	7	40.7
54236	1996	8	72.2
54236	1996	9	22.8
54236	1996	10	22.1
54236	1996	11	12.2
54236	1996	12	0.9
54236	1997	1	8.6
54236	1997	2	1.4
54236	1997	3	2.6
54236	1997	4	10.5
54236	1997	5	31.7
54236	1997	6	72.3
54236	1997	7	17.8
54236	1997	8	240.5
54236	1997	9	72.9
54236	1997	10	24.3
54236	1997	11	0.4
54236	1997	12	0.1
54236	1998	1	0.1
54236	1998	2	0
54236	1998	3	10.8
54236	1998	4	24
54236	1998	5	97.7
54236	1998	6	111.6
54236	1998	7	228.4
54236	1998	8	112.9
54236	1998	9	26.7
54236	1998	10	47.1
54236	1998	11	0.6
54236	1998	12	4.1
54236	1999	1	0.2
54236	1999	2	0
54236	1999	3	13.4
54236	1999	4	15.4
54236	1999	5	27.3
54236	1999	6	138.2
54236	1999	7	59
54236	1999	8	57.3
54236	1999	9	13.5
54236	1999	10	23.7
54236	1999	11	12.7
54236	1999	12	1.3
54236	2000	1	10.8
54236	2000	2	0
54236	2000	3	5
54236	2000	4	28.1
54236	2000	5	43
54236	2000	6	13.6
54236	2000	7	57.3
54236	2000	8	101.3
54236	2000	9	27.5
54236	2000	10	15.9
54236	2000	11	9.6
54236	2000	12	4.8
54236	2001	1	7.8
54236	2001	2	0.2
54236	2001	3	2.5
54236	2001	4	4.8
54236	2001	5	26.7
54236	2001	6	85.9
54236	2001	7	44.1
54236	2001	8	100.3
54236	2001	9	25.6
54236	2001	10	6.3
54236	2001	11	4.1
54236	2001	12	0.7
54236	2002	1	1.1
54236	2002	2	0
54236	2002	3	16
54236	2002	4	36.1
54236	2002	5	9.2
54236	2002	6	67.7
54236	2002	7	107.7
54236	2002	8	134.5
54236	2002	9	0.9
54236	2002	10	14.6
54236	2002	11	1.1
54236	2002	12	2.3
54236	2003	1	0.4
54236	2003	2	0
54236	2003	3	4.5
54236	2003	4	2.6
54236	2003	5	4.9
54236	2003	6	128.1
54236	2003	7	138.8
54236	2003	8	136.5
54236	2003	9	23.1
54236	2003	10	64.3
54236	2003	11	3.3
54236	2003	12	1.7
54236	2004	1	0
54236	2004	2	5.1
54236	2004	3	0.2
54236	2004	4	1
54236	2004	5	35.7
54236	2004	6	72
54236	2004	7	292.2
54236	2004	8	104.7
54236	2004	9	27.5
54236	2004	10	6.8
54236	2004	11	69.6
54236	2004	12	6.6
54236	2005	1	2.8
54236	2005	2	2
54236	2005	3	0
54236	2005	4	44.6
54236	2005	5	70.3
54236	2005	6	138.9
54236	2005	7	145.7
54236	2005	8	116.9
54236	2005	9	48.4
54236	2005	10	16.6
54236	2005	11	0.4
54236	2005	12	0.3
54236	2006	1	5.5
54236	2006	2	8.2
54236	2006	3	1.2
54236	2006	4	23.9
54236	2006	5	40
54236	2006	6	89.6
54236	2006	7	79
54236	2006	8	28.5
54236	2006	9	37.3
54236	2006	10	29.7
54236	2006	11	16
54236	2006	12	0
54236	2007	1	1.2
54236	2007	2	0
54236	2007	3	36.4
54236	2007	4	12.6
54236	2007	5	56.5
54236	2007	6	90.1
54236	2007	7	109.2
54236	2007	8	68.2
54236	2007	9	7
54236	2007	10	22
54236	2007	11	2.1
54236	2007	12	7.3
54236	2008	1	0
54236	2008	2	0.1
54236	2008	3	8.5
54236	2008	4	34.2
54236	2008	5	65.4
54236	2008	6	51.5
54236	2008	7	163.1
54236	2008	8	115.7
54236	2008	9	31.4
54236	2008	10	20.5
54236	2008	11	2.4
54236	2008	12	0.2
54236	2009	1	0.2
54236	2009	2	15
54236	2009	3	3.5
54236	2009	4	70.8
54236	2009	5	28.7
54236	2009	6	65.9
54236	2009	7	218.9
54236	2009	8	41.3
54236	2009	9	4.8
54236	2009	10	21.4
54236	2009	11	11.7
54236	2009	12	5.5
54236	2010	1	4.5
54236	2010	2	4.8
54236	2010	3	19.1
54236	2010	4	32.6
54236	2010	5	100.2
54236	2010	6	9.8
54236	2010	7	256.3
54236	2010	8	170.1
54236	2010	9	33.5
54236	2010	10	49.2
54236	2010	11	38.7
54236	2010	12	3.6
54236	2011	1	0.1
54236	2011	2	7.9
54236	2011	3	0
54236	2011	4	6.7
54236	2011	5	54.5
54236	2011	6	62.2
54236	2011	7	157.3
54236	2011	8	127.3
54236	2011	9	30.4
54236	2011	10	22.2
54236	2011	11	16.4
54236	2011	12	0
54236	2012	1	0.9
54236	2012	2	4.5
54236	2012	3	20.2
54236	2012	4	114.2
54236	2012	5	33
54236	2012	6	168.8
54236	2012	7	109
54236	2012	8	138.8
54236	2012	9	76.4
54236	2012	10	56.4
54236	2012	11	49.4
54236	2012	12	3.9
54236	2013	1	1.3
54236	2013	2	10.8
54236	2013	3	5.8
54236	2013	4	40.8
54236	2013	5	12.7
54236	2013	6	87.3
54236	2013	7	207.4
54236	2013	8	133.5
54236	2013	9	14.9
54236	2013	10	70.8
54236	2013	11	2.9
54236	2013	12	1.8
54236	2014	1	3.6
54236	2014	2	6.6
54236	2014	3	6.8
54236	2014	4	1.4
54236	2014	5	57.7
54236	2014	6	124
54236	2014	7	100.5
54236	2014	8	57.1
54236	2014	9	17
54236	2014	10	14.7
54236	2014	11	0.2
54236	2014	12	4.3
