# Supplementary material for: Spatial and temporal characteristics of drought and its correlation with climate indices in Northeast China
Source: PLoS One. 2021 Nov 18;16(11):e0259774. doi: 10.1371/journal.pone.0259774 (PMC8601439; doi:10.1371/journal.pone.0259774)
Supplement: S1 File — (ZIP) [file pone.0259774.s001.zip › Raw data(Including precipitation and evapotranspiration data of each station)/54237.xlsx]

## Sheet: Monthly evapotranspiration 
stationID	YEAR	MONTH	DATA
54237	1970	1	16.865
54237	1970	2	28.008
54237	1970	3	55.619
54237	1970	4	109.88
54237	1970	5	148.26
54237	1970	6	141.81
54237	1970	7	124.93
54237	1970	8	114.14
54237	1970	9	89.501
54237	1970	10	64.53
54237	1970	11	31.983
54237	1970	12	18.426
54237	1971	1	21.427
54237	1971	2	21.111
54237	1971	3	56.686
54237	1971	4	116.25
54237	1971	5	137.96
54237	1971	6	134.2
54237	1971	7	128.8
54237	1971	8	125.19
54237	1971	9	84.579
54237	1971	10	57.687
54237	1971	11	26.203
54237	1971	12	22.716
54237	1972	1	16.965
54237	1972	2	24.434
54237	1972	3	61.836
54237	1972	4	119.53
54237	1972	5	147.21
54237	1972	6	158.2
54237	1972	7	159.85
54237	1972	8	116.8
54237	1972	9	82.52
54237	1972	10	48.967
54237	1972	11	28.841
54237	1972	12	15.903
54237	1973	1	17.642
54237	1973	2	27.921
54237	1973	3	61.938
54237	1973	4	111.88
54237	1973	5	141.35
54237	1973	6	125.08
54237	1973	7	118.85
54237	1973	8	108.39
54237	1973	9	80.356
54237	1973	10	50.058
54237	1973	11	30.924
54237	1973	12	18.138
54237	1974	1	12.745
54237	1974	2	27.174
54237	1974	3	56.826
54237	1974	4	94.632
54237	1974	5	154.06
54237	1974	6	135.86
54237	1974	7	141.6
54237	1974	8	124.21
54237	1974	9	84.557
54237	1974	10	47.74
54237	1974	11	31.498
54237	1974	12	15.63
54237	1975	1	17.172
54237	1975	2	26.274
54237	1975	3	63.549
54237	1975	4	106.01
54237	1975	5	142.69
54237	1975	6	146.15
54237	1975	7	135.38
54237	1975	8	123.02
54237	1975	9	93.607
54237	1975	10	59.961
54237	1975	11	24.724
54237	1975	12	17.123
54237	1976	1	22.129
54237	1976	2	33.838
54237	1976	3	56.733
54237	1976	4	90.386
54237	1976	5	163.31
54237	1976	6	127.51
54237	1976	7	107.68
54237	1976	8	111.97
54237	1976	9	83.925
54237	1976	10	50.222
54237	1976	11	19.719
54237	1976	12	16.809
54237	1977	1	11.775
54237	1977	2	26.487
54237	1977	3	58.677
54237	1977	4	107.02
54237	1977	5	142.96
54237	1977	6	140.93
54237	1977	7	146.95
54237	1977	8	125.24
54237	1977	9	93.915
54237	1977	10	63.467
54237	1977	11	21.047
54237	1977	12	11.2
54237	1978	1	14.803
54237	1978	2	25.674
54237	1978	3	58.555
54237	1978	4	117.1
54237	1978	5	144.58
54237	1978	6	151.44
54237	1978	7	144.8
54237	1978	8	117.26
54237	1978	9	87.464
54237	1978	10	54.792
54237	1978	11	24.716
54237	1978	12	16.605
54237	1979	1	23.808
54237	1979	2	38.498
54237	1979	3	59.257
54237	1979	4	89.376
54237	1979	5	148.28
54237	1979	6	129.35
54237	1979	7	126.2
54237	1979	8	119.44
54237	1979	9	81.648
54237	1979	10	58.199
54237	1979	11	29.606
54237	1979	12	11.842
54237	1980	1	13.589
54237	1980	2	23.264
54237	1980	3	62.772
54237	1980	4	94.529
54237	1980	5	154.53
54237	1980	6	150.08
54237	1980	7	132.94
54237	1980	8	110.9
54237	1980	9	90.031
54237	1980	10	55.158
54237	1980	11	32.588
54237	1980	12	15.875
54237	1981	1	13.059
54237	1981	2	24.848
54237	1981	3	54.878
54237	1981	4	110.19
54237	1981	5	133.84
54237	1981	6	152.69
54237	1981	7	138.38
54237	1981	8	124.74
54237	1981	9	86.744
54237	1981	10	60.372
54237	1981	11	19.491
54237	1981	12	13.857
54237	1982	1	17.428
54237	1982	2	26.679
54237	1982	3	58.812
54237	1982	4	107.99
54237	1982	5	123.09
54237	1982	6	152.36
54237	1982	7	158.52
54237	1982	8	130.93
54237	1982	9	97.507
54237	1982	10	61.553
54237	1982	11	28.603
54237	1982	12	16.717
54237	1983	1	19.536
54237	1983	2	23.214
54237	1983	3	66.647
54237	1983	4	106.52
54237	1983	5	139.17
54237	1983	6	157.66
54237	1983	7	134.02
54237	1983	8	123.2
54237	1983	9	88.157
54237	1983	10	51.019
54237	1983	11	29.132
54237	1983	12	17.759
54237	1984	1	13.212
54237	1984	2	27.26
54237	1984	3	55.269
54237	1984	4	96.33
54237	1984	5	150.04
54237	1984	6	135.29
54237	1984	7	147.35
54237	1984	8	113.82
54237	1984	9	87.594
54237	1984	10	53.378
54237	1984	11	29.46
54237	1984	12	13.898
54237	1985	1	12.116
54237	1985	2	19.855
54237	1985	3	53.777
54237	1985	4	105.47
54237	1985	5	133.61
54237	1985	6	126.85
54237	1985	7	118.86
54237	1985	8	105.05
54237	1985	9	76.383
54237	1985	10	55.715
54237	1985	11	24.23
54237	1985	12	15.522
54237	1986	1	16.864
54237	1986	2	23.275
54237	1986	3	55.702
54237	1986	4	98.851
54237	1986	5	143.89
54237	1986	6	133.51
54237	1986	7	111.86
54237	1986	8	115.92
54237	1986	9	72.816
54237	1986	10	47.212
54237	1986	11	24.984
54237	1986	12	13.083
54237	1987	1	12.98
54237	1987	2	22.014
54237	1987	3	50.747
54237	1987	4	95.488
54237	1987	5	137.23
54237	1987	6	134.17
54237	1987	7	139.88
54237	1987	8	103.86
54237	1987	9	82.448
54237	1987	10	54.359
54237	1987	11	26.365
54237	1987	12	18.647
54237	1988	1	19.386
54237	1988	2	25.135
54237	1988	3	55.489
54237	1988	4	92.067
54237	1988	5	139.61
54237	1988	6	147.41
54237	1988	7	134.06
54237	1988	8	103.97
54237	1988	9	72.625
54237	1988	10	52.908
54237	1988	11	36.009
54237	1988	12	16.404
54237	1989	1	17.079
54237	1989	2	28.174
54237	1989	3	66.36
54237	1989	4	118.49
54237	1989	5	146.86
54237	1989	6	140.91
54237	1989	7	121.14
54237	1989	8	127.82
54237	1989	9	81.608
54237	1989	10	53.208
54237	1989	11	26.884
54237	1989	12	17.314
54237	1990	1	14.78
54237	1990	2	20.196
54237	1990	3	56.683
54237	1990	4	96.893
54237	1990	5	115.8
54237	1990	6	134.98
54237	1990	7	122.71
54237	1990	8	121.65
54237	1990	9	89.949
54237	1990	10	60.538
54237	1990	11	30.002
54237	1990	12	17.631
54237	1991	1	15.61
54237	1991	2	27.511
54237	1991	3	56.879
54237	1991	4	101.62
54237	1991	5	136.86
54237	1991	6	134.02
54237	1991	7	129.75
54237	1991	8	137.27
54237	1991	9	84.857
54237	1991	10	51.669
54237	1991	11	26.985
54237	1991	12	15.363
54237	1992	1	19.326
54237	1992	2	38.318
54237	1992	3	68.428
54237	1992	4	117.29
54237	1992	5	148.8
54237	1992	6	136.19
54237	1992	7	134.11
54237	1992	8	108.37
54237	1992	9	88.612
54237	1992	10	52.147
54237	1992	11	27.308
54237	1992	12	15.723
54237	1993	1	18.047
54237	1993	2	31.521
54237	1993	3	69.075
54237	1993	4	105.31
54237	1993	5	165
54237	1993	6	130.6
54237	1993	7	109.55
54237	1993	8	114.93
54237	1993	9	103.48
54237	1993	10	63.176
54237	1993	11	24.216
54237	1993	12	15.832
54237	1994	1	18.312
54237	1994	2	27.898
54237	1994	3	66.281
54237	1994	4	132.89
54237	1994	5	146.17
54237	1994	6	153.69
54237	1994	7	128.23
54237	1994	8	109.15
54237	1994	9	87.551
54237	1994	10	56.603
54237	1994	11	37.722
54237	1994	12	13.701
54237	1995	1	23.61
54237	1995	2	29.771
54237	1995	3	60.905
54237	1995	4	119.17
54237	1995	5	151.51
54237	1995	6	137.83
54237	1995	7	123.47
54237	1995	8	105.9
54237	1995	9	84.717
54237	1995	10	55.227
54237	1995	11	40.255
54237	1995	12	18.844
54237	1996	1	20.657
54237	1996	2	36.403
54237	1996	3	65.614
54237	1996	4	114.09
54237	1996	5	146.64
54237	1996	6	147.79
54237	1996	7	114.63
54237	1996	8	102.48
54237	1996	9	92.507
54237	1996	10	61.085
54237	1996	11	30.885
54237	1996	12	21.037
54237	1997	1	16.815
54237	1997	2	32.477
54237	1997	3	73.859
54237	1997	4	119.77
54237	1997	5	155.61
54237	1997	6	173.26
54237	1997	7	157.87
54237	1997	8	124.26
54237	1997	9	88.868
54237	1997	10	68.124
54237	1997	11	32.2
54237	1997	12	21.672
54237	1998	1	19.976
54237	1998	2	34.773
54237	1998	3	70.979
54237	1998	4	109.75
54237	1998	5	144.28
54237	1998	6	133.65
54237	1998	7	103.43
54237	1998	8	109.61
54237	1998	9	88.82
54237	1998	10	67.232
54237	1998	11	31.789
54237	1998	12	20.715
54237	1999	1	24.092
54237	1999	2	36.146
54237	1999	3	50.096
54237	1999	4	103.24
54237	1999	5	168.4
54237	1999	6	158.63
54237	1999	7	147.18
54237	1999	8	126.23
54237	1999	9	104.21
54237	1999	10	68.25
54237	1999	11	24.669
54237	1999	12	16.409
54237	2000	1	10.613
54237	2000	2	23.022
54237	2000	3	68.308
54237	2000	4	115.13
54237	2000	5	158.4
54237	2000	6	177.96
54237	2000	7	175.48
54237	2000	8	126.07
54237	2000	9	91.981
54237	2000	10	57.586
54237	2000	11	32.244
54237	2000	12	14.558
54237	2001	1	8.9975
54237	2001	2	24.096
54237	2001	3	70.694
54237	2001	4	132.12
54237	2001	5	160.06
54237	2001	6	148.67
54237	2001	7	153.28
54237	2001	8	115.32
54237	2001	9	96.813
54237	2001	10	61.904
54237	2001	11	29.257
54237	2001	12	18.348
54237	2002	1	19.447
54237	2002	2	36.343
54237	2002	3	78.102
54237	2002	4	111.71
54237	2002	5	177.73
54237	2002	6	144.12
54237	2002	7	164.49
54237	2002	8	119.38
54237	2002	9	100.38
54237	2002	10	59.596
54237	2002	11	27.514
54237	2002	12	18.188
54237	2003	1	18.15
54237	2003	2	34.91
54237	2003	3	65.867
54237	2003	4	126
54237	2003	5	167.67
54237	2003	6	142.5
54237	2003	7	129.15
54237	2003	8	138.51
54237	2003	9	90.547
54237	2003	10	56.235
54237	2003	11	37.293
54237	2003	12	24.648
54237	2004	1	20.421
54237	2004	2	38.351
54237	2004	3	75.564
54237	2004	4	132.49
54237	2004	5	164.7
54237	2004	6	163.43
54237	2004	7	130.42
54237	2004	8	116.54
54237	2004	9	92.523
54237	2004	10	64.564
54237	2004	11	24.106
54237	2004	12	13.894
54237	2005	1	16.908
54237	2005	2	24.577
54237	2005	3	72.295
54237	2005	4	116.86
54237	2005	5	132.78
54237	2005	6	121.19
54237	2005	7	133.81
54237	2005	8	110.59
54237	2005	9	92.82
54237	2005	10	65.991
54237	2005	11	31.607
54237	2005	12	18.074
54237	2006	1	16.823
54237	2006	2	28.164
54237	2006	3	67.826
54237	2006	4	88.721
54237	2006	5	161.52
54237	2006	6	133.34
54237	2006	7	132.8
54237	2006	8	120.27
54237	2006	9	93.462
54237	2006	10	66.972
54237	2006	11	32.305
54237	2006	12	15.933
54237	2007	1	18.049
54237	2007	2	34.412
54237	2007	3	53.173
54237	2007	4	112.51
54237	2007	5	158.8
54237	2007	6	180.53
54237	2007	7	123.68
54237	2007	8	119.71
54237	2007	9	92.706
54237	2007	10	53.552
54237	2007	11	29.658
54237	2007	12	13.902
54237	2008	1	18.564
54237	2008	2	30.362
54237	2008	3	69.184
54237	2008	4	113.11
54237	2008	5	129.6
54237	2008	6	118.42
54237	2008	7	124.18
54237	2008	8	113.03
54237	2008	9	96.608
54237	2008	10	71.431
54237	2008	11	40.246
54237	2008	12	28.376
54237	2009	1	21.76
54237	2009	2	27.507
54237	2009	3	59.823
54237	2009	4	104.82
54237	2009	5	173.57
54237	2009	6	138.45
54237	2009	7	136.02
54237	2009	8	135.11
54237	2009	9	109.17
54237	2009	10	67.965
54237	2009	11	27.843
54237	2009	12	15.095
54237	2010	1	16.401
54237	2010	2	24.954
54237	2010	3	54.356
54237	2010	4	87.833
54237	2010	5	119.55
54237	2010	6	157.59
54237	2010	7	107.29
54237	2010	8	111.72
54237	2010	9	84.102
54237	2010	10	53.407
54237	2010	11	31.75
54237	2010	12	16.81
54237	2011	1	17.31
54237	2011	2	29.939
54237	2011	3	72.346
54237	2011	4	112.23
54237	2011	5	160.65
54237	2011	6	131.53
54237	2011	7	107.52
54237	2011	8	107.49
54237	2011	9	95.659
54237	2011	10	62.835
54237	2011	11	28.35
54237	2011	12	15.899
54237	2012	1	14.131
54237	2012	2	28.006
54237	2012	3	61.999
54237	2012	4	110.97
54237	2012	5	154
54237	2012	6	126.45
54237	2012	7	122.58
54237	2012	8	109.39
54237	2012	9	77.844
54237	2012	10	49.543
54237	2012	11	22.782
54237	2012	12	13.888
54237	2013	1	12.388
54237	2013	2	23.74
54237	2013	3	56.478
54237	2013	4	78.626
54237	2013	5	160.07
54237	2013	6	145.03
54237	2013	7	138.42
54237	2013	8	126.28
54237	2013	9	95.244
54237	2013	10	55.739
54237	2013	11	36.754
54237	2013	12	19.418
54237	2014	1	19.931
54237	2014	2	26.865
54237	2014	3	73.971
54237	2014	4	125.15
54237	2014	5	146.3
54237	2014	6	138.94
54237	2014	7	143.1
54237	2014	8	133.57
54237	2014	9	88.958
54237	2014	10	67.192
54237	2014	11	37.691
54237	2014	12	20.23

## Sheet: Monthly precipitation 
stationID	YEAR	MONTH	DATA
54237	1970	1	0.2
54237	1970	2	1.5
54237	1970	3	1.7
54237	1970	4	18.7
54237	1970	5	73.9
54237	1970	6	23.2
54237	1970	7	137.9
54237	1970	8	97.1
54237	1970	9	107.2
54237	1970	10	71.2
54237	1970	11	1.4
54237	1970	12	8
54237	1971	1	4.1
54237	1971	2	11.9
54237	1971	3	3.8
54237	1971	4	13.9
54237	1971	5	83.1
54237	1971	6	126.7
54237	1971	7	139.8
54237	1971	8	7.4
54237	1971	9	29.5
54237	1971	10	20.3
54237	1971	11	2.3
54237	1971	12	1
54237	1972	1	5.6
54237	1972	2	3.6
54237	1972	3	3.1
54237	1972	4	10.7
54237	1972	5	50
54237	1972	6	51.4
54237	1972	7	53.8
54237	1972	8	145.7
54237	1972	9	74.3
54237	1972	10	119.6
54237	1972	11	10.8
54237	1972	12	0
54237	1973	1	5
54237	1973	2	5
54237	1973	3	11.9
54237	1973	4	15.5
54237	1973	5	30.4
54237	1973	6	65.6
54237	1973	7	249.9
54237	1973	8	132.4
54237	1973	9	40.3
54237	1973	10	14.1
54237	1973	11	18.5
54237	1973	12	0
54237	1974	1	0.3
54237	1974	2	0.9
54237	1974	3	1.5
54237	1974	4	45.6
54237	1974	5	39.2
54237	1974	6	65.5
54237	1974	7	160.8
54237	1974	8	148.1
54237	1974	9	115.2
54237	1974	10	59.4
54237	1974	11	1.7
54237	1974	12	0
54237	1975	1	1.9
54237	1975	2	3.3
54237	1975	3	5.9
54237	1975	4	17.8
54237	1975	5	45.3
54237	1975	6	81.8
54237	1975	7	206.1
54237	1975	8	72.5
54237	1975	9	35.6
54237	1975	10	0.7
54237	1975	11	10.9
54237	1975	12	0
54237	1976	1	0
54237	1976	2	1.2
54237	1976	3	6.3
54237	1976	4	38.4
54237	1976	5	48.9
54237	1976	6	86.8
54237	1976	7	121
54237	1976	8	78.1
54237	1976	9	49.5
54237	1976	10	48
54237	1976	11	26.4
54237	1976	12	0.1
54237	1977	1	1.3
54237	1977	2	0
54237	1977	3	7.2
54237	1977	4	21
54237	1977	5	30.3
54237	1977	6	86.9
54237	1977	7	308.3
54237	1977	8	45.5
54237	1977	9	10.3
54237	1977	10	96
54237	1977	11	14
54237	1977	12	24.6
54237	1978	1	0.4
54237	1978	2	3.4
54237	1978	3	7.4
54237	1978	4	13.3
54237	1978	5	23.9
54237	1978	6	91.5
54237	1978	7	72.2
54237	1978	8	160.3
54237	1978	9	81.9
54237	1978	10	31.6
54237	1978	11	0
54237	1978	12	5.7
54237	1979	1	0.3
54237	1979	2	1.1
54237	1979	3	1.4
54237	1979	4	36.4
54237	1979	5	30.9
54237	1979	6	87.3
54237	1979	7	301.4
54237	1979	8	70
54237	1979	9	108.8
54237	1979	10	18.9
54237	1979	11	11.5
54237	1979	12	18.5
54237	1980	1	7.7
54237	1980	2	5.2
54237	1980	3	2.9
54237	1980	4	16.4
54237	1980	5	6.3
54237	1980	6	88.5
54237	1980	7	74.5
54237	1980	8	41.3
54237	1980	9	45.8
54237	1980	10	20.2
54237	1980	11	1
54237	1980	12	0.9
54237	1981	1	0.7
54237	1981	2	4.5
54237	1981	3	54.8
54237	1981	4	5.4
54237	1981	5	33.1
54237	1981	6	39.3
54237	1981	7	139.7
54237	1981	8	34.1
54237	1981	9	36
54237	1981	10	9.2
54237	1981	11	11.7
54237	1981	12	0.3
54237	1982	1	2
54237	1982	2	0.5
54237	1982	3	7.8
54237	1982	4	19.4
54237	1982	5	49.3
54237	1982	6	30.2
54237	1982	7	110.9
54237	1982	8	101.7
54237	1982	9	13.3
54237	1982	10	23.2
54237	1982	11	5.7
54237	1982	12	1
54237	1983	1	0
54237	1983	2	1.7
54237	1983	3	8.6
54237	1983	4	112.7
54237	1983	5	15.1
54237	1983	6	30.7
54237	1983	7	123.1
54237	1983	8	67.7
54237	1983	9	32.2
54237	1983	10	10.3
54237	1983	11	5.9
54237	1983	12	0
54237	1984	1	0
54237	1984	2	1
54237	1984	3	3.7
54237	1984	4	45.6
54237	1984	5	8.5
54237	1984	6	105.4
54237	1984	7	37.5
54237	1984	8	179.5
54237	1984	9	31.2
54237	1984	10	25
54237	1984	11	9.6
54237	1984	12	3.8
54237	1985	1	2.6
54237	1985	2	5.9
54237	1985	3	16.9
54237	1985	4	24.5
54237	1985	5	58.3
54237	1985	6	78.1
54237	1985	7	100.7
54237	1985	8	159.9
54237	1985	9	57.1
54237	1985	10	6
54237	1985	11	8.2
54237	1985	12	1.7
54237	1986	1	0.2
54237	1986	2	0.5
54237	1986	3	15
54237	1986	4	45
54237	1986	5	8.2
54237	1986	6	85.4
54237	1986	7	160.9
54237	1986	8	137.1
54237	1986	9	127.7
54237	1986	10	17.6
54237	1986	11	3.8
54237	1986	12	4.1
54237	1987	1	7.1
54237	1987	2	5.1
54237	1987	3	19
54237	1987	4	6.9
54237	1987	5	61.8
54237	1987	6	74.6
54237	1987	7	98.7
54237	1987	8	170.6
54237	1987	9	59.3
54237	1987	10	9.6
54237	1987	11	12.8
54237	1987	12	0
54237	1988	1	0.3
54237	1988	2	1.4
54237	1988	3	0.8
54237	1988	4	31.4
54237	1988	5	57.2
54237	1988	6	27.7
54237	1988	7	65.2
54237	1988	8	115.6
54237	1988	9	80.7
54237	1988	10	16.8
54237	1988	11	0.1
54237	1988	12	0
54237	1989	1	2.6
54237	1989	2	3.7
54237	1989	3	0.8
54237	1989	4	16.1
54237	1989	5	22.7
54237	1989	6	81
54237	1989	7	231.9
54237	1989	8	16.9
54237	1989	9	122.4
54237	1989	10	48
54237	1989	11	0.4
54237	1989	12	0.5
54237	1990	1	8.2
54237	1990	2	12.2
54237	1990	3	40.9
54237	1990	4	28
54237	1990	5	37.4
54237	1990	6	79.7
54237	1990	7	127.9
54237	1990	8	84.6
54237	1990	9	106
54237	1990	10	0.7
54237	1990	11	10
54237	1990	12	5.9
54237	1991	1	0.6
54237	1991	2	0.2
54237	1991	3	2.8
54237	1991	4	12.7
54237	1991	5	51.3
54237	1991	6	197.1
54237	1991	7	156.3
54237	1991	8	28.5
54237	1991	9	110.4
54237	1991	10	23.4
54237	1991	11	11.7
54237	1991	12	5
54237	1992	1	0.1
54237	1992	2	1.4
54237	1992	3	2.6
54237	1992	4	4.6
54237	1992	5	33.2
54237	1992	6	29.6
54237	1992	7	198
54237	1992	8	91.5
54237	1992	9	18.7
54237	1992	10	20.9
54237	1992	11	17.1
54237	1992	12	2
54237	1993	1	1.1
54237	1993	2	0.6
54237	1993	3	10.6
54237	1993	4	6.3
54237	1993	5	16.7
54237	1993	6	125.5
54237	1993	7	85
54237	1993	8	77.8
54237	1993	9	14.6
54237	1993	10	20
54237	1993	11	25.3
54237	1993	12	4.6
54237	1994	1	1.6
54237	1994	2	0.1
54237	1994	3	5.9
54237	1994	4	0.4
54237	1994	5	86.1
54237	1994	6	76.5
54237	1994	7	297.7
54237	1994	8	214.6
54237	1994	9	71.7
54237	1994	10	11.1
54237	1994	11	5.2
54237	1994	12	4.8
54237	1995	1	0.3
54237	1995	2	0.9
54237	1995	3	8.3
54237	1995	4	15.1
54237	1995	5	20.5
54237	1995	6	107.6
54237	1995	7	265.8
54237	1995	8	110.5
54237	1995	9	46.6
54237	1995	10	30.7
54237	1995	11	0
54237	1995	12	0.5
54237	1996	1	1.4
54237	1996	2	0.9
54237	1996	3	17.2
54237	1996	4	18.2
54237	1996	5	45.3
54237	1996	6	81.2
54237	1996	7	90
54237	1996	8	101.5
54237	1996	9	32.4
54237	1996	10	21.1
54237	1996	11	7.8
54237	1996	12	0.7
54237	1997	1	4.3
54237	1997	2	0.2
54237	1997	3	3
54237	1997	4	9.7
54237	1997	5	27
54237	1997	6	76.3
54237	1997	7	62.9
54237	1997	8	209.5
54237	1997	9	43.7
54237	1997	10	19.8
54237	1997	11	0.2
54237	1997	12	0.5
54237	1998	1	0.3
54237	1998	2	0.1
54237	1998	3	13.8
54237	1998	4	41.1
54237	1998	5	115.1
54237	1998	6	62
54237	1998	7	180.6
54237	1998	8	225.2
54237	1998	9	24
54237	1998	10	41.3
54237	1998	11	0.4
54237	1998	12	5.3
54237	1999	1	0.2
54237	1999	2	0
54237	1999	3	12.1
54237	1999	4	18.1
54237	1999	5	20.5
54237	1999	6	73.2
54237	1999	7	27.8
54237	1999	8	119
54237	1999	9	13.8
54237	1999	10	18.3
54237	1999	11	16.7
54237	1999	12	2.6
54237	2000	1	16.2
54237	2000	2	0.2
54237	2000	3	3.6
54237	2000	4	24.1
54237	2000	5	12.4
54237	2000	6	29.8
54237	2000	7	38.5
54237	2000	8	164.5
54237	2000	9	26.6
54237	2000	10	10.8
54237	2000	11	5.2
54237	2000	12	5.9
54237	2001	1	9.6
54237	2001	2	0.3
54237	2001	3	3.1
54237	2001	4	6.8
54237	2001	5	12.7
54237	2001	6	126.8
54237	2001	7	107.4
54237	2001	8	68.6
54237	2001	9	16.3
54237	2001	10	4.1
54237	2001	11	1.9
54237	2001	12	1
54237	2002	1	1.3
54237	2002	2	0
54237	2002	3	19.2
54237	2002	4	39.3
54237	2002	5	10.2
54237	2002	6	71.6
54237	2002	7	95
54237	2002	8	139.7
54237	2002	9	2.8
54237	2002	10	15.6
54237	2002	11	1.6
54237	2002	12	1.6
54237	2003	1	0.5
54237	2003	2	0
54237	2003	3	1.5
54237	2003	4	2.3
54237	2003	5	15.9
54237	2003	6	192.2
54237	2003	7	100.2
54237	2003	8	82
54237	2003	9	40.1
54237	2003	10	91.9
54237	2003	11	0.3
54237	2003	12	1.4
54237	2004	1	0
54237	2004	2	2.5
54237	2004	3	0
54237	2004	4	1.8
54237	2004	5	32
54237	2004	6	88.9
54237	2004	7	129
54237	2004	8	78.5
54237	2004	9	28.3
54237	2004	10	13.7
54237	2004	11	61.3
54237	2004	12	7.8
54237	2005	1	2.8
54237	2005	2	1.1
54237	2005	3	0
54237	2005	4	39.3
54237	2005	5	68.5
54237	2005	6	171.3
54237	2005	7	65.4
54237	2005	8	140.8
54237	2005	9	28
54237	2005	10	19
54237	2005	11	0.4
54237	2005	12	0.7
54237	2006	1	5
54237	2006	2	7.5
54237	2006	3	1.5
54237	2006	4	23.8
54237	2006	5	18
54237	2006	6	109.3
54237	2006	7	35.1
54237	2006	8	34.4
54237	2006	9	23.9
54237	2006	10	35.8
54237	2006	11	6
54237	2006	12	0.1
54237	2007	1	0.5
54237	2007	2	0
54237	2007	3	19.4
54237	2007	4	9.8
54237	2007	5	76.5
54237	2007	6	15.7
54237	2007	7	153.4
54237	2007	8	96.8
54237	2007	9	27.4
54237	2007	10	27.4
54237	2007	11	13.3
54237	2007	12	6.8
54237	2008	1	0
54237	2008	2	0
54237	2008	3	7.5
54237	2008	4	26.1
54237	2008	5	57.8
54237	2008	6	122.1
54237	2008	7	162.4
54237	2008	8	81.6
54237	2008	9	27.9
54237	2008	10	16.3
54237	2008	11	1.2
54237	2008	12	0
54237	2009	1	0.2
54237	2009	2	10.3
54237	2009	3	9
54237	2009	4	60.7
54237	2009	5	25.1
54237	2009	6	51.9
54237	2009	7	132.2
54237	2009	8	10.6
54237	2009	9	1.7
54237	2009	10	16.9
54237	2009	11	7.5
54237	2009	12	1.9
54237	2010	1	4.4
54237	2010	2	0.6
54237	2010	3	9.1
54237	2010	4	33.8
54237	2010	5	85.7
54237	2010	6	38.3
54237	2010	7	167.8
54237	2010	8	182.3
54237	2010	9	54.7
54237	2010	10	73.5
54237	2010	11	34.9
54237	2010	12	4.8
54237	2011	1	0
54237	2011	2	0.3
54237	2011	3	0
54237	2011	4	13.5
54237	2011	5	25
54237	2011	6	68.2
54237	2011	7	78.8
54237	2011	8	73.7
54237	2011	9	17.7
54237	2011	10	8.1
54237	2011	11	9
54237	2011	12	0
54237	2012	1	0.1
54237	2012	2	3.6
54237	2012	3	14.7
54237	2012	4	72.7
54237	2012	5	33.2
54237	2012	6	90.6
54237	2012	7	81.4
54237	2012	8	192.5
54237	2012	9	71.2
54237	2012	10	73.3
54237	2012	11	45
54237	2012	12	3.9
54237	2013	1	1
54237	2013	2	7.7
54237	2013	3	4.6
54237	2013	4	51.3
54237	2013	5	12.6
54237	2013	6	55.9
54237	2013	7	288.7
54237	2013	8	88.9
54237	2013	9	17.8
54237	2013	10	62.3
54237	2013	11	3
54237	2013	12	0.3
54237	2014	1	3.9
54237	2014	2	4.3
54237	2014	3	4.4
54237	2014	4	1.7
54237	2014	5	67
54237	2014	6	120.3
54237	2014	7	40
54237	2014	8	31.9
54237	2014	9	68.7
54237	2014	10	20.2
54237	2014	11	0
54237	2014	12	4.3
