# Supplementary material for: Spatial and temporal characteristics of drought and its correlation with climate indices in Northeast China
Source: PLoS One. 2021 Nov 18;16(11):e0259774. doi: 10.1371/journal.pone.0259774 (PMC8601439; doi:10.1371/journal.pone.0259774)
Supplement: S1 File — (ZIP) [file pone.0259774.s001.zip › Raw data(Including precipitation and evapotranspiration data of each station)/54243.xlsx]

## Sheet: Monthly evapotranspiration 
stationID	YEAR	MONTH	DATA
54243	1970	1	9.7777
54243	1970	2	24.636
54243	1970	3	49.141
54243	1970	4	122.23
54243	1970	5	157.13
54243	1970	6	169.15
54243	1970	7	124.52
54243	1970	8	126.44
54243	1970	9	102.91
54243	1970	10	86.858
54243	1970	11	33.104
54243	1970	12	17.915
54243	1971	1	19.084
54243	1971	2	19.668
54243	1971	3	50.411
54243	1971	4	143
54243	1971	5	148.56
54243	1971	6	141.39
54243	1971	7	120.07
54243	1971	8	125.67
54243	1971	9	83.427
54243	1971	10	71.191
54243	1971	11	32.398
54243	1971	12	18.063
54243	1972	1	15.22
54243	1972	2	20.118
54243	1972	3	57.112
54243	1972	4	126.21
54243	1972	5	155.62
54243	1972	6	162.26
54243	1972	7	173.32
54243	1972	8	121.95
54243	1972	9	80.453
54243	1972	10	51.059
54243	1972	11	25.411
54243	1972	12	18.234
54243	1973	1	17.146
54243	1973	2	23.606
54243	1973	3	51.037
54243	1973	4	111.32
54243	1973	5	147.95
54243	1973	6	129.74
54243	1973	7	131.71
54243	1973	8	112.17
54243	1973	9	91.009
54243	1973	10	62.13
54243	1973	11	32.86
54243	1973	12	20.569
54243	1974	1	15.992
54243	1974	2	28.228
54243	1974	3	56.297
54243	1974	4	98.471
54243	1974	5	177.41
54243	1974	6	148.93
54243	1974	7	143.98
54243	1974	8	125.82
54243	1974	9	91.536
54243	1974	10	51.952
54243	1974	11	32.442
54243	1974	12	17.66
54243	1975	1	14.61
54243	1975	2	20.109
54243	1975	3	63.586
54243	1975	4	121.42
54243	1975	5	163.5
54243	1975	6	144.55
54243	1975	7	130.29
54243	1975	8	123.38
54243	1975	9	101.78
54243	1975	10	67.785
54243	1975	11	32.467
54243	1975	12	17.048
54243	1976	1	20.427
54243	1976	2	35.384
54243	1976	3	58.807
54243	1976	4	88.974
54243	1976	5	158.18
54243	1976	6	133.22
54243	1976	7	120.21
54243	1976	8	114.34
54243	1976	9	97.325
54243	1976	10	60.342
54243	1976	11	17.844
54243	1976	12	12.411
54243	1977	1	8.1842
54243	1977	2	24.653
54243	1977	3	58.619
54243	1977	4	107.97
54243	1977	5	172.23
54243	1977	6	144.01
54243	1977	7	138.77
54243	1977	8	127.57
54243	1977	9	112.08
54243	1977	10	69.408
54243	1977	11	22.686
54243	1977	12	10.966
54243	1978	1	11.734
54243	1978	2	16.019
54243	1978	3	56.908
54243	1978	4	119.35
54243	1978	5	157.52
54243	1978	6	161.69
54243	1978	7	146.45
54243	1978	8	116.26
54243	1978	9	103.85
54243	1978	10	65.493
54243	1978	11	36.065
54243	1978	12	18.565
54243	1979	1	26.57
54243	1979	2	32.704
54243	1979	3	66.314
54243	1979	4	87.149
54243	1979	5	177.03
54243	1979	6	150.03
54243	1979	7	128.36
54243	1979	8	118.24
54243	1979	9	90.036
54243	1979	10	70.898
54243	1979	11	33.628
54243	1979	12	20.886
54243	1980	1	13.591
54243	1980	2	21.399
54243	1980	3	66.435
54243	1980	4	96.418
54243	1980	5	175.28
54243	1980	6	163.44
54243	1980	7	125.33
54243	1980	8	115.74
54243	1980	9	96.304
54243	1980	10	52.307
54243	1980	11	35.435
54243	1980	12	12.809
54243	1981	1	8.2214
54243	1981	2	21.793
54243	1981	3	54.814
54243	1981	4	120.57
54243	1981	5	151.06
54243	1981	6	167.31
54243	1981	7	128.36
54243	1981	8	115.59
54243	1981	9	97.936
54243	1981	10	68.86
54243	1981	11	23.917
54243	1981	12	19.269
54243	1982	1	13.212
54243	1982	2	28.911
54243	1982	3	66.023
54243	1982	4	128.53
54243	1982	5	139.75
54243	1982	6	185.73
54243	1982	7	167.46
54243	1982	8	130.91
54243	1982	9	108.82
54243	1982	10	80.196
54243	1982	11	28.281
54243	1982	12	13.987
54243	1983	1	17.607
54243	1983	2	19.655
54243	1983	3	69.568
54243	1983	4	128.92
54243	1983	5	150.51
54243	1983	6	160.25
54243	1983	7	118.81
54243	1983	8	120.51
54243	1983	9	88.986
54243	1983	10	61.914
54243	1983	11	34.779
54243	1983	12	17.195
54243	1984	1	12.791
54243	1984	2	23.811
54243	1984	3	45.991
54243	1984	4	102.91
54243	1984	5	162.52
54243	1984	6	145.2
54243	1984	7	134.4
54243	1984	8	107.16
54243	1984	9	92.04
54243	1984	10	54.563
54243	1984	11	39.751
54243	1984	12	15.347
54243	1985	1	9.6584
54243	1985	2	15.896
54243	1985	3	50.609
54243	1985	4	102.5
54243	1985	5	156.16
54243	1985	6	144.36
54243	1985	7	109.89
54243	1985	8	102.27
54243	1985	9	83.138
54243	1985	10	64.01
54243	1985	11	23.052
54243	1985	12	12.633
54243	1986	1	10.532
54243	1986	2	18.727
54243	1986	3	53.106
54243	1986	4	101.02
54243	1986	5	151.08
54243	1986	6	138.04
54243	1986	7	115.99
54243	1986	8	111.81
54243	1986	9	75.99
54243	1986	10	58.781
54243	1986	11	29.272
54243	1986	12	15.889
54243	1987	1	11.475
54243	1987	2	19.495
54243	1987	3	44.864
54243	1987	4	106.17
54243	1987	5	163.45
54243	1987	6	150.8
54243	1987	7	132.93
54243	1987	8	105.5
54243	1987	9	83.86
54243	1987	10	65.323
54243	1987	11	27.459
54243	1987	12	23.224
54243	1988	1	20.632
54243	1988	2	21.92
54243	1988	3	63.846
54243	1988	4	98.347
54243	1988	5	147.22
54243	1988	6	155.19
54243	1988	7	134.68
54243	1988	8	113.12
54243	1988	9	78.461
54243	1988	10	59.155
54243	1988	11	36.123
54243	1988	12	14.248
54243	1989	1	14.563
54243	1989	2	27.542
54243	1989	3	71.938
54243	1989	4	126.45
54243	1989	5	169.63
54243	1989	6	142.39
54243	1989	7	123.98
54243	1989	8	134.07
54243	1989	9	82.362
54243	1989	10	66.272
54243	1989	11	29.606
54243	1989	12	18.072
54243	1990	1	12.665
54243	1990	2	19.837
54243	1990	3	59.427
54243	1990	4	102.91
54243	1990	5	117.39
54243	1990	6	132.92
54243	1990	7	119.26
54243	1990	8	113.7
54243	1990	9	87.466
54243	1990	10	75.923
54243	1990	11	36.505
54243	1990	12	18.289
54243	1991	1	10.862
54243	1991	2	20.886
54243	1991	3	50.545
54243	1991	4	107.57
54243	1991	5	144.26
54243	1991	6	137.1
54243	1991	7	117.37
54243	1991	8	136.49
54243	1991	9	85.844
54243	1991	10	51.583
54243	1991	11	29.857
54243	1991	12	16.57
54243	1992	1	12.726
54243	1992	2	28.995
54243	1992	3	65.565
54243	1992	4	107.2
54243	1992	5	137.79
54243	1992	6	135.89
54243	1992	7	139.35
54243	1992	8	116.52
54243	1992	9	84.847
54243	1992	10	54.41
54243	1992	11	24.36
54243	1992	12	10.911
54243	1993	1	10.345
54243	1993	2	22.713
54243	1993	3	65.102
54243	1993	4	93.352
54243	1993	5	159.62
54243	1993	6	123.34
54243	1993	7	123.18
54243	1993	8	112.32
54243	1993	9	89.19
54243	1993	10	55.415
54243	1993	11	20.666
54243	1993	12	12.219
54243	1994	1	10.587
54243	1994	2	21.173
54243	1994	3	53.213
54243	1994	4	130.96
54243	1994	5	157.23
54243	1994	6	164.24
54243	1994	7	128.5
54243	1994	8	108.24
54243	1994	9	82.126
54243	1994	10	51.358
54243	1994	11	41.329
54243	1994	12	13.509
54243	1995	1	20.763
54243	1995	2	28.289
54243	1995	3	59.648
54243	1995	4	118.95
54243	1995	5	132.84
54243	1995	6	131.01
54243	1995	7	114.17
54243	1995	8	101.67
54243	1995	9	92.105
54243	1995	10	55.781
54243	1995	11	39.586
54243	1995	12	15.773
54243	1996	1	19.599
54243	1996	2	35.933
54243	1996	3	63.921
54243	1996	4	113.24
54243	1996	5	147.94
54243	1996	6	165.16
54243	1996	7	108.63
54243	1996	8	105.57
54243	1996	9	93.236
54243	1996	10	59.106
54243	1996	11	27.083
54243	1996	12	18
54243	1997	1	13.198
54243	1997	2	23.711
54243	1997	3	65.014
54243	1997	4	121.61
54243	1997	5	143.51
54243	1997	6	165.76
54243	1997	7	156.48
54243	1997	8	121.22
54243	1997	9	90.197
54243	1997	10	62.416
54243	1997	11	34.378
54243	1997	12	23.121
54243	1998	1	14.057
54243	1998	2	38.49
54243	1998	3	73.522
54243	1998	4	131.55
54243	1998	5	145.84
54243	1998	6	137.66
54243	1998	7	111.31
54243	1998	8	104.24
54243	1998	9	90.03
54243	1998	10	65.437
54243	1998	11	26.086
54243	1998	12	15.421
54243	1999	1	23.675
54243	1999	2	27.702
54243	1999	3	45.856
54243	1999	4	98.439
54243	1999	5	164.82
54243	1999	6	153.63
54243	1999	7	135.43
54243	1999	8	117.3
54243	1999	9	94.97
54243	1999	10	71.67
54243	1999	11	26
54243	1999	12	12.944
54243	2000	1	8.3905
54243	2000	2	16.171
54243	2000	3	59.216
54243	2000	4	100.51
54243	2000	5	143.85
54243	2000	6	170.22
54243	2000	7	156.59
54243	2000	8	120.81
54243	2000	9	99.267
54243	2000	10	60.907
54243	2000	11	30.231
54243	2000	12	11.856
54243	2001	1	9.1113
54243	2001	2	18.617
54243	2001	3	61.567
54243	2001	4	135.82
54243	2001	5	183.03
54243	2001	6	173.72
54243	2001	7	155.55
54243	2001	8	115.33
54243	2001	9	97.257
54243	2001	10	65.762
54243	2001	11	30.733
54243	2001	12	12.51
54243	2002	1	16.5
54243	2002	2	42.105
54243	2002	3	80.665
54243	2002	4	119.66
54243	2002	5	178.81
54243	2002	6	145.21
54243	2002	7	150.85
54243	2002	8	114.01
54243	2002	9	104.51
54243	2002	10	53.351
54243	2002	11	23.065
54243	2002	12	13.759
54243	2003	1	12.248
54243	2003	2	29.622
54243	2003	3	59.002
54243	2003	4	132.94
54243	2003	5	168.89
54243	2003	6	135.61
54243	2003	7	135.31
54243	2003	8	125.86
54243	2003	9	93.747
54243	2003	10	56.15
54243	2003	11	29.882
54243	2003	12	14.228
54243	2004	1	15.209
54243	2004	2	31.346
54243	2004	3	71.832
54243	2004	4	134.16
54243	2004	5	163.24
54243	2004	6	179.63
54243	2004	7	117.18
54243	2004	8	112.72
54243	2004	9	91.658
54243	2004	10	69.571
54243	2004	11	21.124
54243	2004	12	10.473
54243	2005	1	10.137
54243	2005	2	14.691
54243	2005	3	59.838
54243	2005	4	106.13
54243	2005	5	135
54243	2005	6	113.18
54243	2005	7	112.89
54243	2005	8	99.22
54243	2005	9	87.875
54243	2005	10	64.644
54243	2005	11	30.61
54243	2005	12	8.9073
54243	2006	1	11.765
54243	2006	2	25.807
54243	2006	3	61.193
54243	2006	4	88.33
54243	2006	5	144.09
54243	2006	6	127.73
54243	2006	7	133.67
54243	2006	8	110.57
54243	2006	9	90.38
54243	2006	10	61.887
54243	2006	11	27.386
54243	2006	12	13.993
54243	2007	1	10.877
54243	2007	2	32.03
54243	2007	3	47.988
54243	2007	4	107.4
54243	2007	5	149.1
54243	2007	6	189.89
54243	2007	7	129.47
54243	2007	8	118.54
54243	2007	9	90.573
54243	2007	10	58.285
54243	2007	11	29.556
54243	2007	12	11.019
54243	2008	1	11.27
54243	2008	2	28.986
54243	2008	3	66.992
54243	2008	4	124.97
54243	2008	5	121.36
54243	2008	6	124.73
54243	2008	7	125.35
54243	2008	8	122.59
54243	2008	9	93.982
54243	2008	10	65.456
54243	2008	11	30.239
54243	2008	12	22.693
54243	2009	1	14.599
54243	2009	2	24.881
54243	2009	3	52.887
54243	2009	4	104.48
54243	2009	5	162.87
54243	2009	6	128.49
54243	2009	7	129.15
54243	2009	8	138.71
54243	2009	9	99.92
54243	2009	10	64.131
54243	2009	11	27.108
54243	2009	12	9.9948
54243	2010	1	13.748
54243	2010	2	18.508
54243	2010	3	41.537
54243	2010	4	77.826
54243	2010	5	123.21
54243	2010	6	161.16
54243	2010	7	109.57
54243	2010	8	107.17
54243	2010	9	85.658
54243	2010	10	54.891
54243	2010	11	25.901
54243	2010	12	12.399
54243	2011	1	8.4019
54243	2011	2	21.459
54243	2011	3	59.025
54243	2011	4	105.73
54243	2011	5	150.17
54243	2011	6	135.17
54243	2011	7	129.82
54243	2011	8	119.8
54243	2011	9	96.169
54243	2011	10	66.98
54243	2011	11	27.405
54243	2011	12	13.103
54243	2012	1	10.933
54243	2012	2	25.648
54243	2012	3	46.335
54243	2012	4	108.58
54243	2012	5	161.77
54243	2012	6	127.59
54243	2012	7	130.79
54243	2012	8	116.38
54243	2012	9	85.735
54243	2012	10	57.75
54243	2012	11	20.022
54243	2012	12	9.9537
54243	2013	1	8.9315
54243	2013	2	19.282
54243	2013	3	46.624
54243	2013	4	72.752
54243	2013	5	165.62
54243	2013	6	150.51
54243	2013	7	131.46
54243	2013	8	112.2
54243	2013	9	95.366
54243	2013	10	50.786
54243	2013	11	31.131
54243	2013	12	12.689
54243	2014	1	20.39
54243	2014	2	26.322
54243	2014	3	65.868
54243	2014	4	128.83
54243	2014	5	130.61
54243	2014	6	131.92
54243	2014	7	131.27
54243	2014	8	123.48
54243	2014	9	97.955
54243	2014	10	73.09
54243	2014	11	42.865
54243	2014	12	13.229

## Sheet: Monthly precipitation 
stationID	YEAR	MONTH	DATA
54243	1970	1	5.5
54243	1970	2	2.3
54243	1970	3	5.5
54243	1970	4	31.3
54243	1970	5	81.9
54243	1970	6	68.1
54243	1970	7	194.7
54243	1970	8	44.1
54243	1970	9	106.1
54243	1970	10	60.5
54243	1970	11	20.1
54243	1970	12	10.2
54243	1971	1	2.6
54243	1971	2	11.3
54243	1971	3	4.3
54243	1971	4	12.5
54243	1971	5	94.9
54243	1971	6	66.1
54243	1971	7	210.3
54243	1971	8	54.9
54243	1971	9	116
54243	1971	10	27.8
54243	1971	11	7.6
54243	1971	12	1.9
54243	1972	1	7.5
54243	1972	2	3.4
54243	1972	3	13
54243	1972	4	7.5
54243	1972	5	58.9
54243	1972	6	83.5
54243	1972	7	38.8
54243	1972	8	170.3
54243	1972	9	38.4
54243	1972	10	142.8
54243	1972	11	9.1
54243	1972	12	0.2
54243	1973	1	0.9
54243	1973	2	8
54243	1973	3	22.8
54243	1973	4	38.1
54243	1973	5	86.7
54243	1973	6	81.1
54243	1973	7	190.9
54243	1973	8	124.9
54243	1973	9	23.3
54243	1973	10	16
54243	1973	11	9.9
54243	1973	12	1.8
54243	1974	1	0.3
54243	1974	2	4.4
54243	1974	3	6.2
54243	1974	4	56.9
54243	1974	5	75.1
54243	1974	6	78
54243	1974	7	70.7
54243	1974	8	121.1
54243	1974	9	123.1
54243	1974	10	99.5
54243	1974	11	4.3
54243	1974	12	0
54243	1975	1	3.7
54243	1975	2	5.6
54243	1975	3	10.1
54243	1975	4	42
54243	1975	5	25.7
54243	1975	6	152.3
54243	1975	7	293.1
54243	1975	8	76.9
54243	1975	9	88.7
54243	1975	10	37
54243	1975	11	9.6
54243	1975	12	0.9
54243	1976	1	2.7
54243	1976	2	4.1
54243	1976	3	13.1
54243	1976	4	48.2
54243	1976	5	104.7
54243	1976	6	84.9
54243	1976	7	203.8
54243	1976	8	91.9
54243	1976	9	73.7
54243	1976	10	64.4
54243	1976	11	41.5
54243	1976	12	2.7
54243	1977	1	2.8
54243	1977	2	0.1
54243	1977	3	10.4
54243	1977	4	46
54243	1977	5	58.4
54243	1977	6	117.8
54243	1977	7	295
54243	1977	8	60.7
54243	1977	9	29
54243	1977	10	82.3
54243	1977	11	11.2
54243	1977	12	18.4
54243	1978	1	1.9
54243	1978	2	2.3
54243	1978	3	4.6
54243	1978	4	58.2
54243	1978	5	42.8
54243	1978	6	133
54243	1978	7	113.7
54243	1978	8	150.5
54243	1978	9	34.6
54243	1978	10	32.1
54243	1978	11	0.9
54243	1978	12	10
54243	1979	1	0.6
54243	1979	2	8.7
54243	1979	3	2.6
54243	1979	4	41.7
54243	1979	5	25
54243	1979	6	93.9
54243	1979	7	151.8
54243	1979	8	109.4
54243	1979	9	84.6
54243	1979	10	15.2
54243	1979	11	9.1
54243	1979	12	19.3
54243	1980	1	1.6
54243	1980	2	9.2
54243	1980	3	1.9
54243	1980	4	42.1
54243	1980	5	60.2
54243	1980	6	98.3
54243	1980	7	125.4
54243	1980	8	68.7
54243	1980	9	46.9
54243	1980	10	33.4
54243	1980	11	5.3
54243	1980	12	13.2
54243	1981	1	1.4
54243	1981	2	3.8
54243	1981	3	61.3
54243	1981	4	16.4
54243	1981	5	67.6
54243	1981	6	38.5
54243	1981	7	170.8
54243	1981	8	99.6
54243	1981	9	52
54243	1981	10	24.4
54243	1981	11	5
54243	1981	12	0.1
54243	1982	1	4.6
54243	1982	2	6.5
54243	1982	3	19.5
54243	1982	4	24.2
54243	1982	5	56.6
54243	1982	6	35.7
54243	1982	7	67
54243	1982	8	162.8
54243	1982	9	20.8
54243	1982	10	26
54243	1982	11	16.3
54243	1982	12	2.5
54243	1983	1	0.3
54243	1983	2	5
54243	1983	3	8.3
54243	1983	4	71.5
54243	1983	5	64.5
54243	1983	6	136.9
54243	1983	7	156
54243	1983	8	134.5
54243	1983	9	49.8
54243	1983	10	5.7
54243	1983	11	13.1
54243	1983	12	0.3
54243	1984	1	0.5
54243	1984	2	4.5
54243	1984	3	7.3
54243	1984	4	26.5
54243	1984	5	21.8
54243	1984	6	164.8
54243	1984	7	86.4
54243	1984	8	218.9
54243	1984	9	67.6
54243	1984	10	83.9
54243	1984	11	2.3
54243	1984	12	0.9
54243	1985	1	8.3
54243	1985	2	6.8
54243	1985	3	24.5
54243	1985	4	30.2
54243	1985	5	21.6
54243	1985	6	126.8
54243	1985	7	155.9
54243	1985	8	370.5
54243	1985	9	30.1
54243	1985	10	20.2
54243	1985	11	15.5
54243	1985	12	0.9
54243	1986	1	8.7
54243	1986	2	1
54243	1986	3	18.1
54243	1986	4	57.1
54243	1986	5	27.6
54243	1986	6	158.1
54243	1986	7	272
54243	1986	8	131.4
54243	1986	9	93
54243	1986	10	21
54243	1986	11	10.6
54243	1986	12	9.8
54243	1987	1	7.3
54243	1987	2	5
54243	1987	3	22.4
54243	1987	4	16.2
54243	1987	5	20.6
54243	1987	6	90.8
54243	1987	7	77.6
54243	1987	8	250.3
54243	1987	9	84
54243	1987	10	24.1
54243	1987	11	26.9
54243	1987	12	0.5
54243	1988	1	1.9
54243	1988	2	3.6
54243	1988	3	9.2
54243	1988	4	43
54243	1988	5	65.5
54243	1988	6	67.4
54243	1988	7	126.6
54243	1988	8	144.4
54243	1988	9	99.6
54243	1988	10	22.5
54243	1988	11	4.4
54243	1988	12	0.7
54243	1989	1	4.7
54243	1989	2	5.4
54243	1989	3	9.1
54243	1989	4	12.4
54243	1989	5	58.4
54243	1989	6	83
54243	1989	7	212.4
54243	1989	8	15.1
54243	1989	9	48.4
54243	1989	10	19.8
54243	1989	11	0.8
54243	1989	12	1.3
54243	1990	1	3.9
54243	1990	2	19.8
54243	1990	3	33.6
54243	1990	4	35
54243	1990	5	62.3
54243	1990	6	114.1
54243	1990	7	104.3
54243	1990	8	107.2
54243	1990	9	75.4
54243	1990	10	10.8
54243	1990	11	3.2
54243	1990	12	11.7
54243	1991	1	1.4
54243	1991	2	0.8
54243	1991	3	11.9
54243	1991	4	44
54243	1991	5	23.7
54243	1991	6	181.7
54243	1991	7	314.5
54243	1991	8	8.1
54243	1991	9	90.3
54243	1991	10	40.3
54243	1991	11	21.1
54243	1991	12	3.9
54243	1992	1	2.9
54243	1992	2	1.1
54243	1992	3	6.1
54243	1992	4	31.8
54243	1992	5	39.6
54243	1992	6	72.3
54243	1992	7	137.1
54243	1992	8	60.1
54243	1992	9	62.1
54243	1992	10	18.8
54243	1992	11	28.1
54243	1992	12	7.1
54243	1993	1	0.4
54243	1993	2	1.7
54243	1993	3	7.6
54243	1993	4	27.7
54243	1993	5	15.1
54243	1993	6	81.5
54243	1993	7	107
54243	1993	8	159.6
54243	1993	9	74
54243	1993	10	12
54243	1993	11	19.4
54243	1993	12	10.2
54243	1994	1	3.5
54243	1994	2	0
54243	1994	3	11.8
54243	1994	4	1.7
54243	1994	5	32.5
54243	1994	6	58.2
54243	1994	7	208.5
54243	1994	8	297.8
54243	1994	9	124.3
54243	1994	10	13.9
54243	1994	11	12.9
54243	1994	12	5.9
54243	1995	1	1.5
54243	1995	2	0
54243	1995	3	6.6
54243	1995	4	28.4
54243	1995	5	46.7
54243	1995	6	146.7
54243	1995	7	239.5
54243	1995	8	117.1
54243	1995	9	17.5
54243	1995	10	41
54243	1995	11	0
54243	1995	12	2.1
54243	1996	1	1.6
54243	1996	2	0.5
54243	1996	3	17.2
54243	1996	4	15.2
54243	1996	5	30
54243	1996	6	56.4
54243	1996	7	177.4
54243	1996	8	89.7
54243	1996	9	36.8
54243	1996	10	28.6
54243	1996	11	18.3
54243	1996	12	0.6
54243	1997	1	9.7
54243	1997	2	3.5
54243	1997	3	3.5
54243	1997	4	12.6
54243	1997	5	45.1
54243	1997	6	58.2
54243	1997	7	48.3
54243	1997	8	193.4
54243	1997	9	78.2
54243	1997	10	18.1
54243	1997	11	5
54243	1997	12	1.8
54243	1998	1	3.9
54243	1998	2	0.6
54243	1998	3	13.3
54243	1998	4	15.9
54243	1998	5	92.2
54243	1998	6	63
54243	1998	7	166.3
54243	1998	8	231
54243	1998	9	41.9
54243	1998	10	35.9
54243	1998	11	12.2
54243	1998	12	8.3
54243	1999	1	0
54243	1999	2	2
54243	1999	3	26.3
54243	1999	4	24.5
54243	1999	5	30.2
54243	1999	6	81.1
54243	1999	7	91.1
54243	1999	8	162.6
54243	1999	9	35.6
54243	1999	10	15.5
54243	1999	11	22.9
54243	1999	12	5.9
54243	2000	1	19.2
54243	2000	2	2.9
54243	2000	3	8.3
54243	2000	4	56.5
54243	2000	5	60.1
54243	2000	6	45.1
54243	2000	7	55.6
54243	2000	8	74.1
54243	2000	9	56.5
54243	2000	10	35.9
54243	2000	11	26.9
54243	2000	12	17.8
54243	2001	1	5
54243	2001	2	0.7
54243	2001	3	1.8
54243	2001	4	7.2
54243	2001	5	31.4
54243	2001	6	97.3
54243	2001	7	70.1
54243	2001	8	158.7
54243	2001	9	68.4
54243	2001	10	16.1
54243	2001	11	3.7
54243	2001	12	3.9
54243	2002	1	3.5
54243	2002	2	0
54243	2002	3	10.2
54243	2002	4	35.1
54243	2002	5	15.9
54243	2002	6	100.6
54243	2002	7	115.4
54243	2002	8	170.1
54243	2002	9	2.6
54243	2002	10	44.9
54243	2002	11	5.5
54243	2002	12	4.1
54243	2003	1	3.7
54243	2003	2	0
54243	2003	3	20.7
54243	2003	4	5.4
54243	2003	5	47.3
54243	2003	6	78
54243	2003	7	161.6
54243	2003	8	127.4
54243	2003	9	54.4
54243	2003	10	66.1
54243	2003	11	19.9
54243	2003	12	3.4
54243	2004	1	0.2
54243	2004	2	11.4
54243	2004	3	3.4
54243	2004	4	2.9
54243	2004	5	30.9
54243	2004	6	121.2
54243	2004	7	285.7
54243	2004	8	106.6
54243	2004	9	37
54243	2004	10	7
54243	2004	11	53.1
54243	2004	12	12.3
54243	2005	1	6.1
54243	2005	2	5.3
54243	2005	3	0
54243	2005	4	49.9
54243	2005	5	82.5
54243	2005	6	193.7
54243	2005	7	144.4
54243	2005	8	210.3
54243	2005	9	58.1
54243	2005	10	67.3
54243	2005	11	2.1
54243	2005	12	3.5
54243	2006	1	4.1
54243	2006	2	8.7
54243	2006	3	2
54243	2006	4	18.2
54243	2006	5	47.1
54243	2006	6	75.4
54243	2006	7	78.8
54243	2006	8	87.3
54243	2006	9	52.7
54243	2006	10	33.2
54243	2006	11	10.7
54243	2006	12	0.1
54243	2007	1	5
54243	2007	2	7.8
54243	2007	3	30.9
54243	2007	4	6.2
54243	2007	5	81.4
54243	2007	6	30.3
54243	2007	7	192.8
54243	2007	8	158.3
54243	2007	9	15.6
54243	2007	10	12.9
54243	2007	11	2.8
54243	2007	12	7.4
54243	2008	1	0
54243	2008	2	0.8
54243	2008	3	34.4
54243	2008	4	49.2
54243	2008	5	120.2
54243	2008	6	110.4
54243	2008	7	179.9
54243	2008	8	132.5
54243	2008	9	52.6
54243	2008	10	15
54243	2008	11	6.2
54243	2008	12	2.5
54243	2009	1	4.1
54243	2009	2	14.3
54243	2009	3	7.8
54243	2009	4	65.4
54243	2009	5	57.4
54243	2009	6	79.5
54243	2009	7	79.7
54243	2009	8	44.4
54243	2009	9	13.6
54243	2009	10	43.9
54243	2009	11	13.1
54243	2009	12	18.2
54243	2010	1	6.2
54243	2010	2	17.1
54243	2010	3	25.1
54243	2010	4	53.6
54243	2010	5	96.8
54243	2010	6	31.7
54243	2010	7	294.5
54243	2010	8	237.4
54243	2010	9	46.8
54243	2010	10	56.5
54243	2010	11	44.6
54243	2010	12	16
54243	2011	1	0.4
54243	2011	2	14.1
54243	2011	3	2.9
54243	2011	4	14
54243	2011	5	72.8
54243	2011	6	76.5
54243	2011	7	140.7
54243	2011	8	122.2
54243	2011	9	11.3
54243	2011	10	14.4
54243	2011	11	17.7
54243	2011	12	0
54243	2012	1	0.7
54243	2012	2	8.1
54243	2012	3	26.2
54243	2012	4	85.4
54243	2012	5	18.6
54243	2012	6	156.2
54243	2012	7	168.7
54243	2012	8	150.8
54243	2012	9	66.5
54243	2012	10	54.2
54243	2012	11	42.8
54243	2012	12	10.3
54243	2013	1	6.6
54243	2013	2	26.6
54243	2013	3	27.7
54243	2013	4	44.6
54243	2013	5	29.3
54243	2013	6	61
54243	2013	7	160.4
54243	2013	8	234
54243	2013	9	60.7
54243	2013	10	72.4
54243	2013	11	14.8
54243	2013	12	7.5
54243	2014	1	3.1
54243	2014	2	6.2
54243	2014	3	5.7
54243	2014	4	0.5
54243	2014	5	73.7
54243	2014	6	142.2
54243	2014	7	141.4
54243	2014	8	54.2
54243	2014	9	23.6
54243	2014	10	36.4
54243	2014	11	4.9
54243	2014	12	9.5
