# Supplementary material for: Spatial and temporal characteristics of drought and its correlation with climate indices in Northeast China
Source: PLoS One. 2021 Nov 18;16(11):e0259774. doi: 10.1371/journal.pone.0259774 (PMC8601439; doi:10.1371/journal.pone.0259774)
Supplement: S1 File — (ZIP) [file pone.0259774.s001.zip › Raw data(Including precipitation and evapotranspiration data of each station)/54244.xlsx]

## Sheet: Monthly evapotranspiration 
stationID	YEAR	MONTH	DATA
54244	1970	1	11.564
54244	1970	2	28.402
54244	1970	3	56.645
54244	1970	4	122.41
54244	1970	5	168.88
54244	1970	6	170.84
54244	1970	7	119.75
54244	1970	8	128.84
54244	1970	9	102.64
54244	1970	10	84.682
54244	1970	11	35.421
54244	1970	12	19.013
54244	1971	1	19.035
54244	1971	2	18.966
54244	1971	3	53.508
54244	1971	4	137.81
54244	1971	5	149.09
54244	1971	6	138.02
54244	1971	7	124.87
54244	1971	8	127.64
54244	1971	9	80.96
54244	1971	10	68.902
54244	1971	11	33.189
54244	1971	12	21.575
54244	1972	1	18.726
54244	1972	2	24.264
54244	1972	3	64.22
54244	1972	4	137.64
54244	1972	5	167.22
54244	1972	6	164.94
54244	1972	7	167.42
54244	1972	8	124.67
54244	1972	9	85.14
54244	1972	10	52.778
54244	1972	11	29.831
54244	1972	12	18.887
54244	1973	1	19.532
54244	1973	2	29.454
54244	1973	3	59.075
54244	1973	4	116.05
54244	1973	5	152.38
54244	1973	6	139.27
54244	1973	7	131.83
54244	1973	8	113.48
54244	1973	9	94.615
54244	1973	10	64.518
54244	1973	11	37.942
54244	1973	12	26.699
54244	1974	1	19.841
54244	1974	2	30.446
54244	1974	3	58.37
54244	1974	4	98.818
54244	1974	5	180.63
54244	1974	6	155.63
54244	1974	7	146.08
54244	1974	8	123.56
54244	1974	9	93.301
54244	1974	10	57.106
54244	1974	11	37.381
54244	1974	12	21.771
54244	1975	1	19.055
54244	1975	2	25.309
54244	1975	3	62.746
54244	1975	4	112.28
54244	1975	5	163.99
54244	1975	6	152.44
54244	1975	7	125.8
54244	1975	8	120.63
54244	1975	9	103.8
54244	1975	10	69.251
54244	1975	11	30.498
54244	1975	12	19.93
54244	1976	1	23.411
54244	1976	2	37.878
54244	1976	3	57.318
54244	1976	4	88.518
54244	1976	5	157.79
54244	1976	6	131.13
54244	1976	7	114.26
54244	1976	8	115.87
54244	1976	9	97.567
54244	1976	10	69.549
54244	1976	11	19.314
54244	1976	12	16.629
54244	1977	1	12.164
54244	1977	2	28.41
54244	1977	3	66.773
54244	1977	4	109.79
54244	1977	5	168.6
54244	1977	6	146.91
54244	1977	7	140.83
54244	1977	8	125.49
54244	1977	9	106.03
54244	1977	10	70.282
54244	1977	11	23.254
54244	1977	12	10.062
54244	1978	1	12.771
54244	1978	2	18.827
54244	1978	3	57.878
54244	1978	4	119.01
54244	1978	5	151.5
54244	1978	6	163.97
54244	1978	7	139.18
54244	1978	8	120.93
54244	1978	9	107.91
54244	1978	10	62.279
54244	1978	11	36.662
54244	1978	12	20.313
54244	1979	1	22.505
54244	1979	2	34.097
54244	1979	3	66.149
54244	1979	4	88.21
54244	1979	5	168.78
54244	1979	6	143.13
54244	1979	7	125.73
54244	1979	8	119.74
54244	1979	9	93.032
54244	1979	10	68.686
54244	1979	11	35.994
54244	1979	12	20.125
54244	1980	1	15.437
54244	1980	2	23.157
54244	1980	3	65.392
54244	1980	4	97.088
54244	1980	5	172.89
54244	1980	6	160.8
54244	1980	7	126.07
54244	1980	8	110.16
54244	1980	9	103.84
54244	1980	10	58.916
54244	1980	11	40.02
54244	1980	12	17.813
54244	1981	1	12.598
54244	1981	2	26.677
54244	1981	3	58.301
54244	1981	4	117.46
54244	1981	5	150.95
54244	1981	6	160.37
54244	1981	7	127.67
54244	1981	8	119.15
54244	1981	9	96.517
54244	1981	10	73.599
54244	1981	11	26.539
54244	1981	12	21.508
54244	1982	1	18.79
54244	1982	2	30.158
54244	1982	3	62.296
54244	1982	4	118.3
54244	1982	5	136.66
54244	1982	6	175.88
54244	1982	7	159.9
54244	1982	8	131.98
54244	1982	9	120.29
54244	1982	10	82.085
54244	1982	11	36.289
54244	1982	12	18.148
54244	1983	1	19.498
54244	1983	2	23.027
54244	1983	3	71.96
54244	1983	4	125.09
54244	1983	5	153.92
54244	1983	6	160.44
54244	1983	7	116.59
54244	1983	8	122.76
54244	1983	9	93.831
54244	1983	10	73.056
54244	1983	11	36.368
54244	1983	12	21.933
54244	1984	1	16.649
54244	1984	2	27.706
54244	1984	3	54.85
54244	1984	4	101.18
54244	1984	5	163.6
54244	1984	6	150.5
54244	1984	7	137.78
54244	1984	8	101.71
54244	1984	9	92.377
54244	1984	10	61.639
54244	1984	11	42.673
54244	1984	12	21.709
54244	1985	1	15.012
54244	1985	2	19.767
54244	1985	3	59.801
54244	1985	4	105.02
54244	1985	5	161.93
54244	1985	6	140.96
54244	1985	7	110.9
54244	1985	8	102.97
54244	1985	9	87.381
54244	1985	10	68.478
54244	1985	11	28.327
54244	1985	12	17.363
54244	1986	1	15.52
54244	1986	2	24.18
54244	1986	3	55.638
54244	1986	4	103.07
54244	1986	5	156.2
54244	1986	6	138.34
54244	1986	7	112.55
54244	1986	8	116
54244	1986	9	77.918
54244	1986	10	62.829
54244	1986	11	35.754
54244	1986	12	18.527
54244	1987	1	13.455
54244	1987	2	24.727
54244	1987	3	52.813
54244	1987	4	101.62
54244	1987	5	161.47
54244	1987	6	154.08
54244	1987	7	133.25
54244	1987	8	102.59
54244	1987	9	93.707
54244	1987	10	69.474
54244	1987	11	32.182
54244	1987	12	26.991
54244	1988	1	25.364
54244	1988	2	26.834
54244	1988	3	67.803
54244	1988	4	101.03
54244	1988	5	153.6
54244	1988	6	146.95
54244	1988	7	135.19
54244	1988	8	106.27
54244	1988	9	80.909
54244	1988	10	68.632
54244	1988	11	45.854
54244	1988	12	23.127
54244	1989	1	14.84
54244	1989	2	30.698
54244	1989	3	74.723
54244	1989	4	124.22
54244	1989	5	167.61
54244	1989	6	135.44
54244	1989	7	123.65
54244	1989	8	132.96
54244	1989	9	84.082
54244	1989	10	74.464
54244	1989	11	34.904
54244	1989	12	21.319
54244	1990	1	16.899
54244	1990	2	19.819
54244	1990	3	62.091
54244	1990	4	105.37
54244	1990	5	126.09
54244	1990	6	133.45
54244	1990	7	121.83
54244	1990	8	117.57
54244	1990	9	91.659
54244	1990	10	80.261
54244	1990	11	35.959
54244	1990	12	20.127
54244	1991	1	13.959
54244	1991	2	24.877
54244	1991	3	58.308
54244	1991	4	109.86
54244	1991	5	152.84
54244	1991	6	141.8
54244	1991	7	118.22
54244	1991	8	123.12
54244	1991	9	88.62
54244	1991	10	58.687
54244	1991	11	36.83
54244	1991	12	20.607
54244	1992	1	17.185
54244	1992	2	39.702
54244	1992	3	71.91
54244	1992	4	110.93
54244	1992	5	147.17
54244	1992	6	142.17
54244	1992	7	131.14
54244	1992	8	107.67
54244	1992	9	87.321
54244	1992	10	59.403
54244	1992	11	29.049
54244	1992	12	14.261
54244	1993	1	15.204
54244	1993	2	31.119
54244	1993	3	70.282
54244	1993	4	98.517
54244	1993	5	165.9
54244	1993	6	123.68
54244	1993	7	114.32
54244	1993	8	114.77
54244	1993	9	98.303
54244	1993	10	64.511
54244	1993	11	25.578
54244	1993	12	14.598
54244	1994	1	12.566
54244	1994	2	23.731
54244	1994	3	59.041
54244	1994	4	131.35
54244	1994	5	160.81
54244	1994	6	167.68
54244	1994	7	136.13
54244	1994	8	108.53
54244	1994	9	92.318
54244	1994	10	62.348
54244	1994	11	41.001
54244	1994	12	15.542
54244	1995	1	23.753
54244	1995	2	31.51
54244	1995	3	60.862
54244	1995	4	116.6
54244	1995	5	148.48
54244	1995	6	141.32
54244	1995	7	118.92
54244	1995	8	107.74
54244	1995	9	94.951
54244	1995	10	61.257
54244	1995	11	41.456
54244	1995	12	20.18
54244	1996	1	22.032
54244	1996	2	36.145
54244	1996	3	61.434
54244	1996	4	106.59
54244	1996	5	144.04
54244	1996	6	149.35
54244	1996	7	112.15
54244	1996	8	107.03
54244	1996	9	99.1
54244	1996	10	70.406
54244	1996	11	31.047
54244	1996	12	19.028
54244	1997	1	14.539
54244	1997	2	27.714
54244	1997	3	73.994
54244	1997	4	119.55
54244	1997	5	144.75
54244	1997	6	180.81
54244	1997	7	160.43
54244	1997	8	120.05
54244	1997	9	96.122
54244	1997	10	65.189
54244	1997	11	34.314
54244	1997	12	25.001
54244	1998	1	19.387
54244	1998	2	40.496
54244	1998	3	72.619
54244	1998	4	123.4
54244	1998	5	146.29
54244	1998	6	137.38
54244	1998	7	104.51
54244	1998	8	105.11
54244	1998	9	87.37
54244	1998	10	65.056
54244	1998	11	28.041
54244	1998	12	18.99
54244	1999	1	25.434
54244	1999	2	36.564
54244	1999	3	47.328
54244	1999	4	97.142
54244	1999	5	160.74
54244	1999	6	154.01
54244	1999	7	144.24
54244	1999	8	119.08
54244	1999	9	102.22
54244	1999	10	70.48
54244	1999	11	24.75
54244	1999	12	13.641
54244	2000	1	8.6177
54244	2000	2	17.651
54244	2000	3	62.225
54244	2000	4	104.59
54244	2000	5	155.66
54244	2000	6	172.57
54244	2000	7	161.82
54244	2000	8	121.08
54244	2000	9	95.63
54244	2000	10	61.371
54244	2000	11	30.63
54244	2000	12	13.361
54244	2001	1	9.0177
54244	2001	2	20.76
54244	2001	3	67.109
54244	2001	4	134.64
54244	2001	5	174.23
54244	2001	6	162.01
54244	2001	7	149.99
54244	2001	8	112.71
54244	2001	9	99.44
54244	2001	10	70.476
54244	2001	11	35.763
54244	2001	12	19.907
54244	2002	1	21.497
54244	2002	2	44.253
54244	2002	3	81.22
54244	2002	4	118.92
54244	2002	5	183.3
54244	2002	6	143.7
54244	2002	7	152.53
54244	2002	8	117.8
54244	2002	9	113.27
54244	2002	10	60.885
54244	2002	11	25.522
54244	2002	12	17.288
54244	2003	1	17.077
54244	2003	2	35.424
54244	2003	3	63.692
54244	2003	4	131.32
54244	2003	5	170.35
54244	2003	6	146.25
54244	2003	7	129.25
54244	2003	8	130.56
54244	2003	9	97.848
54244	2003	10	63.813
54244	2003	11	33.034
54244	2003	12	19.88
54244	2004	1	19.267
54244	2004	2	37.573
54244	2004	3	78.099
54244	2004	4	134.34
54244	2004	5	169.76
54244	2004	6	170.75
54244	2004	7	128.43
54244	2004	8	122.42
54244	2004	9	100.16
54244	2004	10	79.132
54244	2004	11	26.934
54244	2004	12	14.2
54244	2005	1	13.4
54244	2005	2	22.116
54244	2005	3	68.59
54244	2005	4	119.14
54244	2005	5	144.14
54244	2005	6	118.55
54244	2005	7	118.39
54244	2005	8	101.33
54244	2005	9	96.253
54244	2005	10	72.398
54244	2005	11	32.286
54244	2005	12	14.105
54244	2006	1	13.116
54244	2006	2	27.375
54244	2006	3	62.498
54244	2006	4	91.584
54244	2006	5	155.54
54244	2006	6	125.69
54244	2006	7	131.7
54244	2006	8	115.41
54244	2006	9	95.249
54244	2006	10	66.495
54244	2006	11	30.271
54244	2006	12	16.425
54244	2007	1	15.61
54244	2007	2	35.898
54244	2007	3	49.664
54244	2007	4	110.66
54244	2007	5	145.21
54244	2007	6	185.8
54244	2007	7	131.47
54244	2007	8	126.24
54244	2007	9	89.436
54244	2007	10	55.362
54244	2007	11	25.049
54244	2007	12	7.7536
54244	2008	1	9.0014
54244	2008	2	24.306
54244	2008	3	59.882
54244	2008	4	119.51
54244	2008	5	113.12
54244	2008	6	123.38
54244	2008	7	127.76
54244	2008	8	124.01
54244	2008	9	97.912
54244	2008	10	59.924
54244	2008	11	25.589
54244	2008	12	15.943
54244	2009	1	13.075
54244	2009	2	19.348
54244	2009	3	45.303
54244	2009	4	96.723
54244	2009	5	158.51
54244	2009	6	131.6
54244	2009	7	135.68
54244	2009	8	131.69
54244	2009	9	99.255
54244	2009	10	65.829
54244	2009	11	27.692
54244	2009	12	12.307
54244	2010	1	15.124
54244	2010	2	20.462
54244	2010	3	47.679
54244	2010	4	81.953
54244	2010	5	119.53
54244	2010	6	163.32
54244	2010	7	106.75
54244	2010	8	105.89
54244	2010	9	88.829
54244	2010	10	55.629
54244	2010	11	28.726
54244	2010	12	14.378
54244	2011	1	10.844
54244	2011	2	25.075
54244	2011	3	63.972
54244	2011	4	107.25
54244	2011	5	149.82
54244	2011	6	136.27
54244	2011	7	124.99
54244	2011	8	111.02
54244	2011	9	94.988
54244	2011	10	62.419
54244	2011	11	28.074
54244	2011	12	15.384
54244	2012	1	12.523
54244	2012	2	27.728
54244	2012	3	50.866
54244	2012	4	104.76
54244	2012	5	158.05
54244	2012	6	124.99
54244	2012	7	130.03
54244	2012	8	112.71
54244	2012	9	80.188
54244	2012	10	55.46
54244	2012	11	21.795
54244	2012	12	11.651
54244	2013	1	9.7132
54244	2013	2	21.922
54244	2013	3	48.794
54244	2013	4	77.14
54244	2013	5	159.19
54244	2013	6	143.62
54244	2013	7	133.82
54244	2013	8	120.58
54244	2013	9	94.186
54244	2013	10	54.979
54244	2013	11	33.402
54244	2013	12	15.851
54244	2014	1	21.479
54244	2014	2	28.101
54244	2014	3	68.787
54244	2014	4	126.19
54244	2014	5	140.47
54244	2014	6	138.46
54244	2014	7	138.87
54244	2014	8	130.77
54244	2014	9	101.44
54244	2014	10	71.236
54244	2014	11	39.768
54244	2014	12	17.007

## Sheet: Monthly precipitation 
stationID	YEAR	MONTH	DATA
54244	1970	1	3.5
54244	1970	2	1.8
54244	1970	3	2
54244	1970	4	26.7
54244	1970	5	64.8
54244	1970	6	83.5
54244	1970	7	156.8
54244	1970	8	41.3
54244	1970	9	58.8
54244	1970	10	59.4
54244	1970	11	9.8
54244	1970	12	7.5
54244	1971	1	3.1
54244	1971	2	9.1
54244	1971	3	2.4
54244	1971	4	15.8
54244	1971	5	97.9
54244	1971	6	188.7
54244	1971	7	148.9
54244	1971	8	30
54244	1971	9	86.8
54244	1971	10	12.4
54244	1971	11	4.1
54244	1971	12	3
54244	1972	1	3
54244	1972	2	3.3
54244	1972	3	2.8
54244	1972	4	4.3
54244	1972	5	47.1
54244	1972	6	75
54244	1972	7	52.9
54244	1972	8	147.7
54244	1972	9	23.3
54244	1972	10	114.1
54244	1972	11	4.4
54244	1972	12	0
54244	1973	1	0.8
54244	1973	2	3.7
54244	1973	3	10.4
54244	1973	4	23.9
54244	1973	5	61
54244	1973	6	49.5
54244	1973	7	232.2
54244	1973	8	130.8
54244	1973	9	25.9
54244	1973	10	13.6
54244	1973	11	12.2
54244	1973	12	0.3
54244	1974	1	0.2
54244	1974	2	1.1
54244	1974	3	6
54244	1974	4	30
54244	1974	5	56.7
54244	1974	6	55.6
54244	1974	7	74.5
54244	1974	8	109.7
54244	1974	9	102.8
54244	1974	10	60.7
54244	1974	11	1.4
54244	1974	12	0
54244	1975	1	2.3
54244	1975	2	3.3
54244	1975	3	5.8
54244	1975	4	29.2
54244	1975	5	33.9
54244	1975	6	102
54244	1975	7	307.9
54244	1975	8	75.8
54244	1975	9	30.5
54244	1975	10	13.7
54244	1975	11	14.2
54244	1975	12	0.3
54244	1976	1	0.5
54244	1976	2	2.9
54244	1976	3	8.3
54244	1976	4	57.9
54244	1976	5	73.5
54244	1976	6	65.5
54244	1976	7	144.3
54244	1976	8	40.6
54244	1976	9	73.8
54244	1976	10	53.3
54244	1976	11	23.6
54244	1976	12	1.2
54244	1977	1	3
54244	1977	2	0
54244	1977	3	6.5
54244	1977	4	50.8
54244	1977	5	21.9
54244	1977	6	92.6
54244	1977	7	256.8
54244	1977	8	82
54244	1977	9	11.5
54244	1977	10	78.8
54244	1977	11	18.2
54244	1977	12	15.7
54244	1978	1	1
54244	1978	2	1.9
54244	1978	3	5
54244	1978	4	36.7
54244	1978	5	41.9
54244	1978	6	65.1
54244	1978	7	92.6
54244	1978	8	107.3
54244	1978	9	50
54244	1978	10	26
54244	1978	11	0
54244	1978	12	7.2
54244	1979	1	0
54244	1979	2	1.6
54244	1979	3	2.7
54244	1979	4	30.1
54244	1979	5	25.7
54244	1979	6	123.9
54244	1979	7	111.9
54244	1979	8	117.1
54244	1979	9	95.2
54244	1979	10	25.7
54244	1979	11	6.9
54244	1979	12	22.1
54244	1980	1	2.1
54244	1980	2	5.1
54244	1980	3	1.6
54244	1980	4	20.7
54244	1980	5	29.7
54244	1980	6	90
54244	1980	7	103.1
54244	1980	8	83.2
54244	1980	9	52.4
54244	1980	10	16.1
54244	1980	11	2
54244	1980	12	1.6
54244	1981	1	1.7
54244	1981	2	0.6
54244	1981	3	57.1
54244	1981	4	12.7
54244	1981	5	39.8
54244	1981	6	51.3
54244	1981	7	142.2
54244	1981	8	115.3
54244	1981	9	83.5
54244	1981	10	12.4
54244	1981	11	6.1
54244	1981	12	0.1
54244	1982	1	4.3
54244	1982	2	1.2
54244	1982	3	12.5
54244	1982	4	28.3
54244	1982	5	46.4
54244	1982	6	18.5
54244	1982	7	56.4
54244	1982	8	101.2
54244	1982	9	7.7
54244	1982	10	20.7
54244	1982	11	5.9
54244	1982	12	4.3
54244	1983	1	0
54244	1983	2	1.4
54244	1983	3	10.4
54244	1983	4	89.2
54244	1983	5	44.7
54244	1983	6	115.2
54244	1983	7	145.9
54244	1983	8	59.4
54244	1983	9	31.3
54244	1983	10	6.4
54244	1983	11	5.4
54244	1983	12	0
54244	1984	1	0.2
54244	1984	2	1.6
54244	1984	3	2.2
54244	1984	4	11.5
54244	1984	5	25.3
54244	1984	6	116.1
54244	1984	7	81.9
54244	1984	8	346.1
54244	1984	9	60.8
54244	1984	10	29.7
54244	1984	11	0
54244	1984	12	0.2
54244	1985	1	3.1
54244	1985	2	3.3
54244	1985	3	25.6
54244	1985	4	35
54244	1985	5	13.3
54244	1985	6	109.1
54244	1985	7	89.1
54244	1985	8	218.4
54244	1985	9	36.5
54244	1985	10	10.5
54244	1985	11	10.2
54244	1985	12	0.1
54244	1986	1	4.7
54244	1986	2	0.5
54244	1986	3	12.6
54244	1986	4	26.5
54244	1986	5	8.5
54244	1986	6	90.4
54244	1986	7	257.7
54244	1986	8	103.4
54244	1986	9	118.8
54244	1986	10	22.4
54244	1986	11	3
54244	1986	12	4.7
54244	1987	1	8.4
54244	1987	2	2.1
54244	1987	3	14.3
54244	1987	4	10.7
54244	1987	5	48.4
54244	1987	6	82.1
54244	1987	7	82
54244	1987	8	102.6
54244	1987	9	96.7
54244	1987	10	11.8
54244	1987	11	14.4
54244	1987	12	0
54244	1988	1	0.1
54244	1988	2	3.2
54244	1988	3	1.9
54244	1988	4	34.6
54244	1988	5	55.3
54244	1988	6	29.5
54244	1988	7	283.4
54244	1988	8	162.4
54244	1988	9	115.6
54244	1988	10	21.2
54244	1988	11	0.4
54244	1988	12	0.1
54244	1989	1	5.3
54244	1989	2	4.6
54244	1989	3	4.6
54244	1989	4	11.6
54244	1989	5	69.3
54244	1989	6	94.5
54244	1989	7	165.3
54244	1989	8	16.9
54244	1989	9	55.9
54244	1989	10	8.8
54244	1989	11	1.1
54244	1989	12	0.2
54244	1990	1	2.3
54244	1990	2	14.9
54244	1990	3	27.5
54244	1990	4	33.9
54244	1990	5	60
54244	1990	6	90.9
54244	1990	7	84.2
54244	1990	8	82.3
54244	1990	9	68.9
54244	1990	10	6.8
54244	1990	11	11.5
54244	1990	12	9.1
54244	1991	1	1.9
54244	1991	2	0.9
54244	1991	3	5.6
54244	1991	4	16.1
54244	1991	5	13.6
54244	1991	6	115.4
54244	1991	7	329.5
54244	1991	8	82.1
54244	1991	9	64.2
54244	1991	10	39.7
54244	1991	11	11.4
54244	1991	12	2.4
54244	1992	1	0.6
54244	1992	2	0.5
54244	1992	3	6.3
54244	1992	4	22
54244	1992	5	35.6
54244	1992	6	36
54244	1992	7	154.2
54244	1992	8	42.9
54244	1992	9	54.1
54244	1992	10	17.7
54244	1992	11	24.2
54244	1992	12	3
54244	1993	1	0.5
54244	1993	2	0.9
54244	1993	3	4
54244	1993	4	11.7
54244	1993	5	19.3
54244	1993	6	238.5
54244	1993	7	102.2
54244	1993	8	148.1
54244	1993	9	37.8
54244	1993	10	13.7
54244	1993	11	18.2
54244	1993	12	8.7
54244	1994	1	0.8
54244	1994	2	0.2
54244	1994	3	10
54244	1994	4	2.7
54244	1994	5	46.1
54244	1994	6	51.5
54244	1994	7	198.4
54244	1994	8	225.5
54244	1994	9	62.7
54244	1994	10	8.9
54244	1994	11	5.9
54244	1994	12	1.8
54244	1995	1	0.1
54244	1995	2	0
54244	1995	3	17.2
54244	1995	4	21.9
54244	1995	5	43.9
54244	1995	6	43.9
54244	1995	7	212.3
54244	1995	8	111.9
54244	1995	9	18.5
54244	1995	10	38.6
54244	1995	11	0
54244	1995	12	0.6
54244	1996	1	0.8
54244	1996	2	0
54244	1996	3	9.9
54244	1996	4	15.8
54244	1996	5	43.6
54244	1996	6	38
54244	1996	7	97.6
54244	1996	8	54.3
54244	1996	9	9.4
54244	1996	10	27.1
54244	1996	11	17.9
54244	1996	12	0.4
54244	1997	1	12.1
54244	1997	2	1.4
54244	1997	3	1.6
54244	1997	4	12.6
54244	1997	5	43.3
54244	1997	6	34.7
54244	1997	7	79.3
54244	1997	8	292.8
54244	1997	9	66.6
54244	1997	10	19.4
54244	1997	11	3
54244	1997	12	0.5
54244	1998	1	1.7
54244	1998	2	1
54244	1998	3	11.9
54244	1998	4	20.2
54244	1998	5	83.2
54244	1998	6	118.8
54244	1998	7	292.7
54244	1998	8	222.9
54244	1998	9	28.4
54244	1998	10	56
54244	1998	11	0.6
54244	1998	12	6.8
54244	1999	1	0
54244	1999	2	0.1
54244	1999	3	17.8
54244	1999	4	19.7
54244	1999	5	16.3
54244	1999	6	56.7
54244	1999	7	96.5
54244	1999	8	141
54244	1999	9	5.4
54244	1999	10	17.2
54244	1999	11	14.1
54244	1999	12	3
54244	2000	1	14.8
54244	2000	2	0.2
54244	2000	3	7.7
54244	2000	4	18.9
54244	2000	5	26.2
54244	2000	6	28.7
54244	2000	7	51
54244	2000	8	288.4
54244	2000	9	51.2
54244	2000	10	22.6
54244	2000	11	12.7
54244	2000	12	10.1
54244	2001	1	7.2
54244	2001	2	0.4
54244	2001	3	0.4
54244	2001	4	2.9
54244	2001	5	22.5
54244	2001	6	101.8
54244	2001	7	55.3
54244	2001	8	123.7
54244	2001	9	38.7
54244	2001	10	9.4
54244	2001	11	3.8
54244	2001	12	1.6
54244	2002	1	1.3
54244	2002	2	0
54244	2002	3	14.5
54244	2002	4	33.4
54244	2002	5	9.2
54244	2002	6	73.4
54244	2002	7	115.9
54244	2002	8	61.5
54244	2002	9	0.8
54244	2002	10	19.8
54244	2002	11	1.8
54244	2002	12	1.7
54244	2003	1	1.9
54244	2003	2	0
54244	2003	3	8.7
54244	2003	4	3.4
54244	2003	5	29.1
54244	2003	6	104.6
54244	2003	7	118.1
54244	2003	8	101.2
54244	2003	9	30.4
54244	2003	10	68.4
54244	2003	11	7.1
54244	2003	12	1.1
54244	2004	1	0
54244	2004	2	6.3
54244	2004	3	2.8
54244	2004	4	0
54244	2004	5	21.8
54244	2004	6	63
54244	2004	7	202.7
54244	2004	8	76.1
54244	2004	9	23.8
54244	2004	10	5.3
54244	2004	11	70.8
54244	2004	12	8
54244	2005	1	2.3
54244	2005	2	2.7
54244	2005	3	0.2
54244	2005	4	43.8
54244	2005	5	64.7
54244	2005	6	186.3
54244	2005	7	128.1
54244	2005	8	291.7
54244	2005	9	22.7
54244	2005	10	20.5
54244	2005	11	1.2
54244	2005	12	0.9
54244	2006	1	3.7
54244	2006	2	9.7
54244	2006	3	1.2
54244	2006	4	25.5
54244	2006	5	39.6
54244	2006	6	72.6
54244	2006	7	83.8
54244	2006	8	26.8
54244	2006	9	27.8
54244	2006	10	34.7
54244	2006	11	15.9
54244	2006	12	0
54244	2007	1	0.4
54244	2007	2	4.6
54244	2007	3	30.7
54244	2007	4	4.2
54244	2007	5	69.9
54244	2007	6	16.3
54244	2007	7	117.6
54244	2007	8	122.7
54244	2007	9	14.6
54244	2007	10	15.1
54244	2007	11	1.3
54244	2007	12	8.7
54244	2008	1	0
54244	2008	2	1
54244	2008	3	14.1
54244	2008	4	28.4
54244	2008	5	76.1
54244	2008	6	85.6
54244	2008	7	174.9
54244	2008	8	72.1
54244	2008	9	37.9
54244	2008	10	15.5
54244	2008	11	3.4
54244	2008	12	0.5
54244	2009	1	1.2
54244	2009	2	12.9
54244	2009	3	5.3
54244	2009	4	75.9
54244	2009	5	32
54244	2009	6	98.3
54244	2009	7	68.7
54244	2009	8	26.3
54244	2009	9	25.5
54244	2009	10	48.2
54244	2009	11	9.8
54244	2009	12	10.2
54244	2010	1	4.9
54244	2010	2	7.7
54244	2010	3	17.2
54244	2010	4	39.3
54244	2010	5	114.1
54244	2010	6	49.1
54244	2010	7	186.3
54244	2010	8	234.5
54244	2010	9	29.7
54244	2010	10	49.8
54244	2010	11	29.1
54244	2010	12	9.7
54244	2011	1	0
54244	2011	2	10.5
54244	2011	3	0.9
54244	2011	4	5.7
54244	2011	5	41.9
54244	2011	6	84.5
54244	2011	7	193.7
54244	2011	8	116.2
54244	2011	9	23.2
54244	2011	10	15.6
54244	2011	11	16.7
54244	2011	12	0
54244	2012	1	0.3
54244	2012	2	8
54244	2012	3	23.1
54244	2012	4	87.4
54244	2012	5	20.8
54244	2012	6	162.6
54244	2012	7	102.9
54244	2012	8	94.5
54244	2012	9	93.7
54244	2012	10	53.6
54244	2012	11	33.1
54244	2012	12	7.5
54244	2013	1	2.8
54244	2013	2	19.3
54244	2013	3	25.2
54244	2013	4	42.8
54244	2013	5	21.9
54244	2013	6	46.6
54244	2013	7	134.6
54244	2013	8	249.7
54244	2013	9	15.7
54244	2013	10	65.1
54244	2013	11	5.3
54244	2013	12	4.7
54244	2014	1	4
54244	2014	2	3.2
54244	2014	3	9.1
54244	2014	4	0
54244	2014	5	54.6
54244	2014	6	159.4
54244	2014	7	119.3
54244	2014	8	40.9
54244	2014	9	23.5
54244	2014	10	13.3
54244	2014	11	3.3
54244	2014	12	4.9
