# Supplementary material for: Spatial and temporal characteristics of drought and its correlation with climate indices in Northeast China
Source: PLoS One. 2021 Nov 18;16(11):e0259774. doi: 10.1371/journal.pone.0259774 (PMC8601439; doi:10.1371/journal.pone.0259774)
Supplement: S1 File — (ZIP) [file pone.0259774.s001.zip › Raw data(Including precipitation and evapotranspiration data of each station)/54245.xlsx]

## Sheet: Monthly evapotranspiration 
stationID	YEAR	MONTH	DATA
54245	1970	1	10.108
54245	1970	2	25.978
54245	1970	3	52.964
54245	1970	4	122.77
54245	1970	5	164.29
54245	1970	6	165.7
54245	1970	7	121.29
54245	1970	8	125.87
54245	1970	9	96.024
54245	1970	10	71.355
54245	1970	11	31.643
54245	1970	12	16.06
54245	1971	1	18.021
54245	1971	2	17.543
54245	1971	3	48.56
54245	1971	4	133.02
54245	1971	5	142.96
54245	1971	6	136.17
54245	1971	7	119.85
54245	1971	8	122.88
54245	1971	9	76.833
54245	1971	10	65.798
54245	1971	11	27.575
54245	1971	12	16.147
54245	1972	1	14.616
54245	1972	2	20.814
54245	1972	3	58.244
54245	1972	4	123.3
54245	1972	5	163.15
54245	1972	6	163.58
54245	1972	7	168.43
54245	1972	8	122.08
54245	1972	9	80.208
54245	1972	10	49.347
54245	1972	11	24.101
54245	1972	12	16.197
54245	1973	1	15.741
54245	1973	2	24.966
54245	1973	3	51.785
54245	1973	4	111.19
54245	1973	5	154.19
54245	1973	6	132.07
54245	1973	7	121.83
54245	1973	8	102.95
54245	1973	9	85.097
54245	1973	10	54.377
54245	1973	11	33.965
54245	1973	12	20.978
54245	1974	1	14.641
54245	1974	2	26.773
54245	1974	3	55.729
54245	1974	4	100.35
54245	1974	5	180.49
54245	1974	6	147.16
54245	1974	7	129.63
54245	1974	8	120.36
54245	1974	9	89.605
54245	1974	10	49.659
54245	1974	11	33.583
54245	1974	12	19.668
54245	1975	1	17.147
54245	1975	2	25.858
54245	1975	3	64.852
54245	1975	4	111.46
54245	1975	5	158.23
54245	1975	6	153.47
54245	1975	7	126.6
54245	1975	8	118.31
54245	1975	9	93.994
54245	1975	10	64.067
54245	1975	11	30.806
54245	1975	12	20.652
54245	1976	1	23.286
54245	1976	2	37.405
54245	1976	3	58.119
54245	1976	4	86.152
54245	1976	5	155.83
54245	1976	6	124.78
54245	1976	7	102.88
54245	1976	8	100.68
54245	1976	9	84.059
54245	1976	10	56.777
54245	1976	11	17.923
54245	1976	12	15.097
54245	1977	1	9.1062
54245	1977	2	25.995
54245	1977	3	61.177
54245	1977	4	101.57
54245	1977	5	163
54245	1977	6	141.93
54245	1977	7	129.42
54245	1977	8	118.3
54245	1977	9	98.328
54245	1977	10	62.538
54245	1977	11	23.152
54245	1977	12	10.668
54245	1978	1	12.791
54245	1978	2	17.334
54245	1978	3	55.735
54245	1978	4	115.59
54245	1978	5	153.41
54245	1978	6	162.87
54245	1978	7	140.69
54245	1978	8	114.07
54245	1978	9	98.584
54245	1978	10	61.814
54245	1978	11	38.195
54245	1978	12	21.373
54245	1979	1	24.832
54245	1979	2	35.59
54245	1979	3	65.441
54245	1979	4	88.995
54245	1979	5	170.36
54245	1979	6	142.07
54245	1979	7	121.43
54245	1979	8	113.88
54245	1979	9	79.861
54245	1979	10	67.314
54245	1979	11	33.72
54245	1979	12	20.296
54245	1980	1	15.088
54245	1980	2	21.874
54245	1980	3	63.78
54245	1980	4	101.95
54245	1980	5	178.35
54245	1980	6	154.3
54245	1980	7	119.34
54245	1980	8	106.43
54245	1980	9	92.073
54245	1980	10	53.916
54245	1980	11	39.499
54245	1980	12	16.423
54245	1981	1	11.634
54245	1981	2	27.197
54245	1981	3	58.909
54245	1981	4	121.72
54245	1981	5	155.28
54245	1981	6	165.95
54245	1981	7	122.82
54245	1981	8	118.5
54245	1981	9	98.385
54245	1981	10	75.12
54245	1981	11	26.485
54245	1981	12	18.993
54245	1982	1	16.399
54245	1982	2	28.436
54245	1982	3	62.348
54245	1982	4	130.84
54245	1982	5	145.8
54245	1982	6	183.04
54245	1982	7	162.05
54245	1982	8	130.01
54245	1982	9	111.01
54245	1982	10	74.883
54245	1982	11	29.383
54245	1982	12	16.083
54245	1983	1	20.344
54245	1983	2	21.394
54245	1983	3	68.197
54245	1983	4	119.67
54245	1983	5	147.42
54245	1983	6	164.65
54245	1983	7	113.47
54245	1983	8	117.41
54245	1983	9	83.569
54245	1983	10	64.163
54245	1983	11	36.617
54245	1983	12	18.447
54245	1984	1	15.003
54245	1984	2	26.949
54245	1984	3	53.657
54245	1984	4	101.17
54245	1984	5	167.13
54245	1984	6	141.19
54245	1984	7	131.02
54245	1984	8	102.38
54245	1984	9	87.512
54245	1984	10	57.45
54245	1984	11	40.234
54245	1984	12	19.503
54245	1985	1	13.401
54245	1985	2	17.833
54245	1985	3	56.501
54245	1985	4	101.54
54245	1985	5	151.67
54245	1985	6	137.83
54245	1985	7	107.87
54245	1985	8	97.423
54245	1985	9	80.841
54245	1985	10	63.743
54245	1985	11	26.589
54245	1985	12	15.927
54245	1986	1	14.637
54245	1986	2	21.704
54245	1986	3	54.818
54245	1986	4	97.225
54245	1986	5	153.35
54245	1986	6	135.91
54245	1986	7	110.81
54245	1986	8	110.73
54245	1986	9	73.15
54245	1986	10	56.218
54245	1986	11	32.593
54245	1986	12	17.811
54245	1987	1	13.247
54245	1987	2	24.468
54245	1987	3	50.416
54245	1987	4	97.849
54245	1987	5	161.42
54245	1987	6	148.47
54245	1987	7	128.92
54245	1987	8	99.144
54245	1987	9	86.866
54245	1987	10	67.035
54245	1987	11	29.786
54245	1987	12	25.251
54245	1988	1	23.155
54245	1988	2	24.09
54245	1988	3	64.799
54245	1988	4	94.036
54245	1988	5	150.92
54245	1988	6	153.85
54245	1988	7	129.56
54245	1988	8	104.28
54245	1988	9	74.164
54245	1988	10	62.337
54245	1988	11	43.224
54245	1988	12	21.904
54245	1989	1	17.713
54245	1989	2	32.948
54245	1989	3	75.699
54245	1989	4	127.1
54245	1989	5	170.09
54245	1989	6	144.5
54245	1989	7	105.38
54245	1989	8	119.01
54245	1989	9	82.83
54245	1989	10	66.129
54245	1989	11	33.729
54245	1989	12	22.109
54245	1990	1	15.43
54245	1990	2	18.434
54245	1990	3	58.482
54245	1990	4	94.826
54245	1990	5	104.54
54245	1990	6	132.36
54245	1990	7	117.43
54245	1990	8	115.03
54245	1990	9	85.979
54245	1990	10	79.241
54245	1990	11	38.782
54245	1990	12	20.232
54245	1991	1	13.42
54245	1991	2	26.021
54245	1991	3	56.919
54245	1991	4	109.06
54245	1991	5	150.51
54245	1991	6	135.91
54245	1991	7	114.16
54245	1991	8	132.1
54245	1991	9	85.803
54245	1991	10	53.189
54245	1991	11	32.82
54245	1991	12	19.91
54245	1992	1	16.255
54245	1992	2	36.381
54245	1992	3	70.21
54245	1992	4	112.55
54245	1992	5	142.82
54245	1992	6	138.2
54245	1992	7	123.98
54245	1992	8	99.878
54245	1992	9	75.638
54245	1992	10	56.228
54245	1992	11	22.495
54245	1992	12	12.309
54245	1993	1	12.658
54245	1993	2	27.775
54245	1993	3	67.581
54245	1993	4	94.665
54245	1993	5	169.71
54245	1993	6	122.26
54245	1993	7	116.8
54245	1993	8	111.82
54245	1993	9	92.415
54245	1993	10	62.333
54245	1993	11	21.782
54245	1993	12	13.87
54245	1994	1	12.39
54245	1994	2	22.863
54245	1994	3	59.879
54245	1994	4	133.52
54245	1994	5	160.68
54245	1994	6	168.04
54245	1994	7	128.16
54245	1994	8	107.39
54245	1994	9	84.272
54245	1994	10	53.78
54245	1994	11	41.507
54245	1994	12	15.055
54245	1995	1	24.035
54245	1995	2	31.285
54245	1995	3	59.422
54245	1995	4	110.9
54245	1995	5	133.52
54245	1995	6	138.47
54245	1995	7	116.28
54245	1995	8	102.01
54245	1995	9	90.368
54245	1995	10	58.463
54245	1995	11	45.646
54245	1995	12	22.365
54245	1996	1	23.518
54245	1996	2	40.817
54245	1996	3	70.339
54245	1996	4	117.77
54245	1996	5	149.62
54245	1996	6	161.11
54245	1996	7	110.58
54245	1996	8	104.66
54245	1996	9	93.538
54245	1996	10	72.937
54245	1996	11	32.448
54245	1996	12	19.13
54245	1997	1	15.383
54245	1997	2	26.514
54245	1997	3	70.69
54245	1997	4	125.12
54245	1997	5	154
54245	1997	6	176.97
54245	1997	7	152.41
54245	1997	8	109.72
54245	1997	9	95.681
54245	1997	10	67.464
54245	1997	11	38.503
54245	1997	12	28.001
54245	1998	1	19.273
54245	1998	2	43.318
54245	1998	3	77.057
54245	1998	4	132.39
54245	1998	5	147.57
54245	1998	6	133.25
54245	1998	7	103.57
54245	1998	8	100.33
54245	1998	9	85.954
54245	1998	10	68.268
54245	1998	11	31.538
54245	1998	12	18.549
54245	1999	1	24.832
54245	1999	2	38.286
54245	1999	3	48.602
54245	1999	4	98.197
54245	1999	5	173.4
54245	1999	6	151.84
54245	1999	7	141.22
54245	1999	8	117.21
54245	1999	9	101.68
54245	1999	10	75.185
54245	1999	11	26.132
54245	1999	12	14.659
54245	2000	1	8.6264
54245	2000	2	16.986
54245	2000	3	65.829
54245	2000	4	108.05
54245	2000	5	159.73
54245	2000	6	177.71
54245	2000	7	162.57
54245	2000	8	121.3
54245	2000	9	101.92
54245	2000	10	66.326
54245	2000	11	34.815
54245	2000	12	14.694
54245	2001	1	9.018
54245	2001	2	19.275
54245	2001	3	70.293
54245	2001	4	141.99
54245	2001	5	184.78
54245	2001	6	170.72
54245	2001	7	151.91
54245	2001	8	117.56
54245	2001	9	100.57
54245	2001	10	70.082
54245	2001	11	36.057
54245	2001	12	18.996
54245	2002	1	22.19
54245	2002	2	48.846
54245	2002	3	85.493
54245	2002	4	128.87
54245	2002	5	181.81
54245	2002	6	139.86
54245	2002	7	146.67
54245	2002	8	109.99
54245	2002	9	109.88
54245	2002	10	60.496
54245	2002	11	25.599
54245	2002	12	16.195
54245	2003	1	14.153
54245	2003	2	31.061
54245	2003	3	57.803
54245	2003	4	120.34
54245	2003	5	153.89
54245	2003	6	135.86
54245	2003	7	120.27
54245	2003	8	123.3
54245	2003	9	85.916
54245	2003	10	55.54
54245	2003	11	30.302
54245	2003	12	15.862
54245	2004	1	17.562
54245	2004	2	35.044
54245	2004	3	77.394
54245	2004	4	131.48
54245	2004	5	163.74
54245	2004	6	164.18
54245	2004	7	110.73
54245	2004	8	110.13
54245	2004	9	89.961
54245	2004	10	73.219
54245	2004	11	22.816
54245	2004	12	13.003
54245	2005	1	12.113
54245	2005	2	17.69
54245	2005	3	67.288
54245	2005	4	108.14
54245	2005	5	131.77
54245	2005	6	106.12
54245	2005	7	101.63
54245	2005	8	87.506
54245	2005	9	83.618
54245	2005	10	61.26
54245	2005	11	28.918
54245	2005	12	11.784
54245	2006	1	11.026
54245	2006	2	25.516
54245	2006	3	57.946
54245	2006	4	83.756
54245	2006	5	143.46
54245	2006	6	117.32
54245	2006	7	112.08
54245	2006	8	102.78
54245	2006	9	83.994
54245	2006	10	57.989
54245	2006	11	28.44
54245	2006	12	14.385
54245	2007	1	13.372
54245	2007	2	32.615
54245	2007	3	45.431
54245	2007	4	101.87
54245	2007	5	138.33
54245	2007	6	166.1
54245	2007	7	118.47
54245	2007	8	114.25
54245	2007	9	88.892
54245	2007	10	54.522
54245	2007	11	29.416
54245	2007	12	11.785
54245	2008	1	11.682
54245	2008	2	29.661
54245	2008	3	61.667
54245	2008	4	114.5
54245	2008	5	111.12
54245	2008	6	105.79
54245	2008	7	111.56
54245	2008	8	109.56
54245	2008	9	89.3
54245	2008	10	62.924
54245	2008	11	31.269
54245	2008	12	21.736
54245	2009	1	16.841
54245	2009	2	24.367
54245	2009	3	51.827
54245	2009	4	101.09
54245	2009	5	150.8
54245	2009	6	114.3
54245	2009	7	115.8
54245	2009	8	112.76
54245	2009	9	84.271
54245	2009	10	56.353
54245	2009	11	25.131
54245	2009	12	12.067
54245	2010	1	13.183
54245	2010	2	18.748
54245	2010	3	44.645
54245	2010	4	79.083
54245	2010	5	113.24
54245	2010	6	151.91
54245	2010	7	110.5
54245	2010	8	106.64
54245	2010	9	88.025
54245	2010	10	58.178
54245	2010	11	30.83
54245	2010	12	15.599
54245	2011	1	10.357
54245	2011	2	25.028
54245	2011	3	64.965
54245	2011	4	105.65
54245	2011	5	142.71
54245	2011	6	129.16
54245	2011	7	114.76
54245	2011	8	107.76
54245	2011	9	93.049
54245	2011	10	65.535
54245	2011	11	27.058
54245	2011	12	14.294
54245	2012	1	11.383
54245	2012	2	27.281
54245	2012	3	51.162
54245	2012	4	104.04
54245	2012	5	141.34
54245	2012	6	121.11
54245	2012	7	125.06
54245	2012	8	112.4
54245	2012	9	80.74
54245	2012	10	52.568
54245	2012	11	19.373
54245	2012	12	9.4262
54245	2013	1	8.227
54245	2013	2	19.338
54245	2013	3	46.187
54245	2013	4	70.535
54245	2013	5	145.42
54245	2013	6	130.93
54245	2013	7	119.8
54245	2013	8	105.78
54245	2013	9	79.862
54245	2013	10	43.158
54245	2013	11	28.624
54245	2013	12	12.271
54245	2014	1	18.2
54245	2014	2	24.44
54245	2014	3	61.635
54245	2014	4	114.96
54245	2014	5	123.13
54245	2014	6	113.63
54245	2014	7	114.28
54245	2014	8	109.2
54245	2014	9	80.969
54245	2014	10	60.664
54245	2014	11	35.179
54245	2014	12	12.271

## Sheet: Monthly precipitation 
stationID	YEAR	MONTH	DATA
54245	1970	1	2.9
54245	1970	2	0.9
54245	1970	3	3.9
54245	1970	4	24
54245	1970	5	58.8
54245	1970	6	60.8
54245	1970	7	174.7
54245	1970	8	38.8
54245	1970	9	71.8
54245	1970	10	63.5
54245	1970	11	7.8
54245	1970	12	13.5
54245	1971	1	2.4
54245	1971	2	18.2
54245	1971	3	6.3
54245	1971	4	23
54245	1971	5	110.7
54245	1971	6	168.1
54245	1971	7	181.7
54245	1971	8	28.6
54245	1971	9	246.4
54245	1971	10	25.3
54245	1971	11	6.8
54245	1971	12	4.4
54245	1972	1	2.5
54245	1972	2	3.4
54245	1972	3	3.2
54245	1972	4	13.7
54245	1972	5	56.2
54245	1972	6	73.6
54245	1972	7	84.2
54245	1972	8	199.4
54245	1972	9	68.9
54245	1972	10	132.3
54245	1972	11	6.1
54245	1972	12	0
54245	1973	1	1.1
54245	1973	2	7.7
54245	1973	3	19
54245	1973	4	34.3
54245	1973	5	72.3
54245	1973	6	81
54245	1973	7	240.6
54245	1973	8	158.6
54245	1973	9	55.9
54245	1973	10	29.2
54245	1973	11	10.2
54245	1973	12	0.1
54245	1974	1	0.2
54245	1974	2	3.3
54245	1974	3	4.4
54245	1974	4	38.1
54245	1974	5	61.3
54245	1974	6	39.9
54245	1974	7	116
54245	1974	8	160.1
54245	1974	9	115.8
54245	1974	10	72.9
54245	1974	11	2.4
54245	1974	12	0
54245	1975	1	1.6
54245	1975	2	2.2
54245	1975	3	10.2
54245	1975	4	42.8
54245	1975	5	49.6
54245	1975	6	52
54245	1975	7	364.8
54245	1975	8	77.9
54245	1975	9	50.4
54245	1975	10	19.2
54245	1975	11	13.2
54245	1975	12	1
54245	1976	1	0.2
54245	1976	2	1.9
54245	1976	3	6.1
54245	1976	4	63.3
54245	1976	5	81
54245	1976	6	54.9
54245	1976	7	217.8
54245	1976	8	74.2
54245	1976	9	17.7
54245	1976	10	53.8
54245	1976	11	41.5
54245	1976	12	1.8
54245	1977	1	4.2
54245	1977	2	0
54245	1977	3	9.1
54245	1977	4	66.8
54245	1977	5	23
54245	1977	6	86.7
54245	1977	7	356.8
54245	1977	8	112.9
54245	1977	9	25.2
54245	1977	10	83.1
54245	1977	11	12
54245	1977	12	16.5
54245	1978	1	0.3
54245	1978	2	2.4
54245	1978	3	4.2
54245	1978	4	53.8
54245	1978	5	41.5
54245	1978	6	69.1
54245	1978	7	104.9
54245	1978	8	146.9
54245	1978	9	49.4
54245	1978	10	54.2
54245	1978	11	1.2
54245	1978	12	8.3
54245	1979	1	0.6
54245	1979	2	3.1
54245	1979	3	4.6
54245	1979	4	57.6
54245	1979	5	30.5
54245	1979	6	158.1
54245	1979	7	150.7
54245	1979	8	74.9
54245	1979	9	61.4
54245	1979	10	16.5
54245	1979	11	14.9
54245	1979	12	22.4
54245	1980	1	0.7
54245	1980	2	5.1
54245	1980	3	2.4
54245	1980	4	23.8
54245	1980	5	41.6
54245	1980	6	165.2
54245	1980	7	87.6
54245	1980	8	99.7
54245	1980	9	44.1
54245	1980	10	31.1
54245	1980	11	4
54245	1980	12	7.7
54245	1981	1	0.5
54245	1981	2	2.7
54245	1981	3	63.6
54245	1981	4	10.8
54245	1981	5	39.1
54245	1981	6	49.6
54245	1981	7	155.9
54245	1981	8	80.3
54245	1981	9	62.7
54245	1981	10	17.4
54245	1981	11	7.4
54245	1981	12	0.1
54245	1982	1	4.1
54245	1982	2	3.5
54245	1982	3	14.7
54245	1982	4	19.2
54245	1982	5	43.6
54245	1982	6	18.3
54245	1982	7	100.8
54245	1982	8	79.3
54245	1982	9	16.2
54245	1982	10	36.5
54245	1982	11	10.8
54245	1982	12	1.1
54245	1983	1	0
54245	1983	2	3.1
54245	1983	3	12.6
54245	1983	4	104.9
54245	1983	5	42.2
54245	1983	6	89.4
54245	1983	7	175.9
54245	1983	8	127.7
54245	1983	9	38.2
54245	1983	10	12.2
54245	1983	11	10.1
54245	1983	12	0
54245	1984	1	0
54245	1984	2	2.3
54245	1984	3	2.8
54245	1984	4	27.5
54245	1984	5	45
54245	1984	6	142.3
54245	1984	7	76.8
54245	1984	8	319.4
54245	1984	9	113.6
54245	1984	10	36.3
54245	1984	11	0.4
54245	1984	12	0.3
54245	1985	1	5.5
54245	1985	2	4.9
54245	1985	3	37.3
54245	1985	4	34.4
54245	1985	5	25.1
54245	1985	6	150.8
54245	1985	7	200.1
54245	1985	8	424.4
54245	1985	9	31.9
54245	1985	10	14
54245	1985	11	14.7
54245	1985	12	0.1
54245	1986	1	6.4
54245	1986	2	1
54245	1986	3	12.7
54245	1986	4	67.1
54245	1986	5	27.4
54245	1986	6	219.9
54245	1986	7	277
54245	1986	8	168.3
54245	1986	9	129.6
54245	1986	10	16.3
54245	1986	11	6.4
54245	1986	12	4.1
54245	1987	1	8.7
54245	1987	2	2.3
54245	1987	3	22.2
54245	1987	4	20.8
54245	1987	5	36.8
54245	1987	6	92
54245	1987	7	84.8
54245	1987	8	132
54245	1987	9	80.1
54245	1987	10	18.5
54245	1987	11	17
54245	1987	12	0.3
54245	1988	1	2.6
54245	1988	2	3.2
54245	1988	3	8.5
54245	1988	4	44.6
54245	1988	5	51.4
54245	1988	6	44
54245	1988	7	93.5
54245	1988	8	201.8
54245	1988	9	125.7
54245	1988	10	22
54245	1988	11	2.6
54245	1988	12	0.4
54245	1989	1	4.8
54245	1989	2	3.5
54245	1989	3	5.6
54245	1989	4	16.9
54245	1989	5	45.7
54245	1989	6	94.5
54245	1989	7	274.6
54245	1989	8	18.7
54245	1989	9	63
54245	1989	10	14.5
54245	1989	11	0.5
54245	1989	12	0.1
54245	1990	1	8.2
54245	1990	2	14.7
54245	1990	3	33.4
54245	1990	4	40.4
54245	1990	5	62.6
54245	1990	6	94.7
54245	1990	7	105.3
54245	1990	8	73.1
54245	1990	9	66.3
54245	1990	10	13.5
54245	1990	11	11.3
54245	1990	12	8.8
54245	1991	1	0.4
54245	1991	2	0.9
54245	1991	3	6.6
54245	1991	4	37.2
54245	1991	5	24.3
54245	1991	6	251.1
54245	1991	7	244.8
54245	1991	8	5.6
54245	1991	9	77
54245	1991	10	63.8
54245	1991	11	16
54245	1991	12	2.4
54245	1992	1	0.5
54245	1992	2	1.9
54245	1992	3	5
54245	1992	4	20.6
54245	1992	5	45.9
54245	1992	6	79.6
54245	1992	7	166.6
54245	1992	8	115.4
54245	1992	9	41.5
54245	1992	10	13.9
54245	1992	11	28.1
54245	1992	12	4.9
54245	1993	1	0.2
54245	1993	2	0.6
54245	1993	3	9.6
54245	1993	4	22.4
54245	1993	5	20.7
54245	1993	6	107.8
54245	1993	7	95.3
54245	1993	8	111.1
54245	1993	9	66.6
54245	1993	10	17.2
54245	1993	11	23.3
54245	1993	12	9.1
54245	1994	1	2.4
54245	1994	2	0.1
54245	1994	3	10.6
54245	1994	4	1.1
54245	1994	5	56.8
54245	1994	6	78.9
54245	1994	7	221.9
54245	1994	8	341.7
54245	1994	9	89.7
54245	1994	10	22.7
54245	1994	11	10.4
54245	1994	12	3.9
54245	1995	1	0.2
54245	1995	2	0
54245	1995	3	19.1
54245	1995	4	39.5
54245	1995	5	49.7
54245	1995	6	91.8
54245	1995	7	227.1
54245	1995	8	116.2
54245	1995	9	25.8
54245	1995	10	37
54245	1995	11	0
54245	1995	12	0.7
54245	1996	1	1.4
54245	1996	2	0.1
54245	1996	3	14
54245	1996	4	14.9
54245	1996	5	53.3
54245	1996	6	50.1
54245	1996	7	114.8
54245	1996	8	103.2
54245	1996	9	46.1
54245	1996	10	25.5
54245	1996	11	24.4
54245	1996	12	0.5
54245	1997	1	12.2
54245	1997	2	2.5
54245	1997	3	2.6
54245	1997	4	22.4
54245	1997	5	46.5
54245	1997	6	62.7
54245	1997	7	48.2
54245	1997	8	304.9
54245	1997	9	56.1
54245	1997	10	21.1
54245	1997	11	2.1
54245	1997	12	1.7
54245	1998	1	2.1
54245	1998	2	1
54245	1998	3	13.7
54245	1998	4	26.7
54245	1998	5	92.4
54245	1998	6	87.5
54245	1998	7	254.6
54245	1998	8	180.4
54245	1998	9	46.4
54245	1998	10	43.2
54245	1998	11	3.6
54245	1998	12	7.7
54245	1999	1	0
54245	1999	2	0.6
54245	1999	3	24.6
54245	1999	4	32.1
54245	1999	5	14.6
54245	1999	6	80.2
54245	1999	7	112.1
54245	1999	8	130.6
54245	1999	9	7.6
54245	1999	10	14.2
54245	1999	11	27.8
54245	1999	12	4.1
54245	2000	1	17.5
54245	2000	2	0.5
54245	2000	3	8
54245	2000	4	32.3
54245	2000	5	32.3
54245	2000	6	38.8
54245	2000	7	67.7
54245	2000	8	110.2
54245	2000	9	55.6
54245	2000	10	30.2
54245	2000	11	24.6
54245	2000	12	10.6
54245	2001	1	6.3
54245	2001	2	0.9
54245	2001	3	0.7
54245	2001	4	4.4
54245	2001	5	13.1
54245	2001	6	65.7
54245	2001	7	34.3
54245	2001	8	85.1
54245	2001	9	34.2
54245	2001	10	12.5
54245	2001	11	4.9
54245	2001	12	2.6
54245	2002	1	1.9
54245	2002	2	0
54245	2002	3	17
54245	2002	4	33.3
54245	2002	5	22.5
54245	2002	6	110.2
54245	2002	7	158.5
54245	2002	8	120.8
54245	2002	9	1.5
54245	2002	10	29.2
54245	2002	11	6.8
54245	2002	12	2.8
54245	2003	1	2.3
54245	2003	2	0
54245	2003	3	13.4
54245	2003	4	17.6
54245	2003	5	27.2
54245	2003	6	107.6
54245	2003	7	192.7
54245	2003	8	72.3
54245	2003	9	24.5
54245	2003	10	79.3
54245	2003	11	7.5
54245	2003	12	1.2
54245	2004	1	0
54245	2004	2	9.8
54245	2004	3	2.2
54245	2004	4	2.3
54245	2004	5	32.1
54245	2004	6	53.6
54245	2004	7	234.8
54245	2004	8	83.8
54245	2004	9	20.7
54245	2004	10	3.6
54245	2004	11	65.6
54245	2004	12	7.3
54245	2005	1	5.9
54245	2005	2	4
54245	2005	3	0
54245	2005	4	43.9
54245	2005	5	75.3
54245	2005	6	181
54245	2005	7	89.1
54245	2005	8	205.3
54245	2005	9	28.6
54245	2005	10	54.6
54245	2005	11	3
54245	2005	12	1.2
54245	2006	1	4.1
54245	2006	2	13
54245	2006	3	0.9
54245	2006	4	23
54245	2006	5	35.6
54245	2006	6	65
54245	2006	7	47.1
54245	2006	8	51.4
54245	2006	9	39.4
54245	2006	10	39.2
54245	2006	11	11.6
54245	2006	12	0
54245	2007	1	1.6
54245	2007	2	6.4
54245	2007	3	44.1
54245	2007	4	11.7
54245	2007	5	76.3
54245	2007	6	34
54245	2007	7	212
54245	2007	8	115.7
54245	2007	9	13.9
54245	2007	10	15.9
54245	2007	11	3.4
54245	2007	12	8.2
54245	2008	1	0
54245	2008	2	0.5
54245	2008	3	18.5
54245	2008	4	40.7
54245	2008	5	79.5
54245	2008	6	155.5
54245	2008	7	192.3
54245	2008	8	82.7
54245	2008	9	36.5
54245	2008	10	19.1
54245	2008	11	5.7
54245	2008	12	2.3
54245	2009	1	3.7
54245	2009	2	21.6
54245	2009	3	7.3
54245	2009	4	82.2
54245	2009	5	42.9
54245	2009	6	90.4
54245	2009	7	92.6
54245	2009	8	72.6
54245	2009	9	7.6
54245	2009	10	51.8
54245	2009	11	11.4
54245	2009	12	15.6
54245	2010	1	4.4
54245	2010	2	15.9
54245	2010	3	23.2
54245	2010	4	47.3
54245	2010	5	103.1
54245	2010	6	22.3
54245	2010	7	346.4
54245	2010	8	249.1
54245	2010	9	33.5
54245	2010	10	45
54245	2010	11	34.1
54245	2010	12	11.2
54245	2011	1	0.1
54245	2011	2	13.4
54245	2011	3	2.2
54245	2011	4	7.1
54245	2011	5	54.4
54245	2011	6	66.5
54245	2011	7	192.1
54245	2011	8	155
54245	2011	9	10.6
54245	2011	10	19
54245	2011	11	21.2
54245	2011	12	0
54245	2012	1	0.8
54245	2012	2	9.2
54245	2012	3	27.7
54245	2012	4	110.4
54245	2012	5	35
54245	2012	6	166.2
54245	2012	7	66.4
54245	2012	8	135.6
54245	2012	9	111.2
54245	2012	10	50.9
54245	2012	11	36.5
54245	2012	12	9.5
54245	2013	1	4.7
54245	2013	2	21
54245	2013	3	16.7
54245	2013	4	36.6
54245	2013	5	15.5
54245	2013	6	56.8
54245	2013	7	227.9
54245	2013	8	162.8
54245	2013	9	34.6
54245	2013	10	69.8
54245	2013	11	7.8
54245	2013	12	4.2
54245	2014	1	5.6
54245	2014	2	5.6
54245	2014	3	7.2
54245	2014	4	0
54245	2014	5	80.9
54245	2014	6	224.5
54245	2014	7	172.8
54245	2014	8	59.3
54245	2014	9	38.8
54245	2014	10	19.3
54245	2014	11	1.6
54245	2014	12	5.4
