# Supplementary material for: Spatial and temporal characteristics of drought and its correlation with climate indices in Northeast China
Source: PLoS One. 2021 Nov 18;16(11):e0259774. doi: 10.1371/journal.pone.0259774 (PMC8601439; doi:10.1371/journal.pone.0259774)
Supplement: S1 File — (ZIP) [file pone.0259774.s001.zip › Raw data(Including precipitation and evapotranspiration data of each station)/54249.xlsx]

## Sheet: Monthly evapotranspiration 
stationID	YEAR	MONTH	DATA
54249	1970	1	9.9128
54249	1970	2	26.336
54249	1970	3	52.044
54249	1970	4	120.9
54249	1970	5	158.34
54249	1970	6	156.2
54249	1970	7	130.25
54249	1970	8	124.03
54249	1970	9	97.964
54249	1970	10	80.533
54249	1970	11	39.033
54249	1970	12	15.256
54249	1971	1	15.909
54249	1971	2	17.561
54249	1971	3	49.37
54249	1971	4	133
54249	1971	5	136.29
54249	1971	6	137.14
54249	1971	7	126.43
54249	1971	8	117.58
54249	1971	9	77.47
54249	1971	10	67.719
54249	1971	11	32.198
54249	1971	12	19.684
54249	1972	1	14.346
54249	1972	2	18.421
54249	1972	3	56.284
54249	1972	4	123.62
54249	1972	5	151.49
54249	1972	6	168.07
54249	1972	7	168.07
54249	1972	8	124.88
54249	1972	9	78.086
54249	1972	10	58.504
54249	1972	11	27.096
54249	1972	12	20.642
54249	1973	1	16.497
54249	1973	2	25.476
54249	1973	3	51.33
54249	1973	4	102.91
54249	1973	5	144.91
54249	1973	6	124.49
54249	1973	7	129.87
54249	1973	8	115.34
54249	1973	9	82.302
54249	1973	10	56.395
54249	1973	11	35.796
54249	1973	12	20.617
54249	1974	1	15.802
54249	1974	2	29.384
54249	1974	3	54.836
54249	1974	4	95.918
54249	1974	5	166.97
54249	1974	6	143.23
54249	1974	7	141.48
54249	1974	8	119.59
54249	1974	9	90.909
54249	1974	10	52.146
54249	1974	11	33.546
54249	1974	12	17.524
54249	1975	1	13.362
54249	1975	2	18.869
54249	1975	3	57.646
54249	1975	4	116.76
54249	1975	5	144.21
54249	1975	6	141.02
54249	1975	7	121.12
54249	1975	8	121.89
54249	1975	9	86.977
54249	1975	10	50.998
54249	1975	11	24.374
54249	1975	12	11.896
54249	1976	1	17.035
54249	1976	2	28.839
54249	1976	3	52.015
54249	1976	4	82.601
54249	1976	5	143.65
54249	1976	6	125.27
54249	1976	7	115.57
54249	1976	8	107.68
54249	1976	9	82.767
54249	1976	10	53.178
54249	1976	11	18.419
54249	1976	12	12.701
54249	1977	1	6.141
54249	1977	2	19.98
54249	1977	3	56.49
54249	1977	4	92.595
54249	1977	5	152.92
54249	1977	6	135.79
54249	1977	7	135.55
54249	1977	8	119.77
54249	1977	9	92.067
54249	1977	10	60.396
54249	1977	11	21.807
54249	1977	12	8.6086
54249	1978	1	10.244
54249	1978	2	14.659
54249	1978	3	49.962
54249	1978	4	100.38
54249	1978	5	133.99
54249	1978	6	151.6
54249	1978	7	139.68
54249	1978	8	110.93
54249	1978	9	93.762
54249	1978	10	52.629
54249	1978	11	23.588
54249	1978	12	15.333
54249	1979	1	23.131
54249	1979	2	29.157
54249	1979	3	55.643
54249	1979	4	78.255
54249	1979	5	144.38
54249	1979	6	131.45
54249	1979	7	127.73
54249	1979	8	116.94
54249	1979	9	88.186
54249	1979	10	61.607
54249	1979	11	32.467
54249	1979	12	18.643
54249	1980	1	12.751
54249	1980	2	21.599
54249	1980	3	63.682
54249	1980	4	93.543
54249	1980	5	157.82
54249	1980	6	148.43
54249	1980	7	127.29
54249	1980	8	108.68
54249	1980	9	87.499
54249	1980	10	49.03
54249	1980	11	34.939
54249	1980	12	9.8059
54249	1981	1	9.5874
54249	1981	2	22.581
54249	1981	3	57.936
54249	1981	4	125.11
54249	1981	5	147.78
54249	1981	6	169.48
54249	1981	7	125.73
54249	1981	8	126.38
54249	1981	9	104.92
54249	1981	10	78.344
54249	1981	11	26.554
54249	1981	12	19.957
54249	1982	1	16.22
54249	1982	2	30.073
54249	1982	3	67.833
54249	1982	4	127.76
54249	1982	5	133.24
54249	1982	6	175.88
54249	1982	7	161.9
54249	1982	8	124.78
54249	1982	9	109.03
54249	1982	10	79.895
54249	1982	11	31.268
54249	1982	12	19.964
54249	1983	1	21.405
54249	1983	2	23.104
54249	1983	3	65.35
54249	1983	4	106.43
54249	1983	5	152.94
54249	1983	6	149.6
54249	1983	7	118.37
54249	1983	8	119.69
54249	1983	9	92.448
54249	1983	10	56.348
54249	1983	11	32.737
54249	1983	12	18.724
54249	1984	1	16.184
54249	1984	2	23.992
54249	1984	3	48.049
54249	1984	4	93.68
54249	1984	5	155.49
54249	1984	6	141.44
54249	1984	7	139.63
54249	1984	8	114.2
54249	1984	9	93.195
54249	1984	10	57.81
54249	1984	11	45.047
54249	1984	12	18.136
54249	1985	1	14.794
54249	1985	2	18.483
54249	1985	3	57.937
54249	1985	4	106.59
54249	1985	5	146.85
54249	1985	6	144.86
54249	1985	7	111.94
54249	1985	8	104.26
54249	1985	9	88.551
54249	1985	10	73.314
54249	1985	11	29.234
54249	1985	12	16.437
54249	1986	1	16.39
54249	1986	2	24.876
54249	1986	3	59.349
54249	1986	4	103.4
54249	1986	5	149.26
54249	1986	6	137.68
54249	1986	7	113.83
54249	1986	8	111.33
54249	1986	9	76.073
54249	1986	10	57.923
54249	1986	11	36.187
54249	1986	12	19.613
54249	1987	1	15.447
54249	1987	2	25.637
54249	1987	3	53.6
54249	1987	4	111.88
54249	1987	5	157.79
54249	1987	6	148.42
54249	1987	7	143.48
54249	1987	8	109.38
54249	1987	9	88.855
54249	1987	10	71.524
54249	1987	11	34.763
54249	1987	12	30.071
54249	1988	1	26.65
54249	1988	2	26.029
54249	1988	3	68.456
54249	1988	4	107.52
54249	1988	5	147.55
54249	1988	6	157.04
54249	1988	7	126.57
54249	1988	8	116.73
54249	1988	9	77.701
54249	1988	10	68.436
54249	1988	11	46.846
54249	1988	12	19.732
54249	1989	1	16.605
54249	1989	2	30.36
54249	1989	3	76.482
54249	1989	4	128.71
54249	1989	5	174.38
54249	1989	6	151.02
54249	1989	7	133.22
54249	1989	8	132.6
54249	1989	9	87.738
54249	1989	10	81.515
54249	1989	11	31.687
54249	1989	12	20.296
54249	1990	1	14.225
54249	1990	2	22.184
54249	1990	3	61.145
54249	1990	4	109.43
54249	1990	5	120.75
54249	1990	6	132.47
54249	1990	7	124.72
54249	1990	8	126.54
54249	1990	9	91.549
54249	1990	10	81.897
54249	1990	11	39.084
54249	1990	12	20.116
54249	1991	1	10.975
54249	1991	2	23.719
54249	1991	3	52.527
54249	1991	4	106.48
54249	1991	5	145.34
54249	1991	6	131.1
54249	1991	7	106.76
54249	1991	8	130.44
54249	1991	9	89.436
54249	1991	10	61.043
54249	1991	11	37.127
54249	1991	12	17.329
54249	1992	1	15.782
54249	1992	2	36.479
54249	1992	3	68.588
54249	1992	4	113.88
54249	1992	5	131.5
54249	1992	6	129.66
54249	1992	7	140.98
54249	1992	8	108.23
54249	1992	9	86.119
54249	1992	10	51.252
54249	1992	11	27.71
54249	1992	12	12.729
54249	1993	1	14.056
54249	1993	2	28.175
54249	1993	3	68.525
54249	1993	4	91.664
54249	1993	5	164.9
54249	1993	6	121.16
54249	1993	7	125.61
54249	1993	8	118.42
54249	1993	9	87.439
54249	1993	10	58.037
54249	1993	11	21.792
54249	1993	12	14.637
54249	1994	1	12.524
54249	1994	2	21.798
54249	1994	3	55.927
54249	1994	4	116.35
54249	1994	5	149.17
54249	1994	6	163.21
54249	1994	7	124.02
54249	1994	8	103.86
54249	1994	9	84.377
54249	1994	10	49.712
54249	1994	11	37.969
54249	1994	12	14.919
54249	1995	1	20.737
54249	1995	2	26.884
54249	1995	3	59.002
54249	1995	4	112.72
54249	1995	5	125.9
54249	1995	6	129.75
54249	1995	7	110.29
54249	1995	8	105.15
54249	1995	9	94.716
54249	1995	10	58.248
54249	1995	11	43.475
54249	1995	12	16.28
54249	1996	1	18.135
54249	1996	2	35.659
54249	1996	3	60.228
54249	1996	4	114.64
54249	1996	5	143.42
54249	1996	6	159.59
54249	1996	7	109.23
54249	1996	8	105.28
54249	1996	9	92.075
54249	1996	10	61.261
54249	1996	11	29.68
54249	1996	12	18.849
54249	1997	1	14.244
54249	1997	2	27.075
54249	1997	3	67.41
54249	1997	4	114.22
54249	1997	5	139.39
54249	1997	6	179.8
54249	1997	7	166.97
54249	1997	8	130.9
54249	1997	9	93.299
54249	1997	10	66.733
54249	1997	11	33.953
54249	1997	12	23.936
54249	1998	1	15.586
54249	1998	2	33.426
54249	1998	3	76.183
54249	1998	4	118.39
54249	1998	5	142.63
54249	1998	6	129.42
54249	1998	7	111.28
54249	1998	8	106.78
54249	1998	9	89.951
54249	1998	10	64.404
54249	1998	11	25.1
54249	1998	12	19.272
54249	1999	1	22.062
54249	1999	2	33.857
54249	1999	3	42.676
54249	1999	4	98.762
54249	1999	5	153
54249	1999	6	151.87
54249	1999	7	146.9
54249	1999	8	117.83
54249	1999	9	101.4
54249	1999	10	72.116
54249	1999	11	29.973
54249	1999	12	14.501
54249	2000	1	9.3019
54249	2000	2	18.058
54249	2000	3	63.148
54249	2000	4	98.098
54249	2000	5	143.64
54249	2000	6	173.52
54249	2000	7	165.83
54249	2000	8	122.7
54249	2000	9	93.381
54249	2000	10	59.906
54249	2000	11	31.077
54249	2000	12	12.948
54249	2001	1	8.5982
54249	2001	2	20.422
54249	2001	3	59.413
54249	2001	4	127.34
54249	2001	5	173.36
54249	2001	6	162.09
54249	2001	7	157.84
54249	2001	8	113.5
54249	2001	9	94.495
54249	2001	10	59.774
54249	2001	11	32.271
54249	2001	12	12.95
54249	2002	1	16.747
54249	2002	2	40.225
54249	2002	3	76.357
54249	2002	4	117.19
54249	2002	5	169.83
54249	2002	6	144.64
54249	2002	7	155.75
54249	2002	8	112.72
54249	2002	9	103.01
54249	2002	10	49.907
54249	2002	11	22.312
54249	2002	12	15.697
54249	2003	1	12.913
54249	2003	2	28.823
54249	2003	3	51.618
54249	2003	4	115.59
54249	2003	5	160.19
54249	2003	6	139.07
54249	2003	7	137.89
54249	2003	8	133.3
54249	2003	9	90.673
54249	2003	10	56.764
54249	2003	11	30.24
54249	2003	12	14.35
54249	2004	1	19.251
54249	2004	2	36.329
54249	2004	3	78.46
54249	2004	4	134.39
54249	2004	5	164.76
54249	2004	6	175.42
54249	2004	7	125.13
54249	2004	8	121.49
54249	2004	9	100.17
54249	2004	10	75.161
54249	2004	11	26.219
54249	2004	12	12.816
54249	2005	1	13.85
54249	2005	2	16.646
54249	2005	3	62.805
54249	2005	4	107.25
54249	2005	5	130.59
54249	2005	6	119.71
54249	2005	7	116.12
54249	2005	8	102.9
54249	2005	9	93.062
54249	2005	10	69.045
54249	2005	11	32.092
54249	2005	12	8.286
54249	2006	1	11.21
54249	2006	2	25.255
54249	2006	3	60.443
54249	2006	4	85.531
54249	2006	5	145.09
54249	2006	6	126.65
54249	2006	7	128.7
54249	2006	8	106.13
54249	2006	9	95.149
54249	2006	10	65.233
54249	2006	11	32.184
54249	2006	12	17.067
54249	2007	1	13.917
54249	2007	2	37.056
54249	2007	3	53.257
54249	2007	4	108.67
54249	2007	5	143.07
54249	2007	6	188.8
54249	2007	7	130.86
54249	2007	8	124.8
54249	2007	9	93.373
54249	2007	10	63.895
54249	2007	11	32.298
54249	2007	12	12.727
54249	2008	1	14.617
54249	2008	2	32.831
54249	2008	3	70.384
54249	2008	4	128.72
54249	2008	5	123.85
54249	2008	6	123.08
54249	2008	7	129.92
54249	2008	8	124.13
54249	2008	9	102.99
54249	2008	10	71.47
54249	2008	11	36.429
54249	2008	12	28.109
54249	2009	1	18.512
54249	2009	2	29.097
54249	2009	3	62.583
54249	2009	4	113.86
54249	2009	5	168.1
54249	2009	6	137.92
54249	2009	7	130.66
54249	2009	8	134.78
54249	2009	9	94.738
54249	2009	10	61.094
54249	2009	11	28.9
54249	2009	12	12.574
54249	2010	1	16.792
54249	2010	2	19.998
54249	2010	3	47.507
54249	2010	4	80.134
54249	2010	5	118.24
54249	2010	6	149.92
54249	2010	7	106.72
54249	2010	8	99.627
54249	2010	9	77.154
54249	2010	10	50.246
54249	2010	11	29.375
54249	2010	12	14.146
54249	2011	1	9.8854
54249	2011	2	22.972
54249	2011	3	60.565
54249	2011	4	101.14
54249	2011	5	142.39
54249	2011	6	124.78
54249	2011	7	122.46
54249	2011	8	107.25
54249	2011	9	95.802
54249	2011	10	62.146
54249	2011	11	25.946
54249	2011	12	14.114
54249	2012	1	11.688
54249	2012	2	27.033
54249	2012	3	51.066
54249	2012	4	108.36
54249	2012	5	153.65
54249	2012	6	118.09
54249	2012	7	126.34
54249	2012	8	115.91
54249	2012	9	84.578
54249	2012	10	56.989
54249	2012	11	21.011
54249	2012	12	11.47
54249	2013	1	10.796
54249	2013	2	21.932
54249	2013	3	49.672
54249	2013	4	77.833
54249	2013	5	156.43
54249	2013	6	142.09
54249	2013	7	126.33
54249	2013	8	112.98
54249	2013	9	89.371
54249	2013	10	51.074
54249	2013	11	30.173
54249	2013	12	13.799
54249	2014	1	19.815
54249	2014	2	26.629
54249	2014	3	66.028
54249	2014	4	120.04
54249	2014	5	129.13
54249	2014	6	126.29
54249	2014	7	130.3
54249	2014	8	124.77
54249	2014	9	90.931
54249	2014	10	62.994
54249	2014	11	36.459
54249	2014	12	12.983

## Sheet: Monthly precipitation 
stationID	YEAR	MONTH	DATA
54249	1970	1	4.1
54249	1970	2	2.8
54249	1970	3	3.7
54249	1970	4	16.8
54249	1970	5	73.6
54249	1970	6	50.8
54249	1970	7	206
54249	1970	8	60.3
54249	1970	9	98.5
54249	1970	10	64
54249	1970	11	15.9
54249	1970	12	13.2
54249	1971	1	2.6
54249	1971	2	11.1
54249	1971	3	7.5
54249	1971	4	16.1
54249	1971	5	90.1
54249	1971	6	134.1
54249	1971	7	126.4
54249	1971	8	78.5
54249	1971	9	105.7
54249	1971	10	48.5
54249	1971	11	7.7
54249	1971	12	6.5
54249	1972	1	9.1
54249	1972	2	5.5
54249	1972	3	8.9
54249	1972	4	27.1
54249	1972	5	59.9
54249	1972	6	89.6
54249	1972	7	51.6
54249	1972	8	241.9
54249	1972	9	46.8
54249	1972	10	162.3
54249	1972	11	14.4
54249	1972	12	0.6
54249	1973	1	1.1
54249	1973	2	8.1
54249	1973	3	20.9
54249	1973	4	28.7
54249	1973	5	82.5
54249	1973	6	177.6
54249	1973	7	109.6
54249	1973	8	151.1
54249	1973	9	53.5
54249	1973	10	11.9
54249	1973	11	11.1
54249	1973	12	0.4
54249	1974	1	0.4
54249	1974	2	6
54249	1974	3	9.6
54249	1974	4	46.6
54249	1974	5	69.3
54249	1974	6	94.1
54249	1974	7	164.8
54249	1974	8	231.6
54249	1974	9	153.2
54249	1974	10	90
54249	1974	11	11.8
54249	1974	12	0
54249	1975	1	5.8
54249	1975	2	6
54249	1975	3	9
54249	1975	4	34.4
54249	1975	5	40
54249	1975	6	199.5
54249	1975	7	278.3
54249	1975	8	51
54249	1975	9	65.7
54249	1975	10	57.4
54249	1975	11	15.8
54249	1975	12	2.8
54249	1976	1	2.8
54249	1976	2	3.8
54249	1976	3	12.3
54249	1976	4	52.9
54249	1976	5	105.1
54249	1976	6	56.8
54249	1976	7	219.7
54249	1976	8	60.5
54249	1976	9	73.2
54249	1976	10	61.7
54249	1976	11	54.6
54249	1976	12	2.9
54249	1977	1	6.2
54249	1977	2	0
54249	1977	3	28.7
54249	1977	4	66
54249	1977	5	37.8
54249	1977	6	79.7
54249	1977	7	232.8
54249	1977	8	78.4
54249	1977	9	32.7
54249	1977	10	99.2
54249	1977	11	12.7
54249	1977	12	20.6
54249	1978	1	4.5
54249	1978	2	4.4
54249	1978	3	10.1
54249	1978	4	67.4
54249	1978	5	39.1
54249	1978	6	85.2
54249	1978	7	155.6
54249	1978	8	138.8
54249	1978	9	52.5
54249	1978	10	42.7
54249	1978	11	2.5
54249	1978	12	17.2
54249	1979	1	3.4
54249	1979	2	12.1
54249	1979	3	3.3
54249	1979	4	71.5
54249	1979	5	40.8
54249	1979	6	81.9
54249	1979	7	206.2
54249	1979	8	74.2
54249	1979	9	59.8
54249	1979	10	10.5
54249	1979	11	24.4
54249	1979	12	26.8
54249	1980	1	2.5
54249	1980	2	9.9
54249	1980	3	1.4
54249	1980	4	28.9
54249	1980	5	57.4
54249	1980	6	157.7
54249	1980	7	97.3
54249	1980	8	44.4
54249	1980	9	47.2
54249	1980	10	63.7
54249	1980	11	9
54249	1980	12	20.6
54249	1981	1	1.4
54249	1981	2	11.6
54249	1981	3	63.2
54249	1981	4	10.7
54249	1981	5	55
54249	1981	6	54.3
54249	1981	7	169.6
54249	1981	8	80.2
54249	1981	9	38
54249	1981	10	25
54249	1981	11	7.8
54249	1981	12	0.4
54249	1982	1	7.9
54249	1982	2	0.3
54249	1982	3	16.6
54249	1982	4	12.2
54249	1982	5	69.3
54249	1982	6	16.6
54249	1982	7	94.1
54249	1982	8	208.9
54249	1982	9	16.5
54249	1982	10	35
54249	1982	11	25.2
54249	1982	12	4.7
54249	1983	1	0.2
54249	1983	2	8.1
54249	1983	3	9.2
54249	1983	4	70.3
54249	1983	5	49
54249	1983	6	116.3
54249	1983	7	223.1
54249	1983	8	191.8
54249	1983	9	55.6
54249	1983	10	13.3
54249	1983	11	12.1
54249	1983	12	0.1
54249	1984	1	1.3
54249	1984	2	6.5
54249	1984	3	15.4
54249	1984	4	46.2
54249	1984	5	25.9
54249	1984	6	126.5
54249	1984	7	76.6
54249	1984	8	278.8
54249	1984	9	86.1
54249	1984	10	58
54249	1984	11	1.9
54249	1984	12	2.3
54249	1985	1	8.9
54249	1985	2	9.8
54249	1985	3	20.6
54249	1985	4	43.9
54249	1985	5	44.5
54249	1985	6	153.7
54249	1985	7	113.9
54249	1985	8	228.5
54249	1985	9	33.7
54249	1985	10	14.6
54249	1985	11	20.1
54249	1985	12	1.6
54249	1986	1	8.3
54249	1986	2	1.1
54249	1986	3	24
54249	1986	4	91.6
54249	1986	5	31
54249	1986	6	92.9
54249	1986	7	327.8
54249	1986	8	188.9
54249	1986	9	175.8
54249	1986	10	17.2
54249	1986	11	10.4
54249	1986	12	10.5
54249	1987	1	11.7
54249	1987	2	4.1
54249	1987	3	43.3
54249	1987	4	24.5
54249	1987	5	27.1
54249	1987	6	113.9
54249	1987	7	76.5
54249	1987	8	185.6
54249	1987	9	105.1
54249	1987	10	53.2
54249	1987	11	27.2
54249	1987	12	0.3
54249	1988	1	4.4
54249	1988	2	6.5
54249	1988	3	9.7
54249	1988	4	55.2
54249	1988	5	51.8
54249	1988	6	44.4
54249	1988	7	164.3
54249	1988	8	171.5
54249	1988	9	130.5
54249	1988	10	21.3
54249	1988	11	8.9
54249	1988	12	2.2
54249	1989	1	7.9
54249	1989	2	6.2
54249	1989	3	10.7
54249	1989	4	18.7
54249	1989	5	34.3
54249	1989	6	80.9
54249	1989	7	162
54249	1989	8	49.6
54249	1989	9	96.9
54249	1989	10	17.5
54249	1989	11	8.1
54249	1989	12	1
54249	1990	1	10.4
54249	1990	2	27.7
54249	1990	3	31
54249	1990	4	43.3
54249	1990	5	63.9
54249	1990	6	163.8
54249	1990	7	90
54249	1990	8	66.9
54249	1990	9	71.7
54249	1990	10	18.1
54249	1990	11	6.7
54249	1990	12	19.9
54249	1991	1	1.6
54249	1991	2	2.4
54249	1991	3	9.8
54249	1991	4	56.1
54249	1991	5	25
54249	1991	6	114.3
54249	1991	7	350.8
54249	1991	8	44.7
54249	1991	9	58.9
54249	1991	10	60.2
54249	1991	11	22.1
54249	1991	12	6.3
54249	1992	1	1
54249	1992	2	1.9
54249	1992	3	5.4
54249	1992	4	23.2
54249	1992	5	60.8
54249	1992	6	95.3
54249	1992	7	148.1
54249	1992	8	166.5
54249	1992	9	81.8
54249	1992	10	20.6
54249	1992	11	38.7
54249	1992	12	10
54249	1993	1	1.2
54249	1993	2	1.7
54249	1993	3	7.2
54249	1993	4	25.8
54249	1993	5	18.9
54249	1993	6	83.6
54249	1993	7	159.4
54249	1993	8	93.2
54249	1993	9	53.9
54249	1993	10	18.5
54249	1993	11	25.5
54249	1993	12	17.2
54249	1994	1	2.5
54249	1994	2	0.1
54249	1994	3	14.9
54249	1994	4	0.5
54249	1994	5	30
54249	1994	6	33.3
54249	1994	7	196.8
54249	1994	8	484.8
54249	1994	9	128.1
54249	1994	10	36.2
54249	1994	11	10.9
54249	1994	12	5.5
54249	1995	1	0.1
54249	1995	2	0.1
54249	1995	3	14
54249	1995	4	62.3
54249	1995	5	84.1
54249	1995	6	134.4
54249	1995	7	313.5
54249	1995	8	100
54249	1995	9	37.5
54249	1995	10	24.3
54249	1995	11	0.1
54249	1995	12	1.7
54249	1996	1	2.3
54249	1996	2	0.7
54249	1996	3	21.5
54249	1996	4	11.9
54249	1996	5	42.9
54249	1996	6	65.3
54249	1996	7	202
54249	1996	8	123
54249	1996	9	46.2
54249	1996	10	38.5
54249	1996	11	20.9
54249	1996	12	0.7
54249	1997	1	14.2
54249	1997	2	3
54249	1997	3	3.2
54249	1997	4	10.4
54249	1997	5	52.5
54249	1997	6	30.1
54249	1997	7	117.6
54249	1997	8	268.2
54249	1997	9	92.9
54249	1997	10	21.8
54249	1997	11	4.4
54249	1997	12	9
54249	1998	1	3.8
54249	1998	2	2.5
54249	1998	3	14.8
54249	1998	4	34
54249	1998	5	100.6
54249	1998	6	62.2
54249	1998	7	293.8
54249	1998	8	271.5
54249	1998	9	53.5
54249	1998	10	24.3
54249	1998	11	12.6
54249	1998	12	18.1
54249	1999	1	0
54249	1999	2	1.4
54249	1999	3	35.3
54249	1999	4	41.2
54249	1999	5	9
54249	1999	6	85.2
54249	1999	7	96.1
54249	1999	8	94.6
54249	1999	9	5.2
54249	1999	10	20
54249	1999	11	33.9
54249	1999	12	7.6
54249	2000	1	28.2
54249	2000	2	3.4
54249	2000	3	16.7
54249	2000	4	47.9
54249	2000	5	46.2
54249	2000	6	23.2
54249	2000	7	70
54249	2000	8	79.2
54249	2000	9	48.9
54249	2000	10	37.5
54249	2000	11	27.4
54249	2000	12	25.3
54249	2001	1	9.8
54249	2001	2	0.4
54249	2001	3	8.3
54249	2001	4	7.2
54249	2001	5	18.6
54249	2001	6	92.2
54249	2001	7	51.6
54249	2001	8	206.3
54249	2001	9	44.4
54249	2001	10	27.2
54249	2001	11	3.3
54249	2001	12	4.6
54249	2002	1	7.1
54249	2002	2	0
54249	2002	3	25.1
54249	2002	4	38.3
54249	2002	5	25.4
54249	2002	6	86
54249	2002	7	127.9
54249	2002	8	110.4
54249	2002	9	1
54249	2002	10	54.8
54249	2002	11	8.7
54249	2002	12	8.1
54249	2003	1	8
54249	2003	2	0.6
54249	2003	3	23.1
54249	2003	4	20.1
54249	2003	5	25.9
54249	2003	6	177.6
54249	2003	7	197.4
54249	2003	8	187.2
54249	2003	9	38.9
54249	2003	10	90.7
54249	2003	11	24.8
54249	2003	12	5.9
54249	2004	1	0.1
54249	2004	2	17.4
54249	2004	3	2.9
54249	2004	4	11.5
54249	2004	5	34.2
54249	2004	6	89.8
54249	2004	7	257.9
54249	2004	8	50.2
54249	2004	9	79.9
54249	2004	10	9
54249	2004	11	52.9
54249	2004	12	26.1
54249	2005	1	10.1
54249	2005	2	5.4
54249	2005	3	0
54249	2005	4	57.7
54249	2005	5	82.4
54249	2005	6	92.2
54249	2005	7	192.7
54249	2005	8	211.2
54249	2005	9	21.7
54249	2005	10	65.2
54249	2005	11	6
54249	2005	12	8.7
54249	2006	1	6.4
54249	2006	2	17.4
54249	2006	3	1.8
54249	2006	4	29.3
54249	2006	5	27.1
54249	2006	6	93.3
54249	2006	7	70.7
54249	2006	8	83
54249	2006	9	60.1
54249	2006	10	50.4
54249	2006	11	23.1
54249	2006	12	0.4
54249	2007	1	6.4
54249	2007	2	6.3
54249	2007	3	39
54249	2007	4	17.5
54249	2007	5	89
54249	2007	6	45
54249	2007	7	105.6
54249	2007	8	166.3
54249	2007	9	50.9
54249	2007	10	29.2
54249	2007	11	3.8
54249	2007	12	6.7
54249	2008	1	0
54249	2008	2	1.2
54249	2008	3	32
54249	2008	4	50.6
54249	2008	5	68.5
54249	2008	6	157.1
54249	2008	7	237.9
54249	2008	8	111.8
54249	2008	9	23.4
54249	2008	10	22.5
54249	2008	11	14.1
54249	2008	12	12.5
54249	2009	1	10.4
54249	2009	2	22.6
54249	2009	3	11
54249	2009	4	90.8
54249	2009	5	50.3
54249	2009	6	213.4
54249	2009	7	74.6
54249	2009	8	70.8
54249	2009	9	51.5
54249	2009	10	80.1
54249	2009	11	14.1
54249	2009	12	21.3
54249	2010	1	4.1
54249	2010	2	19.4
54249	2010	3	33.2
54249	2010	4	74.1
54249	2010	5	134.4
54249	2010	6	30.7
54249	2010	7	556.7
54249	2010	8	236
54249	2010	9	48.3
54249	2010	10	45.5
54249	2010	11	59.4
54249	2010	12	23.8
54249	2011	1	0.2
54249	2011	2	6
54249	2011	3	4.5
54249	2011	4	26.8
54249	2011	5	66.8
54249	2011	6	88.8
54249	2011	7	138.9
54249	2011	8	87.3
54249	2011	9	11.4
54249	2011	10	21.7
54249	2011	11	36.1
54249	2011	12	0.1
54249	2012	1	0.7
54249	2012	2	12.2
54249	2012	3	28.9
54249	2012	4	57.9
54249	2012	5	28.1
54249	2012	6	168.8
54249	2012	7	180.1
54249	2012	8	159.6
54249	2012	9	51.3
54249	2012	10	60
54249	2012	11	34
54249	2012	12	15.7
54249	2013	1	5.8
54249	2013	2	22.3
54249	2013	3	24.1
54249	2013	4	45.9
54249	2013	5	32.4
54249	2013	6	84.1
54249	2013	7	206.2
54249	2013	8	207.3
54249	2013	9	67.6
54249	2013	10	87.5
54249	2013	11	12.8
54249	2013	12	3.8
54249	2014	1	4.2
54249	2014	2	4.8
54249	2014	3	8
54249	2014	4	0.5
54249	2014	5	91.5
54249	2014	6	120.1
54249	2014	7	86.6
54249	2014	8	24.3
54249	2014	9	32.8
54249	2014	10	8.6
54249	2014	11	7.4
54249	2014	12	9.2
