# Supplementary material for: Spatial and temporal characteristics of drought and its correlation with climate indices in Northeast China
Source: PLoS One. 2021 Nov 18;16(11):e0259774. doi: 10.1371/journal.pone.0259774 (PMC8601439; doi:10.1371/journal.pone.0259774)
Supplement: S1 File — (ZIP) [file pone.0259774.s001.zip › Raw data(Including precipitation and evapotranspiration data of each station)/54252.xlsx]

## Sheet: Monthly evapotranspiration 
stationID	YEAR	MONTH	DATA
54252	1970	1	6.2423
54252	1970	2	17.727
54252	1970	3	42.661
54252	1970	4	99.962
54252	1970	5	139.99
54252	1970	6	147.3
54252	1970	7	123.29
54252	1970	8	121.28
54252	1970	9	81.252
54252	1970	10	58.059
54252	1970	11	25.647
54252	1970	12	10.614
54252	1971	1	11.024
54252	1971	2	13.072
54252	1971	3	45.195
54252	1971	4	121.9
54252	1971	5	140.61
54252	1971	6	123.59
54252	1971	7	122.29
54252	1971	8	112.23
54252	1971	9	68.507
54252	1971	10	46.513
54252	1971	11	23.343
54252	1971	12	13.88
54252	1972	1	9.6462
54252	1972	2	12.75
54252	1972	3	47.626
54252	1972	4	105.65
54252	1972	5	132.67
54252	1972	6	141.68
54252	1972	7	150.45
54252	1972	8	109.97
54252	1972	9	64.442
54252	1972	10	42.427
54252	1972	11	19.541
54252	1972	12	11.417
54252	1973	1	13.227
54252	1973	2	18.968
54252	1973	3	45.284
54252	1973	4	99.611
54252	1973	5	127.31
54252	1973	6	110.88
54252	1973	7	126.97
54252	1973	8	108.55
54252	1973	9	79.478
54252	1973	10	47.638
54252	1973	11	25.063
54252	1973	12	12.486
54252	1974	1	11.537
54252	1974	2	21.985
54252	1974	3	48.079
54252	1974	4	86.27
54252	1974	5	160.77
54252	1974	6	122.82
54252	1974	7	132.06
54252	1974	8	115.25
54252	1974	9	74.215
54252	1974	10	40.694
54252	1974	11	25.525
54252	1974	12	12.327
54252	1975	1	10.198
54252	1975	2	14.315
54252	1975	3	49.755
54252	1975	4	105.41
54252	1975	5	130.89
54252	1975	6	131.38
54252	1975	7	122.41
54252	1975	8	114.23
54252	1975	9	78.458
54252	1975	10	45.545
54252	1975	11	21.468
54252	1975	12	10.995
54252	1976	1	11.158
54252	1976	2	26.922
54252	1976	3	48.541
54252	1976	4	77.765
54252	1976	5	139.83
54252	1976	6	113.84
54252	1976	7	112.91
54252	1976	8	103.29
54252	1976	9	75.614
54252	1976	10	42.81
54252	1976	11	13.051
54252	1976	12	9.851
54252	1977	1	6.0897
54252	1977	2	17.074
54252	1977	3	51.077
54252	1977	4	92.902
54252	1977	5	140.59
54252	1977	6	130.17
54252	1977	7	134.64
54252	1977	8	116.67
54252	1977	9	84.606
54252	1977	10	52.699
54252	1977	11	16.876
54252	1977	12	7.9872
54252	1978	1	7.4611
54252	1978	2	12.142
54252	1978	3	44.377
54252	1978	4	102.05
54252	1978	5	131.83
54252	1978	6	145.36
54252	1978	7	137.5
54252	1978	8	104.39
54252	1978	9	80.782
54252	1978	10	47.895
54252	1978	11	19.148
54252	1978	12	8.8344
54252	1979	1	15.674
54252	1979	2	18.114
54252	1979	3	47.115
54252	1979	4	67.732
54252	1979	5	139.63
54252	1979	6	118.54
54252	1979	7	117.47
54252	1979	8	107.79
54252	1979	9	73.649
54252	1979	10	51.378
54252	1979	11	19.104
54252	1979	12	9.8797
54252	1980	1	8.116
54252	1980	2	16.745
54252	1980	3	51.209
54252	1980	4	82.711
54252	1980	5	148.74
54252	1980	6	143.52
54252	1980	7	116.6
54252	1980	8	99.653
54252	1980	9	75.417
54252	1980	10	38.89
54252	1980	11	24.205
54252	1980	12	6.6355
54252	1981	1	5.0141
54252	1981	2	13.72
54252	1981	3	42.146
54252	1981	4	89.966
54252	1981	5	120.8
54252	1981	6	140.62
54252	1981	7	113.25
54252	1981	8	106.84
54252	1981	9	77.892
54252	1981	10	47.489
54252	1981	11	17.912
54252	1981	12	11.677
54252	1982	1	8.2149
54252	1982	2	19.658
54252	1982	3	52.689
54252	1982	4	98.829
54252	1982	5	122.63
54252	1982	6	145.97
54252	1982	7	140.9
54252	1982	8	116.32
54252	1982	9	80.101
54252	1982	10	55.456
54252	1982	11	20.208
54252	1982	12	9.1077
54252	1983	1	9.8379
54252	1983	2	12.103
54252	1983	3	49.041
54252	1983	4	113.43
54252	1983	5	133.89
54252	1983	6	130.37
54252	1983	7	109.17
54252	1983	8	113.22
54252	1983	9	77.062
54252	1983	10	41.514
54252	1983	11	22.512
54252	1983	12	11.964
54252	1984	1	8.7275
54252	1984	2	18.417
54252	1984	3	35.512
54252	1984	4	83.156
54252	1984	5	128.26
54252	1984	6	131.71
54252	1984	7	126.69
54252	1984	8	110.21
54252	1984	9	74.323
54252	1984	10	43.724
54252	1984	11	27.41
54252	1984	12	10.657
54252	1985	1	7.9335
54252	1985	2	12.594
54252	1985	3	44.888
54252	1985	4	86.511
54252	1985	5	131.71
54252	1985	6	127.03
54252	1985	7	106.17
54252	1985	8	102.24
54252	1985	9	69.947
54252	1985	10	48.873
54252	1985	11	15.622
54252	1985	12	7.6928
54252	1986	1	6.6548
54252	1986	2	12.793
54252	1986	3	41.86
54252	1986	4	83.831
54252	1986	5	120.91
54252	1986	6	124.46
54252	1986	7	107.79
54252	1986	8	104.92
54252	1986	9	66.292
54252	1986	10	42.935
54252	1986	11	22.132
54252	1986	12	11.109
54252	1987	1	9.2521
54252	1987	2	13.703
54252	1987	3	38.7
54252	1987	4	93.402
54252	1987	5	142.82
54252	1987	6	129.24
54252	1987	7	126.95
54252	1987	8	98.924
54252	1987	9	67.415
54252	1987	10	51.408
54252	1987	11	21.128
54252	1987	12	16.078
54252	1988	1	11.606
54252	1988	2	14.331
54252	1988	3	48.533
54252	1988	4	82.833
54252	1988	5	121.53
54252	1988	6	138.67
54252	1988	7	126.51
54252	1988	8	100.5
54252	1988	9	63.357
54252	1988	10	44.232
54252	1988	11	28.236
54252	1988	12	8.2303
54252	1989	1	8.8004
54252	1989	2	18.286
54252	1989	3	52.945
54252	1989	4	98.184
54252	1989	5	131.59
54252	1989	6	121.04
54252	1989	7	114.71
54252	1989	8	112.66
54252	1989	9	67.547
54252	1989	10	50.984
54252	1989	11	19.14
54252	1989	12	12.223
54252	1990	1	7.2451
54252	1990	2	15.407
54252	1990	3	45.576
54252	1990	4	80.329
54252	1990	5	104.34
54252	1990	6	121.5
54252	1990	7	116.7
54252	1990	8	107.07
54252	1990	9	70.713
54252	1990	10	55.063
54252	1990	11	25.866
54252	1990	12	11.042
54252	1991	1	6.7301
54252	1991	2	14.957
54252	1991	3	37.695
54252	1991	4	88.563
54252	1991	5	119.85
54252	1991	6	120.07
54252	1991	7	105.26
54252	1991	8	117.73
54252	1991	9	74.358
54252	1991	10	44.804
54252	1991	11	23.359
54252	1991	12	11.736
54252	1992	1	9.8756
54252	1992	2	20.03
54252	1992	3	49.103
54252	1992	4	87.492
54252	1992	5	111.21
54252	1992	6	115.85
54252	1992	7	124.58
54252	1992	8	94.088
54252	1992	9	65.86
54252	1992	10	40.351
54252	1992	11	17.971
54252	1992	12	7.1768
54252	1993	1	6.6479
54252	1993	2	17.761
54252	1993	3	47.255
54252	1993	4	66.791
54252	1993	5	136.07
54252	1993	6	104.15
54252	1993	7	110.65
54252	1993	8	99.436
54252	1993	9	75.617
54252	1993	10	45.358
54252	1993	11	16.383
54252	1993	12	7.8759
54252	1994	1	7.2811
54252	1994	2	14.811
54252	1994	3	38.668
54252	1994	4	100.19
54252	1994	5	132.39
54252	1994	6	146.84
54252	1994	7	126.8
54252	1994	8	98.226
54252	1994	9	71.727
54252	1994	10	40.553
54252	1994	11	30.908
54252	1994	12	10.2
54252	1995	1	14.28
54252	1995	2	20.6
54252	1995	3	47.932
54252	1995	4	93.441
54252	1995	5	110.91
54252	1995	6	122.33
54252	1995	7	104.64
54252	1995	8	97.902
54252	1995	9	76.367
54252	1995	10	42.752
54252	1995	11	25.301
54252	1995	12	8.444
54252	1996	1	10.14
54252	1996	2	23.028
54252	1996	3	48.062
54252	1996	4	95.956
54252	1996	5	126.04
54252	1996	6	149.34
54252	1996	7	112.36
54252	1996	8	94.958
54252	1996	9	75.104
54252	1996	10	44.741
54252	1996	11	17.024
54252	1996	12	11.705
54252	1997	1	8.156
54252	1997	2	16.292
54252	1997	3	53.228
54252	1997	4	97.218
54252	1997	5	123.23
54252	1997	6	146
54252	1997	7	155.75
54252	1997	8	107.99
54252	1997	9	72.175
54252	1997	10	46.569
54252	1997	11	19.657
54252	1997	12	11.917
54252	1998	1	8.557
54252	1998	2	23.505
54252	1998	3	58.577
54252	1998	4	105.51
54252	1998	5	123.88
54252	1998	6	126.93
54252	1998	7	110.19
54252	1998	8	96.175
54252	1998	9	74.465
54252	1998	10	49.901
54252	1998	11	19.075
54252	1998	12	8.9099
54252	1999	1	13.375
54252	1999	2	21.725
54252	1999	3	38.29
54252	1999	4	83.786
54252	1999	5	131.99
54252	1999	6	135.39
54252	1999	7	131.63
54252	1999	8	106.93
54252	1999	9	76.704
54252	1999	10	48.192
54252	1999	11	15.501
54252	1999	12	8.4739
54252	2000	1	5.4905
54252	2000	2	10.809
54252	2000	3	47.037
54252	2000	4	74.025
54252	2000	5	117.8
54252	2000	6	142.23
54252	2000	7	137.89
54252	2000	8	103.88
54252	2000	9	78.022
54252	2000	10	41.874
54252	2000	11	18.446
54252	2000	12	7.0744
54252	2001	1	5.7416
54252	2001	2	12.899
54252	2001	3	43.521
54252	2001	4	105.61
54252	2001	5	152.74
54252	2001	6	151.36
54252	2001	7	134.88
54252	2001	8	102.62
54252	2001	9	79.825
54252	2001	10	45.187
54252	2001	11	18.777
54252	2001	12	8.1808
54252	2002	1	10.135
54252	2002	2	26.067
54252	2002	3	60.788
54252	2002	4	91.143
54252	2002	5	144.48
54252	2002	6	121.21
54252	2002	7	135.27
54252	2002	8	103.94
54252	2002	9	83.225
54252	2002	10	38.943
54252	2002	11	14.398
54252	2002	12	8.0486
54252	2003	1	6.2193
54252	2003	2	17.176
54252	2003	3	39.583
54252	2003	4	93.855
54252	2003	5	129.18
54252	2003	6	117.29
54252	2003	7	112.31
54252	2003	8	113.11
54252	2003	9	77.331
54252	2003	10	38.827
54252	2003	11	21.156
54252	2003	12	9.0779
54252	2004	1	10.758
54252	2004	2	24.454
54252	2004	3	56.205
54252	2004	4	105.94
54252	2004	5	142.32
54252	2004	6	152.76
54252	2004	7	111.36
54252	2004	8	113.15
54252	2004	9	78.893
54252	2004	10	48.529
54252	2004	11	16.837
54252	2004	12	8.1557
54252	2005	1	8.904
54252	2005	2	12.182
54252	2005	3	51.144
54252	2005	4	89.963
54252	2005	5	120.62
54252	2005	6	115.11
54252	2005	7	110.02
54252	2005	8	98.508
54252	2005	9	77.151
54252	2005	10	47.365
54252	2005	11	22.219
54252	2005	12	6.043
54252	2006	1	8.2499
54252	2006	2	19.371
54252	2006	3	47.291
54252	2006	4	77.894
54252	2006	5	126.21
54252	2006	6	114.98
54252	2006	7	122.89
54252	2006	8	106.5
54252	2006	9	74.538
54252	2006	10	46.269
54252	2006	11	20.467
54252	2006	12	8.9651
54252	2007	1	7.9376
54252	2007	2	22.629
54252	2007	3	39.294
54252	2007	4	82.597
54252	2007	5	123.49
54252	2007	6	164.61
54252	2007	7	114.86
54252	2007	8	104.72
54252	2007	9	70.403
54252	2007	10	41.832
54252	2007	11	19.452
54252	2007	12	6.5432
54252	2008	1	6.2184
54252	2008	2	17.91
54252	2008	3	46.865
54252	2008	4	93.839
54252	2008	5	102.56
54252	2008	6	110.92
54252	2008	7	114.32
54252	2008	8	109.68
54252	2008	9	78.554
54252	2008	10	44.729
54252	2008	11	18.642
54252	2008	12	12.885
54252	2009	1	9.3482
54252	2009	2	15.611
54252	2009	3	42.481
54252	2009	4	85.757
54252	2009	5	137.53
54252	2009	6	117.76
54252	2009	7	123.82
54252	2009	8	120.08
54252	2009	9	76.356
54252	2009	10	42.349
54252	2009	11	20.454
54252	2009	12	7.1413
54252	2010	1	10.457
54252	2010	2	13.875
54252	2010	3	33.82
54252	2010	4	62.854
54252	2010	5	105.9
54252	2010	6	141.75
54252	2010	7	104.93
54252	2010	8	94.129
54252	2010	9	68.624
54252	2010	10	38.364
54252	2010	11	17.406
54252	2010	12	8.6873
54252	2011	1	6.3688
54252	2011	2	16.184
54252	2011	3	45.258
54252	2011	4	84.66
54252	2011	5	120.97
54252	2011	6	121.91
54252	2011	7	128.21
54252	2011	8	111.46
54252	2011	9	76.128
54252	2011	10	45.325
54252	2011	11	19.624
54252	2011	12	8.7915
54252	2012	1	7.6883
54252	2012	2	17.04
54252	2012	3	42.973
54252	2012	4	96.994
54252	2012	5	138.82
54252	2012	6	111.49
54252	2012	7	119.65
54252	2012	8	102.36
54252	2012	9	69.771
54252	2012	10	41.129
54252	2012	11	13.814
54252	2012	12	6.1273
54252	2013	1	7.1481
54252	2013	2	13.338
54252	2013	3	37.168
54252	2013	4	63.986
54252	2013	5	133.62
54252	2013	6	130.68
54252	2013	7	113.78
54252	2013	8	100.79
54252	2013	9	72.477
54252	2013	10	36.575
54252	2013	11	21.108
54252	2013	12	7.8088
54252	2014	1	12.667
54252	2014	2	18.869
54252	2014	3	51.026
54252	2014	4	100.54
54252	2014	5	108.42
54252	2014	6	127.02
54252	2014	7	126.68
54252	2014	8	115.62
54252	2014	9	76.56
54252	2014	10	49.997
54252	2014	11	25.464
54252	2014	12	8.683

## Sheet: Monthly precipitation 
stationID	YEAR	MONTH	DATA
54252	1970	1	4.6
54252	1970	2	3.1
54252	1970	3	5.6
54252	1970	4	31.2
54252	1970	5	78.2
54252	1970	6	32.5
54252	1970	7	289.4
54252	1970	8	46.2
54252	1970	9	114.7
54252	1970	10	67.8
54252	1970	11	18.1
54252	1970	12	11.7
54252	1971	1	4.2
54252	1971	2	15.1
54252	1971	3	6.9
54252	1971	4	12.3
54252	1971	5	83
54252	1971	6	128.8
54252	1971	7	162
54252	1971	8	95.7
54252	1971	9	116.2
54252	1971	10	33.2
54252	1971	11	5.4
54252	1971	12	5
54252	1972	1	8.6
54252	1972	2	3.6
54252	1972	3	12
54252	1972	4	15.6
54252	1972	5	61.6
54252	1972	6	97.4
54252	1972	7	36.8
54252	1972	8	210.6
54252	1972	9	44
54252	1972	10	158.9
54252	1972	11	15.8
54252	1972	12	2.2
54252	1973	1	2.1
54252	1973	2	10.5
54252	1973	3	22.1
54252	1973	4	37.1
54252	1973	5	84.8
54252	1973	6	138
54252	1973	7	213.5
54252	1973	8	237.7
54252	1973	9	34.6
54252	1973	10	13.6
54252	1973	11	7.5
54252	1973	12	1.7
54252	1974	1	0.5
54252	1974	2	5
54252	1974	3	7.2
54252	1974	4	55.8
54252	1974	5	57.2
54252	1974	6	92.4
54252	1974	7	115.1
54252	1974	8	159.5
54252	1974	9	90.4
54252	1974	10	102.4
54252	1974	11	5.5
54252	1974	12	0.6
54252	1975	1	4.1
54252	1975	2	8.2
54252	1975	3	5.9
54252	1975	4	38.7
54252	1975	5	36.4
54252	1975	6	108.7
54252	1975	7	311.2
54252	1975	8	98.7
54252	1975	9	38.8
54252	1975	10	39.6
54252	1975	11	7.5
54252	1975	12	4.2
54252	1976	1	4.7
54252	1976	2	4.5
54252	1976	3	14.8
54252	1976	4	48.2
54252	1976	5	80.5
54252	1976	6	113.5
54252	1976	7	205
54252	1976	8	137.7
54252	1976	9	84.3
54252	1976	10	66.3
54252	1976	11	52.4
54252	1976	12	1.2
54252	1977	1	5
54252	1977	2	1.2
54252	1977	3	18.8
54252	1977	4	47.6
54252	1977	5	29.4
54252	1977	6	118.7
54252	1977	7	148.2
54252	1977	8	63.1
54252	1977	9	43.4
54252	1977	10	87.8
54252	1977	11	18.4
54252	1977	12	19.4
54252	1978	1	3.4
54252	1978	2	3.2
54252	1978	3	9.4
54252	1978	4	48.2
54252	1978	5	46
54252	1978	6	85.7
54252	1978	7	112
54252	1978	8	222.9
54252	1978	9	28.4
54252	1978	10	27.2
54252	1978	11	4
54252	1978	12	16
54252	1979	1	1.8
54252	1979	2	18.9
54252	1979	3	5.4
54252	1979	4	73.1
54252	1979	5	37.9
54252	1979	6	134.6
54252	1979	7	184.4
54252	1979	8	81.4
54252	1979	9	62
54252	1979	10	18.3
54252	1979	11	16.6
54252	1979	12	27.4
54252	1980	1	4
54252	1980	2	5.3
54252	1980	3	3.3
54252	1980	4	49.3
54252	1980	5	95.9
54252	1980	6	122.9
54252	1980	7	217.5
54252	1980	8	169
54252	1980	9	74.1
54252	1980	10	71.8
54252	1980	11	8.5
54252	1980	12	23.7
54252	1981	1	1.6
54252	1981	2	5.2
54252	1981	3	53.9
54252	1981	4	14.3
54252	1981	5	86.7
54252	1981	6	45.5
54252	1981	7	147.5
54252	1981	8	121.2
54252	1981	9	51.4
54252	1981	10	40.7
54252	1981	11	5.8
54252	1981	12	0.7
54252	1982	1	6.8
54252	1982	2	3.4
54252	1982	3	22.5
54252	1982	4	35.2
54252	1982	5	47.3
54252	1982	6	23
54252	1982	7	99.7
54252	1982	8	148.1
54252	1982	9	20.3
54252	1982	10	34.9
54252	1982	11	29.9
54252	1982	12	7.6
54252	1983	1	0.2
54252	1983	2	8.4
54252	1983	3	5.8
54252	1983	4	54.9
54252	1983	5	56.2
54252	1983	6	146.7
54252	1983	7	172.9
54252	1983	8	244
54252	1983	9	42.9
54252	1983	10	8
54252	1983	11	12
54252	1983	12	0.2
54252	1984	1	1.3
54252	1984	2	5
54252	1984	3	17.1
54252	1984	4	39
54252	1984	5	73.5
54252	1984	6	185.6
54252	1984	7	145.4
54252	1984	8	217.7
54252	1984	9	51.3
54252	1984	10	83.6
54252	1984	11	7.5
54252	1984	12	2
54252	1985	1	8.7
54252	1985	2	6.7
54252	1985	3	19.2
54252	1985	4	26.7
54252	1985	5	18.3
54252	1985	6	107.3
54252	1985	7	142.9
54252	1985	8	328.2
54252	1985	9	25.7
54252	1985	10	14.4
54252	1985	11	17.7
54252	1985	12	1.4
54252	1986	1	7.4
54252	1986	2	0.5
54252	1986	3	25.9
54252	1986	4	80.6
54252	1986	5	44.9
54252	1986	6	156.4
54252	1986	7	203.2
54252	1986	8	124.8
54252	1986	9	97.8
54252	1986	10	29.7
54252	1986	11	10.2
54252	1986	12	10.7
54252	1987	1	6.6
54252	1987	2	7.1
54252	1987	3	22.8
54252	1987	4	30.2
54252	1987	5	39.1
54252	1987	6	93.1
54252	1987	7	133.1
54252	1987	8	251.9
54252	1987	9	119.9
54252	1987	10	52.2
54252	1987	11	31.5
54252	1987	12	1.7
54252	1988	1	7.4
54252	1988	2	7
54252	1988	3	10
54252	1988	4	50
54252	1988	5	33.9
54252	1988	6	67.2
54252	1988	7	158.2
54252	1988	8	161.6
54252	1988	9	120.8
54252	1988	10	20.5
54252	1988	11	7.6
54252	1988	12	2.4
54252	1989	1	7.3
54252	1989	2	4.1
54252	1989	3	4.1
54252	1989	4	20.2
54252	1989	5	96.7
54252	1989	6	82.5
54252	1989	7	161.5
54252	1989	8	22.7
54252	1989	9	88.4
54252	1989	10	19.1
54252	1989	11	10.7
54252	1989	12	1.5
54252	1990	1	6.9
54252	1990	2	17
54252	1990	3	18.5
54252	1990	4	42.9
54252	1990	5	54.1
54252	1990	6	161
54252	1990	7	195.5
54252	1990	8	102.6
54252	1990	9	39.7
54252	1990	10	6.7
54252	1990	11	3.6
54252	1990	12	16.8
54252	1991	1	1
54252	1991	2	3.2
54252	1991	3	19.3
54252	1991	4	68.1
54252	1991	5	38
54252	1991	6	128.9
54252	1991	7	293.5
54252	1991	8	43.2
54252	1991	9	59
54252	1991	10	39.8
54252	1991	11	23.7
54252	1991	12	5.7
54252	1992	1	4
54252	1992	2	3.5
54252	1992	3	7.7
54252	1992	4	24.1
54252	1992	5	62.1
54252	1992	6	30.8
54252	1992	7	231.1
54252	1992	8	115.4
54252	1992	9	70.8
54252	1992	10	9
54252	1992	11	31.2
54252	1992	12	12.2
54252	1993	1	0.5
54252	1993	2	1.6
54252	1993	3	7.9
54252	1993	4	29.7
54252	1993	5	33.7
54252	1993	6	97.4
54252	1993	7	117.8
54252	1993	8	136.6
54252	1993	9	58.4
54252	1993	10	16.8
54252	1993	11	23.4
54252	1993	12	10.6
54252	1994	1	2.7
54252	1994	2	0.1
54252	1994	3	11.7
54252	1994	4	5.6
54252	1994	5	45.4
54252	1994	6	96
54252	1994	7	311.5
54252	1994	8	371.1
54252	1994	9	151.7
54252	1994	10	47
54252	1994	11	17.1
54252	1994	12	6.6
54252	1995	1	0.5
54252	1995	2	0
54252	1995	3	18.6
54252	1995	4	56
54252	1995	5	87
54252	1995	6	83.8
54252	1995	7	274.1
54252	1995	8	123.5
54252	1995	9	21.2
54252	1995	10	38.8
54252	1995	11	3.1
54252	1995	12	3.8
54252	1996	1	2.2
54252	1996	2	0.8
54252	1996	3	10.9
54252	1996	4	12.4
54252	1996	5	35.8
54252	1996	6	108.9
54252	1996	7	183.5
54252	1996	8	166.3
54252	1996	9	40
54252	1996	10	46.4
54252	1996	11	29.7
54252	1996	12	2.5
54252	1997	1	22.3
54252	1997	2	7.1
54252	1997	3	3.6
54252	1997	4	9
54252	1997	5	64.8
54252	1997	6	40.3
54252	1997	7	68.9
54252	1997	8	240.7
54252	1997	9	46.9
54252	1997	10	25.1
54252	1997	11	7.2
54252	1997	12	3.8
54252	1998	1	3.9
54252	1998	2	0.7
54252	1998	3	14.5
54252	1998	4	22.1
54252	1998	5	75.7
54252	1998	6	86.6
54252	1998	7	160.5
54252	1998	8	314.2
54252	1998	9	47.2
54252	1998	10	24.4
54252	1998	11	23.2
54252	1998	12	10.4
54252	1999	1	0
54252	1999	2	2
54252	1999	3	44.3
54252	1999	4	45.6
54252	1999	5	46.7
54252	1999	6	129.6
54252	1999	7	75.2
54252	1999	8	194.1
54252	1999	9	18
54252	1999	10	10.1
54252	1999	11	35.2
54252	1999	12	5.8
54252	2000	1	23.4
54252	2000	2	2.6
54252	2000	3	10
54252	2000	4	65.6
54252	2000	5	54.6
54252	2000	6	50.6
54252	2000	7	89.8
54252	2000	8	97.1
54252	2000	9	25
54252	2000	10	45.2
54252	2000	11	24
54252	2000	12	28.1
54252	2001	1	11.2
54252	2001	2	0.6
54252	2001	3	8.8
54252	2001	4	1.9
54252	2001	5	22.6
54252	2001	6	94.4
54252	2001	7	80
54252	2001	8	153.5
54252	2001	9	90.2
54252	2001	10	28.9
54252	2001	11	3.6
54252	2001	12	2.9
54252	2002	1	6.7
54252	2002	2	1.2
54252	2002	3	13.9
54252	2002	4	46.9
54252	2002	5	16.9
54252	2002	6	112.8
54252	2002	7	153.7
54252	2002	8	133.1
54252	2002	9	1.2
54252	2002	10	57.9
54252	2002	11	4.4
54252	2002	12	3.8
54252	2003	1	4.7
54252	2003	2	0.1
54252	2003	3	18.6
54252	2003	4	20.3
54252	2003	5	32.3
54252	2003	6	160.9
54252	2003	7	218.1
54252	2003	8	120
54252	2003	9	26.8
54252	2003	10	86
54252	2003	11	26.9
54252	2003	12	3
54252	2004	1	1.5
54252	2004	2	18.4
54252	2004	3	5.2
54252	2004	4	10
54252	2004	5	24.4
54252	2004	6	101.1
54252	2004	7	370.8
54252	2004	8	108.5
54252	2004	9	78
54252	2004	10	9.7
54252	2004	11	40.1
54252	2004	12	23.5
54252	2005	1	5
54252	2005	2	5.9
54252	2005	3	0.4
54252	2005	4	88.5
54252	2005	5	73.1
54252	2005	6	152.5
54252	2005	7	233.9
54252	2005	8	199.6
54252	2005	9	60
54252	2005	10	53.9
54252	2005	11	7.7
54252	2005	12	3.1
54252	2006	1	7.6
54252	2006	2	14.8
54252	2006	3	3.8
54252	2006	4	40
54252	2006	5	47.4
54252	2006	6	108.7
54252	2006	7	98
54252	2006	8	113.4
54252	2006	9	34.1
54252	2006	10	50.4
54252	2006	11	29.2
54252	2006	12	0.4
54252	2007	1	6.1
54252	2007	2	9.9
54252	2007	3	35.4
54252	2007	4	7.7
54252	2007	5	71.3
54252	2007	6	37.2
54252	2007	7	207.4
54252	2007	8	200.3
54252	2007	9	58.2
54252	2007	10	22.1
54252	2007	11	4
54252	2007	12	5
54252	2008	1	0
54252	2008	2	0.4
54252	2008	3	24.1
54252	2008	4	44
54252	2008	5	118.4
54252	2008	6	227
54252	2008	7	231.3
54252	2008	8	176.1
54252	2008	9	39.6
54252	2008	10	22.7
54252	2008	11	14.3
54252	2008	12	6.6
54252	2009	1	10.6
54252	2009	2	16.5
54252	2009	3	5.3
54252	2009	4	83.8
54252	2009	5	70.9
54252	2009	6	95.6
54252	2009	7	103.2
54252	2009	8	80.6
54252	2009	9	34.8
54252	2009	10	39.6
54252	2009	11	9.9
54252	2009	12	17
54252	2010	1	5
54252	2010	2	31.6
54252	2010	3	34.8
54252	2010	4	67
54252	2010	5	115.4
54252	2010	6	55.5
54252	2010	7	386.3
54252	2010	8	299.3
54252	2010	9	47
54252	2010	10	40.1
54252	2010	11	56.3
54252	2010	12	17
54252	2011	1	0.8
54252	2011	2	15.5
54252	2011	3	3.6
54252	2011	4	12
54252	2011	5	65.9
54252	2011	6	116.6
54252	2011	7	140.1
54252	2011	8	152.9
54252	2011	9	9
54252	2011	10	28.9
54252	2011	11	28.1
54252	2011	12	3.5
54252	2012	1	1
54252	2012	2	8.2
54252	2012	3	22.1
54252	2012	4	68
54252	2012	5	13
54252	2012	6	183
54252	2012	7	222.8
54252	2012	8	166.9
54252	2012	9	62.8
54252	2012	10	44.3
54252	2012	11	48.7
54252	2012	12	17.9
54252	2013	1	6.1
54252	2013	2	28
54252	2013	3	33.6
54252	2013	4	34.7
54252	2013	5	34.6
54252	2013	6	151.4
54252	2013	7	217
54252	2013	8	306.8
54252	2013	9	34.2
54252	2013	10	63.5
54252	2013	11	23.4
54252	2013	12	6.8
54252	2014	1	4.9
54252	2014	2	3.5
54252	2014	3	18
54252	2014	4	2.8
54252	2014	5	87.1
54252	2014	6	225
54252	2014	7	116.3
54252	2014	8	126
54252	2014	9	54.2
54252	2014	10	30.7
54252	2014	11	7.5
54252	2014	12	10.5
