# Supplementary material for: Spatial and temporal characteristics of drought and its correlation with climate indices in Northeast China
Source: PLoS One. 2021 Nov 18;16(11):e0259774. doi: 10.1371/journal.pone.0259774 (PMC8601439; doi:10.1371/journal.pone.0259774)
Supplement: S1 File — (ZIP) [file pone.0259774.s001.zip › Raw data(Including precipitation and evapotranspiration data of each station)/54254.xlsx]

## Sheet: Monthly evapotranspiration 
stationID	YEAR	MONTH	DATA
54254	1970	1	10.043
54254	1970	2	23.98
54254	1970	3	49.743
54254	1970	4	116.51
54254	1970	5	157.28
54254	1970	6	153.65
54254	1970	7	119.13
54254	1970	8	118.4
54254	1970	9	89.22
54254	1970	10	74.17
54254	1970	11	33.357
54254	1970	12	16.635
54254	1971	1	16.099
54254	1971	2	18.007
54254	1971	3	49.423
54254	1971	4	135.23
54254	1971	5	148.47
54254	1971	6	134.5
54254	1971	7	116.11
54254	1971	8	112.64
54254	1971	9	70.43
54254	1971	10	58.174
54254	1971	11	27.365
54254	1971	12	18.155
54254	1972	1	13.34
54254	1972	2	18.249
54254	1972	3	53.507
54254	1972	4	117.04
54254	1972	5	153.59
54254	1972	6	161.16
54254	1972	7	154.28
54254	1972	8	115.45
54254	1972	9	75.038
54254	1972	10	50.244
54254	1972	11	23.78
54254	1972	12	18.494
54254	1973	1	18.039
54254	1973	2	25.242
54254	1973	3	49.657
54254	1973	4	109.98
54254	1973	5	142.11
54254	1973	6	120.36
54254	1973	7	127.38
54254	1973	8	110
54254	1973	9	82.697
54254	1973	10	57.262
54254	1973	11	32.623
54254	1973	12	22.132
54254	1974	1	16.134
54254	1974	2	26.989
54254	1974	3	53.478
54254	1974	4	95.731
54254	1974	5	170.29
54254	1974	6	141.35
54254	1974	7	133.3
54254	1974	8	114.22
54254	1974	9	84.935
54254	1974	10	48.226
54254	1974	11	31.575
54254	1974	12	18.275
54254	1975	1	14.545
54254	1975	2	19.176
54254	1975	3	58.573
54254	1975	4	111.81
54254	1975	5	150.05
54254	1975	6	144.29
54254	1975	7	124.74
54254	1975	8	113.02
54254	1975	9	86.437
54254	1975	10	54.057
54254	1975	11	26.984
54254	1975	12	17.114
54254	1976	1	19.936
54254	1976	2	33.442
54254	1976	3	55.223
54254	1976	4	82.612
54254	1976	5	150.25
54254	1976	6	123.13
54254	1976	7	112.27
54254	1976	8	102.15
54254	1976	9	84.449
54254	1976	10	53.528
54254	1976	11	18.355
54254	1976	12	13.321
54254	1977	1	8.9348
54254	1977	2	24.461
54254	1977	3	56.164
54254	1977	4	97.324
54254	1977	5	158.09
54254	1977	6	134.16
54254	1977	7	132.12
54254	1977	8	117.52
54254	1977	9	98.642
54254	1977	10	63.919
54254	1977	11	23.136
54254	1977	12	10.632
54254	1978	1	11.484
54254	1978	2	14.769
54254	1978	3	52.656
54254	1978	4	111.59
54254	1978	5	143.95
54254	1978	6	152.29
54254	1978	7	140.26
54254	1978	8	107.97
54254	1978	9	93.069
54254	1978	10	57.945
54254	1978	11	28.158
54254	1978	12	14.812
54254	1979	1	22.423
54254	1979	2	27.142
54254	1979	3	57.427
54254	1979	4	77.786
54254	1979	5	158.17
54254	1979	6	134
54254	1979	7	122.17
54254	1979	8	110.47
54254	1979	9	83.849
54254	1979	10	65.122
54254	1979	11	29.339
54254	1979	12	17.575
54254	1980	1	12.296
54254	1980	2	19.98
54254	1980	3	59.336
54254	1980	4	93.562
54254	1980	5	157.94
54254	1980	6	151.58
54254	1980	7	114.27
54254	1980	8	99.535
54254	1980	9	87.13
54254	1980	10	46.205
54254	1980	11	32.427
54254	1980	12	12.074
54254	1981	1	8.0407
54254	1981	2	18.793
54254	1981	3	47.864
54254	1981	4	106.57
54254	1981	5	133
54254	1981	6	161.77
54254	1981	7	110.67
54254	1981	8	109.56
54254	1981	9	88.858
54254	1981	10	66.954
54254	1981	11	23.038
54254	1981	12	17.746
54254	1982	1	12.95
54254	1982	2	24.092
54254	1982	3	59.836
54254	1982	4	119.62
54254	1982	5	132.27
54254	1982	6	167.61
54254	1982	7	151.1
54254	1982	8	111.63
54254	1982	9	97.605
54254	1982	10	69.034
54254	1982	11	23.576
54254	1982	12	14.532
54254	1983	1	16.058
54254	1983	2	17.909
54254	1983	3	58.398
54254	1983	4	120.13
54254	1983	5	143.34
54254	1983	6	145.69
54254	1983	7	112.5
54254	1983	8	114.68
54254	1983	9	86.521
54254	1983	10	57.836
54254	1983	11	32.646
54254	1983	12	15.73
54254	1984	1	13.775
54254	1984	2	22.959
54254	1984	3	44.772
54254	1984	4	95.537
54254	1984	5	155.37
54254	1984	6	141.74
54254	1984	7	130.29
54254	1984	8	105.69
54254	1984	9	82.992
54254	1984	10	49.306
54254	1984	11	34.799
54254	1984	12	14.796
54254	1985	1	11.14
54254	1985	2	16.109
54254	1985	3	52.215
54254	1985	4	97.748
54254	1985	5	145.17
54254	1985	6	139.35
54254	1985	7	100.61
54254	1985	8	101.07
54254	1985	9	79.37
54254	1985	10	66.615
54254	1985	11	23.212
54254	1985	12	12.727
54254	1986	1	10.782
54254	1986	2	17.996
54254	1986	3	48.616
54254	1986	4	94.085
54254	1986	5	134.36
54254	1986	6	127.49
54254	1986	7	104.66
54254	1986	8	103.49
54254	1986	9	69.623
54254	1986	10	48.547
54254	1986	11	27.306
54254	1986	12	14.359
54254	1987	1	10.787
54254	1987	2	18.619
54254	1987	3	43.764
54254	1987	4	96.99
54254	1987	5	156.31
54254	1987	6	139.08
54254	1987	7	128.58
54254	1987	8	100.69
54254	1987	9	80.16
54254	1987	10	60.46
54254	1987	11	26.503
54254	1987	12	22.345
54254	1988	1	18.993
54254	1988	2	20.016
54254	1988	3	56.746
54254	1988	4	92.749
54254	1988	5	137.36
54254	1988	6	145.87
54254	1988	7	119.23
54254	1988	8	96.791
54254	1988	9	68.169
54254	1988	10	53.39
54254	1988	11	32.984
54254	1988	12	13.596
54254	1989	1	13.175
54254	1989	2	24.927
54254	1989	3	60.431
54254	1989	4	115.2
54254	1989	5	156.23
54254	1989	6	134.01
54254	1989	7	116.65
54254	1989	8	122.25
54254	1989	9	76.409
54254	1989	10	62.35
54254	1989	11	24.96
54254	1989	12	16.412
54254	1990	1	11.03
54254	1990	2	18.517
54254	1990	3	55.511
54254	1990	4	98.525
54254	1990	5	113.03
54254	1990	6	130.93
54254	1990	7	119.92
54254	1990	8	113.1
54254	1990	9	78.104
54254	1990	10	66.869
54254	1990	11	30.012
54254	1990	12	14.144
54254	1991	1	8.2694
54254	1991	2	17.259
54254	1991	3	44.065
54254	1991	4	100.15
54254	1991	5	133.16
54254	1991	6	133.7
54254	1991	7	113.28
54254	1991	8	127.06
54254	1991	9	83.152
54254	1991	10	51.364
54254	1991	11	28.897
54254	1991	12	13.884
54254	1992	1	11.256
54254	1992	2	27.519
54254	1992	3	57.411
54254	1992	4	103.49
54254	1992	5	130.5
54254	1992	6	129.25
54254	1992	7	132.02
54254	1992	8	103.96
54254	1992	9	75.463
54254	1992	10	46.297
54254	1992	11	23.578
54254	1992	12	9.4685
54254	1993	1	9.8393
54254	1993	2	21.908
54254	1993	3	57.637
54254	1993	4	87.811
54254	1993	5	154.36
54254	1993	6	114.78
54254	1993	7	116.99
54254	1993	8	109.25
54254	1993	9	85.717
54254	1993	10	55.35
54254	1993	11	20.224
54254	1993	12	12.376
54254	1994	1	10.666
54254	1994	2	19.479
54254	1994	3	47.912
54254	1994	4	122.33
54254	1994	5	152.68
54254	1994	6	160.59
54254	1994	7	128.57
54254	1994	8	105.73
54254	1994	9	81.893
54254	1994	10	48.328
54254	1994	11	35.631
54254	1994	12	13.77
54254	1995	1	18.779
54254	1995	2	23.969
54254	1995	3	56.234
54254	1995	4	108.44
54254	1995	5	127.76
54254	1995	6	135.37
54254	1995	7	115.4
54254	1995	8	100.83
54254	1995	9	87.891
54254	1995	10	51.027
54254	1995	11	32.138
54254	1995	12	10.893
54254	1996	1	14.05
54254	1996	2	28.35
54254	1996	3	53.106
54254	1996	4	110.46
54254	1996	5	140.25
54254	1996	6	157.17
54254	1996	7	111.8
54254	1996	8	101.1
54254	1996	9	84.649
54254	1996	10	55.97
54254	1996	11	23.311
54254	1996	12	13.599
54254	1997	1	9.352
54254	1997	2	19.662
54254	1997	3	60.703
54254	1997	4	113.61
54254	1997	5	137.8
54254	1997	6	171.97
54254	1997	7	158.57
54254	1997	8	122.39
54254	1997	9	86.362
54254	1997	10	57.804
54254	1997	11	28.456
54254	1997	12	18.339
54254	1998	1	12.176
54254	1998	2	28.104
54254	1998	3	68.446
54254	1998	4	120.29
54254	1998	5	138.47
54254	1998	6	134.51
54254	1998	7	107.26
54254	1998	8	101.54
54254	1998	9	81.59
54254	1998	10	57.268
54254	1998	11	22.209
54254	1998	12	13.14
54254	1999	1	16.393
54254	1999	2	26.383
54254	1999	3	41.543
54254	1999	4	89.486
54254	1999	5	144.99
54254	1999	6	146.96
54254	1999	7	134.74
54254	1999	8	107.72
54254	1999	9	88.607
54254	1999	10	56.534
54254	1999	11	21.748
54254	1999	12	9.3894
54254	2000	1	6.2225
54254	2000	2	12.83
54254	2000	3	53.491
54254	2000	4	90.061
54254	2000	5	134.76
54254	2000	6	160.88
54254	2000	7	154.65
54254	2000	8	110.83
54254	2000	9	89.264
54254	2000	10	51.448
54254	2000	11	25.62
54254	2000	12	10.059
54254	2001	1	7.0714
54254	2001	2	17.325
54254	2001	3	56.904
54254	2001	4	124.78
54254	2001	5	164.45
54254	2001	6	155.75
54254	2001	7	141.27
54254	2001	8	107.68
54254	2001	9	86.547
54254	2001	10	55.939
54254	2001	11	26.492
54254	2001	12	11.368
54254	2002	1	13.954
54254	2002	2	31.461
54254	2002	3	72.318
54254	2002	4	109.95
54254	2002	5	163.71
54254	2002	6	138.94
54254	2002	7	141.59
54254	2002	8	109.27
54254	2002	9	94.005
54254	2002	10	48.136
54254	2002	11	19.611
54254	2002	12	11.465
54254	2003	1	9.2236
54254	2003	2	23.343
54254	2003	3	44.841
54254	2003	4	113.91
54254	2003	5	148.11
54254	2003	6	126.78
54254	2003	7	115.84
54254	2003	8	119.61
54254	2003	9	80.554
54254	2003	10	49.263
54254	2003	11	26.034
54254	2003	12	11.962
54254	2004	1	14.217
54254	2004	2	28.92
54254	2004	3	65.617
54254	2004	4	118.27
54254	2004	5	151.92
54254	2004	6	156.49
54254	2004	7	109.59
54254	2004	8	110.86
54254	2004	9	85.409
54254	2004	10	62.905
54254	2004	11	20.37
54254	2004	12	10.326
54254	2005	1	10.353
54254	2005	2	14.151
54254	2005	3	56.863
54254	2005	4	99.992
54254	2005	5	130.82
54254	2005	6	120.86
54254	2005	7	115.34
54254	2005	8	106.53
54254	2005	9	87.452
54254	2005	10	63.403
54254	2005	11	28.765
54254	2005	12	9.7204
54254	2006	1	11.189
54254	2006	2	25.427
54254	2006	3	56.791
54254	2006	4	87.625
54254	2006	5	141.11
54254	2006	6	125.39
54254	2006	7	129.21
54254	2006	8	110.57
54254	2006	9	82.632
54254	2006	10	54.862
54254	2006	11	27.063
54254	2006	12	13.718
54254	2007	1	10.45
54254	2007	2	29.117
54254	2007	3	45.944
54254	2007	4	97.289
54254	2007	5	135.7
54254	2007	6	171.58
54254	2007	7	112.01
54254	2007	8	109.75
54254	2007	9	82.794
54254	2007	10	49.707
54254	2007	11	25.315
54254	2007	12	9.1291
54254	2008	1	9.1933
54254	2008	2	24.785
54254	2008	3	56.228
54254	2008	4	112.12
54254	2008	5	112.06
54254	2008	6	118.05
54254	2008	7	119.45
54254	2008	8	117.62
54254	2008	9	85.044
54254	2008	10	55.51
54254	2008	11	27.002
54254	2008	12	21.829
54254	2009	1	12.154
54254	2009	2	19.785
54254	2009	3	48.003
54254	2009	4	99.13
54254	2009	5	156.97
54254	2009	6	130.69
54254	2009	7	126.13
54254	2009	8	127.56
54254	2009	9	85.653
54254	2009	10	55.936
54254	2009	11	27.644
54254	2009	12	8.5504
54254	2010	1	13.158
54254	2010	2	17.41
54254	2010	3	41.813
54254	2010	4	75.561
54254	2010	5	121.52
54254	2010	6	152.8
54254	2010	7	113.15
54254	2010	8	103.85
54254	2010	9	78.065
54254	2010	10	47.862
54254	2010	11	23.953
54254	2010	12	11.238
54254	2011	1	7.7468
54254	2011	2	19.876
54254	2011	3	56.751
54254	2011	4	97.536
54254	2011	5	140.65
54254	2011	6	129.08
54254	2011	7	130.41
54254	2011	8	113.15
54254	2011	9	89.357
54254	2011	10	60.921
54254	2011	11	22.925
54254	2011	12	10.605
54254	2012	1	8.7123
54254	2012	2	22.091
54254	2012	3	45.531
54254	2012	4	102.96
54254	2012	5	149.95
54254	2012	6	121.46
54254	2012	7	127.41
54254	2012	8	110.24
54254	2012	9	79.085
54254	2012	10	48.619
54254	2012	11	16.512
54254	2012	12	7.6357
54254	2013	1	8.6541
54254	2013	2	18.375
54254	2013	3	46.318
54254	2013	4	73.694
54254	2013	5	158.28
54254	2013	6	146.34
54254	2013	7	128.22
54254	2013	8	111.93
54254	2013	9	86.927
54254	2013	10	45.639
54254	2013	11	26.284
54254	2013	12	11.279
54254	2014	1	18.241
54254	2014	2	25.658
54254	2014	3	63.171
54254	2014	4	120.94
54254	2014	5	131.71
54254	2014	6	132.08
54254	2014	7	139.57
54254	2014	8	127.26
54254	2014	9	92.701
54254	2014	10	64.994
54254	2014	11	35.556
54254	2014	12	11.08

## Sheet: Monthly precipitation 
stationID	YEAR	MONTH	DATA
54254	1970	1	5.5
54254	1970	2	3.7
54254	1970	3	5.8
54254	1970	4	28.6
54254	1970	5	79.3
54254	1970	6	41
54254	1970	7	232.8
54254	1970	8	53.9
54254	1970	9	121.9
54254	1970	10	75.3
54254	1970	11	10.7
54254	1970	12	10.5
54254	1971	1	2.9
54254	1971	2	9.9
54254	1971	3	6.3
54254	1971	4	10
54254	1971	5	78.7
54254	1971	6	108.9
54254	1971	7	168.6
54254	1971	8	52.6
54254	1971	9	115.9
54254	1971	10	55.9
54254	1971	11	7
54254	1971	12	4.5
54254	1972	1	8.8
54254	1972	2	3.5
54254	1972	3	7.9
54254	1972	4	16.3
54254	1972	5	48.9
54254	1972	6	97.2
54254	1972	7	32.6
54254	1972	8	165.6
54254	1972	9	52.4
54254	1972	10	136.5
54254	1972	11	10.6
54254	1972	12	0.3
54254	1973	1	1
54254	1973	2	10.2
54254	1973	3	22.1
54254	1973	4	39.6
54254	1973	5	105.6
54254	1973	6	105.7
54254	1973	7	143.9
54254	1973	8	188
54254	1973	9	46.8
54254	1973	10	16.4
54254	1973	11	12.4
54254	1973	12	0.3
54254	1974	1	0.1
54254	1974	2	4.6
54254	1974	3	5.8
54254	1974	4	45.9
54254	1974	5	66.7
54254	1974	6	82.2
54254	1974	7	113
54254	1974	8	186.8
54254	1974	9	116.4
54254	1974	10	104.7
54254	1974	11	3.8
54254	1974	12	0
54254	1975	1	3.4
54254	1975	2	5.2
54254	1975	3	8.5
54254	1975	4	31.3
54254	1975	5	24.2
54254	1975	6	124.6
54254	1975	7	296.9
54254	1975	8	185.2
54254	1975	9	45.3
54254	1975	10	40
54254	1975	11	10.3
54254	1975	12	2.3
54254	1976	1	3.1
54254	1976	2	3.6
54254	1976	3	12.6
54254	1976	4	54.6
54254	1976	5	90.4
54254	1976	6	62.1
54254	1976	7	224
54254	1976	8	103.8
54254	1976	9	55.9
54254	1976	10	60.9
54254	1976	11	50.9
54254	1976	12	2.2
54254	1977	1	4.2
54254	1977	2	0
54254	1977	3	21.4
54254	1977	4	54.5
54254	1977	5	45.2
54254	1977	6	97.3
54254	1977	7	128.8
54254	1977	8	71
54254	1977	9	26.6
54254	1977	10	100.3
54254	1977	11	12.1
54254	1977	12	18.5
54254	1978	1	2.7
54254	1978	2	2.4
54254	1978	3	7.5
54254	1978	4	60.2
54254	1978	5	50.1
54254	1978	6	98.1
54254	1978	7	157.7
54254	1978	8	205.6
54254	1978	9	39.1
54254	1978	10	39.9
54254	1978	11	2.5
54254	1978	12	15.4
54254	1979	1	1.1
54254	1979	2	9
54254	1979	3	5
54254	1979	4	58.4
54254	1979	5	34.3
54254	1979	6	70.7
54254	1979	7	174.5
54254	1979	8	94.9
54254	1979	9	79
54254	1979	10	12.1
54254	1979	11	22.7
54254	1979	12	25.1
54254	1980	1	1.7
54254	1980	2	9.1
54254	1980	3	2.2
54254	1980	4	30.2
54254	1980	5	59.3
54254	1980	6	117.4
54254	1980	7	125.6
54254	1980	8	49.9
54254	1980	9	60.6
54254	1980	10	57.7
54254	1980	11	5.9
54254	1980	12	17.6
54254	1981	1	1.6
54254	1981	2	6.6
54254	1981	3	71
54254	1981	4	19.5
54254	1981	5	56.6
54254	1981	6	34.7
54254	1981	7	201.7
54254	1981	8	95.4
54254	1981	9	55.3
54254	1981	10	25.8
54254	1981	11	9.3
54254	1981	12	0.3
54254	1982	1	6.7
54254	1982	2	3.7
54254	1982	3	14.5
54254	1982	4	18
54254	1982	5	55.8
54254	1982	6	28.5
54254	1982	7	88.1
54254	1982	8	261.8
54254	1982	9	22.2
54254	1982	10	33.8
54254	1982	11	27.6
54254	1982	12	4.9
54254	1983	1	0.4
54254	1983	2	7.3
54254	1983	3	9.2
54254	1983	4	67.4
54254	1983	5	61.2
54254	1983	6	108.9
54254	1983	7	183
54254	1983	8	175
54254	1983	9	55.3
54254	1983	10	8.3
54254	1983	11	12.2
54254	1983	12	0.3
54254	1984	1	0.8
54254	1984	2	5.2
54254	1984	3	9.3
54254	1984	4	30.9
54254	1984	5	28.3
54254	1984	6	162
54254	1984	7	126.8
54254	1984	8	214.4
54254	1984	9	72.1
54254	1984	10	63.4
54254	1984	11	0.6
54254	1984	12	1.9
54254	1985	1	9.7
54254	1985	2	9.6
54254	1985	3	25.8
54254	1985	4	33.4
54254	1985	5	30.9
54254	1985	6	196.9
54254	1985	7	148.8
54254	1985	8	237.3
54254	1985	9	33.1
54254	1985	10	12.6
54254	1985	11	20.5
54254	1985	12	0.9
54254	1986	1	11.5
54254	1986	2	1.3
54254	1986	3	27.1
54254	1986	4	88.4
54254	1986	5	30
54254	1986	6	112.8
54254	1986	7	316.6
54254	1986	8	151.9
54254	1986	9	116.7
54254	1986	10	20.7
54254	1986	11	13
54254	1986	12	9.1
54254	1987	1	10.6
54254	1987	2	2.6
54254	1987	3	33.2
54254	1987	4	22.4
54254	1987	5	25.8
54254	1987	6	74
54254	1987	7	100.4
54254	1987	8	189.1
54254	1987	9	107.7
54254	1987	10	44.7
54254	1987	11	27.2
54254	1987	12	0.2
54254	1988	1	1.6
54254	1988	2	4
54254	1988	3	6.9
54254	1988	4	52.5
54254	1988	5	55.2
54254	1988	6	61.9
54254	1988	7	271.7
54254	1988	8	158.5
54254	1988	9	100.9
54254	1988	10	22.7
54254	1988	11	6.7
54254	1988	12	1.5
54254	1989	1	4.4
54254	1989	2	4.5
54254	1989	3	7.1
54254	1989	4	23.6
54254	1989	5	63
54254	1989	6	92.5
54254	1989	7	148.9
54254	1989	8	36.5
54254	1989	9	68
54254	1989	10	18.8
54254	1989	11	7.4
54254	1989	12	0.6
54254	1990	1	7.2
54254	1990	2	22.3
54254	1990	3	26.9
54254	1990	4	34.3
54254	1990	5	73.2
54254	1990	6	94.1
54254	1990	7	96.3
54254	1990	8	88.3
54254	1990	9	68.8
54254	1990	10	9.2
54254	1990	11	3.4
54254	1990	12	9.8
54254	1991	1	1.5
54254	1991	2	2.4
54254	1991	3	9
54254	1991	4	57.1
54254	1991	5	21.9
54254	1991	6	181.7
54254	1991	7	416.3
54254	1991	8	12.6
54254	1991	9	41.2
54254	1991	10	52.3
54254	1991	11	20.2
54254	1991	12	4.6
54254	1992	1	1.2
54254	1992	2	1.7
54254	1992	3	6.4
54254	1992	4	38.3
54254	1992	5	43.3
54254	1992	6	85.4
54254	1992	7	211.1
54254	1992	8	106.8
54254	1992	9	101
54254	1992	10	13.5
54254	1992	11	29.7
54254	1992	12	10.1
54254	1993	1	0.2
54254	1993	2	1.1
54254	1993	3	6.6
54254	1993	4	22.6
54254	1993	5	20.4
54254	1993	6	103.4
54254	1993	7	205.9
54254	1993	8	130.5
54254	1993	9	51.5
54254	1993	10	15.4
54254	1993	11	21.7
54254	1993	12	16.8
54254	1994	1	3.4
54254	1994	2	0.1
54254	1994	3	9.7
54254	1994	4	0.5
54254	1994	5	38.9
54254	1994	6	55.3
54254	1994	7	279.5
54254	1994	8	510.7
54254	1994	9	120.8
54254	1994	10	39.1
54254	1994	11	10.2
54254	1994	12	8.2
54254	1995	1	0.3
54254	1995	2	0
54254	1995	3	10.7
54254	1995	4	52.3
54254	1995	5	86.9
54254	1995	6	103
54254	1995	7	257.4
54254	1995	8	139
54254	1995	9	26
54254	1995	10	34.8
54254	1995	11	0.4
54254	1995	12	1.1
54254	1996	1	2.3
54254	1996	2	0.9
54254	1996	3	18.5
54254	1996	4	11.9
54254	1996	5	33.9
54254	1996	6	46.9
54254	1996	7	189.2
54254	1996	8	122.7
54254	1996	9	52.5
54254	1996	10	36
54254	1996	11	30.2
54254	1996	12	0.2
54254	1997	1	17.8
54254	1997	2	3.3
54254	1997	3	3.3
54254	1997	4	11
54254	1997	5	44.5
54254	1997	6	28.4
54254	1997	7	59.8
54254	1997	8	270.6
54254	1997	9	48.4
54254	1997	10	26.3
54254	1997	11	8.6
54254	1997	12	6.1
54254	1998	1	3.8
54254	1998	2	2
54254	1998	3	10.8
54254	1998	4	31.7
54254	1998	5	82.4
54254	1998	6	84.4
54254	1998	7	201.2
54254	1998	8	321
54254	1998	9	33.3
54254	1998	10	35.4
54254	1998	11	18
54254	1998	12	12.7
54254	1999	1	0.2
54254	1999	2	2.8
54254	1999	3	38.4
54254	1999	4	46
54254	1999	5	17.7
54254	1999	6	73.9
54254	1999	7	80.2
54254	1999	8	125
54254	1999	9	5.9
54254	1999	10	17.8
54254	1999	11	37.2
54254	1999	12	7.4
54254	2000	1	27.4
54254	2000	2	3.8
54254	2000	3	12.4
54254	2000	4	57.8
54254	2000	5	66.8
54254	2000	6	24
54254	2000	7	86.5
54254	2000	8	91.3
54254	2000	9	47.7
54254	2000	10	26.4
54254	2000	11	26.5
54254	2000	12	26.8
54254	2001	1	7.1
54254	2001	2	0.7
54254	2001	3	5.9
54254	2001	4	5.4
54254	2001	5	16.6
54254	2001	6	67.3
54254	2001	7	115.3
54254	2001	8	176.4
54254	2001	9	36.6
54254	2001	10	28.2
54254	2001	11	3.7
54254	2001	12	3.6
54254	2002	1	6.3
54254	2002	2	0.2
54254	2002	3	18.4
54254	2002	4	39.6
54254	2002	5	13.8
54254	2002	6	95.6
54254	2002	7	88.9
54254	2002	8	131
54254	2002	9	2.5
54254	2002	10	57.4
54254	2002	11	7.7
54254	2002	12	7.3
54254	2003	1	7.8
54254	2003	2	0.1
54254	2003	3	27.1
54254	2003	4	13.6
54254	2003	5	38.6
54254	2003	6	116.2
54254	2003	7	197.8
54254	2003	8	147.6
54254	2003	9	42.4
54254	2003	10	71
54254	2003	11	27.3
54254	2003	12	4.1
54254	2004	1	0.7
54254	2004	2	14.5
54254	2004	3	3.5
54254	2004	4	7.7
54254	2004	5	26.1
54254	2004	6	142.4
54254	2004	7	329.2
54254	2004	8	85.5
54254	2004	9	26.9
54254	2004	10	5.2
54254	2004	11	50.5
54254	2004	12	21.1
54254	2005	1	9.4
54254	2005	2	6.2
54254	2005	3	0
54254	2005	4	46.6
54254	2005	5	65.9
54254	2005	6	96.6
54254	2005	7	169.2
54254	2005	8	355.3
54254	2005	9	23.2
54254	2005	10	91.7
54254	2005	11	14
54254	2005	12	5.2
54254	2006	1	7
54254	2006	2	15.8
54254	2006	3	2.9
54254	2006	4	12.4
54254	2006	5	48.9
54254	2006	6	110.4
54254	2006	7	78.6
54254	2006	8	166.3
54254	2006	9	43.4
54254	2006	10	37.5
54254	2006	11	19.1
54254	2006	12	0.5
54254	2007	1	7.1
54254	2007	2	10.8
54254	2007	3	42.1
54254	2007	4	5.2
54254	2007	5	75.1
54254	2007	6	71.4
54254	2007	7	146.9
54254	2007	8	192.5
54254	2007	9	33.1
54254	2007	10	19.5
54254	2007	11	3.4
54254	2007	12	10.2
54254	2008	1	0
54254	2008	2	2.4
54254	2008	3	41.1
54254	2008	4	36.5
54254	2008	5	103.7
54254	2008	6	136.8
54254	2008	7	270.8
54254	2008	8	132.8
54254	2008	9	21.9
54254	2008	10	21.4
54254	2008	11	9.6
54254	2008	12	7.8
54254	2009	1	8.9
54254	2009	2	25.4
54254	2009	3	7.9
54254	2009	4	74.4
54254	2009	5	84.4
54254	2009	6	71.5
54254	2009	7	120.4
54254	2009	8	87.5
54254	2009	9	22.4
54254	2009	10	54.5
54254	2009	11	15.8
54254	2009	12	26.3
54254	2010	1	5.8
54254	2010	2	31.4
54254	2010	3	30.7
54254	2010	4	56.7
54254	2010	5	99.5
54254	2010	6	60.1
54254	2010	7	423.2
54254	2010	8	238.6
54254	2010	9	39
54254	2010	10	46.8
54254	2010	11	53.5
54254	2010	12	17.3
54254	2011	1	0.3
54254	2011	2	11.8
54254	2011	3	3.7
54254	2011	4	18
54254	2011	5	84.5
54254	2011	6	66.2
54254	2011	7	119.6
54254	2011	8	133.9
54254	2011	9	10.4
54254	2011	10	20.2
54254	2011	11	38.9
54254	2011	12	0.1
54254	2012	1	0.8
54254	2012	2	10.8
54254	2012	3	25.5
54254	2012	4	56.3
54254	2012	5	19.6
54254	2012	6	175.6
54254	2012	7	201
54254	2012	8	142.4
54254	2012	9	49.4
54254	2012	10	46.6
54254	2012	11	41.4
54254	2012	12	10.7
54254	2013	1	5.7
54254	2013	2	24.1
54254	2013	3	25.8
54254	2013	4	44.2
54254	2013	5	32.7
54254	2013	6	81
54254	2013	7	230.7
54254	2013	8	319
54254	2013	9	81.6
54254	2013	10	72.2
54254	2013	11	17.4
54254	2013	12	5.4
54254	2014	1	3.2
54254	2014	2	3.9
54254	2014	3	8.6
54254	2014	4	0.6
54254	2014	5	71.1
54254	2014	6	257.1
54254	2014	7	118.6
54254	2014	8	28.1
54254	2014	9	22.9
54254	2014	10	32.2
54254	2014	11	7.5
54254	2014	12	9
