# Supplementary material for: Spatial and temporal characteristics of drought and its correlation with climate indices in Northeast China
Source: PLoS One. 2021 Nov 18;16(11):e0259774. doi: 10.1371/journal.pone.0259774 (PMC8601439; doi:10.1371/journal.pone.0259774)
Supplement: S1 File — (ZIP) [file pone.0259774.s001.zip › Raw data(Including precipitation and evapotranspiration data of each station)/54259.xlsx]

## Sheet: Monthly evapotranspiration 
stationID	YEAR	MONTH	DATA
54259	1970	1	8.9263
54259	1970	2	18.029
54259	1970	3	37.404
54259	1970	4	90.484
54259	1970	5	119.97
54259	1970	6	119.22
54259	1970	7	108.62
54259	1970	8	105.02
54259	1970	9	75.041
54259	1970	10	48.819
54259	1970	11	22.656
54259	1970	12	8.4773
54259	1971	1	10.827
54259	1971	2	13.14
54259	1971	3	39.566
54259	1971	4	97.737
54259	1971	5	115.8
54259	1971	6	108.63
54259	1971	7	107.98
54259	1971	8	100.78
54259	1971	9	64.01
54259	1971	10	44.049
54259	1971	11	21.732
54259	1971	12	10.437
54259	1972	1	10.159
54259	1972	2	15.799
54259	1972	3	45.925
54259	1972	4	85.853
54259	1972	5	114.64
54259	1972	6	126.05
54259	1972	7	137.83
54259	1972	8	98.888
54259	1972	9	64.726
54259	1972	10	40.174
54259	1972	11	17.941
54259	1972	12	10.635
54259	1973	1	12.257
54259	1973	2	18.285
54259	1973	3	41.455
54259	1973	4	87.716
54259	1973	5	107.55
54259	1973	6	105.91
54259	1973	7	125.03
54259	1973	8	108.94
54259	1973	9	71.509
54259	1973	10	44.564
54259	1973	11	22.762
54259	1973	12	11.273
54259	1974	1	12.899
54259	1974	2	18.946
54259	1974	3	43.947
54259	1974	4	80.602
54259	1974	5	127.26
54259	1974	6	113.63
54259	1974	7	127.24
54259	1974	8	107.48
54259	1974	9	71.392
54259	1974	10	41.837
54259	1974	11	23.444
54259	1974	12	11.201
54259	1975	1	10.123
54259	1975	2	15.65
54259	1975	3	44.546
54259	1975	4	97.617
54259	1975	5	116.99
54259	1975	6	120.03
54259	1975	7	119.98
54259	1975	8	109.34
54259	1975	9	77.225
54259	1975	10	50.033
54259	1975	11	23.933
54259	1975	12	8.8858
54259	1976	1	10.853
54259	1976	2	26.571
54259	1976	3	43.053
54259	1976	4	74.531
54259	1976	5	117.99
54259	1976	6	112.86
54259	1976	7	109.76
54259	1976	8	101.43
54259	1976	9	73.376
54259	1976	10	43.176
54259	1976	11	16.341
54259	1976	12	10.15
54259	1977	1	6.9849
54259	1977	2	18.677
54259	1977	3	49.049
54259	1977	4	87.463
54259	1977	5	123.15
54259	1977	6	111.21
54259	1977	7	129.63
54259	1977	8	109.14
54259	1977	9	81.546
54259	1977	10	47.932
54259	1977	11	18.558
54259	1977	12	10.314
54259	1978	1	10.323
54259	1978	2	15.669
54259	1978	3	44.718
54259	1978	4	96.478
54259	1978	5	123.91
54259	1978	6	131.07
54259	1978	7	134.75
54259	1978	8	103.3
54259	1978	9	77.799
54259	1978	10	50.001
54259	1978	11	22.658
54259	1978	12	10.506
54259	1979	1	14.281
54259	1979	2	18.776
54259	1979	3	45.167
54259	1979	4	64.478
54259	1979	5	127.06
54259	1979	6	108.94
54259	1979	7	112.31
54259	1979	8	107.37
54259	1979	9	76.215
54259	1979	10	57.843
54259	1979	11	17.31
54259	1979	12	11.001
54259	1980	1	9.862
54259	1980	2	19.343
54259	1980	3	52.804
54259	1980	4	86.823
54259	1980	5	138.85
54259	1980	6	132.32
54259	1980	7	112.72
54259	1980	8	96.913
54259	1980	9	70.299
54259	1980	10	37.058
54259	1980	11	22.293
54259	1980	12	7.0328
54259	1981	1	6.6287
54259	1981	2	15.742
54259	1981	3	43.041
54259	1981	4	88.789
54259	1981	5	111.79
54259	1981	6	132.41
54259	1981	7	106.35
54259	1981	8	104.12
54259	1981	9	77.394
54259	1981	10	45.948
54259	1981	11	18.232
54259	1981	12	10.769
54259	1982	1	8.405
54259	1982	2	21.017
54259	1982	3	50.469
54259	1982	4	89.277
54259	1982	5	109.17
54259	1982	6	128.77
54259	1982	7	133.06
54259	1982	8	112.6
54259	1982	9	81.211
54259	1982	10	52.256
54259	1982	11	17.684
54259	1982	12	9.4051
54259	1983	1	9.6016
54259	1983	2	14.558
54259	1983	3	47.176
54259	1983	4	103.81
54259	1983	5	130.01
54259	1983	6	128.7
54259	1983	7	109.98
54259	1983	8	114.22
54259	1983	9	76.508
54259	1983	10	42.887
54259	1983	11	19.115
54259	1983	12	10.121
54259	1984	1	8.0429
54259	1984	2	18.391
54259	1984	3	35.145
54259	1984	4	76.658
54259	1984	5	120.08
54259	1984	6	114.9
54259	1984	7	118.91
54259	1984	8	105.68
54259	1984	9	74.78
54259	1984	10	45.268
54259	1984	11	23.662
54259	1984	12	10.446
54259	1985	1	8.0604
54259	1985	2	15.04
54259	1985	3	42.169
54259	1985	4	81.235
54259	1985	5	116.64
54259	1985	6	120.68
54259	1985	7	102.13
54259	1985	8	99.2
54259	1985	9	66.419
54259	1985	10	49.899
54259	1985	11	17.816
54259	1985	12	7.0491
54259	1986	1	8.507
54259	1986	2	15.45
54259	1986	3	42.366
54259	1986	4	80.237
54259	1986	5	114.84
54259	1986	6	116.08
54259	1986	7	103.74
54259	1986	8	97.626
54259	1986	9	66.655
54259	1986	10	45.503
54259	1986	11	21.319
54259	1986	12	11.817
54259	1987	1	9.9488
54259	1987	2	16.521
54259	1987	3	39.255
54259	1987	4	91.945
54259	1987	5	135.45
54259	1987	6	119
54259	1987	7	121.51
54259	1987	8	98.433
54259	1987	9	66.033
54259	1987	10	48.842
54259	1987	11	19.561
54259	1987	12	14.375
54259	1988	1	11.807
54259	1988	2	16.545
54259	1988	3	48.884
54259	1988	4	79.601
54259	1988	5	121.09
54259	1988	6	129.76
54259	1988	7	121.36
54259	1988	8	108.43
54259	1988	9	67.55
54259	1988	10	47.3
54259	1988	11	24.584
54259	1988	12	10.018
54259	1989	1	10.344
54259	1989	2	21.67
54259	1989	3	51.796
54259	1989	4	101.49
54259	1989	5	135.58
54259	1989	6	127.46
54259	1989	7	114.12
54259	1989	8	118.86
54259	1989	9	67.877
54259	1989	10	50.382
54259	1989	11	19.512
54259	1989	12	12.674
54259	1990	1	9.7428
54259	1990	2	18.306
54259	1990	3	50.142
54259	1990	4	78.531
54259	1990	5	100.29
54259	1990	6	117.92
54259	1990	7	117.26
54259	1990	8	111.06
54259	1990	9	73.403
54259	1990	10	50.692
54259	1990	11	22.226
54259	1990	12	11.242
54259	1991	1	8.6031
54259	1991	2	17.124
54259	1991	3	41.315
54259	1991	4	92.653
54259	1991	5	113.48
54259	1991	6	122.21
54259	1991	7	110.85
54259	1991	8	118.91
54259	1991	9	74.125
54259	1991	10	43.151
54259	1991	11	18.121
54259	1991	12	10.271
54259	1992	1	10.252
54259	1992	2	21.749
54259	1992	3	50.895
54259	1992	4	85.251
54259	1992	5	111.1
54259	1992	6	107.7
54259	1992	7	126.42
54259	1992	8	102.35
54259	1992	9	68.005
54259	1992	10	42.613
54259	1992	11	18.536
54259	1992	12	7.8076
54259	1993	1	8.3555
54259	1993	2	20.359
54259	1993	3	46.937
54259	1993	4	78.162
54259	1993	5	125.08
54259	1993	6	107.41
54259	1993	7	106.62
54259	1993	8	101.3
54259	1993	9	75.585
54259	1993	10	43.198
54259	1993	11	17.866
54259	1993	12	7.4353
54259	1994	1	8.4894
54259	1994	2	16.144
54259	1994	3	42.373
54259	1994	4	101.6
54259	1994	5	121.22
54259	1994	6	135.8
54259	1994	7	119.41
54259	1994	8	107.69
54259	1994	9	72.102
54259	1994	10	41.777
54259	1994	11	26.233
54259	1994	12	8.6825
54259	1995	1	12.786
54259	1995	2	18.57
54259	1995	3	51.134
54259	1995	4	90.599
54259	1995	5	106.91
54259	1995	6	114.43
54259	1995	7	103.11
54259	1995	8	95.737
54259	1995	9	73.815
54259	1995	10	41.813
54259	1995	11	22.415
54259	1995	12	8.8698
54259	1996	1	10.018
54259	1996	2	20.285
54259	1996	3	42.852
54259	1996	4	88.615
54259	1996	5	111.6
54259	1996	6	134.54
54259	1996	7	103.84
54259	1996	8	98.57
54259	1996	9	72.597
54259	1996	10	42.019
54259	1996	11	17.547
54259	1996	12	11.019
54259	1997	1	7.3502
54259	1997	2	16.226
54259	1997	3	51.536
54259	1997	4	90.972
54259	1997	5	114.03
54259	1997	6	139.75
54259	1997	7	150.61
54259	1997	8	115.64
54259	1997	9	75.277
54259	1997	10	46.486
54259	1997	11	19.85
54259	1997	12	8.8045
54259	1998	1	9.5522
54259	1998	2	23.622
54259	1998	3	56.957
54259	1998	4	103.03
54259	1998	5	118.23
54259	1998	6	122.44
54259	1998	7	113.2
54259	1998	8	94.082
54259	1998	9	73.453
54259	1998	10	46.798
54259	1998	11	18.499
54259	1998	12	8.3446
54259	1999	1	11.765
54259	1999	2	20.11
54259	1999	3	41.752
54259	1999	4	85.283
54259	1999	5	124.89
54259	1999	6	132.74
54259	1999	7	128.38
54259	1999	8	98.108
54259	1999	9	78.99
54259	1999	10	48.317
54259	1999	11	17.121
54259	1999	12	9.4599
54259	2000	1	6.439
54259	2000	2	13.842
54259	2000	3	46.892
54259	2000	4	74.939
54259	2000	5	115.7
54259	2000	6	143.04
54259	2000	7	138.3
54259	2000	8	107.03
54259	2000	9	80.205
54259	2000	10	40.925
54259	2000	11	17.545
54259	2000	12	6.772
54259	2001	1	6.609
54259	2001	2	15.277
54259	2001	3	44.014
54259	2001	4	99.829
54259	2001	5	137.34
54259	2001	6	131.42
54259	2001	7	128
54259	2001	8	106.04
54259	2001	9	82.099
54259	2001	10	45.458
54259	2001	11	19.263
54259	2001	12	8.7171
54259	2002	1	10.525
54259	2002	2	24.229
54259	2002	3	55.806
54259	2002	4	93.074
54259	2002	5	130.23
54259	2002	6	112.6
54259	2002	7	118.09
54259	2002	8	100.05
54259	2002	9	77.936
54259	2002	10	36.838
54259	2002	11	15.536
54259	2002	12	8.7176
54259	2003	1	8.0004
54259	2003	2	19.972
54259	2003	3	39.489
54259	2003	4	89.868
54259	2003	5	114.41
54259	2003	6	114.1
54259	2003	7	107.27
54259	2003	8	108.42
54259	2003	9	72.959
54259	2003	10	42.054
54259	2003	11	21.479
54259	2003	12	8.4743
54259	2004	1	10.478
54259	2004	2	21.588
54259	2004	3	50.371
54259	2004	4	95.127
54259	2004	5	113.89
54259	2004	6	138.04
54259	2004	7	102.17
54259	2004	8	108.54
54259	2004	9	75.251
54259	2004	10	47.984
54259	2004	11	17.169
54259	2004	12	7.9326
54259	2005	1	9.1473
54259	2005	2	14.32
54259	2005	3	47.276
54259	2005	4	91.305
54259	2005	5	102.04
54259	2005	6	103.42
54259	2005	7	106.99
54259	2005	8	93.499
54259	2005	9	76.902
54259	2005	10	45.94
54259	2005	11	21.834
54259	2005	12	5.5738
54259	2006	1	8.6494
54259	2006	2	18.626
54259	2006	3	43.669
54259	2006	4	74.532
54259	2006	5	117.23
54259	2006	6	103.21
54259	2006	7	113.12
54259	2006	8	102.01
54259	2006	9	74.064
54259	2006	10	46.898
54259	2006	11	19.646
54259	2006	12	9.7081
54259	2007	1	9.9777
54259	2007	2	24.092
54259	2007	3	39.169
54259	2007	4	74.868
54259	2007	5	117.13
54259	2007	6	149.2
54259	2007	7	111.45
54259	2007	8	99.987
54259	2007	9	73.631
54259	2007	10	41.499
54259	2007	11	17.373
54259	2007	12	8.2709
54259	2008	1	8.7529
54259	2008	2	19.574
54259	2008	3	48.026
54259	2008	4	92.551
54259	2008	5	96.704
54259	2008	6	109.02
54259	2008	7	113.13
54259	2008	8	104.68
54259	2008	9	75.192
54259	2008	10	45.091
54259	2008	11	18.07
54259	2008	12	10.357
54259	2009	1	8.877
54259	2009	2	15.713
54259	2009	3	42.303
54259	2009	4	77.473
54259	2009	5	123.63
54259	2009	6	101.8
54259	2009	7	102.68
54259	2009	8	115.79
54259	2009	9	74.583
54259	2009	10	42.787
54259	2009	11	19.896
54259	2009	12	7.2695
54259	2010	1	10.401
54259	2010	2	16.393
54259	2010	3	35.469
54259	2010	4	63.68
54259	2010	5	102.19
54259	2010	6	130.13
54259	2010	7	101.52
54259	2010	8	94.499
54259	2010	9	65.491
54259	2010	10	40.201
54259	2010	11	17.128
54259	2010	12	7.9204
54259	2011	1	7.0231
54259	2011	2	18.882
54259	2011	3	44.889
54259	2011	4	78.966
54259	2011	5	114.09
54259	2011	6	111.39
54259	2011	7	123.99
54259	2011	8	105.98
54259	2011	9	74.208
54259	2011	10	44.007
54259	2011	11	17.808
54259	2011	12	8.2857
54259	2012	1	7.9062
54259	2012	2	17.066
54259	2012	3	42.155
54259	2012	4	90.421
54259	2012	5	124.27
54259	2012	6	100.65
54259	2012	7	113.18
54259	2012	8	103.44
54259	2012	9	69.645
54259	2012	10	41.122
54259	2012	11	13.866
54259	2012	12	6.8174
54259	2013	1	8.8027
54259	2013	2	15.855
54259	2013	3	37.343
54259	2013	4	63.263
54259	2013	5	121.82
54259	2013	6	118.91
54259	2013	7	115.57
54259	2013	8	103.69
54259	2013	9	72.552
54259	2013	10	41.35
54259	2013	11	18.872
54259	2013	12	8.7966
54259	2014	1	13.938
54259	2014	2	19.926
54259	2014	3	51.26
54259	2014	4	100.21
54259	2014	5	106.59
54259	2014	6	107.06
54259	2014	7	116.35
54259	2014	8	116.39
54259	2014	9	78.831
54259	2014	10	53.973
54259	2014	11	26.589
54259	2014	12	8.6641

## Sheet: Monthly precipitation 
stationID	YEAR	MONTH	DATA
54259	1970	1	5
54259	1970	2	10.4
54259	1970	3	5.9
54259	1970	4	16.5
54259	1970	5	57.7
54259	1970	6	72
54259	1970	7	154.2
54259	1970	8	101.2
54259	1970	9	106.2
54259	1970	10	78.3
54259	1970	11	22.8
54259	1970	12	27.2
54259	1971	1	4.6
54259	1971	2	27.6
54259	1971	3	22.3
54259	1971	4	13.7
54259	1971	5	84.3
54259	1971	6	187.2
54259	1971	7	155
54259	1971	8	231.7
54259	1971	9	164.8
54259	1971	10	47.7
54259	1971	11	11.8
54259	1971	12	15.2
54259	1972	1	17
54259	1972	2	8.6
54259	1972	3	10.1
54259	1972	4	48.5
54259	1972	5	58.8
54259	1972	6	82.4
54259	1972	7	25.5
54259	1972	8	196.4
54259	1972	9	79.7
54259	1972	10	125.7
54259	1972	11	21.5
54259	1972	12	5.9
54259	1973	1	2.4
54259	1973	2	20.5
54259	1973	3	22.3
54259	1973	4	46.2
54259	1973	5	102.5
54259	1973	6	142.4
54259	1973	7	192.9
54259	1973	8	298.5
54259	1973	9	58.2
54259	1973	10	28.3
54259	1973	11	16.4
54259	1973	12	3.4
54259	1974	1	1.2
54259	1974	2	7
54259	1974	3	9.5
54259	1974	4	59.5
54259	1974	5	89.4
54259	1974	6	103
54259	1974	7	101.9
54259	1974	8	116.6
54259	1974	9	103.2
54259	1974	10	76.4
54259	1974	11	21.3
54259	1974	12	1.1
54259	1975	1	12
54259	1975	2	7.1
54259	1975	3	9
54259	1975	4	31.8
54259	1975	5	67.1
54259	1975	6	90.6
54259	1975	7	450.8
54259	1975	8	71.1
54259	1975	9	75.5
54259	1975	10	30.1
54259	1975	11	5.2
54259	1975	12	18.7
54259	1976	1	4.3
54259	1976	2	2.7
54259	1976	3	33.2
54259	1976	4	43.5
54259	1976	5	70
54259	1976	6	69.9
54259	1976	7	179.5
54259	1976	8	86.2
54259	1976	9	54.5
54259	1976	10	45.6
54259	1976	11	62.4
54259	1976	12	3.9
54259	1977	1	4.9
54259	1977	2	1.8
54259	1977	3	19.7
54259	1977	4	45.4
54259	1977	5	52.9
54259	1977	6	153.9
54259	1977	7	166.5
54259	1977	8	153.8
54259	1977	9	49.5
54259	1977	10	71
54259	1977	11	25.3
54259	1977	12	20.3
54259	1978	1	6.4
54259	1978	2	7
54259	1978	3	11.6
54259	1978	4	43
54259	1978	5	31
54259	1978	6	76.9
54259	1978	7	89.5
54259	1978	8	137.7
54259	1978	9	42.7
54259	1978	10	41.1
54259	1978	11	7.4
54259	1978	12	22.6
54259	1979	1	9.1
54259	1979	2	25.7
54259	1979	3	4.3
54259	1979	4	74.8
54259	1979	5	65
54259	1979	6	80.4
54259	1979	7	365
54259	1979	8	32.5
54259	1979	9	44.5
54259	1979	10	12.7
54259	1979	11	30.3
54259	1979	12	21.1
54259	1980	1	6
54259	1980	2	4.7
54259	1980	3	1.8
54259	1980	4	52.4
54259	1980	5	71.3
54259	1980	6	166.7
54259	1980	7	197
54259	1980	8	123.1
54259	1980	9	62.9
54259	1980	10	122.8
54259	1980	11	25.6
54259	1980	12	28.1
54259	1981	1	2.4
54259	1981	2	8.7
54259	1981	3	58.3
54259	1981	4	16.1
54259	1981	5	81.5
54259	1981	6	70.5
54259	1981	7	93
54259	1981	8	118.2
54259	1981	9	70.9
54259	1981	10	76
54259	1981	11	8.8
54259	1981	12	1.6
54259	1982	1	8.6
54259	1982	2	2.4
54259	1982	3	16.7
54259	1982	4	21.7
54259	1982	5	93.6
54259	1982	6	83.7
54259	1982	7	84.7
54259	1982	8	147.1
54259	1982	9	17.1
54259	1982	10	48.2
54259	1982	11	44.4
54259	1982	12	7.3
54259	1983	1	6.6
54259	1983	2	20.3
54259	1983	3	6.8
54259	1983	4	51.3
54259	1983	5	90.7
54259	1983	6	120.1
54259	1983	7	253.9
54259	1983	8	230.3
54259	1983	9	101.1
54259	1983	10	23.2
54259	1983	11	18.4
54259	1983	12	0.4
54259	1984	1	2.7
54259	1984	2	4.3
54259	1984	3	19.1
54259	1984	4	89.7
54259	1984	5	42.1
54259	1984	6	135.4
54259	1984	7	126.2
54259	1984	8	171.6
54259	1984	9	36.9
54259	1984	10	85.5
54259	1984	11	27.5
54259	1984	12	7.3
54259	1985	1	9.3
54259	1985	2	11.4
54259	1985	3	14.1
54259	1985	4	34.4
54259	1985	5	99.5
54259	1985	6	191.4
54259	1985	7	273.8
54259	1985	8	347.3
54259	1985	9	49.6
54259	1985	10	10.9
54259	1985	11	23.3
54259	1985	12	9.8
54259	1986	1	8
54259	1986	2	1.2
54259	1986	3	27.7
54259	1986	4	89.1
54259	1986	5	57.1
54259	1986	6	213.7
54259	1986	7	201.2
54259	1986	8	177.2
54259	1986	9	89.8
54259	1986	10	39.8
54259	1986	11	15.2
54259	1986	12	7.6
54259	1987	1	10.1
54259	1987	2	8
54259	1987	3	41.8
54259	1987	4	80.1
54259	1987	5	32.9
54259	1987	6	104
54259	1987	7	165
54259	1987	8	264
54259	1987	9	169.6
54259	1987	10	61
54259	1987	11	46.7
54259	1987	12	3.1
54259	1988	1	9.1
54259	1988	2	4.9
54259	1988	3	11.7
54259	1988	4	49.5
54259	1988	5	26.2
54259	1988	6	80.6
54259	1988	7	181.8
54259	1988	8	134.6
54259	1988	9	116.6
54259	1988	10	33.2
54259	1988	11	7.6
54259	1988	12	4.1
54259	1989	1	14.6
54259	1989	2	5.2
54259	1989	3	5.9
54259	1989	4	27.8
54259	1989	5	66.7
54259	1989	6	75.3
54259	1989	7	287
54259	1989	8	95.7
54259	1989	9	71
54259	1989	10	28.1
54259	1989	11	22.6
54259	1989	12	1.4
54259	1990	1	8.5
54259	1990	2	16.5
54259	1990	3	36.1
54259	1990	4	83
54259	1990	5	58.6
54259	1990	6	127.3
54259	1990	7	133.8
54259	1990	8	188
54259	1990	9	109.5
54259	1990	10	21.9
54259	1990	11	7
54259	1990	12	19.9
54259	1991	1	0.3
54259	1991	2	5
54259	1991	3	12.5
54259	1991	4	39.7
54259	1991	5	56.6
54259	1991	6	62
54259	1991	7	326.5
54259	1991	8	61.1
54259	1991	9	67.1
54259	1991	10	66.1
54259	1991	11	26
54259	1991	12	8.4
54259	1992	1	4.7
54259	1992	2	2.8
54259	1992	3	10.9
54259	1992	4	46.1
54259	1992	5	55.4
54259	1992	6	99.3
54259	1992	7	126.7
54259	1992	8	98.4
54259	1992	9	71.2
54259	1992	10	23.2
54259	1992	11	34
54259	1992	12	23.2
54259	1993	1	0.3
54259	1993	2	2.2
54259	1993	3	8.7
54259	1993	4	53.2
54259	1993	5	39.9
54259	1993	6	120.8
54259	1993	7	200.2
54259	1993	8	186.6
54259	1993	9	41.4
54259	1993	10	28.1
54259	1993	11	39.4
54259	1993	12	18.3
54259	1994	1	6.8
54259	1994	2	0.3
54259	1994	3	9.2
54259	1994	4	17.2
54259	1994	5	68.2
54259	1994	6	51.4
54259	1994	7	279.3
54259	1994	8	240.8
54259	1994	9	71.4
54259	1994	10	66.8
54259	1994	11	23.7
54259	1994	12	10.8
54259	1995	1	0.3
54259	1995	2	2.1
54259	1995	3	13.5
54259	1995	4	56.6
54259	1995	5	119.1
54259	1995	6	217.5
54259	1995	7	401.2
54259	1995	8	221.3
54259	1995	9	42.1
54259	1995	10	42.3
54259	1995	11	9.9
54259	1995	12	4.1
54259	1996	1	3.1
54259	1996	2	2.2
54259	1996	3	15.3
54259	1996	4	15.7
54259	1996	5	50.6
54259	1996	6	145.7
54259	1996	7	215
54259	1996	8	220.6
54259	1996	9	91.2
54259	1996	10	59.1
54259	1996	11	24.7
54259	1996	12	1.6
54259	1997	1	25.1
54259	1997	2	7.7
54259	1997	3	31.7
54259	1997	4	12.6
54259	1997	5	61.2
54259	1997	6	43.1
54259	1997	7	99.9
54259	1997	8	153.9
54259	1997	9	76.8
54259	1997	10	14.8
54259	1997	11	16.5
54259	1997	12	8
54259	1998	1	3.2
54259	1998	2	3.6
54259	1998	3	16.1
54259	1998	4	53.2
54259	1998	5	65.5
54259	1998	6	138.3
54259	1998	7	233.9
54259	1998	8	262.9
54259	1998	9	43.4
54259	1998	10	28.3
54259	1998	11	33.9
54259	1998	12	19.2
54259	1999	1	3
54259	1999	2	1.2
54259	1999	3	37.7
54259	1999	4	44.3
54259	1999	5	35.6
54259	1999	6	89.2
54259	1999	7	158.3
54259	1999	8	124.6
54259	1999	9	31.7
54259	1999	10	21.1
54259	1999	11	23.9
54259	1999	12	8.4
54259	2000	1	18.9
54259	2000	2	3.1
54259	2000	3	42
54259	2000	4	33.4
54259	2000	5	35.3
54259	2000	6	45.9
54259	2000	7	153.8
54259	2000	8	91.8
54259	2000	9	33.7
54259	2000	10	52.4
54259	2000	11	37.4
54259	2000	12	29.7
54259	2001	1	11.2
54259	2001	2	0.7
54259	2001	3	18.8
54259	2001	4	7.3
54259	2001	5	27.8
54259	2001	6	179.3
54259	2001	7	144.9
54259	2001	8	346.2
54259	2001	9	39.5
54259	2001	10	46.9
54259	2001	11	3.6
54259	2001	12	2.1
54259	2002	1	9.4
54259	2002	2	2.1
54259	2002	3	11.7
54259	2002	4	47.2
54259	2002	5	48.6
54259	2002	6	124.3
54259	2002	7	197.5
54259	2002	8	178.6
54259	2002	9	0.2
54259	2002	10	50.9
54259	2002	11	9.2
54259	2002	12	8.8
54259	2003	1	4.3
54259	2003	2	0.5
54259	2003	3	25.8
54259	2003	4	66
54259	2003	5	11.6
54259	2003	6	123.6
54259	2003	7	209.4
54259	2003	8	106.7
54259	2003	9	50.8
54259	2003	10	123.6
54259	2003	11	28.1
54259	2003	12	5
54259	2004	1	1.6
54259	2004	2	33.4
54259	2004	3	13.2
54259	2004	4	20.2
54259	2004	5	43.9
54259	2004	6	77.8
54259	2004	7	270.9
54259	2004	8	97.4
54259	2004	9	52.3
54259	2004	10	14.3
54259	2004	11	42.3
54259	2004	12	27.3
54259	2005	1	8.4
54259	2005	2	2.9
54259	2005	3	1.4
54259	2005	4	72
54259	2005	5	93.3
54259	2005	6	107.4
54259	2005	7	193.3
54259	2005	8	352.3
54259	2005	9	18.4
54259	2005	10	50.5
54259	2005	11	6.4
54259	2005	12	11.3
54259	2006	1	4.6
54259	2006	2	22.3
54259	2006	3	8.7
54259	2006	4	48.1
54259	2006	5	49.9
54259	2006	6	151.6
54259	2006	7	146.4
54259	2006	8	253.9
54259	2006	9	25.3
54259	2006	10	76
54259	2006	11	19.3
54259	2006	12	1.5
54259	2007	1	4.1
54259	2007	2	19.6
54259	2007	3	61.9
54259	2007	4	31.8
54259	2007	5	49
54259	2007	6	22
54259	2007	7	130.7
54259	2007	8	192.1
54259	2007	9	62.8
54259	2007	10	27.2
54259	2007	11	11.9
54259	2007	12	7.1
54259	2008	1	0
54259	2008	2	4.3
54259	2008	3	30.3
54259	2008	4	49.5
54259	2008	5	111.2
54259	2008	6	156
54259	2008	7	135.2
54259	2008	8	139.4
54259	2008	9	19
54259	2008	10	34.2
54259	2008	11	20.9
54259	2008	12	14.4
54259	2009	1	16.5
54259	2009	2	33.7
54259	2009	3	8.2
54259	2009	4	77.5
54259	2009	5	58.1
54259	2009	6	111
54259	2009	7	149.2
54259	2009	8	70.4
54259	2009	9	45.7
54259	2009	10	102.8
54259	2009	11	12.6
54259	2009	12	8.9
54259	2010	1	5.2
54259	2010	2	31.2
54259	2010	3	30.9
54259	2010	4	71.5
54259	2010	5	116
54259	2010	6	67.3
54259	2010	7	292.4
54259	2010	8	382
54259	2010	9	79
54259	2010	10	49.7
54259	2010	11	40.3
54259	2010	12	25.1
54259	2011	1	0.3
54259	2011	2	3.4
54259	2011	3	7.8
54259	2011	4	35.2
54259	2011	5	54.1
54259	2011	6	89.5
54259	2011	7	94.3
54259	2011	8	130.8
54259	2011	9	11.5
54259	2011	10	48.4
54259	2011	11	37.4
54259	2011	12	2
54259	2012	1	0.4
54259	2012	2	8.2
54259	2012	3	27.4
54259	2012	4	43
54259	2012	5	14.2
54259	2012	6	167.5
54259	2012	7	183.1
54259	2012	8	242.1
54259	2012	9	54.5
54259	2012	10	60
54259	2012	11	54.4
54259	2012	12	26.9
54259	2013	1	7.6
54259	2013	2	27.7
54259	2013	3	29.5
54259	2013	4	44.6
54259	2013	5	32.5
54259	2013	6	119.7
54259	2013	7	270.6
54259	2013	8	356.8
54259	2013	9	109.3
54259	2013	10	108.6
54259	2013	11	50
54259	2013	12	8.2
54259	2014	1	5.4
54259	2014	2	5.8
54259	2014	3	7.8
54259	2014	4	2
54259	2014	5	67.3
54259	2014	6	213.6
54259	2014	7	117.4
54259	2014	8	38.7
54259	2014	9	53.1
54259	2014	10	46.5
54259	2014	11	5.2
54259	2014	12	12.4
