# Supplementary material for: Spatial and temporal characteristics of drought and its correlation with climate indices in Northeast China
Source: PLoS One. 2021 Nov 18;16(11):e0259774. doi: 10.1371/journal.pone.0259774 (PMC8601439; doi:10.1371/journal.pone.0259774)
Supplement: S1 File — (ZIP) [file pone.0259774.s001.zip › Raw data(Including precipitation and evapotranspiration data of each station)/54261.xlsx]

## Sheet: Monthly evapotranspiration 
stationID	YEAR	MONTH	DATA
54261	1970	1	5.8356
54261	1970	2	15.524
54261	1970	3	37.017
54261	1970	4	93.43
54261	1970	5	140.09
54261	1970	6	141.76
54261	1970	7	119.62
54261	1970	8	114.75
54261	1970	9	79.279
54261	1970	10	54.235
54261	1970	11	23.49
54261	1970	12	9.1614
54261	1971	1	8.9967
54261	1971	2	11.451
54261	1971	3	37.451
54261	1971	4	112.92
54261	1971	5	138.96
54261	1971	6	111.82
54261	1971	7	113.9
54261	1971	8	100.61
54261	1971	9	64.785
54261	1971	10	45.355
54261	1971	11	18.775
54261	1971	12	10.023
54261	1972	1	7.1722
54261	1972	2	9.728
54261	1972	3	43.258
54261	1972	4	91.52
54261	1972	5	113.79
54261	1972	6	135.02
54261	1972	7	137.09
54261	1972	8	103.89
54261	1972	9	62.499
54261	1972	10	41.376
54261	1972	11	14.697
54261	1972	12	9.454
54261	1973	1	8.9086
54261	1973	2	15.422
54261	1973	3	39.576
54261	1973	4	90.843
54261	1973	5	116.37
54261	1973	6	105.3
54261	1973	7	130.39
54261	1973	8	111.93
54261	1973	9	71.993
54261	1973	10	41.523
54261	1973	11	23.383
54261	1973	12	11.857
54261	1974	1	8.0798
54261	1974	2	17.244
54261	1974	3	42.423
54261	1974	4	78.167
54261	1974	5	139.57
54261	1974	6	110
54261	1974	7	130.27
54261	1974	8	105.1
54261	1974	9	71.46
54261	1974	10	37.867
54261	1974	11	21.505
54261	1974	12	8.0151
54261	1975	1	8.3549
54261	1975	2	10.505
54261	1975	3	42.949
54261	1975	4	95.5
54261	1975	5	116.99
54261	1975	6	123.43
54261	1975	7	116.65
54261	1975	8	98.999
54261	1975	9	74.743
54261	1975	10	41.565
54261	1975	11	20.735
54261	1975	12	6.3068
54261	1976	1	9.2049
54261	1976	2	20.612
54261	1976	3	33.943
54261	1976	4	70.344
54261	1976	5	125.03
54261	1976	6	102.46
54261	1976	7	119.46
54261	1976	8	100.73
54261	1976	9	70.896
54261	1976	10	42.66
54261	1976	11	13.117
54261	1976	12	8.2455
54261	1977	1	5.04
54261	1977	2	14.246
54261	1977	3	47.644
54261	1977	4	89.409
54261	1977	5	137.62
54261	1977	6	120.5
54261	1977	7	129.19
54261	1977	8	109.19
54261	1977	9	79.2
54261	1977	10	50.33
54261	1977	11	17.679
54261	1977	12	8.1073
54261	1978	1	8.0231
54261	1978	2	10.967
54261	1978	3	44.594
54261	1978	4	95.618
54261	1978	5	128.71
54261	1978	6	137.46
54261	1978	7	130.18
54261	1978	8	96.773
54261	1978	9	80.207
54261	1978	10	47.751
54261	1978	11	17.976
54261	1978	12	9.3244
54261	1979	1	14.015
54261	1979	2	17.351
54261	1979	3	44.955
54261	1979	4	62.354
54261	1979	5	135.69
54261	1979	6	114.41
54261	1979	7	108.85
54261	1979	8	101.25
54261	1979	9	74.884
54261	1979	10	53.223
54261	1979	11	18.769
54261	1979	12	11.086
54261	1980	1	8.7382
54261	1980	2	16.896
54261	1980	3	51.352
54261	1980	4	80.007
54261	1980	5	138.26
54261	1980	6	138.95
54261	1980	7	117.39
54261	1980	8	97.458
54261	1980	9	73.401
54261	1980	10	38.24
54261	1980	11	21.591
54261	1980	12	7.4815
54261	1981	1	5.0808
54261	1981	2	12.736
54261	1981	3	41.069
54261	1981	4	90.644
54261	1981	5	114.29
54261	1981	6	126.94
54261	1981	7	112.17
54261	1981	8	103.73
54261	1981	9	76.575
54261	1981	10	48.582
54261	1981	11	18.436
54261	1981	12	12.972
54261	1982	1	9.1583
54261	1982	2	18.94
54261	1982	3	52.091
54261	1982	4	94.726
54261	1982	5	123.28
54261	1982	6	142.52
54261	1982	7	137.46
54261	1982	8	113.29
54261	1982	9	81.722
54261	1982	10	52.181
54261	1982	11	18.237
54261	1982	12	8.7938
54261	1983	1	8.7659
54261	1983	2	12.012
54261	1983	3	45.61
54261	1983	4	112.14
54261	1983	5	134.68
54261	1983	6	126.81
54261	1983	7	106.14
54261	1983	8	109.53
54261	1983	9	76.55
54261	1983	10	46.94
54261	1983	11	20.286
54261	1983	12	11.713
54261	1984	1	7.513
54261	1984	2	16.705
54261	1984	3	34.739
54261	1984	4	79.339
54261	1984	5	124.96
54261	1984	6	129.96
54261	1984	7	125.49
54261	1984	8	107.8
54261	1984	9	73.733
54261	1984	10	45.56
54261	1984	11	29.262
54261	1984	12	9.7379
54261	1985	1	8.3276
54261	1985	2	12.493
54261	1985	3	43.701
54261	1985	4	81.337
54261	1985	5	123.97
54261	1985	6	123.74
54261	1985	7	104.24
54261	1985	8	103.65
54261	1985	9	72.955
54261	1985	10	54.814
54261	1985	11	18.705
54261	1985	12	8.2289
54261	1986	1	8.0078
54261	1986	2	13.379
54261	1986	3	41.082
54261	1986	4	83.898
54261	1986	5	120.67
54261	1986	6	122.74
54261	1986	7	109.84
54261	1986	8	100.58
54261	1986	9	65.993
54261	1986	10	43.28
54261	1986	11	24.494
54261	1986	12	10.555
54261	1987	1	8.586
54261	1987	2	14.412
54261	1987	3	40.363
54261	1987	4	94.297
54261	1987	5	140.18
54261	1987	6	131.28
54261	1987	7	124.84
54261	1987	8	106.54
54261	1987	9	69.293
54261	1987	10	51.729
54261	1987	11	20.495
54261	1987	12	15.436
54261	1988	1	13.111
54261	1988	2	15.022
54261	1988	3	51.343
54261	1988	4	81.588
54261	1988	5	124.31
54261	1988	6	138.74
54261	1988	7	130.32
54261	1988	8	106.96
54261	1988	9	66.759
54261	1988	10	48.091
54261	1988	11	28.736
54261	1988	12	9.3422
54261	1989	1	8.8841
54261	1989	2	18.447
54261	1989	3	51.7
54261	1989	4	93.686
54261	1989	5	134.93
54261	1989	6	127.26
54261	1989	7	119.66
54261	1989	8	113.69
54261	1989	9	60.289
54261	1989	10	53.853
54261	1989	11	20.215
54261	1989	12	13.302
54261	1990	1	8.2629
54261	1990	2	15.756
54261	1990	3	48.314
54261	1990	4	79.483
54261	1990	5	107.07
54261	1990	6	121.8
54261	1990	7	112.09
54261	1990	8	109.66
54261	1990	9	72.22
54261	1990	10	53.615
54261	1990	11	24.317
54261	1990	12	11.637
54261	1991	1	6.9971
54261	1991	2	14.898
54261	1991	3	39.562
54261	1991	4	91.177
54261	1991	5	115.58
54261	1991	6	124.91
54261	1991	7	115.38
54261	1991	8	116.61
54261	1991	9	75.552
54261	1991	10	43.379
54261	1991	11	24.304
54261	1991	12	10.358
54261	1992	1	8.6983
54261	1992	2	21.137
54261	1992	3	47.262
54261	1992	4	88.457
54261	1992	5	111.54
54261	1992	6	115.71
54261	1992	7	133.12
54261	1992	8	101.17
54261	1992	9	67.024
54261	1992	10	41.056
54261	1992	11	19.632
54261	1992	12	6.6811
54261	1993	1	6.8521
54261	1993	2	16.68
54261	1993	3	46.068
54261	1993	4	72.752
54261	1993	5	130.32
54261	1993	6	109.19
54261	1993	7	115.54
54261	1993	8	95.337
54261	1993	9	74.453
54261	1993	10	46.307
54261	1993	11	16.705
54261	1993	12	8.8628
54261	1994	1	7.3364
54261	1994	2	14.744
54261	1994	3	43.159
54261	1994	4	102.01
54261	1994	5	134.15
54261	1994	6	142.7
54261	1994	7	128.08
54261	1994	8	102.64
54261	1994	9	72.733
54261	1994	10	36.424
54261	1994	11	27.883
54261	1994	12	9.7616
54261	1995	1	13.703
54261	1995	2	19.671
54261	1995	3	51.973
54261	1995	4	94.148
54261	1995	5	112.68
54261	1995	6	123.64
54261	1995	7	114.84
54261	1995	8	99.994
54261	1995	9	78.88
54261	1995	10	44.732
54261	1995	11	25.658
54261	1995	12	8.5618
54261	1996	1	9.2715
54261	1996	2	22.722
54261	1996	3	49.062
54261	1996	4	92.225
54261	1996	5	120.94
54261	1996	6	141.87
54261	1996	7	106.59
54261	1996	8	96.127
54261	1996	9	70.077
54261	1996	10	44.36
54261	1996	11	18.65
54261	1996	12	14.018
54261	1997	1	7.448
54261	1997	2	17.848
54261	1997	3	51.993
54261	1997	4	95.584
54261	1997	5	120.75
54261	1997	6	147.25
54261	1997	7	157.85
54261	1997	8	120.14
54261	1997	9	80.513
54261	1997	10	52.529
54261	1997	11	20.689
54261	1997	12	12.232
54261	1998	1	9.1786
54261	1998	2	22.46
54261	1998	3	54.905
54261	1998	4	106.32
54261	1998	5	129.21
54261	1998	6	135
54261	1998	7	115.44
54261	1998	8	100.93
54261	1998	9	75.41
54261	1998	10	48.972
54261	1998	11	18.511
54261	1998	12	9.493
54261	1999	1	12.286
54261	1999	2	21.651
54261	1999	3	35.224
54261	1999	4	84.408
54261	1999	5	128.02
54261	1999	6	137.67
54261	1999	7	139.57
54261	1999	8	107.09
54261	1999	9	82.011
54261	1999	10	58.948
54261	1999	11	21.396
54261	1999	12	8.6876
54261	2000	1	5.6771
54261	2000	2	11.318
54261	2000	3	49.52
54261	2000	4	76.403
54261	2000	5	125.15
54261	2000	6	141.85
54261	2000	7	139.02
54261	2000	8	110.91
54261	2000	9	76.992
54261	2000	10	48.078
54261	2000	11	20.064
54261	2000	12	7.326
54261	2001	1	5.4283
54261	2001	2	14.222
54261	2001	3	44.765
54261	2001	4	109.7
54261	2001	5	146.88
54261	2001	6	148.59
54261	2001	7	136.15
54261	2001	8	100.39
54261	2001	9	83.795
54261	2001	10	45.842
54261	2001	11	21.237
54261	2001	12	8.8074
54261	2002	1	8.8374
54261	2002	2	27.45
54261	2002	3	57.914
54261	2002	4	94.686
54261	2002	5	147.06
54261	2002	6	124.15
54261	2002	7	118.56
54261	2002	8	100.43
54261	2002	9	79.915
54261	2002	10	41.581
54261	2002	11	17.204
54261	2002	12	8.4073
54261	2003	1	7.1362
54261	2003	2	18.015
54261	2003	3	37.099
54261	2003	4	93.502
54261	2003	5	127.07
54261	2003	6	116.64
54261	2003	7	113.66
54261	2003	8	117.34
54261	2003	9	76.756
54261	2003	10	42.774
54261	2003	11	22.115
54261	2003	12	9.3505
54261	2004	1	8.5949
54261	2004	2	20.01
54261	2004	3	49.075
54261	2004	4	96.379
54261	2004	5	131.64
54261	2004	6	150.32
54261	2004	7	111.79
54261	2004	8	111.7
54261	2004	9	78.925
54261	2004	10	51.122
54261	2004	11	19.257
54261	2004	12	9.0946
54261	2005	1	7.8945
54261	2005	2	11.047
54261	2005	3	46.964
54261	2005	4	89.896
54261	2005	5	115.98
54261	2005	6	110.83
54261	2005	7	108.61
54261	2005	8	89.006
54261	2005	9	73.53
54261	2005	10	52.121
54261	2005	11	25.126
54261	2005	12	5.7339
54261	2006	1	7.3649
54261	2006	2	18.937
54261	2006	3	46.759
54261	2006	4	70.871
54261	2006	5	126.33
54261	2006	6	110.81
54261	2006	7	124.95
54261	2006	8	105.34
54261	2006	9	72.01
54261	2006	10	47.327
54261	2006	11	22.26
54261	2006	12	10.199
54261	2007	1	9.0329
54261	2007	2	23.771
54261	2007	3	37.388
54261	2007	4	79.228
54261	2007	5	120.88
54261	2007	6	154.23
54261	2007	7	121.35
54261	2007	8	108.72
54261	2007	9	70.407
54261	2007	10	44.904
54261	2007	11	21.448
54261	2007	12	8.8643
54261	2008	1	7.099
54261	2008	2	20.007
54261	2008	3	50.296
54261	2008	4	98.607
54261	2008	5	106.09
54261	2008	6	115.31
54261	2008	7	115.04
54261	2008	8	105.08
54261	2008	9	79
54261	2008	10	49.203
54261	2008	11	22.159
54261	2008	12	14.854
54261	2009	1	9.6758
54261	2009	2	16.209
54261	2009	3	45.364
54261	2009	4	81.815
54261	2009	5	140.12
54261	2009	6	115.55
54261	2009	7	113.63
54261	2009	8	116.21
54261	2009	9	79.208
54261	2009	10	47.037
54261	2009	11	21.218
54261	2009	12	7.8792
54261	2010	1	11.489
54261	2010	2	15.338
54261	2010	3	32.901
54261	2010	4	61.664
54261	2010	5	108.31
54261	2010	6	145.18
54261	2010	7	108.45
54261	2010	8	95.003
54261	2010	9	62.089
54261	2010	10	37.453
54261	2010	11	18.383
54261	2010	12	8.4209
54261	2011	1	5.9776
54261	2011	2	14.017
54261	2011	3	41.432
54261	2011	4	80.658
54261	2011	5	111.27
54261	2011	6	115.73
54261	2011	7	126.48
54261	2011	8	103.65
54261	2011	9	76.429
54261	2011	10	46.832
54261	2011	11	16.862
54261	2011	12	7.7276
54261	2012	1	5.9096
54261	2012	2	14.789
54261	2012	3	36.534
54261	2012	4	96.761
54261	2012	5	135.83
54261	2012	6	104.91
54261	2012	7	114.89
54261	2012	8	103.47
54261	2012	9	70.239
54261	2012	10	43.41
54261	2012	11	14.534
54261	2012	12	6.9499
54261	2013	1	7.8345
54261	2013	2	13.439
54261	2013	3	36.724
54261	2013	4	65.361
54261	2013	5	136.55
54261	2013	6	124.19
54261	2013	7	107.69
54261	2013	8	94.345
54261	2013	9	72.448
54261	2013	10	40.481
54261	2013	11	18.617
54261	2013	12	7.0594
54261	2014	1	11.88
54261	2014	2	15.332
54261	2014	3	46.641
54261	2014	4	96.751
54261	2014	5	104.57
54261	2014	6	116.7
54261	2014	7	120.04
54261	2014	8	109.01
54261	2014	9	72.134
54261	2014	10	51.786
54261	2014	11	25.839
54261	2014	12	9.0161

## Sheet: Monthly precipitation 
stationID	YEAR	MONTH	DATA
54261	1970	1	3.1
54261	1970	2	4.7
54261	1970	3	2.6
54261	1970	4	29.6
54261	1970	5	69.2
54261	1970	6	18.1
54261	1970	7	216.2
54261	1970	8	89.2
54261	1970	9	117.1
54261	1970	10	56.1
54261	1970	11	15.7
54261	1970	12	22.9
54261	1971	1	1.9
54261	1971	2	19.2
54261	1971	3	11.9
54261	1971	4	5.5
54261	1971	5	39.9
54261	1971	6	161.3
54261	1971	7	125.9
54261	1971	8	130.1
54261	1971	9	128.1
54261	1971	10	35.2
54261	1971	11	3.3
54261	1971	12	8.2
54261	1972	1	9.2
54261	1972	2	5.5
54261	1972	3	9.1
54261	1972	4	22.8
54261	1972	5	47.6
54261	1972	6	86.4
54261	1972	7	50.6
54261	1972	8	188.7
54261	1972	9	49.1
54261	1972	10	132.5
54261	1972	11	10.9
54261	1972	12	2.7
54261	1973	1	2.1
54261	1973	2	15
54261	1973	3	15.5
54261	1973	4	28.9
54261	1973	5	105.4
54261	1973	6	79.6
54261	1973	7	189.6
54261	1973	8	154.4
54261	1973	9	46.7
54261	1973	10	14.6
54261	1973	11	6.4
54261	1973	12	1.2
54261	1974	1	0.4
54261	1974	2	4.8
54261	1974	3	3.6
54261	1974	4	50.2
54261	1974	5	43.9
54261	1974	6	81.7
54261	1974	7	86.5
54261	1974	8	187.3
54261	1974	9	89.1
54261	1974	10	71.6
54261	1974	11	7.5
54261	1974	12	1.5
54261	1975	1	6.1
54261	1975	2	10.8
54261	1975	3	7.5
54261	1975	4	36.6
54261	1975	5	43.6
54261	1975	6	100
54261	1975	7	342.5
54261	1975	8	120.5
54261	1975	9	31.8
54261	1975	10	27.1
54261	1975	11	6.1
54261	1975	12	11.4
54261	1976	1	3.5
54261	1976	2	2.1
54261	1976	3	9.3
54261	1976	4	27.1
54261	1976	5	60.7
54261	1976	6	85.5
54261	1976	7	127.1
54261	1976	8	90.4
54261	1976	9	51.5
54261	1976	10	53.3
54261	1976	11	41
54261	1976	12	3.6
54261	1977	1	2.2
54261	1977	2	0.9
54261	1977	3	17.8
54261	1977	4	29.6
54261	1977	5	46.2
54261	1977	6	180.2
54261	1977	7	86.1
54261	1977	8	60.6
54261	1977	9	38.5
54261	1977	10	74.4
54261	1977	11	15.3
54261	1977	12	9.7
54261	1978	1	4.2
54261	1978	2	2.8
54261	1978	3	10.9
54261	1978	4	39
54261	1978	5	27.1
54261	1978	6	103
54261	1978	7	136.7
54261	1978	8	182.3
54261	1978	9	20.1
54261	1978	10	31.7
54261	1978	11	1.8
54261	1978	12	8.9
54261	1979	1	5.4
54261	1979	2	16
54261	1979	3	3.1
54261	1979	4	62.5
54261	1979	5	68.1
54261	1979	6	109.6
54261	1979	7	236.3
54261	1979	8	44.9
54261	1979	9	47.5
54261	1979	10	23.2
54261	1979	11	20.3
54261	1979	12	22.4
54261	1980	1	4
54261	1980	2	3.2
54261	1980	3	2
54261	1980	4	32.7
54261	1980	5	73.7
54261	1980	6	98.2
54261	1980	7	232.1
54261	1980	8	93.4
54261	1980	9	42.5
54261	1980	10	84.8
54261	1980	11	17.3
54261	1980	12	14
54261	1981	1	2
54261	1981	2	7.8
54261	1981	3	45.4
54261	1981	4	15
54261	1981	5	86
54261	1981	6	136.3
54261	1981	7	135.9
54261	1981	8	137.7
54261	1981	9	61.2
54261	1981	10	45.4
54261	1981	11	4.4
54261	1981	12	0.8
54261	1982	1	3.6
54261	1982	2	1.1
54261	1982	3	11.3
54261	1982	4	27.4
54261	1982	5	50.6
54261	1982	6	35.7
54261	1982	7	74
54261	1982	8	157.5
54261	1982	9	13
54261	1982	10	32.7
54261	1982	11	39.1
54261	1982	12	6.1
54261	1983	1	2.3
54261	1983	2	12.9
54261	1983	3	6.3
54261	1983	4	36.9
54261	1983	5	72.8
54261	1983	6	154.7
54261	1983	7	169.9
54261	1983	8	227.1
54261	1983	9	62.9
54261	1983	10	10.4
54261	1983	11	7.5
54261	1983	12	0.9
54261	1984	1	3.4
54261	1984	2	5.7
54261	1984	3	9.3
54261	1984	4	45.8
54261	1984	5	79.7
54261	1984	6	150.1
54261	1984	7	143.7
54261	1984	8	146.7
54261	1984	9	43.6
54261	1984	10	61
54261	1984	11	9.1
54261	1984	12	6.1
54261	1985	1	3.1
54261	1985	2	9.3
54261	1985	3	11.2
54261	1985	4	26.3
54261	1985	5	40.5
54261	1985	6	103.4
54261	1985	7	246.3
54261	1985	8	324.2
54261	1985	9	25.8
54261	1985	10	5.4
54261	1985	11	16.7
54261	1985	12	2.6
54261	1986	1	5.2
54261	1986	2	3.2
54261	1986	3	26.5
54261	1986	4	57.5
54261	1986	5	55.8
54261	1986	6	145.7
54261	1986	7	178.9
54261	1986	8	120.3
54261	1986	9	83.9
54261	1986	10	25
54261	1986	11	8.7
54261	1986	12	12.5
54261	1987	1	8.3
54261	1987	2	4.8
54261	1987	3	17.9
54261	1987	4	32.8
54261	1987	5	35.6
54261	1987	6	129.4
54261	1987	7	138.1
54261	1987	8	216.6
54261	1987	9	96.3
54261	1987	10	53.7
54261	1987	11	26.4
54261	1987	12	2.5
54261	1988	1	12.5
54261	1988	2	4.2
54261	1988	3	7.9
54261	1988	4	39.3
54261	1988	5	28
54261	1988	6	101.9
54261	1988	7	123
54261	1988	8	97.5
54261	1988	9	128.8
54261	1988	10	17.1
54261	1988	11	8.3
54261	1988	12	7.6
54261	1989	1	8.6
54261	1989	2	8.2
54261	1989	3	6.2
54261	1989	4	21.8
54261	1989	5	44.6
54261	1989	6	68.5
54261	1989	7	167.6
54261	1989	8	51.2
54261	1989	9	76.9
54261	1989	10	14.1
54261	1989	11	13.5
54261	1989	12	1.5
54261	1990	1	6.2
54261	1990	2	19
54261	1990	3	17.7
54261	1990	4	56.8
54261	1990	5	67.2
54261	1990	6	136.9
54261	1990	7	155.5
54261	1990	8	95.4
54261	1990	9	51.8
54261	1990	10	9
54261	1990	11	4.7
54261	1990	12	14.2
54261	1991	1	3.4
54261	1991	2	3.5
54261	1991	3	19.9
54261	1991	4	40.7
54261	1991	5	61.9
54261	1991	6	94.4
54261	1991	7	380.3
54261	1991	8	63.6
54261	1991	9	48.3
54261	1991	10	45.8
54261	1991	11	15
54261	1991	12	6.4
54261	1992	1	5.8
54261	1992	2	2.9
54261	1992	3	7.4
54261	1992	4	20.2
54261	1992	5	92
54261	1992	6	79.3
54261	1992	7	152.6
54261	1992	8	58.9
54261	1992	9	63.8
54261	1992	10	14.3
54261	1992	11	19.1
54261	1992	12	15.9
54261	1993	1	2.5
54261	1993	2	2.8
54261	1993	3	11
54261	1993	4	30.5
54261	1993	5	31.6
54261	1993	6	168.3
54261	1993	7	148.4
54261	1993	8	151.2
54261	1993	9	32.2
54261	1993	10	13.5
54261	1993	11	29.2
54261	1993	12	10.1
54261	1994	1	3
54261	1994	2	0.4
54261	1994	3	7.3
54261	1994	4	10.4
54261	1994	5	64.2
54261	1994	6	65.2
54261	1994	7	231.4
54261	1994	8	332
54261	1994	9	61.5
54261	1994	10	68.2
54261	1994	11	20.5
54261	1994	12	3.4
54261	1995	1	0.8
54261	1995	2	0
54261	1995	3	8.7
54261	1995	4	58.9
54261	1995	5	89.5
54261	1995	6	121.4
54261	1995	7	357.3
54261	1995	8	118.2
54261	1995	9	45
54261	1995	10	43.7
54261	1995	11	8.4
54261	1995	12	4.2
54261	1996	1	2.6
54261	1996	2	1.1
54261	1996	3	10.9
54261	1996	4	16.6
54261	1996	5	70.3
54261	1996	6	112
54261	1996	7	226.2
54261	1996	8	187
54261	1996	9	89.4
54261	1996	10	43
54261	1996	11	15.1
54261	1996	12	2.3
54261	1997	1	19.8
54261	1997	2	6.1
54261	1997	3	16.6
54261	1997	4	9.1
54261	1997	5	67.7
54261	1997	6	63.7
54261	1997	7	53.8
54261	1997	8	150.4
54261	1997	9	35.1
54261	1997	10	23.1
54261	1997	11	9.8
54261	1997	12	5.5
54261	1998	1	3.8
54261	1998	2	0.6
54261	1998	3	10.3
54261	1998	4	31.4
54261	1998	5	93.6
54261	1998	6	68.2
54261	1998	7	205
54261	1998	8	211.1
54261	1998	9	78
54261	1998	10	25.8
54261	1998	11	18.6
54261	1998	12	12.1
54261	1999	1	3
54261	1999	2	0.5
54261	1999	3	41.2
54261	1999	4	50.2
54261	1999	5	44
54261	1999	6	58.1
54261	1999	7	97.5
54261	1999	8	85.1
54261	1999	9	39
54261	1999	10	9.5
54261	1999	11	19.5
54261	1999	12	4.3
54261	2000	1	16
54261	2000	2	1.1
54261	2000	3	19.9
54261	2000	4	35
54261	2000	5	39.8
54261	2000	6	44.7
54261	2000	7	117.4
54261	2000	8	171.8
54261	2000	9	30.9
54261	2000	10	44.9
54261	2000	11	34.7
54261	2000	12	12.8
54261	2001	1	8
54261	2001	2	0.4
54261	2001	3	9.1
54261	2001	4	3.4
54261	2001	5	27.3
54261	2001	6	34.8
54261	2001	7	138.6
54261	2001	8	166.1
54261	2001	9	36.7
54261	2001	10	40.3
54261	2001	11	0.9
54261	2001	12	1.7
54261	2002	1	5
54261	2002	2	1.6
54261	2002	3	11.2
54261	2002	4	32.9
54261	2002	5	23
54261	2002	6	145.1
54261	2002	7	124.6
54261	2002	8	138.2
54261	2002	9	3.1
54261	2002	10	45.3
54261	2002	11	3.9
54261	2002	12	8.9
54261	2003	1	5.2
54261	2003	2	0
54261	2003	3	19.1
54261	2003	4	31.2
54261	2003	5	19.1
54261	2003	6	102.9
54261	2003	7	276
54261	2003	8	117.6
54261	2003	9	23.7
54261	2003	10	84.1
54261	2003	11	25.9
54261	2003	12	4.4
54261	2004	1	2.2
54261	2004	2	16.3
54261	2004	3	7.7
54261	2004	4	14.3
54261	2004	5	27.8
54261	2004	6	114.3
54261	2004	7	325.8
54261	2004	8	78.3
54261	2004	9	53.1
54261	2004	10	18.9
54261	2004	11	29
54261	2004	12	28.2
54261	2005	1	4.8
54261	2005	2	4.8
54261	2005	3	0.6
54261	2005	4	47.5
54261	2005	5	76.7
54261	2005	6	95.1
54261	2005	7	121.4
54261	2005	8	215.7
54261	2005	9	18.5
54261	2005	10	50.1
54261	2005	11	0.9
54261	2005	12	6.7
54261	2006	1	4.2
54261	2006	2	13.8
54261	2006	3	7.7
54261	2006	4	42.8
54261	2006	5	51.6
54261	2006	6	158.2
54261	2006	7	68.5
54261	2006	8	177.6
54261	2006	9	25.3
54261	2006	10	46.9
54261	2006	11	19.7
54261	2006	12	1.4
54261	2007	1	3.3
54261	2007	2	7.8
54261	2007	3	40.3
54261	2007	4	6.9
54261	2007	5	56.4
54261	2007	6	17.3
54261	2007	7	145.8
54261	2007	8	194.8
54261	2007	9	63.1
54261	2007	10	24.5
54261	2007	11	4
54261	2007	12	8.6
54261	2008	1	0
54261	2008	2	1.5
54261	2008	3	15.2
54261	2008	4	35.8
54261	2008	5	93.4
54261	2008	6	82.1
54261	2008	7	145.2
54261	2008	8	133.7
54261	2008	9	37.5
54261	2008	10	9.9
54261	2008	11	28.2
54261	2008	12	9.8
54261	2009	1	11.1
54261	2009	2	25.3
54261	2009	3	4.8
54261	2009	4	79.8
54261	2009	5	46.3
54261	2009	6	83.7
54261	2009	7	124.7
54261	2009	8	49.8
54261	2009	9	30.8
54261	2009	10	55.8
54261	2009	11	15.3
54261	2009	12	10.9
54261	2010	1	3.8
54261	2010	2	22.8
54261	2010	3	36.5
54261	2010	4	85.3
54261	2010	5	98.4
54261	2010	6	31.9
54261	2010	7	318.6
54261	2010	8	314.9
54261	2010	9	60.1
54261	2010	10	46.1
54261	2010	11	42.8
54261	2010	12	25.5
54261	2011	1	2.2
54261	2011	2	15.4
54261	2011	3	4.4
54261	2011	4	14.8
54261	2011	5	32
54261	2011	6	66.2
54261	2011	7	59.3
54261	2011	8	119.1
54261	2011	9	11.6
54261	2011	10	29.5
54261	2011	11	35.8
54261	2011	12	2
54261	2012	1	1.3
54261	2012	2	7.4
54261	2012	3	15.5
54261	2012	4	48.2
54261	2012	5	8.8
54261	2012	6	196.8
54261	2012	7	178.9
54261	2012	8	212.5
54261	2012	9	71.8
54261	2012	10	46.1
54261	2012	11	36
54261	2012	12	12.9
54261	2013	1	4
54261	2013	2	14.4
54261	2013	3	25.3
54261	2013	4	31.3
54261	2013	5	38.3
54261	2013	6	107
54261	2013	7	255.1
54261	2013	8	256.6
54261	2013	9	48.4
54261	2013	10	77.6
54261	2013	11	23.8
54261	2013	12	6.3
54261	2014	1	3.3
54261	2014	2	1.9
54261	2014	3	7.3
54261	2014	4	0.5
54261	2014	5	71.7
54261	2014	6	180.8
54261	2014	7	65.3
54261	2014	8	76.6
54261	2014	9	47.2
54261	2014	10	40.9
54261	2014	11	3.8
54261	2014	12	8.3
