# Supplementary material for: Spatial and temporal characteristics of drought and its correlation with climate indices in Northeast China
Source: PLoS One. 2021 Nov 18;16(11):e0259774. doi: 10.1371/journal.pone.0259774 (PMC8601439; doi:10.1371/journal.pone.0259774)
Supplement: S1 File — (ZIP) [file pone.0259774.s001.zip › Raw data(Including precipitation and evapotranspiration data of each station)/54263.xlsx]

## Sheet: Monthly evapotranspiration 
stationID	YEAR	MONTH	DATA
54263	1970	1	5.0504
54263	1970	2	15.497
54263	1970	3	33.953
54263	1970	4	85.941
54263	1970	5	130.67
54263	1970	6	146.31
54263	1970	7	115.08
54263	1970	8	115.55
54263	1970	9	77.664
54263	1970	10	51.798
54263	1970	11	22.911
54263	1970	12	8.3249
54263	1971	1	8.9639
54263	1971	2	11.988
54263	1971	3	40.245
54263	1971	4	109.45
54263	1971	5	126.37
54263	1971	6	109.7
54263	1971	7	108.51
54263	1971	8	103.11
54263	1971	9	64.823
54263	1971	10	42.183
54263	1971	11	19.79
54263	1971	12	10.137
54263	1972	1	8.2705
54263	1972	2	10.137
54263	1972	3	42.884
54263	1972	4	87.785
54263	1972	5	112.87
54263	1972	6	131.09
54263	1972	7	139.31
54263	1972	8	99.252
54263	1972	9	62.312
54263	1972	10	40.518
54263	1972	11	14.689
54263	1972	12	9.268
54263	1973	1	9.0831
54263	1973	2	15.817
54263	1973	3	36.698
54263	1973	4	87.261
54263	1973	5	111.22
54263	1973	6	105.07
54263	1973	7	128.07
54263	1973	8	100.54
54263	1973	9	73.803
54263	1973	10	40.427
54263	1973	11	22.919
54263	1973	12	11.787
54263	1974	1	8.7935
54263	1974	2	17.522
54263	1974	3	43.205
54263	1974	4	79.473
54263	1974	5	134.79
54263	1974	6	107.04
54263	1974	7	128.22
54263	1974	8	103.81
54263	1974	9	72.451
54263	1974	10	40.562
54263	1974	11	21.341
54263	1974	12	7.9305
54263	1975	1	8.897
54263	1975	2	11.627
54263	1975	3	40.28
54263	1975	4	99.497
54263	1975	5	118.41
54263	1975	6	121.38
54263	1975	7	115.6
54263	1975	8	106.64
54263	1975	9	74.886
54263	1975	10	43.444
54263	1975	11	19.192
54263	1975	12	6.5853
54263	1976	1	8.0116
54263	1976	2	19.872
54263	1976	3	41.623
54263	1976	4	71.905
54263	1976	5	121.93
54263	1976	6	109.36
54263	1976	7	121.71
54263	1976	8	102.27
54263	1976	9	69.786
54263	1976	10	40.568
54263	1976	11	11.767
54263	1976	12	6.3807
54263	1977	1	4.302
54263	1977	2	12.614
54263	1977	3	44.857
54263	1977	4	89.383
54263	1977	5	135.09
54263	1977	6	116.88
54263	1977	7	132.53
54263	1977	8	111.74
54263	1977	9	81.573
54263	1977	10	53.122
54263	1977	11	17.787
54263	1977	12	6.8579
54263	1978	1	7.4148
54263	1978	2	11.226
54263	1978	3	43.109
54263	1978	4	92.112
54263	1978	5	124.76
54263	1978	6	136.34
54263	1978	7	131.32
54263	1978	8	104.71
54263	1978	9	83.293
54263	1978	10	46.776
54263	1978	11	19.893
54263	1978	12	9.4125
54263	1979	1	15.074
54263	1979	2	18.498
54263	1979	3	43.508
54263	1979	4	64.037
54263	1979	5	147.43
54263	1979	6	120.7
54263	1979	7	106.93
54263	1979	8	103.43
54263	1979	9	76.263
54263	1979	10	53.881
54263	1979	11	16.947
54263	1979	12	9.7651
54263	1980	1	7.7023
54263	1980	2	15.312
54263	1980	3	49.497
54263	1980	4	71.092
54263	1980	5	130.85
54263	1980	6	130.48
54263	1980	7	111.66
54263	1980	8	102.97
54263	1980	9	70.98
54263	1980	10	37
54263	1980	11	20.699
54263	1980	12	7.045
54263	1981	1	4.8429
54263	1981	2	12.467
54263	1981	3	39.038
54263	1981	4	85.967
54263	1981	5	111.05
54263	1981	6	120.74
54263	1981	7	110.29
54263	1981	8	98.233
54263	1981	9	76.278
54263	1981	10	43.753
54263	1981	11	16.549
54263	1981	12	12.192
54263	1982	1	8.6811
54263	1982	2	17.629
54263	1982	3	50.116
54263	1982	4	91.346
54263	1982	5	112.12
54263	1982	6	133.62
54263	1982	7	129.6
54263	1982	8	111.38
54263	1982	9	78.019
54263	1982	10	50.2
54263	1982	11	17.574
54263	1982	12	6.9884
54263	1983	1	7.86
54263	1983	2	10.812
54263	1983	3	42.762
54263	1983	4	102.06
54263	1983	5	124.81
54263	1983	6	110.85
54263	1983	7	93.567
54263	1983	8	109.96
54263	1983	9	71.875
54263	1983	10	45.316
54263	1983	11	16.277
54263	1983	12	8.2726
54263	1984	1	8.0639
54263	1984	2	16.625
54263	1984	3	34.04
54263	1984	4	77.849
54263	1984	5	124.64
54263	1984	6	126.59
54263	1984	7	122.97
54263	1984	8	103.99
54263	1984	9	71.741
54263	1984	10	45.131
54263	1984	11	28.887
54263	1984	12	10.345
54263	1985	1	7.9236
54263	1985	2	13.87
54263	1985	3	44.067
54263	1985	4	80.406
54263	1985	5	126.26
54263	1985	6	123.43
54263	1985	7	99.691
54263	1985	8	99.865
54263	1985	9	71.479
54263	1985	10	60.178
54263	1985	11	19.384
54263	1985	12	8.0935
54263	1986	1	6.8171
54263	1986	2	11.611
54263	1986	3	36.955
54263	1986	4	81.654
54263	1986	5	124.05
54263	1986	6	116.92
54263	1986	7	101.86
54263	1986	8	98.543
54263	1986	9	67.489
54263	1986	10	47.954
54263	1986	11	25.358
54263	1986	12	9.1789
54263	1987	1	8.1503
54263	1987	2	13.156
54263	1987	3	37.641
54263	1987	4	93.464
54263	1987	5	142.26
54263	1987	6	131.3
54263	1987	7	117.17
54263	1987	8	90.588
54263	1987	9	68.256
54263	1987	10	53.663
54263	1987	11	20.389
54263	1987	12	15.039
54263	1988	1	12.668
54263	1988	2	14.633
54263	1988	3	53.179
54263	1988	4	76.3
54263	1988	5	117.47
54263	1988	6	136.12
54263	1988	7	122.55
54263	1988	8	108.93
54263	1988	9	66.334
54263	1988	10	50.074
54263	1988	11	34.162
54263	1988	12	8.3663
54263	1989	1	8.3267
54263	1989	2	17.583
54263	1989	3	50.9
54263	1989	4	100.04
54263	1989	5	107.56
54263	1989	6	123.98
54263	1989	7	105.87
54263	1989	8	111.4
54263	1989	9	65.69
54263	1989	10	57.494
54263	1989	11	20.679
54263	1989	12	10.899
54263	1990	1	7.1075
54263	1990	2	15.721
54263	1990	3	48.548
54263	1990	4	79.381
54263	1990	5	104.76
54263	1990	6	107.5
54263	1990	7	113.36
54263	1990	8	99.384
54263	1990	9	73.82
54263	1990	10	52.865
54263	1990	11	23.212
54263	1990	12	10.952
54263	1991	1	6.6089
54263	1991	2	14.026
54263	1991	3	37.277
54263	1991	4	90.409
54263	1991	5	110.18
54263	1991	6	118.08
54263	1991	7	103.34
54263	1991	8	114.07
54263	1991	9	76.396
54263	1991	10	44.159
54263	1991	11	23.358
54263	1991	12	11.216
54263	1992	1	9.9291
54263	1992	2	19.909
54263	1992	3	48.013
54263	1992	4	87.821
54263	1992	5	109.37
54263	1992	6	109.06
54263	1992	7	127.1
54263	1992	8	96.555
54263	1992	9	66.163
54263	1992	10	41.785
54263	1992	11	20.319
54263	1992	12	6.7082
54263	1993	1	6.6951
54263	1993	2	16.648
54263	1993	3	46.126
54263	1993	4	87.408
54263	1993	5	128.04
54263	1993	6	102.73
54263	1993	7	115.63
54263	1993	8	92.093
54263	1993	9	73.518
54263	1993	10	44.827
54263	1993	11	17.545
54263	1993	12	8.1028
54263	1994	1	7.2687
54263	1994	2	13.831
54263	1994	3	39.832
54263	1994	4	103.05
54263	1994	5	116.06
54263	1994	6	134.74
54263	1994	7	114.9
54263	1994	8	87.508
54263	1994	9	65.095
54263	1994	10	37.28
54263	1994	11	24.847
54263	1994	12	9.1799
54263	1995	1	11.724
54263	1995	2	17.534
54263	1995	3	51.923
54263	1995	4	84.499
54263	1995	5	103.06
54263	1995	6	117.89
54263	1995	7	107.99
54263	1995	8	86.093
54263	1995	9	74.103
54263	1995	10	41.234
54263	1995	11	21.468
54263	1995	12	6.8912
54263	1996	1	8.4632
54263	1996	2	20.117
54263	1996	3	44.813
54263	1996	4	87.855
54263	1996	5	108.58
54263	1996	6	139.12
54263	1996	7	101.15
54263	1996	8	96.939
54263	1996	9	69.933
54263	1996	10	45.057
54263	1996	11	17.184
54263	1996	12	11.895
54263	1997	1	6.7187
54263	1997	2	15.172
54263	1997	3	49.095
54263	1997	4	85.484
54263	1997	5	106.67
54263	1997	6	129.87
54263	1997	7	145.45
54263	1997	8	104.15
54263	1997	9	72.955
54263	1997	10	43.855
54263	1997	11	16.635
54263	1997	12	8.2197
54263	1998	1	6.4507
54263	1998	2	21.211
54263	1998	3	52.938
54263	1998	4	100.36
54263	1998	5	120.14
54263	1998	6	122.57
54263	1998	7	114.15
54263	1998	8	90.54
54263	1998	9	70.97
54263	1998	10	47.844
54263	1998	11	15.433
54263	1998	12	8.4465
54263	1999	1	10.547
54263	1999	2	20.215
54263	1999	3	35.645
54263	1999	4	81.085
54263	1999	5	121.01
54263	1999	6	124.11
54263	1999	7	131.37
54263	1999	8	101.29
54263	1999	9	77.778
54263	1999	10	54.259
54263	1999	11	16.951
54263	1999	12	8.0656
54263	2000	1	5.2623
54263	2000	2	10.74
54263	2000	3	43.934
54263	2000	4	71.392
54263	2000	5	114.17
54263	2000	6	130.37
54263	2000	7	128.62
54263	2000	8	101.31
54263	2000	9	71.946
54263	2000	10	43.407
54263	2000	11	17.606
54263	2000	12	6.4454
54263	2001	1	5.3034
54263	2001	2	13.649
54263	2001	3	38.377
54263	2001	4	95.541
54263	2001	5	136.6
54263	2001	6	134.38
54263	2001	7	125.98
54263	2001	8	97.559
54263	2001	9	76.29
54263	2001	10	44.639
54263	2001	11	20.599
54263	2001	12	7.9135
54263	2002	1	7.7586
54263	2002	2	22.532
54263	2002	3	53.384
54263	2002	4	78.972
54263	2002	5	124.78
54263	2002	6	117.46
54263	2002	7	119.36
54263	2002	8	97.512
54263	2002	9	72.931
54263	2002	10	34.322
54263	2002	11	12.784
54263	2002	12	5.7726
54263	2003	1	5.3846
54263	2003	2	15.694
54263	2003	3	37.241
54263	2003	4	87.05
54263	2003	5	106.71
54263	2003	6	107.59
54263	2003	7	103.68
54263	2003	8	107.82
54263	2003	9	72.395
54263	2003	10	36.7
54263	2003	11	17.918
54263	2003	12	7.0785
54263	2004	1	6.7034
54263	2004	2	17.345
54263	2004	3	47.537
54263	2004	4	89.846
54263	2004	5	116.54
54263	2004	6	133.45
54263	2004	7	99.67
54263	2004	8	105.84
54263	2004	9	72.814
54263	2004	10	47.338
54263	2004	11	16.613
54263	2004	12	6.602
54263	2005	1	7.3409
54263	2005	2	11.293
54263	2005	3	45.7
54263	2005	4	84.832
54263	2005	5	111.45
54263	2005	6	105.82
54263	2005	7	96.781
54263	2005	8	85.685
54263	2005	9	73.177
54263	2005	10	51.374
54263	2005	11	25.834
54263	2005	12	6.1074
54263	2006	1	7.227
54263	2006	2	17.291
54263	2006	3	45.038
54263	2006	4	75.884
54263	2006	5	123.32
54263	2006	6	108.97
54263	2006	7	123.77
54263	2006	8	103.04
54263	2006	9	71.554
54263	2006	10	47.112
54263	2006	11	21.996
54263	2006	12	9.5906
54263	2007	1	7.826
54263	2007	2	23.182
54263	2007	3	38.564
54263	2007	4	80.132
54263	2007	5	120.71
54263	2007	6	160.31
54263	2007	7	117.39
54263	2007	8	109.59
54263	2007	9	70.847
54263	2007	10	44.102
54263	2007	11	19.946
54263	2007	12	7.1808
54263	2008	1	6.2047
54263	2008	2	19.009
54263	2008	3	48.302
54263	2008	4	98.316
54263	2008	5	99.208
54263	2008	6	115.14
54263	2008	7	107.16
54263	2008	8	102.57
54263	2008	9	78.063
54263	2008	10	49.004
54263	2008	11	20.899
54263	2008	12	13.012
54263	2009	1	9.1604
54263	2009	2	16.422
54263	2009	3	43.795
54263	2009	4	82.335
54263	2009	5	142.87
54263	2009	6	110.52
54263	2009	7	113.89
54263	2009	8	117.65
54263	2009	9	75.014
54263	2009	10	44.286
54263	2009	11	18.832
54263	2009	12	6.386
54263	2010	1	9.0917
54263	2010	2	13.257
54263	2010	3	31.077
54263	2010	4	59.432
54263	2010	5	110.3
54263	2010	6	147.67
54263	2010	7	101.32
54263	2010	8	93.654
54263	2010	9	66.766
54263	2010	10	38.735
54263	2010	11	17.255
54263	2010	12	7.28
54263	2011	1	5.4395
54263	2011	2	14.285
54263	2011	3	39.822
54263	2011	4	81.838
54263	2011	5	110.66
54263	2011	6	120.36
54263	2011	7	122.82
54263	2011	8	104.97
54263	2011	9	77.512
54263	2011	10	45.195
54263	2011	11	15.049
54263	2011	12	5.9697
54263	2012	1	5.329
54263	2012	2	15.3
54263	2012	3	37.245
54263	2012	4	94.019
54263	2012	5	132.02
54263	2012	6	109.37
54263	2012	7	120.2
54263	2012	8	105.92
54263	2012	9	68.445
54263	2012	10	42.378
54263	2012	11	14.739
54263	2012	12	5.6113
54263	2013	1	6.7401
54263	2013	2	13.198
54263	2013	3	36.516
54263	2013	4	60.918
54263	2013	5	128.02
54263	2013	6	123.73
54263	2013	7	110.68
54263	2013	8	102.6
54263	2013	9	76.891
54263	2013	10	41
54263	2013	11	19.496
54263	2013	12	6.4084
54263	2014	1	11.327
54263	2014	2	15.927
54263	2014	3	47.635
54263	2014	4	92.93
54263	2014	5	102.57
54263	2014	6	116.75
54263	2014	7	118.24
54263	2014	8	120.64
54263	2014	9	72.193
54263	2014	10	47.926
54263	2014	11	22.425
54263	2014	12	7.6751

## Sheet: Monthly precipitation 
stationID	YEAR	MONTH	DATA
54263	1970	1	6.3
54263	1970	2	5.2
54263	1970	3	2.9
54263	1970	4	37.9
54263	1970	5	79.1
54263	1970	6	28.3
54263	1970	7	324.1
54263	1970	8	69.3
54263	1970	9	93.2
54263	1970	10	59.4
54263	1970	11	19.6
54263	1970	12	15.4
54263	1971	1	1.1
54263	1971	2	24
54263	1971	3	8.8
54263	1971	4	10.1
54263	1971	5	50.1
54263	1971	6	137.7
54263	1971	7	232.2
54263	1971	8	131.1
54263	1971	9	186.6
54263	1971	10	30.1
54263	1971	11	4.5
54263	1971	12	8.4
54263	1972	1	11.1
54263	1972	2	11.3
54263	1972	3	7.8
54263	1972	4	25.1
54263	1972	5	66.1
54263	1972	6	98.2
54263	1972	7	33.6
54263	1972	8	178.4
54263	1972	9	59
54263	1972	10	122.2
54263	1972	11	13
54263	1972	12	2.2
54263	1973	1	1.8
54263	1973	2	11.5
54263	1973	3	27.6
54263	1973	4	24.6
54263	1973	5	95.9
54263	1973	6	143.5
54263	1973	7	211.6
54263	1973	8	222.8
54263	1973	9	31.5
54263	1973	10	26.2
54263	1973	11	7.3
54263	1973	12	0.6
54263	1974	1	0
54263	1974	2	4.7
54263	1974	3	3.5
54263	1974	4	39.7
54263	1974	5	42.4
54263	1974	6	116.3
54263	1974	7	56.5
54263	1974	8	154.7
54263	1974	9	64.4
54263	1974	10	90
54263	1974	11	7.7
54263	1974	12	0.8
54263	1975	1	3.7
54263	1975	2	11.6
54263	1975	3	10
54263	1975	4	50.6
54263	1975	5	47
54263	1975	6	94.5
54263	1975	7	337.3
54263	1975	8	91.7
54263	1975	9	38
54263	1975	10	26.5
54263	1975	11	11.3
54263	1975	12	8.9
54263	1976	1	6.2
54263	1976	2	2.9
54263	1976	3	12.1
54263	1976	4	44.7
54263	1976	5	73
54263	1976	6	138.4
54263	1976	7	130.9
54263	1976	8	71.8
54263	1976	9	100.9
54263	1976	10	62.7
54263	1976	11	50
54263	1976	12	2.5
54263	1977	1	2.6
54263	1977	2	1.1
54263	1977	3	17
54263	1977	4	26.1
54263	1977	5	60.8
54263	1977	6	287.1
54263	1977	7	130.7
54263	1977	8	32.9
54263	1977	9	46.1
54263	1977	10	68.2
54263	1977	11	25.1
54263	1977	12	16.4
54263	1978	1	2.3
54263	1978	2	1.3
54263	1978	3	13.4
54263	1978	4	37
54263	1978	5	28
54263	1978	6	93.1
54263	1978	7	74.2
54263	1978	8	126.5
54263	1978	9	19.8
54263	1978	10	31.8
54263	1978	11	6.5
54263	1978	12	12.2
54263	1979	1	4.5
54263	1979	2	12.1
54263	1979	3	2.3
54263	1979	4	51.3
54263	1979	5	47
54263	1979	6	86.8
54263	1979	7	146.8
54263	1979	8	42.8
54263	1979	9	53.9
54263	1979	10	23.3
54263	1979	11	21.1
54263	1979	12	24.6
54263	1980	1	6
54263	1980	2	7.2
54263	1980	3	3.4
54263	1980	4	45.3
54263	1980	5	91.7
54263	1980	6	110.9
54263	1980	7	260.5
54263	1980	8	171.8
54263	1980	9	44.2
54263	1980	10	93.4
54263	1980	11	15.7
54263	1980	12	24.7
54263	1981	1	2.1
54263	1981	2	7.7
54263	1981	3	24
54263	1981	4	13.3
54263	1981	5	73.4
54263	1981	6	146.3
54263	1981	7	136.5
54263	1981	8	108.8
54263	1981	9	72.4
54263	1981	10	50.7
54263	1981	11	7.4
54263	1981	12	1.5
54263	1982	1	4.3
54263	1982	2	5.6
54263	1982	3	13.7
54263	1982	4	36
54263	1982	5	45.4
54263	1982	6	54
54263	1982	7	142.7
54263	1982	8	192.3
54263	1982	9	25.2
54263	1982	10	35.5
54263	1982	11	26.5
54263	1982	12	8.8
54263	1983	1	1
54263	1983	2	13.7
54263	1983	3	4.1
54263	1983	4	49.6
54263	1983	5	109.3
54263	1983	6	203
54263	1983	7	289.8
54263	1983	8	172.3
54263	1983	9	76.4
54263	1983	10	9.5
54263	1983	11	20.3
54263	1983	12	0.3
54263	1984	1	2.6
54263	1984	2	4.9
54263	1984	3	10.1
54263	1984	4	47.2
54263	1984	5	70.8
54263	1984	6	120
54263	1984	7	159.6
54263	1984	8	175.5
54263	1984	9	56
54263	1984	10	61.6
54263	1984	11	12.2
54263	1984	12	3.7
54263	1985	1	3
54263	1985	2	7.3
54263	1985	3	16.8
54263	1985	4	29.6
54263	1985	5	29.6
54263	1985	6	102.1
54263	1985	7	215.3
54263	1985	8	316.5
54263	1985	9	24.2
54263	1985	10	3.6
54263	1985	11	17.3
54263	1985	12	1.2
54263	1986	1	12.1
54263	1986	2	3.5
54263	1986	3	26.5
54263	1986	4	47.2
54263	1986	5	49
54263	1986	6	165.5
54263	1986	7	300
54263	1986	8	223.2
54263	1986	9	95.4
54263	1986	10	8.7
54263	1986	11	10.9
54263	1986	12	11.4
54263	1987	1	10.7
54263	1987	2	4.4
54263	1987	3	17.4
54263	1987	4	34.4
54263	1987	5	20.6
54263	1987	6	88.3
54263	1987	7	143.1
54263	1987	8	217.7
54263	1987	9	85.2
54263	1987	10	42.3
54263	1987	11	34.7
54263	1987	12	3.7
54263	1988	1	7.5
54263	1988	2	3
54263	1988	3	10.5
54263	1988	4	44.2
54263	1988	5	68.4
54263	1988	6	82.5
54263	1988	7	150.9
54263	1988	8	92.1
54263	1988	9	111.8
54263	1988	10	23
54263	1988	11	10.3
54263	1988	12	6.6
54263	1989	1	13.7
54263	1989	2	8.6
54263	1989	3	15.1
54263	1989	4	52.6
54263	1989	5	51.1
54263	1989	6	73.1
54263	1989	7	231.2
54263	1989	8	64.9
54263	1989	9	74.6
54263	1989	10	9.1
54263	1989	11	15.7
54263	1989	12	4.2
54263	1990	1	7.3
54263	1990	2	16.1
54263	1990	3	22.1
54263	1990	4	56.2
54263	1990	5	102.4
54263	1990	6	143.9
54263	1990	7	153.4
54263	1990	8	77
54263	1990	9	26.6
54263	1990	10	7.2
54263	1990	11	10.9
54263	1990	12	13.8
54263	1991	1	8.5
54263	1991	2	4.5
54263	1991	3	38.6
54263	1991	4	40.8
54263	1991	5	62.4
54263	1991	6	67.4
54263	1991	7	426.3
54263	1991	8	28.7
54263	1991	9	66.7
54263	1991	10	54.3
54263	1991	11	17.3
54263	1991	12	7.4
54263	1992	1	5.3
54263	1992	2	3.2
54263	1992	3	11.1
54263	1992	4	24
54263	1992	5	62.8
54263	1992	6	57
54263	1992	7	198.8
54263	1992	8	91.5
54263	1992	9	63.2
54263	1992	10	14.3
54263	1992	11	24
54263	1992	12	10.2
54263	1993	1	1.6
54263	1993	2	2.9
54263	1993	3	7.3
54263	1993	4	29.2
54263	1993	5	37.2
54263	1993	6	175.8
54263	1993	7	92.9
54263	1993	8	154.1
54263	1993	9	53.6
54263	1993	10	16.1
54263	1993	11	28.9
54263	1993	12	7.6
54263	1994	1	6.5
54263	1994	2	0
54263	1994	3	9.6
54263	1994	4	21.7
54263	1994	5	94.5
54263	1994	6	94.5
54263	1994	7	281.7
54263	1994	8	314.9
54263	1994	9	57.9
54263	1994	10	82.8
54263	1994	11	28.8
54263	1994	12	5.5
54263	1995	1	2.7
54263	1995	2	0.3
54263	1995	3	5
54263	1995	4	68.1
54263	1995	5	90.1
54263	1995	6	129.2
54263	1995	7	277.3
54263	1995	8	149.9
54263	1995	9	43.3
54263	1995	10	37.2
54263	1995	11	7.4
54263	1995	12	3.4
54263	1996	1	1.8
54263	1996	2	2.4
54263	1996	3	10.9
54263	1996	4	21.7
54263	1996	5	44.2
54263	1996	6	109.7
54263	1996	7	291.6
54263	1996	8	164.1
54263	1996	9	67.5
54263	1996	10	45.5
54263	1996	11	15.7
54263	1996	12	2.6
54263	1997	1	15.9
54263	1997	2	5.9
54263	1997	3	10.1
54263	1997	4	11.5
54263	1997	5	75.6
54263	1997	6	76.9
54263	1997	7	39.2
54263	1997	8	110.1
54263	1997	9	34.8
54263	1997	10	24.8
54263	1997	11	9.1
54263	1997	12	4.9
54263	1998	1	4.9
54263	1998	2	0.4
54263	1998	3	5.1
54263	1998	4	21.3
54263	1998	5	94.3
54263	1998	6	102.2
54263	1998	7	224.1
54263	1998	8	332.1
54263	1998	9	65.4
54263	1998	10	26.6
54263	1998	11	18.1
54263	1998	12	16.5
54263	1999	1	2.2
54263	1999	2	1.5
54263	1999	3	46
54263	1999	4	46.7
54263	1999	5	45.2
54263	1999	6	65.3
54263	1999	7	106.1
54263	1999	8	138.3
54263	1999	9	20.6
54263	1999	10	9.5
54263	1999	11	18.2
54263	1999	12	9.6
54263	2000	1	28.1
54263	2000	2	0.8
54263	2000	3	19.2
54263	2000	4	35.7
54263	2000	5	45.3
54263	2000	6	87.5
54263	2000	7	144.5
54263	2000	8	85.8
54263	2000	9	26.2
54263	2000	10	47.7
54263	2000	11	25.6
54263	2000	12	16.6
54263	2001	1	8.1
54263	2001	2	0.8
54263	2001	3	12.9
54263	2001	4	1.1
54263	2001	5	51.6
54263	2001	6	87.4
54263	2001	7	189.9
54263	2001	8	139.7
54263	2001	9	38.2
54263	2001	10	36.5
54263	2001	11	2.5
54263	2001	12	2.2
54263	2002	1	5.7
54263	2002	2	2.6
54263	2002	3	8.5
54263	2002	4	63.5
54263	2002	5	30.6
54263	2002	6	175.1
54263	2002	7	180.6
54263	2002	8	101.5
54263	2002	9	8.1
54263	2002	10	63.7
54263	2002	11	7.9
54263	2002	12	5.5
54263	2003	1	4.3
54263	2003	2	0.3
54263	2003	3	9.7
54263	2003	4	30.7
54263	2003	5	34.4
54263	2003	6	248.1
54263	2003	7	183.5
54263	2003	8	106.9
54263	2003	9	25.8
54263	2003	10	110.4
54263	2003	11	28.2
54263	2003	12	4.5
54263	2004	1	2.8
54263	2004	2	22.4
54263	2004	3	16.1
54263	2004	4	10.7
54263	2004	5	50
54263	2004	6	105.1
54263	2004	7	302.6
54263	2004	8	65.2
54263	2004	9	64.4
54263	2004	10	23.6
54263	2004	11	30.6
54263	2004	12	37.6
54263	2005	1	7.8
54263	2005	2	6.2
54263	2005	3	0.9
54263	2005	4	64.9
54263	2005	5	79.3
54263	2005	6	120.9
54263	2005	7	233.8
54263	2005	8	264.1
54263	2005	9	37.3
54263	2005	10	46.4
54263	2005	11	1.4
54263	2005	12	3.9
54263	2006	1	3.4
54263	2006	2	20.4
54263	2006	3	4.4
54263	2006	4	34.2
54263	2006	5	49.6
54263	2006	6	126.4
54263	2006	7	113.5
54263	2006	8	221.9
54263	2006	9	22.7
54263	2006	10	43.7
54263	2006	11	15.9
54263	2006	12	2.3
54263	2007	1	4.4
54263	2007	2	10.6
54263	2007	3	55.3
54263	2007	4	19.7
54263	2007	5	79.6
54263	2007	6	12.9
54263	2007	7	161.3
54263	2007	8	153.4
54263	2007	9	77.4
54263	2007	10	29.2
54263	2007	11	9.7
54263	2007	12	12.2
54263	2008	1	0.2
54263	2008	2	2.5
54263	2008	3	16.3
54263	2008	4	34.1
54263	2008	5	96.9
54263	2008	6	84.5
54263	2008	7	175.6
54263	2008	8	153.6
54263	2008	9	28.8
54263	2008	10	13.9
54263	2008	11	18
54263	2008	12	14.7
54263	2009	1	15.2
54263	2009	2	28
54263	2009	3	11.7
54263	2009	4	54.3
54263	2009	5	28.4
54263	2009	6	112
54263	2009	7	80.1
54263	2009	8	108
54263	2009	9	47.3
54263	2009	10	62.2
54263	2009	11	16.5
54263	2009	12	16.9
54263	2010	1	6.3
54263	2010	2	27.5
54263	2010	3	35.6
54263	2010	4	78.5
54263	2010	5	90.3
54263	2010	6	44.6
54263	2010	7	366.4
54263	2010	8	256.8
54263	2010	9	36.4
54263	2010	10	40.7
54263	2010	11	45.2
54263	2010	12	33.4
54263	2011	1	2.3
54263	2011	2	14.3
54263	2011	3	6.2
54263	2011	4	14.1
54263	2011	5	59.3
54263	2011	6	92.7
54263	2011	7	80.4
54263	2011	8	116.3
54263	2011	9	11.4
54263	2011	10	26.4
54263	2011	11	38.5
54263	2011	12	2.4
54263	2012	1	1.6
54263	2012	2	5.1
54263	2012	3	20.3
54263	2012	4	46.3
54263	2012	5	23.6
54263	2012	6	192.6
54263	2012	7	170
54263	2012	8	176.5
54263	2012	9	72.6
54263	2012	10	35.6
54263	2012	11	53.7
54263	2012	12	24.3
54263	2013	1	5
54263	2013	2	24.4
54263	2013	3	23.2
54263	2013	4	32.9
54263	2013	5	44.6
54263	2013	6	106.6
54263	2013	7	286.6
54263	2013	8	213
54263	2013	9	46.9
54263	2013	10	60.2
54263	2013	11	31.4
54263	2013	12	8.2
54263	2014	1	14.5
54263	2014	2	1.6
54263	2014	3	9.3
54263	2014	4	5.6
54263	2014	5	82.3
54263	2014	6	173.2
54263	2014	7	109
54263	2014	8	86.5
54263	2014	9	68.9
54263	2014	10	29.7
54263	2014	11	6.4
54263	2014	12	9.5
