# Supplementary material for: Spatial and temporal characteristics of drought and its correlation with climate indices in Northeast China
Source: PLoS One. 2021 Nov 18;16(11):e0259774. doi: 10.1371/journal.pone.0259774 (PMC8601439; doi:10.1371/journal.pone.0259774)
Supplement: S1 File — (ZIP) [file pone.0259774.s001.zip › Raw data(Including precipitation and evapotranspiration data of each station)/54266.xlsx]

## Sheet: Monthly evapotranspiration 
stationID	YEAR	MONTH	DATA
54266	1970	1	8.087
54266	1970	2	19.424
54266	1970	3	39.128
54266	1970	4	95.107
54266	1970	5	136
54266	1970	6	142.75
54266	1970	7	119.06
54266	1970	8	111.43
54266	1970	9	79.589
54266	1970	10	57.705
54266	1970	11	26.075
54266	1970	12	13.05
54266	1971	1	11.457
54266	1971	2	13.279
54266	1971	3	43.335
54266	1971	4	117.9
54266	1971	5	138.33
54266	1971	6	105.62
54266	1971	7	109.64
54266	1971	8	98.786
54266	1971	9	67.271
54266	1971	10	54.574
54266	1971	11	24.223
54266	1971	12	14.71
54266	1972	1	10.039
54266	1972	2	12.731
54266	1972	3	46.488
54266	1972	4	97.057
54266	1972	5	123.3
54266	1972	6	138.32
54266	1972	7	145.43
54266	1972	8	102.14
54266	1972	9	64.466
54266	1972	10	48.755
54266	1972	11	17.992
54266	1972	12	13.878
54266	1973	1	11.659
54266	1973	2	20.104
54266	1973	3	42.236
54266	1973	4	95.073
54266	1973	5	118.61
54266	1973	6	108.91
54266	1973	7	128.66
54266	1973	8	108.67
54266	1973	9	75.542
54266	1973	10	49.611
54266	1973	11	30.549
54266	1973	12	16.799
54266	1974	1	12.156
54266	1974	2	20.696
54266	1974	3	48.171
54266	1974	4	85.698
54266	1974	5	149.56
54266	1974	6	113.52
54266	1974	7	125.82
54266	1974	8	102.09
54266	1974	9	75.809
54266	1974	10	46.436
54266	1974	11	26.643
54266	1974	12	14.102
54266	1975	1	12.849
54266	1975	2	13.968
54266	1975	3	47.535
54266	1975	4	105.22
54266	1975	5	129.66
54266	1975	6	124.31
54266	1975	7	119.2
54266	1975	8	109.48
54266	1975	9	79.998
54266	1975	10	50.029
54266	1975	11	24.511
54266	1975	12	10.409
54266	1976	1	12.855
54266	1976	2	24.695
54266	1976	3	46.152
54266	1976	4	76.052
54266	1976	5	135.97
54266	1976	6	120.49
54266	1976	7	122.8
54266	1976	8	104.61
54266	1976	9	75.14
54266	1976	10	49.064
54266	1976	11	17.298
54266	1976	12	10.498
54266	1977	1	8.4035
54266	1977	2	18.702
54266	1977	3	51.842
54266	1977	4	95.853
54266	1977	5	151.56
54266	1977	6	126.85
54266	1977	7	133.93
54266	1977	8	112.13
54266	1977	9	87.067
54266	1977	10	57.929
54266	1977	11	22.485
54266	1977	12	9.5036
54266	1978	1	10.863
54266	1978	2	13.24
54266	1978	3	49.33
54266	1978	4	105.94
54266	1978	5	140.01
54266	1978	6	142.86
54266	1978	7	133.72
54266	1978	8	100.49
54266	1978	9	87.661
54266	1978	10	52.278
54266	1978	11	24.793
54266	1978	12	11.763
54266	1979	1	16.953
54266	1979	2	17.086
54266	1979	3	46.034
54266	1979	4	65.341
54266	1979	5	146.29
54266	1979	6	116.51
54266	1979	7	112.73
54266	1979	8	104.21
54266	1979	9	78.692
54266	1979	10	60.003
54266	1979	11	20.122
54266	1979	12	14.309
54266	1980	1	10.499
54266	1980	2	19.834
54266	1980	3	54.775
54266	1980	4	77.684
54266	1980	5	146.35
54266	1980	6	136.5
54266	1980	7	108.74
54266	1980	8	97.988
54266	1980	9	78.843
54266	1980	10	43.632
54266	1980	11	23.726
54266	1980	12	9.8927
54266	1981	1	7.8813
54266	1981	2	15.487
54266	1981	3	41.867
54266	1981	4	94.642
54266	1981	5	117.7
54266	1981	6	133.26
54266	1981	7	102.94
54266	1981	8	104.44
54266	1981	9	80.816
54266	1981	10	57.105
54266	1981	11	21.236
54266	1981	12	19.153
54266	1982	1	12.714
54266	1982	2	22.961
54266	1982	3	57.744
54266	1982	4	100.41
54266	1982	5	123.69
54266	1982	6	148.2
54266	1982	7	138.12
54266	1982	8	116.16
54266	1982	9	87.235
54266	1982	10	60.178
54266	1982	11	19.85
54266	1982	12	11.63
54266	1983	1	12.183
54266	1983	2	14.051
54266	1983	3	46.235
54266	1983	4	111.75
54266	1983	5	134.92
54266	1983	6	124.19
54266	1983	7	104.53
54266	1983	8	106.3
54266	1983	9	74.951
54266	1983	10	53.999
54266	1983	11	24.194
54266	1983	12	16.588
54266	1984	1	11.654
54266	1984	2	20.501
54266	1984	3	38.955
54266	1984	4	82.437
54266	1984	5	127.72
54266	1984	6	125.5
54266	1984	7	123.83
54266	1984	8	107.57
54266	1984	9	79.387
54266	1984	10	49.702
54266	1984	11	36.057
54266	1984	12	13.088
54266	1985	1	10.551
54266	1985	2	14.673
54266	1985	3	48.045
54266	1985	4	87.821
54266	1985	5	131.24
54266	1985	6	124.37
54266	1985	7	98.482
54266	1985	8	98.19
54266	1985	9	74.697
54266	1985	10	61.92
54266	1985	11	21.39
54266	1985	12	11.137
54266	1986	1	11.588
54266	1986	2	17.256
54266	1986	3	44.609
54266	1986	4	91.747
54266	1986	5	130.59
54266	1986	6	120.75
54266	1986	7	104.55
54266	1986	8	97.575
54266	1986	9	70.568
54266	1986	10	47.437
54266	1986	11	30.935
54266	1986	12	12.681
54266	1987	1	11.829
54266	1987	2	18.508
54266	1987	3	43.248
54266	1987	4	93.682
54266	1987	5	147.54
54266	1987	6	126.22
54266	1987	7	120.82
54266	1987	8	100.49
54266	1987	9	71.335
54266	1987	10	53.671
54266	1987	11	22.76
54266	1987	12	16.909
54266	1988	1	18.338
54266	1988	2	19.111
54266	1988	3	56.224
54266	1988	4	80.998
54266	1988	5	124.98
54266	1988	6	138.45
54266	1988	7	133.18
54266	1988	8	110.05
54266	1988	9	67.035
54266	1988	10	55.57
54266	1988	11	41.767
54266	1988	12	14.996
54266	1989	1	11.797
54266	1989	2	21.331
54266	1989	3	57.43
54266	1989	4	109.47
54266	1989	5	142.25
54266	1989	6	130.22
54266	1989	7	117.12
54266	1989	8	115.91
54266	1989	9	68.76
54266	1989	10	59.873
54266	1989	11	24.676
54266	1989	12	15.863
54266	1990	1	10.626
54266	1990	2	18.007
54266	1990	3	53.806
54266	1990	4	83.988
54266	1990	5	106.75
54266	1990	6	124.65
54266	1990	7	111.44
54266	1990	8	112.25
54266	1990	9	74.682
54266	1990	10	63.977
54266	1990	11	27.519
54266	1990	12	14.978
54266	1991	1	9.3131
54266	1991	2	18.139
54266	1991	3	41.355
54266	1991	4	94.587
54266	1991	5	116.17
54266	1991	6	123.76
54266	1991	7	109.53
54266	1991	8	116.6
54266	1991	9	75.179
54266	1991	10	47.322
54266	1991	11	25.449
54266	1991	12	11.902
54266	1992	1	12.014
54266	1992	2	24.594
54266	1992	3	51.205
54266	1992	4	84.851
54266	1992	5	109.4
54266	1992	6	113.51
54266	1992	7	133.58
54266	1992	8	100.66
54266	1992	9	68.423
54266	1992	10	42.391
54266	1992	11	21.439
54266	1992	12	8.6237
54266	1993	1	8.4052
54266	1993	2	19.812
54266	1993	3	49.846
54266	1993	4	83.296
54266	1993	5	132.85
54266	1993	6	103.15
54266	1993	7	108.91
54266	1993	8	94.964
54266	1993	9	74.994
54266	1993	10	49.516
54266	1993	11	18.011
54266	1993	12	11.093
54266	1994	1	9.5231
54266	1994	2	16.388
54266	1994	3	44.172
54266	1994	4	103.69
54266	1994	5	125.5
54266	1994	6	135.66
54266	1994	7	123.76
54266	1994	8	103.69
54266	1994	9	71.057
54266	1994	10	43.067
54266	1994	11	27.979
54266	1994	12	12.278
54266	1995	1	17.113
54266	1995	2	21.77
54266	1995	3	50.226
54266	1995	4	90.739
54266	1995	5	105.79
54266	1995	6	118.75
54266	1995	7	102.17
54266	1995	8	87.293
54266	1995	9	73.554
54266	1995	10	41.081
54266	1995	11	26.416
54266	1995	12	9.142
54266	1996	1	11.167
54266	1996	2	23.038
54266	1996	3	45.895
54266	1996	4	86.8
54266	1996	5	118.03
54266	1996	6	135.36
54266	1996	7	104.53
54266	1996	8	99.177
54266	1996	9	70.514
54266	1996	10	45.228
54266	1996	11	22.464
54266	1996	12	14.965
54266	1997	1	8.212
54266	1997	2	17.782
54266	1997	3	52.128
54266	1997	4	84.881
54266	1997	5	112.84
54266	1997	6	140.56
54266	1997	7	150.78
54266	1997	8	114.42
54266	1997	9	77.483
54266	1997	10	47.876
54266	1997	11	21.195
54266	1997	12	11.136
54266	1998	1	10.619
54266	1998	2	22.22
54266	1998	3	60.206
54266	1998	4	101.93
54266	1998	5	126.35
54266	1998	6	125.76
54266	1998	7	107.07
54266	1998	8	87.863
54266	1998	9	68.537
54266	1998	10	48.734
54266	1998	11	18.175
54266	1998	12	11.224
54266	1999	1	14.769
54266	1999	2	24.414
54266	1999	3	36.091
54266	1999	4	79.278
54266	1999	5	126.38
54266	1999	6	128.95
54266	1999	7	128.03
54266	1999	8	101.13
54266	1999	9	80.484
54266	1999	10	55.001
54266	1999	11	20.586
54266	1999	12	11.328
54266	2000	1	7.1024
54266	2000	2	13.957
54266	2000	3	48.432
54266	2000	4	78.604
54266	2000	5	116.38
54266	2000	6	142.13
54266	2000	7	140.45
54266	2000	8	103.17
54266	2000	9	76.382
54266	2000	10	49.192
54266	2000	11	22.457
54266	2000	12	11.295
54266	2001	1	7.4276
54266	2001	2	18.347
54266	2001	3	47.673
54266	2001	4	116.02
54266	2001	5	151.85
54266	2001	6	149.68
54266	2001	7	127.27
54266	2001	8	102.33
54266	2001	9	84.933
54266	2001	10	46.846
54266	2001	11	27.563
54266	2001	12	12.076
54266	2002	1	10.889
54266	2002	2	32.248
54266	2002	3	64.292
54266	2002	4	92.899
54266	2002	5	143.64
54266	2002	6	123.03
54266	2002	7	122.07
54266	2002	8	96.775
54266	2002	9	83.003
54266	2002	10	43.424
54266	2002	11	20.561
54266	2002	12	10.579
54266	2003	1	9.5267
54266	2003	2	20.728
54266	2003	3	41.753
54266	2003	4	93.531
54266	2003	5	123.42
54266	2003	6	120.43
54266	2003	7	111.68
54266	2003	8	120.79
54266	2003	9	80.056
54266	2003	10	50.011
54266	2003	11	24.102
54266	2003	12	13.464
54266	2004	1	12.187
54266	2004	2	23.912
54266	2004	3	51.257
54266	2004	4	100.93
54266	2004	5	124.95
54266	2004	6	147.44
54266	2004	7	101.42
54266	2004	8	108.69
54266	2004	9	79.745
54266	2004	10	56.448
54266	2004	11	20.141
54266	2004	12	7.6903
54266	2005	1	7.9588
54266	2005	2	12.098
54266	2005	3	45.669
54266	2005	4	89.315
54266	2005	5	111.46
54266	2005	6	111.34
54266	2005	7	102.84
54266	2005	8	92.834
54266	2005	9	74.778
54266	2005	10	56.084
54266	2005	11	30.152
54266	2005	12	6.5996
54266	2006	1	8.4427
54266	2006	2	19.483
54266	2006	3	48.143
54266	2006	4	74.991
54266	2006	5	126.66
54266	2006	6	114.8
54266	2006	7	131.06
54266	2006	8	108.85
54266	2006	9	74.325
54266	2006	10	48.295
54266	2006	11	24.366
54266	2006	12	11.369
54266	2007	1	10.047
54266	2007	2	25.931
54266	2007	3	39.378
54266	2007	4	80.852
54266	2007	5	124.5
54266	2007	6	158.65
54266	2007	7	121.42
54266	2007	8	97.695
54266	2007	9	73.725
54266	2007	10	48.168
54266	2007	11	23.553
54266	2007	12	10.085
54266	2008	1	9.3023
54266	2008	2	23.384
54266	2008	3	51.419
54266	2008	4	99.981
54266	2008	5	107.41
54266	2008	6	118.83
54266	2008	7	118.37
54266	2008	8	109.16
54266	2008	9	81.562
54266	2008	10	51.756
54266	2008	11	23.368
54266	2008	12	14.604
54266	2009	1	10.328
54266	2009	2	18.392
54266	2009	3	46.42
54266	2009	4	89.778
54266	2009	5	138.54
54266	2009	6	115.81
54266	2009	7	110.83
54266	2009	8	120.7
54266	2009	9	80.442
54266	2009	10	48.857
54266	2009	11	20.41
54266	2009	12	7.9936
54266	2010	1	11.538
54266	2010	2	16.058
54266	2010	3	33.387
54266	2010	4	63.952
54266	2010	5	108.55
54266	2010	6	145.93
54266	2010	7	104.33
54266	2010	8	94.892
54266	2010	9	64.084
54266	2010	10	41.412
54266	2010	11	21.411
54266	2010	12	9.7214
54266	2011	1	7.8775
54266	2011	2	17.105
54266	2011	3	44.597
54266	2011	4	84.009
54266	2011	5	120.23
54266	2011	6	119.85
54266	2011	7	133.54
54266	2011	8	107.94
54266	2011	9	76.343
54266	2011	10	50.57
54266	2011	11	16.232
54266	2011	12	7.9146
54266	2012	1	6.6265
54266	2012	2	17.953
54266	2012	3	40.294
54266	2012	4	92.339
54266	2012	5	133.7
54266	2012	6	107.33
54266	2012	7	120.06
54266	2012	8	102.01
54266	2012	9	66.324
54266	2012	10	45.036
54266	2012	11	13.015
54266	2012	12	6.5346
54266	2013	1	7.8171
54266	2013	2	14.415
54266	2013	3	39.536
54266	2013	4	61.895
54266	2013	5	129.6
54266	2013	6	131.24
54266	2013	7	123.15
54266	2013	8	108.33
54266	2013	9	79.454
54266	2013	10	44.941
54266	2013	11	23.149
54266	2013	12	9.5137
54266	2014	1	14.069
54266	2014	2	17.821
54266	2014	3	51.782
54266	2014	4	100.12
54266	2014	5	107.23
54266	2014	6	115.68
54266	2014	7	130.12
54266	2014	8	120.33
54266	2014	9	77.694
54266	2014	10	56.079
54266	2014	11	28.92
54266	2014	12	10.177

## Sheet: Monthly precipitation 
stationID	YEAR	MONTH	DATA
54266	1970	1	3
54266	1970	2	8
54266	1970	3	5.4
54266	1970	4	31.5
54266	1970	5	52.9
54266	1970	6	46.5
54266	1970	7	186.4
54266	1970	8	62
54266	1970	9	98.7
54266	1970	10	56.4
54266	1970	11	17
54266	1970	12	21.3
54266	1971	1	2
54266	1971	2	19.9
54266	1971	3	9.4
54266	1971	4	7.4
54266	1971	5	45.5
54266	1971	6	97
54266	1971	7	212.1
54266	1971	8	200.5
54266	1971	9	86.4
54266	1971	10	38
54266	1971	11	5.2
54266	1971	12	8.4
54266	1972	1	12.1
54266	1972	2	7.1
54266	1972	3	9.1
54266	1972	4	29.5
54266	1972	5	56.2
54266	1972	6	75.8
54266	1972	7	50.7
54266	1972	8	149.7
54266	1972	9	76.8
54266	1972	10	107.4
54266	1972	11	14.7
54266	1972	12	1.9
54266	1973	1	2.3
54266	1973	2	16.2
54266	1973	3	10.9
54266	1973	4	32.7
54266	1973	5	121.9
54266	1973	6	82.2
54266	1973	7	181.3
54266	1973	8	176.4
54266	1973	9	56.9
54266	1973	10	12.5
54266	1973	11	8.3
54266	1973	12	2.7
54266	1974	1	0.7
54266	1974	2	5.7
54266	1974	3	3
54266	1974	4	47.8
54266	1974	5	47
54266	1974	6	112.2
54266	1974	7	135.3
54266	1974	8	152
54266	1974	9	70.1
54266	1974	10	75.8
54266	1974	11	13.2
54266	1974	12	2.5
54266	1975	1	8.8
54266	1975	2	12.6
54266	1975	3	11
54266	1975	4	33.7
54266	1975	5	41.1
54266	1975	6	129.3
54266	1975	7	353.2
54266	1975	8	120.4
54266	1975	9	82.3
54266	1975	10	28.3
54266	1975	11	4.4
54266	1975	12	10
54266	1976	1	6.1
54266	1976	2	3.7
54266	1976	3	20.3
54266	1976	4	40.4
54266	1976	5	62.9
54266	1976	6	59.8
54266	1976	7	99.9
54266	1976	8	78.2
54266	1976	9	63.4
54266	1976	10	53.8
54266	1976	11	38.2
54266	1976	12	3
54266	1977	1	3.8
54266	1977	2	1.4
54266	1977	3	14.1
54266	1977	4	39.2
54266	1977	5	49.1
54266	1977	6	152.2
54266	1977	7	144.3
54266	1977	8	58.6
54266	1977	9	38.4
54266	1977	10	66.3
54266	1977	11	22.8
54266	1977	12	12.3
54266	1978	1	5.4
54266	1978	2	4
54266	1978	3	11.3
54266	1978	4	36.9
54266	1978	5	32.9
54266	1978	6	109.7
54266	1978	7	152.3
54266	1978	8	168.3
54266	1978	9	17.5
54266	1978	10	35.3
54266	1978	11	3.8
54266	1978	12	12
54266	1979	1	7.3
54266	1979	2	17.1
54266	1979	3	3.2
54266	1979	4	67.2
54266	1979	5	65.5
54266	1979	6	103.6
54266	1979	7	252.3
54266	1979	8	61
54266	1979	9	53
54266	1979	10	21.7
54266	1979	11	27.9
54266	1979	12	25.4
54266	1980	1	5.2
54266	1980	2	1.7
54266	1980	3	2.1
54266	1980	4	60.1
54266	1980	5	81.2
54266	1980	6	80.2
54266	1980	7	223.6
54266	1980	8	68
54266	1980	9	41.4
54266	1980	10	109.2
54266	1980	11	22.8
54266	1980	12	16.6
54266	1981	1	2
54266	1981	2	5.7
54266	1981	3	48.1
54266	1981	4	18
54266	1981	5	74.1
54266	1981	6	115.4
54266	1981	7	141.5
54266	1981	8	147.3
54266	1981	9	85.6
54266	1981	10	55.1
54266	1981	11	12.3
54266	1981	12	1.8
54266	1982	1	5.2
54266	1982	2	0.4
54266	1982	3	4.2
54266	1982	4	31.9
54266	1982	5	72.1
54266	1982	6	81.5
54266	1982	7	155
54266	1982	8	121.9
54266	1982	9	17.8
54266	1982	10	39.7
54266	1982	11	36.5
54266	1982	12	7.8
54266	1983	1	2.6
54266	1983	2	16.8
54266	1983	3	8.6
54266	1983	4	38.2
54266	1983	5	54
54266	1983	6	185.3
54266	1983	7	183.7
54266	1983	8	195.2
54266	1983	9	75.6
54266	1983	10	13.3
54266	1983	11	9.1
54266	1983	12	0.8
54266	1984	1	3
54266	1984	2	8.4
54266	1984	3	12.5
54266	1984	4	42.6
54266	1984	5	63
54266	1984	6	139.6
54266	1984	7	100.6
54266	1984	8	122.4
54266	1984	9	35.7
54266	1984	10	62.6
54266	1984	11	7.7
54266	1984	12	9.7
54266	1985	1	3.8
54266	1985	2	13.4
54266	1985	3	11.5
54266	1985	4	24.8
54266	1985	5	49.6
54266	1985	6	91.4
54266	1985	7	240.9
54266	1985	8	293.2
54266	1985	9	32.3
54266	1985	10	9
54266	1985	11	18.6
54266	1985	12	3.3
54266	1986	1	4.6
54266	1986	2	4.5
54266	1986	3	25.8
54266	1986	4	62.3
54266	1986	5	55.4
54266	1986	6	162.6
54266	1986	7	250.5
54266	1986	8	157.1
54266	1986	9	87.6
54266	1986	10	28.5
54266	1986	11	11.5
54266	1986	12	9.1
54266	1987	1	8.1
54266	1987	2	5.9
54266	1987	3	24.4
54266	1987	4	56.9
54266	1987	5	31.7
54266	1987	6	104
54266	1987	7	116.4
54266	1987	8	196.6
54266	1987	9	92.6
54266	1987	10	62.1
54266	1987	11	36
54266	1987	12	3.3
54266	1988	1	5.4
54266	1988	2	4.2
54266	1988	3	8.5
54266	1988	4	49.5
54266	1988	5	17.9
54266	1988	6	101.5
54266	1988	7	142.7
54266	1988	8	139.7
54266	1988	9	181.7
54266	1988	10	19.1
54266	1988	11	8.2
54266	1988	12	4.4
54266	1989	1	8.8
54266	1989	2	6.2
54266	1989	3	6.2
54266	1989	4	34.1
54266	1989	5	55.2
54266	1989	6	87.1
54266	1989	7	238.1
54266	1989	8	108.9
54266	1989	9	91.9
54266	1989	10	20.2
54266	1989	11	16.4
54266	1989	12	2
54266	1990	1	8.1
54266	1990	2	18.7
54266	1990	3	27.4
54266	1990	4	66.4
54266	1990	5	56.7
54266	1990	6	109.5
54266	1990	7	176.6
54266	1990	8	69.3
54266	1990	9	58.5
54266	1990	10	11.4
54266	1990	11	10.5
54266	1990	12	20.7
54266	1991	1	1.9
54266	1991	2	4.3
54266	1991	3	17.8
54266	1991	4	37.6
54266	1991	5	59.8
54266	1991	6	67.9
54266	1991	7	319.9
54266	1991	8	36.3
54266	1991	9	61.1
54266	1991	10	43.5
54266	1991	11	25.1
54266	1991	12	6.9
54266	1992	1	6.7
54266	1992	2	3.3
54266	1992	3	11.6
54266	1992	4	33
54266	1992	5	89.3
54266	1992	6	85.8
54266	1992	7	90
54266	1992	8	122.4
54266	1992	9	63.8
54266	1992	10	11.3
54266	1992	11	27.9
54266	1992	12	16.7
54266	1993	1	2.7
54266	1993	2	4
54266	1993	3	11.1
54266	1993	4	35.8
54266	1993	5	21.6
54266	1993	6	182.3
54266	1993	7	120.1
54266	1993	8	152.9
54266	1993	9	41.8
54266	1993	10	25.4
54266	1993	11	36.6
54266	1993	12	9.9
54266	1994	1	4.5
54266	1994	2	1
54266	1994	3	7.2
54266	1994	4	20.7
54266	1994	5	95
54266	1994	6	69.7
54266	1994	7	219.2
54266	1994	8	242.1
54266	1994	9	39.7
54266	1994	10	75.3
54266	1994	11	14.1
54266	1994	12	2.1
54266	1995	1	0.9
54266	1995	2	0.2
54266	1995	3	6.5
54266	1995	4	54.2
54266	1995	5	72.2
54266	1995	6	101.2
54266	1995	7	423.7
54266	1995	8	174.8
54266	1995	9	54.1
54266	1995	10	42.3
54266	1995	11	9.4
54266	1995	12	3.2
54266	1996	1	3.3
54266	1996	2	1.7
54266	1996	3	13.3
54266	1996	4	19.2
54266	1996	5	44.5
54266	1996	6	125
54266	1996	7	201.8
54266	1996	8	165.5
54266	1996	9	54.7
54266	1996	10	47.8
54266	1996	11	16.1
54266	1996	12	3.8
54266	1997	1	24
54266	1997	2	6.3
54266	1997	3	21.5
54266	1997	4	7.7
54266	1997	5	78.1
54266	1997	6	87.7
54266	1997	7	44.6
54266	1997	8	103.3
54266	1997	9	36.5
54266	1997	10	16.8
54266	1997	11	13.5
54266	1997	12	8.5
54266	1998	1	3.3
54266	1998	2	0.9
54266	1998	3	10.5
54266	1998	4	35.7
54266	1998	5	94.5
54266	1998	6	64.4
54266	1998	7	203.5
54266	1998	8	230.1
54266	1998	9	98.5
54266	1998	10	24.6
54266	1998	11	33
54266	1998	12	12.1
54266	1999	1	2.7
54266	1999	2	0.4
54266	1999	3	41.7
54266	1999	4	44.5
54266	1999	5	43.7
54266	1999	6	95.6
54266	1999	7	130.4
54266	1999	8	151.8
54266	1999	9	42.7
54266	1999	10	11
54266	1999	11	20.9
54266	1999	12	3.4
54266	2000	1	19.4
54266	2000	2	1.2
54266	2000	3	27.2
54266	2000	4	24.2
54266	2000	5	58.4
54266	2000	6	34.9
54266	2000	7	139.1
54266	2000	8	95.8
54266	2000	9	89.5
54266	2000	10	48.4
54266	2000	11	48.3
54266	2000	12	12.6
54266	2001	1	10
54266	2001	2	0.9
54266	2001	3	14.7
54266	2001	4	9.3
54266	2001	5	58.2
54266	2001	6	50.1
54266	2001	7	158.7
54266	2001	8	235.4
54266	2001	9	54.3
54266	2001	10	47.8
54266	2001	11	2.5
54266	2001	12	1.8
54266	2002	1	6.4
54266	2002	2	2.1
54266	2002	3	13.2
54266	2002	4	64.6
54266	2002	5	35.1
54266	2002	6	107.6
54266	2002	7	79.8
54266	2002	8	97.5
54266	2002	9	1.2
54266	2002	10	60.8
54266	2002	11	2.7
54266	2002	12	11.3
54266	2003	1	6.7
54266	2003	2	1.2
54266	2003	3	26.6
54266	2003	4	48.6
54266	2003	5	47.2
54266	2003	6	125.4
54266	2003	7	269
54266	2003	8	99.6
54266	2003	9	31.4
54266	2003	10	104.2
54266	2003	11	32.5
54266	2003	12	3
54266	2004	1	2.1
54266	2004	2	23.7
54266	2004	3	23.3
54266	2004	4	25.2
54266	2004	5	45.5
54266	2004	6	119.3
54266	2004	7	313.9
54266	2004	8	98.4
54266	2004	9	57.4
54266	2004	10	28
54266	2004	11	28.8
54266	2004	12	37
54266	2005	1	5.3
54266	2005	2	3.4
54266	2005	3	0.3
54266	2005	4	57.2
54266	2005	5	81.6
54266	2005	6	133.8
54266	2005	7	153.9
54266	2005	8	231.7
54266	2005	9	20.5
54266	2005	10	53.3
54266	2005	11	4
54266	2005	12	13.9
54266	2006	1	5.7
54266	2006	2	23
54266	2006	3	10.4
54266	2006	4	50.9
54266	2006	5	48.2
54266	2006	6	118.3
54266	2006	7	85.7
54266	2006	8	149.8
54266	2006	9	22.6
54266	2006	10	48.3
54266	2006	11	22.4
54266	2006	12	2.4
54266	2007	1	7.9
54266	2007	2	10.3
54266	2007	3	58.4
54266	2007	4	15.7
54266	2007	5	38.8
54266	2007	6	17.7
54266	2007	7	118.9
54266	2007	8	221.9
54266	2007	9	93.1
54266	2007	10	22.8
54266	2007	11	6.9
54266	2007	12	7.4
54266	2008	1	0.1
54266	2008	2	1.4
54266	2008	3	28.2
54266	2008	4	46.7
54266	2008	5	115.2
54266	2008	6	102.6
54266	2008	7	129.5
54266	2008	8	193.8
54266	2008	9	30.9
54266	2008	10	15.7
54266	2008	11	20.2
54266	2008	12	16.3
54266	2009	1	13.9
54266	2009	2	27.1
54266	2009	3	3.8
54266	2009	4	78.5
54266	2009	5	39.9
54266	2009	6	96.7
54266	2009	7	93.3
54266	2009	8	71.6
54266	2009	9	27.4
54266	2009	10	73.2
54266	2009	11	11.2
54266	2009	12	6.8
54266	2010	1	2.7
54266	2010	2	23.1
54266	2010	3	38.5
54266	2010	4	73.2
54266	2010	5	111
54266	2010	6	31.5
54266	2010	7	361.7
54266	2010	8	308.3
54266	2010	9	84.3
54266	2010	10	58.9
54266	2010	11	33.6
54266	2010	12	27.3
54266	2011	1	0.8
54266	2011	2	5.9
54266	2011	3	2.9
54266	2011	4	26.3
54266	2011	5	21.3
54266	2011	6	65.9
54266	2011	7	155.5
54266	2011	8	123.5
54266	2011	9	17
54266	2011	10	36.6
54266	2011	11	27.5
54266	2011	12	1.1
54266	2012	1	0.8
54266	2012	2	5.1
54266	2012	3	19.1
54266	2012	4	45.3
54266	2012	5	14
54266	2012	6	165.4
54266	2012	7	182.6
54266	2012	8	178.6
54266	2012	9	75.6
54266	2012	10	41.4
54266	2012	11	30.5
54266	2012	12	19.1
54266	2013	1	4.2
54266	2013	2	17.3
54266	2013	3	21.7
54266	2013	4	34.2
54266	2013	5	33.3
54266	2013	6	80.7
54266	2013	7	223.2
54266	2013	8	208.3
54266	2013	9	46.4
54266	2013	10	48.9
54266	2013	11	36.6
54266	2013	12	8.7
54266	2014	1	7
54266	2014	2	1.3
54266	2014	3	10.7
54266	2014	4	6.2
54266	2014	5	60.2
54266	2014	6	120.5
54266	2014	7	66.3
54266	2014	8	68.3
54266	2014	9	46.5
54266	2014	10	34.2
54266	2014	11	5.7
54266	2014	12	9.2
