# Supplementary material for: Spatial and temporal characteristics of drought and its correlation with climate indices in Northeast China
Source: PLoS One. 2021 Nov 18;16(11):e0259774. doi: 10.1371/journal.pone.0259774 (PMC8601439; doi:10.1371/journal.pone.0259774)
Supplement: S1 File — (ZIP) [file pone.0259774.s001.zip › Raw data(Including precipitation and evapotranspiration data of each station)/54267.xlsx]

## Sheet: Monthly evapotranspiration 
54267	1970	1	8.2116
54267	1970	2	17.726
54267	1970	3	36.679
54267	1970	4	93.528
54267	1970	5	134.81
54267	1970	6	135.58
54267	1970	7	112.7
54267	1970	8	109.97
54267	1970	9	76.023
54267	1970	10	54.023
54267	1970	11	26.002
54267	1970	12	10.348
54267	1971	1	9.4795
54267	1971	2	12.783
54267	1971	3	42.717
54267	1971	4	105.4
54267	1971	5	112.55
54267	1971	6	109.93
54267	1971	7	110.68
54267	1971	8	95.655
54267	1971	9	64.926
54267	1971	10	49.114
54267	1971	11	22.828
54267	1971	12	12.57
54267	1972	1	9.6033
54267	1972	2	11.832
54267	1972	3	41.776
54267	1972	4	88.112
54267	1972	5	112.21
54267	1972	6	132.3
54267	1972	7	137.33
54267	1972	8	100.65
54267	1972	9	63.101
54267	1972	10	46.803
54267	1972	11	16.604
54267	1972	12	12.749
54267	1973	1	11.412
54267	1973	2	19.862
54267	1973	3	41.613
54267	1973	4	88.55
54267	1973	5	115.53
54267	1973	6	106.68
54267	1973	7	129.26
54267	1973	8	113.03
54267	1973	9	71.705
54267	1973	10	44.349
54267	1973	11	28.962
54267	1973	12	13.18
54267	1974	1	9.7496
54267	1974	2	19.637
54267	1974	3	45.468
54267	1974	4	80.991
54267	1974	5	132.9
54267	1974	6	113.46
54267	1974	7	129.01
54267	1974	8	103.84
54267	1974	9	76.77
54267	1974	10	47.605
54267	1974	11	27.763
54267	1974	12	13.26
54267	1975	1	12.43
54267	1975	2	15.019
54267	1975	3	47.37
54267	1975	4	98.781
54267	1975	5	121.33
54267	1975	6	120.19
54267	1975	7	121.22
54267	1975	8	110.32
54267	1975	9	79.323
54267	1975	10	48.574
54267	1975	11	23.542
54267	1975	12	10.128
54267	1976	1	13.245
54267	1976	2	25.322
54267	1976	3	41.536
54267	1976	4	74.903
54267	1976	5	131.89
54267	1976	6	120.25
54267	1976	7	121.65
54267	1976	8	103.27
54267	1976	9	72.487
54267	1976	10	44.437
54267	1976	11	16.476
54267	1976	12	10.578
54267	1977	1	7.1039
54267	1977	2	17.541
54267	1977	3	51.171
54267	1977	4	90.98
54267	1977	5	136.36
54267	1977	6	124.22
54267	1977	7	130.19
54267	1977	8	104.9
54267	1977	9	85.017
54267	1977	10	55.333
54267	1977	11	19.673
54267	1977	12	10.489
54267	1978	1	10.583
54267	1978	2	13.359
54267	1978	3	47.154
54267	1978	4	100.23
54267	1978	5	134.13
54267	1978	6	140.42
54267	1978	7	144.76
54267	1978	8	102.32
54267	1978	9	87.187
54267	1978	10	50.798
54267	1978	11	22.312
54267	1978	12	13.754
54267	1979	1	16.088
54267	1979	2	19.899
54267	1979	3	45.521
54267	1979	4	65.343
54267	1979	5	139.38
54267	1979	6	118.26
54267	1979	7	108.44
54267	1979	8	106.57
54267	1979	9	78.407
54267	1979	10	57.566
54267	1979	11	22.786
54267	1979	12	16.207
54267	1980	1	11.123
54267	1980	2	20.327
54267	1980	3	54.74
54267	1980	4	83.706
54267	1980	5	147.56
54267	1980	6	136.72
54267	1980	7	116.15
54267	1980	8	99.838
54267	1980	9	73.836
54267	1980	10	41.991
54267	1980	11	26.077
54267	1980	12	9.6104
54267	1981	1	7.2508
54267	1981	2	16.211
54267	1981	3	43.088
54267	1981	4	90.161
54267	1981	5	111.58
54267	1981	6	131.65
54267	1981	7	113.2
54267	1981	8	106.32
54267	1981	9	79.892
54267	1981	10	54.212
54267	1981	11	19.605
54267	1981	12	16.074
54267	1982	1	11.37
54267	1982	2	20.239
54267	1982	3	57.056
54267	1982	4	95.173
54267	1982	5	118.47
54267	1982	6	134.4
54267	1982	7	126.96
54267	1982	8	112.59
54267	1982	9	82.582
54267	1982	10	55.097
54267	1982	11	19.809
54267	1982	12	12.404
54267	1983	1	13.205
54267	1983	2	14.085
54267	1983	3	45.625
54267	1983	4	110.99
54267	1983	5	130.12
54267	1983	6	125.2
54267	1983	7	107.57
54267	1983	8	107
54267	1983	9	72.288
54267	1983	10	46.941
54267	1983	11	23.173
54267	1983	12	13.242
54267	1984	1	8.6405
54267	1984	2	16.081
54267	1984	3	35.334
54267	1984	4	77.449
54267	1984	5	118.87
54267	1984	6	119.41
54267	1984	7	128.85
54267	1984	8	104.09
54267	1984	9	75.046
54267	1984	10	49.035
54267	1984	11	33.306
54267	1984	12	12.084
54267	1985	1	9.6815
54267	1985	2	14.215
54267	1985	3	46.096
54267	1985	4	85.291
54267	1985	5	122.63
54267	1985	6	125.6
54267	1985	7	100.44
54267	1985	8	102.23
54267	1985	9	70.318
54267	1985	10	56.676
54267	1985	11	20.41
54267	1985	12	9.7107
54267	1986	1	11.858
54267	1986	2	15.803
54267	1986	3	43.526
54267	1986	4	93.295
54267	1986	5	129.07
54267	1986	6	120.36
54267	1986	7	105.63
54267	1986	8	96.814
54267	1986	9	67.891
54267	1986	10	46.132
54267	1986	11	26.826
54267	1986	12	13.09
54267	1987	1	10.995
54267	1987	2	17.548
54267	1987	3	40.31
54267	1987	4	95.892
54267	1987	5	143.3
54267	1987	6	123.93
54267	1987	7	119.83
54267	1987	8	102.5
54267	1987	9	75.361
54267	1987	10	54.665
54267	1987	11	22.232
54267	1987	12	16.512
54267	1988	1	17.045
54267	1988	2	16.617
54267	1988	3	50.968
54267	1988	4	85.745
54267	1988	5	122.13
54267	1988	6	133.67
54267	1988	7	124.14
54267	1988	8	101.97
54267	1988	9	66.952
54267	1988	10	49.028
54267	1988	11	34.082
54267	1988	12	13.467
54267	1989	1	11.589
54267	1989	2	20.194
54267	1989	3	52.779
54267	1989	4	100.3
54267	1989	5	133.56
54267	1989	6	129.9
54267	1989	7	117.7
54267	1989	8	112.29
54267	1989	9	64.223
54267	1989	10	55.059
54267	1989	11	19.601
54267	1989	12	11.907
54267	1990	1	9.09
54267	1990	2	18.102
54267	1990	3	47.593
54267	1990	4	78.162
54267	1990	5	102.29
54267	1990	6	124.76
54267	1990	7	117.25
54267	1990	8	111.34
54267	1990	9	70.913
54267	1990	10	54.553
54267	1990	11	24.861
54267	1990	12	13.382
54267	1991	1	9.0809
54267	1991	2	17.285
54267	1991	3	40.078
54267	1991	4	92.619
54267	1991	5	108.56
54267	1991	6	123.54
54267	1991	7	109.98
54267	1991	8	114.63
54267	1991	9	73.519
54267	1991	10	50.238
54267	1991	11	25.696
54267	1991	12	12.222
54267	1992	1	11.47
54267	1992	2	23.49
54267	1992	3	48.505
54267	1992	4	86.721
54267	1992	5	106.38
54267	1992	6	107.57
54267	1992	7	121.87
54267	1992	8	98.341
54267	1992	9	68.878
54267	1992	10	40.931
54267	1992	11	21.509
54267	1992	12	9.1999
54267	1993	1	9.1143
54267	1993	2	19.038
54267	1993	3	46.917
54267	1993	4	81.74
54267	1993	5	129.9
54267	1993	6	105.67
54267	1993	7	113.6
54267	1993	8	96.024
54267	1993	9	76.289
54267	1993	10	48.584
54267	1993	11	18.069
54267	1993	12	10.91
54267	1994	1	10.249
54267	1994	2	16.006
54267	1994	3	43.101
54267	1994	4	102.09
54267	1994	5	124.96
54267	1994	6	144.41
54267	1994	7	126.95
54267	1994	8	107.29
54267	1994	9	72.486
54267	1994	10	45.044
54267	1994	11	28.828
54267	1994	12	11.445
54267	1995	1	16.118
54267	1995	2	20.178
54267	1995	3	52.036
54267	1995	4	95.65
54267	1995	5	110.06
54267	1995	6	110.67
54267	1995	7	104.15
54267	1995	8	87.72
54267	1995	9	76.498
54267	1995	10	45.504
54267	1995	11	29.225
54267	1995	12	9.4802
54267	1996	1	11.491
54267	1996	2	24.105
54267	1996	3	48.995
54267	1996	4	96.848
54267	1996	5	118.69
54267	1996	6	136.35
54267	1996	7	107.89
54267	1996	8	102.23
54267	1996	9	75.962
54267	1996	10	45.662
54267	1996	11	23.472
54267	1996	12	13.856
54267	1997	1	8.8924
54267	1997	2	18.625
54267	1997	3	52.426
54267	1997	4	89.065
54267	1997	5	116.69
54267	1997	6	141.47
54267	1997	7	155.05
54267	1997	8	120.3
54267	1997	9	81.124
54267	1997	10	50.3
54267	1997	11	21.546
54267	1997	12	11.564
54267	1998	1	9.3875
54267	1998	2	20.673
54267	1998	3	55.799
54267	1998	4	102.15
54267	1998	5	127.61
54267	1998	6	126.42
54267	1998	7	111.06
54267	1998	8	89.809
54267	1998	9	73.126
54267	1998	10	52.996
54267	1998	11	19.492
54267	1998	12	12.951
54267	1999	1	15.459
54267	1999	2	24.574
54267	1999	3	39.028
54267	1999	4	81.246
54267	1999	5	129.96
54267	1999	6	132.23
54267	1999	7	127.92
54267	1999	8	96.92
54267	1999	9	78.883
54267	1999	10	58.227
54267	1999	11	24.019
54267	1999	12	12.861
54267	2000	1	8.3853
54267	2000	2	14.922
54267	2000	3	51.52
54267	2000	4	79.588
54267	2000	5	117.15
54267	2000	6	142.44
54267	2000	7	134.48
54267	2000	8	105.99
54267	2000	9	71.542
54267	2000	10	44.575
54267	2000	11	21.408
54267	2000	12	10.866
54267	2001	1	7.355
54267	2001	2	16.394
54267	2001	3	42.836
54267	2001	4	98.024
54267	2001	5	140.86
54267	2001	6	139.55
54267	2001	7	125.2
54267	2001	8	105.14
54267	2001	9	82.837
54267	2001	10	47.072
54267	2001	11	24.29
54267	2001	12	10.303
54267	2002	1	11.161
54267	2002	2	28.153
54267	2002	3	56.113
54267	2002	4	94.105
54267	2002	5	138.64
54267	2002	6	114.29
54267	2002	7	114.3
54267	2002	8	95.67
54267	2002	9	78.498
54267	2002	10	40.158
54267	2002	11	19.23
54267	2002	12	9.7965
54267	2003	1	9.1916
54267	2003	2	19.896
54267	2003	3	39.316
54267	2003	4	92.609
54267	2003	5	126.14
54267	2003	6	119.42
54267	2003	7	111.05
54267	2003	8	113.17
54267	2003	9	73.212
54267	2003	10	49.375
54267	2003	11	23.708
54267	2003	12	12.263
54267	2004	1	11.188
54267	2004	2	23.676
54267	2004	3	50.545
54267	2004	4	94.786
54267	2004	5	118.57
54267	2004	6	136.77
54267	2004	7	93.441
54267	2004	8	100.1
54267	2004	9	76.349
54267	2004	10	54.828
54267	2004	11	21.552
54267	2004	12	10.715
54267	2005	1	10.415
54267	2005	2	13.292
54267	2005	3	48.373
54267	2005	4	96.186
54267	2005	5	107.27
54267	2005	6	110.46
54267	2005	7	104.03
54267	2005	8	94.318
54267	2005	9	74.75
54267	2005	10	55.94
54267	2005	11	31.785
54267	2005	12	7.391
54267	2006	1	9.504
54267	2006	2	20.786
54267	2006	3	49.38
54267	2006	4	74.508
54267	2006	5	124.11
54267	2006	6	110.72
54267	2006	7	124.47
54267	2006	8	106.23
54267	2006	9	76.701
54267	2006	10	49.679
54267	2006	11	24.474
54267	2006	12	14.308
54267	2007	1	10.464
54267	2007	2	25.976
54267	2007	3	38.796
54267	2007	4	79.374
54267	2007	5	123.28
54267	2007	6	154.63
54267	2007	7	118.08
54267	2007	8	101.67
54267	2007	9	74.073
54267	2007	10	49.986
54267	2007	11	24.237
54267	2007	12	12.704
54267	2008	1	10.202
54267	2008	2	24.207
54267	2008	3	54.421
54267	2008	4	99.595
54267	2008	5	104.83
54267	2008	6	113.13
54267	2008	7	113.72
54267	2008	8	106.3
54267	2008	9	81.078
54267	2008	10	58.427
54267	2008	11	27.569
54267	2008	12	17.276
54267	2009	1	12.725
54267	2009	2	20.549
54267	2009	3	49.621
54267	2009	4	89.742
54267	2009	5	144.27
54267	2009	6	116.87
54267	2009	7	98.286
54267	2009	8	110.08
54267	2009	9	80.838
54267	2009	10	50.609
54267	2009	11	21.543
54267	2009	12	9.7601
54267	2010	1	13.022
54267	2010	2	17.753
54267	2010	3	33.922
54267	2010	4	64.372
54267	2010	5	113.05
54267	2010	6	139.54
54267	2010	7	106.95
54267	2010	8	91.772
54267	2010	9	59.969
54267	2010	10	43.268
54267	2010	11	24.503
54267	2010	12	12.456
54267	2011	1	8.2392
54267	2011	2	19.077
54267	2011	3	48.283
54267	2011	4	83.807
54267	2011	5	121.11
54267	2011	6	117.2
54267	2011	7	128.88
54267	2011	8	104.19
54267	2011	9	72.128
54267	2011	10	51.201
54267	2011	11	18.082
54267	2011	12	9.146
54267	2012	1	7.5536
54267	2012	2	19.24
54267	2012	3	42.186
54267	2012	4	95.876
54267	2012	5	129.11
54267	2012	6	107.33
54267	2012	7	108.28
54267	2012	8	95.228
54267	2012	9	65.206
54267	2012	10	45.922
54267	2012	11	14.599
54267	2012	12	7.8628
54267	2013	1	10.201
54267	2013	2	17.415
54267	2013	3	41.231
54267	2013	4	63.562
54267	2013	5	130.49
54267	2013	6	119.97
54267	2013	7	115.55
54267	2013	8	105.08
54267	2013	9	77.503
54267	2013	10	46.571
54267	2013	11	21.215
54267	2013	12	11.203
54267	2014	1	16.548
54267	2014	2	17.82
54267	2014	3	53.523
54267	2014	4	100.36
54267	2014	5	108.78
54267	2014	6	105.75
54267	2014	7	128.22
54267	2014	8	118.78
54267	2014	9	75.861
54267	2014	10	55.081
54267	2014	11	27.861
54267	2014	12	10.614

## Sheet: Monthly precipitation 
54267	1970	1	4.1
54267	1970	2	16.6
54267	1970	3	2.8
54267	1970	4	22.7
54267	1970	5	68.4
54267	1970	6	40.2
54267	1970	7	146.7
54267	1970	8	83.3
54267	1970	9	88.5
54267	1970	10	78.3
54267	1970	11	29.8
54267	1970	12	27.4
54267	1971	1	4.4
54267	1971	2	28
54267	1971	3	20.6
54267	1971	4	15.7
54267	1971	5	62.3
54267	1971	6	185.9
54267	1971	7	148.4
54267	1971	8	240.6
54267	1971	9	153.2
54267	1971	10	53.3
54267	1971	11	4.3
54267	1971	12	13.2
54267	1972	1	17.8
54267	1972	2	9.7
54267	1972	3	16.9
54267	1972	4	39.5
54267	1972	5	59.7
54267	1972	6	66.5
54267	1972	7	49
54267	1972	8	197.3
54267	1972	9	79.9
54267	1972	10	128.7
54267	1972	11	34
54267	1972	12	4.1
54267	1973	1	2.5
54267	1973	2	16.7
54267	1973	3	11.3
54267	1973	4	41.8
54267	1973	5	116.4
54267	1973	6	103.6
54267	1973	7	188.1
54267	1973	8	175.3
54267	1973	9	67.4
54267	1973	10	18.1
54267	1973	11	17.9
54267	1973	12	8.1
54267	1974	1	1.5
54267	1974	2	5
54267	1974	3	4
54267	1974	4	50.5
54267	1974	5	95.8
54267	1974	6	116.3
54267	1974	7	85.9
54267	1974	8	150.7
54267	1974	9	94.5
54267	1974	10	68.5
54267	1974	11	16.3
54267	1974	12	0.9
54267	1975	1	8.5
54267	1975	2	7.7
54267	1975	3	11.3
54267	1975	4	21.8
54267	1975	5	54.7
54267	1975	6	124.1
54267	1975	7	350.6
54267	1975	8	105
54267	1975	9	35.7
54267	1975	10	32.2
54267	1975	11	6.3
54267	1975	12	9.9
54267	1976	1	4.1
54267	1976	2	3.9
54267	1976	3	25.8
54267	1976	4	48.7
54267	1976	5	68.4
54267	1976	6	69.8
54267	1976	7	78.9
54267	1976	8	91.3
54267	1976	9	97.1
54267	1976	10	49.7
54267	1976	11	45.9
54267	1976	12	3.3
54267	1977	1	3.7
54267	1977	2	4
54267	1977	3	14.3
54267	1977	4	45.6
54267	1977	5	50.6
54267	1977	6	174.4
54267	1977	7	136.2
54267	1977	8	72.5
54267	1977	9	34.9
54267	1977	10	59.6
54267	1977	11	25.6
54267	1977	12	13.8
54267	1978	1	7.2
54267	1978	2	7.3
54267	1978	3	9.4
54267	1978	4	44.8
54267	1978	5	46.4
54267	1978	6	108.7
54267	1978	7	67.7
54267	1978	8	169.2
54267	1978	9	26.2
54267	1978	10	31.3
54267	1978	11	7.1
54267	1978	12	17.1
54267	1979	1	9.7
54267	1979	2	15.6
54267	1979	3	5
54267	1979	4	72
54267	1979	5	70.1
54267	1979	6	119.1
54267	1979	7	208.2
54267	1979	8	59.8
54267	1979	9	58.8
54267	1979	10	11.8
54267	1979	11	38.8
54267	1979	12	22.5
54267	1980	1	6.7
54267	1980	2	1.3
54267	1980	3	2.8
54267	1980	4	61
54267	1980	5	77.9
54267	1980	6	179.9
54267	1980	7	211.9
54267	1980	8	136.8
54267	1980	9	51.4
54267	1980	10	129.9
54267	1980	11	25.3
54267	1980	12	22.9
54267	1981	1	4.8
54267	1981	2	12.6
54267	1981	3	47.7
54267	1981	4	22.5
54267	1981	5	105.9
54267	1981	6	112.7
54267	1981	7	73.6
54267	1981	8	129
54267	1981	9	75.1
54267	1981	10	71.6
54267	1981	11	18.8
54267	1981	12	4.4
54267	1982	1	7.9
54267	1982	2	1.5
54267	1982	3	8.6
54267	1982	4	39.1
54267	1982	5	80.8
54267	1982	6	117.4
54267	1982	7	128.3
54267	1982	8	120.7
54267	1982	9	30.8
54267	1982	10	48.7
54267	1982	11	44.4
54267	1982	12	15.9
54267	1983	1	6.7
54267	1983	2	28.5
54267	1983	3	12.9
54267	1983	4	35.3
54267	1983	5	57.1
54267	1983	6	123.2
54267	1983	7	185.4
54267	1983	8	168.6
54267	1983	9	91.4
54267	1983	10	16.7
54267	1983	11	11.5
54267	1983	12	4.1
54267	1984	1	5.9
54267	1984	2	9.5
54267	1984	3	14.1
54267	1984	4	46.8
54267	1984	5	65.8
54267	1984	6	131
54267	1984	7	75
54267	1984	8	125.5
54267	1984	9	37.6
54267	1984	10	77.7
54267	1984	11	10.2
54267	1984	12	14
54267	1985	1	7.6
54267	1985	2	21.2
54267	1985	3	23.4
54267	1985	4	34.8
54267	1985	5	72
54267	1985	6	104.9
54267	1985	7	261.3
54267	1985	8	249.7
54267	1985	9	43.9
54267	1985	10	8.6
54267	1985	11	20.7
54267	1985	12	7.9
54267	1986	1	6.6
54267	1986	2	12.1
54267	1986	3	29.5
54267	1986	4	78.2
54267	1986	5	78.8
54267	1986	6	167.8
54267	1986	7	224.9
54267	1986	8	260.6
54267	1986	9	77.2
54267	1986	10	54.3
54267	1986	11	19.1
54267	1986	12	12.6
54267	1987	1	15.8
54267	1987	2	17.1
54267	1987	3	37
54267	1987	4	82.8
54267	1987	5	34.5
54267	1987	6	118.3
54267	1987	7	149.9
54267	1987	8	214
54267	1987	9	95.3
54267	1987	10	60.5
54267	1987	11	44.7
54267	1987	12	6
54267	1988	1	9.4
54267	1988	2	5.3
54267	1988	3	8.9
54267	1988	4	57.2
54267	1988	5	21.1
54267	1988	6	66.6
54267	1988	7	139.4
54267	1988	8	67.5
54267	1988	9	67.9
54267	1988	10	23.8
54267	1988	11	20.1
54267	1988	12	5.8
54267	1989	1	8
54267	1989	2	5.8
54267	1989	3	8.3
54267	1989	4	23.3
54267	1989	5	50.8
54267	1989	6	55.1
54267	1989	7	271.6
54267	1989	8	84
54267	1989	9	106
54267	1989	10	36.3
54267	1989	11	23.1
54267	1989	12	3.9
54267	1990	1	8.1
54267	1990	2	18.3
54267	1990	3	39.1
54267	1990	4	75.7
54267	1990	5	90.2
54267	1990	6	102.3
54267	1990	7	282.2
54267	1990	8	108.8
54267	1990	9	79.3
54267	1990	10	12.5
54267	1990	11	15.2
54267	1990	12	28.2
54267	1991	1	1.2
54267	1991	2	5.2
54267	1991	3	14.2
54267	1991	4	47.1
54267	1991	5	81.5
54267	1991	6	65.4
54267	1991	7	348
54267	1991	8	94.3
54267	1991	9	106.2
54267	1991	10	35.8
54267	1991	11	33.7
54267	1991	12	15.2
54267	1992	1	7.4
54267	1992	2	2.2
54267	1992	3	10.6
54267	1992	4	46.9
54267	1992	5	98.4
54267	1992	6	106.6
54267	1992	7	84.9
54267	1992	8	78.2
54267	1992	9	94
54267	1992	10	15.1
54267	1992	11	48.6
54267	1992	12	29.8
54267	1993	1	3.5
54267	1993	2	6.5
54267	1993	3	12.2
54267	1993	4	59.5
54267	1993	5	28.6
54267	1993	6	198.9
54267	1993	7	133.5
54267	1993	8	105.1
54267	1993	9	82
54267	1993	10	24
54267	1993	11	49
54267	1993	12	15.5
54267	1994	1	7.5
54267	1994	2	1.6
54267	1994	3	10.2
54267	1994	4	10.9
54267	1994	5	89.2
54267	1994	6	30.2
54267	1994	7	229.1
54267	1994	8	229.3
54267	1994	9	50.2
54267	1994	10	78.2
54267	1994	11	17.2
54267	1994	12	6.3
54267	1995	1	2.2
54267	1995	2	2.3
54267	1995	3	22.7
54267	1995	4	46.5
54267	1995	5	121.3
54267	1995	6	160.4
54267	1995	7	456.6
54267	1995	8	214
54267	1995	9	38.2
54267	1995	10	45.7
54267	1995	11	15.6
54267	1995	12	5.1
54267	1996	1	5.9
54267	1996	2	3.9
54267	1996	3	21.8
54267	1996	4	15.3
54267	1996	5	63
54267	1996	6	137.1
54267	1996	7	249.2
54267	1996	8	187.2
54267	1996	9	51.8
54267	1996	10	44.7
54267	1996	11	18
54267	1996	12	5.4
54267	1997	1	22.3
54267	1997	2	12.7
54267	1997	3	38.5
54267	1997	4	15.5
54267	1997	5	75.3
54267	1997	6	50.5
54267	1997	7	43.2
54267	1997	8	107.2
54267	1997	9	53.1
54267	1997	10	20.5
54267	1997	11	20.3
54267	1997	12	11.1
54267	1998	1	7.1
54267	1998	2	10.8
54267	1998	3	10.4
54267	1998	4	43.4
54267	1998	5	83.7
54267	1998	6	107.3
54267	1998	7	181.6
54267	1998	8	239.7
54267	1998	9	55.8
54267	1998	10	19.6
54267	1998	11	49.2
54267	1998	12	12.9
54267	1999	1	6.1
54267	1999	2	1.7
54267	1999	3	38.8
54267	1999	4	46.2
54267	1999	5	55.3
54267	1999	6	85.6
54267	1999	7	139.7
54267	1999	8	158.3
54267	1999	9	51.5
54267	1999	10	16.8
54267	1999	11	26
54267	1999	12	5.8
54267	2000	1	21.1
54267	2000	2	5.3
54267	2000	3	39.1
54267	2000	4	27.9
54267	2000	5	36.9
54267	2000	6	49.1
54267	2000	7	156
54267	2000	8	171
54267	2000	9	42.4
54267	2000	10	32.2
54267	2000	11	35.2
54267	2000	12	13.7
54267	2001	1	10.5
54267	2001	2	1.1
54267	2001	3	24.2
54267	2001	4	15.2
54267	2001	5	46.7
54267	2001	6	55.2
54267	2001	7	202.9
54267	2001	8	240.2
54267	2001	9	36.8
54267	2001	10	43.6
54267	2001	11	4.6
54267	2001	12	2.5
54267	2002	1	10.8
54267	2002	2	4.2
54267	2002	3	21.7
54267	2002	4	47.7
54267	2002	5	34.3
54267	2002	6	91
54267	2002	7	163.2
54267	2002	8	166.3
54267	2002	9	1.8
54267	2002	10	80.5
54267	2002	11	8.2
54267	2002	12	12.8
54267	2003	1	12
54267	2003	2	3.5
54267	2003	3	25
54267	2003	4	69
54267	2003	5	4.6
54267	2003	6	108.7
54267	2003	7	268.7
54267	2003	8	74.7
54267	2003	9	34.2
54267	2003	10	119
54267	2003	11	39.6
54267	2003	12	4.4
54267	2004	1	1.4
54267	2004	2	36.2
54267	2004	3	19.2
54267	2004	4	23.3
54267	2004	5	69.1
54267	2004	6	52.4
54267	2004	7	243.7
54267	2004	8	81.6
54267	2004	9	65.9
54267	2004	10	19.3
54267	2004	11	36.9
54267	2004	12	33.4
54267	2005	1	5.8
54267	2005	2	5.9
54267	2005	3	1.7
54267	2005	4	67
54267	2005	5	120.1
54267	2005	6	132.3
54267	2005	7	226.6
54267	2005	8	278.6
54267	2005	9	34.6
54267	2005	10	46.7
54267	2005	11	2.8
54267	2005	12	19
54267	2006	1	4.2
54267	2006	2	20.8
54267	2006	3	8.8
54267	2006	4	57.7
54267	2006	5	71.8
54267	2006	6	146
54267	2006	7	88.5
54267	2006	8	198.7
54267	2006	9	27
54267	2006	10	39
54267	2006	11	20.7
54267	2006	12	3.7
54267	2007	1	15.8
54267	2007	2	21.8
54267	2007	3	76.1
54267	2007	4	13.7
54267	2007	5	44.9
54267	2007	6	14.9
54267	2007	7	136.4
54267	2007	8	229.1
54267	2007	9	96.2
54267	2007	10	26.4
54267	2007	11	26.3
54267	2007	12	7
54267	2008	1	0
54267	2008	2	0.8
54267	2008	3	27.6
54267	2008	4	41.3
54267	2008	5	114.2
54267	2008	6	69.1
54267	2008	7	143.9
54267	2008	8	135.9
54267	2008	9	26.5
54267	2008	10	26.6
54267	2008	11	15.2
54267	2008	12	22.1
54267	2009	1	17.8
54267	2009	2	33.7
54267	2009	3	8
54267	2009	4	63
54267	2009	5	35.4
54267	2009	6	105.6
54267	2009	7	127.4
54267	2009	8	63.3
54267	2009	9	51.8
54267	2009	10	79.8
54267	2009	11	15.5
54267	2009	12	10.8
54267	2010	1	6.6
54267	2010	2	31.3
54267	2010	3	32.6
54267	2010	4	83.1
54267	2010	5	131.4
54267	2010	6	31.8
54267	2010	7	314.7
54267	2010	8	312.9
54267	2010	9	97.4
54267	2010	10	51.3
54267	2010	11	48.2
54267	2010	12	22.6
54267	2011	1	2.9
54267	2011	2	7.2
54267	2011	3	7.6
54267	2011	4	31
54267	2011	5	35.6
54267	2011	6	126.4
54267	2011	7	88.9
54267	2011	8	171.7
54267	2011	9	43.5
54267	2011	10	24.5
54267	2011	11	41
54267	2011	12	0.9
54267	2012	1	2.6
54267	2012	2	7.6
54267	2012	3	25
54267	2012	4	53.3
54267	2012	5	18.3
54267	2012	6	165.1
54267	2012	7	147.6
54267	2012	8	257.9
54267	2012	9	79.7
54267	2012	10	59.6
54267	2012	11	34.7
54267	2012	12	12.5
54267	2013	1	3
54267	2013	2	9
54267	2013	3	23.7
54267	2013	4	33.7
54267	2013	5	38.1
54267	2013	6	126.5
54267	2013	7	280.2
54267	2013	8	248.5
54267	2013	9	72.3
54267	2013	10	85.2
54267	2013	11	74.3
54267	2013	12	15.6
54267	2014	1	6.4
54267	2014	2	5.5
54267	2014	3	13.2
54267	2014	4	2.6
54267	2014	5	65.7
54267	2014	6	114
54267	2014	7	93
54267	2014	8	141.7
54267	2014	9	43.8
54267	2014	10	42.4
54267	2014	11	8.6
54267	2014	12	15.7
