# Supplementary material for: Spatial and temporal characteristics of drought and its correlation with climate indices in Northeast China
Source: PLoS One. 2021 Nov 18;16(11):e0259774. doi: 10.1371/journal.pone.0259774 (PMC8601439; doi:10.1371/journal.pone.0259774)
Supplement: S1 File — (ZIP) [file pone.0259774.s001.zip › Raw data(Including precipitation and evapotranspiration data of each station)/54273.xlsx]

## Sheet: Monthly evapotranspiration 
stationID	YEAR	MONTH	DATA
54273	1970	1	5.1412
54273	1970	2	15.116
54273	1970	3	30.278
54273	1970	4	82.083
54273	1970	5	120.9
54273	1970	6	142.63
54273	1970	7	108.91
54273	1970	8	112.21
54273	1970	9	73.564
54273	1970	10	45.415
54273	1970	11	19.3
54273	1970	12	7.5097
54273	1971	1	5.9941
54273	1971	2	10.619
54273	1971	3	37.042
54273	1971	4	97.592
54273	1971	5	122.78
54273	1971	6	112.15
54273	1971	7	104.95
54273	1971	8	97.156
54273	1971	9	63.247
54273	1971	10	42.053
54273	1971	11	18.719
54273	1971	12	9.6941
54273	1972	1	6.3713
54273	1972	2	10.138
54273	1972	3	38.691
54273	1972	4	82.257
54273	1972	5	108.45
54273	1972	6	122.59
54273	1972	7	124.62
54273	1972	8	91.263
54273	1972	9	59.383
54273	1972	10	39.436
54273	1972	11	14.929
54273	1972	12	7.7382
54273	1973	1	7.3169
54273	1973	2	14.016
54273	1973	3	35.901
54273	1973	4	81.772
54273	1973	5	108.17
54273	1973	6	114.17
54273	1973	7	124.59
54273	1973	8	100.2
54273	1973	9	69.228
54273	1973	10	42.666
54273	1973	11	22.236
54273	1973	12	11.908
54273	1974	1	7.9427
54273	1974	2	15.715
54273	1974	3	41.589
54273	1974	4	74.826
54273	1974	5	125.54
54273	1974	6	103.9
54273	1974	7	126.9
54273	1974	8	96.425
54273	1974	9	68.886
54273	1974	10	37.731
54273	1974	11	19.51
54273	1974	12	7.4306
54273	1975	1	8.8261
54273	1975	2	11.935
54273	1975	3	35.403
54273	1975	4	89.937
54273	1975	5	111.5
54273	1975	6	113
54273	1975	7	115.51
54273	1975	8	104.59
54273	1975	9	72.299
54273	1975	10	41.347
54273	1975	11	19.946
54273	1975	12	7.5978
54273	1976	1	6.9776
54273	1976	2	16.044
54273	1976	3	38.811
54273	1976	4	67.701
54273	1976	5	120.87
54273	1976	6	116.33
54273	1976	7	124.92
54273	1976	8	101.29
54273	1976	9	65.703
54273	1976	10	38.496
54273	1976	11	10.844
54273	1976	12	5.8295
54273	1977	1	4.5765
54273	1977	2	11.671
54273	1977	3	42.471
54273	1977	4	84.909
54273	1977	5	128.67
54273	1977	6	120.49
54273	1977	7	131.87
54273	1977	8	111
54273	1977	9	78.119
54273	1977	10	47.393
54273	1977	11	18.206
54273	1977	12	6.6519
54273	1978	1	7.0508
54273	1978	2	11.707
54273	1978	3	43.736
54273	1978	4	88.638
54273	1978	5	126.43
54273	1978	6	128.88
54273	1978	7	125.7
54273	1978	8	98.697
54273	1978	9	76.194
54273	1978	10	44.139
54273	1978	11	16.687
54273	1978	12	8.6889
54273	1979	1	12.141
54273	1979	2	15.504
54273	1979	3	39.966
54273	1979	4	56.604
54273	1979	5	146.79
54273	1979	6	116.91
54273	1979	7	107.08
54273	1979	8	99.002
54273	1979	9	69.609
54273	1979	10	48.988
54273	1979	11	15.531
54273	1979	12	9.3195
54273	1980	1	7.5492
54273	1980	2	14.74
54273	1980	3	45.208
54273	1980	4	64.638
54273	1980	5	125.79
54273	1980	6	122.62
54273	1980	7	110.08
54273	1980	8	98.875
54273	1980	9	67.83
54273	1980	10	35.578
54273	1980	11	17.372
54273	1980	12	7.7304
54273	1981	1	5.3285
54273	1981	2	13.134
54273	1981	3	37.407
54273	1981	4	80.126
54273	1981	5	108.32
54273	1981	6	116.55
54273	1981	7	108.22
54273	1981	8	94.57
54273	1981	9	71.209
54273	1981	10	43.199
54273	1981	11	18.503
54273	1981	12	12.791
54273	1982	1	7.8345
54273	1982	2	16.343
54273	1982	3	46.569
54273	1982	4	82.543
54273	1982	5	112.24
54273	1982	6	137.3
54273	1982	7	129.31
54273	1982	8	109.92
54273	1982	9	76.792
54273	1982	10	48.129
54273	1982	11	18.816
54273	1982	12	7.4214
54273	1983	1	6.8066
54273	1983	2	10.918
54273	1983	3	39.534
54273	1983	4	100.71
54273	1983	5	128.81
54273	1983	6	109.67
54273	1983	7	98.353
54273	1983	8	103.84
54273	1983	9	67.999
54273	1983	10	42.911
54273	1983	11	14.479
54273	1983	12	9.493
54273	1984	1	7.0646
54273	1984	2	15.302
54273	1984	3	34.598
54273	1984	4	68.335
54273	1984	5	114.73
54273	1984	6	116.28
54273	1984	7	119.18
54273	1984	8	100.01
54273	1984	9	67.029
54273	1984	10	41.295
54273	1984	11	23.747
54273	1984	12	9.3832
54273	1985	1	6.7572
54273	1985	2	12.424
54273	1985	3	37.833
54273	1985	4	76.137
54273	1985	5	124.62
54273	1985	6	115.21
54273	1985	7	95.815
54273	1985	8	92.947
54273	1985	9	67.656
54273	1985	10	48.648
54273	1985	11	16.068
54273	1985	12	6.1281
54273	1986	1	6.6066
54273	1986	2	12.453
54273	1986	3	35.623
54273	1986	4	75.377
54273	1986	5	114.02
54273	1986	6	112.99
54273	1986	7	100.33
54273	1986	8	90.499
54273	1986	9	61.325
54273	1986	10	43.738
54273	1986	11	23.599
54273	1986	12	7.5473
54273	1987	1	7.4279
54273	1987	2	13.309
54273	1987	3	33.518
54273	1987	4	81.128
54273	1987	5	128.49
54273	1987	6	122.68
54273	1987	7	110.31
54273	1987	8	89.082
54273	1987	9	62.832
54273	1987	10	44.332
54273	1987	11	18.057
54273	1987	12	10.732
54273	1988	1	12.144
54273	1988	2	15.39
54273	1988	3	48.555
54273	1988	4	67.652
54273	1988	5	110.1
54273	1988	6	130.53
54273	1988	7	117.3
54273	1988	8	105.69
54273	1988	9	60.963
54273	1988	10	43.76
54273	1988	11	30.177
54273	1988	12	9.5055
54273	1989	1	8.986
54273	1989	2	17.335
54273	1989	3	45.829
54273	1989	4	86.265
54273	1989	5	121.31
54273	1989	6	117.79
54273	1989	7	107.7
54273	1989	8	104.36
54273	1989	9	61.253
54273	1989	10	45.961
54273	1989	11	18.463
54273	1989	12	9.6782
54273	1990	1	6.1654
54273	1990	2	15.697
54273	1990	3	47.359
54273	1990	4	74.073
54273	1990	5	101.22
54273	1990	6	107.85
54273	1990	7	110.34
54273	1990	8	98.183
54273	1990	9	65.772
54273	1990	10	46.447
54273	1990	11	21.877
54273	1990	12	10.106
54273	1991	1	5.8465
54273	1991	2	13.363
54273	1991	3	34.108
54273	1991	4	77.167
54273	1991	5	108.39
54273	1991	6	116.04
54273	1991	7	105.2
54273	1991	8	108.98
54273	1991	9	71.505
54273	1991	10	42.208
54273	1991	11	20.87
54273	1991	12	10.443
54273	1992	1	9.531
54273	1992	2	18.301
54273	1992	3	44.697
54273	1992	4	82.688
54273	1992	5	101.28
54273	1992	6	108.3
54273	1992	7	126.47
54273	1992	8	91.808
54273	1992	9	59.42
54273	1992	10	39.307
54273	1992	11	19.297
54273	1992	12	7.2314
54273	1993	1	6.9351
54273	1993	2	17.897
54273	1993	3	43.308
54273	1993	4	82.818
54273	1993	5	123.83
54273	1993	6	103.37
54273	1993	7	110.07
54273	1993	8	92.031
54273	1993	9	66.384
54273	1993	10	46.594
54273	1993	11	16.488
54273	1993	12	7.9962
54273	1994	1	7.6357
54273	1994	2	14.497
54273	1994	3	40.182
54273	1994	4	95.849
54273	1994	5	110.72
54273	1994	6	130.5
54273	1994	7	121.72
54273	1994	8	95.678
54273	1994	9	64.691
54273	1994	10	40.799
54273	1994	11	25.21
54273	1994	12	8.6415
54273	1995	1	10.804
54273	1995	2	17.3
54273	1995	3	48.707
54273	1995	4	82.558
54273	1995	5	98.392
54273	1995	6	121.05
54273	1995	7	100.57
54273	1995	8	67.237
54273	1995	9	73.485
54273	1995	10	41.379
54273	1995	11	24.592
54273	1995	12	8.8839
54273	1996	1	9.7988
54273	1996	2	21.687
54273	1996	3	43.379
54273	1996	4	79.698
54273	1996	5	101.25
54273	1996	6	130.78
54273	1996	7	99.598
54273	1996	8	95.722
54273	1996	9	65.794
54273	1996	10	41.255
54273	1996	11	17.851
54273	1996	12	13.284
54273	1997	1	7.0329
54273	1997	2	16.302
54273	1997	3	51.478
54273	1997	4	86.103
54273	1997	5	110.46
54273	1997	6	118.53
54273	1997	7	136.11
54273	1997	8	102.64
54273	1997	9	69.619
54273	1997	10	43.156
54273	1997	11	15.321
54273	1997	12	10.434
54273	1998	1	9.3737
54273	1998	2	19.926
54273	1998	3	58.584
54273	1998	4	94.511
54273	1998	5	121.31
54273	1998	6	123.99
54273	1998	7	111.25
54273	1998	8	82.118
54273	1998	9	68.729
54273	1998	10	46.978
54273	1998	11	19.528
54273	1998	12	10.94
54273	1999	1	12.127
54273	1999	2	21.943
54273	1999	3	34.764
54273	1999	4	72.851
54273	1999	5	114.28
54273	1999	6	125.84
54273	1999	7	128.4
54273	1999	8	95.966
54273	1999	9	73.497
54273	1999	10	53.312
54273	1999	11	17.455
54273	1999	12	8.7234
54273	2000	1	6.4869
54273	2000	2	11.682
54273	2000	3	43.483
54273	2000	4	71.848
54273	2000	5	110.79
54273	2000	6	133.98
54273	2000	7	124.03
54273	2000	8	102.1
54273	2000	9	71.521
54273	2000	10	42.692
54273	2000	11	18.975
54273	2000	12	7.6648
54273	2001	1	6.0889
54273	2001	2	12.752
54273	2001	3	41.557
54273	2001	4	93.777
54273	2001	5	125.45
54273	2001	6	133.86
54273	2001	7	123.79
54273	2001	8	99.351
54273	2001	9	77.583
54273	2001	10	44.628
54273	2001	11	22.94
54273	2001	12	10.792
54273	2002	1	9.1335
54273	2002	2	22.18
54273	2002	3	59.484
54273	2002	4	79.445
54273	2002	5	136.1
54273	2002	6	123.89
54273	2002	7	117.12
54273	2002	8	98.473
54273	2002	9	72.197
54273	2002	10	38.493
54273	2002	11	17.282
54273	2002	12	8.1459
54273	2003	1	6.4957
54273	2003	2	16.242
54273	2003	3	42.817
54273	2003	4	85.837
54273	2003	5	112.21
54273	2003	6	113.05
54273	2003	7	102.2
54273	2003	8	106.28
54273	2003	9	70.837
54273	2003	10	38.451
54273	2003	11	17.517
54273	2003	12	8.1364
54273	2004	1	7.0847
54273	2004	2	16.036
54273	2004	3	45.352
54273	2004	4	86.594
54273	2004	5	110.83
54273	2004	6	136
54273	2004	7	99.638
54273	2004	8	103.99
54273	2004	9	70.994
54273	2004	10	42.466
54273	2004	11	18.546
54273	2004	12	7.3722
54273	2005	1	7.8431
54273	2005	2	11.325
54273	2005	3	43.17
54273	2005	4	77.983
54273	2005	5	108.66
54273	2005	6	104.83
54273	2005	7	100.07
54273	2005	8	86.631
54273	2005	9	72.619
54273	2005	10	45.798
54273	2005	11	25.878
54273	2005	12	8.0524
54273	2006	1	8.1071
54273	2006	2	16.352
54273	2006	3	42.381
54273	2006	4	72.738
54273	2006	5	118.46
54273	2006	6	109.37
54273	2006	7	129.42
54273	2006	8	106.78
54273	2006	9	70.779
54273	2006	10	44.901
54273	2006	11	22.392
54273	2006	12	9.6614
54273	2007	1	7.4303
54273	2007	2	20.5
54273	2007	3	38.204
54273	2007	4	75.874
54273	2007	5	115.91
54273	2007	6	153.65
54273	2007	7	122.02
54273	2007	8	106.52
54273	2007	9	67.377
54273	2007	10	44.067
54273	2007	11	20.933
54273	2007	12	10.466
54273	2008	1	8.3353
54273	2008	2	21.244
54273	2008	3	43.789
54273	2008	4	88.607
54273	2008	5	98.14
54273	2008	6	128.85
54273	2008	7	109.61
54273	2008	8	104.36
54273	2008	9	75.881
54273	2008	10	48.182
54273	2008	11	20.199
54273	2008	12	13.128
54273	2009	1	9.7534
54273	2009	2	16.742
54273	2009	3	42.844
54273	2009	4	75.055
54273	2009	5	129.89
54273	2009	6	112.98
54273	2009	7	119.83
54273	2009	8	112
54273	2009	9	73.828
54273	2009	10	43.098
54273	2009	11	18.223
54273	2009	12	8.3272
54273	2010	1	9.9864
54273	2010	2	13.784
54273	2010	3	30.323
54273	2010	4	58.496
54273	2010	5	109.78
54273	2010	6	142.31
54273	2010	7	101.98
54273	2010	8	92.966
54273	2010	9	62.129
54273	2010	10	37.681
54273	2010	11	16.711
54273	2010	12	8.1506
54273	2011	1	5.8215
54273	2011	2	14.32
54273	2011	3	39.387
54273	2011	4	80.333
54273	2011	5	106.45
54273	2011	6	117.84
54273	2011	7	122.51
54273	2011	8	103.16
54273	2011	9	71.083
54273	2011	10	41.296
54273	2011	11	14.838
54273	2011	12	6.8559
54273	2012	1	5.6859
54273	2012	2	14.125
54273	2012	3	38.746
54273	2012	4	84.901
54273	2012	5	121.04
54273	2012	6	108.97
54273	2012	7	115.72
54273	2012	8	99.119
54273	2012	9	63.61
54273	2012	10	37.775
54273	2012	11	12.825
54273	2012	12	4.7986
54273	2013	1	5.9841
54273	2013	2	11.444
54273	2013	3	34.486
54273	2013	4	57.383
54273	2013	5	116.26
54273	2013	6	121.39
54273	2013	7	111.68
54273	2013	8	102.18
54273	2013	9	74.206
54273	2013	10	38.849
54273	2013	11	18.261
54273	2013	12	6.5142
54273	2014	1	9.542
54273	2014	2	14.641
54273	2014	3	44.291
54273	2014	4	88.701
54273	2014	5	92.328
54273	2014	6	116.06
54273	2014	7	122.39
54273	2014	8	115.86
54273	2014	9	70.199
54273	2014	10	46.157
54273	2014	11	20.662
54273	2014	12	8.6109

## Sheet: Monthly precipitation 
stationID	YEAR	MONTH	DATA
54273	1970	1	7.4
54273	1970	2	10.5
54273	1970	3	9.4
54273	1970	4	47.6
54273	1970	5	62.8
54273	1970	6	45.8
54273	1970	7	292.6
54273	1970	8	41.5
54273	1970	9	83.6
54273	1970	10	62.9
54273	1970	11	18.4
54273	1970	12	15.2
54273	1971	1	5.7
54273	1971	2	29
54273	1971	3	7.6
54273	1971	4	13.2
54273	1971	5	58
54273	1971	6	129.9
54273	1971	7	243.8
54273	1971	8	172.8
54273	1971	9	105.3
54273	1971	10	43.3
54273	1971	11	6
54273	1971	12	15.8
54273	1972	1	14.2
54273	1972	2	17.7
54273	1972	3	11.1
54273	1972	4	23.4
54273	1972	5	60.4
54273	1972	6	96.9
54273	1972	7	141.7
54273	1972	8	204.4
54273	1972	9	66.2
54273	1972	10	79.2
54273	1972	11	26.3
54273	1972	12	9.7
54273	1973	1	1.8
54273	1973	2	13.8
54273	1973	3	29
54273	1973	4	48
54273	1973	5	115.1
54273	1973	6	95.9
54273	1973	7	258.2
54273	1973	8	193.9
54273	1973	9	45.7
54273	1973	10	27.5
54273	1973	11	7.7
54273	1973	12	1.4
54273	1974	1	1.6
54273	1974	2	9
54273	1974	3	6.6
54273	1974	4	40.9
54273	1974	5	50.4
54273	1974	6	101.7
54273	1974	7	111.2
54273	1974	8	125.6
54273	1974	9	81.8
54273	1974	10	86.4
54273	1974	11	10.6
54273	1974	12	2.6
54273	1975	1	6.2
54273	1975	2	12.8
54273	1975	3	18.8
54273	1975	4	44.2
54273	1975	5	45
54273	1975	6	106.2
54273	1975	7	268.1
54273	1975	8	132.4
54273	1975	9	81.3
54273	1975	10	27.9
54273	1975	11	6.9
54273	1975	12	11.8
54273	1976	1	12.6
54273	1976	2	7.6
54273	1976	3	17.9
54273	1976	4	38.3
54273	1976	5	66.4
54273	1976	6	109.3
54273	1976	7	84.5
54273	1976	8	68.1
54273	1976	9	54.8
54273	1976	10	66.3
54273	1976	11	58.9
54273	1976	12	6.1
54273	1977	1	4.1
54273	1977	2	5
54273	1977	3	12.9
54273	1977	4	39.2
54273	1977	5	59
54273	1977	6	207.3
54273	1977	7	139.9
54273	1977	8	54
54273	1977	9	29
54273	1977	10	64.5
54273	1977	11	39.4
54273	1977	12	28.4
54273	1978	1	7.1
54273	1978	2	2.1
54273	1978	3	18.9
54273	1978	4	36.6
54273	1978	5	43.5
54273	1978	6	119
54273	1978	7	125.8
54273	1978	8	102.8
54273	1978	9	22.5
54273	1978	10	25.9
54273	1978	11	11.2
54273	1978	12	15.6
54273	1979	1	5.4
54273	1979	2	18.5
54273	1979	3	6.6
54273	1979	4	43.9
54273	1979	5	17.5
54273	1979	6	95.2
54273	1979	7	218.9
54273	1979	8	94.6
54273	1979	9	49.4
54273	1979	10	22.4
54273	1979	11	19.7
54273	1979	12	20.4
54273	1980	1	9.4
54273	1980	2	17
54273	1980	3	4.5
54273	1980	4	66.6
54273	1980	5	113.4
54273	1980	6	124.7
54273	1980	7	195.5
54273	1980	8	51.4
54273	1980	9	49.6
54273	1980	10	75.5
54273	1980	11	31.1
54273	1980	12	16.8
54273	1981	1	3.1
54273	1981	2	11.4
54273	1981	3	27.3
54273	1981	4	29.1
54273	1981	5	91.3
54273	1981	6	179.9
54273	1981	7	106.6
54273	1981	8	64.8
54273	1981	9	104.9
54273	1981	10	56.9
54273	1981	11	6.4
54273	1981	12	2.8
54273	1982	1	11
54273	1982	2	7.1
54273	1982	3	12.6
54273	1982	4	38.6
54273	1982	5	67
54273	1982	6	51.3
54273	1982	7	151.9
54273	1982	8	125.5
54273	1982	9	25.3
54273	1982	10	25.2
54273	1982	11	24.3
54273	1982	12	9.9
54273	1983	1	4.5
54273	1983	2	12.1
54273	1983	3	5.9
54273	1983	4	42.7
54273	1983	5	99.7
54273	1983	6	174.8
54273	1983	7	292
54273	1983	8	185
54273	1983	9	108.1
54273	1983	10	8.7
54273	1983	11	14.7
54273	1983	12	3.3
54273	1984	1	4
54273	1984	2	8.4
54273	1984	3	15.3
54273	1984	4	53.2
54273	1984	5	77.8
54273	1984	6	105.6
54273	1984	7	142.2
54273	1984	8	229.6
54273	1984	9	50.3
54273	1984	10	55.4
54273	1984	11	15.9
54273	1984	12	4.5
54273	1985	1	14.3
54273	1985	2	15.6
54273	1985	3	15.8
54273	1985	4	28
54273	1985	5	26.9
54273	1985	6	87.8
54273	1985	7	186.9
54273	1985	8	234.5
54273	1985	9	38.5
54273	1985	10	7.4
54273	1985	11	23.8
54273	1985	12	7.5
54273	1986	1	15.2
54273	1986	2	2.4
54273	1986	3	37.8
54273	1986	4	67
54273	1986	5	101
54273	1986	6	202.1
54273	1986	7	201.4
54273	1986	8	260.4
54273	1986	9	124.3
54273	1986	10	12.2
54273	1986	11	13.6
54273	1986	12	12.9
54273	1987	1	19.8
54273	1987	2	6.4
54273	1987	3	22.9
54273	1987	4	42.7
54273	1987	5	24.8
54273	1987	6	86.9
54273	1987	7	206.4
54273	1987	8	290.6
54273	1987	9	106.6
54273	1987	10	44.3
54273	1987	11	50.8
54273	1987	12	9.5
54273	1988	1	3.6
54273	1988	2	5
54273	1988	3	14.1
54273	1988	4	66.5
54273	1988	5	55.7
54273	1988	6	86.6
54273	1988	7	143.7
54273	1988	8	95.4
54273	1988	9	141.9
54273	1988	10	19.4
54273	1988	11	15
54273	1988	12	12.4
54273	1989	1	11.6
54273	1989	2	4.7
54273	1989	3	13.3
54273	1989	4	35.1
54273	1989	5	55.7
54273	1989	6	88.9
54273	1989	7	183
54273	1989	8	146.7
54273	1989	9	115.4
54273	1989	10	20.5
54273	1989	11	15.2
54273	1989	12	6.4
54273	1990	1	9.9
54273	1990	2	20.9
54273	1990	3	27.7
54273	1990	4	63.4
54273	1990	5	78.5
54273	1990	6	127.2
54273	1990	7	205.5
54273	1990	8	101.2
54273	1990	9	41.5
54273	1990	10	29.2
54273	1990	11	16.5
54273	1990	12	25.2
54273	1991	1	10.2
54273	1991	2	8.6
54273	1991	3	42.5
54273	1991	4	45.4
54273	1991	5	46.4
54273	1991	6	123.2
54273	1991	7	494.7
54273	1991	8	61
54273	1991	9	43.3
54273	1991	10	41
54273	1991	11	17.5
54273	1991	12	11.2
54273	1992	1	4.9
54273	1992	2	5.2
54273	1992	3	16.8
54273	1992	4	22.9
54273	1992	5	50.5
54273	1992	6	71
54273	1992	7	187.4
54273	1992	8	95.8
54273	1992	9	65.3
54273	1992	10	13.4
54273	1992	11	42.9
54273	1992	12	23.2
54273	1993	1	3.6
54273	1993	2	6.2
54273	1993	3	10.6
54273	1993	4	24.8
54273	1993	5	28.8
54273	1993	6	130.7
54273	1993	7	105.8
54273	1993	8	184.1
54273	1993	9	64
54273	1993	10	29.7
54273	1993	11	32.4
54273	1993	12	16.6
54273	1994	1	11.7
54273	1994	2	0
54273	1994	3	10.5
54273	1994	4	13.6
54273	1994	5	108.1
54273	1994	6	164.2
54273	1994	7	322.5
54273	1994	8	157.3
54273	1994	9	71.3
54273	1994	10	60.5
54273	1994	11	38.1
54273	1994	12	11.3
54273	1995	1	3.4
54273	1995	2	0.1
54273	1995	3	2.4
54273	1995	4	55.6
54273	1995	5	122.9
54273	1995	6	124.9
54273	1995	7	310.1
54273	1995	8	108.2
54273	1995	9	58.1
54273	1995	10	29.1
54273	1995	11	10.4
54273	1995	12	4.3
54273	1996	1	3.3
54273	1996	2	4.3
54273	1996	3	22.6
54273	1996	4	20.7
54273	1996	5	57.6
54273	1996	6	192.8
54273	1996	7	166.1
54273	1996	8	214.5
54273	1996	9	74.9
54273	1996	10	32.3
54273	1996	11	24.3
54273	1996	12	7.9
54273	1997	1	12
54273	1997	2	10.5
54273	1997	3	16.3
54273	1997	4	8.9
54273	1997	5	82.8
54273	1997	6	81.4
54273	1997	7	49.6
54273	1997	8	158.2
54273	1997	9	51
54273	1997	10	36.8
54273	1997	11	10.7
54273	1997	12	7.8
54273	1998	1	5.8
54273	1998	2	6.8
54273	1998	3	6.7
54273	1998	4	25.7
54273	1998	5	107.5
54273	1998	6	118.4
54273	1998	7	223.8
54273	1998	8	331.9
54273	1998	9	48.2
54273	1998	10	38.3
54273	1998	11	41.3
54273	1998	12	18.3
54273	1999	1	4.4
54273	1999	2	2.3
54273	1999	3	58.5
54273	1999	4	65.7
54273	1999	5	52
54273	1999	6	69.3
54273	1999	7	201.8
54273	1999	8	84.4
54273	1999	9	162.9
54273	1999	10	23
54273	1999	11	17.6
54273	1999	12	16.4
54273	2000	1	31.5
54273	2000	2	3.3
54273	2000	3	16.4
54273	2000	4	33.4
54273	2000	5	75.8
54273	2000	6	71.3
54273	2000	7	174.6
54273	2000	8	116.1
54273	2000	9	39.1
54273	2000	10	67.9
54273	2000	11	44.8
54273	2000	12	38.6
54273	2001	1	10.8
54273	2001	2	3.6
54273	2001	3	20.4
54273	2001	4	4.8
54273	2001	5	107.4
54273	2001	6	123.7
54273	2001	7	232.5
54273	2001	8	156.4
54273	2001	9	11.8
54273	2001	10	42.6
54273	2001	11	6.1
54273	2001	12	5.2
54273	2002	1	12.8
54273	2002	2	3.6
54273	2002	3	13.9
54273	2002	4	90.8
54273	2002	5	45.4
54273	2002	6	124.7
54273	2002	7	193.8
54273	2002	8	112.6
54273	2002	9	6.3
54273	2002	10	68.7
54273	2002	11	15.4
54273	2002	12	10.1
54273	2003	1	7.5
54273	2003	2	2.7
54273	2003	3	7.5
54273	2003	4	30.9
54273	2003	5	23
54273	2003	6	168.8
54273	2003	7	243.8
54273	2003	8	115.6
54273	2003	9	24.5
54273	2003	10	92.2
54273	2003	11	37.2
54273	2003	12	4.8
54273	2004	1	1.9
54273	2004	2	34.9
54273	2004	3	33.6
54273	2004	4	12.1
54273	2004	5	73.4
54273	2004	6	125.9
54273	2004	7	261.2
54273	2004	8	79.6
54273	2004	9	88.8
54273	2004	10	18.6
54273	2004	11	27.4
54273	2004	12	47.6
54273	2005	1	13.3
54273	2005	2	10.1
54273	2005	3	3.2
54273	2005	4	81.2
54273	2005	5	88.5
54273	2005	6	232.4
54273	2005	7	225.4
54273	2005	8	266
54273	2005	9	10.3
54273	2005	10	41.9
54273	2005	11	2.1
54273	2005	12	7.8
54273	2006	1	4.9
54273	2006	2	27
54273	2006	3	15.6
54273	2006	4	37.9
54273	2006	5	43.1
54273	2006	6	171
54273	2006	7	82.3
54273	2006	8	186.4
54273	2006	9	16.5
54273	2006	10	52.3
54273	2006	11	22.4
54273	2006	12	6.1
54273	2007	1	13
54273	2007	2	6.7
54273	2007	3	55.7
54273	2007	4	39.2
54273	2007	5	88.3
54273	2007	6	11.5
54273	2007	7	183.6
54273	2007	8	117.9
54273	2007	9	65.5
54273	2007	10	33.7
54273	2007	11	12.7
54273	2007	12	7.9
54273	2008	1	0
54273	2008	2	3.5
54273	2008	3	23.4
54273	2008	4	28.1
54273	2008	5	97.5
54273	2008	6	142.2
54273	2008	7	189.9
54273	2008	8	169.4
54273	2008	9	43.6
54273	2008	10	19.9
54273	2008	11	21.8
54273	2008	12	10.5
54273	2009	1	16.7
54273	2009	2	26.8
54273	2009	3	15.7
54273	2009	4	71.9
54273	2009	5	33.2
54273	2009	6	185.5
54273	2009	7	140.7
54273	2009	8	105.2
54273	2009	9	54.2
54273	2009	10	63.3
54273	2009	11	17.1
54273	2009	12	13.5
54273	2010	1	5.7
54273	2010	2	44
54273	2010	3	44.3
54273	2010	4	87.4
54273	2010	5	78.6
54273	2010	6	57.8
54273	2010	7	357.4
54273	2010	8	300.2
54273	2010	9	41.3
54273	2010	10	45.8
54273	2010	11	39.3
54273	2010	12	40.2
54273	2011	1	5.4
54273	2011	2	18.2
54273	2011	3	8.9
54273	2011	4	20.7
54273	2011	5	87.3
54273	2011	6	88
54273	2011	7	70
54273	2011	8	136.3
54273	2011	9	42.7
54273	2011	10	28
54273	2011	11	40
54273	2011	12	2.8
54273	2012	1	2
54273	2012	2	8.3
54273	2012	3	20.1
54273	2012	4	53.4
54273	2012	5	33.8
54273	2012	6	140.5
54273	2012	7	149.4
54273	2012	8	233
54273	2012	9	61.2
54273	2012	10	38.9
54273	2012	11	58.9
54273	2012	12	26.1
54273	2013	1	8.3
54273	2013	2	33.1
54273	2013	3	29
54273	2013	4	35.2
54273	2013	5	70.1
54273	2013	6	136.6
54273	2013	7	315.7
54273	2013	8	277.4
54273	2013	9	81.7
54273	2013	10	40.4
54273	2013	11	37.8
54273	2013	12	17.7
54273	2014	1	10.3
54273	2014	2	3.3
54273	2014	3	8.6
54273	2014	4	16.2
54273	2014	5	117.8
54273	2014	6	179.2
54273	2014	7	175.4
54273	2014	8	118.5
54273	2014	9	66.9
54273	2014	10	38.5
54273	2014	11	7.6
54273	2014	12	14.9
