# Supplementary material for: Spatial and temporal characteristics of drought and its correlation with climate indices in Northeast China
Source: PLoS One. 2021 Nov 18;16(11):e0259774. doi: 10.1371/journal.pone.0259774 (PMC8601439; doi:10.1371/journal.pone.0259774)
Supplement: S1 File — (ZIP) [file pone.0259774.s001.zip › Raw data(Including precipitation and evapotranspiration data of each station)/54274.xlsx]

## Sheet: Monthly evapotranspiration 
stationID	YEAR	MONTH	DATA
54274	1970	1	6.3575
54274	1970	2	14.626
54274	1970	3	31.424
54274	1970	4	83.383
54274	1970	5	128.62
54274	1970	6	140.8
54274	1970	7	110.07
54274	1970	8	110.79
54274	1970	9	76.564
54274	1970	10	49.819
54274	1970	11	23.429
54274	1970	12	8.2878
54274	1971	1	7.5605
54274	1971	2	10.457
54274	1971	3	35.556
54274	1971	4	102.03
54274	1971	5	121.01
54274	1971	6	109.87
54274	1971	7	106.37
54274	1971	8	97.97
54274	1971	9	65.21
54274	1971	10	46.194
54274	1971	11	20.066
54274	1971	12	11.115
54274	1972	1	7.4931
54274	1972	2	9.9101
54274	1972	3	39.065
54274	1972	4	83.654
54274	1972	5	109.89
54274	1972	6	135.56
54274	1972	7	134.05
54274	1972	8	94.261
54274	1972	9	60.548
54274	1972	10	42.015
54274	1972	11	15.521
54274	1972	12	10.629
54274	1973	1	9.6098
54274	1973	2	15.566
54274	1973	3	35.838
54274	1973	4	81.82
54274	1973	5	109.72
54274	1973	6	112.84
54274	1973	7	127.68
54274	1973	8	105.23
54274	1973	9	70.787
54274	1973	10	41.903
54274	1973	11	24.457
54274	1973	12	11.561
54274	1974	1	8.631
54274	1974	2	15.545
54274	1974	3	43.118
54274	1974	4	77.779
54274	1974	5	132.16
54274	1974	6	109.89
54274	1974	7	131.46
54274	1974	8	99.881
54274	1974	9	73.484
54274	1974	10	40.985
54274	1974	11	24.036
54274	1974	12	9.5601
54274	1975	1	9.0054
54274	1975	2	11.033
54274	1975	3	39.45
54274	1975	4	89.382
54274	1975	5	117.8
54274	1975	6	121.21
54274	1975	7	117.61
54274	1975	8	106.36
54274	1975	9	76.826
54274	1975	10	45.064
54274	1975	11	21.9
54274	1975	12	6.9278
54274	1976	1	8.622
54274	1976	2	18.542
54274	1976	3	39.008
54274	1976	4	68.885
54274	1976	5	121.07
54274	1976	6	111.51
54274	1976	7	118.09
54274	1976	8	99.886
54274	1976	9	70.85
54274	1976	10	43.878
54274	1976	11	13.457
54274	1976	12	8.0744
54274	1977	1	5.6849
54274	1977	2	13.48
54274	1977	3	44.106
54274	1977	4	84.744
54274	1977	5	132.67
54274	1977	6	123.31
54274	1977	7	130.55
54274	1977	8	111.16
54274	1977	9	80.59
54274	1977	10	48.572
54274	1977	11	18.087
54274	1977	12	7.6667
54274	1978	1	7.782
54274	1978	2	10.474
54274	1978	3	41.957
54274	1978	4	95.421
54274	1978	5	125.21
54274	1978	6	139.64
54274	1978	7	133.44
54274	1978	8	100.22
54274	1978	9	81.168
54274	1978	10	45.935
54274	1978	11	18.885
54274	1978	12	8.4624
54274	1979	1	12.47
54274	1979	2	15.794
54274	1979	3	41.492
54274	1979	4	58.904
54274	1979	5	139.27
54274	1979	6	117.4
54274	1979	7	109.3
54274	1979	8	99.805
54274	1979	9	74.436
54274	1979	10	52.865
54274	1979	11	18.173
54274	1979	12	11.374
54274	1980	1	8.8134
54274	1980	2	14.987
54274	1980	3	47.098
54274	1980	4	69.638
54274	1980	5	126.76
54274	1980	6	127.89
54274	1980	7	109.42
54274	1980	8	96.123
54274	1980	9	70.296
54274	1980	10	38.171
54274	1980	11	19.461
54274	1980	12	7.416
54274	1981	1	5.1592
54274	1981	2	12.033
54274	1981	3	36.838
54274	1981	4	84.678
54274	1981	5	110.34
54274	1981	6	126.05
54274	1981	7	105.02
54274	1981	8	97.099
54274	1981	9	73.551
54274	1981	10	45.689
54274	1981	11	16.189
54274	1981	12	13.633
54274	1982	1	8.9716
54274	1982	2	18.935
54274	1982	3	51.138
54274	1982	4	86.48
54274	1982	5	111.78
54274	1982	6	137.77
54274	1982	7	124.56
54274	1982	8	105.26
54274	1982	9	76.875
54274	1982	10	51.452
54274	1982	11	16.773
54274	1982	12	8.3167
54274	1983	1	8.4842
54274	1983	2	9.8706
54274	1983	3	38.439
54274	1983	4	96.6
54274	1983	5	125.34
54274	1983	6	117.96
54274	1983	7	98.421
54274	1983	8	106.78
54274	1983	9	72.75
54274	1983	10	44.431
54274	1983	11	18.755
54274	1983	12	11.408
54274	1984	1	7.7472
54274	1984	2	15.881
54274	1984	3	33.268
54274	1984	4	70.635
54274	1984	5	117.15
54274	1984	6	122.72
54274	1984	7	121.48
54274	1984	8	102.93
54274	1984	9	69.005
54274	1984	10	43.973
54274	1984	11	27.996
54274	1984	12	9.972
54274	1985	1	8.4605
54274	1985	2	12.126
54274	1985	3	39.329
54274	1985	4	76.234
54274	1985	5	119.37
54274	1985	6	119.02
54274	1985	7	100.32
54274	1985	8	96.344
54274	1985	9	67.144
54274	1985	10	51.453
54274	1985	11	17.547
54274	1985	12	8.4891
54274	1986	1	8.0983
54274	1986	2	12.265
54274	1986	3	36.942
54274	1986	4	78.639
54274	1986	5	116.87
54274	1986	6	115.37
54274	1986	7	103
54274	1986	8	95.12
54274	1986	9	65.512
54274	1986	10	45.21
54274	1986	11	26.531
54274	1986	12	10.223
54274	1987	1	8.6304
54274	1987	2	13.513
54274	1987	3	36.995
54274	1987	4	83.385
54274	1987	5	131.17
54274	1987	6	124.66
54274	1987	7	115.06
54274	1987	8	91.445
54274	1987	9	66.171
54274	1987	10	49.567
54274	1987	11	20.773
54274	1987	12	12.064
54274	1988	1	13.848
54274	1988	2	14.836
54274	1988	3	48.864
54274	1988	4	73.004
54274	1988	5	114.57
54274	1988	6	132.66
54274	1988	7	124.3
54274	1988	8	103
54274	1988	9	64.601
54274	1988	10	45.063
54274	1988	11	29.372
54274	1988	12	9.9875
54274	1989	1	8.3781
54274	1989	2	16.775
54274	1989	3	48.025
54274	1989	4	93.756
54274	1989	5	125.75
54274	1989	6	121.54
54274	1989	7	112.59
54274	1989	8	107.27
54274	1989	9	62.181
54274	1989	10	50.17
54274	1989	11	18.796
54274	1989	12	9.1178
54274	1990	1	6.6309
54274	1990	2	14.809
54274	1990	3	43.483
54274	1990	4	72.806
54274	1990	5	96.501
54274	1990	6	112.77
54274	1990	7	106.19
54274	1990	8	99.247
54274	1990	9	67.773
54274	1990	10	51.635
54274	1990	11	23.033
54274	1990	12	10.628
54274	1991	1	6.4088
54274	1991	2	13.591
54274	1991	3	35.02
54274	1991	4	81.664
54274	1991	5	103.54
54274	1991	6	115.93
54274	1991	7	102.97
54274	1991	8	113.17
54274	1991	9	70.831
54274	1991	10	44.281
54274	1991	11	24.804
54274	1991	12	11.463
54274	1992	1	10.635
54274	1992	2	19.662
54274	1992	3	48.293
54274	1992	4	80.119
54274	1992	5	103.33
54274	1992	6	108.96
54274	1992	7	123.88
54274	1992	8	98.171
54274	1992	9	63.546
54274	1992	10	38.364
54274	1992	11	19.464
54274	1992	12	7.4445
54274	1993	1	6.0879
54274	1993	2	15.442
54274	1993	3	43.47
54274	1993	4	81.862
54274	1993	5	119.03
54274	1993	6	103.33
54274	1993	7	111.42
54274	1993	8	94.027
54274	1993	9	67.933
54274	1993	10	42.542
54274	1993	11	16.482
54274	1993	12	7.8848
54274	1994	1	6.8989
54274	1994	2	12.618
54274	1994	3	38.901
54274	1994	4	95.211
54274	1994	5	109.45
54274	1994	6	130.58
54274	1994	7	124.28
54274	1994	8	99.68
54274	1994	9	65.66
54274	1994	10	39.197
54274	1994	11	24.314
54274	1994	12	9.1652
54274	1995	1	11.509
54274	1995	2	16.918
54274	1995	3	46.901
54274	1995	4	81.63
54274	1995	5	96.284
54274	1995	6	113.76
54274	1995	7	101.77
54274	1995	8	83.29
54274	1995	9	84.898
54274	1995	10	38.7
54274	1995	11	20.426
54274	1995	12	5.9374
54274	1996	1	7.613
54274	1996	2	18.691
54274	1996	3	42.154
54274	1996	4	81.398
54274	1996	5	106.19
54274	1996	6	128.3
54274	1996	7	104.15
54274	1996	8	96.324
54274	1996	9	67.735
54274	1996	10	43.927
54274	1996	11	16.808
54274	1996	12	11.094
54274	1997	1	5.6435
54274	1997	2	15.281
54274	1997	3	49.78
54274	1997	4	83.969
54274	1997	5	108.85
54274	1997	6	126.71
54274	1997	7	143.74
54274	1997	8	107.88
54274	1997	9	73.029
54274	1997	10	42.303
54274	1997	11	17.701
54274	1997	12	7.7683
54274	1998	1	7.3046
54274	1998	2	20.18
54274	1998	3	54.535
54274	1998	4	95.086
54274	1998	5	117.64
54274	1998	6	121.41
54274	1998	7	108.69
54274	1998	8	87.263
54274	1998	9	68.49
54274	1998	10	43.308
54274	1998	11	17.749
54274	1998	12	8.4618
54274	1999	1	10.641
54274	1999	2	20.052
54274	1999	3	34.597
54274	1999	4	74.478
54274	1999	5	116.59
54274	1999	6	122.38
54274	1999	7	122.51
54274	1999	8	98.729
54274	1999	9	73.621
54274	1999	10	47.224
54274	1999	11	15.123
54274	1999	12	7.6644
54274	2000	1	5.5722
54274	2000	2	11.358
54274	2000	3	46.283
54274	2000	4	69.389
54274	2000	5	109.76
54274	2000	6	127.37
54274	2000	7	131.83
54274	2000	8	101.35
54274	2000	9	70.254
54274	2000	10	38.153
54274	2000	11	16.766
54274	2000	12	6.251
54274	2001	1	4.2127
54274	2001	2	12.601
54274	2001	3	39.407
54274	2001	4	87.965
54274	2001	5	126.26
54274	2001	6	129.63
54274	2001	7	123.64
54274	2001	8	96.952
54274	2001	9	73.076
54274	2001	10	39.286
54274	2001	11	19.35
54274	2001	12	7.8889
54274	2002	1	8.9867
54274	2002	2	23.405
54274	2002	3	53.258
54274	2002	4	79.758
54274	2002	5	126.02
54274	2002	6	110.92
54274	2002	7	114
54274	2002	8	96.119
54274	2002	9	70.941
54274	2002	10	36.479
54274	2002	11	15.665
54274	2002	12	7.8405
54274	2003	1	6.3174
54274	2003	2	17.459
54274	2003	3	37.296
54274	2003	4	87.302
54274	2003	5	113.55
54274	2003	6	112.34
54274	2003	7	104.82
54274	2003	8	108.31
54274	2003	9	70.87
54274	2003	10	38.02
54274	2003	11	19.182
54274	2003	12	7.9431
54274	2004	1	7.4869
54274	2004	2	17.186
54274	2004	3	44.455
54274	2004	4	87.779
54274	2004	5	106.99
54274	2004	6	132.07
54274	2004	7	98.877
54274	2004	8	104.93
54274	2004	9	70.099
54274	2004	10	42.921
54274	2004	11	17.007
54274	2004	12	6.4065
54274	2005	1	7.1018
54274	2005	2	11.067
54274	2005	3	44.011
54274	2005	4	78.366
54274	2005	5	105.74
54274	2005	6	108.31
54274	2005	7	102.3
54274	2005	8	88.688
54274	2005	9	73.051
54274	2005	10	46.627
54274	2005	11	23.524
54274	2005	12	5.7527
54274	2006	1	6.8476
54274	2006	2	16.258
54274	2006	3	42.65
54274	2006	4	72.327
54274	2006	5	119.01
54274	2006	6	102.13
54274	2006	7	124.91
54274	2006	8	101.48
54274	2006	9	70.391
54274	2006	10	44.202
54274	2006	11	21.02
54274	2006	12	10.413
54274	2007	1	7.2169
54274	2007	2	21.83
54274	2007	3	37.632
54274	2007	4	75.114
54274	2007	5	117.48
54274	2007	6	146.25
54274	2007	7	114.78
54274	2007	8	99.824
54274	2007	9	67.898
54274	2007	10	42.739
54274	2007	11	21.641
54274	2007	12	8.7031
54274	2008	1	7.2237
54274	2008	2	19.883
54274	2008	3	46.582
54274	2008	4	89.645
54274	2008	5	103.37
54274	2008	6	121.45
54274	2008	7	115.05
54274	2008	8	104.33
54274	2008	9	75.545
54274	2008	10	45.402
54274	2008	11	20.096
54274	2008	12	11.757
54274	2009	1	9.2101
54274	2009	2	15.595
54274	2009	3	42.316
54274	2009	4	77.791
54274	2009	5	131.42
54274	2009	6	111.88
54274	2009	7	114.31
54274	2009	8	115.03
54274	2009	9	74.261
54274	2009	10	43.099
54274	2009	11	17.229
54274	2009	12	6.8693
54274	2010	1	9.2771
54274	2010	2	13.448
54274	2010	3	28.346
54274	2010	4	59.498
54274	2010	5	106.28
54274	2010	6	144.5
54274	2010	7	100.14
54274	2010	8	93.733
54274	2010	9	63.568
54274	2010	10	38.467
54274	2010	11	18.153
54274	2010	12	7.7741
54274	2011	1	5.8372
54274	2011	2	14.668
54274	2011	3	42.072
54274	2011	4	77.846
54274	2011	5	114.73
54274	2011	6	120.5
54274	2011	7	132.81
54274	2011	8	109.02
54274	2011	9	75.43
54274	2011	10	44.529
54274	2011	11	15.26
54274	2011	12	6.568
54274	2012	1	5.8128
54274	2012	2	15.053
54274	2012	3	38.995
54274	2012	4	87.052
54274	2012	5	133.85
54274	2012	6	112.57
54274	2012	7	116.61
54274	2012	8	105.4
54274	2012	9	68.494
54274	2012	10	41.669
54274	2012	11	14.392
54274	2012	12	5.9606
54274	2013	1	7.4491
54274	2013	2	13.74
54274	2013	3	35.876
54274	2013	4	59.174
54274	2013	5	126.72
54274	2013	6	129.19
54274	2013	7	109.22
54274	2013	8	101.9
54274	2013	9	74.153
54274	2013	10	43.224
54274	2013	11	20.185
54274	2013	12	7.6491
54274	2014	1	11.31
54274	2014	2	15.767
54274	2014	3	49.194
54274	2014	4	98.94
54274	2014	5	105.48
54274	2014	6	116.26
54274	2014	7	126.15
54274	2014	8	123.97
54274	2014	9	76.815
54274	2014	10	56.257
54274	2014	11	26.219
54274	2014	12	9.8841

## Sheet: Monthly precipitation 
stationID	YEAR	MONTH	DATA
54274	1970	1	1.4
54274	1970	2	6.3
54274	1970	3	0.8
54274	1970	4	31.8
54274	1970	5	55.4
54274	1970	6	21.5
54274	1970	7	186.7
54274	1970	8	66.6
54274	1970	9	86.7
54274	1970	10	60.8
54274	1970	11	24.1
54274	1970	12	19
54274	1971	1	1.8
54274	1971	2	17.4
54274	1971	3	8.7
54274	1971	4	4.6
54274	1971	5	39
54274	1971	6	149.5
54274	1971	7	175.3
54274	1971	8	172.1
54274	1971	9	113.9
54274	1971	10	30.3
54274	1971	11	3.9
54274	1971	12	7.6
54274	1972	1	10.2
54274	1972	2	5.1
54274	1972	3	14.2
54274	1972	4	27.1
54274	1972	5	71.8
54274	1972	6	63.9
54274	1972	7	61.3
54274	1972	8	154
54274	1972	9	73.1
54274	1972	10	102.5
54274	1972	11	17.6
54274	1972	12	2.8
54274	1973	1	2.3
54274	1973	2	13.7
54274	1973	3	21.8
54274	1973	4	39.5
54274	1973	5	100.1
54274	1973	6	70.3
54274	1973	7	183.5
54274	1973	8	181.6
54274	1973	9	63.8
54274	1973	10	16.7
54274	1973	11	6.5
54274	1973	12	1.5
54274	1974	1	0.7
54274	1974	2	4.6
54274	1974	3	2.8
54274	1974	4	51.4
54274	1974	5	42.8
54274	1974	6	129.4
54274	1974	7	143.5
54274	1974	8	161.2
54274	1974	9	69.3
54274	1974	10	89.2
54274	1974	11	9.3
54274	1974	12	1.3
54274	1975	1	4.1
54274	1975	2	9.3
54274	1975	3	8
54274	1975	4	33.6
54274	1975	5	36.3
54274	1975	6	109.1
54274	1975	7	334.6
54274	1975	8	92.9
54274	1975	9	75
54274	1975	10	29
54274	1975	11	10.4
54274	1975	12	11.8
54274	1976	1	7.6
54274	1976	2	2.2
54274	1976	3	21.2
54274	1976	4	46.3
54274	1976	5	78
54274	1976	6	77.1
54274	1976	7	67
54274	1976	8	67.5
54274	1976	9	54.2
54274	1976	10	64.4
54274	1976	11	50.2
54274	1976	12	3.1
54274	1977	1	3.7
54274	1977	2	1.1
54274	1977	3	14.6
54274	1977	4	34.6
54274	1977	5	49
54274	1977	6	120.1
54274	1977	7	171.3
54274	1977	8	60.2
54274	1977	9	37.8
54274	1977	10	63
54274	1977	11	24.1
54274	1977	12	13.6
54274	1978	1	4.9
54274	1978	2	1.9
54274	1978	3	12.3
54274	1978	4	35.8
54274	1978	5	40.8
54274	1978	6	56.3
54274	1978	7	108
54274	1978	8	146.9
54274	1978	9	28.4
54274	1978	10	29.4
54274	1978	11	3.7
54274	1978	12	12.9
54274	1979	1	4.7
54274	1979	2	12.8
54274	1979	3	5.5
54274	1979	4	59.3
54274	1979	5	49.1
54274	1979	6	105.5
54274	1979	7	282.2
54274	1979	8	55.1
54274	1979	9	60.5
54274	1979	10	27.3
54274	1979	11	22.7
54274	1979	12	17.9
54274	1980	1	4
54274	1980	2	3.6
54274	1980	3	4.1
54274	1980	4	55.1
54274	1980	5	82.9
54274	1980	6	93.1
54274	1980	7	268.3
54274	1980	8	88.4
54274	1980	9	41.2
54274	1980	10	95.7
54274	1980	11	24.2
54274	1980	12	15.5
54274	1981	1	2.2
54274	1981	2	8.8
54274	1981	3	38.5
54274	1981	4	22.4
54274	1981	5	96.8
54274	1981	6	146.1
54274	1981	7	110.1
54274	1981	8	228.2
54274	1981	9	93
54274	1981	10	61.1
54274	1981	11	12.8
54274	1981	12	2
54274	1982	1	3.7
54274	1982	2	1.8
54274	1982	3	5.8
54274	1982	4	38.7
54274	1982	5	68.2
54274	1982	6	61
54274	1982	7	158.6
54274	1982	8	142
54274	1982	9	14.7
54274	1982	10	37.4
54274	1982	11	33.7
54274	1982	12	4.6
54274	1983	1	1.5
54274	1983	2	15.3
54274	1983	3	6.3
54274	1983	4	37.9
54274	1983	5	71.3
54274	1983	6	156
54274	1983	7	210.1
54274	1983	8	131.5
54274	1983	9	49.2
54274	1983	10	15.4
54274	1983	11	10.2
54274	1983	12	0.8
54274	1984	1	2.5
54274	1984	2	6.5
54274	1984	3	10.4
54274	1984	4	54.5
54274	1984	5	87.9
54274	1984	6	149.6
54274	1984	7	108.6
54274	1984	8	178.8
54274	1984	9	46.7
54274	1984	10	66.5
54274	1984	11	7.1
54274	1984	12	6.3
54274	1985	1	3.3
54274	1985	2	13.9
54274	1985	3	13.2
54274	1985	4	29.9
54274	1985	5	42
54274	1985	6	67.5
54274	1985	7	198.1
54274	1985	8	277.1
54274	1985	9	30.4
54274	1985	10	10
54274	1985	11	24.4
54274	1985	12	3.6
54274	1986	1	8.7
54274	1986	2	4.8
54274	1986	3	24.6
54274	1986	4	65.5
54274	1986	5	54.1
54274	1986	6	275.4
54274	1986	7	221.8
54274	1986	8	222
54274	1986	9	65.2
54274	1986	10	20.4
54274	1986	11	12.4
54274	1986	12	12.3
54274	1987	1	10.7
54274	1987	2	5.5
54274	1987	3	30.2
54274	1987	4	48.7
54274	1987	5	24.4
54274	1987	6	140
54274	1987	7	196.4
54274	1987	8	219.3
54274	1987	9	82.9
54274	1987	10	50
54274	1987	11	37.4
54274	1987	12	6
54274	1988	1	7.4
54274	1988	2	4.6
54274	1988	3	12.4
54274	1988	4	48.9
54274	1988	5	37.9
54274	1988	6	63.6
54274	1988	7	160.1
54274	1988	8	121.2
54274	1988	9	182.1
54274	1988	10	27.4
54274	1988	11	9.4
54274	1988	12	6.4
54274	1989	1	9.3
54274	1989	2	4
54274	1989	3	7.6
54274	1989	4	31.2
54274	1989	5	47.5
54274	1989	6	68
54274	1989	7	264.9
54274	1989	8	80.9
54274	1989	9	64
54274	1989	10	25.2
54274	1989	11	12.8
54274	1989	12	2.8
54274	1990	1	5.3
54274	1990	2	15.3
54274	1990	3	26.8
54274	1990	4	53.9
54274	1990	5	98.6
54274	1990	6	103.9
54274	1990	7	198.3
54274	1990	8	60
54274	1990	9	68.6
54274	1990	10	21.1
54274	1990	11	16.8
54274	1990	12	19.1
54274	1991	1	5.4
54274	1991	2	5.8
54274	1991	3	26
54274	1991	4	36.5
54274	1991	5	62.2
54274	1991	6	113.7
54274	1991	7	394.1
54274	1991	8	63
54274	1991	9	54.5
54274	1991	10	50.3
54274	1991	11	23
54274	1991	12	10
54274	1992	1	7.7
54274	1992	2	2.6
54274	1992	3	6.7
54274	1992	4	26.7
54274	1992	5	60.8
54274	1992	6	72.1
54274	1992	7	91.4
54274	1992	8	103.2
54274	1992	9	64.9
54274	1992	10	15.1
54274	1992	11	36.9
54274	1992	12	16
54274	1993	1	2.3
54274	1993	2	3.2
54274	1993	3	10.7
54274	1993	4	29.2
54274	1993	5	23.4
54274	1993	6	202
54274	1993	7	166
54274	1993	8	124.1
54274	1993	9	51.9
54274	1993	10	28.5
54274	1993	11	32.4
54274	1993	12	6.2
54274	1994	1	7.4
54274	1994	2	0
54274	1994	3	8.5
54274	1994	4	17.4
54274	1994	5	87.7
54274	1994	6	71.9
54274	1994	7	218.8
54274	1994	8	241.1
54274	1994	9	64.4
54274	1994	10	66
54274	1994	11	28.4
54274	1994	12	4.6
54274	1995	1	3.1
54274	1995	2	0.1
54274	1995	3	3.4
54274	1995	4	39.4
54274	1995	5	103.3
54274	1995	6	95
54274	1995	7	390.6
54274	1995	8	127
54274	1995	9	65.4
54274	1995	10	35.5
54274	1995	11	10
54274	1995	12	2.1
54274	1996	1	2
54274	1996	2	4.6
54274	1996	3	14.4
54274	1996	4	20.6
54274	1996	5	44.7
54274	1996	6	125.4
54274	1996	7	321.3
54274	1996	8	213.6
54274	1996	9	63.8
54274	1996	10	42.3
54274	1996	11	18.4
54274	1996	12	6.5
54274	1997	1	15.1
54274	1997	2	8.6
54274	1997	3	19.8
54274	1997	4	7.8
54274	1997	5	77.8
54274	1997	6	60
54274	1997	7	74.8
54274	1997	8	101.2
54274	1997	9	35.7
54274	1997	10	20.1
54274	1997	11	10.9
54274	1997	12	4.7
54274	1998	1	6.5
54274	1998	2	0.4
54274	1998	3	7.5
54274	1998	4	33.7
54274	1998	5	89.2
54274	1998	6	129
54274	1998	7	200.2
54274	1998	8	268.7
54274	1998	9	79.8
54274	1998	10	22.2
54274	1998	11	32.4
54274	1998	12	17.8
54274	1999	1	4.1
54274	1999	2	0.6
54274	1999	3	43
54274	1999	4	32.5
54274	1999	5	49.2
54274	1999	6	76.2
54274	1999	7	159
54274	1999	8	113.3
54274	1999	9	24.5
54274	1999	10	10.6
54274	1999	11	15.9
54274	1999	12	6.9
54274	2000	1	27.3
54274	2000	2	0.8
54274	2000	3	18.6
54274	2000	4	34.8
54274	2000	5	38.4
54274	2000	6	39.9
54274	2000	7	140.7
54274	2000	8	111.1
54274	2000	9	28.4
54274	2000	10	42.6
54274	2000	11	49.5
54274	2000	12	12.7
54274	2001	1	11.4
54274	2001	2	0.7
54274	2001	3	14.4
54274	2001	4	7.4
54274	2001	5	48.4
54274	2001	6	105.4
54274	2001	7	199.2
54274	2001	8	182.1
54274	2001	9	36
54274	2001	10	35.2
54274	2001	11	3.3
54274	2001	12	3
54274	2002	1	8.4
54274	2002	2	1.6
54274	2002	3	14.9
54274	2002	4	68.9
54274	2002	5	30
54274	2002	6	165
54274	2002	7	136.8
54274	2002	8	103.8
54274	2002	9	5.1
54274	2002	10	66.4
54274	2002	11	4.1
54274	2002	12	7.5
54274	2003	1	6.2
54274	2003	2	1.6
54274	2003	3	17.9
54274	2003	4	31.5
54274	2003	5	39.3
54274	2003	6	81.4
54274	2003	7	246.2
54274	2003	8	68.6
54274	2003	9	23
54274	2003	10	77.1
54274	2003	11	26.1
54274	2003	12	3.9
54274	2004	1	1.3
54274	2004	2	17.3
54274	2004	3	15.2
54274	2004	4	12.3
54274	2004	5	71.6
54274	2004	6	126
54274	2004	7	286.7
54274	2004	8	85
54274	2004	9	54.6
54274	2004	10	21.9
54274	2004	11	26.4
54274	2004	12	40.3
54274	2005	1	10
54274	2005	2	7.8
54274	2005	3	1
54274	2005	4	84.1
54274	2005	5	89.6
54274	2005	6	139.5
54274	2005	7	223.5
54274	2005	8	245.8
54274	2005	9	10
54274	2005	10	32.2
54274	2005	11	2.2
54274	2005	12	11.7
54274	2006	1	4.8
54274	2006	2	25.8
54274	2006	3	8.9
54274	2006	4	43.6
54274	2006	5	44.7
54274	2006	6	169.8
54274	2006	7	55.8
54274	2006	8	171.2
54274	2006	9	22.6
54274	2006	10	38.9
54274	2006	11	18.5
54274	2006	12	3.9
54274	2007	1	7.8
54274	2007	2	11.8
54274	2007	3	55.8
54274	2007	4	16.8
54274	2007	5	55.3
54274	2007	6	16.6
54274	2007	7	182.3
54274	2007	8	171.5
54274	2007	9	96.9
54274	2007	10	29.1
54274	2007	11	7.1
54274	2007	12	9.8
54274	2008	1	0
54274	2008	2	2.6
54274	2008	3	26.2
54274	2008	4	35.1
54274	2008	5	111.4
54274	2008	6	94.7
54274	2008	7	119.6
54274	2008	8	195.4
54274	2008	9	27.7
54274	2008	10	14.9
54274	2008	11	25.4
54274	2008	12	15.3
54274	2009	1	11.9
54274	2009	2	29.9
54274	2009	3	5.2
54274	2009	4	72.3
54274	2009	5	35.2
54274	2009	6	78.8
54274	2009	7	100.2
54274	2009	8	66.4
54274	2009	9	31.6
54274	2009	10	72.9
54274	2009	11	13.4
54274	2009	12	12.5
54274	2010	1	6.1
54274	2010	2	15.1
54274	2010	3	54.6
54274	2010	4	82.3
54274	2010	5	94.5
54274	2010	6	58.3
54274	2010	7	370.9
54274	2010	8	317.8
54274	2010	9	53.1
54274	2010	10	41
54274	2010	11	34.9
54274	2010	12	28.6
54274	2011	1	2.1
54274	2011	2	13
54274	2011	3	5.9
54274	2011	4	19.3
54274	2011	5	41.9
54274	2011	6	94.9
54274	2011	7	47
54274	2011	8	154
54274	2011	9	22.8
54274	2011	10	26.9
54274	2011	11	37.9
54274	2011	12	1.8
54274	2012	1	0.9
54274	2012	2	5.2
54274	2012	3	21.8
54274	2012	4	62.5
54274	2012	5	27.4
54274	2012	6	175.2
54274	2012	7	166.2
54274	2012	8	169
54274	2012	9	99.3
54274	2012	10	53.7
54274	2012	11	48.4
54274	2012	12	30
54274	2013	1	4.1
54274	2013	2	13
54274	2013	3	23.8
54274	2013	4	34
54274	2013	5	39.5
54274	2013	6	82.8
54274	2013	7	327.2
54274	2013	8	198.9
54274	2013	9	49
54274	2013	10	65.9
54274	2013	11	30.5
54274	2013	12	8.4
54274	2014	1	6.4
54274	2014	2	2.3
54274	2014	3	6.8
54274	2014	4	7.7
54274	2014	5	85
54274	2014	6	168.3
54274	2014	7	73.5
54274	2014	8	109
54274	2014	9	38.8
54274	2014	10	30.1
54274	2014	11	4.2
54274	2014	12	9.1
