# Supplementary material for: Spatial and temporal characteristics of drought and its correlation with climate indices in Northeast China
Source: PLoS One. 2021 Nov 18;16(11):e0259774. doi: 10.1371/journal.pone.0259774 (PMC8601439; doi:10.1371/journal.pone.0259774)
Supplement: S1 File — (ZIP) [file pone.0259774.s001.zip › Raw data(Including precipitation and evapotranspiration data of each station)/54276.xlsx]

## Sheet: Monthly evapotranspiration 
stationID	YEAR	MONTH	DATA
54276	1970	1	7.6799
54276	1970	2	16.588
54276	1970	3	29.115
54276	1970	4	83.601
54276	1970	5	117.63
54276	1970	6	128.47
54276	1970	7	107.09
54276	1970	8	101.17
54276	1970	9	69.589
54276	1970	10	43.495
54276	1970	11	19.59
54276	1970	12	7.6341
54276	1971	1	7.0874
54276	1971	2	10.949
54276	1971	3	37.267
54276	1971	4	96.918
54276	1971	5	109.92
54276	1971	6	95.113
54276	1971	7	103.57
54276	1971	8	85.301
54276	1971	9	55.986
54276	1971	10	43.543
54276	1971	11	19.311
54276	1971	12	10.234
54276	1972	1	7.2162
54276	1972	2	10.115
54276	1972	3	37.57
54276	1972	4	81.096
54276	1972	5	104.38
54276	1972	6	118.89
54276	1972	7	121.33
54276	1972	8	83.369
54276	1972	9	54.243
54276	1972	10	41.187
54276	1972	11	15.489
54276	1972	12	9.6725
54276	1973	1	8.2358
54276	1973	2	15.221
54276	1973	3	32.603
54276	1973	4	78.188
54276	1973	5	95.124
54276	1973	6	99.866
54276	1973	7	120.44
54276	1973	8	98.302
54276	1973	9	61.271
54276	1973	10	39.904
54276	1973	11	21.082
54276	1973	12	9.6451
54276	1974	1	7.6012
54276	1974	2	14.545
54276	1974	3	37.79
54276	1974	4	70.635
54276	1974	5	109.42
54276	1974	6	100.81
54276	1974	7	114.67
54276	1974	8	91.546
54276	1974	9	66.822
54276	1974	10	38.63
54276	1974	11	20.4
54276	1974	12	8.8068
54276	1975	1	8.7669
54276	1975	2	12.55
54276	1975	3	35.073
54276	1975	4	85.838
54276	1975	5	100.89
54276	1975	6	103.13
54276	1975	7	115.09
54276	1975	8	98.183
54276	1975	9	69.228
54276	1975	10	40.468
54276	1975	11	18.521
54276	1975	12	7.21
54276	1976	1	9.8424
54276	1976	2	18.221
54276	1976	3	35.494
54276	1976	4	65.515
54276	1976	5	116.17
54276	1976	6	105.61
54276	1976	7	116.36
54276	1976	8	97.294
54276	1976	9	62.124
54276	1976	10	39.47
54276	1976	11	11.874
54276	1976	12	7.0034
54276	1977	1	5.4688
54276	1977	2	15.584
54276	1977	3	43.056
54276	1977	4	79.877
54276	1977	5	120.58
54276	1977	6	108.63
54276	1977	7	123.39
54276	1977	8	103.24
54276	1977	9	79.322
54276	1977	10	51.009
54276	1977	11	19.044
54276	1977	12	9.1
54276	1978	1	9.1756
54276	1978	2	12.157
54276	1978	3	44.056
54276	1978	4	84.269
54276	1978	5	119.93
54276	1978	6	121.51
54276	1978	7	121.8
54276	1978	8	93.663
54276	1978	9	76.51
54276	1978	10	43.726
54276	1978	11	16.777
54276	1978	12	11.043
54276	1979	1	13.651
54276	1979	2	17.347
54276	1979	3	37.953
54276	1979	4	53.66
54276	1979	5	126.65
54276	1979	6	104.68
54276	1979	7	96.027
54276	1979	8	99.066
54276	1979	9	67.156
54276	1979	10	54.415
54276	1979	11	16.875
54276	1979	12	9.4933
54276	1980	1	8.1606
54276	1980	2	13.128
54276	1980	3	40.651
54276	1980	4	66.18
54276	1980	5	122.26
54276	1980	6	121.34
54276	1980	7	104.55
54276	1980	8	90.401
54276	1980	9	64.146
54276	1980	10	34.024
54276	1980	11	19.687
54276	1980	12	7.7327
54276	1981	1	5.5268
54276	1981	2	13.109
54276	1981	3	37.185
54276	1981	4	78.177
54276	1981	5	99.612
54276	1981	6	113.48
54276	1981	7	105.23
54276	1981	8	96.23
54276	1981	9	67.883
54276	1981	10	44.855
54276	1981	11	14.295
54276	1981	12	10.49
54276	1982	1	8.0727
54276	1982	2	16.16
54276	1982	3	46.827
54276	1982	4	83.054
54276	1982	5	97.725
54276	1982	6	123.33
54276	1982	7	119.46
54276	1982	8	108.29
54276	1982	9	74.182
54276	1982	10	50.063
54276	1982	11	16.754
54276	1982	12	8.6459
54276	1983	1	9.5292
54276	1983	2	11.074
54276	1983	3	39.87
54276	1983	4	97.63
54276	1983	5	114.34
54276	1983	6	111.48
54276	1983	7	102.44
54276	1983	8	104.79
54276	1983	9	66.208
54276	1983	10	45.201
54276	1983	11	16.179
54276	1983	12	11.272
54276	1984	1	7.4793
54276	1984	2	13.607
54276	1984	3	32.171
54276	1984	4	64.822
54276	1984	5	107.39
54276	1984	6	113.13
54276	1984	7	122.77
54276	1984	8	101.88
54276	1984	9	67.771
54276	1984	10	41.504
54276	1984	11	24.62
54276	1984	12	8.0817
54276	1985	1	7.2403
54276	1985	2	12.913
54276	1985	3	37.616
54276	1985	4	72.327
54276	1985	5	110.98
54276	1985	6	110.87
54276	1985	7	99.247
54276	1985	8	97.385
54276	1985	9	64.641
54276	1985	10	43.426
54276	1985	11	14.848
54276	1985	12	6.8213
54276	1986	1	8.0936
54276	1986	2	12.191
54276	1986	3	36.041
54276	1986	4	77.151
54276	1986	5	108.51
54276	1986	6	107.89
54276	1986	7	94.091
54276	1986	8	92.653
54276	1986	9	60.854
54276	1986	10	43.54
54276	1986	11	22.232
54276	1986	12	9.8989
54276	1987	1	8.5801
54276	1987	2	13.006
54276	1987	3	33.824
54276	1987	4	83.225
54276	1987	5	128.71
54276	1987	6	113.17
54276	1987	7	111.72
54276	1987	8	92.673
54276	1987	9	63.95
54276	1987	10	48.439
54276	1987	11	17.631
54276	1987	12	12.303
54276	1988	1	12.039
54276	1988	2	13.551
54276	1988	3	44.891
54276	1988	4	74.42
54276	1988	5	103.92
54276	1988	6	119.08
54276	1988	7	119.31
54276	1988	8	102.07
54276	1988	9	61.711
54276	1988	10	44.607
54276	1988	11	30.791
54276	1988	12	10.204
54276	1989	1	8.6073
54276	1989	2	16.912
54276	1989	3	44.237
54276	1989	4	87.763
54276	1989	5	120.4
54276	1989	6	120.15
54276	1989	7	106.55
54276	1989	8	99.938
54276	1989	9	59.936
54276	1989	10	47.575
54276	1989	11	16.759
54276	1989	12	11.392
54276	1990	1	7.0949
54276	1990	2	17.508
54276	1990	3	46.268
54276	1990	4	68.354
54276	1990	5	91.246
54276	1990	6	108.18
54276	1990	7	107.42
54276	1990	8	102.01
54276	1990	9	63.58
54276	1990	10	46.515
54276	1990	11	19.6
54276	1990	12	10.975
54276	1991	1	7.255
54276	1991	2	14.542
54276	1991	3	33.964
54276	1991	4	81.619
54276	1991	5	105.66
54276	1991	6	117
54276	1991	7	108.87
54276	1991	8	110.62
54276	1991	9	66.371
54276	1991	10	37.415
54276	1991	11	18.509
54276	1991	12	8.1414
54276	1992	1	9.3536
54276	1992	2	17.932
54276	1992	3	41.094
54276	1992	4	72.358
54276	1992	5	96.567
54276	1992	6	102.07
54276	1992	7	126.2
54276	1992	8	92.811
54276	1992	9	63.265
54276	1992	10	37.307
54276	1992	11	18.172
54276	1992	12	8.2651
54276	1993	1	7.77
54276	1993	2	16.676
54276	1993	3	40.793
54276	1993	4	76.849
54276	1993	5	117.82
54276	1993	6	98.188
54276	1993	7	109.14
54276	1993	8	87.646
54276	1993	9	63.993
54276	1993	10	40.571
54276	1993	11	14.504
54276	1993	12	8.5592
54276	1994	1	8.6072
54276	1994	2	14.375
54276	1994	3	36.189
54276	1994	4	93.507
54276	1994	5	107.44
54276	1994	6	129.5
54276	1994	7	119.4
54276	1994	8	101.19
54276	1994	9	65.156
54276	1994	10	36.713
54276	1994	11	20.574
54276	1994	12	8.217
54276	1995	1	9.8257
54276	1995	2	14.954
54276	1995	3	42.701
54276	1995	4	81.928
54276	1995	5	94.279
54276	1995	6	104.59
54276	1995	7	102.59
54276	1995	8	93.977
54276	1995	9	70.271
54276	1995	10	38.911
54276	1995	11	21.367
54276	1995	12	6.6894
54276	1996	1	8.0453
54276	1996	2	17.665
54276	1996	3	36.483
54276	1996	4	80.4
54276	1996	5	102.94
54276	1996	6	120.04
54276	1996	7	105.05
54276	1996	8	94.448
54276	1996	9	66.616
54276	1996	10	38.87
54276	1996	11	15.711
54276	1996	12	10.968
54276	1997	1	6.1865
54276	1997	2	15.079
54276	1997	3	43.885
54276	1997	4	75.572
54276	1997	5	97.122
54276	1997	6	119.19
54276	1997	7	141.83
54276	1997	8	101.08
54276	1997	9	69.29
54276	1997	10	41.108
54276	1997	11	14.354
54276	1997	12	7.8356
54276	1998	1	8.1672
54276	1998	2	17.159
54276	1998	3	47.73
54276	1998	4	88.107
54276	1998	5	112.75
54276	1998	6	118.09
54276	1998	7	106.74
54276	1998	8	97.004
54276	1998	9	69.428
54276	1998	10	45.324
54276	1998	11	16.517
54276	1998	12	10.598
54276	1999	1	12.888
54276	1999	2	19.644
54276	1999	3	34.668
54276	1999	4	74.688
54276	1999	5	110.35
54276	1999	6	115.86
54276	1999	7	121.43
54276	1999	8	94.73
54276	1999	9	71.566
54276	1999	10	42.379
54276	1999	11	15.695
54276	1999	12	8.4683
54276	2000	1	6.069
54276	2000	2	11.25
54276	2000	3	39.565
54276	2000	4	67.74
54276	2000	5	104.91
54276	2000	6	120.34
54276	2000	7	121.88
54276	2000	8	100.52
54276	2000	9	67.552
54276	2000	10	41.371
54276	2000	11	15.895
54276	2000	12	7.5345
54276	2001	1	5.7439
54276	2001	2	14.168
54276	2001	3	39.757
54276	2001	4	85.847
54276	2001	5	119.56
54276	2001	6	126.87
54276	2001	7	121
54276	2001	8	99.938
54276	2001	9	76.06
54276	2001	10	41.486
54276	2001	11	19.328
54276	2001	12	8.1182
54276	2002	1	9.0479
54276	2002	2	21.878
54276	2002	3	51.854
54276	2002	4	81.28
54276	2002	5	122.17
54276	2002	6	107.97
54276	2002	7	102.49
54276	2002	8	91.59
54276	2002	9	69.235
54276	2002	10	37.933
54276	2002	11	15.467
54276	2002	12	9.3386
54276	2003	1	7.8274
54276	2003	2	17.429
54276	2003	3	37.309
54276	2003	4	79.835
54276	2003	5	110.72
54276	2003	6	106.65
54276	2003	7	100.84
54276	2003	8	106.53
54276	2003	9	70.237
54276	2003	10	40.046
54276	2003	11	17.862
54276	2003	12	9.5127
54276	2004	1	8.518
54276	2004	2	18.154
54276	2004	3	47.388
54276	2004	4	85.221
54276	2004	5	104.65
54276	2004	6	128.26
54276	2004	7	92.925
54276	2004	8	103.9
54276	2004	9	71.76
54276	2004	10	45.358
54276	2004	11	18.389
54276	2004	12	7.7911
54276	2005	1	9.0894
54276	2005	2	12.428
54276	2005	3	41.641
54276	2005	4	84.687
54276	2005	5	98.949
54276	2005	6	104.11
54276	2005	7	101.2
54276	2005	8	90.593
54276	2005	9	70.73
54276	2005	10	47.609
54276	2005	11	25.975
54276	2005	12	6.8049
54276	2006	1	9.3522
54276	2006	2	18.174
54276	2006	3	42.063
54276	2006	4	65.94
54276	2006	5	117.64
54276	2006	6	101.02
54276	2006	7	123.84
54276	2006	8	102.71
54276	2006	9	72.489
54276	2006	10	45.663
54276	2006	11	19.65
54276	2006	12	10.446
54276	2007	1	9.5904
54276	2007	2	22.196
54276	2007	3	36.789
54276	2007	4	67.576
54276	2007	5	99.988
54276	2007	6	135.83
54276	2007	7	114.55
54276	2007	8	97.713
54276	2007	9	64.416
54276	2007	10	41.728
54276	2007	11	19.041
54276	2007	12	9.8539
54276	2008	1	8.2907
54276	2008	2	18.546
54276	2008	3	44.394
54276	2008	4	89.167
54276	2008	5	92.582
54276	2008	6	110.81
54276	2008	7	108.35
54276	2008	8	100.34
54276	2008	9	75.545
54276	2008	10	47.078
54276	2008	11	21.077
54276	2008	12	12.565
54276	2009	1	10.278
54276	2009	2	16.273
54276	2009	3	41.083
54276	2009	4	73.999
54276	2009	5	124.37
54276	2009	6	99.848
54276	2009	7	96.714
54276	2009	8	108.27
54276	2009	9	72.037
54276	2009	10	43.208
54276	2009	11	17.139
54276	2009	12	8.3975
54276	2010	1	11.481
54276	2010	2	14.348
54276	2010	3	29.61
54276	2010	4	56.902
54276	2010	5	103.4
54276	2010	6	133.03
54276	2010	7	99.844
54276	2010	8	91.279
54276	2010	9	56.733
54276	2010	10	37.923
54276	2010	11	17.814
54276	2010	12	9.6334
54276	2011	1	6.7272
54276	2011	2	17.243
54276	2011	3	40.823
54276	2011	4	75.101
54276	2011	5	101.8
54276	2011	6	110.74
54276	2011	7	113.58
54276	2011	8	98.776
54276	2011	9	66.011
54276	2011	10	41.021
54276	2011	11	15.493
54276	2011	12	7.9805
54276	2012	1	7.0316
54276	2012	2	16.627
54276	2012	3	37.626
54276	2012	4	86.516
54276	2012	5	112.21
54276	2012	6	92.134
54276	2012	7	104.74
54276	2012	8	89.854
54276	2012	9	56.336
54276	2012	10	42.397
54276	2012	11	14.236
54276	2012	12	7.797
54276	2013	1	9.3394
54276	2013	2	14.432
54276	2013	3	38.283
54276	2013	4	56.394
54276	2013	5	114.76
54276	2013	6	117.37
54276	2013	7	101.36
54276	2013	8	101.56
54276	2013	9	70.371
54276	2013	10	42.861
54276	2013	11	19.529
54276	2013	12	9.1098
54276	2014	1	13.58
54276	2014	2	15.71
54276	2014	3	44.653
54276	2014	4	86.3
54276	2014	5	95.332
54276	2014	6	100.97
54276	2014	7	119.25
54276	2014	8	110.13
54276	2014	9	68.868
54276	2014	10	51.925
54276	2014	11	24.464
54276	2014	12	10.112

## Sheet: Monthly precipitation 
stationID	YEAR	MONTH	DATA
54276	1970	1	2
54276	1970	2	11.4
54276	1970	3	3.4
54276	1970	4	21.2
54276	1970	5	80.4
54276	1970	6	15.9
54276	1970	7	173.1
54276	1970	8	88
54276	1970	9	95.3
54276	1970	10	44.6
54276	1970	11	15
54276	1970	12	26.1
54276	1971	1	3.3
54276	1971	2	16.7
54276	1971	3	9.7
54276	1971	4	9.8
54276	1971	5	69.1
54276	1971	6	246.8
54276	1971	7	177.5
54276	1971	8	233
54276	1971	9	145.3
54276	1971	10	20.7
54276	1971	11	2.2
54276	1971	12	18.1
54276	1972	1	16.2
54276	1972	2	10
54276	1972	3	16
54276	1972	4	51.6
54276	1972	5	46.1
54276	1972	6	87.2
54276	1972	7	137.5
54276	1972	8	242.3
54276	1972	9	79.1
54276	1972	10	92.9
54276	1972	11	40.9
54276	1972	12	4.7
54276	1973	1	2.4
54276	1973	2	17.6
54276	1973	3	22
54276	1973	4	54.3
54276	1973	5	143.1
54276	1973	6	114.6
54276	1973	7	237.3
54276	1973	8	166.9
54276	1973	9	86.9
54276	1973	10	24.6
54276	1973	11	9.6
54276	1973	12	5.1
54276	1974	1	2.1
54276	1974	2	5.9
54276	1974	3	8
54276	1974	4	69
54276	1974	5	49.1
54276	1974	6	125.8
54276	1974	7	154.6
54276	1974	8	181.5
54276	1974	9	100.9
54276	1974	10	56.3
54276	1974	11	16.2
54276	1974	12	2.4
54276	1975	1	6.7
54276	1975	2	4.2
54276	1975	3	11.6
54276	1975	4	30.4
54276	1975	5	61.6
54276	1975	6	167.6
54276	1975	7	268.9
54276	1975	8	189.6
54276	1975	9	70.4
54276	1975	10	40.5
54276	1975	11	8.9
54276	1975	12	15.1
54276	1976	1	6.5
54276	1976	2	3
54276	1976	3	17.5
54276	1976	4	38.8
54276	1976	5	58.3
54276	1976	6	109
54276	1976	7	99.1
54276	1976	8	149.8
54276	1976	9	79.1
54276	1976	10	40.7
54276	1976	11	38.1
54276	1976	12	5.2
54276	1977	1	0.6
54276	1977	2	1.9
54276	1977	3	9.1
54276	1977	4	39
54276	1977	5	44.5
54276	1977	6	85.3
54276	1977	7	139.2
54276	1977	8	72.7
54276	1977	9	26.8
54276	1977	10	33.8
54276	1977	11	33.7
54276	1977	12	11.8
54276	1978	1	6.8
54276	1978	2	7.3
54276	1978	3	5.5
54276	1978	4	34.8
54276	1978	5	46.3
54276	1978	6	109.4
54276	1978	7	95.8
54276	1978	8	121.9
54276	1978	9	18.3
54276	1978	10	20.6
54276	1978	11	9.2
54276	1978	12	15.1
54276	1979	1	9.8
54276	1979	2	14.4
54276	1979	3	8.3
54276	1979	4	79.8
54276	1979	5	39.5
54276	1979	6	139.1
54276	1979	7	179.4
54276	1979	8	98.2
54276	1979	9	66.6
54276	1979	10	15.6
54276	1979	11	23.1
54276	1979	12	13.5
54276	1980	1	5.9
54276	1980	2	7.7
54276	1980	3	8.3
54276	1980	4	45.5
54276	1980	5	72.8
54276	1980	6	90.9
54276	1980	7	212.7
54276	1980	8	103.4
54276	1980	9	49.9
54276	1980	10	128.7
54276	1980	11	22.5
54276	1980	12	31.8
54276	1981	1	5
54276	1981	2	10.3
54276	1981	3	32.2
54276	1981	4	26.9
54276	1981	5	94.3
54276	1981	6	173
54276	1981	7	111.2
54276	1981	8	124.1
54276	1981	9	51.9
54276	1981	10	56.2
54276	1981	11	15.2
54276	1981	12	5.1
54276	1982	1	3.7
54276	1982	2	2.7
54276	1982	3	3.6
54276	1982	4	25.2
54276	1982	5	91.8
54276	1982	6	71
54276	1982	7	154.9
54276	1982	8	158.5
54276	1982	9	20.7
54276	1982	10	35.9
54276	1982	11	30.7
54276	1982	12	4.4
54276	1983	1	4.7
54276	1983	2	16.2
54276	1983	3	8.2
54276	1983	4	40.9
54276	1983	5	73.1
54276	1983	6	125.1
54276	1983	7	192.1
54276	1983	8	87.8
54276	1983	9	108.6
54276	1983	10	16.3
54276	1983	11	16.5
54276	1983	12	1
54276	1984	1	2.1
54276	1984	2	7.3
54276	1984	3	10.5
54276	1984	4	52.6
54276	1984	5	68.7
54276	1984	6	133.9
54276	1984	7	115.9
54276	1984	8	150.8
54276	1984	9	39.8
54276	1984	10	57.5
54276	1984	11	7
54276	1984	12	12.3
54276	1985	1	3.9
54276	1985	2	16.6
54276	1985	3	13.7
54276	1985	4	35.2
54276	1985	5	56.3
54276	1985	6	84.5
54276	1985	7	248.1
54276	1985	8	169.8
54276	1985	9	54.7
54276	1985	10	24.5
54276	1985	11	27
54276	1985	12	5.7
54276	1986	1	6.4
54276	1986	2	6.3
54276	1986	3	16.5
54276	1986	4	59.9
54276	1986	5	107.2
54276	1986	6	118
54276	1986	7	229.5
54276	1986	8	280
54276	1986	9	72.6
54276	1986	10	28.6
54276	1986	11	11.4
54276	1986	12	11.1
54276	1987	1	18
54276	1987	2	11.4
54276	1987	3	34.3
54276	1987	4	79.7
54276	1987	5	57
54276	1987	6	158.8
54276	1987	7	171.1
54276	1987	8	205.6
54276	1987	9	99.6
54276	1987	10	39.4
54276	1987	11	39.1
54276	1987	12	4.7
54276	1988	1	6.6
54276	1988	2	4.1
54276	1988	3	8.3
54276	1988	4	53.3
54276	1988	5	45.4
54276	1988	6	103.3
54276	1988	7	199.1
54276	1988	8	170.2
54276	1988	9	77.8
54276	1988	10	14.6
54276	1988	11	16.7
54276	1988	12	14.8
54276	1989	1	6.7
54276	1989	2	2.7
54276	1989	3	11.6
54276	1989	4	54.8
54276	1989	5	82.1
54276	1989	6	86.4
54276	1989	7	243.4
54276	1989	8	94.3
54276	1989	9	116.4
54276	1989	10	19.4
54276	1989	11	18.4
54276	1989	12	7.4
54276	1990	1	6.6
54276	1990	2	7
54276	1990	3	29.4
54276	1990	4	42
54276	1990	5	71.4
54276	1990	6	103.1
54276	1990	7	263.6
54276	1990	8	105.5
54276	1990	9	83.5
54276	1990	10	6.5
54276	1990	11	20.3
54276	1990	12	17.8
54276	1991	1	3.8
54276	1991	2	5.3
54276	1991	3	25.6
54276	1991	4	38.8
54276	1991	5	70.7
54276	1991	6	138
54276	1991	7	375.5
54276	1991	8	68.9
54276	1991	9	36
54276	1991	10	57.4
54276	1991	11	22.1
54276	1991	12	7.3
54276	1992	1	8.7
54276	1992	2	5
54276	1992	3	7.1
54276	1992	4	45.7
54276	1992	5	99.9
54276	1992	6	119.1
54276	1992	7	81.6
54276	1992	8	144.4
54276	1992	9	134.4
54276	1992	10	12.6
54276	1992	11	41
54276	1992	12	17.8
54276	1993	1	1.8
54276	1993	2	6.3
54276	1993	3	9.8
54276	1993	4	27.5
54276	1993	5	23.8
54276	1993	6	228.1
54276	1993	7	157.8
54276	1993	8	303.8
54276	1993	9	38.8
54276	1993	10	32.4
54276	1993	11	48.5
54276	1993	12	14.4
54276	1994	1	9.1
54276	1994	2	1.2
54276	1994	3	12.7
54276	1994	4	13.9
54276	1994	5	106.2
54276	1994	6	64.9
54276	1994	7	246.7
54276	1994	8	183.4
54276	1994	9	64.1
54276	1994	10	57.9
54276	1994	11	32.3
54276	1994	12	8.9
54276	1995	1	4.4
54276	1995	2	4.8
54276	1995	3	1.9
54276	1995	4	46.4
54276	1995	5	146.3
54276	1995	6	211
54276	1995	7	452.6
54276	1995	8	283
54276	1995	9	56.3
54276	1995	10	37.4
54276	1995	11	14.7
54276	1995	12	6
54276	1996	1	4.2
54276	1996	2	1.7
54276	1996	3	25.9
54276	1996	4	30.4
54276	1996	5	50.6
54276	1996	6	144.6
54276	1996	7	228.5
54276	1996	8	154.5
54276	1996	9	56
54276	1996	10	28.9
54276	1996	11	17.5
54276	1996	12	8.9
54276	1997	1	21.8
54276	1997	2	9.3
54276	1997	3	56.4
54276	1997	4	11.1
54276	1997	5	107.4
54276	1997	6	48
54276	1997	7	79.8
54276	1997	8	111.7
54276	1997	9	33.7
54276	1997	10	49.6
54276	1997	11	17.6
54276	1997	12	16.1
54276	1998	1	5.6
54276	1998	2	13.3
54276	1998	3	15.2
54276	1998	4	51.2
54276	1998	5	95.5
54276	1998	6	85.1
54276	1998	7	219.3
54276	1998	8	182.1
54276	1998	9	58.1
54276	1998	10	34.8
54276	1998	11	45.2
54276	1998	12	19.8
54276	1999	1	4.6
54276	1999	2	1.6
54276	1999	3	27.9
54276	1999	4	36.9
54276	1999	5	68.4
54276	1999	6	119.7
54276	1999	7	160.7
54276	1999	8	132.5
54276	1999	9	60.7
54276	1999	10	10.9
54276	1999	11	24.7
54276	1999	12	11.1
54276	2000	1	26.2
54276	2000	2	7
54276	2000	3	32.7
54276	2000	4	33.2
54276	2000	5	79.6
54276	2000	6	62.6
54276	2000	7	177.1
54276	2000	8	171.2
54276	2000	9	69.8
54276	2000	10	13.7
54276	2000	11	26.5
54276	2000	12	20.6
54276	2001	1	5.5
54276	2001	2	3.2
54276	2001	3	16
54276	2001	4	10.9
54276	2001	5	82.1
54276	2001	6	122.7
54276	2001	7	320.8
54276	2001	8	201.1
54276	2001	9	14.5
54276	2001	10	46
54276	2001	11	4
54276	2001	12	4.4
54276	2002	1	11.3
54276	2002	2	4.1
54276	2002	3	23.6
54276	2002	4	76.9
54276	2002	5	28.9
54276	2002	6	98.9
54276	2002	7	230.4
54276	2002	8	159.1
54276	2002	9	6.4
54276	2002	10	47.8
54276	2002	11	27.9
54276	2002	12	15.1
54276	2003	1	6.8
54276	2003	2	3.5
54276	2003	3	19
54276	2003	4	63.1
54276	2003	5	16.2
54276	2003	6	101.5
54276	2003	7	220.4
54276	2003	8	91.6
54276	2003	9	18.3
54276	2003	10	75.7
54276	2003	11	36.7
54276	2003	12	8.8
54276	2004	1	2.9
54276	2004	2	49.1
54276	2004	3	31.8
54276	2004	4	26.9
54276	2004	5	109.9
54276	2004	6	119
54276	2004	7	259
54276	2004	8	68.2
54276	2004	9	65.2
54276	2004	10	15
54276	2004	11	43.1
54276	2004	12	29.9
54276	2005	1	11.5
54276	2005	2	16.2
54276	2005	3	5.9
54276	2005	4	41
54276	2005	5	142
54276	2005	6	138.6
54276	2005	7	288.3
54276	2005	8	215
54276	2005	9	17.4
54276	2005	10	27.9
54276	2005	11	6.9
54276	2005	12	17.5
54276	2006	1	6.5
54276	2006	2	22.8
54276	2006	3	12.8
54276	2006	4	48
54276	2006	5	53.5
54276	2006	6	226.9
54276	2006	7	93.6
54276	2006	8	154.4
54276	2006	9	32.2
54276	2006	10	42.8
54276	2006	11	22.2
54276	2006	12	5.2
54276	2007	1	12.6
54276	2007	2	14.8
54276	2007	3	63.7
54276	2007	4	21.5
54276	2007	5	91.5
54276	2007	6	92.5
54276	2007	7	80.1
54276	2007	8	170.8
54276	2007	9	91.3
54276	2007	10	23.7
54276	2007	11	28.6
54276	2007	12	11.5
54276	2008	1	1.6
54276	2008	2	3.8
54276	2008	3	23.1
54276	2008	4	30.5
54276	2008	5	98.4
54276	2008	6	130.6
54276	2008	7	154.9
54276	2008	8	147.2
54276	2008	9	15.7
54276	2008	10	21
54276	2008	11	16.6
54276	2008	12	14.3
54276	2009	1	15.2
54276	2009	2	44.8
54276	2009	3	11.6
54276	2009	4	85.9
54276	2009	5	12.3
54276	2009	6	156.1
54276	2009	7	91.2
54276	2009	8	87.4
54276	2009	9	56.2
54276	2009	10	75.6
54276	2009	11	19.2
54276	2009	12	11.8
54276	2010	1	6.2
54276	2010	2	26.2
54276	2010	3	45.6
54276	2010	4	65.1
54276	2010	5	84.1
54276	2010	6	42.5
54276	2010	7	359.5
54276	2010	8	289
54276	2010	9	95.8
54276	2010	10	69
54276	2010	11	30.8
54276	2010	12	27.8
54276	2011	1	4.1
54276	2011	2	6
54276	2011	3	15.3
54276	2011	4	26
54276	2011	5	52.3
54276	2011	6	77.1
54276	2011	7	133.3
54276	2011	8	247.3
54276	2011	9	13.3
54276	2011	10	26.8
54276	2011	11	39
54276	2011	12	1.9
54276	2012	1	2.7
54276	2012	2	6.1
54276	2012	3	31.4
54276	2012	4	62.3
54276	2012	5	67.1
54276	2012	6	170.2
54276	2012	7	125.7
54276	2012	8	187.2
54276	2012	9	65.5
54276	2012	10	48.1
54276	2012	11	58.6
54276	2012	12	14.2
54276	2013	1	7.8
54276	2013	2	19.2
54276	2013	3	24.3
54276	2013	4	54.9
54276	2013	5	90.8
54276	2013	6	119.8
54276	2013	7	318.6
54276	2013	8	148.9
54276	2013	9	43.1
54276	2013	10	47.7
54276	2013	11	68.1
54276	2013	12	8.6
54276	2014	1	8.5
54276	2014	2	5.8
54276	2014	3	21.7
54276	2014	4	18.1
54276	2014	5	116.8
54276	2014	6	153.8
54276	2014	7	127.3
54276	2014	8	100.8
54276	2014	9	89.3
54276	2014	10	40.6
54276	2014	11	8.3
54276	2014	12	10.9
