# Supplementary material for: Spatial and temporal characteristics of drought and its correlation with climate indices in Northeast China
Source: PLoS One. 2021 Nov 18;16(11):e0259774. doi: 10.1371/journal.pone.0259774 (PMC8601439; doi:10.1371/journal.pone.0259774)
Supplement: S1 File — (ZIP) [file pone.0259774.s001.zip › Raw data(Including precipitation and evapotranspiration data of each station)/54284.xlsx]

## Sheet: Monthly evapotranspiration 
stationID	YEAR	MONTH	DATA
54284	1970	1	10.243
54284	1970	2	18.646
54284	1970	3	31.271
54284	1970	4	94.849
54284	1970	5	126.32
54284	1970	6	130.05
54284	1970	7	110.88
54284	1970	8	102.36
54284	1970	9	78.106
54284	1970	10	60.737
54284	1970	11	24.18
54284	1970	12	12.261
54284	1971	1	12.244
54284	1971	2	15.696
54284	1971	3	41.844
54284	1971	4	102.27
54284	1971	5	112.95
54284	1971	6	103.78
54284	1971	7	101.41
54284	1971	8	90.768
54284	1971	9	62.716
54284	1971	10	48.059
54284	1971	11	23.707
54284	1971	12	13.588
54284	1972	1	11.765
54284	1972	2	14.843
54284	1972	3	43.187
54284	1972	4	83.367
54284	1972	5	115.77
54284	1972	6	125.52
54284	1972	7	134.11
54284	1972	8	91.362
54284	1972	9	60.499
54284	1972	10	52.619
54284	1972	11	17.307
54284	1972	12	10.448
54284	1973	1	10.818
54284	1973	2	20.191
54284	1973	3	38.575
54284	1973	4	88.703
54284	1973	5	105.85
54284	1973	6	108.09
54284	1973	7	134.65
54284	1973	8	112.02
54284	1973	9	65.955
54284	1973	10	49.493
54284	1973	11	29.044
54284	1973	12	13.421
54284	1974	1	11.547
54284	1974	2	18.602
54284	1974	3	41.316
54284	1974	4	70.962
54284	1974	5	117.07
54284	1974	6	98.621
54284	1974	7	122.55
54284	1974	8	98.515
54284	1974	9	74.202
54284	1974	10	47.428
54284	1974	11	25.83
54284	1974	12	11.887
54284	1975	1	12.337
54284	1975	2	15.778
54284	1975	3	38.49
54284	1975	4	97.322
54284	1975	5	113.05
54284	1975	6	114.06
54284	1975	7	112.78
54284	1975	8	101.87
54284	1975	9	75.725
54284	1975	10	50.595
54284	1975	11	26.066
54284	1975	12	10.035
54284	1976	1	13.568
54284	1976	2	25.078
54284	1976	3	41.341
54284	1976	4	71.221
54284	1976	5	134.22
54284	1976	6	112.82
54284	1976	7	117.18
54284	1976	8	100.93
54284	1976	9	65.664
54284	1976	10	46.406
54284	1976	11	16.677
54284	1976	12	11.63
54284	1977	1	7.3723
54284	1977	2	20.522
54284	1977	3	49.231
54284	1977	4	86.6
54284	1977	5	126.82
54284	1977	6	114.73
54284	1977	7	132.35
54284	1977	8	105.23
54284	1977	9	83.123
54284	1977	10	62.962
54284	1977	11	23.025
54284	1977	12	12.384
54284	1978	1	11.606
54284	1978	2	12.895
54284	1978	3	47.255
54284	1978	4	83.947
54284	1978	5	122.73
54284	1978	6	124.98
54284	1978	7	132.57
54284	1978	8	97.563
54284	1978	9	83.692
54284	1978	10	53.653
54284	1978	11	21.521
54284	1978	12	15.945
54284	1979	1	17.966
54284	1979	2	20.489
54284	1979	3	39.934
54284	1979	4	56.158
54284	1979	5	126.63
54284	1979	6	106.99
54284	1979	7	107.07
54284	1979	8	100.92
54284	1979	9	73.378
54284	1979	10	59.891
54284	1979	11	23.793
54284	1979	12	15.672
54284	1980	1	11.564
54284	1980	2	18.656
54284	1980	3	46.445
54284	1980	4	69.054
54284	1980	5	133.29
54284	1980	6	120.33
54284	1980	7	105.37
54284	1980	8	96.644
54284	1980	9	73.006
54284	1980	10	41.975
54284	1980	11	25.071
54284	1980	12	9.6157
54284	1981	1	7.8016
54284	1981	2	16.61
54284	1981	3	42.482
54284	1981	4	84.162
54284	1981	5	101.36
54284	1981	6	120.72
54284	1981	7	109.76
54284	1981	8	100.05
54284	1981	9	73.136
54284	1981	10	55.177
54284	1981	11	17.654
54284	1981	12	15.447
54284	1982	1	12.374
54284	1982	2	19.934
54284	1982	3	50.42
54284	1982	4	95.108
54284	1982	5	105.03
54284	1982	6	127.18
54284	1982	7	128.1
54284	1982	8	117.89
54284	1982	9	83.481
54284	1982	10	60.834
54284	1982	11	21.501
54284	1982	12	12.463
54284	1983	1	12.502
54284	1983	2	15.455
54284	1983	3	45.711
54284	1983	4	106.15
54284	1983	5	127.34
54284	1983	6	112.42
54284	1983	7	105.57
54284	1983	8	109.98
54284	1983	9	68.755
54284	1983	10	50.528
54284	1983	11	24.431
54284	1983	12	12.385
54284	1984	1	9.3968
54284	1984	2	15.92
54284	1984	3	33.406
54284	1984	4	71.548
54284	1984	5	113.28
54284	1984	6	117.49
54284	1984	7	125.09
54284	1984	8	106.08
54284	1984	9	67.425
54284	1984	10	46.681
54284	1984	11	28.594
54284	1984	12	9.6394
54284	1985	1	8.4043
54284	1985	2	15.766
54284	1985	3	39.673
54284	1985	4	73.674
54284	1985	5	118.34
54284	1985	6	114.88
54284	1985	7	103.18
54284	1985	8	98.055
54284	1985	9	66.286
54284	1985	10	54.281
54284	1985	11	21.481
54284	1985	12	8.3896
54284	1986	1	10.062
54284	1986	2	14.129
54284	1986	3	40.456
54284	1986	4	80.453
54284	1986	5	112.4
54284	1986	6	105.7
54284	1986	7	99.715
54284	1986	8	93.422
54284	1986	9	62.906
54284	1986	10	44.707
54284	1986	11	23.735
54284	1986	12	12.905
54284	1987	1	11.136
54284	1987	2	19.172
54284	1987	3	35.914
54284	1987	4	86.421
54284	1987	5	130.8
54284	1987	6	119.43
54284	1987	7	113.39
54284	1987	8	93.684
54284	1987	9	74.708
54284	1987	10	52.565
54284	1987	11	20.605
54284	1987	12	15.803
54284	1988	1	15.486
54284	1988	2	16.487
54284	1988	3	46.583
54284	1988	4	77.84
54284	1988	5	110.93
54284	1988	6	121
54284	1988	7	127.15
54284	1988	8	111.63
54284	1988	9	70.567
54284	1988	10	53.213
54284	1988	11	32.809
54284	1988	12	12.483
54284	1989	1	13.756
54284	1989	2	21.783
54284	1989	3	45.596
54284	1989	4	90.558
54284	1989	5	124.24
54284	1989	6	126.55
54284	1989	7	106.5
54284	1989	8	105.73
54284	1989	9	65.532
54284	1989	10	52.167
54284	1989	11	19.618
54284	1989	12	12.66
54284	1990	1	9.2044
54284	1990	2	20.052
54284	1990	3	47.76
54284	1990	4	73.107
54284	1990	5	96.228
54284	1990	6	110.43
54284	1990	7	116.16
54284	1990	8	104.64
54284	1990	9	69.91
54284	1990	10	57.966
54284	1990	11	23.189
54284	1990	12	14.707
54284	1991	1	10.275
54284	1991	2	17.272
54284	1991	3	38.043
54284	1991	4	87.567
54284	1991	5	109.58
54284	1991	6	112.76
54284	1991	7	111.73
54284	1991	8	110.16
54284	1991	9	71.109
54284	1991	10	48.749
54284	1991	11	27.685
54284	1991	12	11.693
54284	1992	1	12.123
54284	1992	2	22.804
54284	1992	3	48.71
54284	1992	4	78.924
54284	1992	5	99.049
54284	1992	6	102.08
54284	1992	7	127.3
54284	1992	8	100.5
54284	1992	9	68.262
54284	1992	10	44.059
54284	1992	11	21.688
54284	1992	12	10.737
54284	1993	1	10.691
54284	1993	2	18.482
54284	1993	3	43.686
54284	1993	4	79.926
54284	1993	5	124.58
54284	1993	6	100.44
54284	1993	7	118.94
54284	1993	8	92.276
54284	1993	9	72.239
54284	1993	10	48.197
54284	1993	11	21.92
54284	1993	12	12.69
54284	1994	1	12.443
54284	1994	2	19.24
54284	1994	3	38.296
54284	1994	4	101.31
54284	1994	5	107.54
54284	1994	6	127.7
54284	1994	7	123.6
54284	1994	8	108.14
54284	1994	9	68.198
54284	1994	10	44.869
54284	1994	11	26.712
54284	1994	12	11.654
54284	1995	1	13.232
54284	1995	2	16.514
54284	1995	3	44.996
54284	1995	4	84.714
54284	1995	5	97.12
54284	1995	6	106.56
54284	1995	7	106.23
54284	1995	8	83.145
54284	1995	9	71.257
54284	1995	10	47.811
54284	1995	11	22.152
54284	1995	12	8.2603
54284	1996	1	10.911
54284	1996	2	20.796
54284	1996	3	40.044
54284	1996	4	80.701
54284	1996	5	106.42
54284	1996	6	120.1
54284	1996	7	105.38
54284	1996	8	99.034
54284	1996	9	73.521
54284	1996	10	49.213
54284	1996	11	24.186
54284	1996	12	16.781
54284	1997	1	10.772
54284	1997	2	19.52
54284	1997	3	47.509
54284	1997	4	76.391
54284	1997	5	97.426
54284	1997	6	124.34
54284	1997	7	137.58
54284	1997	8	105.95
54284	1997	9	71.576
54284	1997	10	42.563
54284	1997	11	20.284
54284	1997	12	10.462
54284	1998	1	10.09
54284	1998	2	20.185
54284	1998	3	51.505
54284	1998	4	95.049
54284	1998	5	113.71
54284	1998	6	117.87
54284	1998	7	112.43
54284	1998	8	100.55
54284	1998	9	71.915
54284	1998	10	59.512
54284	1998	11	20.48
54284	1998	12	15.142
54284	1999	1	13.72
54284	1999	2	21.415
54284	1999	3	38.561
54284	1999	4	82.892
54284	1999	5	108.79
54284	1999	6	112.31
54284	1999	7	123.91
54284	1999	8	103.63
54284	1999	9	76.232
54284	1999	10	60.841
54284	1999	11	24.386
54284	1999	12	11.325
54284	2000	1	7.4179
54284	2000	2	14.841
54284	2000	3	44.535
54284	2000	4	72.583
54284	2000	5	103.91
54284	2000	6	121.17
54284	2000	7	121.08
54284	2000	8	103.67
54284	2000	9	67.602
54284	2000	10	48.298
54284	2000	11	20.917
54284	2000	12	11.096
54284	2001	1	7.6725
54284	2001	2	17.6
54284	2001	3	42.653
54284	2001	4	86.32
54284	2001	5	117.64
54284	2001	6	122.33
54284	2001	7	122.19
54284	2001	8	102.6
54284	2001	9	80.007
54284	2001	10	51.808
54284	2001	11	25.537
54284	2001	12	10.874
54284	2002	1	10.914
54284	2002	2	24.191
54284	2002	3	49.645
54284	2002	4	84.912
54284	2002	5	121.46
54284	2002	6	110.77
54284	2002	7	106.99
54284	2002	8	94.675
54284	2002	9	70.615
54284	2002	10	37.183
54284	2002	11	14.724
54284	2002	12	9.9252
54284	2003	1	9.586
54284	2003	2	19.819
54284	2003	3	39.217
54284	2003	4	78.422
54284	2003	5	119.19
54284	2003	6	112.73
54284	2003	7	104.76
54284	2003	8	106.5
54284	2003	9	71.277
54284	2003	10	43.768
54284	2003	11	20.419
54284	2003	12	9.888
54284	2004	1	10.108
54284	2004	2	20.443
54284	2004	3	45.673
54284	2004	4	90.743
54284	2004	5	105.19
54284	2004	6	128.6
54284	2004	7	98.679
54284	2004	8	105.98
54284	2004	9	74.165
54284	2004	10	55.222
54284	2004	11	23.047
54284	2004	12	10.962
54284	2005	1	11.488
54284	2005	2	14.195
54284	2005	3	42.9
54284	2005	4	86.811
54284	2005	5	99.008
54284	2005	6	103.57
54284	2005	7	99.015
54284	2005	8	91.581
54284	2005	9	77.283
54284	2005	10	58.892
54284	2005	11	31.982
54284	2005	12	7.8935
54284	2006	1	11.621
54284	2006	2	20.508
54284	2006	3	44.355
54284	2006	4	65.316
54284	2006	5	117.73
54284	2006	6	104.87
54284	2006	7	125.52
54284	2006	8	100.9
54284	2006	9	75.646
54284	2006	10	53.71
54284	2006	11	23.48
54284	2006	12	13.448
54284	2007	1	12.249
54284	2007	2	26.061
54284	2007	3	36.901
54284	2007	4	70.157
54284	2007	5	107.65
54284	2007	6	132.2
54284	2007	7	112.07
54284	2007	8	98.74
54284	2007	9	66.181
54284	2007	10	49.093
54284	2007	11	22.591
54284	2007	12	12.403
54284	2008	1	10.732
54284	2008	2	20.769
54284	2008	3	47.217
54284	2008	4	93.524
54284	2008	5	97.894
54284	2008	6	121.64
54284	2008	7	108.47
54284	2008	8	102.29
54284	2008	9	82.53
54284	2008	10	59.071
54284	2008	11	25.924
54284	2008	12	15.383
54284	2009	1	12.128
54284	2009	2	21.33
54284	2009	3	42.392
54284	2009	4	82.401
54284	2009	5	127.32
54284	2009	6	97.824
54284	2009	7	101.25
54284	2009	8	111.3
54284	2009	9	74.367
54284	2009	10	50.585
54284	2009	11	20.101
54284	2009	12	9.8218
54284	2010	1	11.567
54284	2010	2	17.64
54284	2010	3	31.867
54284	2010	4	58.937
54284	2010	5	109.17
54284	2010	6	124.19
54284	2010	7	94.011
54284	2010	8	94.362
54284	2010	9	60.168
54284	2010	10	41.957
54284	2010	11	22.666
54284	2010	12	12.237
54284	2011	1	7.9408
54284	2011	2	23.477
54284	2011	3	41.394
54284	2011	4	76.261
54284	2011	5	101.75
54284	2011	6	104.83
54284	2011	7	113.86
54284	2011	8	99.118
54284	2011	9	69.382
54284	2011	10	51.566
54284	2011	11	18.08
54284	2011	12	10.524
54284	2012	1	8.9881
54284	2012	2	19.859
54284	2012	3	40.685
54284	2012	4	89.605
54284	2012	5	111.98
54284	2012	6	97.436
54284	2012	7	114.44
54284	2012	8	95.024
54284	2012	9	62.981
54284	2012	10	48.231
54284	2012	11	15.604
54284	2012	12	8.8704
54284	2013	1	10.998
54284	2013	2	17.171
54284	2013	3	40.754
54284	2013	4	55.784
54284	2013	5	118.67
54284	2013	6	124.04
54284	2013	7	105.79
54284	2013	8	106.97
54284	2013	9	75.549
54284	2013	10	52.861
54284	2013	11	20.838
54284	2013	12	9.6662
54284	2014	1	14.905
54284	2014	2	17.644
54284	2014	3	48.994
54284	2014	4	89.469
54284	2014	5	98.968
54284	2014	6	109.46
54284	2014	7	125.21
54284	2014	8	117.12
54284	2014	9	77.518
54284	2014	10	58.804
54284	2014	11	27.207
54284	2014	12	10.532

## Sheet: Monthly precipitation 
stationID	YEAR	MONTH	DATA
54284	1970	1	4.9
54284	1970	2	28.1
54284	1970	3	8.2
54284	1970	4	19.2
54284	1970	5	97.6
54284	1970	6	44.1
54284	1970	7	115.7
54284	1970	8	129.4
54284	1970	9	87.3
54284	1970	10	43.5
54284	1970	11	22.4
54284	1970	12	26.7
54284	1971	1	4.6
54284	1971	2	16.8
54284	1971	3	15
54284	1971	4	12.2
54284	1971	5	70
54284	1971	6	225.3
54284	1971	7	249.5
54284	1971	8	205
54284	1971	9	98.8
54284	1971	10	37
54284	1971	11	4.9
54284	1971	12	16
54284	1972	1	20.7
54284	1972	2	15.1
54284	1972	3	32.4
54284	1972	4	50.7
54284	1972	5	63.6
54284	1972	6	104
54284	1972	7	198.1
54284	1972	8	240.9
54284	1972	9	105.4
54284	1972	10	97
54284	1972	11	53.9
54284	1972	12	11.6
54284	1973	1	4.3
54284	1973	2	19.5
54284	1973	3	18.3
54284	1973	4	63
54284	1973	5	148
54284	1973	6	183.8
54284	1973	7	141.9
54284	1973	8	175.6
54284	1973	9	126.4
54284	1973	10	37.8
54284	1973	11	19.3
54284	1973	12	13
54284	1974	1	2.4
54284	1974	2	9.5
54284	1974	3	18
54284	1974	4	69.9
54284	1974	5	50.2
54284	1974	6	182.9
54284	1974	7	213.9
54284	1974	8	179.1
54284	1974	9	106.5
54284	1974	10	45.9
54284	1974	11	19.5
54284	1974	12	5.1
54284	1975	1	11.1
54284	1975	2	7.7
54284	1975	3	21.1
54284	1975	4	20.7
54284	1975	5	59
54284	1975	6	89.2
54284	1975	7	214.9
54284	1975	8	162.2
54284	1975	9	74.9
54284	1975	10	22.3
54284	1975	11	11.1
54284	1975	12	19.6
54284	1976	1	10.3
54284	1976	2	5.8
54284	1976	3	42.4
54284	1976	4	37.6
54284	1976	5	60.9
54284	1976	6	42.8
54284	1976	7	171.9
54284	1976	8	138.5
54284	1976	9	92.3
54284	1976	10	50.5
54284	1976	11	52.3
54284	1976	12	8.4
54284	1977	1	4.4
54284	1977	2	5.8
54284	1977	3	13.3
54284	1977	4	48.5
54284	1977	5	38.1
54284	1977	6	146.6
54284	1977	7	169.6
54284	1977	8	95.1
54284	1977	9	38.5
54284	1977	10	38.6
54284	1977	11	43.4
54284	1977	12	18.7
54284	1978	1	8.7
54284	1978	2	14.2
54284	1978	3	8.6
54284	1978	4	50
54284	1978	5	60.6
54284	1978	6	108.5
54284	1978	7	65
54284	1978	8	153.1
54284	1978	9	42.4
54284	1978	10	29.6
54284	1978	11	17.2
54284	1978	12	16.6
54284	1979	1	16.8
54284	1979	2	21.7
54284	1979	3	17.1
54284	1979	4	89.1
54284	1979	5	33.8
54284	1979	6	149.7
54284	1979	7	193.5
54284	1979	8	119.9
54284	1979	9	66.9
54284	1979	10	31.1
54284	1979	11	34.6
54284	1979	12	11.4
54284	1980	1	12.2
54284	1980	2	5.1
54284	1980	3	10.5
54284	1980	4	70.6
54284	1980	5	78.9
54284	1980	6	89.6
54284	1980	7	190.1
54284	1980	8	147.9
54284	1980	9	37.4
54284	1980	10	98.9
54284	1980	11	25.3
54284	1980	12	8.6
54284	1981	1	13
54284	1981	2	14.7
54284	1981	3	43
54284	1981	4	42.4
54284	1981	5	103.1
54284	1981	6	130
54284	1981	7	205.9
54284	1981	8	132.6
54284	1981	9	41.8
54284	1981	10	65.1
54284	1981	11	15.8
54284	1981	12	12.6
54284	1982	1	9
54284	1982	2	4
54284	1982	3	8.9
54284	1982	4	28.5
54284	1982	5	136.5
54284	1982	6	84.3
54284	1982	7	138.9
54284	1982	8	273.5
54284	1982	9	30.2
54284	1982	10	50.6
54284	1982	11	40.9
54284	1982	12	11.9
54284	1983	1	11.1
54284	1983	2	19.1
54284	1983	3	16
54284	1983	4	42.5
54284	1983	5	55.9
54284	1983	6	203.8
54284	1983	7	186
54284	1983	8	88.2
54284	1983	9	125.6
54284	1983	10	24.8
54284	1983	11	27.4
54284	1983	12	8.5
54284	1984	1	5.9
54284	1984	2	10.1
54284	1984	3	15.8
54284	1984	4	62
54284	1984	5	80.4
54284	1984	6	154.3
54284	1984	7	115.4
54284	1984	8	112.1
54284	1984	9	42.5
54284	1984	10	62.7
54284	1984	11	10.3
54284	1984	12	18.4
54284	1985	1	10.9
54284	1985	2	28.7
54284	1985	3	13.9
54284	1985	4	51.8
54284	1985	5	44.5
54284	1985	6	82.3
54284	1985	7	208.8
54284	1985	8	175.7
54284	1985	9	66.3
54284	1985	10	10.5
54284	1985	11	41.9
54284	1985	12	10.8
54284	1986	1	6.4
54284	1986	2	15.3
54284	1986	3	16.6
54284	1986	4	56.7
54284	1986	5	144.5
54284	1986	6	159.5
54284	1986	7	245.1
54284	1986	8	351.2
54284	1986	9	135.9
54284	1986	10	23.7
54284	1986	11	18.1
54284	1986	12	17.8
54284	1987	1	18.8
54284	1987	2	11.6
54284	1987	3	34.5
54284	1987	4	94.2
54284	1987	5	38
54284	1987	6	113.2
54284	1987	7	184.8
54284	1987	8	203.2
54284	1987	9	66.2
54284	1987	10	49
54284	1987	11	46.1
54284	1987	12	12.4
54284	1988	1	8
54284	1988	2	6.7
54284	1988	3	4.1
54284	1988	4	59
54284	1988	5	91.5
54284	1988	6	106.3
54284	1988	7	119.6
54284	1988	8	183.2
54284	1988	9	80.2
54284	1988	10	29.3
54284	1988	11	23.3
54284	1988	12	20.7
54284	1989	1	4.8
54284	1989	2	2.4
54284	1989	3	19.6
54284	1989	4	53.2
54284	1989	5	50.2
54284	1989	6	106.8
54284	1989	7	312.8
54284	1989	8	74.6
54284	1989	9	103.1
54284	1989	10	34.9
54284	1989	11	28.1
54284	1989	12	8.4
54284	1990	1	8
54284	1990	2	15.6
54284	1990	3	29.8
54284	1990	4	51.5
54284	1990	5	57.6
54284	1990	6	133.9
54284	1990	7	259.7
54284	1990	8	148.7
54284	1990	9	90.5
54284	1990	10	10.1
54284	1990	11	33.5
54284	1990	12	26.2
54284	1991	1	4.9
54284	1991	2	9.4
54284	1991	3	32.1
54284	1991	4	45.7
54284	1991	5	84.2
54284	1991	6	119.1
54284	1991	7	293.6
54284	1991	8	103.1
54284	1991	9	46
54284	1991	10	58.1
54284	1991	11	23
54284	1991	12	14.9
54284	1992	1	13.6
54284	1992	2	1.9
54284	1992	3	7.6
54284	1992	4	65.3
54284	1992	5	80.9
54284	1992	6	97.7
54284	1992	7	177
54284	1992	8	59.8
54284	1992	9	135.4
54284	1992	10	25.6
54284	1992	11	61.9
54284	1992	12	30.9
54284	1993	1	3.1
54284	1993	2	11.6
54284	1993	3	14.4
54284	1993	4	56
54284	1993	5	38
54284	1993	6	155.2
54284	1993	7	123.1
54284	1993	8	175.5
54284	1993	9	65.9
54284	1993	10	34.9
54284	1993	11	44.8
54284	1993	12	15
54284	1994	1	12
54284	1994	2	3.7
54284	1994	3	21
54284	1994	4	22.9
54284	1994	5	128.8
54284	1994	6	127.3
54284	1994	7	216.2
54284	1994	8	99.3
54284	1994	9	83.5
54284	1994	10	51.5
54284	1994	11	35.9
54284	1994	12	10.5
54284	1995	1	3.9
54284	1995	2	13.1
54284	1995	3	10.1
54284	1995	4	63.6
54284	1995	5	170.1
54284	1995	6	147.8
54284	1995	7	285.9
54284	1995	8	272.9
54284	1995	9	72.4
54284	1995	10	60
54284	1995	11	32.9
54284	1995	12	7
54284	1996	1	7.2
54284	1996	2	5.9
54284	1996	3	27.4
54284	1996	4	18.1
54284	1996	5	69.4
54284	1996	6	167.3
54284	1996	7	225.9
54284	1996	8	138.7
54284	1996	9	70.5
54284	1996	10	44.9
54284	1996	11	12.6
54284	1996	12	11.9
54284	1997	1	9.1
54284	1997	2	11.4
54284	1997	3	37.4
54284	1997	4	17.3
54284	1997	5	127.3
54284	1997	6	75.8
54284	1997	7	114.5
54284	1997	8	105.8
54284	1997	9	99.4
54284	1997	10	43.3
54284	1997	11	21.1
54284	1997	12	14.3
54284	1998	1	4.8
54284	1998	2	10.1
54284	1998	3	13.5
54284	1998	4	39.3
54284	1998	5	98.8
54284	1998	6	108.1
54284	1998	7	212.6
54284	1998	8	161.6
54284	1998	9	60.9
54284	1998	10	28.1
54284	1998	11	60.3
54284	1998	12	8.4
54284	1999	1	9.6
54284	1999	2	3.8
54284	1999	3	37.6
54284	1999	4	51.1
54284	1999	5	122.6
54284	1999	6	164.1
54284	1999	7	149
54284	1999	8	79
54284	1999	9	68.9
54284	1999	10	23.5
54284	1999	11	32.1
54284	1999	12	8.4
54284	2000	1	26.1
54284	2000	2	4.3
54284	2000	3	30
54284	2000	4	46.4
54284	2000	5	126.3
54284	2000	6	109.9
54284	2000	7	174
54284	2000	8	120
54284	2000	9	115.3
54284	2000	10	13.5
54284	2000	11	31.2
54284	2000	12	15.1
54284	2001	1	8.6
54284	2001	2	3
54284	2001	3	32.5
54284	2001	4	22
54284	2001	5	78.5
54284	2001	6	80.2
54284	2001	7	235.1
54284	2001	8	150.8
54284	2001	9	22.8
54284	2001	10	35.7
54284	2001	11	8.9
54284	2001	12	3.3
54284	2002	1	23.7
54284	2002	2	5.7
54284	2002	3	29.4
54284	2002	4	90.6
54284	2002	5	41.4
54284	2002	6	78.5
54284	2002	7	180.7
54284	2002	8	163.7
54284	2002	9	31.5
54284	2002	10	78.8
54284	2002	11	34.3
54284	2002	12	16.7
54284	2003	1	11.9
54284	2003	2	10.3
54284	2003	3	23.2
54284	2003	4	86.6
54284	2003	5	10.7
54284	2003	6	114.8
54284	2003	7	166
54284	2003	8	86.6
54284	2003	9	40.5
54284	2003	10	62.2
54284	2003	11	57.6
54284	2003	12	13.2
54284	2004	1	6.9
54284	2004	2	49.8
54284	2004	3	37.5
54284	2004	4	32.5
54284	2004	5	93.8
54284	2004	6	56.3
54284	2004	7	268.3
54284	2004	8	93.8
54284	2004	9	105.1
54284	2004	10	27.3
54284	2004	11	62.6
54284	2004	12	23.5
54284	2005	1	10.4
54284	2005	2	20.6
54284	2005	3	11
54284	2005	4	47.9
54284	2005	5	179.6
54284	2005	6	142.3
54284	2005	7	242.9
54284	2005	8	276.4
54284	2005	9	21.7
54284	2005	10	36.8
54284	2005	11	13.2
54284	2005	12	14.4
54284	2006	1	15.6
54284	2006	2	20.6
54284	2006	3	29.1
54284	2006	4	84.4
54284	2006	5	65.6
54284	2006	6	227
54284	2006	7	88.4
54284	2006	8	104.1
54284	2006	9	32.7
54284	2006	10	58.3
54284	2006	11	31.2
54284	2006	12	7.8
54284	2007	1	20.5
54284	2007	2	29.4
54284	2007	3	72.9
54284	2007	4	42.4
54284	2007	5	113.3
54284	2007	6	57.6
54284	2007	7	68
54284	2007	8	233
54284	2007	9	179.6
54284	2007	10	41
54284	2007	11	17
54284	2007	12	13.5
54284	2008	1	2.2
54284	2008	2	2.2
54284	2008	3	32.9
54284	2008	4	34.5
54284	2008	5	82.2
54284	2008	6	57.5
54284	2008	7	229
54284	2008	8	105.2
54284	2008	9	6
54284	2008	10	39.6
54284	2008	11	8.9
54284	2008	12	25.1
54284	2009	1	20.2
54284	2009	2	56.1
54284	2009	3	18.6
54284	2009	4	71
54284	2009	5	46.6
54284	2009	6	146.4
54284	2009	7	110.4
54284	2009	8	148.7
54284	2009	9	52
54284	2009	10	128.3
54284	2009	11	31.6
54284	2009	12	18
54284	2010	1	8.8
54284	2010	2	24.9
54284	2010	3	64.8
54284	2010	4	58.7
54284	2010	5	81
54284	2010	6	122.1
54284	2010	7	307.9
54284	2010	8	224.1
54284	2010	9	128.2
54284	2010	10	71.5
54284	2010	11	28.6
54284	2010	12	22.9
54284	2011	1	2.5
54284	2011	2	7.9
54284	2011	3	8.2
54284	2011	4	34.4
54284	2011	5	87.6
54284	2011	6	99.6
54284	2011	7	132.5
54284	2011	8	297.7
54284	2011	9	55
54284	2011	10	23.9
54284	2011	11	44.9
54284	2011	12	4
54284	2012	1	3.5
54284	2012	2	11.4
54284	2012	3	36.4
54284	2012	4	73.9
54284	2012	5	67.6
54284	2012	6	205.1
54284	2012	7	157.7
54284	2012	8	132.1
54284	2012	9	96.9
54284	2012	10	65.3
54284	2012	11	64.3
54284	2012	12	15.1
54284	2013	1	5.5
54284	2013	2	21.5
54284	2013	3	28.9
54284	2013	4	84.2
54284	2013	5	76.1
54284	2013	6	93.7
54284	2013	7	363
54284	2013	8	208.5
54284	2013	9	46.3
54284	2013	10	66.8
54284	2013	11	91.2
54284	2013	12	14.4
54284	2014	1	11.2
54284	2014	2	14.8
54284	2014	3	31.4
54284	2014	4	35.8
54284	2014	5	126.7
54284	2014	6	150.5
54284	2014	7	110.6
54284	2014	8	60
54284	2014	9	31.8
54284	2014	10	34.5
54284	2014	11	19.4
54284	2014	12	33
