# Supplementary material for: Spatial and temporal characteristics of drought and its correlation with climate indices in Northeast China
Source: PLoS One. 2021 Nov 18;16(11):e0259774. doi: 10.1371/journal.pone.0259774 (PMC8601439; doi:10.1371/journal.pone.0259774)
Supplement: S1 File — (ZIP) [file pone.0259774.s001.zip › Raw data(Including precipitation and evapotranspiration data of each station)/54285.xlsx]

## Sheet: Monthly evapotranspiration 
stationID	YEAR	MONTH	DATA
54285	1970	1	7.0832
54285	1970	2	15.449
54285	1970	3	27.503
54285	1970	4	80.611
54285	1970	5	114.51
54285	1970	6	121.29
54285	1970	7	101.5
54285	1970	8	93.238
54285	1970	9	65.402
54285	1970	10	50.044
54285	1970	11	21.116
54285	1970	12	9.9313
54285	1971	1	7.5625
54285	1971	2	11.774
54285	1971	3	40.06
54285	1971	4	96.264
54285	1971	5	109.62
54285	1971	6	105.32
54285	1971	7	101.37
54285	1971	8	87.821
54285	1971	9	58.602
54285	1971	10	45.366
54285	1971	11	22.406
54285	1971	12	11.998
54285	1972	1	7.8949
54285	1972	2	11.797
54285	1972	3	39.376
54285	1972	4	78.671
54285	1972	5	106.4
54285	1972	6	115.73
54285	1972	7	121.79
54285	1972	8	81.464
54285	1972	9	52.565
54285	1972	10	43.578
54285	1972	11	16.735
54285	1972	12	9.5881
54285	1973	1	8.6626
54285	1973	2	16.387
54285	1973	3	34.043
54285	1973	4	78.033
54285	1973	5	98.914
54285	1973	6	105.91
54285	1973	7	130
54285	1973	8	101.46
54285	1973	9	59.328
54285	1973	10	40.13
54285	1973	11	24.741
54285	1973	12	10.995
54285	1974	1	8.0944
54285	1974	2	15.715
54285	1974	3	38.238
54285	1974	4	69.769
54285	1974	5	114.28
54285	1974	6	89.182
54285	1974	7	119.23
54285	1974	8	96.88
54285	1974	9	66.904
54285	1974	10	39.421
54285	1974	11	22.772
54285	1974	12	8.5327
54285	1975	1	9.0447
54285	1975	2	13.529
54285	1975	3	34.359
54285	1975	4	87.547
54285	1975	5	98.003
54285	1975	6	100.41
54285	1975	7	104.85
54285	1975	8	94.695
54285	1975	9	64.219
54285	1975	10	42.232
54285	1975	11	17.83
54285	1975	12	7.3396
54285	1976	1	9.5805
54285	1976	2	18.736
54285	1976	3	35.734
54285	1976	4	65.19
54285	1976	5	125.24
54285	1976	6	105.04
54285	1976	7	105.54
54285	1976	8	90.724
54285	1976	9	54.883
54285	1976	10	38.063
54285	1976	11	13.302
54285	1976	12	8.1065
54285	1977	1	5.6819
54285	1977	2	15.397
54285	1977	3	42.892
54285	1977	4	81.911
54285	1977	5	126.78
54285	1977	6	104.06
54285	1977	7	122.4
54285	1977	8	97.944
54285	1977	9	75.664
54285	1977	10	50.17
54285	1977	11	18.96
54285	1977	12	9.3895
54285	1978	1	8.96
54285	1978	2	11.651
54285	1978	3	42.998
54285	1978	4	76.651
54285	1978	5	111.9
54285	1978	6	120.89
54285	1978	7	124.97
54285	1978	8	93.343
54285	1978	9	75.112
54285	1978	10	47.332
54285	1978	11	18.574
54285	1978	12	12.358
54285	1979	1	15.842
54285	1979	2	17.074
54285	1979	3	38.093
54285	1979	4	57.461
54285	1979	5	126.79
54285	1979	6	100.12
54285	1979	7	93.701
54285	1979	8	99.875
54285	1979	9	67.261
54285	1979	10	51.388
54285	1979	11	19.036
54285	1979	12	11.373
54285	1980	1	8.516
54285	1980	2	16.282
54285	1980	3	44.716
54285	1980	4	64.14
54285	1980	5	122.28
54285	1980	6	111.09
54285	1980	7	108.92
54285	1980	8	93.876
54285	1980	9	63.063
54285	1980	10	37.721
54285	1980	11	19.803
54285	1980	12	8.1872
54285	1981	1	6.2914
54285	1981	2	13.789
54285	1981	3	39.336
54285	1981	4	75.193
54285	1981	5	99.615
54285	1981	6	107.68
54285	1981	7	107.14
54285	1981	8	90.754
54285	1981	9	67.222
54285	1981	10	44.827
54285	1981	11	17.203
54285	1981	12	13.46
54285	1982	1	9.8714
54285	1982	2	17.811
54285	1982	3	48.837
54285	1982	4	87.223
54285	1982	5	101.83
54285	1982	6	126.26
54285	1982	7	121.24
54285	1982	8	110.92
54285	1982	9	67.51
54285	1982	10	51.282
54285	1982	11	19.734
54285	1982	12	10.101
54285	1983	1	10.178
54285	1983	2	13.345
54285	1983	3	40.976
54285	1983	4	109
54285	1983	5	124
54285	1983	6	98.056
54285	1983	7	102.72
54285	1983	8	105.6
54285	1983	9	63.88
54285	1983	10	48.477
54285	1983	11	18.234
54285	1983	12	11.862
54285	1984	1	8.1393
54285	1984	2	13.073
54285	1984	3	30.972
54285	1984	4	67.438
54285	1984	5	112.48
54285	1984	6	112.5
54285	1984	7	114.28
54285	1984	8	103.8
54285	1984	9	65.332
54285	1984	10	44.09
54285	1984	11	29.231
54285	1984	12	9.2887
54285	1985	1	8.5578
54285	1985	2	14.357
54285	1985	3	40.175
54285	1985	4	76.102
54285	1985	5	125.89
54285	1985	6	107.89
54285	1985	7	100.25
54285	1985	8	94.806
54285	1985	9	65.394
54285	1985	10	50.685
54285	1985	11	19.444
54285	1985	12	8.0932
54285	1986	1	8.5659
54285	1986	2	12.193
54285	1986	3	36.43
54285	1986	4	79.164
54285	1986	5	109.34
54285	1986	6	104.68
54285	1986	7	97.947
54285	1986	8	90.476
54285	1986	9	61.965
54285	1986	10	41.435
54285	1986	11	25.413
54285	1986	12	9.8907
54285	1987	1	9.917
54285	1987	2	16.095
54285	1987	3	34.676
54285	1987	4	79.167
54285	1987	5	129.19
54285	1987	6	109.94
54285	1987	7	105.09
54285	1987	8	85.539
54285	1987	9	66.037
54285	1987	10	49.542
54285	1987	11	21.098
54285	1987	12	14.178
54285	1988	1	13.446
54285	1988	2	14.946
54285	1988	3	45.842
54285	1988	4	72.573
54285	1988	5	105.35
54285	1988	6	115.71
54285	1988	7	117.68
54285	1988	8	102.54
54285	1988	9	61.72
54285	1988	10	48.299
54285	1988	11	32.435
54285	1988	12	11.007
54285	1989	1	10.078
54285	1989	2	17.748
54285	1989	3	44.456
54285	1989	4	87.481
54285	1989	5	124.84
54285	1989	6	116.38
54285	1989	7	103.25
54285	1989	8	104.09
54285	1989	9	60.016
54285	1989	10	48.299
54285	1989	11	19.013
54285	1989	12	11.259
54285	1990	1	7.2701
54285	1990	2	17.234
54285	1990	3	45.479
54285	1990	4	70.446
54285	1990	5	96.923
54285	1990	6	105.96
54285	1990	7	103.62
54285	1990	8	95.718
54285	1990	9	64.874
54285	1990	10	47.369
54285	1990	11	19.241
54285	1990	12	9.4622
54285	1991	1	6.9357
54285	1991	2	13.187
54285	1991	3	33.713
54285	1991	4	77.443
54285	1991	5	106.96
54285	1991	6	111.08
54285	1991	7	105.64
54285	1991	8	109.8
54285	1991	9	63.496
54285	1991	10	40.41
54285	1991	11	21.676
54285	1991	12	9.9951
54285	1992	1	9.5485
54285	1992	2	19.061
54285	1992	3	42.428
54285	1992	4	72.918
54285	1992	5	93.663
54285	1992	6	99.197
54285	1992	7	114.34
54285	1992	8	94.103
54285	1992	9	55.67
54285	1992	10	38.66
54285	1992	11	18.069
54285	1992	12	8.2279
54285	1993	1	6.7454
54285	1993	2	14.936
54285	1993	3	40.185
54285	1993	4	72.855
54285	1993	5	116.99
54285	1993	6	94.431
54285	1993	7	115.94
54285	1993	8	87.413
54285	1993	9	62.038
54285	1993	10	48.212
54285	1993	11	18.708
54285	1993	12	10.276
54285	1994	1	8.9001
54285	1994	2	16.008
54285	1994	3	37.95
54285	1994	4	90.707
54285	1994	5	101.28
54285	1994	6	121.44
54285	1994	7	114
54285	1994	8	97.495
54285	1994	9	58.336
54285	1994	10	39.391
54285	1994	11	23.743
54285	1994	12	9.8444
54285	1995	1	10.82
54285	1995	2	15.17
54285	1995	3	39.253
54285	1995	4	73.149
54285	1995	5	88.249
54285	1995	6	102.42
54285	1995	7	112.81
54285	1995	8	88.327
54285	1995	9	65.408
54285	1995	10	41.797
54285	1995	11	25.503
54285	1995	12	7.4171
54285	1996	1	9.6935
54285	1996	2	19.928
54285	1996	3	39.554
54285	1996	4	84.1
54285	1996	5	107.78
54285	1996	6	117.76
54285	1996	7	106.62
54285	1996	8	96.91
54285	1996	9	70.573
54285	1996	10	43.176
54285	1996	11	18.994
54285	1996	12	11.961
54285	1997	1	7.4496
54285	1997	2	14.794
54285	1997	3	47.21
54285	1997	4	74.587
54285	1997	5	99.158
54285	1997	6	119.94
54285	1997	7	146.46
54285	1997	8	110.28
54285	1997	9	68.772
54285	1997	10	44.161
54285	1997	11	17.502
54285	1997	12	9.5755
54285	1998	1	8.9089
54285	1998	2	18.268
54285	1998	3	53.279
54285	1998	4	94.012
54285	1998	5	116.48
54285	1998	6	120.32
54285	1998	7	114.73
54285	1998	8	92.773
54285	1998	9	67.401
54285	1998	10	51.999
54285	1998	11	18.346
54285	1998	12	12.391
54285	1999	1	12.431
54285	1999	2	20.206
54285	1999	3	39.656
54285	1999	4	78.506
54285	1999	5	105.16
54285	1999	6	112.99
54285	1999	7	130.5
54285	1999	8	108.07
54285	1999	9	74.776
54285	1999	10	54.711
54285	1999	11	21.116
54285	1999	12	11.378
54285	2000	1	6.2534
54285	2000	2	12.091
54285	2000	3	40.557
54285	2000	4	70.627
54285	2000	5	102.15
54285	2000	6	123.41
54285	2000	7	116.21
54285	2000	8	107.06
54285	2000	9	68.319
54285	2000	10	42.912
54285	2000	11	18.36
54285	2000	12	10.516
54285	2001	1	5.9998
54285	2001	2	14.941
54285	2001	3	41.143
54285	2001	4	89.57
54285	2001	5	115.86
54285	2001	6	126.65
54285	2001	7	125.1
54285	2001	8	103.75
54285	2001	9	78.304
54285	2001	10	46.127
54285	2001	11	22.854
54285	2001	12	8.427
54285	2002	1	8.4738
54285	2002	2	20.667
54285	2002	3	50.923
54285	2002	4	80.94
54285	2002	5	121.95
54285	2002	6	118.44
54285	2002	7	110.56
54285	2002	8	96.267
54285	2002	9	67.44
54285	2002	10	36.276
54285	2002	11	14.65
54285	2002	12	8.8216
54285	2003	1	8.8014
54285	2003	2	15.902
54285	2003	3	38.938
54285	2003	4	76.874
54285	2003	5	114.25
54285	2003	6	119.2
54285	2003	7	107.66
54285	2003	8	108.92
54285	2003	9	71.537
54285	2003	10	42.281
54285	2003	11	20.437
54285	2003	12	9.8703
54285	2004	1	8.9889
54285	2004	2	17.949
54285	2004	3	44.701
54285	2004	4	89.374
54285	2004	5	108.43
54285	2004	6	140.48
54285	2004	7	101.85
54285	2004	8	107.05
54285	2004	9	72.287
54285	2004	10	49.646
54285	2004	11	21.023
54285	2004	12	9.0238
54285	2005	1	12.447
54285	2005	2	14.846
54285	2005	3	49.034
54285	2005	4	89.641
54285	2005	5	101.61
54285	2005	6	100.8
54285	2005	7	104.74
54285	2005	8	89.702
54285	2005	9	77.163
54285	2005	10	61.217
54285	2005	11	35.218
54285	2005	12	7.406
54285	2006	1	12.266
54285	2006	2	24.106
54285	2006	3	48.17
54285	2006	4	69.736
54285	2006	5	125.11
54285	2006	6	105.99
54285	2006	7	125.91
54285	2006	8	102.99
54285	2006	9	75.677
54285	2006	10	54.751
54285	2006	11	25.106
54285	2006	12	13.04
54285	2007	1	12.258
54285	2007	2	29.006
54285	2007	3	40.723
54285	2007	4	77.172
54285	2007	5	108.12
54285	2007	6	134.75
54285	2007	7	114.9
54285	2007	8	96.982
54285	2007	9	66.491
54285	2007	10	52.67
54285	2007	11	26.387
54285	2007	12	14.039
54285	2008	1	11.78
54285	2008	2	24.307
54285	2008	3	51.847
54285	2008	4	101.67
54285	2008	5	94.215
54285	2008	6	121.52
54285	2008	7	113.3
54285	2008	8	101.63
54285	2008	9	81.909
54285	2008	10	59.002
54285	2008	11	28.864
54285	2008	12	18.681
54285	2009	1	13.002
54285	2009	2	23.629
54285	2009	3	47.275
54285	2009	4	87.59
54285	2009	5	131.6
54285	2009	6	99.525
54285	2009	7	102.75
54285	2009	8	110.97
54285	2009	9	76.052
54285	2009	10	52.875
54285	2009	11	23.052
54285	2009	12	10.836
54285	2010	1	15.342
54285	2010	2	20.603
54285	2010	3	36.994
54285	2010	4	62.167
54285	2010	5	112.82
54285	2010	6	121.11
54285	2010	7	98.301
54285	2010	8	96.252
54285	2010	9	59.044
54285	2010	10	43.113
54285	2010	11	27.233
54285	2010	12	13.762
54285	2011	1	10.036
54285	2011	2	24.753
54285	2011	3	49.979
54285	2011	4	81.784
54285	2011	5	96.278
54285	2011	6	110.8
54285	2011	7	107.31
54285	2011	8	95.66
54285	2011	9	72.227
54285	2011	10	55.626
54285	2011	11	17.723
54285	2011	12	10.858
54285	2012	1	9.5347
54285	2012	2	21.246
54285	2012	3	41.74
54285	2012	4	92.227
54285	2012	5	109.12
54285	2012	6	90.474
54285	2012	7	112.23
54285	2012	8	90.536
54285	2012	9	58.679
54285	2012	10	47.467
54285	2012	11	13.861
54285	2012	12	9.8518
54285	2013	1	10.928
54285	2013	2	17.921
54285	2013	3	43.709
54285	2013	4	54.889
54285	2013	5	116.6
54285	2013	6	121.23
54285	2013	7	100.27
54285	2013	8	99.391
54285	2013	9	71.963
54285	2013	10	46.744
54285	2013	11	20.1
54285	2013	12	10.36
54285	2014	1	15.685
54285	2014	2	16.418
54285	2014	3	49.091
54285	2014	4	91.59
54285	2014	5	96.189
54285	2014	6	100.16
54285	2014	7	121.72
54285	2014	8	109.38
54285	2014	9	74.008
54285	2014	10	56.067
54285	2014	11	26.468
54285	2014	12	9.9517

## Sheet: Monthly precipitation 
stationID	YEAR	MONTH	DATA
54285	1970	1	4.6
54285	1970	2	19.3
54285	1970	3	4.6
54285	1970	4	16.3
54285	1970	5	119.9
54285	1970	6	76.2
54285	1970	7	113.7
54285	1970	8	97.1
54285	1970	9	54.5
54285	1970	10	37
54285	1970	11	12
54285	1970	12	18.1
54285	1971	1	3
54285	1971	2	12.3
54285	1971	3	5.2
54285	1971	4	14.1
54285	1971	5	83
54285	1971	6	92.6
54285	1971	7	214
54285	1971	8	229.1
54285	1971	9	127.2
54285	1971	10	31.8
54285	1971	11	2.9
54285	1971	12	8.9
54285	1972	1	15.9
54285	1972	2	15.2
54285	1972	3	17.7
54285	1972	4	24.7
54285	1972	5	65.5
54285	1972	6	120
54285	1972	7	78.2
54285	1972	8	171
54285	1972	9	69.3
54285	1972	10	62
54285	1972	11	31.1
54285	1972	12	8.1
54285	1973	1	3.1
54285	1973	2	13.8
54285	1973	3	20.7
54285	1973	4	57.7
54285	1973	5	140.8
54285	1973	6	56.5
54285	1973	7	98.8
54285	1973	8	109.3
54285	1973	9	114.5
54285	1973	10	37.8
54285	1973	11	9.2
54285	1973	12	7.7
54285	1974	1	0.6
54285	1974	2	7.3
54285	1974	3	8.1
54285	1974	4	49.6
54285	1974	5	43.7
54285	1974	6	242.8
54285	1974	7	79.9
54285	1974	8	180.7
54285	1974	9	181.9
54285	1974	10	51.9
54285	1974	11	8.3
54285	1974	12	3
54285	1975	1	7.2
54285	1975	2	8.6
54285	1975	3	23.9
54285	1975	4	13.9
54285	1975	5	69.4
54285	1975	6	76.8
54285	1975	7	267.4
54285	1975	8	123.1
54285	1975	9	85.6
54285	1975	10	13.4
54285	1975	11	4.9
54285	1975	12	18.8
54285	1976	1	5.3
54285	1976	2	3.4
54285	1976	3	13.6
54285	1976	4	21.1
54285	1976	5	29.1
54285	1976	6	74.9
54285	1976	7	154.9
54285	1976	8	111.3
54285	1976	9	110.4
54285	1976	10	43.6
54285	1976	11	48.5
54285	1976	12	6.8
54285	1977	1	2.2
54285	1977	2	3.5
54285	1977	3	11.9
54285	1977	4	23.6
54285	1977	5	37
54285	1977	6	159.1
54285	1977	7	166.5
54285	1977	8	98.5
54285	1977	9	26.1
54285	1977	10	30
54285	1977	11	18.9
54285	1977	12	13.8
54285	1978	1	5.1
54285	1978	2	5.6
54285	1978	3	5.8
54285	1978	4	30.5
54285	1978	5	45.6
54285	1978	6	89.5
54285	1978	7	88.6
54285	1978	8	118.3
54285	1978	9	40.3
54285	1978	10	11.6
54285	1978	11	7.4
54285	1978	12	12.4
54285	1979	1	9.1
54285	1979	2	16.1
54285	1979	3	16
54285	1979	4	71.4
54285	1979	5	23.2
54285	1979	6	114.5
54285	1979	7	201
54285	1979	8	108.2
54285	1979	9	25
54285	1979	10	21.2
54285	1979	11	24.5
54285	1979	12	3.3
54285	1980	1	10.3
54285	1980	2	3.9
54285	1980	3	10.7
54285	1980	4	28.1
54285	1980	5	93.1
54285	1980	6	89.8
54285	1980	7	132.4
54285	1980	8	74.6
54285	1980	9	21.6
54285	1980	10	72.3
54285	1980	11	22.3
54285	1980	12	7
54285	1981	1	11
54285	1981	2	7.6
54285	1981	3	16.8
54285	1981	4	47
54285	1981	5	70.4
54285	1981	6	256.1
54285	1981	7	178.8
54285	1981	8	101.4
54285	1981	9	35.3
54285	1981	10	33.5
54285	1981	11	10.1
54285	1981	12	5.6
54285	1982	1	6.9
54285	1982	2	1.8
54285	1982	3	13.7
54285	1982	4	23.7
54285	1982	5	133.1
54285	1982	6	58.9
54285	1982	7	129.2
54285	1982	8	188.9
54285	1982	9	18.7
54285	1982	10	33.3
54285	1982	11	26.5
54285	1982	12	5.9
54285	1983	1	4.7
54285	1983	2	11.1
54285	1983	3	10.6
54285	1983	4	27.9
54285	1983	5	72.7
54285	1983	6	152.7
54285	1983	7	184.1
54285	1983	8	83.4
54285	1983	9	42.1
54285	1983	10	10.3
54285	1983	11	7.1
54285	1983	12	1.2
54285	1984	1	1.5
54285	1984	2	7.9
54285	1984	3	14.8
54285	1984	4	63.8
54285	1984	5	88.3
54285	1984	6	153.7
54285	1984	7	104.9
54285	1984	8	130.9
54285	1984	9	38.2
54285	1984	10	55.3
54285	1984	11	5.8
54285	1984	12	7.1
54285	1985	1	5.8
54285	1985	2	9.1
54285	1985	3	8.1
54285	1985	4	30.2
54285	1985	5	21.3
54285	1985	6	70.7
54285	1985	7	190.7
54285	1985	8	112.5
54285	1985	9	52.7
54285	1985	10	18.5
54285	1985	11	31.3
54285	1985	12	3.3
54285	1986	1	4.1
54285	1986	2	13.9
54285	1986	3	19.7
54285	1986	4	33
54285	1986	5	94.6
54285	1986	6	116.5
54285	1986	7	141.7
54285	1986	8	240.8
54285	1986	9	57.8
54285	1986	10	17.7
54285	1986	11	11.9
54285	1986	12	9.9
54285	1987	1	20.5
54285	1987	2	5.4
54285	1987	3	18.7
54285	1987	4	77.1
54285	1987	5	27.7
54285	1987	6	100.1
54285	1987	7	165.6
54285	1987	8	228.4
54285	1987	9	79.7
54285	1987	10	34.4
54285	1987	11	29.4
54285	1987	12	11.7
54285	1988	1	3.7
54285	1988	2	5.9
54285	1988	3	3.7
54285	1988	4	81.6
54285	1988	5	82.2
54285	1988	6	94.3
54285	1988	7	87.9
54285	1988	8	127.2
54285	1988	9	70.7
54285	1988	10	27.5
54285	1988	11	28.3
54285	1988	12	18.3
54285	1989	1	4.9
54285	1989	2	3.6
54285	1989	3	12.8
54285	1989	4	46.3
54285	1989	5	57.3
54285	1989	6	121.1
54285	1989	7	149.5
54285	1989	8	78.8
54285	1989	9	136.2
54285	1989	10	17.2
54285	1989	11	25.4
54285	1989	12	7.4
54285	1990	1	6.4
54285	1990	2	19.9
54285	1990	3	25.8
54285	1990	4	34
54285	1990	5	66.2
54285	1990	6	94.8
54285	1990	7	160.8
54285	1990	8	125.7
54285	1990	9	101.7
54285	1990	10	20
54285	1990	11	25
54285	1990	12	27.6
54285	1991	1	5.2
54285	1991	2	4.3
54285	1991	3	24.4
54285	1991	4	32.5
54285	1991	5	39
54285	1991	6	96.7
54285	1991	7	244.6
54285	1991	8	38.7
54285	1991	9	68
54285	1991	10	53
54285	1991	11	9.2
54285	1991	12	5.8
54285	1992	1	6
54285	1992	2	2.9
54285	1992	3	9.5
54285	1992	4	29.3
54285	1992	5	79.3
54285	1992	6	104.5
54285	1992	7	93.2
54285	1992	8	62.3
54285	1992	9	122.9
54285	1992	10	19.8
54285	1992	11	42.7
54285	1992	12	25.2
54285	1993	1	0.6
54285	1993	2	11
54285	1993	3	8.1
54285	1993	4	32
54285	1993	5	39.8
54285	1993	6	248.2
54285	1993	7	55.9
54285	1993	8	115.4
54285	1993	9	66.8
54285	1993	10	36.3
54285	1993	11	41.1
54285	1993	12	10.5
54285	1994	1	10.2
54285	1994	2	1.6
54285	1994	3	17.4
54285	1994	4	25.6
54285	1994	5	122.8
54285	1994	6	197.2
54285	1994	7	257.8
54285	1994	8	135.5
54285	1994	9	84.7
54285	1994	10	32.8
54285	1994	11	22.4
54285	1994	12	12.6
54285	1995	1	3.5
54285	1995	2	7.2
54285	1995	3	3.9
54285	1995	4	50
54285	1995	5	117.5
54285	1995	6	131.3
54285	1995	7	261.9
54285	1995	8	227.5
54285	1995	9	60.3
54285	1995	10	35
54285	1995	11	14.1
54285	1995	12	5.7
54285	1996	1	3.7
54285	1996	2	9
54285	1996	3	12.3
54285	1996	4	14.4
54285	1996	5	64.8
54285	1996	6	117.5
54285	1996	7	169.1
54285	1996	8	122.7
54285	1996	9	61.2
54285	1996	10	25.1
54285	1996	11	8.6
54285	1996	12	7.3
54285	1997	1	8.1
54285	1997	2	9.3
54285	1997	3	26.9
54285	1997	4	11.9
54285	1997	5	120.1
54285	1997	6	54.5
54285	1997	7	83.5
54285	1997	8	170.5
54285	1997	9	33.4
54285	1997	10	29.5
54285	1997	11	20.1
54285	1997	12	10.2
54285	1998	1	3.4
54285	1998	2	11.6
54285	1998	3	13.9
54285	1998	4	27.8
54285	1998	5	81.3
54285	1998	6	168.8
54285	1998	7	153.1
54285	1998	8	209.5
54285	1998	9	47.1
54285	1998	10	31.6
54285	1998	11	48.7
54285	1998	12	16.8
54285	1999	1	4.4
54285	1999	2	0.7
54285	1999	3	28.8
54285	1999	4	34.9
54285	1999	5	112.5
54285	1999	6	123.2
54285	1999	7	135
54285	1999	8	78.3
54285	1999	9	75.5
54285	1999	10	16.1
54285	1999	11	24.6
54285	1999	12	6.4
54285	2000	1	22.2
54285	2000	2	1.5
54285	2000	3	14.1
54285	2000	4	35.5
54285	2000	5	65.3
54285	2000	6	47.8
54285	2000	7	214.6
54285	2000	8	136.4
54285	2000	9	126.9
54285	2000	10	9.8
54285	2000	11	19.6
54285	2000	12	14
54285	2001	1	7.8
54285	2001	2	4.7
54285	2001	3	13.8
54285	2001	4	8.5
54285	2001	5	75
54285	2001	6	92.2
54285	2001	7	198.3
54285	2001	8	135
54285	2001	9	18.5
54285	2001	10	20.5
54285	2001	11	5.7
54285	2001	12	3.9
54285	2002	1	21.3
54285	2002	2	2.1
54285	2002	3	11.3
54285	2002	4	66.9
54285	2002	5	38.4
54285	2002	6	76.8
54285	2002	7	243.9
54285	2002	8	100.6
54285	2002	9	26.6
54285	2002	10	60.3
54285	2002	11	22
54285	2002	12	9.1
54285	2003	1	11
54285	2003	2	4.6
54285	2003	3	16.7
54285	2003	4	61.8
54285	2003	5	18.9
54285	2003	6	57.8
54285	2003	7	223.3
54285	2003	8	60.8
54285	2003	9	28.8
54285	2003	10	37.7
54285	2003	11	25
54285	2003	12	5.2
54285	2004	1	3.2
54285	2004	2	30.1
54285	2004	3	26.9
54285	2004	4	14.3
54285	2004	5	81.7
54285	2004	6	35.5
54285	2004	7	231.4
54285	2004	8	44.6
54285	2004	9	65.9
54285	2004	10	13.6
54285	2004	11	28.5
54285	2004	12	34.2
54285	2005	1	5.1
54285	2005	2	9
54285	2005	3	2.6
54285	2005	4	37.5
54285	2005	5	130.4
54285	2005	6	100.9
54285	2005	7	218.9
54285	2005	8	147.8
54285	2005	9	19.7
54285	2005	10	30.1
54285	2005	11	7.3
54285	2005	12	11.4
54285	2006	1	4
54285	2006	2	13.1
54285	2006	3	14
54285	2006	4	60
54285	2006	5	52.4
54285	2006	6	160.9
54285	2006	7	83
54285	2006	8	122.7
54285	2006	9	12.6
54285	2006	10	43.9
54285	2006	11	17.8
54285	2006	12	4.6
54285	2007	1	6.8
54285	2007	2	17.4
54285	2007	3	60.6
54285	2007	4	35.5
54285	2007	5	99
54285	2007	6	81.4
54285	2007	7	79.1
54285	2007	8	195.9
54285	2007	9	143.4
54285	2007	10	22.1
54285	2007	11	5.6
54285	2007	12	8.7
54285	2008	1	2.9
54285	2008	2	1
54285	2008	3	11.2
54285	2008	4	23.6
54285	2008	5	70.7
54285	2008	6	60.2
54285	2008	7	150.9
54285	2008	8	128.4
54285	2008	9	11.8
54285	2008	10	32.4
54285	2008	11	4.4
54285	2008	12	11.5
54285	2009	1	6
54285	2009	2	29.4
54285	2009	3	7.4
54285	2009	4	40.6
54285	2009	5	41.9
54285	2009	6	182.1
54285	2009	7	103.2
54285	2009	8	95.9
54285	2009	9	40.1
54285	2009	10	85.4
54285	2009	11	23.4
54285	2009	12	8.3
54285	2010	1	3.5
54285	2010	2	11.9
54285	2010	3	49.1
54285	2010	4	54.8
54285	2010	5	54.8
54285	2010	6	53
54285	2010	7	265.9
54285	2010	8	123.1
54285	2010	9	109
54285	2010	10	51
54285	2010	11	15.8
54285	2010	12	18.4
54285	2011	1	0.7
54285	2011	2	5.2
54285	2011	3	4.2
54285	2011	4	19.4
54285	2011	5	81
54285	2011	6	73.1
54285	2011	7	170.2
54285	2011	8	173.7
54285	2011	9	34.9
54285	2011	10	10.8
54285	2011	11	36.9
54285	2011	12	2.2
54285	2012	1	1.3
54285	2012	2	6.6
54285	2012	3	21.1
54285	2012	4	38.2
54285	2012	5	121.1
54285	2012	6	109.4
54285	2012	7	122.9
54285	2012	8	142.7
54285	2012	9	109
54285	2012	10	44.9
54285	2012	11	55.2
54285	2012	12	7.3
54285	2013	1	5.5
54285	2013	2	9.4
54285	2013	3	22.3
54285	2013	4	50.7
54285	2013	5	83.7
54285	2013	6	69.8
54285	2013	7	259.1
54285	2013	8	260.9
54285	2013	9	43.3
54285	2013	10	25.4
54285	2013	11	55
54285	2013	12	8.9
54285	2014	1	4.7
54285	2014	2	8
54285	2014	3	24.7
54285	2014	4	17.3
54285	2014	5	119
54285	2014	6	138.7
54285	2014	7	92.8
54285	2014	8	103.3
54285	2014	9	26.1
54285	2014	10	30.4
54285	2014	11	15.1
54285	2014	12	11.9
