# Supplementary material for: Spatial and temporal characteristics of drought and its correlation with climate indices in Northeast China
Source: PLoS One. 2021 Nov 18;16(11):e0259774. doi: 10.1371/journal.pone.0259774 (PMC8601439; doi:10.1371/journal.pone.0259774)
Supplement: S1 File — (ZIP) [file pone.0259774.s001.zip › Raw data(Including precipitation and evapotranspiration data of each station)/54286.xlsx]

## Sheet: Monthly evapotranspiration 
stationID	YEAR	MONTH	DATA
54286	1970	1	10.84
54286	1970	2	23.824
54286	1970	3	43.423
54286	1970	4	98.851
54286	1970	5	127.37
54286	1970	6	131.19
54286	1970	7	99.759
54286	1970	8	100.72
54286	1970	9	78.193
54286	1970	10	61.194
54286	1970	11	28.634
54286	1970	12	13.108
54286	1971	1	9.2256
54286	1971	2	14.165
54286	1971	3	52.255
54286	1971	4	113.14
54286	1971	5	122.03
54286	1971	6	107.82
54286	1971	7	106.64
54286	1971	8	93.353
54286	1971	9	63.813
54286	1971	10	53.029
54286	1971	11	26.808
54286	1971	12	13.882
54286	1972	1	10.509
54286	1972	2	14.69
54286	1972	3	45.539
54286	1972	4	89.536
54286	1972	5	122.05
54286	1972	6	119.94
54286	1972	7	120.16
54286	1972	8	95.892
54286	1972	9	59.97
54286	1972	10	45.722
54286	1972	11	19.132
54286	1972	12	13.374
54286	1973	1	13.332
54286	1973	2	23.996
54286	1973	3	44.778
54286	1973	4	91.046
54286	1973	5	111.43
54286	1973	6	105.43
54286	1973	7	121.86
54286	1973	8	108.56
54286	1973	9	58.867
54286	1973	10	47.384
54286	1973	11	26.286
54286	1973	12	17.06
54286	1974	1	12.099
54286	1974	2	19.079
54286	1974	3	39.982
54286	1974	4	69.206
54286	1974	5	113.74
54286	1974	6	81.64
54286	1974	7	99.035
54286	1974	8	107.15
54286	1974	9	71.358
54286	1974	10	41.869
54286	1974	11	25.576
54286	1974	12	10.866
54286	1975	1	13.572
54286	1975	2	19.004
54286	1975	3	40.686
54286	1975	4	89.927
54286	1975	5	104.42
54286	1975	6	102.06
54286	1975	7	105.14
54286	1975	8	105.25
54286	1975	9	69.85
54286	1975	10	46.792
54286	1975	11	20.072
54286	1975	12	8.8366
54286	1976	1	18.33
54286	1976	2	28.089
54286	1976	3	49.066
54286	1976	4	86.692
54286	1976	5	149.43
54286	1976	6	113.24
54286	1976	7	113.06
54286	1976	8	104.69
54286	1976	9	65.504
54286	1976	10	48.059
54286	1976	11	20.088
54286	1976	12	10.196
54286	1977	1	9.8891
54286	1977	2	22.359
54286	1977	3	52.343
54286	1977	4	95.507
54286	1977	5	137.39
54286	1977	6	99.672
54286	1977	7	134.97
54286	1977	8	109.12
54286	1977	9	93.983
54286	1977	10	68.879
54286	1977	11	28.059
54286	1977	12	14.413
54286	1978	1	15.996
54286	1978	2	20.803
54286	1978	3	61.745
54286	1978	4	92.505
54286	1978	5	132.9
54286	1978	6	133.11
54286	1978	7	132.4
54286	1978	8	104.47
54286	1978	9	87.007
54286	1978	10	61.319
54286	1978	11	26.731
54286	1978	12	18.949
54286	1979	1	24.315
54286	1979	2	20.124
54286	1979	3	44.868
54286	1979	4	67.488
54286	1979	5	140.52
54286	1979	6	105.55
54286	1979	7	97.941
54286	1979	8	98.647
54286	1979	9	78.609
54286	1979	10	62.308
54286	1979	11	27.101
54286	1979	12	18.232
54286	1980	1	15.597
54286	1980	2	26.805
54286	1980	3	62.924
54286	1980	4	76.996
54286	1980	5	156.02
54286	1980	6	133.42
54286	1980	7	112.47
54286	1980	8	94.336
54286	1980	9	81.042
54286	1980	10	48.65
54286	1980	11	29.196
54286	1980	12	14.651
54286	1981	1	10.88
54286	1981	2	18.995
54286	1981	3	50.064
54286	1981	4	101.61
54286	1981	5	114.57
54286	1981	6	113.82
54286	1981	7	105.93
54286	1981	8	100.58
54286	1981	9	80.421
54286	1981	10	65.675
54286	1981	11	27.507
54286	1981	12	21.718
54286	1982	1	16.395
54286	1982	2	27.138
54286	1982	3	59.853
54286	1982	4	99.553
54286	1982	5	124.2
54286	1982	6	146.8
54286	1982	7	123.54
54286	1982	8	108.33
54286	1982	9	84.485
54286	1982	10	60.369
54286	1982	11	27.012
54286	1982	12	15.609
54286	1983	1	17.847
54286	1983	2	19.341
54286	1983	3	49.756
54286	1983	4	124.49
54286	1983	5	140.12
54286	1983	6	89.112
54286	1983	7	100.32
54286	1983	8	111.18
54286	1983	9	68.635
54286	1983	10	63.418
54286	1983	11	26.212
54286	1983	12	17.578
54286	1984	1	14.495
54286	1984	2	21.977
54286	1984	3	37.945
54286	1984	4	69.235
54286	1984	5	108.3
54286	1984	6	113.98
54286	1984	7	116.83
54286	1984	8	112.69
54286	1984	9	74.841
54286	1984	10	49.902
54286	1984	11	38.758
54286	1984	12	12.844
54286	1985	1	12.093
54286	1985	2	20.293
54286	1985	3	51.22
54286	1985	4	85.39
54286	1985	5	130.66
54286	1985	6	97.284
54286	1985	7	102.75
54286	1985	8	88.036
54286	1985	9	69.763
54286	1985	10	58.018
54286	1985	11	26.325
54286	1985	12	13.375
54286	1986	1	13.964
54286	1986	2	19.097
54286	1986	3	44.152
54286	1986	4	99.98
54286	1986	5	116.95
54286	1986	6	90.874
54286	1986	7	87.761
54286	1986	8	93.509
54286	1986	9	70.91
54286	1986	10	47.335
54286	1986	11	31.866
54286	1986	12	12.047
54286	1987	1	12.924
54286	1987	2	22.892
54286	1987	3	44.457
54286	1987	4	90.023
54286	1987	5	133.78
54286	1987	6	109.98
54286	1987	7	115.39
54286	1987	8	80.372
54286	1987	9	72.374
54286	1987	10	61.845
54286	1987	11	23.414
54286	1987	12	21.004
54286	1988	1	23.221
54286	1988	2	23.486
54286	1988	3	58.856
54286	1988	4	84.08
54286	1988	5	113.06
54286	1988	6	119.71
54286	1988	7	101.73
54286	1988	8	107.03
54286	1988	9	67.02
54286	1988	10	60.345
54286	1988	11	42.264
54286	1988	12	19.607
54286	1989	1	16.055
54286	1989	2	28.725
54286	1989	3	52.872
54286	1989	4	97.877
54286	1989	5	127.18
54286	1989	6	104.1
54286	1989	7	100.41
54286	1989	8	106.05
54286	1989	9	67.11
54286	1989	10	57.199
54286	1989	11	25.491
54286	1989	12	20.73
54286	1990	1	13.913
54286	1990	2	20.459
54286	1990	3	56.649
54286	1990	4	89.504
54286	1990	5	103.29
54286	1990	6	107.4
54286	1990	7	98.545
54286	1990	8	106.71
54286	1990	9	70.652
54286	1990	10	58.352
54286	1990	11	26.596
54286	1990	12	17.629
54286	1991	1	10.579
54286	1991	2	20.11
54286	1991	3	47.041
54286	1991	4	93.1
54286	1991	5	116.49
54286	1991	6	115.86
54286	1991	7	102.09
54286	1991	8	100.42
54286	1991	9	71.625
54286	1991	10	53.056
54286	1991	11	32.9
54286	1991	12	15.655
54286	1992	1	18.851
54286	1992	2	30.156
54286	1992	3	58.394
54286	1992	4	90.392
54286	1992	5	110.8
54286	1992	6	104.91
54286	1992	7	132.73
54286	1992	8	101.1
54286	1992	9	71.825
54286	1992	10	44.579
54286	1992	11	23.029
54286	1992	12	13.083
54286	1993	1	12.167
54286	1993	2	24.799
54286	1993	3	52.949
54286	1993	4	87.27
54286	1993	5	129.91
54286	1993	6	80.764
54286	1993	7	102.39
54286	1993	8	88.346
54286	1993	9	72.896
54286	1993	10	59.015
54286	1993	11	26.419
54286	1993	12	15.134
54286	1994	1	14.436
54286	1994	2	27.139
54286	1994	3	56.672
54286	1994	4	104.14
54286	1994	5	117.37
54286	1994	6	106.94
54286	1994	7	103.47
54286	1994	8	93.664
54286	1994	9	66.837
54286	1994	10	47.122
54286	1994	11	34.278
54286	1994	12	18.027
54286	1995	1	20.029
54286	1995	2	22.951
54286	1995	3	45.423
54286	1995	4	96.549
54286	1995	5	98.07
54286	1995	6	92.432
54286	1995	7	98.74
54286	1995	8	69.393
54286	1995	9	75.104
54286	1995	10	50.329
54286	1995	11	39.914
54286	1995	12	17.027
54286	1996	1	18.424
54286	1996	2	33.547
54286	1996	3	55.203
54286	1996	4	100.57
54286	1996	5	109.92
54286	1996	6	109.09
54286	1996	7	109.21
54286	1996	8	98.558
54286	1996	9	72.72
54286	1996	10	54.611
54286	1996	11	31.64
54286	1996	12	22.665
54286	1997	1	14.93
54286	1997	2	27.411
54286	1997	3	63.092
54286	1997	4	83.157
54286	1997	5	105.46
54286	1997	6	115.07
54286	1997	7	142.38
54286	1997	8	105.37
54286	1997	9	73.234
54286	1997	10	56.471
54286	1997	11	23.801
54286	1997	12	17.436
54286	1998	1	17.674
54286	1998	2	23.157
54286	1998	3	69.403
54286	1998	4	97.236
54286	1998	5	129.34
54286	1998	6	90.704
54286	1998	7	84.52
54286	1998	8	79.857
54286	1998	9	60.708
54286	1998	10	57.853
54286	1998	11	23.106
54286	1998	12	17.577
54286	1999	1	20.11
54286	1999	2	33.451
54286	1999	3	45.82
54286	1999	4	80.88
54286	1999	5	111.55
54286	1999	6	114.14
54286	1999	7	111.3
54286	1999	8	98.608
54286	1999	9	77.818
54286	1999	10	61.358
54286	1999	11	27.927
54286	1999	12	14.918
54286	2000	1	8.636
54286	2000	2	19.322
54286	2000	3	54.624
54286	2000	4	78.078
54286	2000	5	107.31
54286	2000	6	124.27
54286	2000	7	115.05
54286	2000	8	96.915
54286	2000	9	68.232
54286	2000	10	51.969
54286	2000	11	27.267
54286	2000	12	16.787
54286	2001	1	11.487
54286	2001	2	26.642
54286	2001	3	55.43
54286	2001	4	102.82
54286	2001	5	102
54286	2001	6	112.51
54286	2001	7	120.67
54286	2001	8	99.512
54286	2001	9	81.765
54286	2001	10	50.688
54286	2001	11	35.162
54286	2001	12	16.877
54286	2002	1	15.583
54286	2002	2	32.177
54286	2002	3	68.75
54286	2002	4	87.729
54286	2002	5	129.39
54286	2002	6	113.62
54286	2002	7	100.58
54286	2002	8	89.927
54286	2002	9	65.226
54286	2002	10	40.311
54286	2002	11	18.871
54286	2002	12	12.505
54286	2003	1	10.734
54286	2003	2	20.517
54286	2003	3	44.866
54286	2003	4	82.808
54286	2003	5	104.9
54286	2003	6	107.93
54286	2003	7	90.047
54286	2003	8	112.71
54286	2003	9	72.781
54286	2003	10	47.332
54286	2003	11	23.993
54286	2003	12	16.662
54286	2004	1	15.863
54286	2004	2	24.872
54286	2004	3	49.858
54286	2004	4	92.306
54286	2004	5	120.87
54286	2004	6	145.34
54286	2004	7	97.415
54286	2004	8	111.48
54286	2004	9	75.574
54286	2004	10	63.356
54286	2004	11	27.623
54286	2004	12	14.585
54286	2005	1	14.211
54286	2005	2	18.24
54286	2005	3	57.848
54286	2005	4	95.986
54286	2005	5	103.92
54286	2005	6	102.8
54286	2005	7	108.13
54286	2005	8	104.17
54286	2005	9	81.378
54286	2005	10	61.484
54286	2005	11	38.879
54286	2005	12	10.183
54286	2006	1	13.356
54286	2006	2	26.437
54286	2006	3	52.942
54286	2006	4	65.788
54286	2006	5	121.17
54286	2006	6	97.873
54286	2006	7	128.28
54286	2006	8	107.92
54286	2006	9	78.401
54286	2006	10	52.652
54286	2006	11	27.988
54286	2006	12	14.127
54286	2007	1	12.341
54286	2007	2	30.509
54286	2007	3	43.342
54286	2007	4	79.281
54286	2007	5	105.11
54286	2007	6	132.04
54286	2007	7	112.69
54286	2007	8	98.279
54286	2007	9	66.137
54286	2007	10	52.898
54286	2007	11	26.893
54286	2007	12	15.595
54286	2008	1	14.981
54286	2008	2	28.875
54286	2008	3	48.239
54286	2008	4	105.22
54286	2008	5	94.056
54286	2008	6	121.73
54286	2008	7	113.28
54286	2008	8	104.94
54286	2008	9	83.219
54286	2008	10	52.533
54286	2008	11	30.645
54286	2008	12	22.655
54286	2009	1	14.379
54286	2009	2	24.427
54286	2009	3	50.972
54286	2009	4	91.017
54286	2009	5	133.6
54286	2009	6	99.899
54286	2009	7	101.73
54286	2009	8	117.61
54286	2009	9	78.701
54286	2009	10	56.301
54286	2009	11	22.872
54286	2009	12	12.26
54286	2010	1	17.586
54286	2010	2	20.914
54286	2010	3	40.043
54286	2010	4	68.463
54286	2010	5	110.76
54286	2010	6	135.34
54286	2010	7	102.61
54286	2010	8	100.21
54286	2010	9	63.59
54286	2010	10	45.128
54286	2010	11	27.997
54286	2010	12	14.394
54286	2011	1	13.886
54286	2011	2	27.162
54286	2011	3	56.759
54286	2011	4	87.464
54286	2011	5	98.48
54286	2011	6	117.86
54286	2011	7	103.93
54286	2011	8	98.324
54286	2011	9	78.158
54286	2011	10	55.738
54286	2011	11	20.271
54286	2011	12	13.568
54286	2012	1	11.959
54286	2012	2	25.722
54286	2012	3	49.859
54286	2012	4	88.35
54286	2012	5	109.17
54286	2012	6	89.532
54286	2012	7	103.3
54286	2012	8	92.53
54286	2012	9	61.808
54286	2012	10	46.07
54286	2012	11	17.965
54286	2012	12	10.887
54286	2013	1	10.712
54286	2013	2	19.538
54286	2013	3	53.868
54286	2013	4	65.077
54286	2013	5	112.58
54286	2013	6	119.75
54286	2013	7	104.31
54286	2013	8	104.46
54286	2013	9	72.373
54286	2013	10	44.407
54286	2013	11	25.111
54286	2013	12	11.904
54286	2014	1	16.989
54286	2014	2	18.231
54286	2014	3	52.17
54286	2014	4	94.62
54286	2014	5	100.07
54286	2014	6	114.31
54286	2014	7	128.6
54286	2014	8	108.39
54286	2014	9	78.153
54286	2014	10	56.31
54286	2014	11	26.876
54286	2014	12	14.882

## Sheet: Monthly precipitation 
stationID	YEAR	MONTH	DATA
54286	1970	1	0.6
54286	1970	2	11.1
54286	1970	3	0.5
54286	1970	4	5.8
54286	1970	5	85.7
54286	1970	6	58.5
54286	1970	7	97.7
54286	1970	8	110
54286	1970	9	36.5
54286	1970	10	19.9
54286	1970	11	1.6
54286	1970	12	21.9
54286	1971	1	3.5
54286	1971	2	15.2
54286	1971	3	3.6
54286	1971	4	3.8
54286	1971	5	39.1
54286	1971	6	168.1
54286	1971	7	166.9
54286	1971	8	108.8
54286	1971	9	133.8
54286	1971	10	19.6
54286	1971	11	1.5
54286	1971	12	6.3
54286	1972	1	9.4
54286	1972	2	9.7
54286	1972	3	8.6
54286	1972	4	20.6
54286	1972	5	47.4
54286	1972	6	119
54286	1972	7	80.8
54286	1972	8	160
54286	1972	9	76.8
54286	1972	10	41.2
54286	1972	11	22.8
54286	1972	12	3.5
54286	1973	1	1.8
54286	1973	2	4.9
54286	1973	3	13
54286	1973	4	30.9
54286	1973	5	80.1
54286	1973	6	83.3
54286	1973	7	54.2
54286	1973	8	82.9
54286	1973	9	109.2
54286	1973	10	42.3
54286	1973	11	5.1
54286	1973	12	2.6
54286	1974	1	0
54286	1974	2	0.9
54286	1974	3	21.9
54286	1974	4	49.5
54286	1974	5	48.9
54286	1974	6	162.5
54286	1974	7	18.3
54286	1974	8	136.8
54286	1974	9	66.7
54286	1974	10	16.5
54286	1974	11	5.4
54286	1974	12	0.7
54286	1975	1	2.8
54286	1975	2	8.5
54286	1975	3	13.6
54286	1975	4	20.1
54286	1975	5	56.9
54286	1975	6	119.8
54286	1975	7	156.6
54286	1975	8	102
54286	1975	9	53.8
54286	1975	10	8.4
54286	1975	11	0.3
54286	1975	12	7.2
54286	1976	1	1.7
54286	1976	2	1.5
54286	1976	3	15.6
54286	1976	4	14.4
54286	1976	5	57.5
54286	1976	6	73.3
54286	1976	7	118.6
54286	1976	8	101.6
54286	1976	9	85.7
54286	1976	10	30.3
54286	1976	11	22.1
54286	1976	12	5.8
54286	1977	1	1
54286	1977	2	2.8
54286	1977	3	8.6
54286	1977	4	19
54286	1977	5	31
54286	1977	6	130.9
54286	1977	7	57.9
54286	1977	8	71
54286	1977	9	11.2
54286	1977	10	4.6
54286	1977	11	8.6
54286	1977	12	2.3
54286	1978	1	4.3
54286	1978	2	3.7
54286	1978	3	4.7
54286	1978	4	18.2
54286	1978	5	34.4
54286	1978	6	83
54286	1978	7	97.4
54286	1978	8	116.4
54286	1978	9	27.4
54286	1978	10	2.1
54286	1978	11	3.4
54286	1978	12	6
54286	1979	1	9.5
54286	1979	2	21.2
54286	1979	3	22.7
54286	1979	4	56.1
54286	1979	5	8
54286	1979	6	84.1
54286	1979	7	145.7
54286	1979	8	143.3
54286	1979	9	16.7
54286	1979	10	11.9
54286	1979	11	9.9
54286	1979	12	3.9
54286	1980	1	3.7
54286	1980	2	3.1
54286	1980	3	5.5
54286	1980	4	13.7
54286	1980	5	50.8
54286	1980	6	46.7
54286	1980	7	70.3
54286	1980	8	50.2
54286	1980	9	21.1
54286	1980	10	27.6
54286	1980	11	7.6
54286	1980	12	3.6
54286	1981	1	12.5
54286	1981	2	4.9
54286	1981	3	16.5
54286	1981	4	22.5
54286	1981	5	68.7
54286	1981	6	188.2
54286	1981	7	128.5
54286	1981	8	54.2
54286	1981	9	25.1
54286	1981	10	7.3
54286	1981	11	6.4
54286	1981	12	3.7
54286	1982	1	2.4
54286	1982	2	2.5
54286	1982	3	9.7
54286	1982	4	11.5
54286	1982	5	70.3
54286	1982	6	57.8
54286	1982	7	67.6
54286	1982	8	204.3
54286	1982	9	20.2
54286	1982	10	14.2
54286	1982	11	29.8
54286	1982	12	1.1
54286	1983	1	2.1
54286	1983	2	14.9
54286	1983	3	14
54286	1983	4	19.3
54286	1983	5	76.1
54286	1983	6	116.9
54286	1983	7	117.9
54286	1983	8	47.9
54286	1983	9	44.8
54286	1983	10	2.6
54286	1983	11	1.2
54286	1983	12	2.5
54286	1984	1	0.6
54286	1984	2	5.5
54286	1984	3	17.8
54286	1984	4	57.3
54286	1984	5	81.7
54286	1984	6	112.1
54286	1984	7	179.9
54286	1984	8	122.8
54286	1984	9	58.1
54286	1984	10	30
54286	1984	11	2.5
54286	1984	12	7.5
54286	1985	1	4.4
54286	1985	2	10.6
54286	1985	3	5.6
54286	1985	4	30.8
54286	1985	5	13.9
54286	1985	6	129.7
54286	1985	7	192.4
54286	1985	8	69.2
54286	1985	9	38.5
54286	1985	10	24
54286	1985	11	18.9
54286	1985	12	0
54286	1986	1	2.7
54286	1986	2	9.1
54286	1986	3	21
54286	1986	4	10.7
54286	1986	5	100.3
54286	1986	6	128.9
54286	1986	7	121
54286	1986	8	291.8
54286	1986	9	42.2
54286	1986	10	2.1
54286	1986	11	7
54286	1986	12	8.5
54286	1987	1	10.8
54286	1987	2	4.9
54286	1987	3	13.2
54286	1987	4	52
54286	1987	5	39.9
54286	1987	6	82.3
54286	1987	7	157.7
54286	1987	8	251.1
54286	1987	9	72.6
54286	1987	10	23.2
54286	1987	11	15.2
54286	1987	12	5
54286	1988	1	0.1
54286	1988	2	1.2
54286	1988	3	0.1
54286	1988	4	23.3
54286	1988	5	41.2
54286	1988	6	70.7
54286	1988	7	123.9
54286	1988	8	111.3
54286	1988	9	86.2
54286	1988	10	8.4
54286	1988	11	0.4
54286	1988	12	6.6
54286	1989	1	1.7
54286	1989	2	0.7
54286	1989	3	8.9
54286	1989	4	39.1
54286	1989	5	31.5
54286	1989	6	108.9
54286	1989	7	135.1
54286	1989	8	98.4
54286	1989	9	99.6
54286	1989	10	14.3
54286	1989	11	24.9
54286	1989	12	1.6
54286	1990	1	3.8
54286	1990	2	21.1
54286	1990	3	17.1
54286	1990	4	23.5
54286	1990	5	50.7
54286	1990	6	105.8
54286	1990	7	116.7
54286	1990	8	74.1
54286	1990	9	105.4
54286	1990	10	6.6
54286	1990	11	15
54286	1990	12	28
54286	1991	1	2.2
54286	1991	2	1.8
54286	1991	3	10.6
54286	1991	4	13.5
54286	1991	5	53
54286	1991	6	124.7
54286	1991	7	229.1
54286	1991	8	74.2
54286	1991	9	81.6
54286	1991	10	24.7
54286	1991	11	1.9
54286	1991	12	1.2
54286	1992	1	2.4
54286	1992	2	2.3
54286	1992	3	2.8
54286	1992	4	11.6
54286	1992	5	96
54286	1992	6	128.8
54286	1992	7	66.8
54286	1992	8	44.4
54286	1992	9	118.4
54286	1992	10	9.9
54286	1992	11	41.3
54286	1992	12	13.9
54286	1993	1	0.3
54286	1993	2	12.8
54286	1993	3	7.8
54286	1993	4	21.7
54286	1993	5	34
54286	1993	6	137.9
54286	1993	7	38.9
54286	1993	8	123.2
54286	1993	9	37.3
54286	1993	10	31.6
54286	1993	11	30.2
54286	1993	12	9.3
54286	1994	1	3.1
54286	1994	2	0.2
54286	1994	3	4.7
54286	1994	4	27
54286	1994	5	84.5
54286	1994	6	101
54286	1994	7	133.9
54286	1994	8	136.4
54286	1994	9	121.4
54286	1994	10	34.7
54286	1994	11	5.2
54286	1994	12	4.5
54286	1995	1	0
54286	1995	2	9.7
54286	1995	3	5.3
54286	1995	4	15.6
54286	1995	5	68.5
54286	1995	6	76.4
54286	1995	7	229
54286	1995	8	280.4
54286	1995	9	58.7
54286	1995	10	23
54286	1995	11	7.5
54286	1995	12	0.7
54286	1996	1	1.6
54286	1996	2	3.8
54286	1996	3	7.9
54286	1996	4	3.1
54286	1996	5	38.3
54286	1996	6	103.7
54286	1996	7	142.6
54286	1996	8	102.9
54286	1996	9	46.5
54286	1996	10	9.5
54286	1996	11	1
54286	1996	12	2.5
54286	1997	1	7.2
54286	1997	2	1.9
54286	1997	3	15.3
54286	1997	4	2.4
54286	1997	5	114.6
54286	1997	6	24.3
54286	1997	7	88.7
54286	1997	8	183.1
54286	1997	9	48.2
54286	1997	10	7.8
54286	1997	11	11.2
54286	1997	12	13.9
54286	1998	1	2.2
54286	1998	2	8.2
54286	1998	3	9.8
54286	1998	4	25.1
54286	1998	5	53.4
54286	1998	6	90.6
54286	1998	7	100.7
54286	1998	8	224.9
54286	1998	9	40.1
54286	1998	10	13.4
54286	1998	11	30.4
54286	1998	12	4.4
54286	1999	1	0.3
54286	1999	2	0
54286	1999	3	16.4
54286	1999	4	38.3
54286	1999	5	97
54286	1999	6	106
54286	1999	7	82.4
54286	1999	8	43.3
54286	1999	9	58.5
54286	1999	10	23.7
54286	1999	11	9.2
54286	1999	12	9.5
54286	2000	1	20.7
54286	2000	2	0.5
54286	2000	3	13.3
54286	2000	4	38.8
54286	2000	5	57.2
54286	2000	6	50.5
54286	2000	7	196.3
54286	2000	8	142.6
54286	2000	9	171.3
54286	2000	10	3.4
54286	2000	11	5.1
54286	2000	12	6.7
54286	2001	1	3
54286	2001	2	2.3
54286	2001	3	6
54286	2001	4	2.6
54286	2001	5	69.6
54286	2001	6	137.8
54286	2001	7	210.3
54286	2001	8	134.9
54286	2001	9	21.7
54286	2001	10	79
54286	2001	11	0.7
54286	2001	12	0.1
54286	2002	1	21.2
54286	2002	2	0
54286	2002	3	3.2
54286	2002	4	34.6
54286	2002	5	30
54286	2002	6	97.7
54286	2002	7	322.6
54286	2002	8	72.2
54286	2002	9	38.6
54286	2002	10	25.3
54286	2002	11	6.5
54286	2002	12	6.8
54286	2003	1	7
54286	2003	2	2.4
54286	2003	3	7.2
54286	2003	4	53
54286	2003	5	13.6
54286	2003	6	86.7
54286	2003	7	140.9
54286	2003	8	22
54286	2003	9	36
54286	2003	10	19
54286	2003	11	16.2
54286	2003	12	1.6
54286	2004	1	0.1
54286	2004	2	30.4
54286	2004	3	14.1
54286	2004	4	11.9
54286	2004	5	48.1
54286	2004	6	43.2
54286	2004	7	139.9
54286	2004	8	33.9
54286	2004	9	46
54286	2004	10	3.8
54286	2004	11	20.5
54286	2004	12	17.6
54286	2005	1	2.8
54286	2005	2	3.8
54286	2005	3	1.4
54286	2005	4	15.3
54286	2005	5	123.3
54286	2005	6	125
54286	2005	7	151.6
54286	2005	8	140.2
54286	2005	9	14
54286	2005	10	15.7
54286	2005	11	6.7
54286	2005	12	12.9
54286	2006	1	3
54286	2006	2	8.7
54286	2006	3	4.9
54286	2006	4	60.4
54286	2006	5	34.3
54286	2006	6	96.1
54286	2006	7	41
54286	2006	8	94.7
54286	2006	9	16
54286	2006	10	14.8
54286	2006	11	1.7
54286	2006	12	2.7
54286	2007	1	6.1
54286	2007	2	6.1
54286	2007	3	32.7
54286	2007	4	26.7
54286	2007	5	65.8
54286	2007	6	56.5
54286	2007	7	62.6
54286	2007	8	240
54286	2007	9	153.6
54286	2007	10	8.2
54286	2007	11	10.4
54286	2007	12	8.5
54286	2008	1	0
54286	2008	2	0
54286	2008	3	16.3
54286	2008	4	9.8
54286	2008	5	87.5
54286	2008	6	14.1
54286	2008	7	173.9
54286	2008	8	98.3
54286	2008	9	25.3
54286	2008	10	16.4
54286	2008	11	0.4
54286	2008	12	2.3
54286	2009	1	7.1
54286	2009	2	17.3
54286	2009	3	7.8
54286	2009	4	40.4
54286	2009	5	24.8
54286	2009	6	134.2
54286	2009	7	68.7
54286	2009	8	88.5
54286	2009	9	27.1
54286	2009	10	52.5
54286	2009	11	24.5
54286	2009	12	8.8
54286	2010	1	3.2
54286	2010	2	12.6
54286	2010	3	33.8
54286	2010	4	39.4
54286	2010	5	78.9
54286	2010	6	20.5
54286	2010	7	245.6
54286	2010	8	86.5
54286	2010	9	63.9
54286	2010	10	31.3
54286	2010	11	10.9
54286	2010	12	10.8
54286	2011	1	2.2
54286	2011	2	3.1
54286	2011	3	1.7
54286	2011	4	23.8
54286	2011	5	58.1
54286	2011	6	63.9
54286	2011	7	55
54286	2011	8	130.4
54286	2011	9	16.4
54286	2011	10	9.8
54286	2011	11	32.8
54286	2011	12	0.4
54286	2012	1	0.3
54286	2012	2	1.6
54286	2012	3	15
54286	2012	4	20.3
54286	2012	5	55.1
54286	2012	6	101.3
54286	2012	7	126.5
54286	2012	8	119.1
54286	2012	9	114.5
54286	2012	10	57.1
54286	2012	11	45.9
54286	2012	12	6.4
54286	2013	1	1.2
54286	2013	2	10
54286	2013	3	15.9
54286	2013	4	33.1
54286	2013	5	54.5
54286	2013	6	65
54286	2013	7	195.6
54286	2013	8	153.8
54286	2013	9	24.3
54286	2013	10	14.7
54286	2013	11	42.9
54286	2013	12	5.3
54286	2014	1	1.2
54286	2014	2	3.2
54286	2014	3	17.1
54286	2014	4	11.3
54286	2014	5	131
54286	2014	6	95
54286	2014	7	63.1
54286	2014	8	59.6
54286	2014	9	9.5
54286	2014	10	22
54286	2014	11	10.7
54286	2014	12	2.1
