# Supplementary material for: Spatial and temporal characteristics of drought and its correlation with climate indices in Northeast China
Source: PLoS One. 2021 Nov 18;16(11):e0259774. doi: 10.1371/journal.pone.0259774 (PMC8601439; doi:10.1371/journal.pone.0259774)
Supplement: S1 File — (ZIP) [file pone.0259774.s001.zip › Raw data(Including precipitation and evapotranspiration data of each station)/54290.xlsx]

## Sheet: Monthly evapotranspiration 
stationID	YEAR	MONTH	DATA
54290	1970	1	11.188
54290	1970	2	24.541
54290	1970	3	49.947
54290	1970	4	93.825
54290	1970	5	122.39
54290	1970	6	145.01
54290	1970	7	112.85
54290	1970	8	109.33
54290	1970	9	79.708
54290	1970	10	51.991
54290	1970	11	25.656
54290	1970	12	14.128
54290	1971	1	9.2664
54290	1971	2	14.843
54290	1971	3	54.742
54290	1971	4	120.54
54290	1971	5	124.29
54290	1971	6	112.72
54290	1971	7	111.09
54290	1971	8	93.647
54290	1971	9	64.693
54290	1971	10	56.177
54290	1971	11	26.493
54290	1971	12	18.368
54290	1972	1	9.9366
54290	1972	2	16.132
54290	1972	3	53.794
54290	1972	4	95.101
54290	1972	5	120.96
54290	1972	6	124.5
54290	1972	7	128.13
54290	1972	8	100.06
54290	1972	9	62.035
54290	1972	10	45.585
54290	1972	11	19.862
54290	1972	12	11.509
54290	1973	1	11.626
54290	1973	2	25.968
54290	1973	3	53.031
54290	1973	4	97.782
54290	1973	5	120.12
54290	1973	6	113.78
54290	1973	7	131.12
54290	1973	8	112.66
54290	1973	9	71.259
54290	1973	10	53.832
54290	1973	11	31.848
54290	1973	12	21.554
54290	1974	1	18.501
54290	1974	2	23.676
54290	1974	3	50.089
54290	1974	4	73.985
54290	1974	5	120.43
54290	1974	6	87.588
54290	1974	7	104.27
54290	1974	8	112.32
54290	1974	9	71.665
54290	1974	10	45.388
54290	1974	11	30.157
54290	1974	12	13.926
54290	1975	1	17.877
54290	1975	2	24.906
54290	1975	3	48.138
54290	1975	4	98.902
54290	1975	5	108.18
54290	1975	6	100.23
54290	1975	7	105.41
54290	1975	8	108.58
54290	1975	9	70.072
54290	1975	10	47.512
54290	1975	11	20.727
54290	1975	12	10.474
54290	1976	1	17.894
54290	1976	2	25.084
54290	1976	3	50.691
54290	1976	4	82.821
54290	1976	5	142.95
54290	1976	6	108.24
54290	1976	7	118.57
54290	1976	8	98.746
54290	1976	9	61.207
54290	1976	10	44.306
54290	1976	11	18.135
54290	1976	12	8.4936
54290	1977	1	10.097
54290	1977	2	19.016
54290	1977	3	47.875
54290	1977	4	83.502
54290	1977	5	123.14
54290	1977	6	101.52
54290	1977	7	130.68
54290	1977	8	109.13
54290	1977	9	87.848
54290	1977	10	57.911
54290	1977	11	24.513
54290	1977	12	12.409
54290	1978	1	14.673
54290	1978	2	19.849
54290	1978	3	60.968
54290	1978	4	87.952
54290	1978	5	123.72
54290	1978	6	129.97
54290	1978	7	125.03
54290	1978	8	106.78
54290	1978	9	79.24
54290	1978	10	57.997
54290	1978	11	26.253
54290	1978	12	15.731
54290	1979	1	19.413
54290	1979	2	18.517
54290	1979	3	44.244
54290	1979	4	66.738
54290	1979	5	130.51
54290	1979	6	106.52
54290	1979	7	105.98
54290	1979	8	105.67
54290	1979	9	78.68
54290	1979	10	53.93
54290	1979	11	25.318
54290	1979	12	16.053
54290	1980	1	12.301
54290	1980	2	29.736
54290	1980	3	66.521
54290	1980	4	71.824
54290	1980	5	139.21
54290	1980	6	123.44
54290	1980	7	112.02
54290	1980	8	93.351
54290	1980	9	76.508
54290	1980	10	42.047
54290	1980	11	19.35
54290	1980	12	15.107
54290	1981	1	13.358
54290	1981	2	19.899
54290	1981	3	46.589
54290	1981	4	95.206
54290	1981	5	113.13
54290	1981	6	106.51
54290	1981	7	113.2
54290	1981	8	101.7
54290	1981	9	74.985
54290	1981	10	61.293
54290	1981	11	28.005
54290	1981	12	19.282
54290	1982	1	17.615
54290	1982	2	30.1
54290	1982	3	59.358
54290	1982	4	99.579
54290	1982	5	116.19
54290	1982	6	140.51
54290	1982	7	119.66
54290	1982	8	110.08
54290	1982	9	82.222
54290	1982	10	51.954
54290	1982	11	24.175
54290	1982	12	10.44
54290	1983	1	14.06
54290	1983	2	19.147
54290	1983	3	47.538
54290	1983	4	113.11
54290	1983	5	126.94
54290	1983	6	86.085
54290	1983	7	102.67
54290	1983	8	104.23
54290	1983	9	68.979
54290	1983	10	63.678
54290	1983	11	26.41
54290	1983	12	20.632
54290	1984	1	13.779
54290	1984	2	22.351
54290	1984	3	40.033
54290	1984	4	67.668
54290	1984	5	114.07
54290	1984	6	110.78
54290	1984	7	109.67
54290	1984	8	106.71
54290	1984	9	72.119
54290	1984	10	47.46
54290	1984	11	30.828
54290	1984	12	12.047
54290	1985	1	12.008
54290	1985	2	19.458
54290	1985	3	51.314
54290	1985	4	75.413
54290	1985	5	125.13
54290	1985	6	107.69
54290	1985	7	104.83
54290	1985	8	89.065
54290	1985	9	73.64
54290	1985	10	54.058
54290	1985	11	22.625
54290	1985	12	11.079
54290	1986	1	14.922
54290	1986	2	19.627
54290	1986	3	41.553
54290	1986	4	88.221
54290	1986	5	115.84
54290	1986	6	94.614
54290	1986	7	91.156
54290	1986	8	90.042
54290	1986	9	69.614
54290	1986	10	45.789
54290	1986	11	30.548
54290	1986	12	11.53
54290	1987	1	11.826
54290	1987	2	22.309
54290	1987	3	42.721
54290	1987	4	77.48
54290	1987	5	119.18
54290	1987	6	106.48
54290	1987	7	105.37
54290	1987	8	87.189
54290	1987	9	70.138
54290	1987	10	47.851
54290	1987	11	20.003
54290	1987	12	12.892
54290	1988	1	18.735
54290	1988	2	24.096
54290	1988	3	52.926
54290	1988	4	72.154
54290	1988	5	103.88
54290	1988	6	118.19
54290	1988	7	102.36
54290	1988	8	105.55
54290	1988	9	65.643
54290	1988	10	57.285
54290	1988	11	39.744
54290	1988	12	15.846
54290	1989	1	13.329
54290	1989	2	24.936
54290	1989	3	48.52
54290	1989	4	93.092
54290	1989	5	128.32
54290	1989	6	107.95
54290	1989	7	105.68
54290	1989	8	109.94
54290	1989	9	65.109
54290	1989	10	48.382
54290	1989	11	20.92
54290	1989	12	15.678
54290	1990	1	10.965
54290	1990	2	18.212
54290	1990	3	55.514
54290	1990	4	85.356
54290	1990	5	97.132
54290	1990	6	104.09
54290	1990	7	97.635
54290	1990	8	102.07
54290	1990	9	67.925
54290	1990	10	47.956
54290	1990	11	23.515
54290	1990	12	11.889
54290	1991	1	10.795
54290	1991	2	17.941
54290	1991	3	43.721
54290	1991	4	82.925
54290	1991	5	113.13
54290	1991	6	117.77
54290	1991	7	101.79
54290	1991	8	100.58
54290	1991	9	72.847
54290	1991	10	46.905
54290	1991	11	27.67
54290	1991	12	13.264
54290	1992	1	15.766
54290	1992	2	26.056
54290	1992	3	51.594
54290	1992	4	79.473
54290	1992	5	108.5
54290	1992	6	101.45
54290	1992	7	123.3
54290	1992	8	94.648
54290	1992	9	66.801
54290	1992	10	40.538
54290	1992	11	18.721
54290	1992	12	10.441
54290	1993	1	10.826
54290	1993	2	23.692
54290	1993	3	50.761
54290	1993	4	85.244
54290	1993	5	119.48
54290	1993	6	88.269
54290	1993	7	102.41
54290	1993	8	87.196
54290	1993	9	68.579
54290	1993	10	51.866
54290	1993	11	20.129
54290	1993	12	11.595
54290	1994	1	9.4424
54290	1994	2	25.275
54290	1994	3	49.753
54290	1994	4	87.322
54290	1994	5	102.23
54290	1994	6	112.81
54290	1994	7	118.32
54290	1994	8	103.87
54290	1994	9	65.384
54290	1994	10	44.068
54290	1994	11	23.573
54290	1994	12	14.254
54290	1995	1	18.069
54290	1995	2	22.313
54290	1995	3	42.13
54290	1995	4	84.356
54290	1995	5	97.487
54290	1995	6	100.57
54290	1995	7	109.27
54290	1995	8	80.046
54290	1995	9	74.441
54290	1995	10	44.014
54290	1995	11	29.502
54290	1995	12	14.789
54290	1996	1	15.158
54290	1996	2	27.94
54290	1996	3	50.696
54290	1996	4	84.897
54290	1996	5	107.57
54290	1996	6	105.53
54290	1996	7	105.89
54290	1996	8	98.867
54290	1996	9	70.027
54290	1996	10	50.112
54290	1996	11	22.405
54290	1996	12	12.199
54290	1997	1	12.237
54290	1997	2	21.967
54290	1997	3	54.936
54290	1997	4	83.608
54290	1997	5	95.77
54290	1997	6	114.05
54290	1997	7	143.86
54290	1997	8	102.75
54290	1997	9	69.812
54290	1997	10	50.654
54290	1997	11	18.337
54290	1997	12	7.8552
54290	1998	1	12.536
54290	1998	2	21.104
54290	1998	3	68.805
54290	1998	4	91.613
54290	1998	5	118.88
54290	1998	6	99.696
54290	1998	7	95.56
54290	1998	8	82.234
54290	1998	9	67.23
54290	1998	10	49.515
54290	1998	11	20.331
54290	1998	12	13.878
54290	1999	1	18.708
54290	1999	2	28.32
54290	1999	3	42.488
54290	1999	4	73.847
54290	1999	5	107.55
54290	1999	6	113.78
54290	1999	7	122.57
54290	1999	8	108.94
54290	1999	9	77.537
54290	1999	10	48.214
54290	1999	11	20.729
54290	1999	12	13.325
54290	2000	1	7.7621
54290	2000	2	17.531
54290	2000	3	52.958
54290	2000	4	74.082
54290	2000	5	98.819
54290	2000	6	120.92
54290	2000	7	110.46
54290	2000	8	98.048
54290	2000	9	69.13
54290	2000	10	49.745
54290	2000	11	19.857
54290	2000	12	10.373
54290	2001	1	8.5668
54290	2001	2	19.798
54290	2001	3	50.755
54290	2001	4	96.151
54290	2001	5	98.737
54290	2001	6	117.02
54290	2001	7	119.54
54290	2001	8	104.06
54290	2001	9	75.647
54290	2001	10	44.57
54290	2001	11	28.707
54290	2001	12	15.679
54290	2002	1	13.131
54290	2002	2	23.403
54290	2002	3	59.151
54290	2002	4	76.829
54290	2002	5	128.21
54290	2002	6	112.22
54290	2002	7	100.77
54290	2002	8	91.014
54290	2002	9	72.091
54290	2002	10	40.679
54290	2002	11	23.205
54290	2002	12	12.204
54290	2003	1	12.028
54290	2003	2	18.532
54290	2003	3	47.853
54290	2003	4	79.147
54290	2003	5	102.49
54290	2003	6	116.46
54290	2003	7	87.979
54290	2003	8	110.5
54290	2003	9	74.042
54290	2003	10	45.051
54290	2003	11	21.53
54290	2003	12	14.487
54290	2004	1	12.592
54290	2004	2	20.031
54290	2004	3	46.996
54290	2004	4	95.847
54290	2004	5	114.42
54290	2004	6	143.14
54290	2004	7	97.082
54290	2004	8	111.78
54290	2004	9	73.223
54290	2004	10	53.201
54290	2004	11	22.127
54290	2004	12	11.16
54290	2005	1	14.422
54290	2005	2	19.114
54290	2005	3	57.757
54290	2005	4	91.818
54290	2005	5	103
54290	2005	6	102.84
54290	2005	7	110.68
54290	2005	8	107.22
54290	2005	9	77.289
54290	2005	10	52.81
54290	2005	11	31.52
54290	2005	12	11.841
54290	2006	1	12.408
54290	2006	2	23.162
54290	2006	3	53.083
54290	2006	4	68.426
54290	2006	5	113.87
54290	2006	6	93.915
54290	2006	7	120.61
54290	2006	8	105.17
54290	2006	9	75.026
54290	2006	10	44.927
54290	2006	11	25.396
54290	2006	12	13.316
54290	2007	1	11.076
54290	2007	2	25.278
54290	2007	3	43.903
54290	2007	4	78.787
54290	2007	5	102.25
54290	2007	6	130.68
54290	2007	7	115.81
54290	2007	8	101.9
54290	2007	9	67.94
54290	2007	10	51.148
54290	2007	11	27.006
54290	2007	12	16.861
54290	2008	1	15.303
54290	2008	2	31.672
54290	2008	3	49.469
54290	2008	4	95.205
54290	2008	5	93.857
54290	2008	6	129.92
54290	2008	7	117.19
54290	2008	8	102.6
54290	2008	9	81.656
54290	2008	10	51.075
54290	2008	11	27.705
54290	2008	12	16.305
54290	2009	1	13.338
54290	2009	2	22.736
54290	2009	3	50.159
54290	2009	4	89.014
54290	2009	5	130.62
54290	2009	6	94.572
54290	2009	7	100.54
54290	2009	8	118.11
54290	2009	9	76.197
54290	2009	10	52.829
54290	2009	11	14.134
54290	2009	12	10.901
54290	2010	1	15.03
54290	2010	2	20.182
54290	2010	3	36.877
54290	2010	4	69.749
54290	2010	5	110.68
54290	2010	6	140.3
54290	2010	7	101.14
54290	2010	8	104.16
54290	2010	9	65.963
54290	2010	10	43.38
54290	2010	11	23.315
54290	2010	12	13.676
54290	2011	1	14.967
54290	2011	2	22.761
54290	2011	3	58.02
54290	2011	4	92.648
54290	2011	5	97.949
54290	2011	6	116.66
54290	2011	7	113.77
54290	2011	8	103.52
54290	2011	9	81.617
54290	2011	10	53.919
54290	2011	11	18.44
54290	2011	12	11.268
54290	2012	1	9.9334
54290	2012	2	20.381
54290	2012	3	45.895
54290	2012	4	81.658
54290	2012	5	109.97
54290	2012	6	93.759
54290	2012	7	113.44
54290	2012	8	93.707
54290	2012	9	62.727
54290	2012	10	42.569
54290	2012	11	18.208
54290	2012	12	11.864
54290	2013	1	9.9066
54290	2013	2	19.126
54290	2013	3	47.61
54290	2013	4	66.738
54290	2013	5	106.28
54290	2013	6	121.76
54290	2013	7	111.46
54290	2013	8	109.15
54290	2013	9	80.61
54290	2013	10	49.503
54290	2013	11	26.554
54290	2013	12	11.977
54290	2014	1	15.709
54290	2014	2	17.887
54290	2014	3	54.582
54290	2014	4	99.067
54290	2014	5	108.21
54290	2014	6	119.59
54290	2014	7	132.69
54290	2014	8	109.26
54290	2014	9	79.707
54290	2014	10	49.178
54290	2014	11	24.12
54290	2014	12	15.592

## Sheet: Monthly precipitation 
stationID	YEAR	MONTH	DATA
54290	1970	1	1.6
54290	1970	2	14
54290	1970	3	0.3
54290	1970	4	15.2
54290	1970	5	90.9
54290	1970	6	33.1
54290	1970	7	81.5
54290	1970	8	96.2
54290	1970	9	48.5
54290	1970	10	26.5
54290	1970	11	3.9
54290	1970	12	28.8
54290	1971	1	1.9
54290	1971	2	25
54290	1971	3	2
54290	1971	4	6.9
54290	1971	5	44.6
54290	1971	6	156.8
54290	1971	7	166.6
54290	1971	8	123.1
54290	1971	9	156.5
54290	1971	10	29.7
54290	1971	11	3.3
54290	1971	12	4.3
54290	1972	1	8.9
54290	1972	2	21.7
54290	1972	3	6.3
54290	1972	4	16.6
54290	1972	5	47.9
54290	1972	6	85.8
54290	1972	7	46.2
54290	1972	8	182.7
54290	1972	9	65.2
54290	1972	10	47
54290	1972	11	18.7
54290	1972	12	6
54290	1973	1	2.2
54290	1973	2	8.7
54290	1973	3	11.4
54290	1973	4	31.7
54290	1973	5	79.4
54290	1973	6	47.5
54290	1973	7	31.1
54290	1973	8	64.3
54290	1973	9	82.9
54290	1973	10	77.1
54290	1973	11	3
54290	1973	12	2.1
54290	1974	1	0.6
54290	1974	2	1.3
54290	1974	3	17.8
54290	1974	4	66.2
54290	1974	5	30.7
54290	1974	6	186.1
54290	1974	7	16.3
54290	1974	8	153.2
54290	1974	9	99.6
54290	1974	10	30.7
54290	1974	11	4.6
54290	1974	12	1.4
54290	1975	1	1.5
54290	1975	2	4.9
54290	1975	3	9.4
54290	1975	4	11.9
54290	1975	5	48.1
54290	1975	6	54.6
54290	1975	7	155.9
54290	1975	8	74.1
54290	1975	9	67.1
54290	1975	10	20.7
54290	1975	11	1.7
54290	1975	12	9.4
54290	1976	1	3.6
54290	1976	2	3.2
54290	1976	3	17.4
54290	1976	4	10.5
54290	1976	5	35.4
54290	1976	6	58.6
54290	1976	7	86.4
54290	1976	8	99.4
54290	1976	9	55.4
54290	1976	10	32
54290	1976	11	27
54290	1976	12	7.2
54290	1977	1	1
54290	1977	2	2.7
54290	1977	3	8.4
54290	1977	4	21.6
54290	1977	5	19.2
54290	1977	6	77.2
54290	1977	7	100
54290	1977	8	75
54290	1977	9	16.9
54290	1977	10	9.9
54290	1977	11	4.1
54290	1977	12	3.6
54290	1978	1	6.4
54290	1978	2	2.1
54290	1978	3	8.3
54290	1978	4	30.1
54290	1978	5	40.4
54290	1978	6	106.7
54290	1978	7	90.6
54290	1978	8	169
54290	1978	9	21.7
54290	1978	10	5.2
54290	1978	11	1.8
54290	1978	12	4.4
54290	1979	1	10.3
54290	1979	2	14.5
54290	1979	3	27.1
54290	1979	4	54.9
54290	1979	5	11
54290	1979	6	42.5
54290	1979	7	133.2
54290	1979	8	111.8
54290	1979	9	20.4
54290	1979	10	29.8
54290	1979	11	8.4
54290	1979	12	2.7
54290	1980	1	5
54290	1980	2	1.2
54290	1980	3	5.7
54290	1980	4	13.1
54290	1980	5	49.5
54290	1980	6	130.1
54290	1980	7	83.4
54290	1980	8	46.1
54290	1980	9	21.4
54290	1980	10	60.2
54290	1980	11	9.2
54290	1980	12	2.6
54290	1981	1	8.4
54290	1981	2	6.3
54290	1981	3	14.5
54290	1981	4	16.7
54290	1981	5	83.3
54290	1981	6	160
54290	1981	7	86
54290	1981	8	66.7
54290	1981	9	31.1
54290	1981	10	7.8
54290	1981	11	4.2
54290	1981	12	2.3
54290	1982	1	1.2
54290	1982	2	0.9
54290	1982	3	6.1
54290	1982	4	10.1
54290	1982	5	115.2
54290	1982	6	39.3
54290	1982	7	96
54290	1982	8	239.9
54290	1982	9	32.4
54290	1982	10	12.1
54290	1982	11	23.4
54290	1982	12	1.6
54290	1983	1	2.9
54290	1983	2	10.8
54290	1983	3	7.7
54290	1983	4	20.9
54290	1983	5	67.9
54290	1983	6	111.8
54290	1983	7	156.7
54290	1983	8	45.6
54290	1983	9	22.7
54290	1983	10	2.4
54290	1983	11	1.1
54290	1983	12	0.1
54290	1984	1	2
54290	1984	2	5.8
54290	1984	3	18.4
54290	1984	4	56.5
54290	1984	5	33.6
54290	1984	6	77.3
54290	1984	7	122.8
54290	1984	8	83.7
54290	1984	9	50.1
54290	1984	10	44.1
54290	1984	11	0.2
54290	1984	12	7.1
54290	1985	1	5.8
54290	1985	2	9.4
54290	1985	3	8.8
54290	1985	4	36.2
54290	1985	5	8.5
54290	1985	6	58.5
54290	1985	7	202.7
54290	1985	8	71.1
54290	1985	9	35.8
54290	1985	10	19.6
54290	1985	11	23.5
54290	1985	12	0.4
54290	1986	1	2.3
54290	1986	2	10.5
54290	1986	3	15.1
54290	1986	4	17.4
54290	1986	5	93.5
54290	1986	6	117.9
54290	1986	7	82.1
54290	1986	8	246.8
54290	1986	9	32.9
54290	1986	10	1.9
54290	1986	11	8.7
54290	1986	12	7.5
54290	1987	1	10.6
54290	1987	2	2.6
54290	1987	3	18.3
54290	1987	4	61.4
54290	1987	5	34.9
54290	1987	6	80.4
54290	1987	7	147
54290	1987	8	225.5
54290	1987	9	73
54290	1987	10	31.6
54290	1987	11	17.3
54290	1987	12	6.8
54290	1988	1	0.2
54290	1988	2	0.3
54290	1988	3	0.5
54290	1988	4	48.5
54290	1988	5	39.9
54290	1988	6	74.3
54290	1988	7	76
54290	1988	8	102.1
54290	1988	9	56.7
54290	1988	10	19
54290	1988	11	3.3
54290	1988	12	9.9
54290	1989	1	1.2
54290	1989	2	0.8
54290	1989	3	10.6
54290	1989	4	43.6
54290	1989	5	25.1
54290	1989	6	73.3
54290	1989	7	162.1
54290	1989	8	82.7
54290	1989	9	115.6
54290	1989	10	16.6
54290	1989	11	23.8
54290	1989	12	2.6
54290	1990	1	2.5
54290	1990	2	29.9
54290	1990	3	16
54290	1990	4	31.3
54290	1990	5	69.2
54290	1990	6	90.7
54290	1990	7	130.7
54290	1990	8	85.1
54290	1990	9	112.5
54290	1990	10	6.1
54290	1990	11	21.4
54290	1990	12	45.8
54290	1991	1	3.3
54290	1991	2	2.8
54290	1991	3	12.6
54290	1991	4	28.6
54290	1991	5	23
54290	1991	6	133.1
54290	1991	7	141.8
54290	1991	8	24.8
54290	1991	9	45.9
54290	1991	10	51
54290	1991	11	3
54290	1991	12	1.3
54290	1992	1	0.9
54290	1992	2	0.4
54290	1992	3	3
54290	1992	4	20.1
54290	1992	5	71.2
54290	1992	6	127.8
54290	1992	7	110.6
54290	1992	8	89.9
54290	1992	9	132.3
54290	1992	10	12.5
54290	1992	11	34.3
54290	1992	12	10.8
54290	1993	1	0.2
54290	1993	2	9.2
54290	1993	3	8.5
54290	1993	4	18.7
54290	1993	5	31.7
54290	1993	6	125.3
54290	1993	7	43.7
54290	1993	8	111.8
54290	1993	9	35.4
54290	1993	10	37.3
54290	1993	11	30.7
54290	1993	12	14.5
54290	1994	1	2.9
54290	1994	2	0.8
54290	1994	3	5.1
54290	1994	4	31.8
54290	1994	5	89.8
54290	1994	6	64.5
54290	1994	7	123.7
54290	1994	8	143.3
54290	1994	9	204.3
54290	1994	10	39.8
54290	1994	11	7.3
54290	1994	12	4.9
54290	1995	1	0.1
54290	1995	2	10.8
54290	1995	3	8.5
54290	1995	4	15.2
54290	1995	5	94.3
54290	1995	6	70.7
54290	1995	7	256.2
54290	1995	8	198.7
54290	1995	9	90.5
54290	1995	10	23.6
54290	1995	11	9.4
54290	1995	12	1.3
54290	1996	1	2.2
54290	1996	2	2.4
54290	1996	3	18.7
54290	1996	4	11.7
54290	1996	5	55.8
54290	1996	6	100.6
54290	1996	7	120
54290	1996	8	110.8
54290	1996	9	71.2
54290	1996	10	8.4
54290	1996	11	2
54290	1996	12	3.6
54290	1997	1	10.9
54290	1997	2	2.1
54290	1997	3	14.8
54290	1997	4	10.9
54290	1997	5	149.6
54290	1997	6	44.8
54290	1997	7	104.7
54290	1997	8	167
54290	1997	9	31.5
54290	1997	10	10.2
54290	1997	11	16
54290	1997	12	11.7
54290	1998	1	1.2
54290	1998	2	14.3
54290	1998	3	8.1
54290	1998	4	22.2
54290	1998	5	47.1
54290	1998	6	80.1
54290	1998	7	94.8
54290	1998	8	168.7
54290	1998	9	38.8
54290	1998	10	8.9
54290	1998	11	33.4
54290	1998	12	8.1
54290	1999	1	1.2
54290	1999	2	0.3
54290	1999	3	15.6
54290	1999	4	54.5
54290	1999	5	102.1
54290	1999	6	82.8
54290	1999	7	92.2
54290	1999	8	105.3
54290	1999	9	64.8
54290	1999	10	24.2
54290	1999	11	11.2
54290	1999	12	5.2
54290	2000	1	18.3
54290	2000	2	0.1
54290	2000	3	11.1
54290	2000	4	36.1
54290	2000	5	66.1
54290	2000	6	41.8
54290	2000	7	288.6
54290	2000	8	159.5
54290	2000	9	199.9
54290	2000	10	3.9
54290	2000	11	7.9
54290	2000	12	7.5
54290	2001	1	4.6
54290	2001	2	1.3
54290	2001	3	6.7
54290	2001	4	1.9
54290	2001	5	73.2
54290	2001	6	87.2
54290	2001	7	187.9
54290	2001	8	105.7
54290	2001	9	38.1
54290	2001	10	67.9
54290	2001	11	2.2
54290	2001	12	0.1
54290	2002	1	37.2
54290	2002	2	0.1
54290	2002	3	2.6
54290	2002	4	52.2
54290	2002	5	14.7
54290	2002	6	96.5
54290	2002	7	254.2
54290	2002	8	84.4
54290	2002	9	26.5
54290	2002	10	36
54290	2002	11	4.6
54290	2002	12	9.5
54290	2003	1	9.8
54290	2003	2	4.3
54290	2003	3	4.1
54290	2003	4	61.6
54290	2003	5	21.9
54290	2003	6	57
54290	2003	7	139.7
54290	2003	8	32.1
54290	2003	9	22.1
54290	2003	10	36.4
54290	2003	11	16.3
54290	2003	12	1.7
54290	2004	1	0.1
54290	2004	2	31.2
54290	2004	3	20.5
54290	2004	4	6.3
54290	2004	5	80.2
54290	2004	6	64.9
54290	2004	7	147
54290	2004	8	17
54290	2004	9	42.4
54290	2004	10	9.4
54290	2004	11	24
54290	2004	12	7.9
54290	2005	1	0.2
54290	2005	2	5.8
54290	2005	3	2.4
54290	2005	4	39.5
54290	2005	5	115.3
54290	2005	6	118.8
54290	2005	7	145.3
54290	2005	8	108.8
54290	2005	9	11.6
54290	2005	10	23.1
54290	2005	11	8.7
54290	2005	12	14.9
54290	2006	1	5.7
54290	2006	2	10.8
54290	2006	3	7.8
54290	2006	4	101.9
54290	2006	5	23.3
54290	2006	6	83.9
54290	2006	7	59.6
54290	2006	8	111.3
54290	2006	9	38.1
54290	2006	10	31.7
54290	2006	11	3.3
54290	2006	12	2.9
54290	2007	1	17.9
54290	2007	2	8.5
54290	2007	3	44.1
54290	2007	4	42.3
54290	2007	5	72.4
54290	2007	6	38.6
54290	2007	7	41.1
54290	2007	8	203.6
54290	2007	9	175.1
54290	2007	10	7.4
54290	2007	11	10
54290	2007	12	4.8
54290	2008	1	0.1
54290	2008	2	0
54290	2008	3	12.4
54290	2008	4	16.9
54290	2008	5	101.4
54290	2008	6	14.9
54290	2008	7	173.8
54290	2008	8	84.7
54290	2008	9	29.1
54290	2008	10	23.5
54290	2008	11	2
54290	2008	12	3.5
54290	2009	1	6.7
54290	2009	2	14.5
54290	2009	3	7
54290	2009	4	40.7
54290	2009	5	22
54290	2009	6	123
54290	2009	7	59
54290	2009	8	52.2
54290	2009	9	28.1
54290	2009	10	79.7
54290	2009	11	13.2
54290	2009	12	7.8
54290	2010	1	1.6
54290	2010	2	6.7
54290	2010	3	31.3
54290	2010	4	51.4
54290	2010	5	60.7
54290	2010	6	61.9
54290	2010	7	252.1
54290	2010	8	92.1
54290	2010	9	76.3
54290	2010	10	30.9
54290	2010	11	19.2
54290	2010	12	4.9
54290	2011	1	0.1
54290	2011	2	0.5
54290	2011	3	0
54290	2011	4	21.7
54290	2011	5	60.9
54290	2011	6	57.6
54290	2011	7	26
54290	2011	8	52
54290	2011	9	8.9
54290	2011	10	10.6
54290	2011	11	34.4
54290	2011	12	1.4
54290	2012	1	0
54290	2012	2	2.3
54290	2012	3	14.7
54290	2012	4	35.8
54290	2012	5	42.9
54290	2012	6	71.6
54290	2012	7	93
54290	2012	8	159
54290	2012	9	130.2
54290	2012	10	91.5
54290	2012	11	50.6
54290	2012	12	4.5
54290	2013	1	1.4
54290	2013	2	5.5
54290	2013	3	11.9
54290	2013	4	35.9
54290	2013	5	64
54290	2013	6	51
54290	2013	7	166.2
54290	2013	8	105.8
54290	2013	9	35.4
54290	2013	10	24.2
54290	2013	11	63.4
54290	2013	12	4.9
54290	2014	1	0.5
54290	2014	2	2.8
54290	2014	3	12.5
54290	2014	4	10.9
54290	2014	5	105.2
54290	2014	6	51.7
54290	2014	7	138.2
54290	2014	8	62.3
54290	2014	9	25
54290	2014	10	32.6
54290	2014	11	9.1
54290	2014	12	4.8
