# Supplementary material for: Spatial and temporal characteristics of drought and its correlation with climate indices in Northeast China
Source: PLoS One. 2021 Nov 18;16(11):e0259774. doi: 10.1371/journal.pone.0259774 (PMC8601439; doi:10.1371/journal.pone.0259774)
Supplement: S1 File — (ZIP) [file pone.0259774.s001.zip › Raw data(Including precipitation and evapotranspiration data of each station)/54291.xlsx]

## Sheet: Monthly evapotranspiration 
stationID	YEAR	MONTH	DATA
54291	1970	1	20.302
54291	1970	2	27.783
54291	1970	3	52.681
54291	1970	4	87.68
54291	1970	5	105.69
54291	1970	6	126.3
54291	1970	7	91.559
54291	1970	8	98.334
54291	1970	9	75.565
54291	1970	10	56.487
54291	1970	11	30.873
54291	1970	12	20.419
54291	1971	1	19.48
54291	1971	2	21.002
54291	1971	3	54.549
54291	1971	4	97.244
54291	1971	5	97.388
54291	1971	6	88.785
54291	1971	7	92.586
54291	1971	8	90.025
54291	1971	9	65.31
54291	1971	10	55.772
54291	1971	11	31.424
54291	1971	12	26.945
54291	1972	1	17.999
54291	1972	2	18.099
54291	1972	3	52.893
54291	1972	4	85.807
54291	1972	5	120.58
54291	1972	6	102.1
54291	1972	7	95.677
54291	1972	8	95.781
54291	1972	9	62.797
54291	1972	10	49.437
54291	1972	11	24.089
54291	1972	12	17.407
54291	1973	1	18.719
54291	1973	2	30.161
54291	1973	3	48.855
54291	1973	4	80.201
54291	1973	5	102.63
54291	1973	6	87.595
54291	1973	7	106.81
54291	1973	8	109.17
54291	1973	9	70.998
54291	1973	10	55.932
54291	1973	11	33.539
54291	1973	12	24.446
54291	1974	1	25.112
54291	1974	2	28.05
54291	1974	3	46.753
54291	1974	4	69.751
54291	1974	5	102.91
54291	1974	6	65.618
54291	1974	7	78.123
54291	1974	8	107.26
54291	1974	9	72.45
54291	1974	10	47.325
54291	1974	11	35.937
54291	1974	12	21.647
54291	1975	1	24.69
54291	1975	2	27.551
54291	1975	3	52.066
54291	1975	4	85.407
54291	1975	5	95.909
54291	1975	6	82.01
54291	1975	7	88.258
54291	1975	8	108.16
54291	1975	9	74.34
54291	1975	10	55.19
54291	1975	11	29.434
54291	1975	12	20.745
54291	1976	1	24.442
54291	1976	2	32.834
54291	1976	3	55.421
54291	1976	4	81.713
54291	1976	5	123.26
54291	1976	6	92.889
54291	1976	7	110.21
54291	1976	8	97.054
54291	1976	9	65.216
54291	1976	10	50.64
54291	1976	11	24.557
54291	1976	12	13.154
54291	1977	1	13.552
54291	1977	2	21.84
54291	1977	3	47.589
54291	1977	4	75.149
54291	1977	5	106.76
54291	1977	6	78.017
54291	1977	7	109.93
54291	1977	8	102.86
54291	1977	9	80.084
54291	1977	10	55.381
54291	1977	11	27.319
54291	1977	12	19.733
54291	1978	1	20.17
54291	1978	2	24.127
54291	1978	3	59.98
54291	1978	4	82.157
54291	1978	5	109.13
54291	1978	6	106.78
54291	1978	7	113.73
54291	1978	8	107.36
54291	1978	9	78.345
54291	1978	10	56.935
54291	1978	11	32.25
54291	1978	12	22.673
54291	1979	1	22.698
54291	1979	2	25.073
54291	1979	3	50.454
54291	1979	4	63.196
54291	1979	5	111.56
54291	1979	6	90.906
54291	1979	7	93.427
54291	1979	8	104.75
54291	1979	9	80.894
54291	1979	10	60.752
54291	1979	11	34.814
54291	1979	12	24.24
54291	1980	1	16.681
54291	1980	2	31.293
54291	1980	3	67.23
54291	1980	4	72.467
54291	1980	5	124.39
54291	1980	6	104.98
54291	1980	7	95.233
54291	1980	8	82.445
54291	1980	9	73.795
54291	1980	10	47.607
54291	1980	11	23.104
54291	1980	12	21.706
54291	1981	1	24.527
54291	1981	2	26.755
54291	1981	3	46.896
54291	1981	4	94.181
54291	1981	5	103.75
54291	1981	6	85.368
54291	1981	7	98.172
54291	1981	8	103.08
54291	1981	9	77.174
54291	1981	10	55.478
54291	1981	11	28.114
54291	1981	12	25.364
54291	1982	1	23.765
54291	1982	2	29.541
54291	1982	3	59.544
54291	1982	4	87.7
54291	1982	5	104.37
54291	1982	6	122.24
54291	1982	7	103.01
54291	1982	8	95.741
54291	1982	9	83.114
54291	1982	10	55.803
54291	1982	11	30.261
54291	1982	12	17.549
54291	1983	1	22.522
54291	1983	2	23.365
54291	1983	3	49.508
54291	1983	4	96.274
54291	1983	5	107.16
54291	1983	6	65.574
54291	1983	7	88.236
54291	1983	8	98.55
54291	1983	9	67.146
54291	1983	10	69.993
54291	1983	11	37.857
54291	1983	12	28.67
54291	1984	1	21.674
54291	1984	2	26.413
54291	1984	3	39.429
54291	1984	4	59.838
54291	1984	5	96.149
54291	1984	6	93.608
54291	1984	7	94.922
54291	1984	8	98.049
54291	1984	9	80.346
54291	1984	10	49.449
54291	1984	11	32.772
54291	1984	12	17.671
54291	1985	1	16.002
54291	1985	2	27.54
54291	1985	3	50.909
54291	1985	4	76.051
54291	1985	5	125
54291	1985	6	92.573
54291	1985	7	109.81
54291	1985	8	97.286
54291	1985	9	80.659
54291	1985	10	57.636
54291	1985	11	31.394
54291	1985	12	20.455
54291	1986	1	19.937
54291	1986	2	29.079
54291	1986	3	51.339
54291	1986	4	84.649
54291	1986	5	111.35
54291	1986	6	85.168
54291	1986	7	81.723
54291	1986	8	93.354
54291	1986	9	73.332
54291	1986	10	53.138
54291	1986	11	37.082
54291	1986	12	22.482
54291	1987	1	17.469
54291	1987	2	29.343
54291	1987	3	51.066
54291	1987	4	77.493
54291	1987	5	116.88
54291	1987	6	109.33
54291	1987	7	115.46
54291	1987	8	74.692
54291	1987	9	73.064
54291	1987	10	55.431
54291	1987	11	29.894
54291	1987	12	17.772
54291	1988	1	26.514
54291	1988	2	32.806
54291	1988	3	56.601
54291	1988	4	64.593
54291	1988	5	100.04
54291	1988	6	99.25
54291	1988	7	81.387
54291	1988	8	98.901
54291	1988	9	64.059
54291	1988	10	59.541
54291	1988	11	42.67
54291	1988	12	22.354
54291	1989	1	19.854
54291	1989	2	33.851
54291	1989	3	55.166
54291	1989	4	97.264
54291	1989	5	122.09
54291	1989	6	92.328
54291	1989	7	93.578
54291	1989	8	112.61
54291	1989	9	71.716
54291	1989	10	56.079
54291	1989	11	30.999
54291	1989	12	25.518
54291	1990	1	17.987
54291	1990	2	23.717
54291	1990	3	60.308
54291	1990	4	80.363
54291	1990	5	93.893
54291	1990	6	93.027
54291	1990	7	89.486
54291	1990	8	102.39
54291	1990	9	76.544
54291	1990	10	58.277
54291	1990	11	28.295
54291	1990	12	17.026
54291	1991	1	19.736
54291	1991	2	25.052
54291	1991	3	52.778
54291	1991	4	80.069
54291	1991	5	121.9
54291	1991	6	113.48
54291	1991	7	85.173
54291	1991	8	93.217
54291	1991	9	80.113
54291	1991	10	54.534
54291	1991	11	26.656
54291	1991	12	23.812
54291	1992	1	25.117
54291	1992	2	33.045
54291	1992	3	60.326
54291	1992	4	82.461
54291	1992	5	111.38
54291	1992	6	94.601
54291	1992	7	116.71
54291	1992	8	86.111
54291	1992	9	74.034
54291	1992	10	52.308
54291	1992	11	22.794
54291	1992	12	16.285
54291	1993	1	21.308
54291	1993	2	28.118
54291	1993	3	57.373
54291	1993	4	88.292
54291	1993	5	104.08
54291	1993	6	84.583
54291	1993	7	85.016
54291	1993	8	86.209
54291	1993	9	74.647
54291	1993	10	57.018
54291	1993	11	25.94
54291	1993	12	17.937
54291	1994	1	15.052
54291	1994	2	37.542
54291	1994	3	54.147
54291	1994	4	75.207
54291	1994	5	98.749
54291	1994	6	97.624
54291	1994	7	109.94
54291	1994	8	103.75
54291	1994	9	72.469
54291	1994	10	50.776
54291	1994	11	27.651
54291	1994	12	20.647
54291	1995	1	21.5
54291	1995	2	26.228
54291	1995	3	44.262
54291	1995	4	81.69
54291	1995	5	94.156
54291	1995	6	88.865
54291	1995	7	103.11
54291	1995	8	89.593
54291	1995	9	84.854
54291	1995	10	50.826
54291	1995	11	34.39
54291	1995	12	21.532
54291	1996	1	19.829
54291	1996	2	28.665
54291	1996	3	53.615
54291	1996	4	80.361
54291	1996	5	97.244
54291	1996	6	87.422
54291	1996	7	103.83
54291	1996	8	102.78
54291	1996	9	78.261
54291	1996	10	54.435
54291	1996	11	28.721
54291	1996	12	16.189
54291	1997	1	19.976
54291	1997	2	27.991
54291	1997	3	56.835
54291	1997	4	86.73
54291	1997	5	88.623
54291	1997	6	99.435
54291	1997	7	132.57
54291	1997	8	89.647
54291	1997	9	76.404
54291	1997	10	60.362
54291	1997	11	27.016
54291	1997	12	16.445
54291	1998	1	18.36
54291	1998	2	25.513
54291	1998	3	70.195
54291	1998	4	88.25
54291	1998	5	113.88
54291	1998	6	81.71
54291	1998	7	89.836
54291	1998	8	76.154
54291	1998	9	71.142
54291	1998	10	53.297
54291	1998	11	24.112
54291	1998	12	15.68
54291	1999	1	22.557
54291	1999	2	29.905
54291	1999	3	42.068
54291	1999	4	75.291
54291	1999	5	108.93
54291	1999	6	109.91
54291	1999	7	101.45
54291	1999	8	112.14
54291	1999	9	77.98
54291	1999	10	50.809
54291	1999	11	27.777
54291	1999	12	19.612
54291	2000	1	13.052
54291	2000	2	23.558
54291	2000	3	53.847
54291	2000	4	76.703
54291	2000	5	86.393
54291	2000	6	116.63
54291	2000	7	104.18
54291	2000	8	100.92
54291	2000	9	71.222
54291	2000	10	44.014
54291	2000	11	25.328
54291	2000	12	11.881
54291	2001	1	11.974
54291	2001	2	20.917
54291	2001	3	48.027
54291	2001	4	92.423
54291	2001	5	85.61
54291	2001	6	110.79
54291	2001	7	109.96
54291	2001	8	106.28
54291	2001	9	74.929
54291	2001	10	52.201
54291	2001	11	36.251
54291	2001	12	22.814
54291	2002	1	18.924
54291	2002	2	24.571
54291	2002	3	52.6
54291	2002	4	77.643
54291	2002	5	121.45
54291	2002	6	108.06
54291	2002	7	92.306
54291	2002	8	95.971
54291	2002	9	78.27
54291	2002	10	47.304
54291	2002	11	28.468
54291	2002	12	16.738
54291	2003	1	18.102
54291	2003	2	22.087
54291	2003	3	54.018
54291	2003	4	79.588
54291	2003	5	98.356
54291	2003	6	103.36
54291	2003	7	77.134
54291	2003	8	105.14
54291	2003	9	77.625
54291	2003	10	51.282
54291	2003	11	27.992
54291	2003	12	24.093
54291	2004	1	19.278
54291	2004	2	23.972
54291	2004	3	49.117
54291	2004	4	90.553
54291	2004	5	104.51
54291	2004	6	138.24
54291	2004	7	97.481
54291	2004	8	115.31
54291	2004	9	76.668
54291	2004	10	52.69
54291	2004	11	28.547
54291	2004	12	15.322
54291	2005	1	19.049
54291	2005	2	24.795
54291	2005	3	57.494
54291	2005	4	82.742
54291	2005	5	92.975
54291	2005	6	85.788
54291	2005	7	97.178
54291	2005	8	107.22
54291	2005	9	83.25
54291	2005	10	61.976
54291	2005	11	30.347
54291	2005	12	18.659
54291	2006	1	16.915
54291	2006	2	25.218
54291	2006	3	55.878
54291	2006	4	66.826
54291	2006	5	105.93
54291	2006	6	82.77
54291	2006	7	120.62
54291	2006	8	113.19
54291	2006	9	80.313
54291	2006	10	48.165
54291	2006	11	29.22
54291	2006	12	17.928
54291	2007	1	15.942
54291	2007	2	28.114
54291	2007	3	46.428
54291	2007	4	71.903
54291	2007	5	99.064
54291	2007	6	119.51
54291	2007	7	102.99
54291	2007	8	100.15
54291	2007	9	72.574
54291	2007	10	55.718
54291	2007	11	30.301
54291	2007	12	19.066
54291	2008	1	20.697
54291	2008	2	35.052
54291	2008	3	48.298
54291	2008	4	83.737
54291	2008	5	87.674
54291	2008	6	123.04
54291	2008	7	112.84
54291	2008	8	100.96
54291	2008	9	88.428
54291	2008	10	52.436
54291	2008	11	31.033
54291	2008	12	20.845
54291	2009	1	21.085
54291	2009	2	26.367
54291	2009	3	48.688
54291	2009	4	89.881
54291	2009	5	125.2
54291	2009	6	82.278
54291	2009	7	92.917
54291	2009	8	114.44
54291	2009	9	78.95
54291	2009	10	53.215
54291	2009	11	18.075
54291	2009	12	13.414
54291	2010	1	16.812
54291	2010	2	23.869
54291	2010	3	41.088
54291	2010	4	71.076
54291	2010	5	97.447
54291	2010	6	126.45
54291	2010	7	93.84
54291	2010	8	107.11
54291	2010	9	74.58
54291	2010	10	44.899
54291	2010	11	26.378
54291	2010	12	15.817
54291	2011	1	20.527
54291	2011	2	25.484
54291	2011	3	57.615
54291	2011	4	80.513
54291	2011	5	83.926
54291	2011	6	108.85
54291	2011	7	95.909
54291	2011	8	101.1
54291	2011	9	82.017
54291	2011	10	53.687
54291	2011	11	23.234
54291	2011	12	15.57
54291	2012	1	14.438
54291	2012	2	24.635
54291	2012	3	48.889
54291	2012	4	71.149
54291	2012	5	90.354
54291	2012	6	75.284
54291	2012	7	104.98
54291	2012	8	84.377
54291	2012	9	64.143
54291	2012	10	48.351
54291	2012	11	25.831
54291	2012	12	15.783
54291	2013	1	14.485
54291	2013	2	22.785
54291	2013	3	52.113
54291	2013	4	75.647
54291	2013	5	90.151
54291	2013	6	98.747
54291	2013	7	97.074
54291	2013	8	104.22
54291	2013	9	74.322
54291	2013	10	47.983
54291	2013	11	22.701
54291	2013	12	13.167
54291	2014	1	16.048
54291	2014	2	22.769
54291	2014	3	51.594
54291	2014	4	90.252
54291	2014	5	97.863
54291	2014	6	101.22
54291	2014	7	116.59
54291	2014	8	105.92
54291	2014	9	80.564
54291	2014	10	49.116
54291	2014	11	25.273
54291	2014	12	14.91

## Sheet: Monthly precipitation 
stationID	YEAR	MONTH	DATA
54291	1970	1	2.6
54291	1970	2	11.8
54291	1970	3	3.6
54291	1970	4	23.7
54291	1970	5	89.2
54291	1970	6	24.8
54291	1970	7	67.7
54291	1970	8	93.7
54291	1970	9	96.4
54291	1970	10	30.6
54291	1970	11	3.2
54291	1970	12	20.5
54291	1971	1	4
54291	1971	2	29.5
54291	1971	3	3.2
54291	1971	4	7.1
54291	1971	5	62.1
54291	1971	6	104.4
54291	1971	7	199.3
54291	1971	8	125.2
54291	1971	9	222
54291	1971	10	36.8
54291	1971	11	0.4
54291	1971	12	2
54291	1972	1	14.1
54291	1972	2	45.6
54291	1972	3	2.6
54291	1972	4	14.5
54291	1972	5	49.2
54291	1972	6	114.3
54291	1972	7	96.6
54291	1972	8	187.1
54291	1972	9	135.5
54291	1972	10	61.9
54291	1972	11	37.7
54291	1972	12	1.9
54291	1973	1	0.6
54291	1973	2	5.6
54291	1973	3	14.3
54291	1973	4	57.8
54291	1973	5	89
54291	1973	6	42.2
54291	1973	7	54.7
54291	1973	8	70.9
54291	1973	9	71.9
54291	1973	10	63.8
54291	1973	11	4.4
54291	1973	12	1.2
54291	1974	1	4.4
54291	1974	2	5.5
54291	1974	3	13.2
54291	1974	4	70.9
54291	1974	5	73.7
54291	1974	6	216.8
54291	1974	7	28.6
54291	1974	8	78.1
54291	1974	9	94.6
54291	1974	10	36.4
54291	1974	11	6.3
54291	1974	12	1
54291	1975	1	0
54291	1975	2	9.2
54291	1975	3	11.8
54291	1975	4	17.3
54291	1975	5	45.6
54291	1975	6	39.6
54291	1975	7	87.6
54291	1975	8	74
54291	1975	9	66.1
54291	1975	10	22.6
54291	1975	11	0.2
54291	1975	12	2.8
54291	1976	1	0.7
54291	1976	2	5.6
54291	1976	3	23.6
54291	1976	4	27.1
54291	1976	5	26.9
54291	1976	6	69.5
54291	1976	7	61.5
54291	1976	8	89.5
54291	1976	9	82.2
54291	1976	10	19.3
54291	1976	11	23
54291	1976	12	12.3
54291	1977	1	2.9
54291	1977	2	1.3
54291	1977	3	7.4
54291	1977	4	39.5
54291	1977	5	17.1
54291	1977	6	77.5
54291	1977	7	85.8
54291	1977	8	73.8
54291	1977	9	29.8
54291	1977	10	11
54291	1977	11	14.4
54291	1977	12	4.9
54291	1978	1	6.8
54291	1978	2	4.5
54291	1978	3	7.3
54291	1978	4	41.9
54291	1978	5	39.2
54291	1978	6	37.3
54291	1978	7	96
54291	1978	8	183
54291	1978	9	53.7
54291	1978	10	7.2
54291	1978	11	15.9
54291	1978	12	5.6
54291	1979	1	6.6
54291	1979	2	8.5
54291	1979	3	30.7
54291	1979	4	55.2
54291	1979	5	21.7
54291	1979	6	42.8
54291	1979	7	125.4
54291	1979	8	222.3
54291	1979	9	13.5
54291	1979	10	2.9
54291	1979	11	2.9
54291	1979	12	14
54291	1980	1	18.7
54291	1980	2	1.6
54291	1980	3	5
54291	1980	4	15.6
54291	1980	5	56.2
54291	1980	6	61.6
54291	1980	7	83.5
54291	1980	8	106
54291	1980	9	49.9
54291	1980	10	101.5
54291	1980	11	4.8
54291	1980	12	9.6
54291	1981	1	1.5
54291	1981	2	5.4
54291	1981	3	25.8
54291	1981	4	16.1
54291	1981	5	62.2
54291	1981	6	154.4
54291	1981	7	76.1
54291	1981	8	184
54291	1981	9	15.1
54291	1981	10	10.2
54291	1981	11	9.3
54291	1981	12	1
54291	1982	1	2.5
54291	1982	2	7.2
54291	1982	3	8.9
54291	1982	4	15
54291	1982	5	103.2
54291	1982	6	40.5
54291	1982	7	139.4
54291	1982	8	119.3
54291	1982	9	89.5
54291	1982	10	23.9
54291	1982	11	26.6
54291	1982	12	6.7
54291	1983	1	0.3
54291	1983	2	16.3
54291	1983	3	11.1
54291	1983	4	55
54291	1983	5	74.6
54291	1983	6	147.2
54291	1983	7	171
54291	1983	8	128.7
54291	1983	9	90.9
54291	1983	10	2.6
54291	1983	11	1.3
54291	1983	12	0.3
54291	1984	1	1.2
54291	1984	2	17.2
54291	1984	3	33.9
54291	1984	4	60.9
54291	1984	5	12.9
54291	1984	6	160.5
54291	1984	7	166.7
54291	1984	8	118.3
54291	1984	9	93.5
54291	1984	10	50.2
54291	1984	11	0.3
54291	1984	12	7
54291	1985	1	5.1
54291	1985	2	16.3
54291	1985	3	11.2
54291	1985	4	52
54291	1985	5	3.4
54291	1985	6	44
54291	1985	7	106.2
54291	1985	8	51.7
54291	1985	9	69.7
54291	1985	10	28.6
54291	1985	11	16.6
54291	1985	12	0.2
54291	1986	1	4.7
54291	1986	2	3.7
54291	1986	3	14.9
54291	1986	4	24.2
54291	1986	5	118.5
54291	1986	6	195.5
54291	1986	7	102.3
54291	1986	8	307.6
54291	1986	9	60.5
54291	1986	10	0.4
54291	1986	11	8.2
54291	1986	12	6.6
54291	1987	1	19.3
54291	1987	2	5.1
54291	1987	3	10.2
54291	1987	4	73
54291	1987	5	22.8
54291	1987	6	66.3
54291	1987	7	150.4
54291	1987	8	138.6
54291	1987	9	120.5
54291	1987	10	45.2
54291	1987	11	15
54291	1987	12	8.1
54291	1988	1	0.5
54291	1988	2	1.1
54291	1988	3	2.5
54291	1988	4	84.4
54291	1988	5	61.6
54291	1988	6	114.8
54291	1988	7	147
54291	1988	8	82.3
54291	1988	9	78.7
54291	1988	10	85
54291	1988	11	5.3
54291	1988	12	13.1
54291	1989	1	4.2
54291	1989	2	1.4
54291	1989	3	10.3
54291	1989	4	43.6
54291	1989	5	16.8
54291	1989	6	80
54291	1989	7	129.8
54291	1989	8	107.3
54291	1989	9	79.6
54291	1989	10	20.3
54291	1989	11	45.5
54291	1989	12	7.8
54291	1990	1	3.1
54291	1990	2	35.2
54291	1990	3	9.7
54291	1990	4	77.2
54291	1990	5	63.9
54291	1990	6	104.5
54291	1990	7	108.6
54291	1990	8	175.4
54291	1990	9	68.4
54291	1990	10	6.9
54291	1990	11	28.8
54291	1990	12	54.8
54291	1991	1	4.1
54291	1991	2	0.3
54291	1991	3	11.7
54291	1991	4	19.1
54291	1991	5	6.8
54291	1991	6	133
54291	1991	7	233.7
54291	1991	8	6.5
54291	1991	9	26.6
54291	1991	10	75.3
54291	1991	11	0.7
54291	1991	12	2.3
54291	1992	1	0.3
54291	1992	2	0.2
54291	1992	3	5.1
54291	1992	4	30.5
54291	1992	5	52.4
54291	1992	6	174.4
54291	1992	7	84.6
54291	1992	8	92.1
54291	1992	9	157
54291	1992	10	19.9
54291	1992	11	39.3
54291	1992	12	17.9
54291	1993	1	0.4
54291	1993	2	10.1
54291	1993	3	6.1
54291	1993	4	25.7
54291	1993	5	33.1
54291	1993	6	136.3
54291	1993	7	63.4
54291	1993	8	118.1
54291	1993	9	49
54291	1993	10	55.1
54291	1993	11	40.6
54291	1993	12	7.9
54291	1994	1	3
54291	1994	2	0.2
54291	1994	3	19.3
54291	1994	4	22.6
54291	1994	5	98.7
54291	1994	6	56.6
54291	1994	7	210
54291	1994	8	234.1
54291	1994	9	297.9
54291	1994	10	116.8
54291	1994	11	3.7
54291	1994	12	2.7
54291	1995	1	0
54291	1995	2	5.1
54291	1995	3	14.6
54291	1995	4	13.4
54291	1995	5	76.3
54291	1995	6	104.6
54291	1995	7	138.2
54291	1995	8	205.3
54291	1995	9	35.6
54291	1995	10	50.2
54291	1995	11	4.4
54291	1995	12	1.1
54291	1996	1	0
54291	1996	2	2.7
54291	1996	3	10.4
54291	1996	4	19.3
54291	1996	5	59.7
54291	1996	6	68.4
54291	1996	7	119.9
54291	1996	8	83.3
54291	1996	9	36.6
54291	1996	10	7.3
54291	1996	11	16.5
54291	1996	12	0.7
54291	1997	1	14.1
54291	1997	2	2.9
54291	1997	3	5.8
54291	1997	4	4
54291	1997	5	180.1
54291	1997	6	61.3
54291	1997	7	52.8
54291	1997	8	127.8
54291	1997	9	23.2
54291	1997	10	2.2
54291	1997	11	21.3
54291	1997	12	8.5
54291	1998	1	1.5
54291	1998	2	29.2
54291	1998	3	6.8
54291	1998	4	29.1
54291	1998	5	53.5
54291	1998	6	70.5
54291	1998	7	99.1
54291	1998	8	205.7
54291	1998	9	58.9
54291	1998	10	27.7
54291	1998	11	17.6
54291	1998	12	12.2
54291	1999	1	1
54291	1999	2	0
54291	1999	3	38.1
54291	1999	4	46.5
54291	1999	5	78.4
54291	1999	6	86
54291	1999	7	119.7
54291	1999	8	58.6
54291	1999	9	51.5
54291	1999	10	20.3
54291	1999	11	2.9
54291	1999	12	0.6
54291	2000	1	38
54291	2000	2	0.8
54291	2000	3	17.9
54291	2000	4	43.6
54291	2000	5	93.4
54291	2000	6	50.9
54291	2000	7	215.5
54291	2000	8	96.2
54291	2000	9	180
54291	2000	10	16.9
54291	2000	11	14.2
54291	2000	12	16.1
54291	2001	1	7.7
54291	2001	2	0.2
54291	2001	3	5.9
54291	2001	4	3.6
54291	2001	5	101.6
54291	2001	6	72.8
54291	2001	7	247.6
54291	2001	8	52.8
54291	2001	9	51.4
54291	2001	10	76
54291	2001	11	1.6
54291	2001	12	0.2
54291	2002	1	86.7
54291	2002	2	0.2
54291	2002	3	3.8
54291	2002	4	50.6
54291	2002	5	16.2
54291	2002	6	107.3
54291	2002	7	310.3
54291	2002	8	115.6
54291	2002	9	61.1
54291	2002	10	40
54291	2002	11	3.6
54291	2002	12	8.8
54291	2003	1	15.3
54291	2003	2	3.9
54291	2003	3	1.9
54291	2003	4	44.4
54291	2003	5	7.4
54291	2003	6	81.8
54291	2003	7	182.4
54291	2003	8	65.8
54291	2003	9	59.9
54291	2003	10	17.3
54291	2003	11	26.8
54291	2003	12	3.7
54291	2004	1	0.6
54291	2004	2	34.3
54291	2004	3	10.9
54291	2004	4	16.2
54291	2004	5	109.6
54291	2004	6	31.5
54291	2004	7	131.5
54291	2004	8	19.9
54291	2004	9	69.7
54291	2004	10	9.4
54291	2004	11	25
54291	2004	12	22.2
54291	2005	1	1.9
54291	2005	2	5.6
54291	2005	3	4.8
54291	2005	4	53.2
54291	2005	5	134.9
54291	2005	6	87.2
54291	2005	7	109.6
54291	2005	8	122.7
54291	2005	9	24
54291	2005	10	16
54291	2005	11	8.1
54291	2005	12	3.3
54291	2006	1	13.1
54291	2006	2	9.7
54291	2006	3	3
54291	2006	4	74.2
54291	2006	5	37.1
54291	2006	6	129.3
54291	2006	7	78.2
54291	2006	8	123.3
54291	2006	9	33.1
54291	2006	10	21.9
54291	2006	11	4.3
54291	2006	12	0.7
54291	2007	1	25
54291	2007	2	12.6
54291	2007	3	50.1
54291	2007	4	49.5
54291	2007	5	94.4
54291	2007	6	48
54291	2007	7	56.5
54291	2007	8	148.1
54291	2007	9	172.7
54291	2007	10	11
54291	2007	11	14.5
54291	2007	12	6.7
54291	2008	1	0
54291	2008	2	0
54291	2008	3	14.9
54291	2008	4	34.9
54291	2008	5	162.1
54291	2008	6	20.6
54291	2008	7	207.9
54291	2008	8	74.4
54291	2008	9	15.9
54291	2008	10	39.1
54291	2008	11	2.6
54291	2008	12	0.4
54291	2009	1	1.4
54291	2009	2	20.4
54291	2009	3	16.5
54291	2009	4	39.3
54291	2009	5	20.1
54291	2009	6	154.7
54291	2009	7	121
54291	2009	8	56
54291	2009	9	32.9
54291	2009	10	93.1
54291	2009	11	22
54291	2009	12	30.8
54291	2010	1	0.2
54291	2010	2	8.6
54291	2010	3	38.5
54291	2010	4	61
54291	2010	5	91.6
54291	2010	6	30.5
54291	2010	7	173.9
54291	2010	8	79.3
54291	2010	9	40.5
54291	2010	10	52.9
54291	2010	11	29.7
54291	2010	12	22.6
54291	2011	1	0.1
54291	2011	2	1.1
54291	2011	3	0
54291	2011	4	33.1
54291	2011	5	71.4
54291	2011	6	54.9
54291	2011	7	40
54291	2011	8	74.8
54291	2011	9	8
54291	2011	10	1.4
54291	2011	11	25.5
54291	2011	12	0
54291	2012	1	0
54291	2012	2	1.5
54291	2012	3	14.4
54291	2012	4	40.8
54291	2012	5	34.9
54291	2012	6	92.9
54291	2012	7	118.4
54291	2012	8	158.6
54291	2012	9	179.1
54291	2012	10	100.6
54291	2012	11	31
54291	2012	12	21.2
54291	2013	1	4.7
54291	2013	2	10.3
54291	2013	3	7.7
54291	2013	4	26.8
54291	2013	5	73.1
54291	2013	6	46.6
54291	2013	7	272.2
54291	2013	8	74.4
54291	2013	9	55.8
54291	2013	10	24.1
54291	2013	11	70.5
54291	2013	12	9.1
54291	2014	1	0.7
54291	2014	2	0.4
54291	2014	3	9.9
54291	2014	4	4.8
54291	2014	5	84
54291	2014	6	60.5
54291	2014	7	90
54291	2014	8	36.8
54291	2014	9	82
54291	2014	10	47.1
54291	2014	11	18.2
54291	2014	12	22.8
