# Supplementary material for: Spatial and temporal characteristics of drought and its correlation with climate indices in Northeast China
Source: PLoS One. 2021 Nov 18;16(11):e0259774. doi: 10.1371/journal.pone.0259774 (PMC8601439; doi:10.1371/journal.pone.0259774)
Supplement: S1 File — (ZIP) [file pone.0259774.s001.zip › Raw data(Including precipitation and evapotranspiration data of each station)/54292.xlsx]

## Sheet: Monthly evapotranspiration 
stationID	YEAR	MONTH	DATA
54292	1970	1	12.61
54292	1970	2	23.02
54292	1970	3	45.528
54292	1970	4	94.706
54292	1970	5	123.14
54292	1970	6	140.68
54292	1970	7	105.49
54292	1970	8	102.06
54292	1970	9	75.317
54292	1970	10	51.241
54292	1970	11	25.996
54292	1970	12	14.108
54292	1971	1	10.477
54292	1971	2	15.664
54292	1971	3	52.296
54292	1971	4	112.25
54292	1971	5	118.74
54292	1971	6	113.8
54292	1971	7	107.6
54292	1971	8	93.881
54292	1971	9	63.494
54292	1971	10	47.664
54292	1971	11	25.993
54292	1971	12	18.814
54292	1972	1	11.156
54292	1972	2	15.885
54292	1972	3	55.748
54292	1972	4	92.278
54292	1972	5	124.37
54292	1972	6	126.56
54292	1972	7	124.99
54292	1972	8	88.208
54292	1972	9	61.115
54292	1972	10	44.029
54292	1972	11	20.685
54292	1972	12	11.767
54292	1973	1	11.34
54292	1973	2	25.91
54292	1973	3	50.115
54292	1973	4	93.786
54292	1973	5	115.99
54292	1973	6	114.74
54292	1973	7	131.4
54292	1973	8	107.43
54292	1973	9	69.552
54292	1973	10	46.983
54292	1973	11	30.042
54292	1973	12	21.055
54292	1974	1	17.191
54292	1974	2	22.315
54292	1974	3	47.771
54292	1974	4	73.471
54292	1974	5	124.62
54292	1974	6	81.085
54292	1974	7	105.25
54292	1974	8	112.1
54292	1974	9	69.771
54292	1974	10	43.831
54292	1974	11	28.935
54292	1974	12	14.549
54292	1975	1	19.281
54292	1975	2	23.891
54292	1975	3	52.122
54292	1975	4	96.181
54292	1975	5	106.57
54292	1975	6	96.787
54292	1975	7	102.9
54292	1975	8	105.26
54292	1975	9	70.839
54292	1975	10	43.753
54292	1975	11	20.509
54292	1975	12	11.102
54292	1976	1	15.861
54292	1976	2	26.174
54292	1976	3	50.489
54292	1976	4	86.014
54292	1976	5	141.3
54292	1976	6	107.98
54292	1976	7	124.51
54292	1976	8	100.26
54292	1976	9	64.088
54292	1976	10	38.153
54292	1976	11	17.177
54292	1976	12	9.1925
54292	1977	1	10.34
54292	1977	2	18.283
54292	1977	3	47.999
54292	1977	4	84.521
54292	1977	5	126.13
54292	1977	6	98.723
54292	1977	7	130.62
54292	1977	8	107.8
54292	1977	9	80.814
54292	1977	10	51.5
54292	1977	11	24.552
54292	1977	12	12.862
54292	1978	1	14.788
54292	1978	2	20.979
54292	1978	3	59.081
54292	1978	4	83.094
54292	1978	5	128.89
54292	1978	6	130.32
54292	1978	7	129.87
54292	1978	8	102.77
54292	1978	9	76.895
54292	1978	10	54.916
54292	1978	11	26.757
54292	1978	12	16.815
54292	1979	1	15.18
54292	1979	2	19.11
54292	1979	3	45.435
54292	1979	4	66.134
54292	1979	5	130.84
54292	1979	6	105.09
54292	1979	7	104.19
54292	1979	8	108.8
54292	1979	9	74.598
54292	1979	10	49.86
54292	1979	11	24.451
54292	1979	12	17.344
54292	1980	1	13.441
54292	1980	2	26.577
54292	1980	3	61.081
54292	1980	4	73.109
54292	1980	5	133.17
54292	1980	6	119.61
54292	1980	7	110.56
54292	1980	8	91.586
54292	1980	9	68.86
54292	1980	10	40.418
54292	1980	11	19.023
54292	1980	12	15.311
54292	1981	1	15.646
54292	1981	2	19.879
54292	1981	3	45.011
54292	1981	4	92.609
54292	1981	5	113.12
54292	1981	6	102.07
54292	1981	7	116.19
54292	1981	8	102.91
54292	1981	9	73.444
54292	1981	10	52.188
54292	1981	11	25.611
54292	1981	12	20.11
54292	1982	1	16.078
54292	1982	2	23.903
54292	1982	3	54.555
54292	1982	4	95.417
54292	1982	5	114.61
54292	1982	6	136.83
54292	1982	7	117.15
54292	1982	8	110.36
54292	1982	9	77.807
54292	1982	10	53.248
54292	1982	11	23.032
54292	1982	12	8.9583
54292	1983	1	13.89
54292	1983	2	19.457
54292	1983	3	49.087
54292	1983	4	109.76
54292	1983	5	123.54
54292	1983	6	82.114
54292	1983	7	100.56
54292	1983	8	108.41
54292	1983	9	68.527
54292	1983	10	59.378
54292	1983	11	24.503
54292	1983	12	21.759
54292	1984	1	15.184
54292	1984	2	22.678
54292	1984	3	38.244
54292	1984	4	67.671
54292	1984	5	114.37
54292	1984	6	109.32
54292	1984	7	109.01
54292	1984	8	107.63
54292	1984	9	68.678
54292	1984	10	45.362
54292	1984	11	26.923
54292	1984	12	12.583
54292	1985	1	10.502
54292	1985	2	20.993
54292	1985	3	48.602
54292	1985	4	77.82
54292	1985	5	124.93
54292	1985	6	103.68
54292	1985	7	108.41
54292	1985	8	95.908
54292	1985	9	70.293
54292	1985	10	46.891
54292	1985	11	21.803
54292	1985	12	11.662
54292	1986	1	13.437
54292	1986	2	21.135
54292	1986	3	40.555
54292	1986	4	84.222
54292	1986	5	114.79
54292	1986	6	92.637
54292	1986	7	91.47
54292	1986	8	92.476
54292	1986	9	67.435
54292	1986	10	41.969
54292	1986	11	28.448
54292	1986	12	11.441
54292	1987	1	11.011
54292	1987	2	22.336
54292	1987	3	42.741
54292	1987	4	78.66
54292	1987	5	121.38
54292	1987	6	111.85
54292	1987	7	117.07
54292	1987	8	86.439
54292	1987	9	68.023
54292	1987	10	44.206
54292	1987	11	21.185
54292	1987	12	11.654
54292	1988	1	15.95
54292	1988	2	20.893
54292	1988	3	49.137
54292	1988	4	69.8
54292	1988	5	107.04
54292	1988	6	116.55
54292	1988	7	100.91
54292	1988	8	105.18
54292	1988	9	66.121
54292	1988	10	52.05
54292	1988	11	39.05
54292	1988	12	16.126
54292	1989	1	13.272
54292	1989	2	25.173
54292	1989	3	49.082
54292	1989	4	92.998
54292	1989	5	127.06
54292	1989	6	109.01
54292	1989	7	105.47
54292	1989	8	114.53
54292	1989	9	63.787
54292	1989	10	46.06
54292	1989	11	21.621
54292	1989	12	16.954
54292	1990	1	11.992
54292	1990	2	17.764
54292	1990	3	53.48
54292	1990	4	83.088
54292	1990	5	101.33
54292	1990	6	106.29
54292	1990	7	98.407
54292	1990	8	103.38
54292	1990	9	66.374
54292	1990	10	45.264
54292	1990	11	24.38
54292	1990	12	11.21
54292	1991	1	10.754
54292	1991	2	16.961
54292	1991	3	43.777
54292	1991	4	84.606
54292	1991	5	115.85
54292	1991	6	120.87
54292	1991	7	103.03
54292	1991	8	105.5
54292	1991	9	74.226
54292	1991	10	45.023
54292	1991	11	25.203
54292	1991	12	14.427
54292	1992	1	16.315
54292	1992	2	24.254
54292	1992	3	50.409
54292	1992	4	79.967
54292	1992	5	112.86
54292	1992	6	103.79
54292	1992	7	123.04
54292	1992	8	102.31
54292	1992	9	66.503
54292	1992	10	39.835
54292	1992	11	20.146
54292	1992	12	10.912
54292	1993	1	12.714
54292	1993	2	23.84
54292	1993	3	50.27
54292	1993	4	88.194
54292	1993	5	122.58
54292	1993	6	89.124
54292	1993	7	107.54
54292	1993	8	87.645
54292	1993	9	67.666
54292	1993	10	48.369
54292	1993	11	19.124
54292	1993	12	12.676
54292	1994	1	10.18
54292	1994	2	27.76
54292	1994	3	49.14
54292	1994	4	86.151
54292	1994	5	104.29
54292	1994	6	113.72
54292	1994	7	119.51
54292	1994	8	106.48
54292	1994	9	67.199
54292	1994	10	42.949
54292	1994	11	25.1
54292	1994	12	15.714
54292	1995	1	16.173
54292	1995	2	21.563
54292	1995	3	42.53
54292	1995	4	85.482
54292	1995	5	101.73
54292	1995	6	105.13
54292	1995	7	111.49
54292	1995	8	88.175
54292	1995	9	76.588
54292	1995	10	43.004
54292	1995	11	28.971
54292	1995	12	18.737
54292	1996	1	16.963
54292	1996	2	28.074
54292	1996	3	50.254
54292	1996	4	86.15
54292	1996	5	110.18
54292	1996	6	105.14
54292	1996	7	109.65
54292	1996	8	102.25
54292	1996	9	68.948
54292	1996	10	44.64
54292	1996	11	22.787
54292	1996	12	12.695
54292	1997	1	13.169
54292	1997	2	21.471
54292	1997	3	56.212
54292	1997	4	81.403
54292	1997	5	98.515
54292	1997	6	115.06
54292	1997	7	146.54
54292	1997	8	109.09
54292	1997	9	70.384
54292	1997	10	48.944
54292	1997	11	18.916
54292	1997	12	9.43
54292	1998	1	12.008
54292	1998	2	22.062
54292	1998	3	63.957
54292	1998	4	92.077
54292	1998	5	122.91
54292	1998	6	103.16
54292	1998	7	104.03
54292	1998	8	86.539
54292	1998	9	68.168
54292	1998	10	49.014
54292	1998	11	20.644
54292	1998	12	12.373
54292	1999	1	19.631
54292	1999	2	25.634
54292	1999	3	42.938
54292	1999	4	78.55
54292	1999	5	110.91
54292	1999	6	113.36
54292	1999	7	124.56
54292	1999	8	118.39
54292	1999	9	76.291
54292	1999	10	46.458
54292	1999	11	18.695
54292	1999	12	13.379
54292	2000	1	9.1581
54292	2000	2	19.885
54292	2000	3	51.72
54292	2000	4	76.412
54292	2000	5	103.08
54292	2000	6	120.25
54292	2000	7	112.55
54292	2000	8	105.55
54292	2000	9	68.92
54292	2000	10	44.226
54292	2000	11	19.535
54292	2000	12	10.855
54292	2001	1	9.9865
54292	2001	2	19.763
54292	2001	3	52.325
54292	2001	4	96.932
54292	2001	5	99.258
54292	2001	6	119.78
54292	2001	7	121.06
54292	2001	8	108.46
54292	2001	9	74.309
54292	2001	10	46.012
54292	2001	11	27.059
54292	2001	12	16.852
54292	2002	1	13.698
54292	2002	2	24.316
54292	2002	3	56.233
54292	2002	4	77.34
54292	2002	5	134.33
54292	2002	6	113.03
54292	2002	7	107.51
54292	2002	8	96.174
54292	2002	9	70.309
54292	2002	10	41.162
54292	2002	11	20.874
54292	2002	12	12.477
54292	2003	1	13.811
54292	2003	2	19.582
54292	2003	3	49.651
54292	2003	4	79.999
54292	2003	5	103.52
54292	2003	6	115.51
54292	2003	7	92.893
54292	2003	8	113.54
54292	2003	9	74.52
54292	2003	10	43.003
54292	2003	11	21.072
54292	2003	12	14.07
54292	2004	1	12.621
54292	2004	2	20.355
54292	2004	3	46.197
54292	2004	4	88.654
54292	2004	5	107.68
54292	2004	6	141.61
54292	2004	7	100.32
54292	2004	8	116.37
54292	2004	9	71.922
54292	2004	10	43.265
54292	2004	11	22.016
54292	2004	12	10.551
54292	2005	1	11.5
54292	2005	2	17.409
54292	2005	3	49.973
54292	2005	4	83.835
54292	2005	5	100.37
54292	2005	6	98.595
54292	2005	7	108.14
54292	2005	8	105.15
54292	2005	9	76.124
54292	2005	10	49.688
54292	2005	11	26.501
54292	2005	12	10.645
54292	2006	1	16.615
54292	2006	2	27.732
54292	2006	3	57.967
54292	2006	4	77.077
54292	2006	5	123.21
54292	2006	6	97.891
54292	2006	7	135.84
54292	2006	8	113.79
54292	2006	9	80.61
54292	2006	10	51.056
54292	2006	11	30.47
54292	2006	12	17.699
54292	2007	1	15.282
54292	2007	2	30.167
54292	2007	3	49.985
54292	2007	4	85.184
54292	2007	5	112.21
54292	2007	6	143.86
54292	2007	7	121.91
54292	2007	8	109.87
54292	2007	9	73.125
54292	2007	10	60.561
54292	2007	11	32.481
54292	2007	12	21.187
54292	2008	1	21.413
54292	2008	2	35.269
54292	2008	3	57.798
54292	2008	4	112.03
54292	2008	5	100.14
54292	2008	6	134.81
54292	2008	7	122.65
54292	2008	8	105.81
54292	2008	9	90.087
54292	2008	10	61.093
54292	2008	11	33.668
54292	2008	12	21.364
54292	2009	1	18.068
54292	2009	2	26.667
54292	2009	3	56.696
54292	2009	4	102.22
54292	2009	5	144.02
54292	2009	6	98.055
54292	2009	7	102.82
54292	2009	8	124.23
54292	2009	9	81.363
54292	2009	10	55.039
54292	2009	11	16.132
54292	2009	12	13.276
54292	2010	1	19.252
54292	2010	2	23.053
54292	2010	3	38.999
54292	2010	4	74.36
54292	2010	5	114.91
54292	2010	6	147.38
54292	2010	7	101.58
54292	2010	8	106.49
54292	2010	9	68.481
54292	2010	10	45.617
54292	2010	11	26.975
54292	2010	12	15.174
54292	2011	1	17.971
54292	2011	2	26.599
54292	2011	3	59.359
54292	2011	4	94.855
54292	2011	5	97.245
54292	2011	6	113.76
54292	2011	7	112.35
54292	2011	8	104.96
54292	2011	9	89.401
54292	2011	10	59.52
54292	2011	11	23.018
54292	2011	12	15.576
54292	2012	1	13.888
54292	2012	2	22.988
54292	2012	3	50.888
54292	2012	4	87.887
54292	2012	5	112.95
54292	2012	6	91.863
54292	2012	7	113.72
54292	2012	8	93.278
54292	2012	9	63.142
54292	2012	10	49.595
54292	2012	11	24.005
54292	2012	12	16.681
54292	2013	1	13.23
54292	2013	2	21.679
54292	2013	3	53.778
54292	2013	4	75.437
54292	2013	5	112.91
54292	2013	6	122.83
54292	2013	7	106.95
54292	2013	8	107.58
54292	2013	9	78.399
54292	2013	10	49.848
54292	2013	11	27.12
54292	2013	12	12.68
54292	2014	1	17.234
54292	2014	2	19.343
54292	2014	3	54.458
54292	2014	4	102.81
54292	2014	5	105.87
54292	2014	6	117.44
54292	2014	7	132.32
54292	2014	8	110.93
54292	2014	9	84.668
54292	2014	10	60.07
54292	2014	11	32.562
54292	2014	12	19.637

## Sheet: Monthly precipitation 
stationID	YEAR	MONTH	DATA
54292	1970	1	1.4
54292	1970	2	9.6
54292	1970	3	0.3
54292	1970	4	15
54292	1970	5	94
54292	1970	6	53.1
54292	1970	7	69.6
54292	1970	8	102.6
54292	1970	9	54
54292	1970	10	33.8
54292	1970	11	5.9
54292	1970	12	12.9
54292	1971	1	1.4
54292	1971	2	13.8
54292	1971	3	1.7
54292	1971	4	4.7
54292	1971	5	38.2
54292	1971	6	107.9
54292	1971	7	177.6
54292	1971	8	133
54292	1971	9	127.8
54292	1971	10	26.1
54292	1971	11	1.1
54292	1971	12	5
54292	1972	1	6.3
54292	1972	2	11.9
54292	1972	3	0.6
54292	1972	4	11.7
54292	1972	5	33.4
54292	1972	6	110
54292	1972	7	63
54292	1972	8	215.9
54292	1972	9	44
54292	1972	10	50
54292	1972	11	13.6
54292	1972	12	3
54292	1973	1	1.6
54292	1973	2	5.1
54292	1973	3	7.3
54292	1973	4	29.3
54292	1973	5	98.3
54292	1973	6	46.9
54292	1973	7	51.6
54292	1973	8	115.7
54292	1973	9	74.2
54292	1973	10	58.9
54292	1973	11	1.6
54292	1973	12	1.6
54292	1974	1	0.7
54292	1974	2	1.9
54292	1974	3	11.3
54292	1974	4	49.9
54292	1974	5	32.5
54292	1974	6	194.4
54292	1974	7	16.2
54292	1974	8	150.9
54292	1974	9	94.3
54292	1974	10	33.6
54292	1974	11	3.7
54292	1974	12	1.1
54292	1975	1	0.7
54292	1975	2	3.9
54292	1975	3	3.8
54292	1975	4	10.5
54292	1975	5	61.3
54292	1975	6	80.1
54292	1975	7	139.9
54292	1975	8	74
54292	1975	9	61.3
54292	1975	10	17.8
54292	1975	11	1.9
54292	1975	12	9.8
54292	1976	1	2.3
54292	1976	2	2
54292	1976	3	9.6
54292	1976	4	8.6
54292	1976	5	47
54292	1976	6	53.8
54292	1976	7	96.7
54292	1976	8	88.6
54292	1976	9	58.3
54292	1976	10	29.4
54292	1976	11	25.4
54292	1976	12	6.1
54292	1977	1	1.5
54292	1977	2	1.5
54292	1977	3	3.1
54292	1977	4	21.5
54292	1977	5	13.7
54292	1977	6	67.7
54292	1977	7	101.6
54292	1977	8	62
54292	1977	9	22.8
54292	1977	10	7.8
54292	1977	11	3.2
54292	1977	12	2.1
54292	1978	1	4.1
54292	1978	2	0.2
54292	1978	3	6.1
54292	1978	4	24.1
54292	1978	5	36.1
54292	1978	6	76.9
54292	1978	7	64.4
54292	1978	8	220.1
54292	1978	9	24
54292	1978	10	4.5
54292	1978	11	2.8
54292	1978	12	3.3
54292	1979	1	7.9
54292	1979	2	13.7
54292	1979	3	20.5
54292	1979	4	52.9
54292	1979	5	10.6
54292	1979	6	52
54292	1979	7	122
54292	1979	8	108.4
54292	1979	9	26.6
54292	1979	10	23.1
54292	1979	11	5.6
54292	1979	12	6.7
54292	1980	1	6.4
54292	1980	2	1.5
54292	1980	3	2.6
54292	1980	4	8.8
54292	1980	5	60.2
54292	1980	6	116.4
54292	1980	7	108.2
54292	1980	8	34.2
54292	1980	9	25.3
54292	1980	10	59.8
54292	1980	11	8
54292	1980	12	1.2
54292	1981	1	8.3
54292	1981	2	4.5
54292	1981	3	16.4
54292	1981	4	12.3
54292	1981	5	79
54292	1981	6	195.8
54292	1981	7	75.6
54292	1981	8	67.8
54292	1981	9	10.9
54292	1981	10	10.5
54292	1981	11	4.5
54292	1981	12	1.9
54292	1982	1	1.8
54292	1982	2	1.4
54292	1982	3	8
54292	1982	4	8.8
54292	1982	5	125.4
54292	1982	6	35.6
54292	1982	7	137.3
54292	1982	8	165
54292	1982	9	36
54292	1982	10	17.3
54292	1982	11	19.7
54292	1982	12	1.8
54292	1983	1	1.9
54292	1983	2	12.2
54292	1983	3	3.8
54292	1983	4	27.9
54292	1983	5	61.4
54292	1983	6	106.3
54292	1983	7	165.1
54292	1983	8	83.6
54292	1983	9	29.9
54292	1983	10	2.1
54292	1983	11	2.6
54292	1983	12	0.4
54292	1984	1	0.9
54292	1984	2	5.8
54292	1984	3	15.9
54292	1984	4	50.5
54292	1984	5	26.5
54292	1984	6	81.3
54292	1984	7	151.2
54292	1984	8	61.8
54292	1984	9	51.6
54292	1984	10	56
54292	1984	11	0.7
54292	1984	12	4.6
54292	1985	1	4.3
54292	1985	2	6
54292	1985	3	8.8
54292	1985	4	30.4
54292	1985	5	6.5
54292	1985	6	60.4
54292	1985	7	111.1
54292	1985	8	100.5
54292	1985	9	35.2
54292	1985	10	13.4
54292	1985	11	20.8
54292	1985	12	1
54292	1986	1	2.1
54292	1986	2	7.3
54292	1986	3	13.3
54292	1986	4	21.2
54292	1986	5	120.7
54292	1986	6	152
54292	1986	7	90.1
54292	1986	8	284.7
54292	1986	9	25.1
54292	1986	10	0.9
54292	1986	11	6.3
54292	1986	12	6.5
54292	1987	1	12.3
54292	1987	2	2.2
54292	1987	3	8.6
54292	1987	4	58.1
54292	1987	5	40
54292	1987	6	69.8
54292	1987	7	161.8
54292	1987	8	166.5
54292	1987	9	79.3
54292	1987	10	40.5
54292	1987	11	16.5
54292	1987	12	4.3
54292	1988	1	0.1
54292	1988	2	0.1
54292	1988	3	0.9
54292	1988	4	50.4
54292	1988	5	23.5
54292	1988	6	80.4
54292	1988	7	80.9
54292	1988	8	102.8
54292	1988	9	37.5
54292	1988	10	32.8
54292	1988	11	2.8
54292	1988	12	9.4
54292	1989	1	1.3
54292	1989	2	0.7
54292	1989	3	9.1
54292	1989	4	36.9
54292	1989	5	29.8
54292	1989	6	66.9
54292	1989	7	153.3
54292	1989	8	63.9
54292	1989	9	118
54292	1989	10	20.3
54292	1989	11	27.8
54292	1989	12	2.9
54292	1990	1	1.9
54292	1990	2	28.3
54292	1990	3	10.6
54292	1990	4	35.1
54292	1990	5	53.1
54292	1990	6	84.6
54292	1990	7	116.2
54292	1990	8	104.5
54292	1990	9	127.4
54292	1990	10	1.2
54292	1990	11	18.4
54292	1990	12	51.2
54292	1991	1	2.1
54292	1991	2	1.6
54292	1991	3	14.3
54292	1991	4	21.9
54292	1991	5	15.5
54292	1991	6	136.9
54292	1991	7	117.3
54292	1991	8	14.8
54292	1991	9	25.9
54292	1991	10	42.8
54292	1991	11	2.7
54292	1991	12	1.4
54292	1992	1	0.4
54292	1992	2	0.2
54292	1992	3	2.9
54292	1992	4	8.8
54292	1992	5	34.5
54292	1992	6	116.7
54292	1992	7	75.7
54292	1992	8	99.1
54292	1992	9	124.9
54292	1992	10	10.1
54292	1992	11	27.1
54292	1992	12	14.3
54292	1993	1	0
54292	1993	2	4.5
54292	1993	3	4.2
54292	1993	4	21
54292	1993	5	23.8
54292	1993	6	96.8
54292	1993	7	32.8
54292	1993	8	129.8
54292	1993	9	62.4
54292	1993	10	45.4
54292	1993	11	33.7
54292	1993	12	12.6
54292	1994	1	4.3
54292	1994	2	0.1
54292	1994	3	6.2
54292	1994	4	20.7
54292	1994	5	94.7
54292	1994	6	55.3
54292	1994	7	123.9
54292	1994	8	174.2
54292	1994	9	203.6
54292	1994	10	34.2
54292	1994	11	9.1
54292	1994	12	6.2
54292	1995	1	0.1
54292	1995	2	6.8
54292	1995	3	7.8
54292	1995	4	12.7
54292	1995	5	98.1
54292	1995	6	73.6
54292	1995	7	214.1
54292	1995	8	214.7
54292	1995	9	75.8
54292	1995	10	25.7
54292	1995	11	5.2
54292	1995	12	0.9
54292	1996	1	0.3
54292	1996	2	0.8
54292	1996	3	6.2
54292	1996	4	10.3
54292	1996	5	47.6
54292	1996	6	84.5
54292	1996	7	103.8
54292	1996	8	105.2
54292	1996	9	53.5
54292	1996	10	12.3
54292	1996	11	3.5
54292	1996	12	1.2
54292	1997	1	9.2
54292	1997	2	2.5
54292	1997	3	16
54292	1997	4	7.8
54292	1997	5	122.6
54292	1997	6	29
54292	1997	7	58.6
54292	1997	8	165.9
54292	1997	9	29.1
54292	1997	10	12
54292	1997	11	14.5
54292	1997	12	9.1
54292	1998	1	1.4
54292	1998	2	13.8
54292	1998	3	8
54292	1998	4	21.4
54292	1998	5	49.4
54292	1998	6	70.1
54292	1998	7	69.8
54292	1998	8	156.8
54292	1998	9	35.7
54292	1998	10	14.7
54292	1998	11	23.4
54292	1998	12	8.8
54292	1999	1	2.4
54292	1999	2	0
54292	1999	3	16.9
54292	1999	4	39.5
54292	1999	5	73.3
54292	1999	6	98.2
54292	1999	7	147.5
54292	1999	8	56.4
54292	1999	9	38
54292	1999	10	25.8
54292	1999	11	8.7
54292	1999	12	2.3
54292	2000	1	22.8
54292	2000	2	0.5
54292	2000	3	4.1
54292	2000	4	36.8
54292	2000	5	63.9
54292	2000	6	64
54292	2000	7	331.3
54292	2000	8	135.4
54292	2000	9	165.2
54292	2000	10	7.9
54292	2000	11	9.1
54292	2000	12	11.5
54292	2001	1	3.9
54292	2001	2	1.2
54292	2001	3	7.1
54292	2001	4	1.7
54292	2001	5	71.9
54292	2001	6	70.3
54292	2001	7	185.3
54292	2001	8	57
54292	2001	9	26.2
54292	2001	10	44.2
54292	2001	11	1.4
54292	2001	12	0.1
54292	2002	1	46.9
54292	2002	2	0
54292	2002	3	2.8
54292	2002	4	46.2
54292	2002	5	12.3
54292	2002	6	105.2
54292	2002	7	212.5
54292	2002	8	94.4
54292	2002	9	18.4
54292	2002	10	31.4
54292	2002	11	6.4
54292	2002	12	6.3
54292	2003	1	10.6
54292	2003	2	2.9
54292	2003	3	1.9
54292	2003	4	49.9
54292	2003	5	8.9
54292	2003	6	53.2
54292	2003	7	159
54292	2003	8	36
54292	2003	9	25.9
54292	2003	10	30.7
54292	2003	11	17.6
54292	2003	12	2.6
54292	2004	1	0
54292	2004	2	21.9
54292	2004	3	20.3
54292	2004	4	10.2
54292	2004	5	82.2
54292	2004	6	40.9
54292	2004	7	144.9
54292	2004	8	12.9
54292	2004	9	49.6
54292	2004	10	8.7
54292	2004	11	24.1
54292	2004	12	10
54292	2005	1	0.5
54292	2005	2	5.4
54292	2005	3	1.1
54292	2005	4	35.5
54292	2005	5	128.9
54292	2005	6	115.9
54292	2005	7	91.3
54292	2005	8	118.5
54292	2005	9	7.3
54292	2005	10	16.4
54292	2005	11	5.7
54292	2005	12	6.5
54292	2006	1	7.9
54292	2006	2	9.6
54292	2006	3	7.5
54292	2006	4	76.1
54292	2006	5	29.7
54292	2006	6	69.5
54292	2006	7	86.7
54292	2006	8	91.8
54292	2006	9	32
54292	2006	10	32.9
54292	2006	11	2.3
54292	2006	12	3.4
54292	2007	1	11.4
54292	2007	2	7.7
54292	2007	3	42.2
54292	2007	4	34.8
54292	2007	5	60.4
54292	2007	6	42
54292	2007	7	57.2
54292	2007	8	163.1
54292	2007	9	148
54292	2007	10	6.7
54292	2007	11	7.2
54292	2007	12	4
54292	2008	1	0
54292	2008	2	0
54292	2008	3	9.7
54292	2008	4	14.8
54292	2008	5	116.1
54292	2008	6	20.7
54292	2008	7	154.9
54292	2008	8	70.4
54292	2008	9	37.5
54292	2008	10	18.4
54292	2008	11	1.9
54292	2008	12	3.3
54292	2009	1	2.8
54292	2009	2	14.1
54292	2009	3	4.5
54292	2009	4	44.3
54292	2009	5	18.9
54292	2009	6	133.6
54292	2009	7	83.2
54292	2009	8	47.2
54292	2009	9	46.7
54292	2009	10	65.3
54292	2009	11	11
54292	2009	12	7.4
54292	2010	1	0.3
54292	2010	2	6.3
54292	2010	3	24.2
54292	2010	4	48.7
54292	2010	5	46.3
54292	2010	6	51.2
54292	2010	7	194.9
54292	2010	8	80.4
54292	2010	9	54.3
54292	2010	10	34.7
54292	2010	11	15.6
54292	2010	12	3
54292	2011	1	0.2
54292	2011	2	1.2
54292	2011	3	0
54292	2011	4	24
54292	2011	5	79.1
54292	2011	6	71.6
54292	2011	7	22.6
54292	2011	8	69.9
54292	2011	9	4
54292	2011	10	11.4
54292	2011	11	31.7
54292	2011	12	0.7
54292	2012	1	0
54292	2012	2	2.8
54292	2012	3	9.9
54292	2012	4	45
54292	2012	5	39.3
54292	2012	6	104.8
54292	2012	7	120.7
54292	2012	8	155.9
54292	2012	9	103.4
54292	2012	10	111.6
54292	2012	11	34.6
54292	2012	12	4.6
54292	2013	1	0.3
54292	2013	2	7.3
54292	2013	3	13.5
54292	2013	4	34.1
54292	2013	5	55.8
54292	2013	6	68.4
54292	2013	7	189.6
54292	2013	8	125.2
54292	2013	9	45.4
54292	2013	10	25.2
54292	2013	11	48
54292	2013	12	4.9
54292	2014	1	0.8
54292	2014	2	2
54292	2014	3	11.9
54292	2014	4	13.1
54292	2014	5	94.3
54292	2014	6	57.6
54292	2014	7	101.5
54292	2014	8	100.5
54292	2014	9	28.6
54292	2014	10	37.9
54292	2014	11	3.9
54292	2014	12	6.8
