# Supplementary material for: Spatial and temporal characteristics of drought and its correlation with climate indices in Northeast China
Source: PLoS One. 2021 Nov 18;16(11):e0259774. doi: 10.1371/journal.pone.0259774 (PMC8601439; doi:10.1371/journal.pone.0259774)
Supplement: S1 File — (ZIP) [file pone.0259774.s001.zip › Raw data(Including precipitation and evapotranspiration data of each station)/54321.xlsx]

## Sheet: Monthly evapotranspiration 
stationID	YEAR	MONTH	DATA
54321	1970	1	17.38
54321	1970	2	28.561
54321	1970	3	52.8
54321	1970	4	122.21
54321	1970	5	156.12
54321	1970	6	152.06
54321	1970	7	123.77
54321	1970	8	114.53
54321	1970	9	97.201
54321	1970	10	77.012
54321	1970	11	39.003
54321	1970	12	19.483
54321	1971	1	22.444
54321	1971	2	22.305
54321	1971	3	56.653
54321	1971	4	129.39
54321	1971	5	161.64
54321	1971	6	139.24
54321	1971	7	135.7
54321	1971	8	125.55
54321	1971	9	82.492
54321	1971	10	62.356
54321	1971	11	24.855
54321	1971	12	17.744
54321	1972	1	14.688
54321	1972	2	21.14
54321	1972	3	60.595
54321	1972	4	123.94
54321	1972	5	165.49
54321	1972	6	171.27
54321	1972	7	175.67
54321	1972	8	134.86
54321	1972	9	86.643
54321	1972	10	58.305
54321	1972	11	26.778
54321	1972	12	23.075
54321	1973	1	14.709
54321	1973	2	24.518
54321	1973	3	64.328
54321	1973	4	127.3
54321	1973	5	156.67
54321	1973	6	128.25
54321	1973	7	132.17
54321	1973	8	111.11
54321	1973	9	76.843
54321	1973	10	51.564
54321	1973	11	36.955
54321	1973	12	20.903
54321	1974	1	14.193
54321	1974	2	32.12
54321	1974	3	55.304
54321	1974	4	99.517
54321	1974	5	163.15
54321	1974	6	148.23
54321	1974	7	129.58
54321	1974	8	108.9
54321	1974	9	89.515
54321	1974	10	56.834
54321	1974	11	31.607
54321	1974	12	14.539
54321	1975	1	23.875
54321	1975	2	29.169
54321	1975	3	72.873
54321	1975	4	121.06
54321	1975	5	138.53
54321	1975	6	138.19
54321	1975	7	136.84
54321	1975	8	127.14
54321	1975	9	93.566
54321	1975	10	62.51
54321	1975	11	29.381
54321	1975	12	17.955
54321	1976	1	21.177
54321	1976	2	33.225
54321	1976	3	53.983
54321	1976	4	93.861
54321	1976	5	162.79
54321	1976	6	134.96
54321	1976	7	116.2
54321	1976	8	110.71
54321	1976	9	79.703
54321	1976	10	55.829
54321	1976	11	21.311
54321	1976	12	17.69
54321	1977	1	10.467
54321	1977	2	27.547
54321	1977	3	63.144
54321	1977	4	108.56
54321	1977	5	151.81
54321	1977	6	133.66
54321	1977	7	134.61
54321	1977	8	117.58
54321	1977	9	95.124
54321	1977	10	66.913
54321	1977	11	22.647
54321	1977	12	11.057
54321	1978	1	15.273
54321	1978	2	24.061
54321	1978	3	55.348
54321	1978	4	114.49
54321	1978	5	134.66
54321	1978	6	155.74
54321	1978	7	136.2
54321	1978	8	114.36
54321	1978	9	85.592
54321	1978	10	52.918
54321	1978	11	29.727
54321	1978	12	20.016
54321	1979	1	23.861
54321	1979	2	33.495
54321	1979	3	57.347
54321	1979	4	84.832
54321	1979	5	148.32
54321	1979	6	126.51
54321	1979	7	121.26
54321	1979	8	115.5
54321	1979	9	89.085
54321	1979	10	69.077
54321	1979	11	37.564
54321	1979	12	14.671
54321	1980	1	12.32
54321	1980	2	24.779
54321	1980	3	59.947
54321	1980	4	96.837
54321	1980	5	175.01
54321	1980	6	162.69
54321	1980	7	152.82
54321	1980	8	110.97
54321	1980	9	87.564
54321	1980	10	56.24
54321	1980	11	39.369
54321	1980	12	18.898
54321	1981	1	11.023
54321	1981	2	26.568
54321	1981	3	62.945
54321	1981	4	123.2
54321	1981	5	153.73
54321	1981	6	159.55
54321	1981	7	162.08
54321	1981	8	125.26
54321	1981	9	94.269
54321	1981	10	68.696
54321	1981	11	20.113
54321	1981	12	15.864
54321	1982	1	18.994
54321	1982	2	28.231
54321	1982	3	72.906
54321	1982	4	117.33
54321	1982	5	124.56
54321	1982	6	146.73
54321	1982	7	147.4
54321	1982	8	123.44
54321	1982	9	104.72
54321	1982	10	65.768
54321	1982	11	30.464
54321	1982	12	16.882
54321	1983	1	18.823
54321	1983	2	23.07
54321	1983	3	60.236
54321	1983	4	123.19
54321	1983	5	151.33
54321	1983	6	169.35
54321	1983	7	142.17
54321	1983	8	116.48
54321	1983	9	90.25
54321	1983	10	57.436
54321	1983	11	33.895
54321	1983	12	17.627
54321	1984	1	14.103
54321	1984	2	23.742
54321	1984	3	50.166
54321	1984	4	105.39
54321	1984	5	159.13
54321	1984	6	138.89
54321	1984	7	149.59
54321	1984	8	118.66
54321	1984	9	88.052
54321	1984	10	61.936
54321	1984	11	33.634
54321	1984	12	10.586
54321	1985	1	10.07
54321	1985	2	17.057
54321	1985	3	54.696
54321	1985	4	116.12
54321	1985	5	136.79
54321	1985	6	144.85
54321	1985	7	128.68
54321	1985	8	107.17
54321	1985	9	84.885
54321	1985	10	63.759
54321	1985	11	25.989
54321	1985	12	15.385
54321	1986	1	16.972
54321	1986	2	21.819
54321	1986	3	56.271
54321	1986	4	107.79
54321	1986	5	143.42
54321	1986	6	151.83
54321	1986	7	125.13
54321	1986	8	116.81
54321	1986	9	67.15
54321	1986	10	45.395
54321	1986	11	28.935
54321	1986	12	13.89
54321	1987	1	14.001
54321	1987	2	24.128
54321	1987	3	50.839
54321	1987	4	110.68
54321	1987	5	140.89
54321	1987	6	143.06
54321	1987	7	140.34
54321	1987	8	105.79
54321	1987	9	83.705
54321	1987	10	68.665
54321	1987	11	27.571
54321	1987	12	19.077
54321	1988	1	19.296
54321	1988	2	22.347
54321	1988	3	57.615
54321	1988	4	109.71
54321	1988	5	153.03
54321	1988	6	147.56
54321	1988	7	142.39
54321	1988	8	106.24
54321	1988	9	71.349
54321	1988	10	57.514
54321	1988	11	36.15
54321	1988	12	13.924
54321	1989	1	13.754
54321	1989	2	24.281
54321	1989	3	57.819
54321	1989	4	113.49
54321	1989	5	142.63
54321	1989	6	148.21
54321	1989	7	126.41
54321	1989	8	115.92
54321	1989	9	78.364
54321	1989	10	56.928
54321	1989	11	23.081
54321	1989	12	13.126
54321	1990	1	11.786
54321	1990	2	18.795
54321	1990	3	51.454
54321	1990	4	100.81
54321	1990	5	117.2
54321	1990	6	139.75
54321	1990	7	125.38
54321	1990	8	109.93
54321	1990	9	79.631
54321	1990	10	58.851
54321	1990	11	27.285
54321	1990	12	19.089
54321	1991	1	13.974
54321	1991	2	24.199
54321	1991	3	54.635
54321	1991	4	97.124
54321	1991	5	129.3
54321	1991	6	126.85
54321	1991	7	122.11
54321	1991	8	128.08
54321	1991	9	82.622
54321	1991	10	53.339
54321	1991	11	28.887
54321	1991	12	12.627
54321	1992	1	13.236
54321	1992	2	32.347
54321	1992	3	50.443
54321	1992	4	106.44
54321	1992	5	125.14
54321	1992	6	129.84
54321	1992	7	124.86
54321	1992	8	113.05
54321	1992	9	82.299
54321	1992	10	43.859
54321	1992	11	20.914
54321	1992	12	12.012
54321	1993	1	11.807
54321	1993	2	25.456
54321	1993	3	54.849
54321	1993	4	92.807
54321	1993	5	146.29
54321	1993	6	130.18
54321	1993	7	116.78
54321	1993	8	113.21
54321	1993	9	87.439
54321	1993	10	51.364
54321	1993	11	17.702
54321	1993	12	11.384
54321	1994	1	11.033
54321	1994	2	21.277
54321	1994	3	55.937
54321	1994	4	119.14
54321	1994	5	130.38
54321	1994	6	134.26
54321	1994	7	120.88
54321	1994	8	110.82
54321	1994	9	80.987
54321	1994	10	51.92
54321	1994	11	32.629
54321	1994	12	11.068
54321	1995	1	16.314
54321	1995	2	21.756
54321	1995	3	52.655
54321	1995	4	115.08
54321	1995	5	129.47
54321	1995	6	126.85
54321	1995	7	128.95
54321	1995	8	105.74
54321	1995	9	80.233
54321	1995	10	50.38
54321	1995	11	33.044
54321	1995	12	12.326
54321	1996	1	14.367
54321	1996	2	29.264
54321	1996	3	62.192
54321	1996	4	113.22
54321	1996	5	136.77
54321	1996	6	160.92
54321	1996	7	120.18
54321	1996	8	96.582
54321	1996	9	82.81
54321	1996	10	48.683
54321	1996	11	27.196
54321	1996	12	20.076
54321	1997	1	11.612
54321	1997	2	28.773
54321	1997	3	66.366
54321	1997	4	101.9
54321	1997	5	123.01
54321	1997	6	152.29
54321	1997	7	145.07
54321	1997	8	120.33
54321	1997	9	74.905
54321	1997	10	63.397
54321	1997	11	26.676
54321	1997	12	13.616
54321	1998	1	13.346
54321	1998	2	29.395
54321	1998	3	61.169
54321	1998	4	104.48
54321	1998	5	136.64
54321	1998	6	129.33
54321	1998	7	125.53
54321	1998	8	108.9
54321	1998	9	86.952
54321	1998	10	62.297
54321	1998	11	25.597
54321	1998	12	12.328
54321	1999	1	19.177
54321	1999	2	31.365
54321	1999	3	46.137
54321	1999	4	101.63
54321	1999	5	136.07
54321	1999	6	141.44
54321	1999	7	145.23
54321	1999	8	112.96
54321	1999	9	82.436
54321	1999	10	63.354
54321	1999	11	23.064
54321	1999	12	12.551
54321	2000	1	7.2137
54321	2000	2	20.164
54321	2000	3	60.419
54321	2000	4	98.781
54321	2000	5	135.17
54321	2000	6	147.38
54321	2000	7	166.63
54321	2000	8	110.79
54321	2000	9	83.075
54321	2000	10	49.551
54321	2000	11	27.202
54321	2000	12	15.608
54321	2001	1	11.694
54321	2001	2	26.545
54321	2001	3	62.019
54321	2001	4	109.85
54321	2001	5	156.69
54321	2001	6	132.79
54321	2001	7	150.2
54321	2001	8	117.81
54321	2001	9	84.651
54321	2001	10	50.407
54321	2001	11	25.412
54321	2001	12	13.091
54321	2002	1	19.734
54321	2002	2	32.983
54321	2002	3	74.46
54321	2002	4	105.77
54321	2002	5	146.57
54321	2002	6	123.49
54321	2002	7	136.55
54321	2002	8	116.17
54321	2002	9	85.738
54321	2002	10	45.061
54321	2002	11	23.211
54321	2002	12	10.444
54321	2003	1	11.196
54321	2003	2	26.701
54321	2003	3	47.716
54321	2003	4	104.72
54321	2003	5	125.17
54321	2003	6	125.68
54321	2003	7	129.7
54321	2003	8	128.08
54321	2003	9	85.397
54321	2003	10	49.078
54321	2003	11	28.434
54321	2003	12	17.739
54321	2004	1	14.436
54321	2004	2	36.153
54321	2004	3	69.25
54321	2004	4	122.38
54321	2004	5	147.93
54321	2004	6	132.49
54321	2004	7	134.93
54321	2004	8	110.27
54321	2004	9	87.722
54321	2004	10	56.613
54321	2004	11	21.044
54321	2004	12	15.841
54321	2005	1	16.397
54321	2005	2	18.246
54321	2005	3	63.839
54321	2005	4	122.22
54321	2005	5	127.82
54321	2005	6	129.06
54321	2005	7	138.93
54321	2005	8	101.07
54321	2005	9	86.31
54321	2005	10	61.545
54321	2005	11	29.045
54321	2005	12	11.929
54321	2006	1	16.429
54321	2006	2	24.853
54321	2006	3	70.989
54321	2006	4	92.842
54321	2006	5	137.5
54321	2006	6	133.43
54321	2006	7	124.61
54321	2006	8	115.11
54321	2006	9	82.599
54321	2006	10	56.59
54321	2006	11	26.617
54321	2006	12	12.843
54321	2007	1	13.989
54321	2007	2	32.488
54321	2007	3	45.599
54321	2007	4	94.241
54321	2007	5	136.26
54321	2007	6	151.08
54321	2007	7	115.1
54321	2007	8	117.46
54321	2007	9	79.383
54321	2007	10	46.425
54321	2007	11	21.982
54321	2007	12	13.887
54321	2008	1	13.124
54321	2008	2	26.575
54321	2008	3	60.527
54321	2008	4	99.722
54321	2008	5	135.15
54321	2008	6	128.86
54321	2008	7	132.85
54321	2008	8	113.83
54321	2008	9	92.701
54321	2008	10	60.884
54321	2008	11	32.095
54321	2008	12	20.87
54321	2009	1	17.996
54321	2009	2	25.846
54321	2009	3	61.575
54321	2009	4	99.05
54321	2009	5	157.82
54321	2009	6	145.64
54321	2009	7	138.72
54321	2009	8	136.32
54321	2009	9	94.358
54321	2009	10	59.128
54321	2009	11	25.99
54321	2009	12	13.751
54321	2010	1	13.438
54321	2010	2	23.144
54321	2010	3	47.699
54321	2010	4	79.165
54321	2010	5	120.4
54321	2010	6	151.96
54321	2010	7	122.91
54321	2010	8	118.81
54321	2010	9	78.459
54321	2010	10	42.361
54321	2010	11	26.126
54321	2010	12	19.672
54321	2011	1	13.746
54321	2011	2	24.476
54321	2011	3	64.14
54321	2011	4	94.369
54321	2011	5	147.88
54321	2011	6	138.91
54321	2011	7	116.1
54321	2011	8	115.68
54321	2011	9	82.532
54321	2011	10	54.841
54321	2011	11	23.557
54321	2011	12	10.967
54321	2012	1	12.416
54321	2012	2	25.379
54321	2012	3	55.716
54321	2012	4	119.13
54321	2012	5	152.84
54321	2012	6	115.88
54321	2012	7	135.41
54321	2012	8	112.03
54321	2012	9	74.574
54321	2012	10	53.365
54321	2012	11	18.829
54321	2012	12	9.7823
54321	2013	1	10.457
54321	2013	2	21.712
54321	2013	3	55.657
54321	2013	4	77.011
54321	2013	5	161.62
54321	2013	6	136.14
54321	2013	7	143.4
54321	2013	8	135.94
54321	2013	9	90.68
54321	2013	10	52.224
54321	2013	11	32.71
54321	2013	12	16.756
54321	2014	1	21.341
54321	2014	2	21.889
54321	2014	3	65.249
54321	2014	4	105.53
54321	2014	5	130.52
54321	2014	6	128.14
54321	2014	7	148.78
54321	2014	8	122.22
54321	2014	9	79.961
54321	2014	10	61.639
54321	2014	11	32.176
54321	2014	12	19.895

## Sheet: Monthly precipitation 
stationID	YEAR	MONTH	DATA
54321	1970	1	0.5
54321	1970	2	5.2
54321	1970	3	1
54321	1970	4	6.2
54321	1970	5	67.9
54321	1970	6	49.7
54321	1970	7	143.3
54321	1970	8	114.8
54321	1970	9	52.2
54321	1970	10	39
54321	1970	11	0.8
54321	1970	12	0.8
54321	1971	1	0.8
54321	1971	2	11.5
54321	1971	3	7.8
54321	1971	4	1.6
54321	1971	5	52.8
54321	1971	6	89.8
54321	1971	7	106
54321	1971	8	2.2
54321	1971	9	25.8
54321	1971	10	12.4
54321	1971	11	14.2
54321	1971	12	0.3
54321	1972	1	8.2
54321	1972	2	1.3
54321	1972	3	2.5
54321	1972	4	8.3
54321	1972	5	18.8
54321	1972	6	39.9
54321	1972	7	98.7
54321	1972	8	90.3
54321	1972	9	21.2
54321	1972	10	50.8
54321	1972	11	9.2
54321	1972	12	0
54321	1973	1	5.3
54321	1973	2	5.2
54321	1973	3	3.7
54321	1973	4	8
54321	1973	5	36
54321	1973	6	94.9
54321	1973	7	137.8
54321	1973	8	63.3
54321	1973	9	17.8
54321	1973	10	33.1
54321	1973	11	8.9
54321	1973	12	0
54321	1974	1	0
54321	1974	2	0
54321	1974	3	4.2
54321	1974	4	16
54321	1974	5	29
54321	1974	6	50.8
54321	1974	7	127.1
54321	1974	8	132.8
54321	1974	9	58.3
54321	1974	10	17.1
54321	1974	11	0
54321	1974	12	0
54321	1975	1	0.3
54321	1975	2	0.8
54321	1975	3	0.1
54321	1975	4	11.3
54321	1975	5	41.2
54321	1975	6	182.4
54321	1975	7	131.6
54321	1975	8	37.9
54321	1975	9	43.7
54321	1975	10	0
54321	1975	11	2.4
54321	1975	12	0
54321	1976	1	0
54321	1976	2	0.4
54321	1976	3	3.8
54321	1976	4	17.9
54321	1976	5	65.7
54321	1976	6	65.3
54321	1976	7	125.4
54321	1976	8	85.3
54321	1976	9	50.1
54321	1976	10	41.9
54321	1976	11	14.1
54321	1976	12	0.7
54321	1977	1	0.6
54321	1977	2	0
54321	1977	3	17.5
54321	1977	4	16.1
54321	1977	5	66.2
54321	1977	6	123.4
54321	1977	7	183.7
54321	1977	8	66.2
54321	1977	9	11.9
54321	1977	10	67
54321	1977	11	4.2
54321	1977	12	9
54321	1978	1	0.3
54321	1978	2	1.6
54321	1978	3	8
54321	1978	4	37.1
54321	1978	5	53.6
54321	1978	6	86.1
54321	1978	7	130.5
54321	1978	8	126.3
54321	1978	9	61.9
54321	1978	10	17.2
54321	1978	11	0
54321	1978	12	1.2
54321	1979	1	0.2
54321	1979	2	6.2
54321	1979	3	0.1
54321	1979	4	13.5
54321	1979	5	45
54321	1979	6	99.9
54321	1979	7	194.7
54321	1979	8	60.9
54321	1979	9	43.5
54321	1979	10	14.1
54321	1979	11	5.8
54321	1979	12	16.7
54321	1980	1	0
54321	1980	2	2.9
54321	1980	3	3.5
54321	1980	4	8.6
54321	1980	5	24.1
54321	1980	6	49.1
54321	1980	7	101.9
54321	1980	8	59.5
54321	1980	9	27.7
54321	1980	10	23.7
54321	1980	11	0.5
54321	1980	12	3.8
54321	1981	1	1.9
54321	1981	2	3
54321	1981	3	35.1
54321	1981	4	16.7
54321	1981	5	32.4
54321	1981	6	22.8
54321	1981	7	122.4
54321	1981	8	29.5
54321	1981	9	27
54321	1981	10	20.1
54321	1981	11	8.8
54321	1981	12	0
54321	1982	1	0.6
54321	1982	2	3
54321	1982	3	5.6
54321	1982	4	28.9
54321	1982	5	77.9
54321	1982	6	60.4
54321	1982	7	68
54321	1982	8	64.7
54321	1982	9	7.9
54321	1982	10	10.5
54321	1982	11	1.9
54321	1982	12	0.9
54321	1983	1	0
54321	1983	2	0.9
54321	1983	3	8.3
54321	1983	4	88.3
54321	1983	5	60.9
54321	1983	6	42.1
54321	1983	7	86.2
54321	1983	8	88.3
54321	1983	9	22.5
54321	1983	10	2.8
54321	1983	11	3.3
54321	1983	12	0.3
54321	1984	1	0
54321	1984	2	2.7
54321	1984	3	3.5
54321	1984	4	20.6
54321	1984	5	11.3
54321	1984	6	121
54321	1984	7	62.6
54321	1984	8	179.8
54321	1984	9	17.9
54321	1984	10	35.6
54321	1984	11	6.4
54321	1984	12	16.3
54321	1985	1	0.5
54321	1985	2	7.1
54321	1985	3	8.9
54321	1985	4	10.5
54321	1985	5	75.8
54321	1985	6	70.2
54321	1985	7	108.1
54321	1985	8	140.2
54321	1985	9	33.6
54321	1985	10	0
54321	1985	11	10.4
54321	1985	12	0.5
54321	1986	1	0.2
54321	1986	2	2.5
54321	1986	3	13.1
54321	1986	4	12.3
54321	1986	5	27.4
54321	1986	6	38.2
54321	1986	7	137.9
54321	1986	8	57.6
54321	1986	9	109.9
54321	1986	10	33.9
54321	1986	11	5.7
54321	1986	12	5.4
54321	1987	1	2.9
54321	1987	2	6.7
54321	1987	3	14.3
54321	1987	4	8.2
54321	1987	5	64.9
54321	1987	6	48.1
54321	1987	7	75.9
54321	1987	8	129.2
54321	1987	9	50.8
54321	1987	10	7.9
54321	1987	11	7.2
54321	1987	12	0
54321	1988	1	0.2
54321	1988	2	2.2
54321	1988	3	0
54321	1988	4	14.7
54321	1988	5	28.8
54321	1988	6	54.9
54321	1988	7	145.3
54321	1988	8	79.7
54321	1988	9	57.2
54321	1988	10	8.2
54321	1988	11	0
54321	1988	12	0.7
54321	1989	1	2.4
54321	1989	2	1.2
54321	1989	3	1.9
54321	1989	4	2.5
54321	1989	5	51.3
54321	1989	6	148.8
54321	1989	7	102.4
54321	1989	8	46.5
54321	1989	9	48.4
54321	1989	10	48.2
54321	1989	11	0
54321	1989	12	2.6
54321	1990	1	6.7
54321	1990	2	8.3
54321	1990	3	22.5
54321	1990	4	13.2
54321	1990	5	87.1
54321	1990	6	87.6
54321	1990	7	161.3
54321	1990	8	116.6
54321	1990	9	84.3
54321	1990	10	0
54321	1990	11	4.7
54321	1990	12	3
54321	1991	1	1
54321	1991	2	1.1
54321	1991	3	4.6
54321	1991	4	36.7
54321	1991	5	53.8
54321	1991	6	168.4
54321	1991	7	190
54321	1991	8	55.8
54321	1991	9	42.9
54321	1991	10	8.2
54321	1991	11	3.2
54321	1991	12	3.6
54321	1992	1	1.7
54321	1992	2	0.4
54321	1992	3	10
54321	1992	4	17.8
54321	1992	5	41.1
54321	1992	6	64.2
54321	1992	7	163.7
54321	1992	8	102.5
54321	1992	9	26.6
54321	1992	10	49.1
54321	1992	11	13.5
54321	1992	12	0.6
54321	1993	1	1.2
54321	1993	2	5
54321	1993	3	5.2
54321	1993	4	16.8
54321	1993	5	23.1
54321	1993	6	109.9
54321	1993	7	197.5
54321	1993	8	92.2
54321	1993	9	30.1
54321	1993	10	11.3
54321	1993	11	30.2
54321	1993	12	2.4
54321	1994	1	1.4
54321	1994	2	0.8
54321	1994	3	0.7
54321	1994	4	0
54321	1994	5	125.2
54321	1994	6	112
54321	1994	7	303.8
54321	1994	8	117.6
54321	1994	9	36.6
54321	1994	10	5.4
54321	1994	11	0.2
54321	1994	12	5.7
54321	1995	1	0
54321	1995	2	4.2
54321	1995	3	1.6
54321	1995	4	3.2
54321	1995	5	67.7
54321	1995	6	47.5
54321	1995	7	90.3
54321	1995	8	81.3
54321	1995	9	36.6
54321	1995	10	53.5
54321	1995	11	0
54321	1995	12	0.7
54321	1996	1	1.9
54321	1996	2	0
54321	1996	3	3
54321	1996	4	9.5
54321	1996	5	50.6
54321	1996	6	70.4
54321	1996	7	96.2
54321	1996	8	88.9
54321	1996	9	46.9
54321	1996	10	19
54321	1996	11	4.1
54321	1996	12	2.8
54321	1997	1	3.5
54321	1997	2	0.1
54321	1997	3	0.9
54321	1997	4	19.7
54321	1997	5	27.1
54321	1997	6	46.4
54321	1997	7	101.4
54321	1997	8	66
54321	1997	9	47.2
54321	1997	10	26.7
54321	1997	11	0.9
54321	1997	12	4.8
54321	1998	1	0.6
54321	1998	2	1.9
54321	1998	3	7.5
54321	1998	4	61
54321	1998	5	86.3
54321	1998	6	80.5
54321	1998	7	107.3
54321	1998	8	59.7
54321	1998	9	20
54321	1998	10	33.9
54321	1998	11	6
54321	1998	12	0.5
54321	1999	1	0
54321	1999	2	0
54321	1999	3	12.3
54321	1999	4	16.8
54321	1999	5	44
54321	1999	6	132.3
54321	1999	7	75
54321	1999	8	30.5
54321	1999	9	13.5
54321	1999	10	12.1
54321	1999	11	17.4
54321	1999	12	1.3
54321	2000	1	8.8
54321	2000	2	0.2
54321	2000	3	0.1
54321	2000	4	24.3
54321	2000	5	26.6
54321	2000	6	20.1
54321	2000	7	87
54321	2000	8	89.2
54321	2000	9	22.3
54321	2000	10	15.8
54321	2000	11	3.9
54321	2000	12	1
54321	2001	1	3.6
54321	2001	2	1.7
54321	2001	3	4.5
54321	2001	4	12.2
54321	2001	5	15.1
54321	2001	6	42.4
54321	2001	7	110.4
54321	2001	8	83.9
54321	2001	9	12.4
54321	2001	10	30.9
54321	2001	11	3.6
54321	2001	12	1.1
54321	2002	1	0.6
54321	2002	2	0
54321	2002	3	5.9
54321	2002	4	62.2
54321	2002	5	7.6
54321	2002	6	150.9
54321	2002	7	122.5
54321	2002	8	67.5
54321	2002	9	35.7
54321	2002	10	26.2
54321	2002	11	0.3
54321	2002	12	2.8
54321	2003	1	0
54321	2003	2	0
54321	2003	3	14.8
54321	2003	4	2.1
54321	2003	5	41.6
54321	2003	6	62.6
54321	2003	7	70.3
54321	2003	8	47.6
54321	2003	9	61.9
54321	2003	10	25.7
54321	2003	11	7.8
54321	2003	12	0.7
54321	2004	1	0
54321	2004	2	3.4
54321	2004	3	2.1
54321	2004	4	14.9
54321	2004	5	26.8
54321	2004	6	175.6
54321	2004	7	76.9
54321	2004	8	41.6
54321	2004	9	48.5
54321	2004	10	35.3
54321	2004	11	21.5
54321	2004	12	0.2
54321	2005	1	0
54321	2005	2	1.8
54321	2005	3	0.5
54321	2005	4	15.5
54321	2005	5	94.6
54321	2005	6	133.4
54321	2005	7	98.1
54321	2005	8	71.8
54321	2005	9	19.4
54321	2005	10	15.2
54321	2005	11	0.4
54321	2005	12	1
54321	2006	1	0.3
54321	2006	2	5.9
54321	2006	3	0.1
54321	2006	4	6
54321	2006	5	34.6
54321	2006	6	153
54321	2006	7	94.2
54321	2006	8	74.5
54321	2006	9	23.5
54321	2006	10	19.4
54321	2006	11	2
54321	2006	12	0
54321	2007	1	0
54321	2007	2	5
54321	2007	3	25.4
54321	2007	4	3.1
54321	2007	5	38.7
54321	2007	6	18.6
54321	2007	7	281.1
54321	2007	8	85.2
54321	2007	9	19.2
54321	2007	10	26.2
54321	2007	11	21.2
54321	2007	12	6.4
54321	2008	1	0
54321	2008	2	0
54321	2008	3	12.2
54321	2008	4	22.7
54321	2008	5	30.3
54321	2008	6	83.8
54321	2008	7	56.5
54321	2008	8	58.5
54321	2008	9	18
54321	2008	10	29.8
54321	2008	11	0
54321	2008	12	0.4
54321	2009	1	0
54321	2009	2	6.3
54321	2009	3	0
54321	2009	4	54.7
54321	2009	5	39.7
54321	2009	6	40.2
54321	2009	7	84.1
54321	2009	8	15.8
54321	2009	9	10.9
54321	2009	10	12.8
54321	2009	11	2.7
54321	2009	12	1.7
54321	2010	1	5.9
54321	2010	2	1.6
54321	2010	3	13.3
54321	2010	4	26.8
54321	2010	5	98.4
54321	2010	6	34
54321	2010	7	156.1
54321	2010	8	68.8
54321	2010	9	108.1
54321	2010	10	73.1
54321	2010	11	12.7
54321	2010	12	0.3
54321	2011	1	0
54321	2011	2	0.8
54321	2011	3	0
54321	2011	4	7.4
54321	2011	5	70.1
54321	2011	6	94.5
54321	2011	7	99.6
54321	2011	8	61.5
54321	2011	9	18.6
54321	2011	10	3.7
54321	2011	11	12.8
54321	2011	12	0
54321	2012	1	0
54321	2012	2	2
54321	2012	3	7.4
54321	2012	4	20.7
54321	2012	5	29.4
54321	2012	6	146.9
54321	2012	7	115.5
54321	2012	8	35.1
54321	2012	9	71.2
54321	2012	10	37.9
54321	2012	11	25.2
54321	2012	12	3.4
54321	2013	1	0.8
54321	2013	2	0.6
54321	2013	3	1.8
54321	2013	4	30.1
54321	2013	5	4.8
54321	2013	6	84.3
54321	2013	7	117.8
54321	2013	8	67.4
54321	2013	9	10.5
54321	2013	10	45.2
54321	2013	11	0.2
54321	2013	12	0.2
54321	2014	1	0.3
54321	2014	2	2.8
54321	2014	3	20.7
54321	2014	4	9.1
54321	2014	5	93.5
54321	2014	6	125.6
54321	2014	7	74.5
54321	2014	8	45
54321	2014	9	47.8
54321	2014	10	15.1
54321	2014	11	0.2
54321	2014	12	0.1
