# Supplementary material for: Spatial and temporal characteristics of drought and its correlation with climate indices in Northeast China
Source: PLoS One. 2021 Nov 18;16(11):e0259774. doi: 10.1371/journal.pone.0259774 (PMC8601439; doi:10.1371/journal.pone.0259774)
Supplement: S1 File — (ZIP) [file pone.0259774.s001.zip › Raw data(Including precipitation and evapotranspiration data of each station)/54324.xlsx]

## Sheet: Monthly evapotranspiration 
stationID	YEAR	MONTH	DATA
54324	1970	1	18.171
54324	1970	2	38.127
54324	1970	3	60.172
54324	1970	4	135.32
54324	1970	5	177.09
54324	1970	6	169.84
54324	1970	7	126.69
54324	1970	8	116.44
54324	1970	9	101.2
54324	1970	10	84.853
54324	1970	11	48.527
54324	1970	12	25.304
54324	1971	1	28.514
54324	1971	2	27.029
54324	1971	3	63.994
54324	1971	4	153.09
54324	1971	5	172.36
54324	1971	6	153.84
54324	1971	7	137.04
54324	1971	8	130.52
54324	1971	9	106.37
54324	1971	10	81.244
54324	1971	11	37.146
54324	1971	12	33.025
54324	1972	1	22.436
54324	1972	2	26.902
54324	1972	3	79.556
54324	1972	4	150.03
54324	1972	5	185.65
54324	1972	6	188.97
54324	1972	7	180.78
54324	1972	8	128.01
54324	1972	9	92.372
54324	1972	10	70.92
54324	1972	11	35.901
54324	1972	12	29.566
54324	1973	1	20.393
54324	1973	2	33.72
54324	1973	3	81.546
54324	1973	4	150.71
54324	1973	5	173.38
54324	1973	6	135.56
54324	1973	7	129.47
54324	1973	8	118.86
54324	1973	9	84.749
54324	1973	10	62.391
54324	1973	11	49.801
54324	1973	12	34.447
54324	1974	1	20.517
54324	1974	2	42.238
54324	1974	3	67.316
54324	1974	4	108.48
54324	1974	5	185.61
54324	1974	6	167.84
54324	1974	7	126.6
54324	1974	8	121.04
54324	1974	9	93.705
54324	1974	10	72.861
54324	1974	11	47.239
54324	1974	12	22.383
54324	1975	1	25.956
54324	1975	2	32.932
54324	1975	3	79.934
54324	1975	4	139.48
54324	1975	5	177.3
54324	1975	6	156.79
54324	1975	7	133.94
54324	1975	8	130.66
54324	1975	9	101.27
54324	1975	10	71.363
54324	1975	11	36.289
54324	1975	12	23.582
54324	1976	1	34.276
54324	1976	2	44.369
54324	1976	3	73.518
54324	1976	4	109.48
54324	1976	5	191.08
54324	1976	6	131.66
54324	1976	7	112.71
54324	1976	8	113.42
54324	1976	9	82.943
54324	1976	10	58.139
54324	1976	11	28.25
54324	1976	12	21.553
54324	1977	1	15.145
54324	1977	2	35.879
54324	1977	3	75.55
54324	1977	4	118.2
54324	1977	5	170.91
54324	1977	6	145.03
54324	1977	7	142.25
54324	1977	8	123.85
54324	1977	9	105.91
54324	1977	10	78.574
54324	1977	11	29.101
54324	1977	12	14.431
54324	1978	1	23.84
54324	1978	2	34.524
54324	1978	3	68.701
54324	1978	4	135.09
54324	1978	5	157.54
54324	1978	6	167.63
54324	1978	7	137.82
54324	1978	8	110.11
54324	1978	9	95.877
54324	1978	10	62.223
54324	1978	11	35.608
54324	1978	12	24.147
54324	1979	1	32.528
54324	1979	2	45.903
54324	1979	3	71.209
54324	1979	4	101.09
54324	1979	5	174.05
54324	1979	6	126.39
54324	1979	7	114.92
54324	1979	8	115.5
54324	1979	9	89.637
54324	1979	10	80.889
54324	1979	11	45.88
54324	1979	12	21.311
54324	1980	1	19.152
54324	1980	2	29.795
54324	1980	3	72.75
54324	1980	4	109.41
54324	1980	5	198.64
54324	1980	6	168.93
54324	1980	7	133.99
54324	1980	8	107.82
54324	1980	9	96.776
54324	1980	10	65.877
54324	1980	11	51.239
54324	1980	12	18.853
54324	1981	1	18.676
54324	1981	2	31.869
54324	1981	3	71.675
54324	1981	4	145.88
54324	1981	5	168.4
54324	1981	6	178.97
54324	1981	7	165.98
54324	1981	8	132.13
54324	1981	9	107.97
54324	1981	10	79.282
54324	1981	11	29.371
54324	1981	12	22.971
54324	1982	1	27.082
54324	1982	2	30.974
54324	1982	3	80.9
54324	1982	4	147.13
54324	1982	5	147.19
54324	1982	6	167.14
54324	1982	7	165.32
54324	1982	8	133.62
54324	1982	9	108.81
54324	1982	10	71.695
54324	1982	11	37.131
54324	1982	12	23.991
54324	1983	1	27.345
54324	1983	2	28.739
54324	1983	3	74.804
54324	1983	4	136.63
54324	1983	5	170.72
54324	1983	6	190.24
54324	1983	7	147.46
54324	1983	8	132.15
54324	1983	9	104.71
54324	1983	10	76.994
54324	1983	11	44.179
54324	1983	12	27.103
54324	1984	1	20.578
54324	1984	2	34.999
54324	1984	3	71.891
54324	1984	4	125.33
54324	1984	5	183.66
54324	1984	6	150.32
54324	1984	7	156.33
54324	1984	8	121.71
54324	1984	9	98.908
54324	1984	10	74.113
54324	1984	11	47.542
54324	1984	12	16.303
54324	1985	1	13.114
54324	1985	2	24.396
54324	1985	3	71.157
54324	1985	4	131.39
54324	1985	5	151.75
54324	1985	6	142.69
54324	1985	7	128.83
54324	1985	8	107.92
54324	1985	9	88.002
54324	1985	10	73.803
54324	1985	11	39.688
54324	1985	12	24.551
54324	1986	1	26.35
54324	1986	2	30.174
54324	1986	3	72.65
54324	1986	4	124.52
54324	1986	5	168.44
54324	1986	6	157.53
54324	1986	7	127.57
54324	1986	8	120.39
54324	1986	9	77.884
54324	1986	10	56.938
54324	1986	11	39.48
54324	1986	12	21.144
54324	1987	1	22.303
54324	1987	2	33.446
54324	1987	3	65.745
54324	1987	4	131.99
54324	1987	5	161.07
54324	1987	6	148.58
54324	1987	7	137.42
54324	1987	8	115.33
54324	1987	9	107.16
54324	1987	10	88.717
54324	1987	11	41.087
54324	1987	12	35.792
54324	1988	1	36.001
54324	1988	2	37.19
54324	1988	3	77.551
54324	1988	4	131.49
54324	1988	5	176.42
54324	1988	6	161.4
54324	1988	7	152.47
54324	1988	8	110.98
54324	1988	9	78.825
54324	1988	10	70.159
54324	1988	11	54.673
54324	1988	12	26.841
54324	1989	1	26.421
54324	1989	2	39.133
54324	1989	3	89.913
54324	1989	4	157.5
54324	1989	5	182.63
54324	1989	6	153.51
54324	1989	7	126.86
54324	1989	8	134.1
54324	1989	9	90.336
54324	1989	10	68.686
54324	1989	11	41.864
54324	1989	12	26.14
54324	1990	1	19.882
54324	1990	2	25.022
54324	1990	3	66.197
54324	1990	4	128.21
54324	1990	5	123.33
54324	1990	6	143.2
54324	1990	7	119.32
54324	1990	8	121.48
54324	1990	9	87.826
54324	1990	10	74.903
54324	1990	11	38.816
54324	1990	12	31.377
54324	1991	1	21.072
54324	1991	2	34.837
54324	1991	3	67.055
54324	1991	4	121.06
54324	1991	5	153.02
54324	1991	6	135.44
54324	1991	7	122.77
54324	1991	8	140.58
54324	1991	9	94.622
54324	1991	10	66.556
54324	1991	11	39.655
54324	1991	12	18.074
54324	1992	1	21.006
54324	1992	2	46.666
54324	1992	3	77.954
54324	1992	4	133.45
54324	1992	5	163.33
54324	1992	6	152.55
54324	1992	7	137.25
54324	1992	8	121.39
54324	1992	9	102.07
54324	1992	10	54.173
54324	1992	11	36.12
54324	1992	12	19.605
54324	1993	1	18.711
54324	1993	2	38.378
54324	1993	3	76.336
54324	1993	4	117.98
54324	1993	5	185.84
54324	1993	6	144.9
54324	1993	7	119.8
54324	1993	8	125.32
54324	1993	9	105.77
54324	1993	10	65.953
54324	1993	11	27.472
54324	1993	12	22.329
54324	1994	1	22.305
54324	1994	2	29.987
54324	1994	3	76.573
54324	1994	4	148.64
54324	1994	5	160.52
54324	1994	6	168.16
54324	1994	7	135.34
54324	1994	8	126.06
54324	1994	9	91.77
54324	1994	10	57.877
54324	1994	11	40.653
54324	1994	12	16.774
54324	1995	1	25.627
54324	1995	2	30.677
54324	1995	3	70.65
54324	1995	4	140.59
54324	1995	5	148.48
54324	1995	6	144.21
54324	1995	7	129.52
54324	1995	8	109
54324	1995	9	87.777
54324	1995	10	62.05
54324	1995	11	44.548
54324	1995	12	19.095
54324	1996	1	21.435
54324	1996	2	43.089
54324	1996	3	75.837
54324	1996	4	132.1
54324	1996	5	145.29
54324	1996	6	153.48
54324	1996	7	125.65
54324	1996	8	105.88
54324	1996	9	92.309
54324	1996	10	63.044
54324	1996	11	32.516
54324	1996	12	25.835
54324	1997	1	17.235
54324	1997	2	35.698
54324	1997	3	82.158
54324	1997	4	120.52
54324	1997	5	144.71
54324	1997	6	165.68
54324	1997	7	156.54
54324	1997	8	131.84
54324	1997	9	89.742
54324	1997	10	72.503
54324	1997	11	34.302
54324	1997	12	21.402
54324	1998	1	19.964
54324	1998	2	35.544
54324	1998	3	74.336
54324	1998	4	115.48
54324	1998	5	140.68
54324	1998	6	129.38
54324	1998	7	120.2
54324	1998	8	114.3
54324	1998	9	92.76
54324	1998	10	61.479
54324	1998	11	29.817
54324	1998	12	19.04
54324	1999	1	25.063
54324	1999	2	37.263
54324	1999	3	56.578
54324	1999	4	110.42
54324	1999	5	158.72
54324	1999	6	152.57
54324	1999	7	151.59
54324	1999	8	128.74
54324	1999	9	105.38
54324	1999	10	80.001
54324	1999	11	27.486
54324	1999	12	19.057
54324	2000	1	12.225
54324	2000	2	27.269
54324	2000	3	74.288
54324	2000	4	120.08
54324	2000	5	171.5
54324	2000	6	167.11
54324	2000	7	177.61
54324	2000	8	119.07
54324	2000	9	89.721
54324	2000	10	56.333
54324	2000	11	34.884
54324	2000	12	21.847
54324	2001	1	12.627
54324	2001	2	33.566
54324	2001	3	74.027
54324	2001	4	138.78
54324	2001	5	174.92
54324	2001	6	148.32
54324	2001	7	157.61
54324	2001	8	128.75
54324	2001	9	102.34
54324	2001	10	59.911
54324	2001	11	35.425
54324	2001	12	15.138
54324	2002	1	25.521
54324	2002	2	41.58
54324	2002	3	87.182
54324	2002	4	116.35
54324	2002	5	169.66
54324	2002	6	130.76
54324	2002	7	154.58
54324	2002	8	128.53
54324	2002	9	99.1
54324	2002	10	55.428
54324	2002	11	27.349
54324	2002	12	14.86
54324	2003	1	20.063
54324	2003	2	37.053
54324	2003	3	58.458
54324	2003	4	121.05
54324	2003	5	147.49
54324	2003	6	140.11
54324	2003	7	133.76
54324	2003	8	135.55
54324	2003	9	91.908
54324	2003	10	56.485
54324	2003	11	30.496
54324	2003	12	21.193
54324	2004	1	24.95
54324	2004	2	49.626
54324	2004	3	88.208
54324	2004	4	136.69
54324	2004	5	158.55
54324	2004	6	140.37
54324	2004	7	143.28
54324	2004	8	121.08
54324	2004	9	102.74
54324	2004	10	73.465
54324	2004	11	30.392
54324	2004	12	20.229
54324	2005	1	25.03
54324	2005	2	27.018
54324	2005	3	81.106
54324	2005	4	137.63
54324	2005	5	140.25
54324	2005	6	119.35
54324	2005	7	130.95
54324	2005	8	102.39
54324	2005	9	94.07
54324	2005	10	64.563
54324	2005	11	32.434
54324	2005	12	17.711
54324	2006	1	19.077
54324	2006	2	30.962
54324	2006	3	81.86
54324	2006	4	97.475
54324	2006	5	162.54
54324	2006	6	154.74
54324	2006	7	133.31
54324	2006	8	122.78
54324	2006	9	93.348
54324	2006	10	69.734
54324	2006	11	37.201
54324	2006	12	23.127
54324	2007	1	23.355
54324	2007	2	46.663
54324	2007	3	60.013
54324	2007	4	114.66
54324	2007	5	152.12
54324	2007	6	177.43
54324	2007	7	117.66
54324	2007	8	129.24
54324	2007	9	102.03
54324	2007	10	59.452
54324	2007	11	35.537
54324	2007	12	18.48
54324	2008	1	21.821
54324	2008	2	39.873
54324	2008	3	84.386
54324	2008	4	117.38
54324	2008	5	145.26
54324	2008	6	123.96
54324	2008	7	121.96
54324	2008	8	116.26
54324	2008	9	106.2
54324	2008	10	76.324
54324	2008	11	45.771
54324	2008	12	34.027
54324	2009	1	27.999
54324	2009	2	34.792
54324	2009	3	80.338
54324	2009	4	121.84
54324	2009	5	175.32
54324	2009	6	137.68
54324	2009	7	142.86
54324	2009	8	152.59
54324	2009	9	108.32
54324	2009	10	61.985
54324	2009	11	33.361
54324	2009	12	22.177
54324	2010	1	19.759
54324	2010	2	32.815
54324	2010	3	67.187
54324	2010	4	100.11
54324	2010	5	135.17
54324	2010	6	161.3
54324	2010	7	111.78
54324	2010	8	118.24
54324	2010	9	86.222
54324	2010	10	57.974
54324	2010	11	39.155
54324	2010	12	27.55
54324	2011	1	22.539
54324	2011	2	39.603
54324	2011	3	81.607
54324	2011	4	127.74
54324	2011	5	165.73
54324	2011	6	137.01
54324	2011	7	116.34
54324	2011	8	112.49
54324	2011	9	104.79
54324	2011	10	76.243
54324	2011	11	37.675
54324	2011	12	21.666
54324	2012	1	18.122
54324	2012	2	36.532
54324	2012	3	74.245
54324	2012	4	133.06
54324	2012	5	168.29
54324	2012	6	115.1
54324	2012	7	132.38
54324	2012	8	117.54
54324	2012	9	83.086
54324	2012	10	63.513
54324	2012	11	22.229
54324	2012	12	16.015
54324	2013	1	16.26
54324	2013	2	33.72
54324	2013	3	72.22
54324	2013	4	93.49
54324	2013	5	173.93
54324	2013	6	137.06
54324	2013	7	139.37
54324	2013	8	142.68
54324	2013	9	100.11
54324	2013	10	64.55
54324	2013	11	45.762
54324	2013	12	26.512
54324	2014	1	30.283
54324	2014	2	30.543
54324	2014	3	89.66
54324	2014	4	141.74
54324	2014	5	152.12
54324	2014	6	131.81
54324	2014	7	144.88
54324	2014	8	141.73
54324	2014	9	94.443
54324	2014	10	76.014
54324	2014	11	45.266
54324	2014	12	28.288

## Sheet: Monthly precipitation 
stationID	YEAR	MONTH	DATA
54324	1970	1	0
54324	1970	2	5.7
54324	1970	3	1.3
54324	1970	4	14.8
54324	1970	5	49.1
54324	1970	6	12.2
54324	1970	7	160.4
54324	1970	8	117.1
54324	1970	9	49
54324	1970	10	55.5
54324	1970	11	0
54324	1970	12	1.2
54324	1971	1	3.7
54324	1971	2	5.5
54324	1971	3	6.4
54324	1971	4	15.5
54324	1971	5	60.8
54324	1971	6	98.6
54324	1971	7	126.4
54324	1971	8	74.8
54324	1971	9	29.5
54324	1971	10	22.6
54324	1971	11	10.7
54324	1971	12	0.7
54324	1972	1	7.2
54324	1972	2	0.5
54324	1972	3	2.3
54324	1972	4	16.4
54324	1972	5	18
54324	1972	6	57.2
54324	1972	7	101.3
54324	1972	8	114.8
54324	1972	9	35.2
54324	1972	10	35.3
54324	1972	11	9.7
54324	1972	12	0
54324	1973	1	2.5
54324	1973	2	5.5
54324	1973	3	1.1
54324	1973	4	8.2
54324	1973	5	25.7
54324	1973	6	59.8
54324	1973	7	202.5
54324	1973	8	94.8
54324	1973	9	55.2
54324	1973	10	21.9
54324	1973	11	17
54324	1973	12	0
54324	1974	1	0
54324	1974	2	0
54324	1974	3	0.6
54324	1974	4	41.1
54324	1974	5	37.6
54324	1974	6	34.5
54324	1974	7	198.7
54324	1974	8	134.9
54324	1974	9	71.5
54324	1974	10	20.2
54324	1974	11	0
54324	1974	12	0
54324	1975	1	0.1
54324	1975	2	0.9
54324	1975	3	0
54324	1975	4	2.8
54324	1975	5	18.8
54324	1975	6	115.7
54324	1975	7	222.4
54324	1975	8	48.4
54324	1975	9	32.7
54324	1975	10	0.2
54324	1975	11	3.8
54324	1975	12	0
54324	1976	1	0
54324	1976	2	0
54324	1976	3	3.2
54324	1976	4	21.7
54324	1976	5	49.1
54324	1976	6	133.2
54324	1976	7	119.9
54324	1976	8	66.4
54324	1976	9	58
54324	1976	10	34.8
54324	1976	11	19.8
54324	1976	12	0.9
54324	1977	1	0.6
54324	1977	2	0
54324	1977	3	6.8
54324	1977	4	9.9
54324	1977	5	44.6
54324	1977	6	56.8
54324	1977	7	293.6
54324	1977	8	63
54324	1977	9	14.5
54324	1977	10	75
54324	1977	11	7.5
54324	1977	12	15.4
54324	1978	1	0
54324	1978	2	0.3
54324	1978	3	8.7
54324	1978	4	13.1
54324	1978	5	51.3
54324	1978	6	55
54324	1978	7	154.4
54324	1978	8	134.8
54324	1978	9	76.7
54324	1978	10	9
54324	1978	11	0
54324	1978	12	2.4
54324	1979	1	0.7
54324	1979	2	2.7
54324	1979	3	0
54324	1979	4	21.4
54324	1979	5	54.6
54324	1979	6	114.1
54324	1979	7	183.9
54324	1979	8	63.8
54324	1979	9	30.6
54324	1979	10	10.2
54324	1979	11	7.4
54324	1979	12	18.4
54324	1980	1	2.5
54324	1980	2	1.4
54324	1980	3	1.9
54324	1980	4	12.4
54324	1980	5	5.9
54324	1980	6	42.6
54324	1980	7	56.8
54324	1980	8	144
54324	1980	9	8.1
54324	1980	10	8.3
54324	1980	11	0.4
54324	1980	12	2.9
54324	1981	1	0.8
54324	1981	2	2.7
54324	1981	3	29.1
54324	1981	4	0.8
54324	1981	5	25.8
54324	1981	6	29.2
54324	1981	7	73.7
54324	1981	8	37.3
54324	1981	9	43.4
54324	1981	10	6.9
54324	1981	11	10
54324	1981	12	0
54324	1982	1	0.9
54324	1982	2	1.8
54324	1982	3	1.6
54324	1982	4	21.1
54324	1982	5	40.7
54324	1982	6	43.2
54324	1982	7	52.9
54324	1982	8	49.9
54324	1982	9	21.3
54324	1982	10	25.4
54324	1982	11	0.6
54324	1982	12	0.2
54324	1983	1	0.3
54324	1983	2	0.4
54324	1983	3	6.2
54324	1983	4	85.4
54324	1983	5	22.6
54324	1983	6	51.8
54324	1983	7	65.4
54324	1983	8	118.7
54324	1983	9	24.8
54324	1983	10	2.2
54324	1983	11	2.3
54324	1983	12	0
54324	1984	1	0
54324	1984	2	0
54324	1984	3	3.5
54324	1984	4	18
54324	1984	5	5.4
54324	1984	6	115.1
54324	1984	7	70.4
54324	1984	8	193
54324	1984	9	34.1
54324	1984	10	20.7
54324	1984	11	3.2
54324	1984	12	19.8
54324	1985	1	0.1
54324	1985	2	2.1
54324	1985	3	16.3
54324	1985	4	26.6
54324	1985	5	67
54324	1985	6	78.3
54324	1985	7	176.9
54324	1985	8	179
54324	1985	9	30.1
54324	1985	10	2.7
54324	1985	11	4.9
54324	1985	12	3.1
54324	1986	1	0
54324	1986	2	0.8
54324	1986	3	9.6
54324	1986	4	28.2
54324	1986	5	23.2
54324	1986	6	73.7
54324	1986	7	174.6
54324	1986	8	111.3
54324	1986	9	106.8
54324	1986	10	13.7
54324	1986	11	2.8
54324	1986	12	5.5
54324	1987	1	3.9
54324	1987	2	8.4
54324	1987	3	16.9
54324	1987	4	30.6
54324	1987	5	61.9
54324	1987	6	78.5
54324	1987	7	75.3
54324	1987	8	112.2
54324	1987	9	22.9
54324	1987	10	2.6
54324	1987	11	12.5
54324	1987	12	0
54324	1988	1	0
54324	1988	2	1
54324	1988	3	1.7
54324	1988	4	14.9
54324	1988	5	35.8
54324	1988	6	71.2
54324	1988	7	54
54324	1988	8	102.1
54324	1988	9	66.9
54324	1988	10	12.1
54324	1988	11	0
54324	1988	12	0.3
54324	1989	1	1.3
54324	1989	2	0.7
54324	1989	3	3.7
54324	1989	4	5.4
54324	1989	5	58.4
54324	1989	6	106.9
54324	1989	7	195.7
54324	1989	8	47.4
54324	1989	9	34.7
54324	1989	10	32.5
54324	1989	11	0
54324	1989	12	1.8
54324	1990	1	5.5
54324	1990	2	8
54324	1990	3	30.7
54324	1990	4	7.7
54324	1990	5	69.2
54324	1990	6	87
54324	1990	7	249.7
54324	1990	8	74.2
54324	1990	9	141
54324	1990	10	0
54324	1990	11	6.4
54324	1990	12	1.7
54324	1991	1	0
54324	1991	2	2.6
54324	1991	3	3.7
54324	1991	4	27.4
54324	1991	5	54
54324	1991	6	132.1
54324	1991	7	251.1
54324	1991	8	17.5
54324	1991	9	28.6
54324	1991	10	9
54324	1991	11	3.2
54324	1991	12	3.6
54324	1992	1	0.6
54324	1992	2	0.4
54324	1992	3	2.2
54324	1992	4	16.8
54324	1992	5	31.8
54324	1992	6	58.2
54324	1992	7	112.7
54324	1992	8	45.8
54324	1992	9	30.5
54324	1992	10	28
54324	1992	11	7.4
54324	1992	12	0
54324	1993	1	1.6
54324	1993	2	0.5
54324	1993	3	4.2
54324	1993	4	12.2
54324	1993	5	17.6
54324	1993	6	193.2
54324	1993	7	269.1
54324	1993	8	56
54324	1993	9	20.2
54324	1993	10	14.9
54324	1993	11	22.1
54324	1993	12	2
54324	1994	1	0.5
54324	1994	2	0
54324	1994	3	3.9
54324	1994	4	0.5
54324	1994	5	81.9
54324	1994	6	64.6
54324	1994	7	361.2
54324	1994	8	117.2
54324	1994	9	86.2
54324	1994	10	5.8
54324	1994	11	1
54324	1994	12	3
54324	1995	1	0
54324	1995	2	1.8
54324	1995	3	8.3
54324	1995	4	13.6
54324	1995	5	35.2
54324	1995	6	90.2
54324	1995	7	192.1
54324	1995	8	133.2
54324	1995	9	80.8
54324	1995	10	14.8
54324	1995	11	0.3
54324	1995	12	0
54324	1996	1	2
54324	1996	2	0
54324	1996	3	7.6
54324	1996	4	6.4
54324	1996	5	40.9
54324	1996	6	154.2
54324	1996	7	177.6
54324	1996	8	173.6
54324	1996	9	36.4
54324	1996	10	16.8
54324	1996	11	6.4
54324	1996	12	0
54324	1997	1	2.4
54324	1997	2	0.2
54324	1997	3	0.8
54324	1997	4	26.4
54324	1997	5	32.6
54324	1997	6	43.5
54324	1997	7	90
54324	1997	8	143.8
54324	1997	9	48.1
54324	1997	10	15.6
54324	1997	11	0
54324	1997	12	2.1
54324	1998	1	0.5
54324	1998	2	0.5
54324	1998	3	10.5
54324	1998	4	54.7
54324	1998	5	125.9
54324	1998	6	65.4
54324	1998	7	198.1
54324	1998	8	170.1
54324	1998	9	27.5
54324	1998	10	64
54324	1998	11	3.4
54324	1998	12	0.2
54324	1999	1	0
54324	1999	2	0
54324	1999	3	3.8
54324	1999	4	16.6
54324	1999	5	26.1
54324	1999	6	92.1
54324	1999	7	58.9
54324	1999	8	74.4
54324	1999	9	12.2
54324	1999	10	16.4
54324	1999	11	26
54324	1999	12	0.4
54324	2000	1	8.6
54324	2000	2	0
54324	2000	3	0.4
54324	2000	4	24.5
54324	2000	5	48.6
54324	2000	6	42.5
54324	2000	7	55.3
54324	2000	8	146
54324	2000	9	32.4
54324	2000	10	6
54324	2000	11	2.6
54324	2000	12	1.2
54324	2001	1	3.9
54324	2001	2	0.1
54324	2001	3	0.2
54324	2001	4	8.9
54324	2001	5	16.9
54324	2001	6	76.4
54324	2001	7	158.9
54324	2001	8	81
54324	2001	9	3.9
54324	2001	10	30.8
54324	2001	11	0.9
54324	2001	12	0.1
54324	2002	1	2.1
54324	2002	2	0
54324	2002	3	18.1
54324	2002	4	58.3
54324	2002	5	4.3
54324	2002	6	138.1
54324	2002	7	78.9
54324	2002	8	94.3
54324	2002	9	17.7
54324	2002	10	22.8
54324	2002	11	0.3
54324	2002	12	3.8
54324	2003	1	0.1
54324	2003	2	0
54324	2003	3	11.1
54324	2003	4	7.9
54324	2003	5	25.3
54324	2003	6	221.5
54324	2003	7	60.6
54324	2003	8	128
54324	2003	9	39.6
54324	2003	10	31.4
54324	2003	11	4.3
54324	2003	12	2
54324	2004	1	0
54324	2004	2	0.2
54324	2004	3	0
54324	2004	4	16.1
54324	2004	5	32.9
54324	2004	6	22.9
54324	2004	7	124.2
54324	2004	8	66.7
54324	2004	9	44
54324	2004	10	32
54324	2004	11	16.8
54324	2004	12	2.7
54324	2005	1	1.5
54324	2005	2	2.8
54324	2005	3	0.6
54324	2005	4	26.8
54324	2005	5	95.9
54324	2005	6	108.1
54324	2005	7	84.8
54324	2005	8	114.1
54324	2005	9	24.3
54324	2005	10	14.1
54324	2005	11	0
54324	2005	12	0.1
54324	2006	1	0.7
54324	2006	2	5.3
54324	2006	3	0
54324	2006	4	13.8
54324	2006	5	15.8
54324	2006	6	195.9
54324	2006	7	24.4
54324	2006	8	42.6
54324	2006	9	28.7
54324	2006	10	32.6
54324	2006	11	2.3
54324	2006	12	0
54324	2007	1	0
54324	2007	2	2.1
54324	2007	3	32.1
54324	2007	4	17.4
54324	2007	5	68.8
54324	2007	6	26.9
54324	2007	7	169.1
54324	2007	8	64.7
54324	2007	9	23.6
54324	2007	10	33.5
54324	2007	11	14.4
54324	2007	12	9
54324	2008	1	0
54324	2008	2	0
54324	2008	3	2.6
54324	2008	4	35.2
54324	2008	5	36.8
54324	2008	6	80
54324	2008	7	111.9
54324	2008	8	51.8
54324	2008	9	15.9
54324	2008	10	24.2
54324	2008	11	0
54324	2008	12	0
54324	2009	1	0.3
54324	2009	2	16.8
54324	2009	3	0.2
54324	2009	4	51.6
54324	2009	5	23.9
54324	2009	6	98.1
54324	2009	7	33.9
54324	2009	8	45
54324	2009	9	10.3
54324	2009	10	4.9
54324	2009	11	6.4
54324	2009	12	3.4
54324	2010	1	7.1
54324	2010	2	0.2
54324	2010	3	10.6
54324	2010	4	41.7
54324	2010	5	90.3
54324	2010	6	40.8
54324	2010	7	172.4
54324	2010	8	96.8
54324	2010	9	118
54324	2010	10	88.6
54324	2010	11	17.1
54324	2010	12	0.1
54324	2011	1	0
54324	2011	2	0
54324	2011	3	0
54324	2011	4	12.3
54324	2011	5	26.3
54324	2011	6	126.9
54324	2011	7	168.9
54324	2011	8	56.9
54324	2011	9	3.2
54324	2011	10	3.6
54324	2011	11	12.4
54324	2011	12	0
54324	2012	1	0
54324	2012	2	3.7
54324	2012	3	11.7
54324	2012	4	37.9
54324	2012	5	30.9
54324	2012	6	84
54324	2012	7	139
54324	2012	8	153.9
54324	2012	9	74
54324	2012	10	26.5
54324	2012	11	71.7
54324	2012	12	2.8
54324	2013	1	0
54324	2013	2	0.5
54324	2013	3	5.8
54324	2013	4	42.8
54324	2013	5	8.1
54324	2013	6	64.7
54324	2013	7	102.3
54324	2013	8	46.6
54324	2013	9	6.6
54324	2013	10	35.5
54324	2013	11	0.3
54324	2013	12	0
54324	2014	1	2.5
54324	2014	2	0.6
54324	2014	3	9.7
54324	2014	4	1.1
54324	2014	5	92.9
54324	2014	6	102.5
54324	2014	7	69.4
54324	2014	8	59.4
54324	2014	9	73
54324	2014	10	12.6
54324	2014	11	1
54324	2014	12	0
