# Supplementary material for: Spatial and temporal characteristics of drought and its correlation with climate indices in Northeast China
Source: PLoS One. 2021 Nov 18;16(11):e0259774. doi: 10.1371/journal.pone.0259774 (PMC8601439; doi:10.1371/journal.pone.0259774)
Supplement: S1 File — (ZIP) [file pone.0259774.s001.zip › Raw data(Including precipitation and evapotranspiration data of each station)/54326.xlsx]

## Sheet: Monthly evapotranspiration 
stationID	YEAR	MONTH	DATA
54326	1970	1	17.367
54326	1970	2	31.516
54326	1970	3	53.806
54326	1970	4	114.04
54326	1970	5	150.56
54326	1970	6	144.52
54326	1970	7	127.09
54326	1970	8	110.48
54326	1970	9	89.618
54326	1970	10	65.848
54326	1970	11	36.308
54326	1970	12	20.379
54326	1971	1	22.933
54326	1971	2	23.91
54326	1971	3	58.915
54326	1971	4	127.38
54326	1971	5	149.34
54326	1971	6	137.5
54326	1971	7	133.03
54326	1971	8	120.61
54326	1971	9	88.376
54326	1971	10	58.421
54326	1971	11	26.897
54326	1971	12	23.954
54326	1972	1	17.54
54326	1972	2	25.488
54326	1972	3	64.74
54326	1972	4	118.62
54326	1972	5	157.89
54326	1972	6	170.69
54326	1972	7	158.88
54326	1972	8	121.86
54326	1972	9	89.813
54326	1972	10	57.523
54326	1972	11	27.391
54326	1972	12	22.142
54326	1973	1	15.209
54326	1973	2	25.625
54326	1973	3	67.943
54326	1973	4	131.11
54326	1973	5	152.03
54326	1973	6	126.46
54326	1973	7	134.15
54326	1973	8	114.35
54326	1973	9	77.761
54326	1973	10	57.27
54326	1973	11	39.87
54326	1973	12	27.874
54326	1974	1	14.41
54326	1974	2	32.835
54326	1974	3	59.859
54326	1974	4	104.95
54326	1974	5	162.75
54326	1974	6	156.04
54326	1974	7	136.06
54326	1974	8	118.16
54326	1974	9	89.67
54326	1974	10	61.853
54326	1974	11	38.542
54326	1974	12	19.3
54326	1975	1	23.216
54326	1975	2	31.25
54326	1975	3	75.404
54326	1975	4	125.31
54326	1975	5	148.07
54326	1975	6	141.2
54326	1975	7	143.85
54326	1975	8	127.07
54326	1975	9	89.411
54326	1975	10	59.828
54326	1975	11	24.753
54326	1975	12	19.156
54326	1976	1	27.975
54326	1976	2	35.585
54326	1976	3	61.544
54326	1976	4	100.16
54326	1976	5	174.65
54326	1976	6	136.13
54326	1976	7	108.23
54326	1976	8	106.41
54326	1976	9	86.266
54326	1976	10	53.157
54326	1976	11	26.394
54326	1976	12	22.283
54326	1977	1	14.495
54326	1977	2	34.372
54326	1977	3	68.238
54326	1977	4	117.26
54326	1977	5	158.16
54326	1977	6	146.4
54326	1977	7	138.56
54326	1977	8	118.2
54326	1977	9	98.573
54326	1977	10	65.158
54326	1977	11	25.765
54326	1977	12	15.311
54326	1978	1	21.126
54326	1978	2	28.064
54326	1978	3	64.221
54326	1978	4	126.31
54326	1978	5	135.04
54326	1978	6	158.42
54326	1978	7	134.56
54326	1978	8	115.94
54326	1978	9	86.467
54326	1978	10	56.195
54326	1978	11	27.499
54326	1978	12	18.232
54326	1979	1	24.56
54326	1979	2	36.94
54326	1979	3	56.842
54326	1979	4	89.022
54326	1979	5	149.92
54326	1979	6	121.26
54326	1979	7	124.8
54326	1979	8	117.93
54326	1979	9	86.424
54326	1979	10	61.169
54326	1979	11	33.649
54326	1979	12	12.236
54326	1980	1	13.658
54326	1980	2	24.473
54326	1980	3	63.215
54326	1980	4	94.595
54326	1980	5	172.61
54326	1980	6	149.58
54326	1980	7	141.61
54326	1980	8	105.48
54326	1980	9	87.225
54326	1980	10	51.475
54326	1980	11	33.639
54326	1980	12	18.159
54326	1981	1	13.074
54326	1981	2	29.055
54326	1981	3	62.848
54326	1981	4	126.21
54326	1981	5	146.77
54326	1981	6	159.93
54326	1981	7	158.11
54326	1981	8	124
54326	1981	9	92.018
54326	1981	10	68.33
54326	1981	11	24.606
54326	1981	12	21.155
54326	1982	1	22.786
54326	1982	2	28.446
54326	1982	3	74.278
54326	1982	4	122.21
54326	1982	5	130.39
54326	1982	6	142.42
54326	1982	7	144.97
54326	1982	8	125.34
54326	1982	9	99.245
54326	1982	10	60.616
54326	1982	11	29.881
54326	1982	12	17.37
54326	1983	1	19.845
54326	1983	2	25.124
54326	1983	3	62.249
54326	1983	4	114.89
54326	1983	5	145.44
54326	1983	6	162.66
54326	1983	7	136.66
54326	1983	8	115.76
54326	1983	9	84.166
54326	1983	10	53.501
54326	1983	11	31.339
54326	1983	12	18.091
54326	1984	1	15.49
54326	1984	2	28.627
54326	1984	3	59.689
54326	1984	4	101.91
54326	1984	5	150.41
54326	1984	6	137.11
54326	1984	7	147.77
54326	1984	8	113.94
54326	1984	9	84.176
54326	1984	10	58.939
54326	1984	11	30.918
54326	1984	12	11.009
54326	1985	1	10.505
54326	1985	2	20.461
54326	1985	3	57.796
54326	1985	4	106.79
54326	1985	5	120.59
54326	1985	6	136.55
54326	1985	7	126.44
54326	1985	8	107.75
54326	1985	9	79.684
54326	1985	10	61.576
54326	1985	11	25.433
54326	1985	12	16.745
54326	1986	1	17.741
54326	1986	2	24.86
54326	1986	3	57.902
54326	1986	4	110.86
54326	1986	5	145.39
54326	1986	6	150.27
54326	1986	7	121.87
54326	1986	8	120.06
54326	1986	9	74.955
54326	1986	10	46.786
54326	1986	11	28.445
54326	1986	12	15.76
54326	1987	1	15.113
54326	1987	2	27.583
54326	1987	3	55.769
54326	1987	4	111.97
54326	1987	5	144.56
54326	1987	6	147.54
54326	1987	7	144.78
54326	1987	8	111.01
54326	1987	9	89.727
54326	1987	10	62.075
54326	1987	11	30.43
54326	1987	12	25.118
54326	1988	1	26.402
54326	1988	2	28.199
54326	1988	3	61.179
54326	1988	4	115.15
54326	1988	5	155.48
54326	1988	6	141.61
54326	1988	7	143.21
54326	1988	8	111.12
54326	1988	9	75.071
54326	1988	10	60.281
54326	1988	11	46.059
54326	1988	12	19.071
54326	1989	1	18.196
54326	1989	2	30.623
54326	1989	3	76.808
54326	1989	4	124.45
54326	1989	5	157.35
54326	1989	6	148.56
54326	1989	7	123.9
54326	1989	8	120.78
54326	1989	9	83.712
54326	1989	10	60.7
54326	1989	11	29.003
54326	1989	12	15.309
54326	1990	1	15.461
54326	1990	2	21.2
54326	1990	3	56.959
54326	1990	4	107.48
54326	1990	5	125.57
54326	1990	6	139.1
54326	1990	7	127.66
54326	1990	8	115.78
54326	1990	9	79.434
54326	1990	10	54.306
54326	1990	11	28.126
54326	1990	12	22.167
54326	1991	1	16.072
54326	1991	2	27.047
54326	1991	3	57.276
54326	1991	4	101.07
54326	1991	5	132.25
54326	1991	6	136.52
54326	1991	7	134.1
54326	1991	8	132.82
54326	1991	9	85.524
54326	1991	10	54.559
54326	1991	11	30.661
54326	1991	12	13.68
54326	1992	1	19.024
54326	1992	2	37.458
54326	1992	3	61.976
54326	1992	4	113.75
54326	1992	5	131.76
54326	1992	6	141.79
54326	1992	7	127.44
54326	1992	8	114.1
54326	1992	9	87.931
54326	1992	10	47.091
54326	1992	11	25.231
54326	1992	12	12.801
54326	1993	1	12.98
54326	1993	2	28.855
54326	1993	3	59.453
54326	1993	4	99.317
54326	1993	5	152.53
54326	1993	6	134.59
54326	1993	7	115.81
54326	1993	8	121.51
54326	1993	9	94.067
54326	1993	10	53.461
54326	1993	11	21.782
54326	1993	12	14.232
54326	1994	1	16.981
54326	1994	2	27.306
54326	1994	3	67.297
54326	1994	4	121.53
54326	1994	5	143.8
54326	1994	6	155.43
54326	1994	7	132.91
54326	1994	8	121.66
54326	1994	9	97.267
54326	1994	10	55.328
54326	1994	11	32.669
54326	1994	12	16.903
54326	1995	1	22.437
54326	1995	2	29.121
54326	1995	3	64.405
54326	1995	4	128.61
54326	1995	5	134.65
54326	1995	6	128.03
54326	1995	7	124.11
54326	1995	8	110.01
54326	1995	9	84.376
54326	1995	10	57.123
54326	1995	11	36.991
54326	1995	12	18.013
54326	1996	1	16.335
54326	1996	2	33.245
54326	1996	3	63.854
54326	1996	4	115.63
54326	1996	5	147.27
54326	1996	6	149.1
54326	1996	7	117.88
54326	1996	8	101.13
54326	1996	9	89.42
54326	1996	10	54.081
54326	1996	11	27.141
54326	1996	12	21.906
54326	1997	1	12.576
54326	1997	2	30.242
54326	1997	3	75.074
54326	1997	4	109.28
54326	1997	5	137.25
54326	1997	6	159.21
54326	1997	7	149.48
54326	1997	8	137.01
54326	1997	9	85.547
54326	1997	10	66.774
54326	1997	11	26.807
54326	1997	12	14.581
54326	1998	1	14.264
54326	1998	2	28.387
54326	1998	3	67.805
54326	1998	4	110.6
54326	1998	5	141.67
54326	1998	6	130.46
54326	1998	7	124.06
54326	1998	8	113.8
54326	1998	9	91.582
54326	1998	10	60.248
54326	1998	11	26.027
54326	1998	12	13.115
54326	1999	1	16.109
54326	1999	2	30.127
54326	1999	3	45.531
54326	1999	4	99.321
54326	1999	5	143.5
54326	1999	6	147.17
54326	1999	7	144.17
54326	1999	8	117.45
54326	1999	9	90.301
54326	1999	10	62.346
54326	1999	11	23.251
54326	1999	12	11.762
54326	2000	1	7.6998
54326	2000	2	19.802
54326	2000	3	58.902
54326	2000	4	98.198
54326	2000	5	146.48
54326	2000	6	150.54
54326	2000	7	161.35
54326	2000	8	111.63
54326	2000	9	86.769
54326	2000	10	52.499
54326	2000	11	24.221
54326	2000	12	11.738
54326	2001	1	9.0758
54326	2001	2	23.774
54326	2001	3	65.57
54326	2001	4	117.63
54326	2001	5	158.34
54326	2001	6	135.5
54326	2001	7	154.96
54326	2001	8	127.01
54326	2001	9	94.345
54326	2001	10	51.024
54326	2001	11	25.17
54326	2001	12	7.0071
54326	2002	1	14.815
54326	2002	2	29.774
54326	2002	3	76.547
54326	2002	4	99.304
54326	2002	5	154.82
54326	2002	6	125.03
54326	2002	7	145.44
54326	2002	8	127.95
54326	2002	9	84.25
54326	2002	10	46.398
54326	2002	11	20.713
54326	2002	12	9.2093
54326	2003	1	10.285
54326	2003	2	24.319
54326	2003	3	51.659
54326	2003	4	102.3
54326	2003	5	125.83
54326	2003	6	130.4
54326	2003	7	131.06
54326	2003	8	136.62
54326	2003	9	86.506
54326	2003	10	49.263
54326	2003	11	21.469
54326	2003	12	9.7474
54326	2004	1	19.164
54326	2004	2	37.885
54326	2004	3	69.61
54326	2004	4	118.47
54326	2004	5	148.34
54326	2004	6	143.21
54326	2004	7	135.92
54326	2004	8	116.91
54326	2004	9	92.829
54326	2004	10	59.568
54326	2004	11	25.085
54326	2004	12	15.216
54326	2005	1	17.71
54326	2005	2	22.444
54326	2005	3	66.508
54326	2005	4	118.63
54326	2005	5	127.29
54326	2005	6	132.75
54326	2005	7	143.43
54326	2005	8	107.01
54326	2005	9	90.455
54326	2005	10	56.732
54326	2005	11	26.732
54326	2005	12	14.648
54326	2006	1	16.387
54326	2006	2	26.74
54326	2006	3	69.289
54326	2006	4	90.228
54326	2006	5	130.28
54326	2006	6	130.62
54326	2006	7	132.77
54326	2006	8	129.24
54326	2006	9	90.87
54326	2006	10	59.176
54326	2006	11	28.193
54326	2006	12	14.607
54326	2007	1	16.97
54326	2007	2	32.878
54326	2007	3	52.011
54326	2007	4	98.153
54326	2007	5	136.04
54326	2007	6	159.02
54326	2007	7	128.81
54326	2007	8	126.56
54326	2007	9	81.428
54326	2007	10	49.877
54326	2007	11	25.473
54326	2007	12	15.653
54326	2008	1	16.482
54326	2008	2	30.436
54326	2008	3	64.874
54326	2008	4	93.872
54326	2008	5	128.13
54326	2008	6	127.41
54326	2008	7	131.7
54326	2008	8	118.37
54326	2008	9	91.633
54326	2008	10	53.859
54326	2008	11	30.989
54326	2008	12	21.523
54326	2009	1	20.682
54326	2009	2	26.414
54326	2009	3	66.867
54326	2009	4	102.31
54326	2009	5	155.8
54326	2009	6	148.59
54326	2009	7	142.65
54326	2009	8	143.26
54326	2009	9	94.255
54326	2009	10	60.52
54326	2009	11	25.992
54326	2009	12	14.697
54326	2010	1	15.329
54326	2010	2	24.837
54326	2010	3	52.189
54326	2010	4	84.932
54326	2010	5	120.94
54326	2010	6	148.75
54326	2010	7	124.11
54326	2010	8	121.88
54326	2010	9	84.136
54326	2010	10	45.988
54326	2010	11	27.698
54326	2010	12	21.192
54326	2011	1	17.265
54326	2011	2	28.933
54326	2011	3	65.978
54326	2011	4	100.57
54326	2011	5	142.07
54326	2011	6	133.36
54326	2011	7	121.24
54326	2011	8	115.9
54326	2011	9	90.356
54326	2011	10	57.229
54326	2011	11	24.854
54326	2011	12	13.963
54326	2012	1	13.945
54326	2012	2	28.079
54326	2012	3	57.827
54326	2012	4	104.61
54326	2012	5	140.15
54326	2012	6	112.28
54326	2012	7	126.99
54326	2012	8	111.11
54326	2012	9	78.604
54326	2012	10	51.355
54326	2012	11	18.413
54326	2012	12	10.805
54326	2013	1	11.679
54326	2013	2	25.607
54326	2013	3	56.249
54326	2013	4	83.446
54326	2013	5	145.02
54326	2013	6	127.49
54326	2013	7	140.18
54326	2013	8	134.35
54326	2013	9	84.574
54326	2013	10	47.64
54326	2013	11	30.565
54326	2013	12	18.247
54326	2014	1	33.125
54326	2014	2	28.721
54326	2014	3	83.363
54326	2014	4	126.19
54326	2014	5	159.59
54326	2014	6	138.43
54326	2014	7	163.05
54326	2014	8	135.26
54326	2014	9	92.683
54326	2014	10	75.63
54326	2014	11	45.941
54326	2014	12	31.311

## Sheet: Monthly precipitation 
stationID	YEAR	MONTH	DATA
54326	1970	1	0
54326	1970	2	5.8
54326	1970	3	0.2
54326	1970	4	21
54326	1970	5	57.4
54326	1970	6	57.2
54326	1970	7	171.1
54326	1970	8	122.6
54326	1970	9	48.3
54326	1970	10	45.3
54326	1970	11	0.1
54326	1970	12	0.9
54326	1971	1	1.4
54326	1971	2	8.7
54326	1971	3	7.8
54326	1971	4	3
54326	1971	5	49
54326	1971	6	203.3
54326	1971	7	133.5
54326	1971	8	4.3
54326	1971	9	38.2
54326	1971	10	15
54326	1971	11	15.3
54326	1971	12	0.1
54326	1972	1	9.9
54326	1972	2	0.7
54326	1972	3	2.9
54326	1972	4	13
54326	1972	5	6
54326	1972	6	19.5
54326	1972	7	105.7
54326	1972	8	138.2
54326	1972	9	32.5
54326	1972	10	40.3
54326	1972	11	17.1
54326	1972	12	0
54326	1973	1	8.2
54326	1973	2	5.6
54326	1973	3	1.1
54326	1973	4	4.2
54326	1973	5	24.9
54326	1973	6	61.8
54326	1973	7	116.9
54326	1973	8	119.6
54326	1973	9	24.7
54326	1973	10	30.5
54326	1973	11	13.6
54326	1973	12	0
54326	1974	1	0
54326	1974	2	0
54326	1974	3	1.8
54326	1974	4	17
54326	1974	5	72.8
54326	1974	6	50
54326	1974	7	126.4
54326	1974	8	140.1
54326	1974	9	42.2
54326	1974	10	9.7
54326	1974	11	0
54326	1974	12	0
54326	1975	1	0.6
54326	1975	2	0.2
54326	1975	3	0.1
54326	1975	4	2.4
54326	1975	5	41.7
54326	1975	6	170
54326	1975	7	112.4
54326	1975	8	43.5
54326	1975	9	56.1
54326	1975	10	0.9
54326	1975	11	3.8
54326	1975	12	0
54326	1976	1	0
54326	1976	2	0
54326	1976	3	0.8
54326	1976	4	15.8
54326	1976	5	50.7
54326	1976	6	104.9
54326	1976	7	93.7
54326	1976	8	62.1
54326	1976	9	36.9
54326	1976	10	36.7
54326	1976	11	18.9
54326	1976	12	1
54326	1977	1	0
54326	1977	2	0
54326	1977	3	8.4
54326	1977	4	9.4
54326	1977	5	60.7
54326	1977	6	115.9
54326	1977	7	235.5
54326	1977	8	101.7
54326	1977	9	8.6
54326	1977	10	64.1
54326	1977	11	12
54326	1977	12	11.8
54326	1978	1	0
54326	1978	2	2.3
54326	1978	3	3.1
54326	1978	4	9
54326	1978	5	60.9
54326	1978	6	105.4
54326	1978	7	181.5
54326	1978	8	98.5
54326	1978	9	46.1
54326	1978	10	14.7
54326	1978	11	2.3
54326	1978	12	1.9
54326	1979	1	0.1
54326	1979	2	5.1
54326	1979	3	1
54326	1979	4	16.6
54326	1979	5	41.1
54326	1979	6	122.4
54326	1979	7	176.6
54326	1979	8	47.3
54326	1979	9	49.7
54326	1979	10	11.3
54326	1979	11	5.9
54326	1979	12	18.2
54326	1980	1	0.5
54326	1980	2	3.4
54326	1980	3	7
54326	1980	4	10.9
54326	1980	5	13.9
54326	1980	6	60.8
54326	1980	7	150.9
54326	1980	8	76.4
54326	1980	9	11.1
54326	1980	10	19.9
54326	1980	11	1.1
54326	1980	12	4.3
54326	1981	1	2
54326	1981	2	1.2
54326	1981	3	27
54326	1981	4	9.6
54326	1981	5	12.5
54326	1981	6	24
54326	1981	7	146.7
54326	1981	8	20.7
54326	1981	9	40.8
54326	1981	10	10.9
54326	1981	11	3.7
54326	1981	12	0
54326	1982	1	0.2
54326	1982	2	0
54326	1982	3	5.3
54326	1982	4	21.4
54326	1982	5	38.6
54326	1982	6	114.6
54326	1982	7	83.5
54326	1982	8	59.7
54326	1982	9	8.4
54326	1982	10	27.2
54326	1982	11	1.1
54326	1982	12	0.2
54326	1983	1	0.4
54326	1983	2	0.7
54326	1983	3	12.3
54326	1983	4	83.2
54326	1983	5	28.2
54326	1983	6	54.9
54326	1983	7	106
54326	1983	8	138.8
54326	1983	9	19.3
54326	1983	10	4.8
54326	1983	11	1.7
54326	1983	12	0
54326	1984	1	0
54326	1984	2	0.1
54326	1984	3	4.5
54326	1984	4	21
54326	1984	5	15.7
54326	1984	6	144
54326	1984	7	44.7
54326	1984	8	212.8
54326	1984	9	52
54326	1984	10	15.2
54326	1984	11	9.8
54326	1984	12	24.4
54326	1985	1	1
54326	1985	2	2.8
54326	1985	3	10.4
54326	1985	4	19.1
54326	1985	5	83.9
54326	1985	6	88.9
54326	1985	7	44.9
54326	1985	8	92.8
54326	1985	9	24.5
54326	1985	10	2.6
54326	1985	11	7.3
54326	1985	12	1.6
54326	1986	1	0
54326	1986	2	0.8
54326	1986	3	14.2
54326	1986	4	8.2
54326	1986	5	32.2
54326	1986	6	44.9
54326	1986	7	196.2
54326	1986	8	54.5
54326	1986	9	120
54326	1986	10	32.2
54326	1986	11	4.3
54326	1986	12	5.3
54326	1987	1	2.3
54326	1987	2	5.2
54326	1987	3	14.4
54326	1987	4	33.3
54326	1987	5	58.7
54326	1987	6	78
54326	1987	7	73.6
54326	1987	8	108.7
54326	1987	9	40.2
54326	1987	10	9.2
54326	1987	11	16.3
54326	1987	12	0
54326	1988	1	0
54326	1988	2	4.2
54326	1988	3	4.5
54326	1988	4	9.2
54326	1988	5	42.7
54326	1988	6	43.4
54326	1988	7	76.3
54326	1988	8	91
54326	1988	9	79.4
54326	1988	10	9.5
54326	1988	11	0
54326	1988	12	0.1
54326	1989	1	2.2
54326	1989	2	0.2
54326	1989	3	3.4
54326	1989	4	1.5
54326	1989	5	38.9
54326	1989	6	140.1
54326	1989	7	129.2
54326	1989	8	52.7
54326	1989	9	28.4
54326	1989	10	32.9
54326	1989	11	0.5
54326	1989	12	2
54326	1990	1	6.9
54326	1990	2	7.2
54326	1990	3	27.5
54326	1990	4	16.7
54326	1990	5	82.8
54326	1990	6	122.9
54326	1990	7	172.7
54326	1990	8	137.7
54326	1990	9	95.4
54326	1990	10	1.3
54326	1990	11	5
54326	1990	12	1
54326	1991	1	0.1
54326	1991	2	0
54326	1991	3	7.2
54326	1991	4	32.7
54326	1991	5	46.5
54326	1991	6	146.8
54326	1991	7	152.5
54326	1991	8	76.3
54326	1991	9	31
54326	1991	10	11.5
54326	1991	11	3.4
54326	1991	12	2.6
54326	1992	1	1.2
54326	1992	2	0
54326	1992	3	2.6
54326	1992	4	14
54326	1992	5	53.7
54326	1992	6	47.6
54326	1992	7	90.1
54326	1992	8	41.1
54326	1992	9	36.3
54326	1992	10	36.5
54326	1992	11	10.6
54326	1992	12	0.2
54326	1993	1	1.3
54326	1993	2	0.4
54326	1993	3	5.8
54326	1993	4	20.9
54326	1993	5	24.8
54326	1993	6	135.5
54326	1993	7	236.6
54326	1993	8	42.5
54326	1993	9	44.9
54326	1993	10	5.7
54326	1993	11	24.8
54326	1993	12	2.3
54326	1994	1	0.6
54326	1994	2	0.1
54326	1994	3	0
54326	1994	4	0
54326	1994	5	81.5
54326	1994	6	38.9
54326	1994	7	338.4
54326	1994	8	94.6
54326	1994	9	50.3
54326	1994	10	6.2
54326	1994	11	0.3
54326	1994	12	3.8
54326	1995	1	0
54326	1995	2	3.5
54326	1995	3	7.7
54326	1995	4	14.5
54326	1995	5	71.8
54326	1995	6	47.3
54326	1995	7	206.2
54326	1995	8	135
54326	1995	9	18.9
54326	1995	10	24.8
54326	1995	11	0.8
54326	1995	12	0.2
54326	1996	1	2.6
54326	1996	2	0
54326	1996	3	0.8
54326	1996	4	3.3
54326	1996	5	19.5
54326	1996	6	118.8
54326	1996	7	116.2
54326	1996	8	192.3
54326	1996	9	71
54326	1996	10	22.3
54326	1996	11	4.3
54326	1996	12	0.4
54326	1997	1	2.8
54326	1997	2	0
54326	1997	3	0.2
54326	1997	4	16.9
54326	1997	5	18.6
54326	1997	6	39.7
54326	1997	7	46
54326	1997	8	166
54326	1997	9	77.1
54326	1997	10	13.7
54326	1997	11	0
54326	1997	12	5.7
54326	1998	1	0.5
54326	1998	2	2.9
54326	1998	3	7.7
54326	1998	4	67.1
54326	1998	5	85.9
54326	1998	6	82.7
54326	1998	7	127.8
54326	1998	8	76.6
54326	1998	9	6.5
54326	1998	10	34.6
54326	1998	11	1.9
54326	1998	12	0.1
54326	1999	1	0.2
54326	1999	2	0
54326	1999	3	11.9
54326	1999	4	16.2
54326	1999	5	40.6
54326	1999	6	93.4
54326	1999	7	48.9
54326	1999	8	97.2
54326	1999	9	21.7
54326	1999	10	12.1
54326	1999	11	31.7
54326	1999	12	0
54326	2000	1	5
54326	2000	2	0.3
54326	2000	3	4.1
54326	2000	4	26.4
54326	2000	5	30.2
54326	2000	6	20.1
54326	2000	7	30.2
54326	2000	8	124.4
54326	2000	9	12
54326	2000	10	9.9
54326	2000	11	5.4
54326	2000	12	1.2
54326	2001	1	3
54326	2001	2	0
54326	2001	3	2.6
54326	2001	4	11.1
54326	2001	5	18.7
54326	2001	6	165.9
54326	2001	7	98.8
54326	2001	8	134.7
54326	2001	9	3.6
54326	2001	10	46.4
54326	2001	11	1.8
54326	2001	12	0.6
54326	2002	1	0.2
54326	2002	2	0
54326	2002	3	9.6
54326	2002	4	47.5
54326	2002	5	7.4
54326	2002	6	122.9
54326	2002	7	140
54326	2002	8	102.4
54326	2002	9	51
54326	2002	10	23
54326	2002	11	0.4
54326	2002	12	2.5
54326	2003	1	0.3
54326	2003	2	0
54326	2003	3	14.7
54326	2003	4	7.1
54326	2003	5	34.3
54326	2003	6	123.6
54326	2003	7	87.8
54326	2003	8	43.7
54326	2003	9	53.3
54326	2003	10	43.7
54326	2003	11	5.2
54326	2003	12	1.2
54326	2004	1	0
54326	2004	2	4
54326	2004	3	0.1
54326	2004	4	23.5
54326	2004	5	38.6
54326	2004	6	96.6
54326	2004	7	129.5
54326	2004	8	45.6
54326	2004	9	62.4
54326	2004	10	20.4
54326	2004	11	23.2
54326	2004	12	0.5
54326	2005	1	1.4
54326	2005	2	3.1
54326	2005	3	2.8
54326	2005	4	10.1
54326	2005	5	104.1
54326	2005	6	169.1
54326	2005	7	112.9
54326	2005	8	117.8
54326	2005	9	16.7
54326	2005	10	19.4
54326	2005	11	0.2
54326	2005	12	0
54326	2006	1	0.1
54326	2006	2	3.6
54326	2006	3	0.1
54326	2006	4	9.9
54326	2006	5	12.1
54326	2006	6	111
54326	2006	7	54.1
54326	2006	8	56.5
54326	2006	9	35.2
54326	2006	10	24
54326	2006	11	1.9
54326	2006	12	0
54326	2007	1	0
54326	2007	2	1.4
54326	2007	3	34.2
54326	2007	4	30.6
54326	2007	5	52.9
54326	2007	6	26
54326	2007	7	231.5
54326	2007	8	64.3
54326	2007	9	17.4
54326	2007	10	26.8
54326	2007	11	12.5
54326	2007	12	3.9
54326	2008	1	0
54326	2008	2	0
54326	2008	3	3.9
54326	2008	4	29.6
54326	2008	5	35.3
54326	2008	6	107.9
54326	2008	7	69.7
54326	2008	8	52.4
54326	2008	9	27.2
54326	2008	10	21.1
54326	2008	11	0.1
54326	2008	12	0.2
54326	2009	1	0.5
54326	2009	2	15.2
54326	2009	3	0
54326	2009	4	40.7
54326	2009	5	23.7
54326	2009	6	65.6
54326	2009	7	91.5
54326	2009	8	25.7
54326	2009	9	11.1
54326	2009	10	13.5
54326	2009	11	4.7
54326	2009	12	2.9
54326	2010	1	7.5
54326	2010	2	0.5
54326	2010	3	11.1
54326	2010	4	29.5
54326	2010	5	57.7
54326	2010	6	57.8
54326	2010	7	140.5
54326	2010	8	38.7
54326	2010	9	109
54326	2010	10	92.4
54326	2010	11	9.5
54326	2010	12	0
54326	2011	1	0
54326	2011	2	0
54326	2011	3	0
54326	2011	4	19.8
54326	2011	5	36.1
54326	2011	6	77.6
54326	2011	7	179.4
54326	2011	8	94.3
54326	2011	9	10.9
54326	2011	10	4.1
54326	2011	11	12.2
54326	2011	12	0
54326	2012	1	0
54326	2012	2	0.6
54326	2012	3	10.2
54326	2012	4	41
54326	2012	5	29.3
54326	2012	6	148.7
54326	2012	7	107.4
54326	2012	8	119.5
54326	2012	9	42.8
54326	2012	10	32.7
54326	2012	11	45.2
54326	2012	12	5.9
54326	2013	1	0.5
54326	2013	2	0.3
54326	2013	3	5.8
54326	2013	4	26.7
54326	2013	5	2.8
54326	2013	6	65.9
54326	2013	7	99.9
54326	2013	8	64.8
54326	2013	9	25.8
54326	2013	10	54.9
54326	2013	11	0
54326	2013	12	0
54326	2014	1	0
54326	2014	2	0.8
54326	2014	3	7.1
54326	2014	4	2.9
54326	2014	5	102.4
54326	2014	6	124
54326	2014	7	68
54326	2014	8	71.1
54326	2014	9	67.6
54326	2014	10	22
54326	2014	11	0
54326	2014	12	0
