# Supplementary material for: Spatial and temporal characteristics of drought and its correlation with climate indices in Northeast China
Source: PLoS One. 2021 Nov 18;16(11):e0259774. doi: 10.1371/journal.pone.0259774 (PMC8601439; doi:10.1371/journal.pone.0259774)
Supplement: S1 File — (ZIP) [file pone.0259774.s001.zip › Raw data(Including precipitation and evapotranspiration data of each station)/54327.xlsx]

## Sheet: Monthly evapotranspiration 
stationID	YEAR	MONTH	DATA
54327	1970	1	16.919
54327	1970	2	33.434
54327	1970	3	59.95
54327	1970	4	133.17
54327	1970	5	166.04
54327	1970	6	155.09
54327	1970	7	137.35
54327	1970	8	118.66
54327	1970	9	93.996
54327	1970	10	71.507
54327	1970	11	37.934
54327	1970	12	21.482
54327	1971	1	27.803
54327	1971	2	29.921
54327	1971	3	59.527
54327	1971	4	137.91
54327	1971	5	168.81
54327	1971	6	145.6
54327	1971	7	130.62
54327	1971	8	121.33
54327	1971	9	90.634
54327	1971	10	64.015
54327	1971	11	28.177
54327	1971	12	19.649
54327	1972	1	18.119
54327	1972	2	27.121
54327	1972	3	72.188
54327	1972	4	126.94
54327	1972	5	176.26
54327	1972	6	176.69
54327	1972	7	167.87
54327	1972	8	127.69
54327	1972	9	90.087
54327	1972	10	55.165
54327	1972	11	32.941
54327	1972	12	22.682
54327	1973	1	16.493
54327	1973	2	29.643
54327	1973	3	72.679
54327	1973	4	142.14
54327	1973	5	166.61
54327	1973	6	135.37
54327	1973	7	132.52
54327	1973	8	112.75
54327	1973	9	81.489
54327	1973	10	60.639
54327	1973	11	40.913
54327	1973	12	24.667
54327	1974	1	15.741
54327	1974	2	38.169
54327	1974	3	63.825
54327	1974	4	112.23
54327	1974	5	174.05
54327	1974	6	150.05
54327	1974	7	136.93
54327	1974	8	115.54
54327	1974	9	87.561
54327	1974	10	64.966
54327	1974	11	36.752
54327	1974	12	15.839
54327	1975	1	23.476
54327	1975	2	33.581
54327	1975	3	77.605
54327	1975	4	125.11
54327	1975	5	155.79
54327	1975	6	147.53
54327	1975	7	140.25
54327	1975	8	128.74
54327	1975	9	89.161
54327	1975	10	58.127
54327	1975	11	26.098
54327	1975	12	14.299
54327	1976	1	24.789
54327	1976	2	41.002
54327	1976	3	64.365
54327	1976	4	107.22
54327	1976	5	171.52
54327	1976	6	143.16
54327	1976	7	111.41
54327	1976	8	106.05
54327	1976	9	80.617
54327	1976	10	51.853
54327	1976	11	25.338
54327	1976	12	18.654
54327	1977	1	12.14
54327	1977	2	31.553
54327	1977	3	72.859
54327	1977	4	112.03
54327	1977	5	151.49
54327	1977	6	133.23
54327	1977	7	135.95
54327	1977	8	119.08
54327	1977	9	92.504
54327	1977	10	63.423
54327	1977	11	23.847
54327	1977	12	14.968
54327	1978	1	16.802
54327	1978	2	28.55
54327	1978	3	61.925
54327	1978	4	135.65
54327	1978	5	141.41
54327	1978	6	159.58
54327	1978	7	135.86
54327	1978	8	107
54327	1978	9	82.139
54327	1978	10	55.354
54327	1978	11	22.931
54327	1978	12	16.384
54327	1979	1	19.241
54327	1979	2	34.978
54327	1979	3	60.636
54327	1979	4	86.554
54327	1979	5	145.05
54327	1979	6	119.43
54327	1979	7	124.79
54327	1979	8	119.43
54327	1979	9	83.328
54327	1979	10	62.074
54327	1979	11	36.112
54327	1979	12	12.222
54327	1980	1	13.701
54327	1980	2	24.864
54327	1980	3	63.665
54327	1980	4	98.214
54327	1980	5	176.41
54327	1980	6	147.18
54327	1980	7	147.32
54327	1980	8	110.8
54327	1980	9	87.375
54327	1980	10	54.257
54327	1980	11	32.566
54327	1980	12	16.531
54327	1981	1	10.559
54327	1981	2	27.423
54327	1981	3	61.255
54327	1981	4	126.56
54327	1981	5	160.74
54327	1981	6	175.22
54327	1981	7	163.72
54327	1981	8	130.81
54327	1981	9	97.49
54327	1981	10	68.411
54327	1981	11	25.946
54327	1981	12	18.877
54327	1982	1	23.674
54327	1982	2	32.733
54327	1982	3	78.934
54327	1982	4	123.8
54327	1982	5	140.97
54327	1982	6	145.27
54327	1982	7	148.29
54327	1982	8	130
54327	1982	9	104.98
54327	1982	10	66.991
54327	1982	11	35.616
54327	1982	12	15.973
54327	1983	1	22.504
54327	1983	2	32.105
54327	1983	3	74.763
54327	1983	4	130.02
54327	1983	5	169.39
54327	1983	6	189.82
54327	1983	7	138.58
54327	1983	8	122.67
54327	1983	9	95.44
54327	1983	10	63.741
54327	1983	11	35.181
54327	1983	12	17.862
54327	1984	1	16.524
54327	1984	2	28.191
54327	1984	3	52.8
54327	1984	4	106.88
54327	1984	5	163.65
54327	1984	6	140.01
54327	1984	7	160.63
54327	1984	8	116.76
54327	1984	9	91.808
54327	1984	10	66.586
54327	1984	11	32.191
54327	1984	12	10.95
54327	1985	1	11.165
54327	1985	2	22.262
54327	1985	3	58.936
54327	1985	4	116.08
54327	1985	5	127.19
54327	1985	6	137.64
54327	1985	7	125.16
54327	1985	8	106.06
54327	1985	9	83.256
54327	1985	10	65.001
54327	1985	11	27.607
54327	1985	12	16.063
54327	1986	1	19.102
54327	1986	2	27.694
54327	1986	3	61.033
54327	1986	4	121.38
54327	1986	5	152.86
54327	1986	6	162.02
54327	1986	7	118.86
54327	1986	8	120.6
54327	1986	9	75.87
54327	1986	10	51.393
54327	1986	11	30.424
54327	1986	12	17.972
54327	1987	1	17.346
54327	1987	2	29.978
54327	1987	3	58.94
54327	1987	4	113.53
54327	1987	5	142.72
54327	1987	6	137.52
54327	1987	7	141.74
54327	1987	8	106.12
54327	1987	9	91.9
54327	1987	10	66.178
54327	1987	11	30.855
54327	1987	12	18.511
54327	1988	1	23.4
54327	1988	2	26.564
54327	1988	3	64.949
54327	1988	4	112.44
54327	1988	5	161.37
54327	1988	6	149.54
54327	1988	7	143.31
54327	1988	8	109.3
54327	1988	9	76.547
54327	1988	10	60.714
54327	1988	11	43.862
54327	1988	12	17.158
54327	1989	1	22.567
54327	1989	2	34.529
54327	1989	3	79.552
54327	1989	4	133.1
54327	1989	5	156.44
54327	1989	6	155.12
54327	1989	7	127.14
54327	1989	8	121.53
54327	1989	9	82.904
54327	1989	10	53.985
54327	1989	11	29.347
54327	1989	12	19.015
54327	1990	1	17.1
54327	1990	2	23.87
54327	1990	3	61.703
54327	1990	4	111.79
54327	1990	5	127.23
54327	1990	6	143.3
54327	1990	7	123.18
54327	1990	8	115.05
54327	1990	9	73.604
54327	1990	10	59.153
54327	1990	11	32.723
54327	1990	12	23.535
54327	1991	1	18.258
54327	1991	2	29.384
54327	1991	3	62.397
54327	1991	4	96.881
54327	1991	5	133.23
54327	1991	6	130.02
54327	1991	7	129.87
54327	1991	8	129.33
54327	1991	9	81.653
54327	1991	10	52.399
54327	1991	11	28.359
54327	1991	12	15.378
54327	1992	1	15.234
54327	1992	2	37.199
54327	1992	3	64.487
54327	1992	4	110.12
54327	1992	5	133.83
54327	1992	6	147.16
54327	1992	7	130.51
54327	1992	8	117.68
54327	1992	9	91.382
54327	1992	10	49.797
54327	1992	11	25.562
54327	1992	12	13.144
54327	1993	1	10.754
54327	1993	2	30.232
54327	1993	3	62.599
54327	1993	4	100.92
54327	1993	5	158.87
54327	1993	6	143.97
54327	1993	7	121.71
54327	1993	8	118.62
54327	1993	9	98.214
54327	1993	10	59.538
54327	1993	11	24.72
54327	1993	12	18.373
54327	1994	1	18.727
54327	1994	2	29.367
54327	1994	3	69.663
54327	1994	4	134.11
54327	1994	5	152
54327	1994	6	159.11
54327	1994	7	123.54
54327	1994	8	115.74
54327	1994	9	92.467
54327	1994	10	56.254
54327	1994	11	34.667
54327	1994	12	17.803
54327	1995	1	23.671
54327	1995	2	29.033
54327	1995	3	62.666
54327	1995	4	132.09
54327	1995	5	142.51
54327	1995	6	127.9
54327	1995	7	117.86
54327	1995	8	102.01
54327	1995	9	76.75
54327	1995	10	58.988
54327	1995	11	36.67
54327	1995	12	18.392
54327	1996	1	19.605
54327	1996	2	38.339
54327	1996	3	73.975
54327	1996	4	115.76
54327	1996	5	157.03
54327	1996	6	149.11
54327	1996	7	117.18
54327	1996	8	99.934
54327	1996	9	88.269
54327	1996	10	59.659
54327	1996	11	28.628
54327	1996	12	23.871
54327	1997	1	16.71
54327	1997	2	35.093
54327	1997	3	81.602
54327	1997	4	113.18
54327	1997	5	138.99
54327	1997	6	128.22
54327	1997	7	146.29
54327	1997	8	132.61
54327	1997	9	82.513
54327	1997	10	67.896
54327	1997	11	31.951
54327	1997	12	15.302
54327	1998	1	18.81
54327	1998	2	32.831
54327	1998	3	66.06
54327	1998	4	111.76
54327	1998	5	141.72
54327	1998	6	139.17
54327	1998	7	125.08
54327	1998	8	113.69
54327	1998	9	92.582
54327	1998	10	56.882
54327	1998	11	29.617
54327	1998	12	18.362
54327	1999	1	22.125
54327	1999	2	35.595
54327	1999	3	56.923
54327	1999	4	107.43
54327	1999	5	143.12
54327	1999	6	148.18
54327	1999	7	148.35
54327	1999	8	124.84
54327	1999	9	95.26
54327	1999	10	66.37
54327	1999	11	23.737
54327	1999	12	14.16
54327	2000	1	9.953
54327	2000	2	23.448
54327	2000	3	68.415
54327	2000	4	107.98
54327	2000	5	153.8
54327	2000	6	161.85
54327	2000	7	176.41
54327	2000	8	114.8
54327	2000	9	91.426
54327	2000	10	56.123
54327	2000	11	29.815
54327	2000	12	18.716
54327	2001	1	12.501
54327	2001	2	31.089
54327	2001	3	73.388
54327	2001	4	126.07
54327	2001	5	162.19
54327	2001	6	137.98
54327	2001	7	144.15
54327	2001	8	123.71
54327	2001	9	95.89
54327	2001	10	56.099
54327	2001	11	27.251
54327	2001	12	15.432
54327	2002	1	22.044
54327	2002	2	34.111
54327	2002	3	79.412
54327	2002	4	101.94
54327	2002	5	155.19
54327	2002	6	126.07
54327	2002	7	146.1
54327	2002	8	125.63
54327	2002	9	88.68
54327	2002	10	47.099
54327	2002	11	29.463
54327	2002	12	13.206
54327	2003	1	14.836
54327	2003	2	32.688
54327	2003	3	55.635
54327	2003	4	110.11
54327	2003	5	130.05
54327	2003	6	127.91
54327	2003	7	122.73
54327	2003	8	132.91
54327	2003	9	87.219
54327	2003	10	53.839
54327	2003	11	29.557
54327	2003	12	17.84
54327	2004	1	18.874
54327	2004	2	42.042
54327	2004	3	77.065
54327	2004	4	133.4
54327	2004	5	158.34
54327	2004	6	149.55
54327	2004	7	139.67
54327	2004	8	111.11
54327	2004	9	94.702
54327	2004	10	62.72
54327	2004	11	25.648
54327	2004	12	17.618
54327	2005	1	18.265
54327	2005	2	23.406
54327	2005	3	71.28
54327	2005	4	131.51
54327	2005	5	138.55
54327	2005	6	128.27
54327	2005	7	140.07
54327	2005	8	104.37
54327	2005	9	91.594
54327	2005	10	62.449
54327	2005	11	29.276
54327	2005	12	16.838
54327	2006	1	18.373
54327	2006	2	30.118
54327	2006	3	76.63
54327	2006	4	96.729
54327	2006	5	144.52
54327	2006	6	140.75
54327	2006	7	130.99
54327	2006	8	125.23
54327	2006	9	88.202
54327	2006	10	61.932
54327	2006	11	30.728
54327	2006	12	16.284
54327	2007	1	18.165
54327	2007	2	35.183
54327	2007	3	57.753
54327	2007	4	102.17
54327	2007	5	137.72
54327	2007	6	164.7
54327	2007	7	115.11
54327	2007	8	111.17
54327	2007	9	93.594
54327	2007	10	54.063
54327	2007	11	25.23
54327	2007	12	15.269
54327	2008	1	15.229
54327	2008	2	31.811
54327	2008	3	69.374
54327	2008	4	100.67
54327	2008	5	135.48
54327	2008	6	129.4
54327	2008	7	132.28
54327	2008	8	118.52
54327	2008	9	93.133
54327	2008	10	60.29
54327	2008	11	32.216
54327	2008	12	22.187
54327	2009	1	18.622
54327	2009	2	29.777
54327	2009	3	71.336
54327	2009	4	102.51
54327	2009	5	166.51
54327	2009	6	146.95
54327	2009	7	142.09
54327	2009	8	135.79
54327	2009	9	99.74
54327	2009	10	63.412
54327	2009	11	27.891
54327	2009	12	15.707
54327	2010	1	16.481
54327	2010	2	27.974
54327	2010	3	59.581
54327	2010	4	89.813
54327	2010	5	130.78
54327	2010	6	156.13
54327	2010	7	124.3
54327	2010	8	119.79
54327	2010	9	87.865
54327	2010	10	48.078
54327	2010	11	29.568
54327	2010	12	22.611
54327	2011	1	16.606
54327	2011	2	31.703
54327	2011	3	70.12
54327	2011	4	106.93
54327	2011	5	155.4
54327	2011	6	137.39
54327	2011	7	121.32
54327	2011	8	112.54
54327	2011	9	91.196
54327	2011	10	58.704
54327	2011	11	29.701
54327	2011	12	13.009
54327	2012	1	13.97
54327	2012	2	28.484
54327	2012	3	62.03
54327	2012	4	120.55
54327	2012	5	151.11
54327	2012	6	109.9
54327	2012	7	137.77
54327	2012	8	113.37
54327	2012	9	78.583
54327	2012	10	58.454
54327	2012	11	19.638
54327	2012	12	11.707
54327	2013	1	11.926
54327	2013	2	27.263
54327	2013	3	60.414
54327	2013	4	91.513
54327	2013	5	162.26
54327	2013	6	131.62
54327	2013	7	141.02
54327	2013	8	143.51
54327	2013	9	87.192
54327	2013	10	52.744
54327	2013	11	33.198
54327	2013	12	18.365
54327	2014	1	24.777
54327	2014	2	25.518
54327	2014	3	73.979
54327	2014	4	119.49
54327	2014	5	145.78
54327	2014	6	138.43
54327	2014	7	165.61
54327	2014	8	133.79
54327	2014	9	86.686
54327	2014	10	62.329
54327	2014	11	33.42
54327	2014	12	20.199

## Sheet: Monthly precipitation 
stationID	YEAR	MONTH	DATA
54327	1970	1	0.4
54327	1970	2	5.7
54327	1970	3	0.1
54327	1970	4	25.8
54327	1970	5	62.7
54327	1970	6	18.3
54327	1970	7	154.9
54327	1970	8	102
54327	1970	9	63.8
54327	1970	10	39.1
54327	1970	11	0
54327	1970	12	1.1
54327	1971	1	1.7
54327	1971	2	11
54327	1971	3	7.5
54327	1971	4	0.7
54327	1971	5	87.8
54327	1971	6	116.7
54327	1971	7	150.4
54327	1971	8	24.7
54327	1971	9	24.4
54327	1971	10	16.4
54327	1971	11	17.6
54327	1971	12	0.2
54327	1972	1	8.3
54327	1972	2	0.2
54327	1972	3	1
54327	1972	4	9
54327	1972	5	4
54327	1972	6	31.7
54327	1972	7	105.6
54327	1972	8	104.2
54327	1972	9	42.5
54327	1972	10	50.3
54327	1972	11	16.9
54327	1972	12	0
54327	1973	1	10.1
54327	1973	2	5.1
54327	1973	3	1.2
54327	1973	4	3.6
54327	1973	5	28.8
54327	1973	6	59.5
54327	1973	7	112.1
54327	1973	8	107.8
54327	1973	9	36.8
54327	1973	10	28.2
54327	1973	11	13.5
54327	1973	12	0
54327	1974	1	0
54327	1974	2	0.1
54327	1974	3	3
54327	1974	4	15.4
54327	1974	5	66.2
54327	1974	6	44.4
54327	1974	7	128.2
54327	1974	8	122.9
54327	1974	9	48.7
54327	1974	10	10.2
54327	1974	11	0
54327	1974	12	0
54327	1975	1	0
54327	1975	2	1.5
54327	1975	3	0.1
54327	1975	4	3
54327	1975	5	25.8
54327	1975	6	114.3
54327	1975	7	195.6
54327	1975	8	62.6
54327	1975	9	35.5
54327	1975	10	2.9
54327	1975	11	3.1
54327	1975	12	0
54327	1976	1	0
54327	1976	2	0
54327	1976	3	2.9
54327	1976	4	12.6
54327	1976	5	53.2
54327	1976	6	109.6
54327	1976	7	117
54327	1976	8	69.8
54327	1976	9	55.9
54327	1976	10	31.1
54327	1976	11	17.2
54327	1976	12	0.4
54327	1977	1	0
54327	1977	2	0
54327	1977	3	8.6
54327	1977	4	15.1
54327	1977	5	59.7
54327	1977	6	87
54327	1977	7	234.9
54327	1977	8	99.3
54327	1977	9	8.7
54327	1977	10	59.7
54327	1977	11	8.7
54327	1977	12	8.4
54327	1978	1	0
54327	1978	2	2
54327	1978	3	3.7
54327	1978	4	6.7
54327	1978	5	60.4
54327	1978	6	85.8
54327	1978	7	164.9
54327	1978	8	114.7
54327	1978	9	49.7
54327	1978	10	14
54327	1978	11	8.2
54327	1978	12	2.9
54327	1979	1	0
54327	1979	2	8.5
54327	1979	3	1.1
54327	1979	4	18.3
54327	1979	5	51.8
54327	1979	6	119
54327	1979	7	129.9
54327	1979	8	60.7
54327	1979	9	76.8
54327	1979	10	8.7
54327	1979	11	4.1
54327	1979	12	16.7
54327	1980	1	0.3
54327	1980	2	1.5
54327	1980	3	8.3
54327	1980	4	14.4
54327	1980	5	13.2
54327	1980	6	79.3
54327	1980	7	63.2
54327	1980	8	87.2
54327	1980	9	18.5
54327	1980	10	25.6
54327	1980	11	0.3
54327	1980	12	3.7
54327	1981	1	3
54327	1981	2	1.3
54327	1981	3	25.7
54327	1981	4	11.4
54327	1981	5	15
54327	1981	6	22.4
54327	1981	7	69.5
54327	1981	8	40
54327	1981	9	44.4
54327	1981	10	11.4
54327	1981	11	4.8
54327	1981	12	0
54327	1982	1	0
54327	1982	2	0.2
54327	1982	3	5
54327	1982	4	23.2
54327	1982	5	40.6
54327	1982	6	65.6
54327	1982	7	66.4
54327	1982	8	64.4
54327	1982	9	5
54327	1982	10	15.3
54327	1982	11	1.7
54327	1982	12	0.5
54327	1983	1	0.3
54327	1983	2	0.1
54327	1983	3	12.6
54327	1983	4	85.4
54327	1983	5	19.5
54327	1983	6	73.3
54327	1983	7	96.9
54327	1983	8	90.7
54327	1983	9	10.1
54327	1983	10	3.3
54327	1983	11	2.1
54327	1983	12	0
54327	1984	1	0
54327	1984	2	0.7
54327	1984	3	6.8
54327	1984	4	34.7
54327	1984	5	9.5
54327	1984	6	137.1
54327	1984	7	28.1
54327	1984	8	211
54327	1984	9	18.5
54327	1984	10	19.5
54327	1984	11	7.2
54327	1984	12	19.4
54327	1985	1	0.2
54327	1985	2	2.2
54327	1985	3	9.2
54327	1985	4	18.3
54327	1985	5	88.8
54327	1985	6	60
54327	1985	7	80.9
54327	1985	8	81
54327	1985	9	29.8
54327	1985	10	3.9
54327	1985	11	8
54327	1985	12	1.4
54327	1986	1	0
54327	1986	2	0.4
54327	1986	3	9.8
54327	1986	4	13.9
54327	1986	5	38.7
54327	1986	6	59.6
54327	1986	7	178.6
54327	1986	8	58.9
54327	1986	9	149.9
54327	1986	10	31
54327	1986	11	2.8
54327	1986	12	6.6
54327	1987	1	1.4
54327	1987	2	3.2
54327	1987	3	14
54327	1987	4	42.1
54327	1987	5	74
54327	1987	6	96.2
54327	1987	7	96.7
54327	1987	8	119.8
54327	1987	9	53.6
54327	1987	10	7.8
54327	1987	11	13.3
54327	1987	12	0.1
54327	1988	1	0
54327	1988	2	3.1
54327	1988	3	1.3
54327	1988	4	16.1
54327	1988	5	54.3
54327	1988	6	47.4
54327	1988	7	116
54327	1988	8	42.4
54327	1988	9	50.2
54327	1988	10	9.8
54327	1988	11	0
54327	1988	12	1.9
54327	1989	1	1
54327	1989	2	0
54327	1989	3	4.3
54327	1989	4	2.3
54327	1989	5	31.9
54327	1989	6	162.8
54327	1989	7	163
54327	1989	8	69.3
54327	1989	9	25.7
54327	1989	10	25.9
54327	1989	11	0.6
54327	1989	12	0.8
54327	1990	1	5.9
54327	1990	2	6.5
54327	1990	3	22.3
54327	1990	4	14.7
54327	1990	5	78
54327	1990	6	145.9
54327	1990	7	88.4
54327	1990	8	104.9
54327	1990	9	109.4
54327	1990	10	1.1
54327	1990	11	4.6
54327	1990	12	0.5
54327	1991	1	0.2
54327	1991	2	0
54327	1991	3	8.8
54327	1991	4	34.3
54327	1991	5	47.5
54327	1991	6	172.1
54327	1991	7	269
54327	1991	8	60.4
54327	1991	9	36.5
54327	1991	10	5.3
54327	1991	11	2.5
54327	1991	12	2.5
54327	1992	1	4.2
54327	1992	2	0
54327	1992	3	0.6
54327	1992	4	16.4
54327	1992	5	46.3
54327	1992	6	43.1
54327	1992	7	70.3
54327	1992	8	80.7
54327	1992	9	27.7
54327	1992	10	34.2
54327	1992	11	8.9
54327	1992	12	2.1
54327	1993	1	0.2
54327	1993	2	1.1
54327	1993	3	1
54327	1993	4	17.3
54327	1993	5	25.1
54327	1993	6	102.5
54327	1993	7	183.9
54327	1993	8	57.4
54327	1993	9	44.2
54327	1993	10	9.9
54327	1993	11	24.7
54327	1993	12	1.3
54327	1994	1	0.2
54327	1994	2	0.3
54327	1994	3	0.4
54327	1994	4	1.6
54327	1994	5	105.2
54327	1994	6	54.7
54327	1994	7	330.6
54327	1994	8	93.7
54327	1994	9	58.5
54327	1994	10	7.1
54327	1994	11	0
54327	1994	12	1.9
54327	1995	1	0
54327	1995	2	3.3
54327	1995	3	9.5
54327	1995	4	14.2
54327	1995	5	58.4
54327	1995	6	110.3
54327	1995	7	211.3
54327	1995	8	182.8
54327	1995	9	35.7
54327	1995	10	23
54327	1995	11	0
54327	1995	12	0
54327	1996	1	2.2
54327	1996	2	0
54327	1996	3	4
54327	1996	4	1.5
54327	1996	5	15.2
54327	1996	6	148.7
54327	1996	7	83.7
54327	1996	8	148.7
54327	1996	9	46.3
54327	1996	10	14.3
54327	1996	11	4.1
54327	1996	12	0.1
54327	1997	1	1.7
54327	1997	2	0
54327	1997	3	0
54327	1997	4	16.6
54327	1997	5	27.7
54327	1997	6	47.6
54327	1997	7	71.7
54327	1997	8	100.3
54327	1997	9	70.2
54327	1997	10	17.2
54327	1997	11	0.3
54327	1997	12	5
54327	1998	1	0.2
54327	1998	2	4.6
54327	1998	3	5.6
54327	1998	4	57
54327	1998	5	69.2
54327	1998	6	61.8
54327	1998	7	142.3
54327	1998	8	87.7
54327	1998	9	13.2
54327	1998	10	41.6
54327	1998	11	2.8
54327	1998	12	0
54327	1999	1	0
54327	1999	2	0
54327	1999	3	9.7
54327	1999	4	27.2
54327	1999	5	65.8
54327	1999	6	49.8
54327	1999	7	63.8
54327	1999	8	53.4
54327	1999	9	7.7
54327	1999	10	11.8
54327	1999	11	31.8
54327	1999	12	0
54327	2000	1	5.7
54327	2000	2	0.9
54327	2000	3	2.7
54327	2000	4	23
54327	2000	5	38.6
54327	2000	6	23.7
54327	2000	7	31.9
54327	2000	8	165
54327	2000	9	15.1
54327	2000	10	12
54327	2000	11	5.9
54327	2000	12	0.7
54327	2001	1	5.1
54327	2001	2	0
54327	2001	3	2.2
54327	2001	4	11.2
54327	2001	5	24.7
54327	2001	6	185
54327	2001	7	166.4
54327	2001	8	86.5
54327	2001	9	4.6
54327	2001	10	39.9
54327	2001	11	1.6
54327	2001	12	0.7
54327	2002	1	0.2
54327	2002	2	0
54327	2002	3	15.5
54327	2002	4	51.2
54327	2002	5	8.3
54327	2002	6	105.1
54327	2002	7	90.9
54327	2002	8	106.9
54327	2002	9	58.2
54327	2002	10	24.5
54327	2002	11	0.3
54327	2002	12	2
54327	2003	1	0.8
54327	2003	2	0
54327	2003	3	19.8
54327	2003	4	8.6
54327	2003	5	43.7
54327	2003	6	118.3
54327	2003	7	87.9
54327	2003	8	22.9
54327	2003	9	63
54327	2003	10	37.6
54327	2003	11	6.7
54327	2003	12	2.5
54327	2004	1	0
54327	2004	2	4
54327	2004	3	0.1
54327	2004	4	21
54327	2004	5	29
54327	2004	6	81.3
54327	2004	7	72.3
54327	2004	8	77.9
54327	2004	9	48
54327	2004	10	17.2
54327	2004	11	28.2
54327	2004	12	1.8
54327	2005	1	0.1
54327	2005	2	2.1
54327	2005	3	2.7
54327	2005	4	12.3
54327	2005	5	108
54327	2005	6	142.2
54327	2005	7	178.9
54327	2005	8	137.5
54327	2005	9	14.1
54327	2005	10	18
54327	2005	11	0
54327	2005	12	0.1
54327	2006	1	0.3
54327	2006	2	3.1
54327	2006	3	0
54327	2006	4	16.9
54327	2006	5	20.9
54327	2006	6	78.2
54327	2006	7	91
54327	2006	8	99.8
54327	2006	9	36.8
54327	2006	10	25.2
54327	2006	11	0.1
54327	2006	12	0
54327	2007	1	0
54327	2007	2	1.4
54327	2007	3	25
54327	2007	4	43.7
54327	2007	5	61.1
54327	2007	6	6.3
54327	2007	7	197
54327	2007	8	50.9
54327	2007	9	6.1
54327	2007	10	26.1
54327	2007	11	13.1
54327	2007	12	4.4
54327	2008	1	0
54327	2008	2	0
54327	2008	3	6.1
54327	2008	4	26.5
54327	2008	5	38.7
54327	2008	6	94.3
54327	2008	7	73.4
54327	2008	8	26.8
54327	2008	9	37.5
54327	2008	10	23.2
54327	2008	11	0.1
54327	2008	12	0.7
54327	2009	1	1.4
54327	2009	2	14.3
54327	2009	3	0.7
54327	2009	4	37.4
54327	2009	5	22.1
54327	2009	6	78.3
54327	2009	7	163.7
54327	2009	8	36.8
54327	2009	9	17.8
54327	2009	10	18.8
54327	2009	11	3.7
54327	2009	12	1.5
54327	2010	1	6.7
54327	2010	2	0.2
54327	2010	3	13.2
54327	2010	4	47.5
54327	2010	5	50.5
54327	2010	6	40.2
54327	2010	7	204.2
54327	2010	8	44
54327	2010	9	98.7
54327	2010	10	80.6
54327	2010	11	8.3
54327	2010	12	0.2
54327	2011	1	0
54327	2011	2	0
54327	2011	3	0
54327	2011	4	11.4
54327	2011	5	35.2
54327	2011	6	76
54327	2011	7	181.6
54327	2011	8	49.3
54327	2011	9	14.3
54327	2011	10	3.2
54327	2011	11	12.1
54327	2011	12	0.1
54327	2012	1	0
54327	2012	2	0
54327	2012	3	6.5
54327	2012	4	40
54327	2012	5	39
54327	2012	6	99.3
54327	2012	7	126.6
54327	2012	8	108.9
54327	2012	9	54.2
54327	2012	10	25.5
54327	2012	11	53
54327	2012	12	5.7
54327	2013	1	1.1
54327	2013	2	0.2
54327	2013	3	6.4
54327	2013	4	15
54327	2013	5	3.4
54327	2013	6	116.2
54327	2013	7	111.4
54327	2013	8	84.5
54327	2013	9	48.6
54327	2013	10	51.3
54327	2013	11	0
54327	2013	12	0
54327	2014	1	0
54327	2014	2	0.4
54327	2014	3	5.1
54327	2014	4	3.4
54327	2014	5	96.7
54327	2014	6	59.9
54327	2014	7	21.5
54327	2014	8	50.4
54327	2014	9	58.2
54327	2014	10	27.4
54327	2014	11	0.1
54327	2014	12	0
