# Supplementary material for: Spatial and temporal characteristics of drought and its correlation with climate indices in Northeast China
Source: PLoS One. 2021 Nov 18;16(11):e0259774. doi: 10.1371/journal.pone.0259774 (PMC8601439; doi:10.1371/journal.pone.0259774)
Supplement: S1 File — (ZIP) [file pone.0259774.s001.zip › Raw data(Including precipitation and evapotranspiration data of each station)/54332.xlsx]

## Sheet: Monthly evapotranspiration 
stationID	YEAR	MONTH	DATA
54332	1970	1	15.977
54332	1970	2	28.034
54332	1970	3	56.072
54332	1970	4	111.03
54332	1970	5	152.7
54332	1970	6	134.26
54332	1970	7	114.97
54332	1970	8	112.75
54332	1970	9	92.09
54332	1970	10	67.856
54332	1970	11	33.553
54332	1970	12	15.849
54332	1971	1	19.367
54332	1971	2	19.144
54332	1971	3	43.958
54332	1971	4	109.29
54332	1971	5	141.09
54332	1971	6	125.53
54332	1971	7	121.53
54332	1971	8	114.64
54332	1971	9	77.309
54332	1971	10	58.679
54332	1971	11	26.843
54332	1971	12	16.245
54332	1972	1	15.978
54332	1972	2	21.535
54332	1972	3	52.639
54332	1972	4	104.39
54332	1972	5	148.55
54332	1972	6	161.8
54332	1972	7	160.46
54332	1972	8	116.93
54332	1972	9	81.663
54332	1972	10	52.915
54332	1972	11	29.181
54332	1972	12	21.518
54332	1973	1	19.799
54332	1973	2	28.443
54332	1973	3	52.813
54332	1973	4	102.64
54332	1973	5	142.38
54332	1973	6	119.04
54332	1973	7	123.26
54332	1973	8	110.29
54332	1973	9	86.964
54332	1973	10	57.044
54332	1973	11	35.254
54332	1973	12	26.175
54332	1974	1	23.827
54332	1974	2	29.602
54332	1974	3	61.794
54332	1974	4	88.339
54332	1974	5	157.54
54332	1974	6	137.32
54332	1974	7	129.68
54332	1974	8	106.01
54332	1974	9	84.713
54332	1974	10	52.108
54332	1974	11	35.177
54332	1974	12	20.56
54332	1975	1	18.609
54332	1975	2	27.803
54332	1975	3	63.448
54332	1975	4	101.97
54332	1975	5	133
54332	1975	6	131.04
54332	1975	7	117.21
54332	1975	8	122.36
54332	1975	9	95.906
54332	1975	10	62.032
54332	1975	11	29.165
54332	1975	12	21.887
54332	1976	1	25.599
54332	1976	2	41.266
54332	1976	3	57.413
54332	1976	4	80.906
54332	1976	5	141.05
54332	1976	6	117.54
54332	1976	7	104.19
54332	1976	8	104.15
54332	1976	9	89.204
54332	1976	10	58.122
54332	1976	11	23.509
54332	1976	12	22.269
54332	1977	1	11.261
54332	1977	2	30.335
54332	1977	3	56.642
54332	1977	4	92.04
54332	1977	5	148.6
54332	1977	6	139.87
54332	1977	7	127.92
54332	1977	8	120.75
54332	1977	9	100.87
54332	1977	10	67.679
54332	1977	11	25.136
54332	1977	12	11.714
54332	1978	1	16.626
54332	1978	2	23.305
54332	1978	3	52.131
54332	1978	4	107.19
54332	1978	5	148.53
54332	1978	6	151.87
54332	1978	7	138.12
54332	1978	8	116.38
54332	1978	9	96.482
54332	1978	10	64.115
54332	1978	11	34.315
54332	1978	12	20.43
54332	1979	1	24.182
54332	1979	2	35.505
54332	1979	3	65.117
54332	1979	4	86.674
54332	1979	5	157.33
54332	1979	6	134.86
54332	1979	7	123.59
54332	1979	8	123.39
54332	1979	9	91.369
54332	1979	10	74.162
54332	1979	11	34.917
54332	1979	12	21.58
54332	1980	1	19.746
54332	1980	2	27.85
54332	1980	3	67.409
54332	1980	4	106.43
54332	1980	5	164.25
54332	1980	6	158.34
54332	1980	7	129.02
54332	1980	8	111.81
54332	1980	9	97.876
54332	1980	10	55.714
54332	1980	11	40.462
54332	1980	12	17.427
54332	1981	1	15.383
54332	1981	2	29.315
54332	1981	3	61.758
54332	1981	4	123.12
54332	1981	5	148.25
54332	1981	6	161.38
54332	1981	7	124.29
54332	1981	8	118.48
54332	1981	9	95.241
54332	1981	10	68.939
54332	1981	11	26.656
54332	1981	12	22.328
54332	1982	1	19.754
54332	1982	2	36.813
54332	1982	3	67.404
54332	1982	4	115.52
54332	1982	5	125.82
54332	1982	6	153.92
54332	1982	7	144.63
54332	1982	8	123.75
54332	1982	9	101.21
54332	1982	10	65.963
54332	1982	11	29.319
54332	1982	12	21.059
54332	1983	1	24.281
54332	1983	2	24.33
54332	1983	3	64.453
54332	1983	4	109.76
54332	1983	5	132.71
54332	1983	6	149.18
54332	1983	7	116.88
54332	1983	8	119.35
54332	1983	9	91.541
54332	1983	10	57.7
54332	1983	11	36.944
54332	1983	12	22.174
54332	1984	1	17.57
54332	1984	2	27.564
54332	1984	3	57.155
54332	1984	4	85.616
54332	1984	5	142.09
54332	1984	6	125.01
54332	1984	7	132.64
54332	1984	8	108.42
54332	1984	9	91.283
54332	1984	10	55.472
54332	1984	11	35.063
54332	1984	12	16.01
54332	1985	1	14.555
54332	1985	2	19.166
54332	1985	3	52.79
54332	1985	4	97.323
54332	1985	5	126.72
54332	1985	6	131.82
54332	1985	7	114.53
54332	1985	8	101.66
54332	1985	9	81.497
54332	1985	10	59.041
54332	1985	11	26.514
54332	1985	12	18.607
54332	1986	1	19.534
54332	1986	2	26.96
54332	1986	3	53.272
54332	1986	4	95.612
54332	1986	5	139.94
54332	1986	6	122
54332	1986	7	112.51
54332	1986	8	108.82
54332	1986	9	76.488
54332	1986	10	54.181
54332	1986	11	30.849
54332	1986	12	20.985
54332	1987	1	15.295
54332	1987	2	27.596
54332	1987	3	52.321
54332	1987	4	86.616
54332	1987	5	142.25
54332	1987	6	135.39
54332	1987	7	138.49
54332	1987	8	108.11
54332	1987	9	88.213
54332	1987	10	64.777
54332	1987	11	30.556
54332	1987	12	25.067
54332	1988	1	23.738
54332	1988	2	30.108
54332	1988	3	60.836
54332	1988	4	89.838
54332	1988	5	137
54332	1988	6	143.28
54332	1988	7	118.83
54332	1988	8	109.97
54332	1988	9	77.607
54332	1988	10	59.773
54332	1988	11	41.277
54332	1988	12	22.43
54332	1989	1	17.61
54332	1989	2	34.05
54332	1989	3	70.52
54332	1989	4	113.22
54332	1989	5	137.06
54332	1989	6	136.49
54332	1989	7	116.02
54332	1989	8	127.24
54332	1989	9	85.099
54332	1989	10	62.05
54332	1989	11	32.915
54332	1989	12	23.639
54332	1990	1	17.889
54332	1990	2	20.485
54332	1990	3	56.867
54332	1990	4	96.584
54332	1990	5	109.75
54332	1990	6	129.26
54332	1990	7	115.83
54332	1990	8	113.66
54332	1990	9	84.437
54332	1990	10	65.834
54332	1990	11	33.066
54332	1990	12	17.849
54332	1991	1	14.232
54332	1991	2	29.025
54332	1991	3	57.731
54332	1991	4	92.878
54332	1991	5	130.59
54332	1991	6	127.89
54332	1991	7	119.22
54332	1991	8	135.23
54332	1991	9	87.979
54332	1991	10	53.206
54332	1991	11	30.631
54332	1991	12	19.95
54332	1992	1	17.389
54332	1992	2	40.089
54332	1992	3	66.369
54332	1992	4	105.27
54332	1992	5	139.15
54332	1992	6	130.56
54332	1992	7	132.73
54332	1992	8	113.28
54332	1992	9	86.904
54332	1992	10	52.326
54332	1992	11	27.119
54332	1992	12	14.955
54332	1993	1	16.073
54332	1993	2	30.932
54332	1993	3	65.942
54332	1993	4	93.506
54332	1993	5	150.56
54332	1993	6	117.6
54332	1993	7	109.84
54332	1993	8	108.73
54332	1993	9	88.625
54332	1993	10	62.59
54332	1993	11	25.094
54332	1993	12	17.455
54332	1994	1	13.407
54332	1994	2	21.115
54332	1994	3	53.795
54332	1994	4	113.08
54332	1994	5	122.41
54332	1994	6	151.47
54332	1994	7	118.15
54332	1994	8	105.49
54332	1994	9	87.787
54332	1994	10	52.22
54332	1994	11	38.188
54332	1994	12	15.845
54332	1995	1	23.559
54332	1995	2	31.805
54332	1995	3	53.775
54332	1995	4	114.57
54332	1995	5	129.86
54332	1995	6	126
54332	1995	7	106.96
54332	1995	8	104.31
54332	1995	9	82.841
54332	1995	10	52.685
54332	1995	11	37.787
54332	1995	12	18.309
54332	1996	1	19.079
54332	1996	2	36.179
54332	1996	3	63.153
54332	1996	4	104.32
54332	1996	5	134.86
54332	1996	6	133.41
54332	1996	7	100.62
54332	1996	8	103.04
54332	1996	9	80.915
54332	1996	10	56.509
54332	1996	11	26.508
54332	1996	12	20.679
54332	1997	1	13.522
54332	1997	2	28.213
54332	1997	3	66.327
54332	1997	4	115.17
54332	1997	5	143.77
54332	1997	6	150.58
54332	1997	7	140.95
54332	1997	8	107.3
54332	1997	9	82.713
54332	1997	10	60.424
54332	1997	11	31.562
54332	1997	12	22.297
54332	1998	1	18.872
54332	1998	2	32.844
54332	1998	3	70.818
54332	1998	4	116.38
54332	1998	5	135.96
54332	1998	6	120.01
54332	1998	7	104.08
54332	1998	8	105.68
54332	1998	9	84.608
54332	1998	10	60.594
54332	1998	11	32.649
54332	1998	12	13.692
54332	1999	1	21.699
54332	1999	2	30.929
54332	1999	3	41.378
54332	1999	4	93.547
54332	1999	5	152.44
54332	1999	6	135.96
54332	1999	7	131.31
54332	1999	8	110.34
54332	1999	9	91.4
54332	1999	10	61.074
54332	1999	11	25.369
54332	1999	12	13.641
54332	2000	1	7.9776
54332	2000	2	16.881
54332	2000	3	57.317
54332	2000	4	103.64
54332	2000	5	145.65
54332	2000	6	164.13
54332	2000	7	142.7
54332	2000	8	108.46
54332	2000	9	91.184
54332	2000	10	56.149
54332	2000	11	29.867
54332	2000	12	14.334
54332	2001	1	8.7901
54332	2001	2	19.923
54332	2001	3	56.353
54332	2001	4	122.16
54332	2001	5	161.91
54332	2001	6	144.93
54332	2001	7	129.25
54332	2001	8	114.92
54332	2001	9	87.73
54332	2001	10	59.18
54332	2001	11	30.54
54332	2001	12	12.889
54332	2002	1	18.952
54332	2002	2	36.472
54332	2002	3	73.208
54332	2002	4	116.74
54332	2002	5	160.76
54332	2002	6	130.1
54332	2002	7	137.15
54332	2002	8	110.06
54332	2002	9	94.637
54332	2002	10	53.148
54332	2002	11	25.978
54332	2002	12	17.043
54332	2003	1	16.569
54332	2003	2	33.801
54332	2003	3	60.708
54332	2003	4	121.15
54332	2003	5	151.72
54332	2003	6	132.77
54332	2003	7	116.95
54332	2003	8	127.37
54332	2003	9	89.24
54332	2003	10	57.575
54332	2003	11	33.678
54332	2003	12	15.563
54332	2004	1	20.04
54332	2004	2	37.431
54332	2004	3	74.093
54332	2004	4	126.61
54332	2004	5	157.09
54332	2004	6	148.37
54332	2004	7	115.03
54332	2004	8	109.62
54332	2004	9	88.166
54332	2004	10	69.644
54332	2004	11	26.087
54332	2004	12	14.925
54332	2005	1	14.06
54332	2005	2	19.954
54332	2005	3	67.662
54332	2005	4	108.31
54332	2005	5	127.28
54332	2005	6	119.62
54332	2005	7	125.96
54332	2005	8	102.62
54332	2005	9	82.9
54332	2005	10	63.969
54332	2005	11	29.576
54332	2005	12	9.5985
54332	2006	1	12.259
54332	2006	2	24.624
54332	2006	3	58.571
54332	2006	4	81.952
54332	2006	5	140.81
54332	2006	6	121.63
54332	2006	7	116.44
54332	2006	8	110.77
54332	2006	9	83.869
54332	2006	10	57.907
54332	2006	11	28.348
54332	2006	12	16.221
54332	2007	1	15.431
54332	2007	2	33.938
54332	2007	3	44.761
54332	2007	4	95.33
54332	2007	5	143.41
54332	2007	6	149.38
54332	2007	7	113.34
54332	2007	8	103.36
54332	2007	9	84.86
54332	2007	10	47.155
54332	2007	11	27.623
54332	2007	12	12.111
54332	2008	1	14.621
54332	2008	2	30.224
54332	2008	3	61.173
54332	2008	4	107.32
54332	2008	5	118.55
54332	2008	6	108.99
54332	2008	7	117.43
54332	2008	8	113.96
54332	2008	9	87.406
54332	2008	10	55.48
54332	2008	11	33.519
54332	2008	12	23.78
54332	2009	1	17.716
54332	2009	2	23.341
54332	2009	3	52.015
54332	2009	4	106.14
54332	2009	5	154.69
54332	2009	6	125.02
54332	2009	7	118.46
54332	2009	8	116.5
54332	2009	9	81.492
54332	2009	10	57.479
54332	2009	11	25.305
54332	2009	12	11.88
54332	2010	1	14.745
54332	2010	2	19.862
54332	2010	3	48.712
54332	2010	4	77.795
54332	2010	5	115.33
54332	2010	6	141.9
54332	2010	7	103.39
54332	2010	8	101.54
54332	2010	9	81.53
54332	2010	10	49.793
54332	2010	11	28.14
54332	2010	12	15.885
54332	2011	1	12.686
54332	2011	2	27.904
54332	2011	3	67.291
54332	2011	4	99.607
54332	2011	5	154.38
54332	2011	6	124.09
54332	2011	7	112.03
54332	2011	8	105.73
54332	2011	9	91.228
54332	2011	10	56.87
54332	2011	11	25.346
54332	2011	12	12.114
54332	2012	1	12.386
54332	2012	2	26.803
54332	2012	3	49.376
54332	2012	4	94.333
54332	2012	5	148.51
54332	2012	6	119.03
54332	2012	7	121.26
54332	2012	8	106.24
54332	2012	9	75.379
54332	2012	10	54.097
54332	2012	11	23.241
54332	2012	12	11.428
54332	2013	1	9.8549
54332	2013	2	24.151
54332	2013	3	48.924
54332	2013	4	76.971
54332	2013	5	152.24
54332	2013	6	133.89
54332	2013	7	129.04
54332	2013	8	106.46
54332	2013	9	85.482
54332	2013	10	45.3
54332	2013	11	29.967
54332	2013	12	15.031
54332	2014	1	22.014
54332	2014	2	27.94
54332	2014	3	64.113
54332	2014	4	120.2
54332	2014	5	133.21
54332	2014	6	125.04
54332	2014	7	131.85
54332	2014	8	124.19
54332	2014	9	88.223
54332	2014	10	64.112
54332	2014	11	35.971
54332	2014	12	17.322

## Sheet: Monthly precipitation 
stationID	YEAR	MONTH	DATA
54332	1970	1	1.1
54332	1970	2	3.9
54332	1970	3	2.6
54332	1970	4	9
54332	1970	5	56.8
54332	1970	6	58.1
54332	1970	7	240.5
54332	1970	8	106.2
54332	1970	9	107.6
54332	1970	10	57.7
54332	1970	11	29.6
54332	1970	12	10.9
54332	1971	1	0.5
54332	1971	2	6
54332	1971	3	5.5
54332	1971	4	17.6
54332	1971	5	78
54332	1971	6	108.3
54332	1971	7	107.2
54332	1971	8	145
54332	1971	9	178.9
54332	1971	10	34.6
54332	1971	11	19.3
54332	1971	12	8.7
54332	1972	1	6.6
54332	1972	2	3.4
54332	1972	3	3
54332	1972	4	21.3
54332	1972	5	72.4
54332	1972	6	37.4
54332	1972	7	66.7
54332	1972	8	98.5
54332	1972	9	60.7
54332	1972	10	126.1
54332	1972	11	14.9
54332	1972	12	0.1
54332	1973	1	3.4
54332	1973	2	9.5
54332	1973	3	23.5
54332	1973	4	38.1
54332	1973	5	44.8
54332	1973	6	29.8
54332	1973	7	182.6
54332	1973	8	246.8
54332	1973	9	56.5
54332	1973	10	16.3
54332	1973	11	25.5
54332	1973	12	0
54332	1974	1	0.3
54332	1974	2	5.2
54332	1974	3	0
54332	1974	4	92
54332	1974	5	70
54332	1974	6	39
54332	1974	7	125.4
54332	1974	8	279.6
54332	1974	9	119.9
54332	1974	10	74.8
54332	1974	11	4
54332	1974	12	0
54332	1975	1	5.4
54332	1975	2	4.2
54332	1975	3	5.2
54332	1975	4	42.2
54332	1975	5	73.2
54332	1975	6	93.9
54332	1975	7	489.5
54332	1975	8	66.8
54332	1975	9	124.9
54332	1975	10	32.5
54332	1975	11	28.2
54332	1975	12	17.1
54332	1976	1	1.3
54332	1976	2	2.2
54332	1976	3	3.5
54332	1976	4	51.1
54332	1976	5	46
54332	1976	6	89.2
54332	1976	7	159.6
54332	1976	8	82.2
54332	1976	9	56.2
54332	1976	10	88.4
54332	1976	11	48.2
54332	1976	12	0.3
54332	1977	1	2.2
54332	1977	2	0
54332	1977	3	16.3
54332	1977	4	41.3
54332	1977	5	25.5
54332	1977	6	88
54332	1977	7	272.4
54332	1977	8	85
54332	1977	9	82.8
54332	1977	10	56.4
54332	1977	11	11
54332	1977	12	17.1
54332	1978	1	0.9
54332	1978	2	2.2
54332	1978	3	9.8
54332	1978	4	29.7
54332	1978	5	24
54332	1978	6	69.5
54332	1978	7	55.9
54332	1978	8	65.1
54332	1978	9	101.7
54332	1978	10	36.2
54332	1978	11	0.6
54332	1978	12	11
54332	1979	1	1.2
54332	1979	2	2.8
54332	1979	3	4.7
54332	1979	4	47.2
54332	1979	5	81.2
54332	1979	6	101.8
54332	1979	7	135.4
54332	1979	8	21.2
54332	1979	9	49.5
54332	1979	10	15.3
54332	1979	11	28.4
54332	1979	12	30.3
54332	1980	1	1
54332	1980	2	9.6
54332	1980	3	3.2
54332	1980	4	13
54332	1980	5	42.3
54332	1980	6	78.7
54332	1980	7	74.4
54332	1980	8	128.5
54332	1980	9	36.9
54332	1980	10	62.3
54332	1980	11	1.4
54332	1980	12	12.6
54332	1981	1	1.3
54332	1981	2	3
54332	1981	3	46.9
54332	1981	4	10
54332	1981	5	46.9
54332	1981	6	63.5
54332	1981	7	275.2
54332	1981	8	99.8
54332	1981	9	127.2
54332	1981	10	14.8
54332	1981	11	4.7
54332	1981	12	0.2
54332	1982	1	8.2
54332	1982	2	0
54332	1982	3	8.2
54332	1982	4	10.2
54332	1982	5	68.2
54332	1982	6	31
54332	1982	7	143.2
54332	1982	8	277.1
54332	1982	9	60.6
54332	1982	10	24.3
54332	1982	11	14.6
54332	1982	12	0.2
54332	1983	1	0
54332	1983	2	16.4
54332	1983	3	6.7
54332	1983	4	75.4
54332	1983	5	44.7
54332	1983	6	64.2
54332	1983	7	181.6
54332	1983	8	146.2
54332	1983	9	148.5
54332	1983	10	26.2
54332	1983	11	26.9
54332	1983	12	0
54332	1984	1	0
54332	1984	2	1.9
54332	1984	3	6.9
54332	1984	4	34.3
54332	1984	5	16.8
54332	1984	6	127.5
54332	1984	7	44.6
54332	1984	8	251.5
54332	1984	9	94.1
54332	1984	10	63.9
54332	1984	11	4.5
54332	1984	12	5.6
54332	1985	1	10.6
54332	1985	2	3.9
54332	1985	3	10.4
54332	1985	4	53.9
54332	1985	5	31.9
54332	1985	6	44.5
54332	1985	7	207.1
54332	1985	8	308
54332	1985	9	47.8
54332	1985	10	15.3
54332	1985	11	10.3
54332	1985	12	1.4
54332	1986	1	1.3
54332	1986	2	1.2
54332	1986	3	13.1
54332	1986	4	60.3
54332	1986	5	29
54332	1986	6	157.3
54332	1986	7	189.2
54332	1986	8	196
54332	1986	9	110.7
54332	1986	10	35.3
54332	1986	11	4.8
54332	1986	12	3.1
54332	1987	1	8
54332	1987	2	4.9
54332	1987	3	33.6
54332	1987	4	74
54332	1987	5	30.3
54332	1987	6	68.4
54332	1987	7	22.5
54332	1987	8	293.6
54332	1987	9	70.9
54332	1987	10	23.2
54332	1987	11	21
54332	1987	12	0.1
54332	1988	1	4.3
54332	1988	2	1
54332	1988	3	10.2
54332	1988	4	36.1
54332	1988	5	49.4
54332	1988	6	55.8
54332	1988	7	121.2
54332	1988	8	158
54332	1988	9	107.4
54332	1988	10	27.2
54332	1988	11	1.8
54332	1988	12	0
54332	1989	1	8.9
54332	1989	2	0.9
54332	1989	3	7.7
54332	1989	4	14.1
54332	1989	5	30.3
54332	1989	6	131
54332	1989	7	102.9
54332	1989	8	10.4
54332	1989	9	67.3
54332	1989	10	34.8
54332	1989	11	4
54332	1989	12	0.1
54332	1990	1	7.5
54332	1990	2	21.8
54332	1990	3	33.7
54332	1990	4	36.1
54332	1990	5	56.1
54332	1990	6	76.4
54332	1990	7	155.6
54332	1990	8	106.6
54332	1990	9	124.7
54332	1990	10	4
54332	1990	11	14.8
54332	1990	12	25.5
54332	1991	1	0.6
54332	1991	2	2.8
54332	1991	3	6.6
54332	1991	4	53.4
54332	1991	5	36.4
54332	1991	6	164.3
54332	1991	7	463.9
54332	1991	8	13.5
54332	1991	9	84.6
54332	1991	10	55.4
54332	1991	11	32.2
54332	1991	12	5.6
54332	1992	1	0
54332	1992	2	0.5
54332	1992	3	3.4
54332	1992	4	12.7
54332	1992	5	50.9
54332	1992	6	38.2
54332	1992	7	160.8
54332	1992	8	77.7
54332	1992	9	75.7
54332	1992	10	24.7
54332	1992	11	24
54332	1992	12	8.2
54332	1993	1	0.3
54332	1993	2	0.3
54332	1993	3	6.6
54332	1993	4	34.1
54332	1993	5	16.7
54332	1993	6	115.9
54332	1993	7	154.3
54332	1993	8	65.8
54332	1993	9	70.9
54332	1993	10	17.6
54332	1993	11	37.3
54332	1993	12	11.7
54332	1994	1	0.2
54332	1994	2	0
54332	1994	3	6.2
54332	1994	4	1
54332	1994	5	95.6
54332	1994	6	71.8
54332	1994	7	239.9
54332	1994	8	331.3
54332	1994	9	193.8
54332	1994	10	28.6
54332	1994	11	11.6
54332	1994	12	2.6
54332	1995	1	0
54332	1995	2	4.8
54332	1995	3	21
54332	1995	4	26.3
54332	1995	5	82.3
54332	1995	6	114.3
54332	1995	7	321.4
54332	1995	8	135.4
54332	1995	9	62.9
54332	1995	10	24.4
54332	1995	11	4.1
54332	1995	12	0.1
54332	1996	1	1.8
54332	1996	2	0.2
54332	1996	3	9.6
54332	1996	4	12.8
54332	1996	5	46
54332	1996	6	91.1
54332	1996	7	226.3
54332	1996	8	89.2
54332	1996	9	30.2
54332	1996	10	57.4
54332	1996	11	18.5
54332	1996	12	0.2
54332	1997	1	9.8
54332	1997	2	0.8
54332	1997	3	3.5
54332	1997	4	8.8
54332	1997	5	27.1
54332	1997	6	38.1
54332	1997	7	76.8
54332	1997	8	273.3
54332	1997	9	34.3
54332	1997	10	7.7
54332	1997	11	2.7
54332	1997	12	5.4
54332	1998	1	0.5
54332	1998	2	4.1
54332	1998	3	12.3
54332	1998	4	37.6
54332	1998	5	82
54332	1998	6	78.6
54332	1998	7	314.3
54332	1998	8	155.4
54332	1998	9	55.1
54332	1998	10	49.4
54332	1998	11	3.8
54332	1998	12	8.2
54332	1999	1	0.1
54332	1999	2	0.2
54332	1999	3	20.4
54332	1999	4	31.5
54332	1999	5	3.4
54332	1999	6	66.9
54332	1999	7	102.4
54332	1999	8	217.7
54332	1999	9	59.3
54332	1999	10	9.4
54332	1999	11	35
54332	1999	12	3.1
54332	2000	1	24.7
54332	2000	2	0.3
54332	2000	3	17.8
54332	2000	4	39
54332	2000	5	52.7
54332	2000	6	40.2
54332	2000	7	112.9
54332	2000	8	106.7
54332	2000	9	27.3
54332	2000	10	48.3
54332	2000	11	22.2
54332	2000	12	14
54332	2001	1	12.1
54332	2001	2	1.1
54332	2001	3	6.3
54332	2001	4	4.8
54332	2001	5	21.2
54332	2001	6	87.1
54332	2001	7	132.5
54332	2001	8	181.2
54332	2001	9	84
54332	2001	10	20.4
54332	2001	11	4.1
54332	2001	12	5.4
54332	2002	1	4.4
54332	2002	2	0.1
54332	2002	3	22.2
54332	2002	4	38.3
54332	2002	5	62.1
54332	2002	6	96.9
54332	2002	7	161.4
54332	2002	8	62.5
54332	2002	9	0.6
54332	2002	10	99
54332	2002	11	9.5
54332	2002	12	4.8
54332	2003	1	2.9
54332	2003	2	2.3
54332	2003	3	4.1
54332	2003	4	35.2
54332	2003	5	41
54332	2003	6	96
54332	2003	7	182.8
54332	2003	8	68.8
54332	2003	9	92.4
54332	2003	10	125.7
54332	2003	11	14.2
54332	2003	12	8.1
54332	2004	1	0.1
54332	2004	2	8
54332	2004	3	0
54332	2004	4	20
54332	2004	5	19.9
54332	2004	6	40
54332	2004	7	344
54332	2004	8	84.1
54332	2004	9	62.7
54332	2004	10	5.1
54332	2004	11	70.3
54332	2004	12	12
54332	2005	1	8.3
54332	2005	2	2.2
54332	2005	3	0
54332	2005	4	59.2
54332	2005	5	101.9
54332	2005	6	132.2
54332	2005	7	101.4
54332	2005	8	146.2
54332	2005	9	13.7
54332	2005	10	25.2
54332	2005	11	2.5
54332	2005	12	20.5
54332	2006	1	4.7
54332	2006	2	25.6
54332	2006	3	2.6
54332	2006	4	37.3
54332	2006	5	20.3
54332	2006	6	92.5
54332	2006	7	75.8
54332	2006	8	146.6
54332	2006	9	19.9
54332	2006	10	49.4
54332	2006	11	14
54332	2006	12	0
54332	2007	1	1.8
54332	2007	2	3.9
54332	2007	3	53.5
54332	2007	4	7.2
54332	2007	5	55.1
54332	2007	6	22.4
54332	2007	7	161.8
54332	2007	8	110.3
54332	2007	9	36.5
54332	2007	10	40
54332	2007	11	12.6
54332	2007	12	10.6
54332	2008	1	0
54332	2008	2	0.2
54332	2008	3	29.3
54332	2008	4	60.8
54332	2008	5	98.7
54332	2008	6	43.5
54332	2008	7	202.5
54332	2008	8	121.7
54332	2008	9	57.7
54332	2008	10	27.2
54332	2008	11	4.1
54332	2008	12	12.7
54332	2009	1	4.9
54332	2009	2	28.8
54332	2009	3	12.2
54332	2009	4	78.3
54332	2009	5	65.8
54332	2009	6	54.7
54332	2009	7	57.7
54332	2009	8	107.3
54332	2009	9	22.8
54332	2009	10	77.1
54332	2009	11	6.4
54332	2009	12	11.1
54332	2010	1	2.4
54332	2010	2	14.7
54332	2010	3	14
54332	2010	4	58.3
54332	2010	5	92.9
54332	2010	6	22.7
54332	2010	7	271.4
54332	2010	8	309.9
54332	2010	9	63.7
54332	2010	10	71.8
54332	2010	11	38
54332	2010	12	9.3
54332	2011	1	0
54332	2011	2	0
54332	2011	3	0.7
54332	2011	4	27.5
54332	2011	5	32.5
54332	2011	6	78.6
54332	2011	7	280.9
54332	2011	8	144.2
54332	2011	9	24.2
54332	2011	10	14.4
54332	2011	11	26.3
54332	2011	12	0.6
54332	2012	1	0.2
54332	2012	2	7
54332	2012	3	25.4
54332	2012	4	92.9
54332	2012	5	29.8
54332	2012	6	147
54332	2012	7	186.6
54332	2012	8	174.2
54332	2012	9	111.4
54332	2012	10	78.6
54332	2012	11	40.6
54332	2012	12	12.8
54332	2013	1	4.6
54332	2013	2	15.5
54332	2013	3	16.8
54332	2013	4	49.9
54332	2013	5	8.6
54332	2013	6	72
54332	2013	7	195.8
54332	2013	8	51.7
54332	2013	9	66.1
54332	2013	10	114.6
54332	2013	11	3.7
54332	2013	12	1.8
54332	2014	1	1.3
54332	2014	2	1.6
54332	2014	3	8.1
54332	2014	4	0
54332	2014	5	51
54332	2014	6	143
54332	2014	7	54.2
54332	2014	8	8.8
54332	2014	9	42.6
54332	2014	10	33.7
54332	2014	11	3.5
54332	2014	12	3.3
