# Supplementary material for: Spatial and temporal characteristics of drought and its correlation with climate indices in Northeast China
Source: PLoS One. 2021 Nov 18;16(11):e0259774. doi: 10.1371/journal.pone.0259774 (PMC8601439; doi:10.1371/journal.pone.0259774)
Supplement: S1 File — (ZIP) [file pone.0259774.s001.zip › Raw data(Including precipitation and evapotranspiration data of each station)/54333.xlsx]

## Sheet: Monthly evapotranspiration 
stationID	YEAR	MONTH	DATA
54333	1970	1	15.767
54333	1970	2	29.777
54333	1970	3	60.007
54333	1970	4	116.54
54333	1970	5	152.41
54333	1970	6	146.19
54333	1970	7	120.3
54333	1970	8	117.96
54333	1970	9	95.687
54333	1970	10	75.443
54333	1970	11	36.277
54333	1970	12	20.878
54333	1971	1	21.633
54333	1971	2	22.302
54333	1971	3	49.615
54333	1971	4	119.05
54333	1971	5	151.75
54333	1971	6	135.6
54333	1971	7	123.87
54333	1971	8	122.32
54333	1971	9	84.854
54333	1971	10	63.404
54333	1971	11	29.394
54333	1971	12	15.996
54333	1972	1	17.692
54333	1972	2	25.195
54333	1972	3	55.253
54333	1972	4	113.69
54333	1972	5	147.3
54333	1972	6	154.61
54333	1972	7	159.2
54333	1972	8	120.29
54333	1972	9	82.118
54333	1972	10	53.031
54333	1972	11	28.301
54333	1972	12	18.518
54333	1973	1	19.085
54333	1973	2	28.825
54333	1973	3	55.05
54333	1973	4	102.87
54333	1973	5	145.22
54333	1973	6	125.14
54333	1973	7	126.33
54333	1973	8	111.17
54333	1973	9	89.246
54333	1973	10	58.865
54333	1973	11	37.556
54333	1973	12	25.352
54333	1974	1	18.684
54333	1974	2	28.893
54333	1974	3	59.679
54333	1974	4	95.603
54333	1974	5	159.92
54333	1974	6	147.93
54333	1974	7	141.69
54333	1974	8	127.51
54333	1974	9	92.972
54333	1974	10	53.229
54333	1974	11	34.472
54333	1974	12	21.885
54333	1975	1	18.296
54333	1975	2	27.522
54333	1975	3	63.869
54333	1975	4	105.45
54333	1975	5	143.15
54333	1975	6	146.21
54333	1975	7	127.1
54333	1975	8	121.62
54333	1975	9	95.517
54333	1975	10	59.337
54333	1975	11	28.414
54333	1975	12	20.783
54333	1976	1	28.877
54333	1976	2	42.947
54333	1976	3	60.46
54333	1976	4	91.988
54333	1976	5	155.32
54333	1976	6	122.34
54333	1976	7	107.82
54333	1976	8	106.68
54333	1976	9	90.073
54333	1976	10	55.629
54333	1976	11	23.05
54333	1976	12	19.955
54333	1977	1	13.934
54333	1977	2	30.81
54333	1977	3	60.091
54333	1977	4	96.283
54333	1977	5	143.96
54333	1977	6	133.67
54333	1977	7	130.82
54333	1977	8	123.96
54333	1977	9	103.03
54333	1977	10	68.831
54333	1977	11	25.936
54333	1977	12	13.676
54333	1978	1	16.385
54333	1978	2	22.918
54333	1978	3	56.611
54333	1978	4	107.9
54333	1978	5	143.04
54333	1978	6	157.65
54333	1978	7	140.3
54333	1978	8	123.8
54333	1978	9	98.978
54333	1978	10	65.084
54333	1978	11	33.015
54333	1978	12	18.807
54333	1979	1	25.273
54333	1979	2	36.37
54333	1979	3	64.927
54333	1979	4	87.109
54333	1979	5	152.52
54333	1979	6	132.73
54333	1979	7	127.57
54333	1979	8	122.12
54333	1979	9	93.353
54333	1979	10	72.411
54333	1979	11	34.914
54333	1979	12	19.832
54333	1980	1	17.737
54333	1980	2	24.505
54333	1980	3	64.69
54333	1980	4	100.67
54333	1980	5	158
54333	1980	6	152.15
54333	1980	7	133.68
54333	1980	8	116.33
54333	1980	9	96.954
54333	1980	10	54.207
54333	1980	11	35.674
54333	1980	12	14.31
54333	1981	1	16.07
54333	1981	2	29.916
54333	1981	3	61.267
54333	1981	4	119.82
54333	1981	5	146.57
54333	1981	6	164.66
54333	1981	7	129.04
54333	1981	8	127.05
54333	1981	9	98.535
54333	1981	10	77.289
54333	1981	11	31.513
54333	1981	12	24.337
54333	1982	1	22.512
54333	1982	2	37.876
54333	1982	3	67.456
54333	1982	4	123.49
54333	1982	5	130.94
54333	1982	6	167.04
54333	1982	7	153.31
54333	1982	8	127.24
54333	1982	9	105.53
54333	1982	10	71.811
54333	1982	11	32.725
54333	1982	12	19.705
54333	1983	1	22.628
54333	1983	2	23.976
54333	1983	3	66.654
54333	1983	4	116.23
54333	1983	5	142.39
54333	1983	6	157.51
54333	1983	7	119.28
54333	1983	8	124.1
54333	1983	9	91.28
54333	1983	10	64.946
54333	1983	11	39.643
54333	1983	12	22.41
54333	1984	1	18.65
54333	1984	2	30.53
54333	1984	3	60.416
54333	1984	4	93.971
54333	1984	5	151.77
54333	1984	6	132.91
54333	1984	7	137.2
54333	1984	8	108.13
54333	1984	9	91.885
54333	1984	10	57.73
54333	1984	11	39.288
54333	1984	12	19.161
54333	1985	1	14.581
54333	1985	2	18.862
54333	1985	3	59.885
54333	1985	4	104.29
54333	1985	5	135.94
54333	1985	6	135.19
54333	1985	7	110.64
54333	1985	8	99.156
54333	1985	9	84.589
54333	1985	10	65.623
54333	1985	11	30.705
54333	1985	12	19.415
54333	1986	1	20.316
54333	1986	2	28.641
54333	1986	3	58.535
54333	1986	4	99.244
54333	1986	5	143.51
54333	1986	6	127.9
54333	1986	7	108.03
54333	1986	8	110.36
54333	1986	9	78.484
54333	1986	10	57.335
54333	1986	11	34.727
54333	1986	12	21.575
54333	1987	1	15.357
54333	1987	2	28.312
54333	1987	3	54.314
54333	1987	4	90.987
54333	1987	5	147.78
54333	1987	6	141.75
54333	1987	7	134.51
54333	1987	8	103.95
54333	1987	9	88.088
54333	1987	10	67.337
54333	1987	11	32.473
54333	1987	12	25.514
54333	1988	1	24.505
54333	1988	2	29.602
54333	1988	3	63.832
54333	1988	4	94.022
54333	1988	5	144.87
54333	1988	6	149.38
54333	1988	7	122.2
54333	1988	8	107.47
54333	1988	9	77.136
54333	1988	10	63.271
54333	1988	11	46.822
54333	1988	12	22.837
54333	1989	1	17.336
54333	1989	2	34.284
54333	1989	3	75.746
54333	1989	4	122.81
54333	1989	5	160.91
54333	1989	6	143.46
54333	1989	7	119.38
54333	1989	8	128.9
54333	1989	9	86.225
54333	1989	10	64.66
54333	1989	11	32.861
54333	1989	12	22.463
54333	1990	1	17.369
54333	1990	2	19.347
54333	1990	3	59.845
54333	1990	4	101.58
54333	1990	5	114.87
54333	1990	6	130.08
54333	1990	7	115.52
54333	1990	8	111.3
54333	1990	9	87.386
54333	1990	10	71.55
54333	1990	11	33.721
54333	1990	12	18.357
54333	1991	1	15.319
54333	1991	2	28.263
54333	1991	3	56.718
54333	1991	4	104.66
54333	1991	5	139.12
54333	1991	6	128.7
54333	1991	7	120.85
54333	1991	8	128.57
54333	1991	9	84.068
54333	1991	10	53.072
54333	1991	11	31.584
54333	1991	12	19.3
54333	1992	1	19.285
54333	1992	2	39.114
54333	1992	3	67.497
54333	1992	4	110.5
54333	1992	5	144.29
54333	1992	6	138.66
54333	1992	7	141.62
54333	1992	8	117.45
54333	1992	9	90.029
54333	1992	10	57.062
54333	1992	11	27.53
54333	1992	12	12.395
54333	1993	1	13.447
54333	1993	2	29.441
54333	1993	3	69.094
54333	1993	4	97.276
54333	1993	5	156.99
54333	1993	6	126.75
54333	1993	7	122.12
54333	1993	8	120.22
54333	1993	9	96.391
54333	1993	10	59.964
54333	1993	11	23.453
54333	1993	12	13.216
54333	1994	1	13.749
54333	1994	2	25.802
54333	1994	3	58.585
54333	1994	4	123.75
54333	1994	5	141.47
54333	1994	6	154.1
54333	1994	7	133.85
54333	1994	8	117.39
54333	1994	9	91.621
54333	1994	10	55.569
54333	1994	11	39.439
54333	1994	12	17.454
54333	1995	1	26.474
54333	1995	2	34.615
54333	1995	3	60.756
54333	1995	4	114.54
54333	1995	5	130.39
54333	1995	6	132.74
54333	1995	7	115.71
54333	1995	8	110.03
54333	1995	9	87.399
54333	1995	10	54.479
54333	1995	11	40.585
54333	1995	12	22.062
54333	1996	1	24.519
54333	1996	2	43.39
54333	1996	3	69.931
54333	1996	4	113.42
54333	1996	5	136.13
54333	1996	6	149.64
54333	1996	7	117.79
54333	1996	8	109.15
54333	1996	9	90.805
54333	1996	10	60.635
54333	1996	11	28.23
54333	1996	12	19.704
54333	1997	1	15.039
54333	1997	2	29.598
54333	1997	3	66.931
54333	1997	4	112.33
54333	1997	5	141.02
54333	1997	6	161.75
54333	1997	7	149.38
54333	1997	8	116.47
54333	1997	9	86.946
54333	1997	10	60.541
54333	1997	11	35.835
54333	1997	12	27.499
54333	1998	1	26.87
54333	1998	2	43.778
54333	1998	3	77.804
54333	1998	4	118.07
54333	1998	5	137.44
54333	1998	6	129.13
54333	1998	7	107.39
54333	1998	8	112.61
54333	1998	9	94.568
54333	1998	10	70.522
54333	1998	11	34.499
54333	1998	12	19.919
54333	1999	1	28.459
54333	1999	2	38.801
54333	1999	3	49.926
54333	1999	4	99.212
54333	1999	5	165.25
54333	1999	6	154.34
54333	1999	7	147.59
54333	1999	8	126.03
54333	1999	9	108.12
54333	1999	10	72.581
54333	1999	11	28.758
54333	1999	12	18.222
54333	2000	1	10.926
54333	2000	2	21.787
54333	2000	3	67.967
54333	2000	4	111.1
54333	2000	5	155.95
54333	2000	6	171.07
54333	2000	7	149.8
54333	2000	8	118.93
54333	2000	9	103.19
54333	2000	10	67.018
54333	2000	11	37.476
54333	2000	12	15.319
54333	2001	1	9.8654
54333	2001	2	22.342
54333	2001	3	70.093
54333	2001	4	133.27
54333	2001	5	166.58
54333	2001	6	156.61
54333	2001	7	147
54333	2001	8	124.98
54333	2001	9	105.19
54333	2001	10	76.938
54333	2001	11	39.597
54333	2001	12	23.717
54333	2002	1	26.822
54333	2002	2	48.205
54333	2002	3	88.597
54333	2002	4	126.31
54333	2002	5	190.55
54333	2002	6	140.75
54333	2002	7	154.94
54333	2002	8	120.62
54333	2002	9	114.2
54333	2002	10	68.805
54333	2002	11	32.633
54333	2002	12	22.827
54333	2003	1	19.856
54333	2003	2	39.887
54333	2003	3	69.161
54333	2003	4	132.79
54333	2003	5	163.96
54333	2003	6	140.77
54333	2003	7	122.26
54333	2003	8	130.75
54333	2003	9	95.905
54333	2003	10	69.571
54333	2003	11	40.346
54333	2003	12	22.661
54333	2004	1	20.355
54333	2004	2	37.011
54333	2004	3	72.251
54333	2004	4	125.21
54333	2004	5	150.59
54333	2004	6	157.05
54333	2004	7	118.31
54333	2004	8	116.47
54333	2004	9	96.484
54333	2004	10	72.573
54333	2004	11	27.167
54333	2004	12	14.872
54333	2005	1	16.02
54333	2005	2	22.526
54333	2005	3	68.838
54333	2005	4	108.8
54333	2005	5	132.52
54333	2005	6	123.14
54333	2005	7	124.86
54333	2005	8	109.59
54333	2005	9	97.737
54333	2005	10	70.006
54333	2005	11	36.433
54333	2005	12	17.934
54333	2006	1	13.56
54333	2006	2	26.611
54333	2006	3	60.656
54333	2006	4	87.742
54333	2006	5	149.46
54333	2006	6	126.95
54333	2006	7	126.06
54333	2006	8	121.31
54333	2006	9	92.081
54333	2006	10	61.831
54333	2006	11	32.27
54333	2006	12	16.943
54333	2007	1	18.169
54333	2007	2	36.905
54333	2007	3	48.008
54333	2007	4	103.99
54333	2007	5	144.83
54333	2007	6	163.07
54333	2007	7	124.04
54333	2007	8	122.57
54333	2007	9	93.514
54333	2007	10	53.594
54333	2007	11	31.398
54333	2007	12	14.001
54333	2008	1	15.69
54333	2008	2	34.508
54333	2008	3	66.254
54333	2008	4	119.69
54333	2008	5	114.23
54333	2008	6	109.92
54333	2008	7	111.72
54333	2008	8	104.6
54333	2008	9	88.891
54333	2008	10	59.536
54333	2008	11	34.099
54333	2008	12	25.482
54333	2009	1	19.85
54333	2009	2	25.044
54333	2009	3	56.058
54333	2009	4	107.61
54333	2009	5	154.56
54333	2009	6	127.96
54333	2009	7	119.72
54333	2009	8	119.35
54333	2009	9	85.448
54333	2009	10	58.408
54333	2009	11	28.323
54333	2009	12	12.466
54333	2010	1	15.011
54333	2010	2	19.674
54333	2010	3	49.379
54333	2010	4	80.356
54333	2010	5	114.3
54333	2010	6	143.28
54333	2010	7	102.28
54333	2010	8	103.72
54333	2010	9	80.998
54333	2010	10	50.306
54333	2010	11	29.136
54333	2010	12	16.544
54333	2011	1	12.353
54333	2011	2	26.863
54333	2011	3	67.957
54333	2011	4	103.9
54333	2011	5	146.93
54333	2011	6	122.91
54333	2011	7	105.04
54333	2011	8	102.28
54333	2011	9	89.552
54333	2011	10	57.626
54333	2011	11	26.633
54333	2011	12	14.279
54333	2012	1	12.424
54333	2012	2	27.575
54333	2012	3	52.368
54333	2012	4	98.716
54333	2012	5	146.39
54333	2012	6	117.86
54333	2012	7	127.67
54333	2012	8	112.96
54333	2012	9	79.534
54333	2012	10	53.376
54333	2012	11	23.433
54333	2012	12	12.378
54333	2013	1	11.044
54333	2013	2	24.247
54333	2013	3	50.943
54333	2013	4	77.22
54333	2013	5	150.19
54333	2013	6	131.45
54333	2013	7	128.41
54333	2013	8	107.21
54333	2013	9	85.613
54333	2013	10	49.68
54333	2013	11	32.28
54333	2013	12	15.615
54333	2014	1	22.984
54333	2014	2	29.233
54333	2014	3	64.637
54333	2014	4	117.25
54333	2014	5	126.04
54333	2014	6	119.79
54333	2014	7	123.3
54333	2014	8	117.97
54333	2014	9	84.087
54333	2014	10	64.567
54333	2014	11	35.942
54333	2014	12	15.586

## Sheet: Monthly precipitation 
stationID	YEAR	MONTH	DATA
54333	1970	1	1.3
54333	1970	2	2.8
54333	1970	3	3.1
54333	1970	4	10.1
54333	1970	5	80
54333	1970	6	31
54333	1970	7	245.8
54333	1970	8	54.1
54333	1970	9	91.1
54333	1970	10	74.4
54333	1970	11	16.9
54333	1970	12	16.4
54333	1971	1	1.3
54333	1971	2	10.3
54333	1971	3	6.6
54333	1971	4	10.4
54333	1971	5	78.6
54333	1971	6	139.6
54333	1971	7	131.2
54333	1971	8	56.9
54333	1971	9	156.6
54333	1971	10	26.1
54333	1971	11	7.2
54333	1971	12	8.1
54333	1972	1	4.2
54333	1972	2	3.8
54333	1972	3	3
54333	1972	4	16.2
54333	1972	5	70.8
54333	1972	6	53.2
54333	1972	7	77.1
54333	1972	8	84
54333	1972	9	61.7
54333	1972	10	104.7
54333	1972	11	7.3
54333	1972	12	0
54333	1973	1	1.7
54333	1973	2	11
54333	1973	3	21.5
54333	1973	4	28.9
54333	1973	5	67
54333	1973	6	52.8
54333	1973	7	193.5
54333	1973	8	150.9
54333	1973	9	59.4
54333	1973	10	26.9
54333	1973	11	13.3
54333	1973	12	0
54333	1974	1	0.1
54333	1974	2	7.4
54333	1974	3	3.7
54333	1974	4	40.5
54333	1974	5	60.4
54333	1974	6	50.8
54333	1974	7	49.6
54333	1974	8	306.4
54333	1974	9	123.8
54333	1974	10	72.4
54333	1974	11	1.8
54333	1974	12	0
54333	1975	1	3.4
54333	1975	2	4.1
54333	1975	3	22.2
54333	1975	4	44.3
54333	1975	5	72.2
54333	1975	6	63.7
54333	1975	7	351.4
54333	1975	8	30.2
54333	1975	9	68.8
54333	1975	10	31.7
54333	1975	11	27.6
54333	1975	12	0.4
54333	1976	1	0.6
54333	1976	2	1.8
54333	1976	3	9.1
54333	1976	4	40.4
54333	1976	5	85.5
54333	1976	6	132.6
54333	1976	7	141.6
54333	1976	8	47.1
54333	1976	9	76.9
54333	1976	10	33.6
54333	1976	11	35.9
54333	1976	12	0.6
54333	1977	1	2.3
54333	1977	2	0
54333	1977	3	12.3
54333	1977	4	41.5
54333	1977	5	21.3
54333	1977	6	74.5
54333	1977	7	348.7
54333	1977	8	57.6
54333	1977	9	39.9
54333	1977	10	81.6
54333	1977	11	11.6
54333	1977	12	18.6
54333	1978	1	1.1
54333	1978	2	2.6
54333	1978	3	9
54333	1978	4	49.8
54333	1978	5	51
54333	1978	6	38.5
54333	1978	7	118.1
54333	1978	8	152.6
54333	1978	9	72.8
54333	1978	10	39.5
54333	1978	11	0
54333	1978	12	9.4
54333	1979	1	0.4
54333	1979	2	1.5
54333	1979	3	1.1
54333	1979	4	56.8
54333	1979	5	59
54333	1979	6	163.6
54333	1979	7	337.5
54333	1979	8	97.8
54333	1979	9	45.9
54333	1979	10	16.9
54333	1979	11	12.8
54333	1979	12	24.5
54333	1980	1	1.4
54333	1980	2	9.3
54333	1980	3	1.4
54333	1980	4	21.1
54333	1980	5	28.2
54333	1980	6	93.6
54333	1980	7	107
54333	1980	8	41.4
54333	1980	9	49.7
54333	1980	10	28.5
54333	1980	11	2.8
54333	1980	12	17.5
54333	1981	1	0.8
54333	1981	2	2.9
54333	1981	3	57.4
54333	1981	4	8.3
54333	1981	5	37
54333	1981	6	35.7
54333	1981	7	152.8
54333	1981	8	40.6
54333	1981	9	84.7
54333	1981	10	20.2
54333	1981	11	5.2
54333	1981	12	0.1
54333	1982	1	4.4
54333	1982	2	0.2
54333	1982	3	9.1
54333	1982	4	8.7
54333	1982	5	44.6
54333	1982	6	17.4
54333	1982	7	61.2
54333	1982	8	113
54333	1982	9	34.2
54333	1982	10	58
54333	1982	11	11.4
54333	1982	12	0.7
54333	1983	1	0
54333	1983	2	6.6
54333	1983	3	9.6
54333	1983	4	114.4
54333	1983	5	17
54333	1983	6	80.7
54333	1983	7	152.4
54333	1983	8	94.6
54333	1983	9	41.4
54333	1983	10	12.6
54333	1983	11	14.1
54333	1983	12	0
54333	1984	1	0.1
54333	1984	2	3
54333	1984	3	5.6
54333	1984	4	31.8
54333	1984	5	20.7
54333	1984	6	132.4
54333	1984	7	48.1
54333	1984	8	304
54333	1984	9	86.5
54333	1984	10	28.6
54333	1984	11	4.9
54333	1984	12	1.6
54333	1985	1	8.3
54333	1985	2	6.1
54333	1985	3	16.2
54333	1985	4	39
54333	1985	5	43.8
54333	1985	6	39.9
54333	1985	7	156
54333	1985	8	304.9
54333	1985	9	57
54333	1985	10	11.2
54333	1985	11	10.8
54333	1985	12	0.1
54333	1986	1	2.9
54333	1986	2	0.5
54333	1986	3	19.7
54333	1986	4	83.2
54333	1986	5	22.2
54333	1986	6	138.5
54333	1986	7	147.9
54333	1986	8	208
54333	1986	9	170.6
54333	1986	10	12.3
54333	1986	11	3.4
54333	1986	12	2.1
54333	1987	1	8.8
54333	1987	2	2
54333	1987	3	32.4
54333	1987	4	32.3
54333	1987	5	32.6
54333	1987	6	111.3
54333	1987	7	121.3
54333	1987	8	130.1
54333	1987	9	97.9
54333	1987	10	19.9
54333	1987	11	16.1
54333	1987	12	0.2
54333	1988	1	2.2
54333	1988	2	2.9
54333	1988	3	16.3
54333	1988	4	53.5
54333	1988	5	31.9
54333	1988	6	36.7
54333	1988	7	110.9
54333	1988	8	131.6
54333	1988	9	143.3
54333	1988	10	15.2
54333	1988	11	1.9
54333	1988	12	0
54333	1989	1	7.2
54333	1989	2	3.6
54333	1989	3	3.5
54333	1989	4	10.7
54333	1989	5	30
54333	1989	6	96.1
54333	1989	7	121.1
54333	1989	8	23.5
54333	1989	9	46.7
54333	1989	10	34.4
54333	1989	11	1.3
54333	1989	12	0.3
54333	1990	1	9.9
54333	1990	2	17.1
54333	1990	3	40.5
54333	1990	4	47.9
54333	1990	5	46
54333	1990	6	68.4
54333	1990	7	173.8
54333	1990	8	65.2
54333	1990	9	129.9
54333	1990	10	5.6
54333	1990	11	15.6
54333	1990	12	14.5
54333	1991	1	0.5
54333	1991	2	1.8
54333	1991	3	6.5
54333	1991	4	30.4
54333	1991	5	18.9
54333	1991	6	206.6
54333	1991	7	337.8
54333	1991	8	12
54333	1991	9	167.4
54333	1991	10	44.8
54333	1991	11	23.9
54333	1991	12	4.1
54333	1992	1	0
54333	1992	2	1.4
54333	1992	3	4.9
54333	1992	4	11.1
54333	1992	5	65.9
54333	1992	6	37
54333	1992	7	123.9
54333	1992	8	50.1
54333	1992	9	49.5
54333	1992	10	15
54333	1992	11	38.3
54333	1992	12	6.2
54333	1993	1	0.4
54333	1993	2	0.5
54333	1993	3	8.9
54333	1993	4	30.4
54333	1993	5	17.1
54333	1993	6	141.7
54333	1993	7	48.5
54333	1993	8	122.2
54333	1993	9	45.4
54333	1993	10	17.9
54333	1993	11	30
54333	1993	12	13.9
54333	1994	1	2
54333	1994	2	0
54333	1994	3	10.4
54333	1994	4	0.4
54333	1994	5	81.3
54333	1994	6	104
54333	1994	7	201.5
54333	1994	8	447.6
54333	1994	9	118.9
54333	1994	10	35.2
54333	1994	11	9.3
54333	1994	12	2.1
54333	1995	1	0
54333	1995	2	0.7
54333	1995	3	23.4
54333	1995	4	46
54333	1995	5	54.6
54333	1995	6	103.9
54333	1995	7	257.8
54333	1995	8	122.3
54333	1995	9	48.6
54333	1995	10	32.3
54333	1995	11	0
54333	1995	12	0.6
54333	1996	1	2.1
54333	1996	2	0
54333	1996	3	10.6
54333	1996	4	15.7
54333	1996	5	32.4
54333	1996	6	114.3
54333	1996	7	130.1
54333	1996	8	107.8
54333	1996	9	39.4
54333	1996	10	23.9
54333	1996	11	22.7
54333	1996	12	0.3
54333	1997	1	8.9
54333	1997	2	1.4
54333	1997	3	4.3
54333	1997	4	10.8
54333	1997	5	39.6
54333	1997	6	63.8
54333	1997	7	114.4
54333	1997	8	343.4
54333	1997	9	60
54333	1997	10	18
54333	1997	11	3.7
54333	1997	12	4.7
54333	1998	1	0.3
54333	1998	2	1
54333	1998	3	11.5
54333	1998	4	31.1
54333	1998	5	92.3
54333	1998	6	98.5
54333	1998	7	259.1
54333	1998	8	184.2
54333	1998	9	54.7
54333	1998	10	71.5
54333	1998	11	3.7
54333	1998	12	9.6
54333	1999	1	0.7
54333	1999	2	0
54333	1999	3	20.1
54333	1999	4	33.1
54333	1999	5	12.4
54333	1999	6	49.2
54333	1999	7	75.4
54333	1999	8	138.2
54333	1999	9	113.3
54333	1999	10	14.4
54333	1999	11	30
54333	1999	12	2.9
54333	2000	1	21.5
54333	2000	2	0.1
54333	2000	3	17
54333	2000	4	32.8
54333	2000	5	38.1
54333	2000	6	65.8
54333	2000	7	110.5
54333	2000	8	54.5
54333	2000	9	28.5
54333	2000	10	24.3
54333	2000	11	13.7
54333	2000	12	10.9
54333	2001	1	9.4
54333	2001	2	0.6
54333	2001	3	3.9
54333	2001	4	5
54333	2001	5	15
54333	2001	6	131
54333	2001	7	36.5
54333	2001	8	86.2
54333	2001	9	43.4
54333	2001	10	14.9
54333	2001	11	3.8
54333	2001	12	1.9
54333	2002	1	2.8
54333	2002	2	0
54333	2002	3	22.1
54333	2002	4	47.4
54333	2002	5	8.8
54333	2002	6	91.3
54333	2002	7	124.9
54333	2002	8	36.3
54333	2002	9	0.8
54333	2002	10	16.7
54333	2002	11	3.6
54333	2002	12	2.3
54333	2003	1	2.2
54333	2003	2	0
54333	2003	3	4.8
54333	2003	4	15.2
54333	2003	5	35.8
54333	2003	6	82.5
54333	2003	7	164.4
54333	2003	8	117.8
54333	2003	9	29.9
54333	2003	10	73.9
54333	2003	11	6.6
54333	2003	12	4.5
54333	2004	1	0
54333	2004	2	7.2
54333	2004	3	0.3
54333	2004	4	9.9
54333	2004	5	42
54333	2004	6	29.7
54333	2004	7	226.8
54333	2004	8	74.3
54333	2004	9	41
54333	2004	10	4.3
54333	2004	11	65
54333	2004	12	11.1
54333	2005	1	5.3
54333	2005	2	7.5
54333	2005	3	0
54333	2005	4	45.4
54333	2005	5	87.5
54333	2005	6	78.5
54333	2005	7	151
54333	2005	8	117.2
54333	2005	9	61.3
54333	2005	10	58.3
54333	2005	11	1.1
54333	2005	12	3.6
54333	2006	1	6.6
54333	2006	2	15.3
54333	2006	3	2.4
54333	2006	4	23.6
54333	2006	5	22.1
54333	2006	6	53
54333	2006	7	48
54333	2006	8	63
54333	2006	9	26.4
54333	2006	10	45.3
54333	2006	11	13.4
54333	2006	12	0
54333	2007	1	1.4
54333	2007	2	0.3
54333	2007	3	39.3
54333	2007	4	12
54333	2007	5	53.1
54333	2007	6	32.9
54333	2007	7	81.1
54333	2007	8	121.4
54333	2007	9	30
54333	2007	10	25.1
54333	2007	11	4.4
54333	2007	12	7.3
54333	2008	1	0
54333	2008	2	0.3
54333	2008	3	26.8
54333	2008	4	43.2
54333	2008	5	137
54333	2008	6	72
54333	2008	7	190.8
54333	2008	8	64.8
54333	2008	9	35.3
54333	2008	10	18.8
54333	2008	11	3.1
54333	2008	12	2.4
54333	2009	1	4.4
54333	2009	2	23.4
54333	2009	3	13.2
54333	2009	4	75.7
54333	2009	5	42.8
54333	2009	6	83.9
54333	2009	7	168.6
54333	2009	8	114.2
54333	2009	9	11.9
54333	2009	10	46.9
54333	2009	11	12.8
54333	2009	12	16.1
54333	2010	1	4.1
54333	2010	2	33.8
54333	2010	3	27.3
54333	2010	4	56.9
54333	2010	5	86.9
54333	2010	6	13.3
54333	2010	7	439.8
54333	2010	8	229.7
54333	2010	9	41.3
54333	2010	10	56.5
54333	2010	11	36.5
54333	2010	12	16.2
54333	2011	1	0
54333	2011	2	0.5
54333	2011	3	1.6
54333	2011	4	15.5
54333	2011	5	21.8
54333	2011	6	73.9
54333	2011	7	235.3
54333	2011	8	178.9
54333	2011	9	13.1
54333	2011	10	24.8
54333	2011	11	23
54333	2011	12	0
54333	2012	1	0.7
54333	2012	2	7.9
54333	2012	3	30.8
54333	2012	4	131.5
54333	2012	5	44
54333	2012	6	183.9
54333	2012	7	104.8
54333	2012	8	139.9
54333	2012	9	110.5
54333	2012	10	62.2
54333	2012	11	30.7
54333	2012	12	7.8
54333	2013	1	2.1
54333	2013	2	13.9
54333	2013	3	11.2
54333	2013	4	46
54333	2013	5	15.9
54333	2013	6	44.2
54333	2013	7	233.4
54333	2013	8	75.6
54333	2013	9	108.6
54333	2013	10	97.1
54333	2013	11	3.4
54333	2013	12	2.4
54333	2014	1	3.5
54333	2014	2	6.4
54333	2014	3	5.8
54333	2014	4	0.1
54333	2014	5	45.7
54333	2014	6	145.6
54333	2014	7	56.7
54333	2014	8	57.3
54333	2014	9	36.5
54333	2014	10	17.6
54333	2014	11	0.9
54333	2014	12	4.5
