# Supplementary material for: Spatial and temporal characteristics of drought and its correlation with climate indices in Northeast China
Source: PLoS One. 2021 Nov 18;16(11):e0259774. doi: 10.1371/journal.pone.0259774 (PMC8601439; doi:10.1371/journal.pone.0259774)
Supplement: S1 File — (ZIP) [file pone.0259774.s001.zip › Raw data(Including precipitation and evapotranspiration data of each station)/54334.xlsx]

## Sheet: Monthly evapotranspiration 
stationID	YEAR	MONTH	DATA
54334	1970	1	16.158
54334	1970	2	28.084
54334	1970	3	55.349
54334	1970	4	114.51
54334	1970	5	160.37
54334	1970	6	140.15
54334	1970	7	119.35
54334	1970	8	117.03
54334	1970	9	91.071
54334	1970	10	68.083
54334	1970	11	36.535
54334	1970	12	17.781
54334	1971	1	21.237
54334	1971	2	23.084
54334	1971	3	53.699
54334	1971	4	111.88
54334	1971	5	140.41
54334	1971	6	123.64
54334	1971	7	114.8
54334	1971	8	121.11
54334	1971	9	87.167
54334	1971	10	60.195
54334	1971	11	29.85
54334	1971	12	22.435
54334	1972	1	16.465
54334	1972	2	25.305
54334	1972	3	63.098
54334	1972	4	119.47
54334	1972	5	157.22
54334	1972	6	155.6
54334	1972	7	153.46
54334	1972	8	117.43
54334	1972	9	86.815
54334	1972	10	53.158
54334	1972	11	29.959
54334	1972	12	19.665
54334	1973	1	17.84
54334	1973	2	29.968
54334	1973	3	65.116
54334	1973	4	120.14
54334	1973	5	156.01
54334	1973	6	130.15
54334	1973	7	117.29
54334	1973	8	111.15
54334	1973	9	84.044
54334	1973	10	57.752
54334	1973	11	36.859
54334	1973	12	23.152
54334	1974	1	18.365
54334	1974	2	32.333
54334	1974	3	59.078
54334	1974	4	96.41
54334	1974	5	165.54
54334	1974	6	150.06
54334	1974	7	132.38
54334	1974	8	120.37
54334	1974	9	85.299
54334	1974	10	54.145
54334	1974	11	33.725
54334	1974	12	18.454
54334	1975	1	20.082
54334	1975	2	28.981
54334	1975	3	69.092
54334	1975	4	110.31
54334	1975	5	152.55
54334	1975	6	138.24
54334	1975	7	124.28
54334	1975	8	121.18
54334	1975	9	88.286
54334	1975	10	58.285
54334	1975	11	26.613
54334	1975	12	16.806
54334	1976	1	23.589
54334	1976	2	36.681
54334	1976	3	57.127
54334	1976	4	91.751
54334	1976	5	162.44
54334	1976	6	118.45
54334	1976	7	97.314
54334	1976	8	101.72
54334	1976	9	82.025
54334	1976	10	44.873
54334	1976	11	20.601
54334	1976	12	16.806
54334	1977	1	12.02
54334	1977	2	28.856
54334	1977	3	54.706
54334	1977	4	99.447
54334	1977	5	137.88
54334	1977	6	132.19
54334	1977	7	126.94
54334	1977	8	116.75
54334	1977	9	85.782
54334	1977	10	56.505
54334	1977	11	21.728
54334	1977	12	11.012
54334	1978	1	15.553
54334	1978	2	27.022
54334	1978	3	56.891
54334	1978	4	112.84
54334	1978	5	137.05
54334	1978	6	139.16
54334	1978	7	124.59
54334	1978	8	111.76
54334	1978	9	87.648
54334	1978	10	60.598
54334	1978	11	27.497
54334	1978	12	17.377
54334	1979	1	20.114
54334	1979	2	38.555
54334	1979	3	63.953
54334	1979	4	93.934
54334	1979	5	159.74
54334	1979	6	132.52
54334	1979	7	122.3
54334	1979	8	116.77
54334	1979	9	84.614
54334	1979	10	62.622
54334	1979	11	32.98
54334	1979	12	13.291
54334	1980	1	14.672
54334	1980	2	22.838
54334	1980	3	63.729
54334	1980	4	101.22
54334	1980	5	169.73
54334	1980	6	148.75
54334	1980	7	116.47
54334	1980	8	105.14
54334	1980	9	80.922
54334	1980	10	53.916
54334	1980	11	37.653
54334	1980	12	20.111
54334	1981	1	17.404
54334	1981	2	29.119
54334	1981	3	57.925
54334	1981	4	128.08
54334	1981	5	150.33
54334	1981	6	148.4
54334	1981	7	123.44
54334	1981	8	121.59
54334	1981	9	94.544
54334	1981	10	66.043
54334	1981	11	21.633
54334	1981	12	14.771
54334	1982	1	20.108
54334	1982	2	28.567
54334	1982	3	64.032
54334	1982	4	111.22
54334	1982	5	129.51
54334	1982	6	152.02
54334	1982	7	149.41
54334	1982	8	120.7
54334	1982	9	100.22
54334	1982	10	63.89
54334	1982	11	29.708
54334	1982	12	16.433
54334	1983	1	17.767
54334	1983	2	23.251
54334	1983	3	70.209
54334	1983	4	113.6
54334	1983	5	136.27
54334	1983	6	164.81
54334	1983	7	127.52
54334	1983	8	114.23
54334	1983	9	84.712
54334	1983	10	60.741
54334	1983	11	33.135
54334	1983	12	18.858
54334	1984	1	17.542
54334	1984	2	30.577
54334	1984	3	63.817
54334	1984	4	92.733
54334	1984	5	150
54334	1984	6	133.88
54334	1984	7	144.57
54334	1984	8	105.32
54334	1984	9	95.988
54334	1984	10	66.147
54334	1984	11	37.529
54334	1984	12	16.032
54334	1985	1	11.034
54334	1985	2	22.108
54334	1985	3	64.864
54334	1985	4	116.34
54334	1985	5	142.12
54334	1985	6	119.6
54334	1985	7	110.91
54334	1985	8	94.054
54334	1985	9	82.801
54334	1985	10	66.197
54334	1985	11	35.75
54334	1985	12	18.615
54334	1986	1	25.136
54334	1986	2	31.299
54334	1986	3	69.11
54334	1986	4	104.56
54334	1986	5	170.19
54334	1986	6	147.97
54334	1986	7	115.89
54334	1986	8	114.86
54334	1986	9	79.168
54334	1986	10	62.398
54334	1986	11	39.055
54334	1986	12	20.581
54334	1987	1	19.629
54334	1987	2	30.097
54334	1987	3	61.664
54334	1987	4	98.324
54334	1987	5	154.06
54334	1987	6	141.06
54334	1987	7	129.53
54334	1987	8	102.27
54334	1987	9	88.303
54334	1987	10	64.293
54334	1987	11	38.522
54334	1987	12	24.3
54334	1988	1	26.998
54334	1988	2	33.369
54334	1988	3	67.33
54334	1988	4	107.43
54334	1988	5	161.56
54334	1988	6	143.9
54334	1988	7	125.67
54334	1988	8	105.04
54334	1988	9	79.384
54334	1988	10	68.415
54334	1988	11	53.959
54334	1988	12	27.048
54334	1989	1	22.752
54334	1989	2	37.917
54334	1989	3	83.438
54334	1989	4	145.58
54334	1989	5	179.16
54334	1989	6	148.03
54334	1989	7	114.14
54334	1989	8	134.74
54334	1989	9	95.233
54334	1989	10	66.611
54334	1989	11	41.459
54334	1989	12	25.645
54334	1990	1	20.886
54334	1990	2	21.372
54334	1990	3	68.247
54334	1990	4	118.72
54334	1990	5	117.12
54334	1990	6	121.61
54334	1990	7	95.666
54334	1990	8	107.09
54334	1990	9	89.234
54334	1990	10	68.391
54334	1990	11	36.444
54334	1990	12	23.064
54334	1991	1	17.163
54334	1991	2	29.179
54334	1991	3	62.766
54334	1991	4	110.3
54334	1991	5	142.53
54334	1991	6	133.43
54334	1991	7	120.32
54334	1991	8	127.46
54334	1991	9	82.336
54334	1991	10	60.528
54334	1991	11	31.242
54334	1991	12	16.449
54334	1992	1	17.677
54334	1992	2	38.29
54334	1992	3	75.133
54334	1992	4	115.49
54334	1992	5	151.34
54334	1992	6	136.01
54334	1992	7	132.32
54334	1992	8	113.14
54334	1992	9	96.168
54334	1992	10	62.919
54334	1992	11	25.749
54334	1992	12	14.733
54334	1993	1	14.595
54334	1993	2	32.062
54334	1993	3	67.664
54334	1993	4	99.144
54334	1993	5	159.5
54334	1993	6	131.52
54334	1993	7	111.59
54334	1993	8	118.66
54334	1993	9	95.826
54334	1993	10	60.031
54334	1993	11	22.532
54334	1993	12	11.556
54334	1994	1	12.511
54334	1994	2	24.186
54334	1994	3	61.292
54334	1994	4	123.09
54334	1994	5	140.95
54334	1994	6	153.86
54334	1994	7	123.06
54334	1994	8	114.7
54334	1994	9	91.534
54334	1994	10	56.124
54334	1994	11	36.886
54334	1994	12	14.302
54334	1995	1	24.357
54334	1995	2	32.502
54334	1995	3	61.193
54334	1995	4	108.57
54334	1995	5	136.41
54334	1995	6	133.04
54334	1995	7	112.48
54334	1995	8	109.32
54334	1995	9	84.058
54334	1995	10	53.359
54334	1995	11	37.865
54334	1995	12	17.823
54334	1996	1	19.871
54334	1996	2	36.826
54334	1996	3	67.854
54334	1996	4	109.8
54334	1996	5	140.27
54334	1996	6	129.97
54334	1996	7	117.83
54334	1996	8	104.38
54334	1996	9	91.037
54334	1996	10	58.646
54334	1996	11	28.994
54334	1996	12	16.888
54334	1997	1	16.436
54334	1997	2	31.183
54334	1997	3	70.781
54334	1997	4	113.79
54334	1997	5	140.02
54334	1997	6	157.47
54334	1997	7	145.23
54334	1997	8	113.48
54334	1997	9	84.45
54334	1997	10	61.93
54334	1997	11	28.629
54334	1997	12	16.214
54334	1998	1	17.579
54334	1998	2	36.184
54334	1998	3	65.219
54334	1998	4	97.671
54334	1998	5	128.16
54334	1998	6	112.27
54334	1998	7	104.52
54334	1998	8	112.72
54334	1998	9	88.258
54334	1998	10	60.819
54334	1998	11	31.227
54334	1998	12	14.752
54334	1999	1	21.884
54334	1999	2	33.664
54334	1999	3	51.88
54334	1999	4	93.208
54334	1999	5	156.59
54334	1999	6	143.38
54334	1999	7	141.45
54334	1999	8	121.49
54334	1999	9	93.496
54334	1999	10	59.862
54334	1999	11	21.455
54334	1999	12	13.292
54334	2000	1	9.4195
54334	2000	2	22.244
54334	2000	3	63.682
54334	2000	4	104.54
54334	2000	5	147.51
54334	2000	6	157.67
54334	2000	7	153
54334	2000	8	117.17
54334	2000	9	91.701
54334	2000	10	55.5
54334	2000	11	28.102
54334	2000	12	14.252
54334	2001	1	9.0228
54334	2001	2	23.036
54334	2001	3	62.876
54334	2001	4	115.15
54334	2001	5	146.04
54334	2001	6	127.19
54334	2001	7	129.17
54334	2001	8	117.64
54334	2001	9	94.835
54334	2001	10	56.619
54334	2001	11	27.972
54334	2001	12	16.887
54334	2002	1	24.725
54334	2002	2	37.947
54334	2002	3	76.873
54334	2002	4	106.02
54334	2002	5	164.84
54334	2002	6	131.77
54334	2002	7	154.33
54334	2002	8	123.96
54334	2002	9	93.63
54334	2002	10	54.612
54334	2002	11	19.331
54334	2002	12	11.393
54334	2003	1	16
54334	2003	2	32.596
54334	2003	3	63.59
54334	2003	4	113.08
54334	2003	5	139.2
54334	2003	6	128.31
54334	2003	7	114.32
54334	2003	8	124.39
54334	2003	9	86.324
54334	2003	10	54.7
54334	2003	11	32.07
54334	2003	12	19.419
54334	2004	1	21.112
54334	2004	2	38.282
54334	2004	3	74.391
54334	2004	4	125.51
54334	2004	5	152.98
54334	2004	6	148.22
54334	2004	7	119.32
54334	2004	8	108.09
54334	2004	9	87.01
54334	2004	10	64.929
54334	2004	11	26.98
54334	2004	12	16.126
54334	2005	1	19.301
54334	2005	2	27.278
54334	2005	3	71.268
54334	2005	4	110.13
54334	2005	5	130.29
54334	2005	6	100.43
54334	2005	7	107.49
54334	2005	8	91.261
54334	2005	9	78.662
54334	2005	10	56.467
54334	2005	11	28.226
54334	2005	12	19.084
54334	2006	1	17.053
54334	2006	2	26.936
54334	2006	3	65.167
54334	2006	4	85.623
54334	2006	5	138.64
54334	2006	6	117.64
54334	2006	7	101.87
54334	2006	8	104.33
54334	2006	9	79.495
54334	2006	10	53.219
54334	2006	11	27.955
54334	2006	12	14.573
54334	2007	1	19.203
54334	2007	2	31.62
54334	2007	3	46.787
54334	2007	4	98.872
54334	2007	5	137.97
54334	2007	6	153.35
54334	2007	7	112.61
54334	2007	8	117.55
54334	2007	9	88.609
54334	2007	10	54.633
54334	2007	11	29.633
54334	2007	12	15.923
54334	2008	1	20.078
54334	2008	2	36.73
54334	2008	3	70.635
54334	2008	4	104.64
54334	2008	5	127.57
54334	2008	6	113.82
54334	2008	7	114.63
54334	2008	8	104.83
54334	2008	9	90.097
54334	2008	10	62.782
54334	2008	11	37.135
54334	2008	12	28.43
54334	2009	1	22.95
54334	2009	2	28.869
54334	2009	3	59.096
54334	2009	4	105.55
54334	2009	5	161.52
54334	2009	6	137.84
54334	2009	7	135.23
54334	2009	8	130.39
54334	2009	9	93.779
54334	2009	10	67.646
54334	2009	11	27.344
54334	2009	12	16.032
54334	2010	1	15.597
54334	2010	2	25.023
54334	2010	3	54.601
54334	2010	4	86.966
54334	2010	5	114.4
54334	2010	6	142.95
54334	2010	7	101.77
54334	2010	8	104.58
54334	2010	9	79.283
54334	2010	10	50.41
54334	2010	11	27.45
54334	2010	12	19.464
54334	2011	1	18.239
54334	2011	2	29.02
54334	2011	3	68.841
54334	2011	4	107.7
54334	2011	5	156.37
54334	2011	6	115.13
54334	2011	7	98.172
54334	2011	8	105.24
54334	2011	9	94.347
54334	2011	10	58.462
54334	2011	11	31.785
54334	2011	12	14.748
54334	2012	1	14.307
54334	2012	2	26.682
54334	2012	3	60.986
54334	2012	4	101.18
54334	2012	5	152.82
54334	2012	6	110.8
54334	2012	7	127.03
54334	2012	8	107.13
54334	2012	9	75.44
54334	2012	10	45.731
54334	2012	11	18.253
54334	2012	12	12.052
54334	2013	1	14.048
54334	2013	2	25.759
54334	2013	3	55.418
54334	2013	4	82.91
54334	2013	5	151.65
54334	2013	6	123.45
54334	2013	7	130.52
54334	2013	8	122.06
54334	2013	9	86.222
54334	2013	10	51.267
54334	2013	11	39.846
54334	2013	12	20.746
54334	2014	1	17.764
54334	2014	2	27.331
54334	2014	3	72.672
54334	2014	4	119.2
54334	2014	5	133.63
54334	2014	6	139.7
54334	2014	7	129.5
54334	2014	8	131.76
54334	2014	9	93.552
54334	2014	10	69.139
54334	2014	11	40.032
54334	2014	12	24.874

## Sheet: Monthly precipitation 
stationID	YEAR	MONTH	DATA
54334	1970	1	0
54334	1970	2	2.6
54334	1970	3	0.9
54334	1970	4	22.1
54334	1970	5	60.4
54334	1970	6	26.2
54334	1970	7	174.8
54334	1970	8	80
54334	1970	9	66.3
54334	1970	10	69.1
54334	1970	11	0.3
54334	1970	12	7.4
54334	1971	1	2.8
54334	1971	2	8.7
54334	1971	3	3.6
54334	1971	4	10.8
54334	1971	5	95.3
54334	1971	6	126.6
54334	1971	7	229.7
54334	1971	8	17.2
54334	1971	9	11.8
54334	1971	10	27.6
54334	1971	11	24.6
54334	1971	12	4.2
54334	1972	1	9.2
54334	1972	2	1
54334	1972	3	8.3
54334	1972	4	6.2
54334	1972	5	46.7
54334	1972	6	45.3
54334	1972	7	56.5
54334	1972	8	87.9
54334	1972	9	51
54334	1972	10	70.7
54334	1972	11	5.2
54334	1972	12	0
54334	1973	1	3.9
54334	1973	2	3.2
54334	1973	3	2.6
54334	1973	4	14.6
54334	1973	5	21.4
54334	1973	6	51.8
54334	1973	7	248
54334	1973	8	77.3
54334	1973	9	40
54334	1973	10	18.1
54334	1973	11	33.8
54334	1973	12	0
54334	1974	1	0.3
54334	1974	2	0.1
54334	1974	3	0.9
54334	1974	4	39.6
54334	1974	5	36.5
54334	1974	6	45.5
54334	1974	7	215.4
54334	1974	8	192.5
54334	1974	9	104.5
54334	1974	10	32.6
54334	1974	11	0
54334	1974	12	0
54334	1975	1	1.1
54334	1975	2	1.4
54334	1975	3	8.1
54334	1975	4	21.4
54334	1975	5	30.1
54334	1975	6	72.7
54334	1975	7	310.5
54334	1975	8	69.2
54334	1975	9	57.3
54334	1975	10	1.9
54334	1975	11	12.3
54334	1975	12	0.1
54334	1976	1	0
54334	1976	2	1.8
54334	1976	3	4.1
54334	1976	4	28.2
54334	1976	5	59.7
54334	1976	6	147.7
54334	1976	7	133.8
54334	1976	8	64.1
54334	1976	9	40.9
54334	1976	10	35.5
54334	1976	11	26.7
54334	1976	12	0.9
54334	1977	1	0.4
54334	1977	2	0
54334	1977	3	7.4
54334	1977	4	19.8
54334	1977	5	27.5
54334	1977	6	92.7
54334	1977	7	470.8
54334	1977	8	71.5
54334	1977	9	34.1
54334	1977	10	99.8
54334	1977	11	10.3
54334	1977	12	18.6
54334	1978	1	0
54334	1978	2	0.5
54334	1978	3	7.6
54334	1978	4	8.8
54334	1978	5	44.3
54334	1978	6	82.2
54334	1978	7	116.4
54334	1978	8	94
54334	1978	9	66.9
54334	1978	10	26.4
54334	1978	11	0
54334	1978	12	6
54334	1979	1	0.2
54334	1979	2	0.8
54334	1979	3	5.6
54334	1979	4	23.9
54334	1979	5	28.1
54334	1979	6	132.1
54334	1979	7	175.4
54334	1979	8	84.7
54334	1979	9	57.2
54334	1979	10	19.9
54334	1979	11	14.6
54334	1979	12	21.4
54334	1980	1	3.5
54334	1980	2	5.9
54334	1980	3	1.7
54334	1980	4	16.4
54334	1980	5	10.8
54334	1980	6	100.7
54334	1980	7	87.9
54334	1980	8	111.9
54334	1980	9	19.4
54334	1980	10	16.6
54334	1980	11	0
54334	1980	12	1.5
54334	1981	1	0.2
54334	1981	2	4.4
54334	1981	3	33.7
54334	1981	4	4.2
54334	1981	5	28.2
54334	1981	6	36.1
54334	1981	7	120.4
54334	1981	8	24
54334	1981	9	46
54334	1981	10	6
54334	1981	11	13.7
54334	1981	12	0
54334	1982	1	1.2
54334	1982	2	2.5
54334	1982	3	2.9
54334	1982	4	11.8
54334	1982	5	46
54334	1982	6	66.3
54334	1982	7	73
54334	1982	8	68.2
54334	1982	9	10.3
54334	1982	10	23.3
54334	1982	11	5.6
54334	1982	12	1
54334	1983	1	0
54334	1983	2	4.4
54334	1983	3	9.4
54334	1983	4	134.4
54334	1983	5	13
54334	1983	6	27.8
54334	1983	7	99.2
54334	1983	8	131.3
54334	1983	9	40.2
54334	1983	10	9.7
54334	1983	11	3
54334	1983	12	0
54334	1984	1	0
54334	1984	2	0.3
54334	1984	3	1.8
54334	1984	4	32.8
54334	1984	5	20
54334	1984	6	101.5
54334	1984	7	41.6
54334	1984	8	176.6
54334	1984	9	21.3
54334	1984	10	21.7
54334	1984	11	10.9
54334	1984	12	14
54334	1985	1	0.8
54334	1985	2	2
54334	1985	3	10.4
54334	1985	4	39.8
54334	1985	5	111.7
54334	1985	6	116.6
54334	1985	7	182.1
54334	1985	8	154.6
54334	1985	9	43.1
54334	1985	10	4.9
54334	1985	11	3
54334	1985	12	3.5
54334	1986	1	0
54334	1986	2	0.5
54334	1986	3	6.3
54334	1986	4	48.1
54334	1986	5	8.5
54334	1986	6	121.4
54334	1986	7	106.4
54334	1986	8	85.2
54334	1986	9	122.5
54334	1986	10	12
54334	1986	11	3.1
54334	1986	12	4.3
54334	1987	1	4
54334	1987	2	8.2
54334	1987	3	15.4
54334	1987	4	19.2
54334	1987	5	62.2
54334	1987	6	57.6
54334	1987	7	136.4
54334	1987	8	218.4
54334	1987	9	73.9
54334	1987	10	23.5
54334	1987	11	10.2
54334	1987	12	0
54334	1988	1	0
54334	1988	2	2.1
54334	1988	3	6.1
54334	1988	4	35
54334	1988	5	57.8
54334	1988	6	38
54334	1988	7	134.4
54334	1988	8	136.4
54334	1988	9	64.8
54334	1988	10	42.2
54334	1988	11	0
54334	1988	12	0.4
54334	1989	1	5.6
54334	1989	2	2.3
54334	1989	3	1
54334	1989	4	3.9
54334	1989	5	28.2
54334	1989	6	82.4
54334	1989	7	126.4
54334	1989	8	15.4
54334	1989	9	47.4
54334	1989	10	28.1
54334	1989	11	1.2
54334	1989	12	0.6
54334	1990	1	5.8
54334	1990	2	11.6
54334	1990	3	26.7
54334	1990	4	26.7
54334	1990	5	47.5
54334	1990	6	109.5
54334	1990	7	204.7
54334	1990	8	134.3
54334	1990	9	125.8
54334	1990	10	0.1
54334	1990	11	7.7
54334	1990	12	7.3
54334	1991	1	0
54334	1991	2	2.2
54334	1991	3	1.5
54334	1991	4	17.5
54334	1991	5	47.2
54334	1991	6	188.2
54334	1991	7	148.7
54334	1991	8	40.3
54334	1991	9	146.6
54334	1991	10	24.7
54334	1991	11	10.2
54334	1991	12	4.2
54334	1992	1	0.3
54334	1992	2	0.2
54334	1992	3	3.4
54334	1992	4	17.7
54334	1992	5	49.6
54334	1992	6	77.8
54334	1992	7	152.5
54334	1992	8	45
54334	1992	9	24.8
54334	1992	10	16.8
54334	1992	11	24.8
54334	1992	12	0.6
54334	1993	1	2.3
54334	1993	2	0.6
54334	1993	3	5.2
54334	1993	4	20.3
54334	1993	5	11.5
54334	1993	6	123.8
54334	1993	7	153.6
54334	1993	8	34
54334	1993	9	25
54334	1993	10	21.1
54334	1993	11	28.1
54334	1993	12	8.3
54334	1994	1	0.3
54334	1994	2	0.1
54334	1994	3	5.4
54334	1994	4	0.9
54334	1994	5	85.4
54334	1994	6	33.6
54334	1994	7	270.4
54334	1994	8	457.9
54334	1994	9	66.5
54334	1994	10	21.4
54334	1994	11	1.2
54334	1994	12	3.5
54334	1995	1	0
54334	1995	2	0.2
54334	1995	3	10.5
54334	1995	4	24.5
54334	1995	5	28.5
54334	1995	6	114.1
54334	1995	7	206.7
54334	1995	8	115.4
54334	1995	9	37.7
54334	1995	10	16.1
54334	1995	11	1.1
54334	1995	12	0.1
54334	1996	1	1
54334	1996	2	0.3
54334	1996	3	4.9
54334	1996	4	5.6
54334	1996	5	52.4
54334	1996	6	161.8
54334	1996	7	110.1
54334	1996	8	84.7
54334	1996	9	23.3
54334	1996	10	25.5
54334	1996	11	6.8
54334	1996	12	0.3
54334	1997	1	2.9
54334	1997	2	0
54334	1997	3	0.4
54334	1997	4	3.5
54334	1997	5	37.4
54334	1997	6	93.9
54334	1997	7	49.6
54334	1997	8	248.1
54334	1997	9	42.4
54334	1997	10	14.4
54334	1997	11	0.6
54334	1997	12	0
54334	1998	1	0.2
54334	1998	2	2.4
54334	1998	3	12.8
54334	1998	4	52.6
54334	1998	5	120
54334	1998	6	90.6
54334	1998	7	234.3
54334	1998	8	301
54334	1998	9	38
54334	1998	10	42.9
54334	1998	11	0.8
54334	1998	12	3.2
54334	1999	1	0
54334	1999	2	0
54334	1999	3	3.8
54334	1999	4	27.6
54334	1999	5	8.1
54334	1999	6	70.6
54334	1999	7	30.8
54334	1999	8	94.6
54334	1999	9	29.9
54334	1999	10	12.3
54334	1999	11	21.9
54334	1999	12	2.1
54334	2000	1	21.1
54334	2000	2	0.2
54334	2000	3	5.5
54334	2000	4	19.2
54334	2000	5	43.4
54334	2000	6	18.7
54334	2000	7	57.1
54334	2000	8	143.9
54334	2000	9	37.1
54334	2000	10	12.5
54334	2000	11	4.7
54334	2000	12	4.9
54334	2001	1	8
54334	2001	2	0.1
54334	2001	3	0.5
54334	2001	4	7.4
54334	2001	5	16.9
54334	2001	6	250.2
54334	2001	7	128.8
54334	2001	8	75.6
54334	2001	9	24.2
54334	2001	10	23.8
54334	2001	11	1.1
54334	2001	12	1.6
54334	2002	1	0.1
54334	2002	2	0
54334	2002	3	18.2
54334	2002	4	48.4
54334	2002	5	8.6
54334	2002	6	121.8
54334	2002	7	149
54334	2002	8	152.7
54334	2002	9	1.8
54334	2002	10	14.6
54334	2002	11	0.3
54334	2002	12	2.5
54334	2003	1	1.3
54334	2003	2	0
54334	2003	3	4.5
54334	2003	4	11.6
54334	2003	5	31.3
54334	2003	6	229.8
54334	2003	7	66.6
54334	2003	8	32.8
54334	2003	9	36.1
54334	2003	10	62.7
54334	2003	11	2.8
54334	2003	12	2.5
54334	2004	1	0
54334	2004	2	2.1
54334	2004	3	0
54334	2004	4	8.7
54334	2004	5	26.2
54334	2004	6	67.4
54334	2004	7	178.4
54334	2004	8	92.6
54334	2004	9	62.3
54334	2004	10	17.8
54334	2004	11	59.9
54334	2004	12	6.7
54334	2005	1	1.9
54334	2005	2	1
54334	2005	3	0
54334	2005	4	38.5
54334	2005	5	107.3
54334	2005	6	191.1
54334	2005	7	134.9
54334	2005	8	128.9
54334	2005	9	35.8
54334	2005	10	26
54334	2005	11	0
54334	2005	12	0.1
54334	2006	1	1.7
54334	2006	2	6.1
54334	2006	3	0.2
54334	2006	4	18.1
54334	2006	5	3.7
54334	2006	6	159.2
54334	2006	7	73.2
54334	2006	8	79.2
54334	2006	9	36.3
54334	2006	10	49.3
54334	2006	11	4.8
54334	2006	12	0
54334	2007	1	0.3
54334	2007	2	0.1
54334	2007	3	25.3
54334	2007	4	1.1
54334	2007	5	51.8
54334	2007	6	52
54334	2007	7	177.7
54334	2007	8	72.7
54334	2007	9	11.2
54334	2007	10	27.9
54334	2007	11	11.9
54334	2007	12	4.8
54334	2008	1	0
54334	2008	2	0
54334	2008	3	4.1
54334	2008	4	20.4
54334	2008	5	37
54334	2008	6	59.9
54334	2008	7	225.9
54334	2008	8	187.9
54334	2008	9	30.7
54334	2008	10	36.3
54334	2008	11	0.8
54334	2008	12	0
54334	2009	1	0.3
54334	2009	2	11.8
54334	2009	3	6.9
54334	2009	4	57.3
54334	2009	5	38.9
54334	2009	6	37.1
54334	2009	7	51.8
54334	2009	8	42.7
54334	2009	9	8.6
54334	2009	10	13.9
54334	2009	11	6.3
54334	2009	12	1.5
54334	2010	1	4.8
54334	2010	2	14.7
54334	2010	3	9.8
54334	2010	4	38
54334	2010	5	78.7
54334	2010	6	20.7
54334	2010	7	151.7
54334	2010	8	198.8
54334	2010	9	82.2
54334	2010	10	77.4
54334	2010	11	20.7
54334	2010	12	0.7
54334	2011	1	0
54334	2011	2	0
54334	2011	3	0
54334	2011	4	13.6
54334	2011	5	34.1
54334	2011	6	137.3
54334	2011	7	100.4
54334	2011	8	64.9
54334	2011	9	3.4
54334	2011	10	8.9
54334	2011	11	13.1
54334	2011	12	0
54334	2012	1	0.1
54334	2012	2	5.6
54334	2012	3	16.3
54334	2012	4	59.6
54334	2012	5	20
54334	2012	6	156.4
54334	2012	7	148.5
54334	2012	8	165.6
54334	2012	9	65.2
54334	2012	10	34.9
54334	2012	11	57.7
54334	2012	12	3.1
54334	2013	1	0.6
54334	2013	2	2.5
54334	2013	3	9.8
54334	2013	4	39
54334	2013	5	7.1
54334	2013	6	50.6
54334	2013	7	203.5
54334	2013	8	49.5
54334	2013	9	52.9
54334	2013	10	41
54334	2013	11	2.3
54334	2013	12	0
54334	2014	1	4
54334	2014	2	4.3
54334	2014	3	4.2
54334	2014	4	3.2
54334	2014	5	64.6
54334	2014	6	95
54334	2014	7	41.6
54334	2014	8	56.7
54334	2014	9	43.3
54334	2014	10	14.4
54334	2014	11	0
54334	2014	12	0.7
