# Supplementary material for: Spatial and temporal characteristics of drought and its correlation with climate indices in Northeast China
Source: PLoS One. 2021 Nov 18;16(11):e0259774. doi: 10.1371/journal.pone.0259774 (PMC8601439; doi:10.1371/journal.pone.0259774)
Supplement: S1 File — (ZIP) [file pone.0259774.s001.zip › Raw data(Including precipitation and evapotranspiration data of each station)/54335.xlsx]

## Sheet: Monthly evapotranspiration 
stationID	YEAR	MONTH	DATA
54335	1970	1	20.933
54335	1970	2	32.629
54335	1970	3	61.825
54335	1970	4	112.94
54335	1970	5	154.69
54335	1970	6	144.05
54335	1970	7	119.22
54335	1970	8	119.44
54335	1970	9	97.519
54335	1970	10	73.127
54335	1970	11	36.941
54335	1970	12	23.101
54335	1971	1	24.973
54335	1971	2	24.574
54335	1971	3	52.152
54335	1971	4	116.94
54335	1971	5	143.07
54335	1971	6	130.42
54335	1971	7	119.24
54335	1971	8	125.22
54335	1971	9	85.222
54335	1971	10	64.077
54335	1971	11	34.363
54335	1971	12	25.292
54335	1972	1	24.063
54335	1972	2	30.407
54335	1972	3	69.25
54335	1972	4	118.41
54335	1972	5	159.42
54335	1972	6	164.17
54335	1972	7	158.5
54335	1972	8	122.53
54335	1972	9	91.488
54335	1972	10	55.182
54335	1972	11	34.885
54335	1972	12	25.692
54335	1973	1	22.303
54335	1973	2	30.686
54335	1973	3	62.462
54335	1973	4	116.23
54335	1973	5	156.15
54335	1973	6	122.42
54335	1973	7	113.04
54335	1973	8	106.38
54335	1973	9	85.085
54335	1973	10	61.397
54335	1973	11	44.293
54335	1973	12	29.461
54335	1974	1	24.674
54335	1974	2	33.722
54335	1974	3	71.387
54335	1974	4	104.79
54335	1974	5	169.42
54335	1974	6	145.35
54335	1974	7	126.3
54335	1974	8	115.34
54335	1974	9	86.082
54335	1974	10	57.31
54335	1974	11	40.711
54335	1974	12	29.533
54335	1975	1	22.666
54335	1975	2	35.095
54335	1975	3	73.35
54335	1975	4	108.09
54335	1975	5	159.65
54335	1975	6	137.26
54335	1975	7	120.44
54335	1975	8	124.11
54335	1975	9	101.61
54335	1975	10	71.239
54335	1975	11	35.381
54335	1975	12	29.413
54335	1976	1	30.743
54335	1976	2	45.632
54335	1976	3	65.522
54335	1976	4	100.23
54335	1976	5	155.1
54335	1976	6	118.63
54335	1976	7	98.233
54335	1976	8	103.81
54335	1976	9	87.178
54335	1976	10	53.697
54335	1976	11	24.75
54335	1976	12	23.507
54335	1977	1	16.465
54335	1977	2	33.639
54335	1977	3	62.533
54335	1977	4	102.32
54335	1977	5	132.63
54335	1977	6	131.5
54335	1977	7	129.54
54335	1977	8	123.17
54335	1977	9	101.92
54335	1977	10	68.62
54335	1977	11	29.285
54335	1977	12	15.208
54335	1978	1	18.114
54335	1978	2	27.634
54335	1978	3	57.226
54335	1978	4	113.5
54335	1978	5	153.07
54335	1978	6	153.75
54335	1978	7	132.8
54335	1978	8	119.38
54335	1978	9	90.757
54335	1978	10	67.808
54335	1978	11	39.585
54335	1978	12	22.745
54335	1979	1	27.514
54335	1979	2	41.248
54335	1979	3	72.253
54335	1979	4	92.184
54335	1979	5	158.44
54335	1979	6	135.21
54335	1979	7	123.72
54335	1979	8	120.52
54335	1979	9	91.159
54335	1979	10	74.394
54335	1979	11	37.215
54335	1979	12	19.986
54335	1980	1	19.529
54335	1980	2	27.064
54335	1980	3	69.232
54335	1980	4	103.62
54335	1980	5	156.09
54335	1980	6	152.43
54335	1980	7	112.25
54335	1980	8	110.67
54335	1980	9	99.173
54335	1980	10	61.741
54335	1980	11	41.411
54335	1980	12	21.265
54335	1981	1	19.846
54335	1981	2	32.418
54335	1981	3	62.839
54335	1981	4	116.05
54335	1981	5	149.55
54335	1981	6	157.37
54335	1981	7	109.82
54335	1981	8	117.01
54335	1981	9	97.478
54335	1981	10	74.824
54335	1981	11	27.652
54335	1981	12	24.032
54335	1982	1	25.003
54335	1982	2	36.63
54335	1982	3	68.686
54335	1982	4	119.31
54335	1982	5	134.81
54335	1982	6	167.91
54335	1982	7	150.22
54335	1982	8	126.61
54335	1982	9	107.43
54335	1982	10	77.779
54335	1982	11	38.463
54335	1982	12	22.783
54335	1983	1	25.202
54335	1983	2	27.111
54335	1983	3	73.989
54335	1983	4	110.98
54335	1983	5	147.86
54335	1983	6	175.41
54335	1983	7	123.11
54335	1983	8	125.86
54335	1983	9	90.892
54335	1983	10	71.863
54335	1983	11	42.577
54335	1983	12	24.672
54335	1984	1	19.724
54335	1984	2	34.474
54335	1984	3	66.878
54335	1984	4	97.179
54335	1984	5	157.58
54335	1984	6	124.1
54335	1984	7	134.03
54335	1984	8	106.61
54335	1984	9	95.325
54335	1984	10	63.728
54335	1984	11	41.017
54335	1984	12	24.74
54335	1985	1	17.076
54335	1985	2	22.941
54335	1985	3	58.35
54335	1985	4	110.1
54335	1985	5	136.25
54335	1985	6	122.52
54335	1985	7	102.48
54335	1985	8	93.969
54335	1985	9	83.83
54335	1985	10	60.541
54335	1985	11	32.172
54335	1985	12	21.106
54335	1986	1	23.082
54335	1986	2	29.829
54335	1986	3	61.597
54335	1986	4	91.1
54335	1986	5	146.63
54335	1986	6	121.65
54335	1986	7	101.76
54335	1986	8	108.16
54335	1986	9	76.649
54335	1986	10	60.388
54335	1986	11	33.433
54335	1986	12	22.179
54335	1987	1	16.617
54335	1987	2	29.263
54335	1987	3	53.942
54335	1987	4	77.516
54335	1987	5	125.66
54335	1987	6	129.33
54335	1987	7	127.24
54335	1987	8	98.94
54335	1987	9	86.314
54335	1987	10	66.187
54335	1987	11	36.26
54335	1987	12	29.103
54335	1988	1	26.748
54335	1988	2	33.756
54335	1988	3	68.048
54335	1988	4	93.631
54335	1988	5	148.71
54335	1988	6	144.21
54335	1988	7	121.32
54335	1988	8	106.81
54335	1988	9	83.4
54335	1988	10	72.675
54335	1988	11	57.662
54335	1988	12	28.769
54335	1989	1	19.828
54335	1989	2	41.043
54335	1989	3	78.297
54335	1989	4	132.12
54335	1989	5	165.03
54335	1989	6	141.4
54335	1989	7	112.83
54335	1989	8	134.72
54335	1989	9	96.672
54335	1989	10	64.22
54335	1989	11	39.304
54335	1989	12	26.218
54335	1990	1	18.146
54335	1990	2	19.78
54335	1990	3	60.919
54335	1990	4	104.49
54335	1990	5	115.82
54335	1990	6	123.41
54335	1990	7	107.13
54335	1990	8	115.93
54335	1990	9	93.72
54335	1990	10	70.026
54335	1990	11	37.158
54335	1990	12	19.333
54335	1991	1	19.267
54335	1991	2	32.92
54335	1991	3	62.79
54335	1991	4	102.21
54335	1991	5	139.32
54335	1991	6	126.51
54335	1991	7	110.92
54335	1991	8	120.36
54335	1991	9	80.916
54335	1991	10	53.514
54335	1991	11	29.85
54335	1991	12	16.172
54335	1992	1	17.923
54335	1992	2	35.213
54335	1992	3	65.464
54335	1992	4	105.69
54335	1992	5	146.98
54335	1992	6	134.57
54335	1992	7	135.84
54335	1992	8	109.81
54335	1992	9	90.899
54335	1992	10	68.532
54335	1992	11	30.911
54335	1992	12	16.432
54335	1993	1	19.382
54335	1993	2	36.418
54335	1993	3	74.86
54335	1993	4	104.07
54335	1993	5	162.08
54335	1993	6	121.91
54335	1993	7	111.21
54335	1993	8	110.93
54335	1993	9	97.797
54335	1993	10	62.585
54335	1993	11	29.435
54335	1993	12	16.438
54335	1994	1	18.286
54335	1994	2	32.299
54335	1994	3	66.204
54335	1994	4	124.58
54335	1994	5	137.18
54335	1994	6	145.06
54335	1994	7	118.16
54335	1994	8	101.67
54335	1994	9	95.007
54335	1994	10	57.523
54335	1994	11	36.899
54335	1994	12	16.779
54335	1995	1	24.869
54335	1995	2	35.245
54335	1995	3	60.092
54335	1995	4	103.16
54335	1995	5	137.18
54335	1995	6	123.83
54335	1995	7	107.99
54335	1995	8	107.33
54335	1995	9	82.508
54335	1995	10	54.855
54335	1995	11	41.672
54335	1995	12	23.775
54335	1996	1	24.983
54335	1996	2	40.335
54335	1996	3	70.215
54335	1996	4	105.21
54335	1996	5	133.87
54335	1996	6	137.75
54335	1996	7	108.33
54335	1996	8	101.17
54335	1996	9	88.681
54335	1996	10	64.36
54335	1996	11	31.789
54335	1996	12	21.129
54335	1997	1	16.553
54335	1997	2	30.737
54335	1997	3	72.115
54335	1997	4	117.9
54335	1997	5	152.88
54335	1997	6	162.1
54335	1997	7	139.48
54335	1997	8	112.35
54335	1997	9	83.64
54335	1997	10	70.144
54335	1997	11	34.218
54335	1997	12	24.396
54335	1998	1	25.787
54335	1998	2	44.781
54335	1998	3	74.694
54335	1998	4	102.26
54335	1998	5	120.81
54335	1998	6	110.33
54335	1998	7	100.41
54335	1998	8	106.15
54335	1998	9	86.059
54335	1998	10	61.714
54335	1998	11	35.841
54335	1998	12	15.344
54335	1999	1	27.588
54335	1999	2	37.913
54335	1999	3	53.44
54335	1999	4	90.145
54335	1999	5	158.43
54335	1999	6	139.95
54335	1999	7	135.17
54335	1999	8	123.64
54335	1999	9	107.25
54335	1999	10	71.167
54335	1999	11	27.1
54335	1999	12	19.878
54335	2000	1	9.8574
54335	2000	2	20.781
54335	2000	3	68.761
54335	2000	4	112.75
54335	2000	5	154.77
54335	2000	6	167.25
54335	2000	7	141.4
54335	2000	8	121.98
54335	2000	9	91.607
54335	2000	10	62.844
54335	2000	11	37.332
54335	2000	12	19.272
54335	2001	1	11.639
54335	2001	2	24.615
54335	2001	3	73.998
54335	2001	4	128.59
54335	2001	5	151.6
54335	2001	6	139.53
54335	2001	7	119.93
54335	2001	8	115.45
54335	2001	9	91.492
54335	2001	10	68.533
54335	2001	11	37.11
54335	2001	12	23.828
54335	2002	1	29.765
54335	2002	2	42.359
54335	2002	3	80.328
54335	2002	4	110.72
54335	2002	5	178.74
54335	2002	6	134.03
54335	2002	7	144.64
54335	2002	8	113.17
54335	2002	9	100.27
54335	2002	10	67.425
54335	2002	11	33.248
54335	2002	12	23.089
54335	2003	1	20.918
54335	2003	2	39.128
54335	2003	3	74.729
54335	2003	4	125.53
54335	2003	5	150.94
54335	2003	6	133.57
54335	2003	7	109.12
54335	2003	8	121.39
54335	2003	9	83.228
54335	2003	10	58.339
54335	2003	11	41.76
54335	2003	12	23.426
54335	2004	1	23.317
54335	2004	2	40.407
54335	2004	3	73.786
54335	2004	4	130.17
54335	2004	5	161.22
54335	2004	6	150.92
54335	2004	7	121.11
54335	2004	8	114.37
54335	2004	9	90.751
54335	2004	10	72.507
54335	2004	11	27.139
54335	2004	12	15.877
54335	2005	1	16.577
54335	2005	2	26.837
54335	2005	3	72.443
54335	2005	4	107.22
54335	2005	5	128.19
54335	2005	6	109.77
54335	2005	7	116.84
54335	2005	8	101.52
54335	2005	9	86.367
54335	2005	10	60.121
54335	2005	11	31.486
54335	2005	12	18.812
54335	2006	1	15.286
54335	2006	2	26.716
54335	2006	3	64.519
54335	2006	4	85.605
54335	2006	5	149.23
54335	2006	6	114.21
54335	2006	7	113.1
54335	2006	8	107.17
54335	2006	9	84.132
54335	2006	10	62.397
54335	2006	11	31.18
54335	2006	12	16.701
54335	2007	1	18.405
54335	2007	2	33.879
54335	2007	3	47.032
54335	2007	4	101.22
54335	2007	5	149.78
54335	2007	6	151.11
54335	2007	7	114.33
54335	2007	8	114.74
54335	2007	9	101.2
54335	2007	10	54.805
54335	2007	11	29.974
54335	2007	12	14.047
54335	2008	1	19.107
54335	2008	2	35.791
54335	2008	3	65.188
54335	2008	4	104.95
54335	2008	5	124.68
54335	2008	6	106.18
54335	2008	7	110.03
54335	2008	8	104.52
54335	2008	9	91.319
54335	2008	10	59.998
54335	2008	11	32.205
54335	2008	12	23.95
54335	2009	1	20.64
54335	2009	2	25.176
54335	2009	3	54.955
54335	2009	4	96.489
54335	2009	5	149.48
54335	2009	6	125.82
54335	2009	7	118.7
54335	2009	8	118.01
54335	2009	9	85.898
54335	2009	10	63.811
54335	2009	11	26.506
54335	2009	12	12.826
54335	2010	1	13.993
54335	2010	2	21.428
54335	2010	3	48.094
54335	2010	4	77.38
54335	2010	5	106.9
54335	2010	6	142.15
54335	2010	7	99.009
54335	2010	8	100.78
54335	2010	9	81.43
54335	2010	10	50.257
54335	2010	11	28.134
54335	2010	12	17.477
54335	2011	1	17.4
54335	2011	2	29.279
54335	2011	3	68.264
54335	2011	4	100.88
54335	2011	5	149.86
54335	2011	6	114.28
54335	2011	7	102.06
54335	2011	8	103.13
54335	2011	9	90.502
54335	2011	10	56.264
54335	2011	11	28.031
54335	2011	12	15.718
54335	2012	1	15.056
54335	2012	2	26.553
54335	2012	3	52.515
54335	2012	4	90.578
54335	2012	5	149.26
54335	2012	6	108.58
54335	2012	7	118.23
54335	2012	8	107.7
54335	2012	9	84.327
54335	2012	10	56.025
54335	2012	11	26.405
54335	2012	12	15.747
54335	2013	1	14.627
54335	2013	2	25.94
54335	2013	3	53.987
54335	2013	4	78.397
54335	2013	5	150.6
54335	2013	6	132.73
54335	2013	7	128.45
54335	2013	8	112.42
54335	2013	9	88.142
54335	2013	10	51.27
54335	2013	11	35.181
54335	2013	12	19.903
54335	2014	1	20.946
54335	2014	2	29.041
54335	2014	3	67.377
54335	2014	4	118.81
54335	2014	5	138.35
54335	2014	6	129.24
54335	2014	7	127.97
54335	2014	8	125.03
54335	2014	9	92.442
54335	2014	10	66.392
54335	2014	11	38.293
54335	2014	12	20.761

## Sheet: Monthly precipitation 
stationID	YEAR	MONTH	DATA
54335	1970	1	0
54335	1970	2	1.4
54335	1970	3	2.4
54335	1970	4	24.4
54335	1970	5	72.6
54335	1970	6	37.6
54335	1970	7	276.6
54335	1970	8	74.7
54335	1970	9	103.9
54335	1970	10	76.6
54335	1970	11	8.3
54335	1970	12	10.8
54335	1971	1	1
54335	1971	2	7.8
54335	1971	3	7.8
54335	1971	4	8.4
54335	1971	5	91.7
54335	1971	6	163.7
54335	1971	7	162.5
54335	1971	8	19.2
54335	1971	9	49.8
54335	1971	10	21.6
54335	1971	11	17.4
54335	1971	12	3.2
54335	1972	1	3.8
54335	1972	2	3.2
54335	1972	3	4.2
54335	1972	4	7.4
54335	1972	5	61.3
54335	1972	6	32.7
54335	1972	7	62.2
54335	1972	8	58.2
54335	1972	9	62
54335	1972	10	95
54335	1972	11	3.2
54335	1972	12	0
54335	1973	1	3.3
54335	1973	2	6.8
54335	1973	3	8.7
54335	1973	4	32
54335	1973	5	27.5
54335	1973	6	96
54335	1973	7	226.6
54335	1973	8	114.4
54335	1973	9	54.5
54335	1973	10	18.7
54335	1973	11	23.6
54335	1973	12	0
54335	1974	1	0.1
54335	1974	2	3.1
54335	1974	3	1.2
54335	1974	4	69.4
54335	1974	5	28.9
54335	1974	6	36.9
54335	1974	7	129.2
54335	1974	8	397.6
54335	1974	9	107.7
54335	1974	10	54.9
54335	1974	11	0.1
54335	1974	12	0
54335	1975	1	2.2
54335	1975	2	1.3
54335	1975	3	18.3
54335	1975	4	26.8
54335	1975	5	85.5
54335	1975	6	45.1
54335	1975	7	276.3
54335	1975	8	39.6
54335	1975	9	61.8
54335	1975	10	15.3
54335	1975	11	31.4
54335	1975	12	0
54335	1976	1	0.1
54335	1976	2	2.6
54335	1976	3	3.6
54335	1976	4	35
54335	1976	5	84.1
54335	1976	6	112.2
54335	1976	7	108.7
54335	1976	8	77
54335	1976	9	96.4
54335	1976	10	39.2
54335	1976	11	32.2
54335	1976	12	0.3
54335	1977	1	0.9
54335	1977	2	0
54335	1977	3	8.7
54335	1977	4	24.3
54335	1977	5	26.2
54335	1977	6	86.4
54335	1977	7	365.6
54335	1977	8	74
54335	1977	9	53.9
54335	1977	10	100.4
54335	1977	11	8.6
54335	1977	12	18
54335	1978	1	0.2
54335	1978	2	2.5
54335	1978	3	7.2
54335	1978	4	23.3
54335	1978	5	40.5
54335	1978	6	135.6
54335	1978	7	100
54335	1978	8	65.6
54335	1978	9	98.4
54335	1978	10	32.6
54335	1978	11	0.2
54335	1978	12	2.4
54335	1979	1	0.3
54335	1979	2	0.4
54335	1979	3	3
54335	1979	4	38.5
54335	1979	5	64.8
54335	1979	6	91.4
54335	1979	7	268
54335	1979	8	65.6
54335	1979	9	58.4
54335	1979	10	23.4
54335	1979	11	14.4
54335	1979	12	26.9
54335	1980	1	1.9
54335	1980	2	4.9
54335	1980	3	1.6
54335	1980	4	14.4
54335	1980	5	31.9
54335	1980	6	61.6
54335	1980	7	74.9
54335	1980	8	97.3
54335	1980	9	17.3
54335	1980	10	18.1
54335	1980	11	0.9
54335	1980	12	2.5
54335	1981	1	0.6
54335	1981	2	2.5
54335	1981	3	42
54335	1981	4	3.6
54335	1981	5	50.7
54335	1981	6	27.3
54335	1981	7	159.1
54335	1981	8	40.6
54335	1981	9	43.5
54335	1981	10	13.7
54335	1981	11	8.1
54335	1981	12	0
54335	1982	1	1.6
54335	1982	2	0.3
54335	1982	3	3.2
54335	1982	4	11.2
54335	1982	5	65
54335	1982	6	12.6
54335	1982	7	112.3
54335	1982	8	69.5
54335	1982	9	30.8
54335	1982	10	35.8
54335	1982	11	11.2
54335	1982	12	0.5
54335	1983	1	0
54335	1983	2	8.2
54335	1983	3	8
54335	1983	4	135.8
54335	1983	5	11
54335	1983	6	41.9
54335	1983	7	75.4
54335	1983	8	80.4
54335	1983	9	41.7
54335	1983	10	9.5
54335	1983	11	12.7
54335	1983	12	0
54335	1984	1	0
54335	1984	2	1.5
54335	1984	3	1.2
54335	1984	4	28.4
54335	1984	5	45.6
54335	1984	6	185.4
54335	1984	7	32.7
54335	1984	8	330.6
54335	1984	9	35.7
54335	1984	10	16.3
54335	1984	11	13.5
54335	1984	12	1.4
54335	1985	1	8.3
54335	1985	2	3.2
54335	1985	3	17.3
54335	1985	4	33.4
54335	1985	5	47.9
54335	1985	6	69.4
54335	1985	7	264.5
54335	1985	8	229.5
54335	1985	9	85.1
54335	1985	10	11.1
54335	1985	11	5.7
54335	1985	12	0.2
54335	1986	1	2.9
54335	1986	2	0.9
54335	1986	3	10.2
54335	1986	4	68.5
54335	1986	5	12.1
54335	1986	6	141.1
54335	1986	7	135.9
54335	1986	8	249.6
54335	1986	9	163.9
54335	1986	10	14.1
54335	1986	11	1.1
54335	1986	12	2.7
54335	1987	1	3.7
54335	1987	2	3.2
54335	1987	3	22
54335	1987	4	25.2
54335	1987	5	44.5
54335	1987	6	64.1
54335	1987	7	72
54335	1987	8	207.9
54335	1987	9	89.4
54335	1987	10	9.7
54335	1987	11	9.6
54335	1987	12	0
54335	1988	1	1.8
54335	1988	2	0.9
54335	1988	3	7.7
54335	1988	4	39.2
54335	1988	5	42.1
54335	1988	6	34.7
54335	1988	7	158.9
54335	1988	8	134.4
54335	1988	9	119.1
54335	1988	10	18.4
54335	1988	11	0.5
54335	1988	12	0.9
54335	1989	1	4.2
54335	1989	2	1.2
54335	1989	3	0.2
54335	1989	4	11.7
54335	1989	5	26
54335	1989	6	100.3
54335	1989	7	111.4
54335	1989	8	9.4
54335	1989	9	56.5
54335	1989	10	11.6
54335	1989	11	1
54335	1989	12	0.2
54335	1990	1	7.7
54335	1990	2	8.9
54335	1990	3	30.8
54335	1990	4	30.8
54335	1990	5	57.4
54335	1990	6	142.7
54335	1990	7	152.6
54335	1990	8	69.6
54335	1990	9	130.9
54335	1990	10	9.4
54335	1990	11	12.9
54335	1990	12	7.8
54335	1991	1	0.3
54335	1991	2	1.5
54335	1991	3	3.6
54335	1991	4	32.6
54335	1991	5	24.1
54335	1991	6	161.3
54335	1991	7	340.9
54335	1991	8	25.1
54335	1991	9	114.6
54335	1991	10	47
54335	1991	11	17.6
54335	1991	12	4.9
54335	1992	1	0.1
54335	1992	2	0.5
54335	1992	3	5.6
54335	1992	4	16.3
54335	1992	5	32.4
54335	1992	6	39.9
54335	1992	7	180.5
54335	1992	8	80.9
54335	1992	9	41.3
54335	1992	10	17.4
54335	1992	11	28.3
54335	1992	12	4.2
54335	1993	1	0.2
54335	1993	2	0
54335	1993	3	8.6
54335	1993	4	26.8
54335	1993	5	12.2
54335	1993	6	119.3
54335	1993	7	150.4
54335	1993	8	69.4
54335	1993	9	77.6
54335	1993	10	24
54335	1993	11	28.3
54335	1993	12	6.5
54335	1994	1	0.6
54335	1994	2	0.1
54335	1994	3	8.1
54335	1994	4	1
54335	1994	5	101.3
54335	1994	6	86
54335	1994	7	240
54335	1994	8	474
54335	1994	9	107.6
54335	1994	10	31
54335	1994	11	6.7
54335	1994	12	2.2
54335	1995	1	0
54335	1995	2	2.2
54335	1995	3	16.9
54335	1995	4	26.7
54335	1995	5	34.3
54335	1995	6	67.7
54335	1995	7	302.7
54335	1995	8	165.6
54335	1995	9	31.3
54335	1995	10	22.2
54335	1995	11	0
54335	1995	12	0.1
54335	1996	1	1.1
54335	1996	2	0
54335	1996	3	8.5
54335	1996	4	11.1
54335	1996	5	44
54335	1996	6	83.9
54335	1996	7	61.9
54335	1996	8	75
54335	1996	9	37.1
54335	1996	10	28.6
54335	1996	11	20
54335	1996	12	0.1
54335	1997	1	15
54335	1997	2	0.7
54335	1997	3	1.3
54335	1997	4	7.3
54335	1997	5	25.5
54335	1997	6	70.8
54335	1997	7	66.6
54335	1997	8	274.9
54335	1997	9	28.3
54335	1997	10	10
54335	1997	11	4.1
54335	1997	12	0.3
54335	1998	1	0
54335	1998	2	1.9
54335	1998	3	14.6
54335	1998	4	68.7
54335	1998	5	112.5
54335	1998	6	104.3
54335	1998	7	245.8
54335	1998	8	167.1
54335	1998	9	25.7
54335	1998	10	57
54335	1998	11	0.3
54335	1998	12	5.2
54335	1999	1	0.1
54335	1999	2	0
54335	1999	3	7.8
54335	1999	4	24.5
54335	1999	5	5.7
54335	1999	6	43.9
54335	1999	7	49.8
54335	1999	8	69.5
54335	1999	9	30
54335	1999	10	12.1
54335	1999	11	22.6
54335	1999	12	1.6
54335	2000	1	17.3
54335	2000	2	0.1
54335	2000	3	6.1
54335	2000	4	32
54335	2000	5	28.7
54335	2000	6	27.1
54335	2000	7	95.6
54335	2000	8	72.8
54335	2000	9	30.6
54335	2000	10	14.3
54335	2000	11	10.5
54335	2000	12	3
54335	2001	1	9.4
54335	2001	2	0.1
54335	2001	3	1.9
54335	2001	4	6
54335	2001	5	19.1
54335	2001	6	116.3
54335	2001	7	117
54335	2001	8	111.4
54335	2001	9	71.3
54335	2001	10	18.7
54335	2001	11	2.7
54335	2001	12	2
54335	2002	1	0.7
54335	2002	2	0
54335	2002	3	22.5
54335	2002	4	54.3
54335	2002	5	9.3
54335	2002	6	89.3
54335	2002	7	129.6
54335	2002	8	130.8
54335	2002	9	4
54335	2002	10	15.7
54335	2002	11	0.9
54335	2002	12	1.7
54335	2003	1	2.1
54335	2003	2	0
54335	2003	3	1.5
54335	2003	4	10.8
54335	2003	5	25.4
54335	2003	6	122.4
54335	2003	7	192.1
54335	2003	8	149.7
54335	2003	9	48.3
54335	2003	10	74.4
54335	2003	11	6.8
54335	2003	12	4.1
54335	2004	1	0
54335	2004	2	2.1
54335	2004	3	0
54335	2004	4	9
54335	2004	5	29.3
54335	2004	6	121.5
54335	2004	7	255.5
54335	2004	8	94.5
54335	2004	9	35.3
54335	2004	10	6.9
54335	2004	11	78.6
54335	2004	12	10.5
54335	2005	1	3.5
54335	2005	2	2.4
54335	2005	3	0
54335	2005	4	43.3
54335	2005	5	116.1
54335	2005	6	134.9
54335	2005	7	105.2
54335	2005	8	69.4
54335	2005	9	11.5
54335	2005	10	25.2
54335	2005	11	2
54335	2005	12	0.6
54335	2006	1	4.4
54335	2006	2	8
54335	2006	3	1.2
54335	2006	4	19.8
54335	2006	5	10.9
54335	2006	6	145.6
54335	2006	7	15.6
54335	2006	8	74.1
54335	2006	9	8.6
54335	2006	10	46.2
54335	2006	11	15.1
54335	2006	12	0.1
54335	2007	1	0.5
54335	2007	2	0.1
54335	2007	3	42.8
54335	2007	4	1.5
54335	2007	5	36.8
54335	2007	6	15.7
54335	2007	7	129.9
54335	2007	8	52
54335	2007	9	9.7
54335	2007	10	33.3
54335	2007	11	9.8
54335	2007	12	6.8
54335	2008	1	0
54335	2008	2	0.1
54335	2008	3	13.7
54335	2008	4	31.3
54335	2008	5	67.9
54335	2008	6	85.5
54335	2008	7	222.2
54335	2008	8	94.5
54335	2008	9	34.3
54335	2008	10	30.4
54335	2008	11	0.9
54335	2008	12	0.1
54335	2009	1	1.4
54335	2009	2	10.9
54335	2009	3	5.6
54335	2009	4	70.2
54335	2009	5	42.1
54335	2009	6	80.8
54335	2009	7	80.6
54335	2009	8	121
54335	2009	9	29.6
54335	2009	10	32.2
54335	2009	11	10.7
54335	2009	12	8.5
54335	2010	1	8.7
54335	2010	2	11.2
54335	2010	3	16.4
54335	2010	4	52.1
54335	2010	5	84.6
54335	2010	6	20.5
54335	2010	7	321.9
54335	2010	8	227.3
54335	2010	9	56.1
54335	2010	10	70.4
54335	2010	11	22.2
54335	2010	12	2.2
54335	2011	1	0.1
54335	2011	2	0.1
54335	2011	3	0.8
54335	2011	4	25.2
54335	2011	5	25.7
54335	2011	6	77.7
54335	2011	7	152.6
54335	2011	8	109.6
54335	2011	9	8.9
54335	2011	10	41.2
54335	2011	11	12.7
54335	2011	12	0
54335	2012	1	0.3
54335	2012	2	8.5
54335	2012	3	32
54335	2012	4	100
54335	2012	5	23.2
54335	2012	6	111
54335	2012	7	194.2
54335	2012	8	136.9
54335	2012	9	64.1
54335	2012	10	78.6
54335	2012	11	46.3
54335	2012	12	5.1
54335	2013	1	3.4
54335	2013	2	13.8
54335	2013	3	9.6
54335	2013	4	37.7
54335	2013	5	6.7
54335	2013	6	54.4
54335	2013	7	251
54335	2013	8	332.4
54335	2013	9	92.8
54335	2013	10	70.9
54335	2013	11	1.4
54335	2013	12	1
54335	2014	1	5.7
54335	2014	2	5.8
54335	2014	3	4.5
54335	2014	4	0.1
54335	2014	5	50
54335	2014	6	97.2
54335	2014	7	46.4
54335	2014	8	38.4
54335	2014	9	89.9
54335	2014	10	16.4
54335	2014	11	0.3
54335	2014	12	2
