# Supplementary material for: Spatial and temporal characteristics of drought and its correlation with climate indices in Northeast China
Source: PLoS One. 2021 Nov 18;16(11):e0259774. doi: 10.1371/journal.pone.0259774 (PMC8601439; doi:10.1371/journal.pone.0259774)
Supplement: S1 File — (ZIP) [file pone.0259774.s001.zip › Raw data(Including precipitation and evapotranspiration data of each station)/54336.xlsx]

## Sheet: Monthly evapotranspiration 
stationID	YEAR	MONTH	DATA
54336	1970	1	15.578
54336	1970	2	28.07
54336	1970	3	56.656
54336	1970	4	112.34
54336	1970	5	149.52
54336	1970	6	135.37
54336	1970	7	118.47
54336	1970	8	120.6
54336	1970	9	98.649
54336	1970	10	71.549
54336	1970	11	37.096
54336	1970	12	16.146
54336	1971	1	21.22
54336	1971	2	21.327
54336	1971	3	47.583
54336	1971	4	106.49
54336	1971	5	138.72
54336	1971	6	132.72
54336	1971	7	119.85
54336	1971	8	114.73
54336	1971	9	83.612
54336	1971	10	59.671
54336	1971	11	27.593
54336	1971	12	15.046
54336	1972	1	15.506
54336	1972	2	22.711
54336	1972	3	54.722
54336	1972	4	106.48
54336	1972	5	142.3
54336	1972	6	159.06
54336	1972	7	155.13
54336	1972	8	116.16
54336	1972	9	81.445
54336	1972	10	53.018
54336	1972	11	29.598
54336	1972	12	20.683
54336	1973	1	19.259
54336	1973	2	28.018
54336	1973	3	54.466
54336	1973	4	95.58
54336	1973	5	140.86
54336	1973	6	121.4
54336	1973	7	121.37
54336	1973	8	107.87
54336	1973	9	83.322
54336	1973	10	56.621
54336	1973	11	35.199
54336	1973	12	24.663
54336	1974	1	19.668
54336	1974	2	28.309
54336	1974	3	61.295
54336	1974	4	89.993
54336	1974	5	153.31
54336	1974	6	141.87
54336	1974	7	134.42
54336	1974	8	115.1
54336	1974	9	89.307
54336	1974	10	53.85
54336	1974	11	34.358
54336	1974	12	21.868
54336	1975	1	17.338
54336	1975	2	27.377
54336	1975	3	62.984
54336	1975	4	103.19
54336	1975	5	141.96
54336	1975	6	138.88
54336	1975	7	120.05
54336	1975	8	119.57
54336	1975	9	91.994
54336	1975	10	60.235
54336	1975	11	26.672
54336	1975	12	20.346
54336	1976	1	22.452
54336	1976	2	38.441
54336	1976	3	54.915
54336	1976	4	84.572
54336	1976	5	143.74
54336	1976	6	118.31
54336	1976	7	99.995
54336	1976	8	101.96
54336	1976	9	85.015
54336	1976	10	52.513
54336	1976	11	20.486
54336	1976	12	18.853
54336	1977	1	11.783
54336	1977	2	29.342
54336	1977	3	54.08
54336	1977	4	85.623
54336	1977	5	127.84
54336	1977	6	135.31
54336	1977	7	130.69
54336	1977	8	125.6
54336	1977	9	102
54336	1977	10	71.172
54336	1977	11	25.785
54336	1977	12	12.265
54336	1978	1	17.452
54336	1978	2	26.735
54336	1978	3	55.146
54336	1978	4	112.12
54336	1978	5	154.46
54336	1978	6	158.64
54336	1978	7	140.66
54336	1978	8	122.74
54336	1978	9	96.305
54336	1978	10	66.248
54336	1978	11	37.892
54336	1978	12	19.212
54336	1979	1	26.709
54336	1979	2	38.267
54336	1979	3	66.858
54336	1979	4	87.246
54336	1979	5	155.4
54336	1979	6	136.89
54336	1979	7	124.89
54336	1979	8	124.47
54336	1979	9	90.394
54336	1979	10	78.315
54336	1979	11	37.891
54336	1979	12	21.149
54336	1980	1	21.263
54336	1980	2	28.122
54336	1980	3	70.668
54336	1980	4	110.67
54336	1980	5	164.45
54336	1980	6	157.65
54336	1980	7	125.66
54336	1980	8	110.44
54336	1980	9	98.901
54336	1980	10	61.71
54336	1980	11	44.525
54336	1980	12	20.876
54336	1981	1	17.786
54336	1981	2	31.315
54336	1981	3	63.365
54336	1981	4	123.02
54336	1981	5	147.86
54336	1981	6	158.49
54336	1981	7	123.67
54336	1981	8	119.51
54336	1981	9	98.862
54336	1981	10	72.905
54336	1981	11	31.648
54336	1981	12	24.338
54336	1982	1	21.483
54336	1982	2	39.273
54336	1982	3	68.373
54336	1982	4	120.29
54336	1982	5	131.24
54336	1982	6	159.88
54336	1982	7	148.23
54336	1982	8	124.96
54336	1982	9	106.33
54336	1982	10	69.622
54336	1982	11	33.323
54336	1982	12	22.108
54336	1983	1	25.667
54336	1983	2	25.299
54336	1983	3	68.603
54336	1983	4	112.47
54336	1983	5	134.9
54336	1983	6	162.77
54336	1983	7	118.1
54336	1983	8	118.55
54336	1983	9	85.989
54336	1983	10	61.147
54336	1983	11	38.867
54336	1983	12	23.692
54336	1984	1	18.034
54336	1984	2	29.47
54336	1984	3	58.537
54336	1984	4	86.237
54336	1984	5	137.88
54336	1984	6	124
54336	1984	7	126.44
54336	1984	8	104.69
54336	1984	9	90.053
54336	1984	10	54.959
54336	1984	11	34.864
54336	1984	12	17.436
54336	1985	1	16.383
54336	1985	2	20.439
54336	1985	3	52.231
54336	1985	4	95.94
54336	1985	5	124.98
54336	1985	6	126.98
54336	1985	7	109.46
54336	1985	8	93.922
54336	1985	9	78.312
54336	1985	10	60.015
54336	1985	11	29.064
54336	1985	12	20.588
54336	1986	1	19.524
54336	1986	2	28.209
54336	1986	3	55.916
54336	1986	4	92.474
54336	1986	5	136.96
54336	1986	6	120.45
54336	1986	7	97.037
54336	1986	8	106.06
54336	1986	9	79.3
54336	1986	10	55.77
54336	1986	11	34.317
54336	1986	12	24.384
54336	1987	1	17.417
54336	1987	2	28.84
54336	1987	3	54.017
54336	1987	4	83.956
54336	1987	5	136.21
54336	1987	6	139.43
54336	1987	7	138.82
54336	1987	8	99.565
54336	1987	9	86.118
54336	1987	10	62.435
54336	1987	11	32.574
54336	1987	12	25.142
54336	1988	1	21.839
54336	1988	2	30.836
54336	1988	3	62.459
54336	1988	4	85.823
54336	1988	5	140.21
54336	1988	6	139.58
54336	1988	7	115.02
54336	1988	8	100.96
54336	1988	9	78.876
54336	1988	10	62.66
54336	1988	11	42.446
54336	1988	12	24.426
54336	1989	1	18.867
54336	1989	2	36.949
54336	1989	3	71.313
54336	1989	4	115.28
54336	1989	5	149.26
54336	1989	6	136.44
54336	1989	7	112.46
54336	1989	8	128.53
54336	1989	9	86.971
54336	1989	10	61.829
54336	1989	11	33.077
54336	1989	12	26.465
54336	1990	1	19.886
54336	1990	2	21.344
54336	1990	3	58.123
54336	1990	4	96.234
54336	1990	5	107.97
54336	1990	6	125.9
54336	1990	7	112.54
54336	1990	8	117.14
54336	1990	9	91.06
54336	1990	10	71.816
54336	1990	11	36.129
54336	1990	12	19.205
54336	1991	1	16.747
54336	1991	2	30.631
54336	1991	3	59.546
54336	1991	4	101.52
54336	1991	5	138.66
54336	1991	6	130.37
54336	1991	7	116.3
54336	1991	8	130.7
54336	1991	9	90.328
54336	1991	10	59.031
54336	1991	11	33.213
54336	1991	12	23.225
54336	1992	1	21.862
54336	1992	2	42.294
54336	1992	3	70.939
54336	1992	4	110.74
54336	1992	5	144.65
54336	1992	6	127.5
54336	1992	7	132.02
54336	1992	8	113.1
54336	1992	9	92.394
54336	1992	10	62.349
54336	1992	11	28.749
54336	1992	12	16.743
54336	1993	1	18.481
54336	1993	2	32.238
54336	1993	3	69.55
54336	1993	4	96.862
54336	1993	5	158.07
54336	1993	6	117.04
54336	1993	7	106.68
54336	1993	8	113.73
54336	1993	9	95.926
54336	1993	10	59.409
54336	1993	11	27.302
54336	1993	12	16.252
54336	1994	1	19.651
54336	1994	2	30.365
54336	1994	3	61.162
54336	1994	4	120.48
54336	1994	5	138.49
54336	1994	6	144.23
54336	1994	7	113.45
54336	1994	8	100.53
54336	1994	9	88.685
54336	1994	10	55.928
54336	1994	11	38.923
54336	1994	12	16.594
54336	1995	1	23.22
54336	1995	2	32.75
54336	1995	3	54.791
54336	1995	4	108.44
54336	1995	5	125.99
54336	1995	6	120.87
54336	1995	7	106.69
54336	1995	8	103.88
54336	1995	9	85.218
54336	1995	10	55.536
54336	1995	11	45.758
54336	1995	12	26.5
54336	1996	1	24.851
54336	1996	2	40.347
54336	1996	3	67.709
54336	1996	4	99.571
54336	1996	5	131.13
54336	1996	6	137.72
54336	1996	7	101.11
54336	1996	8	100.35
54336	1996	9	94.154
54336	1996	10	67.835
54336	1996	11	32.364
54336	1996	12	24.641
54336	1997	1	16.553
54336	1997	2	31.935
54336	1997	3	70.671
54336	1997	4	117.78
54336	1997	5	153.36
54336	1997	6	153.72
54336	1997	7	145.44
54336	1997	8	108.24
54336	1997	9	92.602
54336	1997	10	68.41
54336	1997	11	36.879
54336	1997	12	29.075
54336	1998	1	25.215
54336	1998	2	44.488
54336	1998	3	79.851
54336	1998	4	111.5
54336	1998	5	130.51
54336	1998	6	121.59
54336	1998	7	102.62
54336	1998	8	113.31
54336	1998	9	97.067
54336	1998	10	67.724
54336	1998	11	37.406
54336	1998	12	21.846
54336	1999	1	29.379
54336	1999	2	37.06
54336	1999	3	51.88
54336	1999	4	92.951
54336	1999	5	163.54
54336	1999	6	144.08
54336	1999	7	142.15
54336	1999	8	119.02
54336	1999	9	107.67
54336	1999	10	68.674
54336	1999	11	30.892
54336	1999	12	21.039
54336	2000	1	11.506
54336	2000	2	21.845
54336	2000	3	63.887
54336	2000	4	102.95
54336	2000	5	146.59
54336	2000	6	163.49
54336	2000	7	144.91
54336	2000	8	116.37
54336	2000	9	101.61
54336	2000	10	64.345
54336	2000	11	36.117
54336	2000	12	17.998
54336	2001	1	11.428
54336	2001	2	23.683
54336	2001	3	63.581
54336	2001	4	122.62
54336	2001	5	154.02
54336	2001	6	140.41
54336	2001	7	125.95
54336	2001	8	117.58
54336	2001	9	96.795
54336	2001	10	69.681
54336	2001	11	36.82
54336	2001	12	19.756
54336	2002	1	25.358
54336	2002	2	41.467
54336	2002	3	76.421
54336	2002	4	113.81
54336	2002	5	165.71
54336	2002	6	128.61
54336	2002	7	140.93
54336	2002	8	115.57
54336	2002	9	105.32
54336	2002	10	58.368
54336	2002	11	29.848
54336	2002	12	22.365
54336	2003	1	20.086
54336	2003	2	35.831
54336	2003	3	65.844
54336	2003	4	120.63
54336	2003	5	146.21
54336	2003	6	129.51
54336	2003	7	108.52
54336	2003	8	126.23
54336	2003	9	91.319
54336	2003	10	59.453
54336	2003	11	36.659
54336	2003	12	18.315
54336	2004	1	23.808
54336	2004	2	39.121
54336	2004	3	77.221
54336	2004	4	132.38
54336	2004	5	157.85
54336	2004	6	159.22
54336	2004	7	125.37
54336	2004	8	110.98
54336	2004	9	90.285
54336	2004	10	78.779
54336	2004	11	27.322
54336	2004	12	15.134
54336	2005	1	15.031
54336	2005	2	22.446
54336	2005	3	67.917
54336	2005	4	100.52
54336	2005	5	121.8
54336	2005	6	111.66
54336	2005	7	114.88
54336	2005	8	98.174
54336	2005	9	87.364
54336	2005	10	63.787
54336	2005	11	34.066
54336	2005	12	15.215
54336	2006	1	16.435
54336	2006	2	26.98
54336	2006	3	62.521
54336	2006	4	84.717
54336	2006	5	148.29
54336	2006	6	118.15
54336	2006	7	109.1
54336	2006	8	109.86
54336	2006	9	89.863
54336	2006	10	66.674
54336	2006	11	31.973
54336	2006	12	18.052
54336	2007	1	18.659
54336	2007	2	36.989
54336	2007	3	45.421
54336	2007	4	97.711
54336	2007	5	155.05
54336	2007	6	158.51
54336	2007	7	108.63
54336	2007	8	108.45
54336	2007	9	96.963
54336	2007	10	50.618
54336	2007	11	28.304
54336	2007	12	13.625
54336	2008	1	14.58
54336	2008	2	30.403
54336	2008	3	61.149
54336	2008	4	103.29
54336	2008	5	106.98
54336	2008	6	100.11
54336	2008	7	105.49
54336	2008	8	108.71
54336	2008	9	87.515
54336	2008	10	55.474
54336	2008	11	35.359
54336	2008	12	22.902
54336	2009	1	17.801
54336	2009	2	23.711
54336	2009	3	52.874
54336	2009	4	100.49
54336	2009	5	146.11
54336	2009	6	128.54
54336	2009	7	124.22
54336	2009	8	119.12
54336	2009	9	81.972
54336	2009	10	57.691
54336	2009	11	28.834
54336	2009	12	12.34
54336	2010	1	15.294
54336	2010	2	21.67
54336	2010	3	49.869
54336	2010	4	79.874
54336	2010	5	107.98
54336	2010	6	131.1
54336	2010	7	94.264
54336	2010	8	96.365
54336	2010	9	78.597
54336	2010	10	51.963
54336	2010	11	29.93
54336	2010	12	18.307
54336	2011	1	14.381
54336	2011	2	29.772
54336	2011	3	67.467
54336	2011	4	99.028
54336	2011	5	148.67
54336	2011	6	120.56
54336	2011	7	112.87
54336	2011	8	100.73
54336	2011	9	89.871
54336	2011	10	57.134
54336	2011	11	26.091
54336	2011	12	14.332
54336	2012	1	13.293
54336	2012	2	28.256
54336	2012	3	49.933
54336	2012	4	92.536
54336	2012	5	142.96
54336	2012	6	115.12
54336	2012	7	118.97
54336	2012	8	111.4
54336	2012	9	79.134
54336	2012	10	52.872
54336	2012	11	23.755
54336	2012	12	12.335
54336	2013	1	11.436
54336	2013	2	25.286
54336	2013	3	49.469
54336	2013	4	75.11
54336	2013	5	145
54336	2013	6	124.07
54336	2013	7	124.74
54336	2013	8	105.26
54336	2013	9	84.818
54336	2013	10	47.015
54336	2013	11	30.16
54336	2013	12	16.336
54336	2014	1	22.459
54336	2014	2	28.752
54336	2014	3	63.779
54336	2014	4	117.98
54336	2014	5	128.26
54336	2014	6	122.75
54336	2014	7	129.75
54336	2014	8	121.8
54336	2014	9	86.614
54336	2014	10	64.744
54336	2014	11	37.075
54336	2014	12	18.417

## Sheet: Monthly precipitation 
stationID	YEAR	MONTH	DATA
54336	1970	1	0.6
54336	1970	2	3.6
54336	1970	3	1.1
54336	1970	4	8.9
54336	1970	5	80
54336	1970	6	24.3
54336	1970	7	313.9
54336	1970	8	104.7
54336	1970	9	82.1
54336	1970	10	53.9
54336	1970	11	28.2
54336	1970	12	12.1
54336	1971	1	0.7
54336	1971	2	9.3
54336	1971	3	7
54336	1971	4	6.2
54336	1971	5	118.8
54336	1971	6	142.9
54336	1971	7	153.3
54336	1971	8	211
54336	1971	9	265
54336	1971	10	29.4
54336	1971	11	14
54336	1971	12	9
54336	1972	1	8.3
54336	1972	2	5.1
54336	1972	3	3.3
54336	1972	4	11.8
54336	1972	5	83.5
54336	1972	6	36.9
54336	1972	7	132.8
54336	1972	8	56.7
54336	1972	9	55.2
54336	1972	10	101.4
54336	1972	11	12.5
54336	1972	12	0
54336	1973	1	4.4
54336	1973	2	8.3
54336	1973	3	15.5
54336	1973	4	52.4
54336	1973	5	45.6
54336	1973	6	23.4
54336	1973	7	172.1
54336	1973	8	255.7
54336	1973	9	70.6
54336	1973	10	10.9
54336	1973	11	24.2
54336	1973	12	0
54336	1974	1	0
54336	1974	2	8.9
54336	1974	3	0.1
54336	1974	4	85.5
54336	1974	5	49.3
54336	1974	6	31.5
54336	1974	7	68.1
54336	1974	8	220.4
54336	1974	9	121.7
54336	1974	10	70
54336	1974	11	1.9
54336	1974	12	0
54336	1975	1	4.3
54336	1975	2	2.7
54336	1975	3	1
54336	1975	4	48.4
54336	1975	5	56.1
54336	1975	6	121.7
54336	1975	7	466.6
54336	1975	8	66.4
54336	1975	9	105.6
54336	1975	10	20.8
54336	1975	11	33.1
54336	1975	12	15.6
54336	1976	1	1.1
54336	1976	2	1
54336	1976	3	5
54336	1976	4	52.8
54336	1976	5	63.1
54336	1976	6	108.8
54336	1976	7	180.7
54336	1976	8	98.9
54336	1976	9	47.7
54336	1976	10	105.2
54336	1976	11	50.2
54336	1976	12	0.5
54336	1977	1	1.7
54336	1977	2	0
54336	1977	3	14.9
54336	1977	4	35.9
54336	1977	5	26.2
54336	1977	6	64.7
54336	1977	7	266.2
54336	1977	8	89.9
54336	1977	9	74.2
54336	1977	10	61.6
54336	1977	11	10.9
54336	1977	12	20.2
54336	1978	1	0.3
54336	1978	2	2.1
54336	1978	3	10
54336	1978	4	25.4
54336	1978	5	38.1
54336	1978	6	59.8
54336	1978	7	39.8
54336	1978	8	94.4
54336	1978	9	93.2
54336	1978	10	38.9
54336	1978	11	0.2
54336	1978	12	9.7
54336	1979	1	2.2
54336	1979	2	1.9
54336	1979	3	3.4
54336	1979	4	44.5
54336	1979	5	65
54336	1979	6	102.3
54336	1979	7	153.7
54336	1979	8	27.9
54336	1979	9	48.1
54336	1979	10	13.4
54336	1979	11	27.3
54336	1979	12	29.1
54336	1980	1	0.6
54336	1980	2	7.8
54336	1980	3	2.6
54336	1980	4	14.1
54336	1980	5	38
54336	1980	6	60.1
54336	1980	7	85.7
54336	1980	8	82.4
54336	1980	9	13.9
54336	1980	10	61.8
54336	1980	11	1.3
54336	1980	12	7.2
54336	1981	1	2
54336	1981	2	3.4
54336	1981	3	38.5
54336	1981	4	12.1
54336	1981	5	45.3
54336	1981	6	53
54336	1981	7	226.9
54336	1981	8	82.3
54336	1981	9	58.4
54336	1981	10	16.2
54336	1981	11	3.2
54336	1981	12	0.2
54336	1982	1	7.2
54336	1982	2	0
54336	1982	3	6
54336	1982	4	10.6
54336	1982	5	88.7
54336	1982	6	16.6
54336	1982	7	88.2
54336	1982	8	242.2
54336	1982	9	12.7
54336	1982	10	37.2
54336	1982	11	13.5
54336	1982	12	0.6
54336	1983	1	0
54336	1983	2	12.8
54336	1983	3	6.6
54336	1983	4	92.8
54336	1983	5	34.1
54336	1983	6	30
54336	1983	7	203.3
54336	1983	8	125.4
54336	1983	9	89.5
54336	1983	10	50.9
54336	1983	11	28.4
54336	1983	12	0
54336	1984	1	0
54336	1984	2	2.1
54336	1984	3	5.2
54336	1984	4	25.3
54336	1984	5	19.7
54336	1984	6	156.4
54336	1984	7	45.2
54336	1984	8	316
54336	1984	9	58
54336	1984	10	49.3
54336	1984	11	5.4
54336	1984	12	6.7
54336	1985	1	9.3
54336	1985	2	3.2
54336	1985	3	10.4
54336	1985	4	52.6
54336	1985	5	34.6
54336	1985	6	65.2
54336	1985	7	215.3
54336	1985	8	293.1
54336	1985	9	57.5
54336	1985	10	14.5
54336	1985	11	5
54336	1985	12	0.2
54336	1986	1	1.1
54336	1986	2	1
54336	1986	3	12.6
54336	1986	4	50.2
54336	1986	5	26.4
54336	1986	6	142.6
54336	1986	7	265.7
54336	1986	8	244.8
54336	1986	9	77.9
54336	1986	10	31
54336	1986	11	5.8
54336	1986	12	3.8
54336	1987	1	6.2
54336	1987	2	5.5
54336	1987	3	37.8
54336	1987	4	70.1
54336	1987	5	29.3
54336	1987	6	77.9
54336	1987	7	23.3
54336	1987	8	386.8
54336	1987	9	110.9
54336	1987	10	29.7
54336	1987	11	14.9
54336	1987	12	0
54336	1988	1	8
54336	1988	2	0.3
54336	1988	3	9.1
54336	1988	4	47.2
54336	1988	5	40
54336	1988	6	57.1
54336	1988	7	158
54336	1988	8	143.2
54336	1988	9	200.4
54336	1988	10	35.2
54336	1988	11	0.7
54336	1988	12	0
54336	1989	1	7.1
54336	1989	2	1.2
54336	1989	3	9.2
54336	1989	4	8.3
54336	1989	5	37.8
54336	1989	6	126.5
54336	1989	7	145.5
54336	1989	8	12.4
54336	1989	9	81.2
54336	1989	10	71.1
54336	1989	11	3.6
54336	1989	12	0.1
54336	1990	1	6.8
54336	1990	2	15.8
54336	1990	3	32.8
54336	1990	4	37.3
54336	1990	5	67.2
54336	1990	6	58.6
54336	1990	7	91.6
54336	1990	8	113.5
54336	1990	9	157.4
54336	1990	10	4.6
54336	1990	11	12.3
54336	1990	12	11.3
54336	1991	1	0
54336	1991	2	1.4
54336	1991	3	7.5
54336	1991	4	51.6
54336	1991	5	32.3
54336	1991	6	142.9
54336	1991	7	307.4
54336	1991	8	38.7
54336	1991	9	95.1
54336	1991	10	43.6
54336	1991	11	30.3
54336	1991	12	7.8
54336	1992	1	0
54336	1992	2	0
54336	1992	3	2.9
54336	1992	4	13.9
54336	1992	5	47.2
54336	1992	6	37
54336	1992	7	81.7
54336	1992	8	69.4
54336	1992	9	80.3
54336	1992	10	23.1
54336	1992	11	33.1
54336	1992	12	7.6
54336	1993	1	0.6
54336	1993	2	0
54336	1993	3	7.1
54336	1993	4	37.5
54336	1993	5	12.2
54336	1993	6	141
54336	1993	7	132.6
54336	1993	8	56.2
54336	1993	9	55
54336	1993	10	18.4
54336	1993	11	30.2
54336	1993	12	7.6
54336	1994	1	0.1
54336	1994	2	0
54336	1994	3	6.5
54336	1994	4	0.8
54336	1994	5	87.9
54336	1994	6	64
54336	1994	7	219.3
54336	1994	8	235.1
54336	1994	9	176.6
54336	1994	10	23.6
54336	1994	11	10.7
54336	1994	12	3.1
54336	1995	1	0
54336	1995	2	6.1
54336	1995	3	17.8
54336	1995	4	19.1
54336	1995	5	67.7
54336	1995	6	62.9
54336	1995	7	310.6
54336	1995	8	97.8
54336	1995	9	81.7
54336	1995	10	25
54336	1995	11	2.5
54336	1995	12	0
54336	1996	1	2.1
54336	1996	2	0.4
54336	1996	3	9.4
54336	1996	4	4.7
54336	1996	5	41.7
54336	1996	6	112.4
54336	1996	7	277.2
54336	1996	8	105.7
54336	1996	9	23.2
54336	1996	10	45.7
54336	1996	11	15.9
54336	1996	12	0.3
54336	1997	1	15.5
54336	1997	2	1.6
54336	1997	3	0.8
54336	1997	4	3.7
54336	1997	5	28.7
54336	1997	6	52.6
54336	1997	7	74.9
54336	1997	8	380.9
54336	1997	9	74.4
54336	1997	10	9.6
54336	1997	11	2.6
54336	1997	12	3.6
54336	1998	1	0.4
54336	1998	2	3.1
54336	1998	3	19
54336	1998	4	36.9
54336	1998	5	101.2
54336	1998	6	78.4
54336	1998	7	251.3
54336	1998	8	152.6
54336	1998	9	52.1
54336	1998	10	67.4
54336	1998	11	1.9
54336	1998	12	9
54336	1999	1	0
54336	1999	2	0.3
54336	1999	3	21.1
54336	1999	4	28.9
54336	1999	5	3.3
54336	1999	6	60.6
54336	1999	7	66.3
54336	1999	8	253.8
54336	1999	9	77.6
54336	1999	10	10.2
54336	1999	11	41.8
54336	1999	12	1.7
54336	2000	1	27.5
54336	2000	2	0.1
54336	2000	3	20.1
54336	2000	4	40.5
54336	2000	5	37.9
54336	2000	6	31.6
54336	2000	7	99.2
54336	2000	8	86.1
54336	2000	9	18.4
54336	2000	10	53.8
54336	2000	11	15.9
54336	2000	12	11.9
54336	2001	1	9
54336	2001	2	1.4
54336	2001	3	4.6
54336	2001	4	4.8
54336	2001	5	26.4
54336	2001	6	88.4
54336	2001	7	49
54336	2001	8	149.4
54336	2001	9	61.8
54336	2001	10	24.4
54336	2001	11	4.8
54336	2001	12	5.5
54336	2002	1	5.8
54336	2002	2	0.2
54336	2002	3	24.1
54336	2002	4	41.6
54336	2002	5	1.9
54336	2002	6	84.5
54336	2002	7	91.2
54336	2002	8	100.1
54336	2002	9	0.2
54336	2002	10	29.3
54336	2002	11	7.6
54336	2002	12	4.2
54336	2003	1	2.4
54336	2003	2	2.1
54336	2003	3	4.7
54336	2003	4	25.9
54336	2003	5	65.8
54336	2003	6	62.5
54336	2003	7	182.2
54336	2003	8	55.7
54336	2003	9	69.5
54336	2003	10	119.3
54336	2003	11	17.8
54336	2003	12	11.3
54336	2004	1	0
54336	2004	2	5.1
54336	2004	3	0
54336	2004	4	20.4
54336	2004	5	10.1
54336	2004	6	17.2
54336	2004	7	283
54336	2004	8	72.7
54336	2004	9	69.5
54336	2004	10	5
54336	2004	11	69.8
54336	2004	12	13.7
54336	2005	1	7.5
54336	2005	2	1.5
54336	2005	3	0
54336	2005	4	67.7
54336	2005	5	116.9
54336	2005	6	68.1
54336	2005	7	61.7
54336	2005	8	113.7
54336	2005	9	17
54336	2005	10	37.3
54336	2005	11	6.7
54336	2005	12	5.2
54336	2006	1	3.9
54336	2006	2	15.1
54336	2006	3	2.6
54336	2006	4	33
54336	2006	5	20.3
54336	2006	6	82.6
54336	2006	7	41.3
54336	2006	8	254.1
54336	2006	9	17.6
54336	2006	10	50.6
54336	2006	11	10.5
54336	2006	12	0.2
54336	2007	1	1.2
54336	2007	2	1.4
54336	2007	3	38.3
54336	2007	4	8.5
54336	2007	5	36.3
54336	2007	6	28.7
54336	2007	7	190.9
54336	2007	8	78.2
54336	2007	9	30.2
54336	2007	10	44.7
54336	2007	11	19.8
54336	2007	12	8.7
54336	2008	1	0
54336	2008	2	0.2
54336	2008	3	15.5
54336	2008	4	54.3
54336	2008	5	80.1
54336	2008	6	62.3
54336	2008	7	166.3
54336	2008	8	128.5
54336	2008	9	53.2
54336	2008	10	35.1
54336	2008	11	3.9
54336	2008	12	12.4
54336	2009	1	5.1
54336	2009	2	22.8
54336	2009	3	9.3
54336	2009	4	76.3
54336	2009	5	59.9
54336	2009	6	48
54336	2009	7	40.8
54336	2009	8	95.8
54336	2009	9	36.9
54336	2009	10	78.4
54336	2009	11	6.8
54336	2009	12	13.7
54336	2010	1	1.3
54336	2010	2	13.6
54336	2010	3	14.2
54336	2010	4	55.2
54336	2010	5	120.4
54336	2010	6	23.8
54336	2010	7	403
54336	2010	8	222
54336	2010	9	75.6
54336	2010	10	56.3
54336	2010	11	24.5
54336	2010	12	5.6
54336	2011	1	0
54336	2011	2	0
54336	2011	3	2.5
54336	2011	4	28.9
54336	2011	5	37.6
54336	2011	6	91
54336	2011	7	306.8
54336	2011	8	157.2
54336	2011	9	21
54336	2011	10	23.2
54336	2011	11	22.3
54336	2011	12	1
54336	2012	1	0
54336	2012	2	6.5
54336	2012	3	25.7
54336	2012	4	131.2
54336	2012	5	31.6
54336	2012	6	144.6
54336	2012	7	167.5
54336	2012	8	184.9
54336	2012	9	117.5
54336	2012	10	79.4
54336	2012	11	48
54336	2012	12	9
54336	2013	1	1.4
54336	2013	2	10.2
54336	2013	3	16.5
54336	2013	4	44.8
54336	2013	5	2.6
54336	2013	6	65
54336	2013	7	161.5
54336	2013	8	61.4
54336	2013	9	67.4
54336	2013	10	108.7
54336	2013	11	0.2
54336	2013	12	0.7
54336	2014	1	0.6
54336	2014	2	3.1
54336	2014	3	8.1
54336	2014	4	0
54336	2014	5	51.9
54336	2014	6	160.1
54336	2014	7	71.4
54336	2014	8	23
54336	2014	9	32.1
54336	2014	10	34
54336	2014	11	3.4
54336	2014	12	1.4
