# Supplementary material for: Spatial and temporal characteristics of drought and its correlation with climate indices in Northeast China
Source: PLoS One. 2021 Nov 18;16(11):e0259774. doi: 10.1371/journal.pone.0259774 (PMC8601439; doi:10.1371/journal.pone.0259774)
Supplement: S1 File — (ZIP) [file pone.0259774.s001.zip › Raw data(Including precipitation and evapotranspiration data of each station)/54337.xlsx]

## Sheet: Monthly evapotranspiration 
stationID	YEAR	MONTH	DATA
54337	1970	1	23.349
54337	1970	2	32.913
54337	1970	3	62.442
54337	1970	4	115.56
54337	1970	5	159.27
54337	1970	6	128.66
54337	1970	7	115.63
54337	1970	8	117.97
54337	1970	9	108.18
54337	1970	10	79.786
54337	1970	11	47.837
54337	1970	12	27.422
54337	1971	1	28.678
54337	1971	2	26.675
54337	1971	3	60.886
54337	1971	4	126.47
54337	1971	5	153.64
54337	1971	6	130.08
54337	1971	7	117.99
54337	1971	8	128.44
54337	1971	9	105.22
54337	1971	10	74.609
54337	1971	11	41.982
54337	1971	12	33.13
54337	1972	1	20.69
54337	1972	2	30.441
54337	1972	3	73.516
54337	1972	4	121.86
54337	1972	5	148.91
54337	1972	6	170.68
54337	1972	7	159.97
54337	1972	8	133.44
54337	1972	9	114.67
54337	1972	10	71.32
54337	1972	11	42.692
54337	1972	12	31.696
54337	1973	1	27.548
54337	1973	2	35.597
54337	1973	3	68.934
54337	1973	4	124.96
54337	1973	5	159.1
54337	1973	6	133.08
54337	1973	7	114.86
54337	1973	8	115.71
54337	1973	9	98.08
54337	1973	10	74.336
54337	1973	11	52.688
54337	1973	12	34.936
54337	1974	1	25.547
54337	1974	2	33.278
54337	1974	3	68.96
54337	1974	4	109.84
54337	1974	5	171.4
54337	1974	6	156.66
54337	1974	7	116.04
54337	1974	8	104.31
54337	1974	9	95.958
54337	1974	10	68.54
54337	1974	11	49.257
54337	1974	12	29.452
54337	1975	1	26.93
54337	1975	2	34.54
54337	1975	3	78.719
54337	1975	4	112.81
54337	1975	5	170.56
54337	1975	6	136.83
54337	1975	7	119.98
54337	1975	8	127.63
54337	1975	9	105.8
54337	1975	10	79.24
54337	1975	11	39.852
54337	1975	12	30.563
54337	1976	1	33.159
54337	1976	2	45.179
54337	1976	3	64.294
54337	1976	4	103.63
54337	1976	5	172.64
54337	1976	6	126.27
54337	1976	7	97.384
54337	1976	8	106.5
54337	1976	9	101.08
54337	1976	10	61.64
54337	1976	11	28.769
54337	1976	12	26.351
54337	1977	1	19.667
54337	1977	2	37.981
54337	1977	3	62.977
54337	1977	4	99.792
54337	1977	5	132.75
54337	1977	6	135.72
54337	1977	7	128.93
54337	1977	8	131.19
54337	1977	9	108.11
54337	1977	10	69.243
54337	1977	11	36.792
54337	1977	12	17.893
54337	1978	1	25.395
54337	1978	2	36.457
54337	1978	3	66.928
54337	1978	4	131.03
54337	1978	5	157.63
54337	1978	6	151.39
54337	1978	7	131.58
54337	1978	8	124.47
54337	1978	9	98.744
54337	1978	10	72.345
54337	1978	11	39.888
54337	1978	12	25.438
54337	1979	1	29.256
54337	1979	2	48.417
54337	1979	3	74.965
54337	1979	4	103.46
54337	1979	5	166.94
54337	1979	6	135.29
54337	1979	7	124.8
54337	1979	8	127.18
54337	1979	9	105.47
54337	1979	10	84.174
54337	1979	11	43.047
54337	1979	12	21.311
54337	1980	1	24.595
54337	1980	2	31.193
54337	1980	3	73.894
54337	1980	4	112.4
54337	1980	5	162.38
54337	1980	6	152.09
54337	1980	7	110.25
54337	1980	8	112.83
54337	1980	9	107.47
54337	1980	10	70.582
54337	1980	11	48.175
54337	1980	12	26.938
54337	1981	1	21.349
54337	1981	2	37.519
54337	1981	3	61.675
54337	1981	4	136.92
54337	1981	5	149.62
54337	1981	6	149.53
54337	1981	7	117.51
54337	1981	8	120.95
54337	1981	9	110.47
54337	1981	10	84.787
54337	1981	11	31.675
54337	1981	12	25.424
54337	1982	1	27.615
54337	1982	2	38.849
54337	1982	3	73.132
54337	1982	4	117.96
54337	1982	5	137.14
54337	1982	6	164.81
54337	1982	7	154.45
54337	1982	8	132.29
54337	1982	9	120.97
54337	1982	10	80.494
54337	1982	11	45.903
54337	1982	12	26.367
54337	1983	1	29.308
54337	1983	2	31.263
54337	1983	3	77.462
54337	1983	4	115.32
54337	1983	5	137.26
54337	1983	6	177.27
54337	1983	7	129.23
54337	1983	8	128.48
54337	1983	9	103.8
54337	1983	10	80.33
54337	1983	11	46.48
54337	1983	12	27.571
54337	1984	1	21.413
54337	1984	2	36.706
54337	1984	3	68.679
54337	1984	4	96.106
54337	1984	5	154.27
54337	1984	6	132.67
54337	1984	7	153.25
54337	1984	8	119.38
54337	1984	9	106.62
54337	1984	10	73.114
54337	1984	11	41.585
54337	1984	12	20.329
54337	1985	1	16.383
54337	1985	2	25.049
54337	1985	3	67.525
54337	1985	4	114.33
54337	1985	5	129.77
54337	1985	6	115.83
54337	1985	7	118.14
54337	1985	8	104.82
54337	1985	9	91.739
54337	1985	10	70.716
54337	1985	11	37.24
54337	1985	12	21.247
54337	1986	1	23.935
54337	1986	2	33.74
54337	1986	3	69.061
54337	1986	4	104.63
54337	1986	5	152.59
54337	1986	6	139
54337	1986	7	117.15
54337	1986	8	120.19
54337	1986	9	87.518
54337	1986	10	63.875
54337	1986	11	41.168
54337	1986	12	25.62
54337	1987	1	21.242
54337	1987	2	31.264
54337	1987	3	59.925
54337	1987	4	94.54
54337	1987	5	144.46
54337	1987	6	142.93
54337	1987	7	139.18
54337	1987	8	113.07
54337	1987	9	99.398
54337	1987	10	70.252
54337	1987	11	40.564
54337	1987	12	26.076
54337	1988	1	28.117
54337	1988	2	37.613
54337	1988	3	68.363
54337	1988	4	109.53
54337	1988	5	157.06
54337	1988	6	143.89
54337	1988	7	124.24
54337	1988	8	119.31
54337	1988	9	88.741
54337	1988	10	79.148
54337	1988	11	59.659
54337	1988	12	28.267
54337	1989	1	23.224
54337	1989	2	40.379
54337	1989	3	84.788
54337	1989	4	135.28
54337	1989	5	171.31
54337	1989	6	146.91
54337	1989	7	120.58
54337	1989	8	141.25
54337	1989	9	110.5
54337	1989	10	72.964
54337	1989	11	41.823
54337	1989	12	22.902
54337	1990	1	19.251
54337	1990	2	23.467
54337	1990	3	68.956
54337	1990	4	112.7
54337	1990	5	112.66
54337	1990	6	125.75
54337	1990	7	108.01
54337	1990	8	124.14
54337	1990	9	98.331
54337	1990	10	75.242
54337	1990	11	41.266
54337	1990	12	23.788
54337	1991	1	21.497
54337	1991	2	31.598
54337	1991	3	58.95
54337	1991	4	107.73
54337	1991	5	138.72
54337	1991	6	137.71
54337	1991	7	130.32
54337	1991	8	133.03
54337	1991	9	94.391
54337	1991	10	62.915
54337	1991	11	30.583
54337	1991	12	18.912
54337	1992	1	20.963
54337	1992	2	36.865
54337	1992	3	68.498
54337	1992	4	114.75
54337	1992	5	155.64
54337	1992	6	136.84
54337	1992	7	146.52
54337	1992	8	117.46
54337	1992	9	106.99
54337	1992	10	65.16
54337	1992	11	30.903
54337	1992	12	17.628
54337	1993	1	17.235
54337	1993	2	35.692
54337	1993	3	72.943
54337	1993	4	113.78
54337	1993	5	164.64
54337	1993	6	126.37
54337	1993	7	114.48
54337	1993	8	122.4
54337	1993	9	105.26
54337	1993	10	67.781
54337	1993	11	28.943
54337	1993	12	19.86
54337	1994	1	18.869
54337	1994	2	34.246
54337	1994	3	68.096
54337	1994	4	126.09
54337	1994	5	133.71
54337	1994	6	151.11
54337	1994	7	125.78
54337	1994	8	115.57
54337	1994	9	107.15
54337	1994	10	64.427
54337	1994	11	39.502
54337	1994	12	17.002
54337	1995	1	28.422
54337	1995	2	31.549
54337	1995	3	63.998
54337	1995	4	111.49
54337	1995	5	140.52
54337	1995	6	131.22
54337	1995	7	109.7
54337	1995	8	115.87
54337	1995	9	93.159
54337	1995	10	62.787
54337	1995	11	43.033
54337	1995	12	21.766
54337	1996	1	20.808
54337	1996	2	36.422
54337	1996	3	70.519
54337	1996	4	109.07
54337	1996	5	140.26
54337	1996	6	138.91
54337	1996	7	119.37
54337	1996	8	102.54
54337	1996	9	94.73
54337	1996	10	58.648
54337	1996	11	30.569
54337	1996	12	23.052
54337	1997	1	16.691
54337	1997	2	31.601
54337	1997	3	72.614
54337	1997	4	118.34
54337	1997	5	146.05
54337	1997	6	161.83
54337	1997	7	151.12
54337	1997	8	126.66
54337	1997	9	91.703
54337	1997	10	71.12
54337	1997	11	30.852
54337	1997	12	21.203
54337	1998	1	21.531
54337	1998	2	38.79
54337	1998	3	69.613
54337	1998	4	91.988
54337	1998	5	137.08
54337	1998	6	113.97
54337	1998	7	111.56
54337	1998	8	113.07
54337	1998	9	95.471
54337	1998	10	66.73
54337	1998	11	34.131
54337	1998	12	23.217
54337	1999	1	25.684
54337	1999	2	35.288
54337	1999	3	54.165
54337	1999	4	100.09
54337	1999	5	163.02
54337	1999	6	144.88
54337	1999	7	153.59
54337	1999	8	132.07
54337	1999	9	108.33
54337	1999	10	76.129
54337	1999	11	27.658
54337	1999	12	20.594
54337	2000	1	12.742
54337	2000	2	27.93
54337	2000	3	72.084
54337	2000	4	111.88
54337	2000	5	152.05
54337	2000	6	173.14
54337	2000	7	154.53
54337	2000	8	126.35
54337	2000	9	99.478
54337	2000	10	61.447
54337	2000	11	33.48
54337	2000	12	19.504
54337	2001	1	12.069
54337	2001	2	25.998
54337	2001	3	71.098
54337	2001	4	121.33
54337	2001	5	148.54
54337	2001	6	138.04
54337	2001	7	138.05
54337	2001	8	130.16
54337	2001	9	107.51
54337	2001	10	67.307
54337	2001	11	35.78
54337	2001	12	20.079
54337	2002	1	31.044
54337	2002	2	41.033
54337	2002	3	83.216
54337	2002	4	111.54
54337	2002	5	172.61
54337	2002	6	138.26
54337	2002	7	155.41
54337	2002	8	128.21
54337	2002	9	104.94
54337	2002	10	72.659
54337	2002	11	37.888
54337	2002	12	22.248
54337	2003	1	21.941
54337	2003	2	38.527
54337	2003	3	70.42
54337	2003	4	117.1
54337	2003	5	147.71
54337	2003	6	138.58
54337	2003	7	119.39
54337	2003	8	132.2
54337	2003	9	98.679
54337	2003	10	65.912
54337	2003	11	37.707
54337	2003	12	25.421
54337	2004	1	25.22
54337	2004	2	43.304
54337	2004	3	77.782
54337	2004	4	125.89
54337	2004	5	164.48
54337	2004	6	146.92
54337	2004	7	118.89
54337	2004	8	119.09
54337	2004	9	99.677
54337	2004	10	75.726
54337	2004	11	33.654
54337	2004	12	18.773
54337	2005	1	23.024
54337	2005	2	29.13
54337	2005	3	77.091
54337	2005	4	116.04
54337	2005	5	135.26
54337	2005	6	114.12
54337	2005	7	123.26
54337	2005	8	108.63
54337	2005	9	98.225
54337	2005	10	76.19
54337	2005	11	41.5
54337	2005	12	23.881
54337	2006	1	19.149
54337	2006	2	33.473
54337	2006	3	78.88
54337	2006	4	97.021
54337	2006	5	150.53
54337	2006	6	131.68
54337	2006	7	112.84
54337	2006	8	109.77
54337	2006	9	93.971
54337	2006	10	69.218
54337	2006	11	38.034
54337	2006	12	20.24
54337	2007	1	23.497
54337	2007	2	36.01
54337	2007	3	53.181
54337	2007	4	107.71
54337	2007	5	154.99
54337	2007	6	154.57
54337	2007	7	121.5
54337	2007	8	135.08
54337	2007	9	104.77
54337	2007	10	63.098
54337	2007	11	35.724
54337	2007	12	17.183
54337	2008	1	23.939
54337	2008	2	37.197
54337	2008	3	74.31
54337	2008	4	102.76
54337	2008	5	129.33
54337	2008	6	117.52
54337	2008	7	136.97
54337	2008	8	127.24
54337	2008	9	108.26
54337	2008	10	75.362
54337	2008	11	49.102
54337	2008	12	40.109
54337	2009	1	26.263
54337	2009	2	34.295
54337	2009	3	68.298
54337	2009	4	114.81
54337	2009	5	165.18
54337	2009	6	146.27
54337	2009	7	145.48
54337	2009	8	145.81
54337	2009	9	102.76
54337	2009	10	75.726
54337	2009	11	36.161
54337	2009	12	18.113
54337	2010	1	20.155
54337	2010	2	28.135
54337	2010	3	60.164
54337	2010	4	94.107
54337	2010	5	119.2
54337	2010	6	142.4
54337	2010	7	108.84
54337	2010	8	113.22
54337	2010	9	91.187
54337	2010	10	57.336
54337	2010	11	37.29
54337	2010	12	22.003
54337	2011	1	20.944
54337	2011	2	35.842
54337	2011	3	80.527
54337	2011	4	116.55
54337	2011	5	169.4
54337	2011	6	127.28
54337	2011	7	114.27
54337	2011	8	116.12
54337	2011	9	117.97
54337	2011	10	78.793
54337	2011	11	38.527
54337	2011	12	20.282
54337	2012	1	18.601
54337	2012	2	32.274
54337	2012	3	66.919
54337	2012	4	102.42
54337	2012	5	160.72
54337	2012	6	115.54
54337	2012	7	141.43
54337	2012	8	117.68
54337	2012	9	92.7
54337	2012	10	67.075
54337	2012	11	32.186
54337	2012	12	19.057
54337	2013	1	14.667
54337	2013	2	29.436
54337	2013	3	58.97
54337	2013	4	93.575
54337	2013	5	158.62
54337	2013	6	139.84
54337	2013	7	145.96
54337	2013	8	132.64
54337	2013	9	100.05
54337	2013	10	61.633
54337	2013	11	43.944
54337	2013	12	25.274
54337	2014	1	23.143
54337	2014	2	30.454
54337	2014	3	77.817
54337	2014	4	123.44
54337	2014	5	144.54
54337	2014	6	149.88
54337	2014	7	156.42
54337	2014	8	156.97
54337	2014	9	115.87
54337	2014	10	80.875
54337	2014	11	54.896
54337	2014	12	28.914

## Sheet: Monthly precipitation 
stationID	YEAR	MONTH	DATA
54337	1970	1	0
54337	1970	2	3.1
54337	1970	3	1.6
54337	1970	4	19.3
54337	1970	5	89.1
54337	1970	6	42.4
54337	1970	7	154.7
54337	1970	8	112.2
54337	1970	9	38.7
54337	1970	10	78.7
54337	1970	11	4.7
54337	1970	12	5.7
54337	1971	1	3.1
54337	1971	2	13
54337	1971	3	11.4
54337	1971	4	4.7
54337	1971	5	108.1
54337	1971	6	109.8
54337	1971	7	125.6
54337	1971	8	42.2
54337	1971	9	38.5
54337	1971	10	31
54337	1971	11	10.5
54337	1971	12	0
54337	1972	1	17.6
54337	1972	2	1.9
54337	1972	3	1.8
54337	1972	4	5.2
54337	1972	5	58.3
54337	1972	6	33.4
54337	1972	7	56.2
54337	1972	8	62.8
54337	1972	9	47.5
54337	1972	10	67.7
54337	1972	11	5.1
54337	1972	12	0
54337	1973	1	7.3
54337	1973	2	6.1
54337	1973	3	3.2
54337	1973	4	18.4
54337	1973	5	20.5
54337	1973	6	54.9
54337	1973	7	235.3
54337	1973	8	134.6
54337	1973	9	54.6
54337	1973	10	27.4
54337	1973	11	13.5
54337	1973	12	0
54337	1974	1	0.2
54337	1974	2	2.6
54337	1974	3	0.5
54337	1974	4	65.3
54337	1974	5	23
54337	1974	6	50.7
54337	1974	7	186
54337	1974	8	306.9
54337	1974	9	162.3
54337	1974	10	19.5
54337	1974	11	0.5
54337	1974	12	0
54337	1975	1	1.4
54337	1975	2	2.9
54337	1975	3	5.6
54337	1975	4	33.2
54337	1975	5	24.2
54337	1975	6	60.6
54337	1975	7	373.9
54337	1975	8	60.9
54337	1975	9	50.5
54337	1975	10	1.6
54337	1975	11	23
54337	1975	12	0.1
54337	1976	1	0
54337	1976	2	4
54337	1976	3	2.7
54337	1976	4	26.8
54337	1976	5	19
54337	1976	6	189.5
54337	1976	7	110
54337	1976	8	46.3
54337	1976	9	49
54337	1976	10	47.6
54337	1976	11	30.3
54337	1976	12	1
54337	1977	1	0.7
54337	1977	2	0
54337	1977	3	13.8
54337	1977	4	18.5
54337	1977	5	28.9
54337	1977	6	82.5
54337	1977	7	405.7
54337	1977	8	98.2
54337	1977	9	31.9
54337	1977	10	68.9
54337	1977	11	4.6
54337	1977	12	17.4
54337	1978	1	0
54337	1978	2	1.9
54337	1978	3	11
54337	1978	4	8.4
54337	1978	5	46.5
54337	1978	6	100.6
54337	1978	7	77.7
54337	1978	8	90.9
54337	1978	9	63.5
54337	1978	10	45.3
54337	1978	11	1.1
54337	1978	12	5.4
54337	1979	1	1.2
54337	1979	2	1.6
54337	1979	3	1.9
54337	1979	4	20.5
54337	1979	5	30.3
54337	1979	6	97.6
54337	1979	7	201.2
54337	1979	8	69.4
54337	1979	9	42
54337	1979	10	27
54337	1979	11	12.3
54337	1979	12	26.1
54337	1980	1	0.9
54337	1980	2	9.8
54337	1980	3	2.5
54337	1980	4	7.3
54337	1980	5	17.7
54337	1980	6	113.2
54337	1980	7	46.3
54337	1980	8	156.3
54337	1980	9	16.5
54337	1980	10	15.7
54337	1980	11	0.1
54337	1980	12	2.7
54337	1981	1	0.9
54337	1981	2	5.9
54337	1981	3	27.9
54337	1981	4	7.8
54337	1981	5	28.2
54337	1981	6	31.5
54337	1981	7	186.2
54337	1981	8	75
54337	1981	9	45.6
54337	1981	10	12.6
54337	1981	11	17
54337	1981	12	0
54337	1982	1	1.3
54337	1982	2	0.4
54337	1982	3	1.8
54337	1982	4	9.6
54337	1982	5	36.6
54337	1982	6	41.1
54337	1982	7	127.8
54337	1982	8	94.6
54337	1982	9	2.2
54337	1982	10	22.4
54337	1982	11	9.8
54337	1982	12	0.9
54337	1983	1	0
54337	1983	2	8.1
54337	1983	3	5.6
54337	1983	4	140.3
54337	1983	5	13.1
54337	1983	6	10.4
54337	1983	7	149.3
54337	1983	8	121.7
54337	1983	9	25.8
54337	1983	10	7.7
54337	1983	11	4.7
54337	1983	12	0
54337	1984	1	0
54337	1984	2	0.5
54337	1984	3	0
54337	1984	4	28.6
54337	1984	5	20.1
54337	1984	6	136.2
54337	1984	7	27.9
54337	1984	8	251.2
54337	1984	9	18.3
54337	1984	10	26
54337	1984	11	9.8
54337	1984	12	17.2
54337	1985	1	2.3
54337	1985	2	6.8
54337	1985	3	6
54337	1985	4	41.3
54337	1985	5	96.3
54337	1985	6	48.9
54337	1985	7	160
54337	1985	8	319
54337	1985	9	49.5
54337	1985	10	7.6
54337	1985	11	3.2
54337	1985	12	0.6
54337	1986	1	0
54337	1986	2	0.9
54337	1986	3	8.5
54337	1986	4	39.8
54337	1986	5	18.8
54337	1986	6	105.2
54337	1986	7	169.6
54337	1986	8	82.4
54337	1986	9	124.4
54337	1986	10	31.4
54337	1986	11	2.5
54337	1986	12	2.7
54337	1987	1	4.5
54337	1987	2	6.7
54337	1987	3	20.3
54337	1987	4	38.9
54337	1987	5	75.5
54337	1987	6	54.1
54337	1987	7	106
54337	1987	8	221.4
54337	1987	9	112.6
54337	1987	10	20.7
54337	1987	11	14.1
54337	1987	12	0
54337	1988	1	0.1
54337	1988	2	2.1
54337	1988	3	8.4
54337	1988	4	23.9
54337	1988	5	39.1
54337	1988	6	36.7
54337	1988	7	173.3
54337	1988	8	138.7
54337	1988	9	66.2
54337	1988	10	24.6
54337	1988	11	0
54337	1988	12	1
54337	1989	1	3.4
54337	1989	2	0.1
54337	1989	3	2.3
54337	1989	4	6.6
54337	1989	5	34.1
54337	1989	6	89.3
54337	1989	7	113.9
54337	1989	8	23.4
54337	1989	9	38
54337	1989	10	48.3
54337	1989	11	0.1
54337	1989	12	1.2
54337	1990	1	7.4
54337	1990	2	7.3
54337	1990	3	29
54337	1990	4	19.6
54337	1990	5	75.1
54337	1990	6	111.7
54337	1990	7	169
54337	1990	8	88.4
54337	1990	9	193
54337	1990	10	0
54337	1990	11	7
54337	1990	12	6.6
54337	1991	1	0
54337	1991	2	0.4
54337	1991	3	2.8
54337	1991	4	31.4
54337	1991	5	42.4
54337	1991	6	169.6
54337	1991	7	394.1
54337	1991	8	27.4
54337	1991	9	59.1
54337	1991	10	34.1
54337	1991	11	11.6
54337	1991	12	7.9
54337	1992	1	0.6
54337	1992	2	0
54337	1992	3	1.5
54337	1992	4	8
54337	1992	5	47.9
54337	1992	6	63.8
54337	1992	7	105
54337	1992	8	57.2
54337	1992	9	46.9
54337	1992	10	16.8
54337	1992	11	14.9
54337	1992	12	1.5
54337	1993	1	1.1
54337	1993	2	0.1
54337	1993	3	3.8
54337	1993	4	18.7
54337	1993	5	8.8
54337	1993	6	128.3
54337	1993	7	144.8
54337	1993	8	130.7
54337	1993	9	27
54337	1993	10	22.3
54337	1993	11	40.6
54337	1993	12	13.9
54337	1994	1	0.6
54337	1994	2	0
54337	1994	3	7.6
54337	1994	4	0.5
54337	1994	5	140.6
54337	1994	6	46.8
54337	1994	7	226.7
54337	1994	8	265.3
54337	1994	9	107.6
54337	1994	10	31.5
54337	1994	11	8.1
54337	1994	12	2.2
54337	1995	1	0
54337	1995	2	10.3
54337	1995	3	10.1
54337	1995	4	15
54337	1995	5	33.6
54337	1995	6	96.6
54337	1995	7	256.9
54337	1995	8	112.9
54337	1995	9	73.2
54337	1995	10	19.1
54337	1995	11	2
54337	1995	12	0
54337	1996	1	0.9
54337	1996	2	0.2
54337	1996	3	3.8
54337	1996	4	4.2
54337	1996	5	67.5
54337	1996	6	114.3
54337	1996	7	202.8
54337	1996	8	126.8
54337	1996	9	90
54337	1996	10	37.5
54337	1996	11	13.3
54337	1996	12	0
54337	1997	1	5.9
54337	1997	2	0.4
54337	1997	3	0.8
54337	1997	4	4.7
54337	1997	5	51.6
54337	1997	6	29.3
54337	1997	7	55.4
54337	1997	8	276.6
54337	1997	9	71.7
54337	1997	10	4.5
54337	1997	11	5
54337	1997	12	2.6
54337	1998	1	0.1
54337	1998	2	1.9
54337	1998	3	12.5
54337	1998	4	39.9
54337	1998	5	128.5
54337	1998	6	101
54337	1998	7	232.3
54337	1998	8	321.4
54337	1998	9	18.7
54337	1998	10	60.5
54337	1998	11	1.2
54337	1998	12	0.3
54337	1999	1	0
54337	1999	2	0
54337	1999	3	5.4
54337	1999	4	22.1
54337	1999	5	17.4
54337	1999	6	122.3
54337	1999	7	46.3
54337	1999	8	102.1
54337	1999	9	20.7
54337	1999	10	17.6
54337	1999	11	34.2
54337	1999	12	2
54337	2000	1	19.6
54337	2000	2	0.1
54337	2000	3	5.4
54337	2000	4	37.4
54337	2000	5	37.5
54337	2000	6	7.7
54337	2000	7	92.8
54337	2000	8	200.2
54337	2000	9	13.2
54337	2000	10	24.9
54337	2000	11	3.2
54337	2000	12	3.6
54337	2001	1	10.5
54337	2001	2	0.1
54337	2001	3	0.2
54337	2001	4	10.7
54337	2001	5	41.2
54337	2001	6	119.2
54337	2001	7	75.8
54337	2001	8	96.4
54337	2001	9	27.6
54337	2001	10	37.4
54337	2001	11	3
54337	2001	12	2.2
54337	2002	1	0.1
54337	2002	2	0
54337	2002	3	22.9
54337	2002	4	59.2
54337	2002	5	4.5
54337	2002	6	104.1
54337	2002	7	109.6
54337	2002	8	104
54337	2002	9	2.2
54337	2002	10	10.1
54337	2002	11	0.4
54337	2002	12	2.7
54337	2003	1	2.1
54337	2003	2	0.8
54337	2003	3	1.6
54337	2003	4	6.9
54337	2003	5	20.9
54337	2003	6	119.8
54337	2003	7	60.2
54337	2003	8	73.9
54337	2003	9	22.9
54337	2003	10	61.1
54337	2003	11	9.8
54337	2003	12	6.7
54337	2004	1	0
54337	2004	2	3.1
54337	2004	3	0
54337	2004	4	23.8
54337	2004	5	33.4
54337	2004	6	194.7
54337	2004	7	214.6
54337	2004	8	131
54337	2004	9	47.6
54337	2004	10	20
54337	2004	11	55.5
54337	2004	12	7.8
54337	2005	1	1.9
54337	2005	2	2
54337	2005	3	0.3
54337	2005	4	28.5
54337	2005	5	98.9
54337	2005	6	161.1
54337	2005	7	199
54337	2005	8	102.1
54337	2005	9	33.7
54337	2005	10	30.3
54337	2005	11	0
54337	2005	12	0
54337	2006	1	3.3
54337	2006	2	1.4
54337	2006	3	3.7
54337	2006	4	25.2
54337	2006	5	8.3
54337	2006	6	166.4
54337	2006	7	75.1
54337	2006	8	118.1
54337	2006	9	28.7
54337	2006	10	57
54337	2006	11	15.8
54337	2006	12	0
54337	2007	1	1.2
54337	2007	2	0
54337	2007	3	37.8
54337	2007	4	24.7
54337	2007	5	60.8
54337	2007	6	34.4
54337	2007	7	222.2
54337	2007	8	92
54337	2007	9	46.9
54337	2007	10	33.3
54337	2007	11	6
54337	2007	12	4.6
54337	2008	1	0
54337	2008	2	0
54337	2008	3	2.5
54337	2008	4	39.6
54337	2008	5	76.3
54337	2008	6	86.9
54337	2008	7	282.3
54337	2008	8	86.5
54337	2008	9	34.8
54337	2008	10	28.1
54337	2008	11	0.2
54337	2008	12	0
54337	2009	1	0.5
54337	2009	2	17.9
54337	2009	3	5
54337	2009	4	49.3
54337	2009	5	37
54337	2009	6	90.7
54337	2009	7	72.9
54337	2009	8	103.9
54337	2009	9	27.9
54337	2009	10	30.1
54337	2009	11	5.7
54337	2009	12	3.3
54337	2010	1	3.8
54337	2010	2	8.3
54337	2010	3	13.5
54337	2010	4	45.9
54337	2010	5	104.2
54337	2010	6	38.8
54337	2010	7	163.7
54337	2010	8	250
54337	2010	9	80.8
54337	2010	10	76.3
54337	2010	11	23.4
54337	2010	12	0.6
54337	2011	1	0
54337	2011	2	0
54337	2011	3	0
54337	2011	4	18.2
54337	2011	5	50.7
54337	2011	6	97.4
54337	2011	7	114.7
54337	2011	8	125.4
54337	2011	9	8.3
54337	2011	10	17
54337	2011	11	15.2
54337	2011	12	0
54337	2012	1	0.3
54337	2012	2	2.3
54337	2012	3	19.9
54337	2012	4	60.4
54337	2012	5	15
54337	2012	6	155.1
54337	2012	7	224.7
54337	2012	8	249.5
54337	2012	9	54.6
54337	2012	10	32.3
54337	2012	11	45.3
54337	2012	12	9.5
54337	2013	1	0.8
54337	2013	2	3.6
54337	2013	3	11.6
54337	2013	4	27.3
54337	2013	5	2.5
54337	2013	6	99.6
54337	2013	7	167.9
54337	2013	8	71.7
54337	2013	9	35.1
54337	2013	10	41
54337	2013	11	1.6
54337	2013	12	0
54337	2014	1	4.5
54337	2014	2	2.9
54337	2014	3	2.3
54337	2014	4	4.8
54337	2014	5	85
54337	2014	6	92.9
54337	2014	7	36.6
54337	2014	8	60.9
54337	2014	9	30.2
54337	2014	10	17
54337	2014	11	0
54337	2014	12	1
