# Supplementary material for: Spatial and temporal characteristics of drought and its correlation with climate indices in Northeast China
Source: PLoS One. 2021 Nov 18;16(11):e0259774. doi: 10.1371/journal.pone.0259774 (PMC8601439; doi:10.1371/journal.pone.0259774)
Supplement: S1 File — (ZIP) [file pone.0259774.s001.zip › Raw data(Including precipitation and evapotranspiration data of each station)/54338.xlsx]

## Sheet: Monthly evapotranspiration 
stationID	YEAR	MONTH	DATA
54338	1970	1	18.283
54338	1970	2	27.291
54338	1970	3	56.076
54338	1970	4	116.21
54338	1970	5	140.74
54338	1970	6	132.07
54338	1970	7	114.83
54338	1970	8	117.73
54338	1970	9	98.783
54338	1970	10	68.73
54338	1970	11	36.865
54338	1970	12	17.848
54338	1971	1	23.766
54338	1971	2	22.222
54338	1971	3	49.053
54338	1971	4	112.7
54338	1971	5	138.99
54338	1971	6	124.35
54338	1971	7	116.18
54338	1971	8	121.13
54338	1971	9	87.819
54338	1971	10	60.96
54338	1971	11	34.569
54338	1971	12	23.183
54338	1972	1	18.879
54338	1972	2	26.173
54338	1972	3	60.568
54338	1972	4	116.1
54338	1972	5	146.25
54338	1972	6	155.9
54338	1972	7	154.17
54338	1972	8	122.51
54338	1972	9	96.53
54338	1972	10	59.072
54338	1972	11	35.451
54338	1972	12	23.303
54338	1973	1	23.138
54338	1973	2	30.131
54338	1973	3	58.6
54338	1973	4	98.648
54338	1973	5	141.99
54338	1973	6	121.12
54338	1973	7	112.56
54338	1973	8	107.83
54338	1973	9	88.236
54338	1973	10	61.278
54338	1973	11	41.693
54338	1973	12	29.571
54338	1974	1	23.949
54338	1974	2	30.479
54338	1974	3	63.535
54338	1974	4	94.344
54338	1974	5	160.28
54338	1974	6	144.99
54338	1974	7	132.49
54338	1974	8	123.73
54338	1974	9	88.468
54338	1974	10	54.015
54338	1974	11	36.775
54338	1974	12	25.764
54338	1975	1	20.844
54338	1975	2	30.301
54338	1975	3	64.632
54338	1975	4	100.45
54338	1975	5	140.82
54338	1975	6	140.06
54338	1975	7	121.09
54338	1975	8	123.37
54338	1975	9	97.364
54338	1975	10	63.481
54338	1975	11	29.015
54338	1975	12	21.843
54338	1976	1	23.708
54338	1976	2	39.967
54338	1976	3	55.025
54338	1976	4	81.266
54338	1976	5	140.55
54338	1976	6	113.8
54338	1976	7	97.298
54338	1976	8	103.98
54338	1976	9	91.997
54338	1976	10	57.44
54338	1976	11	24.331
54338	1976	12	21.591
54338	1977	1	12.843
54338	1977	2	27.551
54338	1977	3	53.859
54338	1977	4	90.19
54338	1977	5	119.43
54338	1977	6	134.41
54338	1977	7	127.68
54338	1977	8	127.73
54338	1977	9	98.102
54338	1977	10	69.384
54338	1977	11	26.329
54338	1977	12	13.466
54338	1978	1	18.24
54338	1978	2	27.054
54338	1978	3	51.746
54338	1978	4	104.71
54338	1978	5	141.22
54338	1978	6	147.82
54338	1978	7	127.9
54338	1978	8	121.42
54338	1978	9	90.728
54338	1978	10	64.099
54338	1978	11	33.898
54338	1978	12	19.69
54338	1979	1	24.436
54338	1979	2	38.954
54338	1979	3	64.833
54338	1979	4	85.984
54338	1979	5	137.18
54338	1979	6	127.03
54338	1979	7	121.95
54338	1979	8	120.22
54338	1979	9	85.066
54338	1979	10	68.242
54338	1979	11	35.951
54338	1979	12	23.298
54338	1980	1	22.224
54338	1980	2	27.46
54338	1980	3	68.107
54338	1980	4	94.524
54338	1980	5	138.06
54338	1980	6	129.17
54338	1980	7	116.68
54338	1980	8	105.4
54338	1980	9	92.437
54338	1980	10	56.684
54338	1980	11	38.574
54338	1980	12	20.172
54338	1981	1	15.601
54338	1981	2	32.674
54338	1981	3	59.144
54338	1981	4	114.75
54338	1981	5	135.81
54338	1981	6	150.56
54338	1981	7	128.02
54338	1981	8	122.5
54338	1981	9	95.952
54338	1981	10	65.491
54338	1981	11	27.837
54338	1981	12	21.881
54338	1982	1	22.64
54338	1982	2	35.079
54338	1982	3	58.129
54338	1982	4	103.56
54338	1982	5	122.54
54338	1982	6	138.23
54338	1982	7	129.77
54338	1982	8	114.88
54338	1982	9	99.174
54338	1982	10	68.75
54338	1982	11	35.705
54338	1982	12	20.52
54338	1983	1	24.665
54338	1983	2	25.662
54338	1983	3	66.472
54338	1983	4	102.52
54338	1983	5	125.08
54338	1983	6	149.79
54338	1983	7	117.43
54338	1983	8	127.17
54338	1983	9	92.509
54338	1983	10	66.024
54338	1983	11	39.663
54338	1983	12	24.256
54338	1984	1	17.801
54338	1984	2	29.45
54338	1984	3	59.428
54338	1984	4	86.397
54338	1984	5	134.27
54338	1984	6	124.01
54338	1984	7	128.51
54338	1984	8	105.02
54338	1984	9	98.164
54338	1984	10	59.19
54338	1984	11	36.124
54338	1984	12	19.493
54338	1985	1	15.846
54338	1985	2	21.169
54338	1985	3	52.768
54338	1985	4	97.842
54338	1985	5	118.35
54338	1985	6	118.47
54338	1985	7	108.1
54338	1985	8	99.403
54338	1985	9	85.959
54338	1985	10	61.962
54338	1985	11	29.843
54338	1985	12	19.468
54338	1986	1	20.406
54338	1986	2	27.053
54338	1986	3	59.163
54338	1986	4	95.558
54338	1986	5	142.5
54338	1986	6	127.41
54338	1986	7	96.421
54338	1986	8	108.24
54338	1986	9	82.355
54338	1986	10	60.031
54338	1986	11	32.954
54338	1986	12	23.773
54338	1987	1	18.32
54338	1987	2	27.465
54338	1987	3	55.653
54338	1987	4	83.741
54338	1987	5	132.01
54338	1987	6	133.57
54338	1987	7	140.96
54338	1987	8	109.64
54338	1987	9	95.175
54338	1987	10	66.427
54338	1987	11	35.434
54338	1987	12	24.408
54338	1988	1	23.545
54338	1988	2	33.22
54338	1988	3	59.68
54338	1988	4	87.475
54338	1988	5	138.47
54338	1988	6	144.02
54338	1988	7	129.04
54338	1988	8	115.22
54338	1988	9	84.485
54338	1988	10	67.786
54338	1988	11	43.584
54338	1988	12	24.464
54338	1989	1	19.526
54338	1989	2	37.622
54338	1989	3	73.566
54338	1989	4	117.22
54338	1989	5	154.1
54338	1989	6	144.7
54338	1989	7	123.01
54338	1989	8	140.32
54338	1989	9	96.708
54338	1989	10	65.523
54338	1989	11	37.463
54338	1989	12	26.09
54338	1990	1	19.577
54338	1990	2	20.709
54338	1990	3	59.397
54338	1990	4	93.316
54338	1990	5	105.87
54338	1990	6	123.19
54338	1990	7	119.74
54338	1990	8	119.26
54338	1990	9	95.497
54338	1990	10	75.642
54338	1990	11	36.61
54338	1990	12	20.995
54338	1991	1	16.845
54338	1991	2	31.44
54338	1991	3	57.828
54338	1991	4	106.11
54338	1991	5	137.25
54338	1991	6	139.49
54338	1991	7	123.69
54338	1991	8	132.77
54338	1991	9	94.435
54338	1991	10	63.027
54338	1991	11	34.571
54338	1991	12	22.015
54338	1992	1	21.773
54338	1992	2	40.616
54338	1992	3	71.086
54338	1992	4	108.79
54338	1992	5	139.87
54338	1992	6	136.7
54338	1992	7	132.6
54338	1992	8	112.24
54338	1992	9	90.902
54338	1992	10	61.21
54338	1992	11	28.247
54338	1992	12	16.197
54338	1993	1	17.156
54338	1993	2	31.999
54338	1993	3	68.386
54338	1993	4	92.828
54338	1993	5	152.31
54338	1993	6	111.05
54338	1993	7	96.023
54338	1993	8	112.59
54338	1993	9	96.95
54338	1993	10	60.863
54338	1993	11	27.541
54338	1993	12	16.977
54338	1994	1	19.636
54338	1994	2	30.384
54338	1994	3	59.92
54338	1994	4	118.55
54338	1994	5	130.73
54338	1994	6	145.14
54338	1994	7	107.8
54338	1994	8	100.2
54338	1994	9	91.179
54338	1994	10	56.556
54338	1994	11	36.72
54338	1994	12	16.342
54338	1995	1	22.937
54338	1995	2	33.817
54338	1995	3	57.992
54338	1995	4	111.6
54338	1995	5	133.86
54338	1995	6	134.7
54338	1995	7	118.53
54338	1995	8	119.48
54338	1995	9	93.431
54338	1995	10	56.396
54338	1995	11	42.559
54338	1995	12	22.536
54338	1996	1	21.382
54338	1996	2	36.454
54338	1996	3	68.113
54338	1996	4	103.26
54338	1996	5	130.76
54338	1996	6	130.21
54338	1996	7	114.49
54338	1996	8	104.04
54338	1996	9	92.801
54338	1996	10	64.655
54338	1996	11	30.73
54338	1996	12	22.753
54338	1997	1	17.427
54338	1997	2	30.928
54338	1997	3	67.794
54338	1997	4	112.61
54338	1997	5	147.17
54338	1997	6	152.22
54338	1997	7	138.26
54338	1997	8	108.85
54338	1997	9	91.486
54338	1997	10	68.655
54338	1997	11	35.983
54338	1997	12	27.835
54338	1998	1	25.794
54338	1998	2	41.496
54338	1998	3	71.421
54338	1998	4	105.94
54338	1998	5	126.32
54338	1998	6	115.83
54338	1998	7	110.57
54338	1998	8	117.98
54338	1998	9	98.334
54338	1998	10	68.145
54338	1998	11	36.439
54338	1998	12	17.821
54338	1999	1	25.671
54338	1999	2	34.487
54338	1999	3	51.726
54338	1999	4	92.848
54338	1999	5	157.8
54338	1999	6	137.56
54338	1999	7	141.93
54338	1999	8	124.97
54338	1999	9	105.22
54338	1999	10	70.474
54338	1999	11	29.064
54338	1999	12	21.624
54338	2000	1	9.6545
54338	2000	2	19.616
54338	2000	3	60.196
54338	2000	4	102.1
54338	2000	5	142.83
54338	2000	6	167.26
54338	2000	7	146.06
54338	2000	8	121.38
54338	2000	9	97.699
54338	2000	10	60.24
54338	2000	11	34.206
54338	2000	12	18.557
54338	2001	1	10.562
54338	2001	2	22.184
54338	2001	3	62.445
54338	2001	4	112.01
54338	2001	5	141.7
54338	2001	6	106.61
54338	2001	7	119.62
54338	2001	8	116.64
54338	2001	9	98.415
54338	2001	10	64.172
54338	2001	11	35.047
54338	2001	12	19.891
54338	2002	1	27.996
54338	2002	2	38.615
54338	2002	3	73.561
54338	2002	4	103.82
54338	2002	5	161.32
54338	2002	6	133.49
54338	2002	7	150.09
54338	2002	8	95.95
54338	2002	9	99.969
54338	2002	10	58.127
54338	2002	11	29.492
54338	2002	12	21.893
54338	2003	1	19.145
54338	2003	2	32.998
54338	2003	3	65.044
54338	2003	4	106.12
54338	2003	5	136.38
54338	2003	6	127.05
54338	2003	7	115.92
54338	2003	8	132.65
54338	2003	9	92.606
54338	2003	10	62.312
54338	2003	11	33.723
54338	2003	12	18.727
54338	2004	1	22.139
54338	2004	2	36.736
54338	2004	3	69.037
54338	2004	4	113.68
54338	2004	5	144.44
54338	2004	6	141.19
54338	2004	7	116.23
54338	2004	8	104.65
54338	2004	9	83.304
54338	2004	10	63.2
54338	2004	11	25.303
54338	2004	12	14.037
54338	2005	1	15.304
54338	2005	2	24.41
54338	2005	3	64.513
54338	2005	4	93.303
54338	2005	5	111.27
54338	2005	6	102.27
54338	2005	7	104.05
54338	2005	8	89.221
54338	2005	9	79.748
54338	2005	10	58.153
54338	2005	11	27.532
54338	2005	12	15.576
54338	2006	1	14.649
54338	2006	2	23.663
54338	2006	3	58.622
54338	2006	4	82.127
54338	2006	5	130.95
54338	2006	6	105.16
54338	2006	7	105.11
54338	2006	8	103.3
54338	2006	9	80.702
54338	2006	10	55.703
54338	2006	11	29.01
54338	2006	12	16.586
54338	2007	1	17.876
54338	2007	2	31.338
54338	2007	3	45.429
54338	2007	4	89.66
54338	2007	5	144.44
54338	2007	6	146.5
54338	2007	7	108.93
54338	2007	8	105.47
54338	2007	9	93.239
54338	2007	10	50.242
54338	2007	11	28.228
54338	2007	12	15.157
54338	2008	1	18.527
54338	2008	2	32.42
54338	2008	3	60.172
54338	2008	4	86.84
54338	2008	5	107.22
54338	2008	6	93.442
54338	2008	7	98.756
54338	2008	8	99.492
54338	2008	9	88.185
54338	2008	10	57.411
54338	2008	11	30.974
54338	2008	12	25.537
54338	2009	1	20.934
54338	2009	2	25.356
54338	2009	3	56.812
54338	2009	4	96.092
54338	2009	5	144.24
54338	2009	6	133.97
54338	2009	7	119.81
54338	2009	8	118.96
54338	2009	9	83.682
54338	2009	10	61.143
54338	2009	11	30.942
54338	2009	12	15.187
54338	2010	1	16.584
54338	2010	2	23.986
54338	2010	3	51.537
54338	2010	4	79.565
54338	2010	5	111
54338	2010	6	143.71
54338	2010	7	111.22
54338	2010	8	106.51
54338	2010	9	86.087
54338	2010	10	52.506
54338	2010	11	32.385
54338	2010	12	19.796
54338	2011	1	17.721
54338	2011	2	28.947
54338	2011	3	66.998
54338	2011	4	100.05
54338	2011	5	151.1
54338	2011	6	125.95
54338	2011	7	121.01
54338	2011	8	115.53
54338	2011	9	103.65
54338	2011	10	60.559
54338	2011	11	30.007
54338	2011	12	17.348
54338	2012	1	15.791
54338	2012	2	27.371
54338	2012	3	53.204
54338	2012	4	90.243
54338	2012	5	147.31
54338	2012	6	121.33
54338	2012	7	135.26
54338	2012	8	117.73
54338	2012	9	87.683
54338	2012	10	58.537
54338	2012	11	25.601
54338	2012	12	13.237
54338	2013	1	12.33
54338	2013	2	25.238
54338	2013	3	49.789
54338	2013	4	79.037
54338	2013	5	140.44
54338	2013	6	123.98
54338	2013	7	138.37
54338	2013	8	118.63
54338	2013	9	87.925
54338	2013	10	50.458
54338	2013	11	33.286
54338	2013	12	19.191
54338	2014	1	21.156
54338	2014	2	29.594
54338	2014	3	65.719
54338	2014	4	116.81
54338	2014	5	127.2
54338	2014	6	120.49
54338	2014	7	117.28
54338	2014	8	126.68
54338	2014	9	93.761
54338	2014	10	63.825
54338	2014	11	37.385
54338	2014	12	21.334

## Sheet: Monthly precipitation 
stationID	YEAR	MONTH	DATA
stationID	YEAR	MONTH	DATA
54338	1970	1	0.2
54338	1970	2	3.6
54338	1970	3	0.2
54338	1970	4	5
54338	1970	5	74.7
54338	1970	6	35.1
54338	1970	7	319
54338	1970	8	125.2
54338	1970	9	51
54338	1970	10	51.9
54338	1970	11	12.5
54338	1970	12	11.5
54338	1971	1	1
54338	1971	2	8.7
54338	1971	3	5.4
54338	1971	4	8
54338	1971	5	129.8
54338	1971	6	154.2
54338	1971	7	169.6
54338	1971	8	157.3
54338	1971	9	82.9
54338	1971	10	24.4
54338	1971	11	11.2
54338	1971	12	6.5
54338	1972	1	13.6
54338	1972	2	2.5
54338	1972	3	2.2
54338	1972	4	7.2
54338	1972	5	107
54338	1972	6	28.2
54338	1972	7	80.9
54338	1972	8	68.7
54338	1972	9	68.9
54338	1972	10	95.1
54338	1972	11	9
54338	1972	12	0
54338	1973	1	6.1
54338	1973	2	7.7
54338	1973	3	9.6
54338	1973	4	42.1
54338	1973	5	41.5
54338	1973	6	51.6
54338	1973	7	245.8
54338	1973	8	224.9
54338	1973	9	93.2
54338	1973	10	18.4
54338	1973	11	16.7
54338	1973	12	0
54338	1974	1	0.2
54338	1974	2	5.7
54338	1974	3	1.6
54338	1974	4	67
54338	1974	5	40.2
54338	1974	6	18.4
54338	1974	7	125
54338	1974	8	222.2
54338	1974	9	117.7
54338	1974	10	62
54338	1974	11	2.3
54338	1974	12	0
54338	1975	1	2.9
54338	1975	2	1.8
54338	1975	3	1.4
54338	1975	4	50.1
54338	1975	5	46.9
54338	1975	6	81.4
54338	1975	7	343.2
54338	1975	8	83.5
54338	1975	9	141.2
54338	1975	10	17.3
54338	1975	11	34.1
54338	1975	12	16.5
54338	1976	1	0.5
54338	1976	2	3.5
54338	1976	3	6.1
54338	1976	4	29.8
54338	1976	5	46.7
54338	1976	6	87.1
54338	1976	7	160.8
54338	1976	8	71.7
54338	1976	9	55
54338	1976	10	81.5
54338	1976	11	37
54338	1976	12	1.7
54338	1977	1	3.8
54338	1977	2	0
54338	1977	3	14.7
54338	1977	4	42.3
54338	1977	5	18.8
54338	1977	6	84.3
54338	1977	7	260.7
54338	1977	8	95
54338	1977	9	68.5
54338	1977	10	67.8
54338	1977	11	11.5
54338	1977	12	27.2
54338	1978	1	0.4
54338	1978	2	2.2
54338	1978	3	12
54338	1978	4	22.3
54338	1978	5	32.4
54338	1978	6	72.7
54338	1978	7	63.3
54338	1978	8	67.6
54338	1978	9	81.6
54338	1978	10	38.5
54338	1978	11	0
54338	1978	12	13.2
54338	1979	1	2
54338	1979	2	3.4
54338	1979	3	2.8
54338	1979	4	43
54338	1979	5	78.1
54338	1979	6	127.1
54338	1979	7	237.8
54338	1979	8	39.7
54338	1979	9	82.3
54338	1979	10	13
54338	1979	11	25.3
54338	1979	12	25.6
54338	1980	1	0.3
54338	1980	2	7
54338	1980	3	3.3
54338	1980	4	9.5
54338	1980	5	21.5
54338	1980	6	48.3
54338	1980	7	96
54338	1980	8	100.4
54338	1980	9	15.4
54338	1980	10	52.6
54338	1980	11	1.1
54338	1980	12	6
54338	1981	1	4.3
54338	1981	2	5.4
54338	1981	3	29.7
54338	1981	4	11.9
54338	1981	5	71.7
54338	1981	6	35.7
54338	1981	7	211.7
54338	1981	8	42.2
54338	1981	9	117.8
54338	1981	10	18.5
54338	1981	11	6.9
54338	1981	12	0.1
54338	1982	1	6.1
54338	1982	2	1.8
54338	1982	3	7.2
54338	1982	4	13.3
54338	1982	5	72.4
54338	1982	6	22.5
54338	1982	7	132.7
54338	1982	8	234.8
54338	1982	9	6.8
54338	1982	10	36.7
54338	1982	11	6.5
54338	1982	12	0.6
54338	1983	1	0
54338	1983	2	12.8
54338	1983	3	6
54338	1983	4	114.1
54338	1983	5	32.5
54338	1983	6	41.6
54338	1983	7	177.5
54338	1983	8	106.8
54338	1983	9	61.1
54338	1983	10	19
54338	1983	11	31.7
54338	1983	12	0
54338	1984	1	0
54338	1984	2	2.3
54338	1984	3	3.4
54338	1984	4	20.2
54338	1984	5	24.2
54338	1984	6	112.8
54338	1984	7	88.5
54338	1984	8	225.1
54338	1984	9	23.9
54338	1984	10	43
54338	1984	11	13.9
54338	1984	12	12.1
54338	1985	1	8.7
54338	1985	2	2.9
54338	1985	3	8.9
54338	1985	4	55.6
54338	1985	5	85
54338	1985	6	36
54338	1985	7	246.1
54338	1985	8	284
54338	1985	9	57.7
54338	1985	10	9.5
54338	1985	11	10.8
54338	1985	12	0.5
54338	1986	1	0.7
54338	1986	2	3.3
54338	1986	3	9.3
54338	1986	4	44.8
54338	1986	5	24.4
54338	1986	6	141.8
54338	1986	7	135.2
54338	1986	8	302.9
54338	1986	9	142.2
54338	1986	10	35.2
54338	1986	11	11.3
54338	1986	12	2.3
54338	1987	1	4.5
54338	1987	2	7.8
54338	1987	3	35.3
54338	1987	4	73.6
54338	1987	5	30.7
54338	1987	6	92
54338	1987	7	41.1
54338	1987	8	474
54338	1987	9	105.3
54338	1987	10	33
54338	1987	11	17.6
54338	1987	12	0
54338	1988	1	4.7
54338	1988	2	0
54338	1988	3	11.7
54338	1988	4	43.3
54338	1988	5	52.4
54338	1988	6	53.5
54338	1988	7	149.5
54338	1988	8	101.2
54338	1988	9	179.5
54338	1988	10	43.2
54338	1988	11	0.1
54338	1988	12	0.7
54338	1989	1	9.3
54338	1989	2	0.8
54338	1989	3	8.5
54338	1989	4	7.7
54338	1989	5	37.3
54338	1989	6	115.6
54338	1989	7	82.1
54338	1989	8	9.4
54338	1989	9	45.4
54338	1989	10	72.4
54338	1989	11	3.6
54338	1989	12	0.1
54338	1990	1	3.4
54338	1990	2	16.4
54338	1990	3	32
54338	1990	4	37.1
54338	1990	5	90.3
54338	1990	6	75
54338	1990	7	178
54338	1990	8	65.5
54338	1990	9	106.6
54338	1990	10	0
54338	1990	11	17.8
54338	1990	12	13.1
54338	1991	1	0.2
54338	1991	2	1.8
54338	1991	3	5.4
54338	1991	4	36.8
54338	1991	5	22.5
54338	1991	6	149.4
54338	1991	7	347.8
54338	1991	8	18.2
54338	1991	9	87.6
54338	1991	10	46.4
54338	1991	11	23.3
54338	1991	12	4.3
54338	1992	1	0
54338	1992	2	0
54338	1992	3	3.5
54338	1992	4	14.8
54338	1992	5	52.8
54338	1992	6	50.5
54338	1992	7	72.2
54338	1992	8	65.7
54338	1992	9	96.7
54338	1992	10	20.8
54338	1992	11	29.9
54338	1992	12	4.7
54338	1993	1	0.5
54338	1993	2	0.2
54338	1993	3	6.8
54338	1993	4	26.8
54338	1993	5	15.9
54338	1993	6	138.6
54338	1993	7	226.2
54338	1993	8	105.5
54338	1993	9	44.7
54338	1993	10	25.3
54338	1993	11	27.3
54338	1993	12	6
54338	1994	1	0
54338	1994	2	0.2
54338	1994	3	9.9
54338	1994	4	2.6
54338	1994	5	120.2
54338	1994	6	48
54338	1994	7	237.1
54338	1994	8	246.5
54338	1994	9	126.4
54338	1994	10	14.2
54338	1994	11	13.8
54338	1994	12	2.7
54338	1995	1	0
54338	1995	2	5.3
54338	1995	3	17.3
54338	1995	4	16.3
54338	1995	5	70.6
54338	1995	6	90
54338	1995	7	250.6
54338	1995	8	88.1
54338	1995	9	94.4
54338	1995	10	30.8
54338	1995	11	1.9
54338	1995	12	0
54338	1996	1	1.1
54338	1996	2	0.9
54338	1996	3	4.5
54338	1996	4	4.8
54338	1996	5	55.3
54338	1996	6	126.8
54338	1996	7	294.8
54338	1996	8	147.1
54338	1996	9	46.4
54338	1996	10	47.6
54338	1996	11	16
54338	1996	12	0.3
54338	1997	1	9.7
54338	1997	2	2
54338	1997	3	0.9
54338	1997	4	9.6
54338	1997	5	52.5
54338	1997	6	47.9
54338	1997	7	43.9
54338	1997	8	316.3
54338	1997	9	57.3
54338	1997	10	3.9
54338	1997	11	6.2
54338	1997	12	2.9
54338	1998	1	0.2
54338	1998	2	3.2
54338	1998	3	18
54338	1998	4	35.9
54338	1998	5	108.6
54338	1998	6	58.9
54338	1998	7	208
54338	1998	8	146.3
54338	1998	9	79.1
54338	1998	10	74.3
54338	1998	11	1.9
54338	1998	12	8.2
54338	1999	1	0
54338	1999	2	0.1
54338	1999	3	15.8
54338	1999	4	33.1
54338	1999	5	7
54338	1999	6	71.8
54338	1999	7	116
54338	1999	8	177
54338	1999	9	13.5
54338	1999	10	15.4
54338	1999	11	34.8
54338	1999	12	3.9
54338	2000	1	30
54338	2000	2	0.3
54338	2000	3	13.4
54338	2000	4	40.8
54338	2000	5	41.9
54338	2000	6	18.2
54338	2000	7	150.3
54338	2000	8	110.8
54338	2000	9	25.8
54338	2000	10	50.3
54338	2000	11	15.1
54338	2000	12	7.5
54338	2001	1	10.7
54338	2001	2	1.1
54338	2001	3	3.6
54338	2001	4	10.1
54338	2001	5	29.5
54338	2001	6	125.3
54338	2001	7	79.3
54338	2001	8	125.4
54338	2001	9	49.5
54338	2001	10	29.4
54338	2001	11	6.9
54338	2001	12	4.1
54338	2002	1	1.5
54338	2002	2	0
54338	2002	3	26
54338	2002	4	48.5
54338	2002	5	3.7
54338	2002	6	83
54338	2002	7	83
54338	2002	8	141
54338	2002	9	0.3
54338	2002	10	16.6
54338	2002	11	5.9
54338	2002	12	3.2
54338	2003	1	4.2
54338	2003	2	2.7
54338	2003	3	5.2
54338	2003	4	19.3
54338	2003	5	18.5
54338	2003	6	131.6
54338	2003	7	71.7
54338	2003	8	50
54338	2003	9	69.2
54338	2003	10	125.7
54338	2003	11	9.3
54338	2003	12	10.2
54338	2004	1	0
54338	2004	2	5.2
54338	2004	3	0
54338	2004	4	17.4
54338	2004	5	14.9
54338	2004	6	140.4
54338	2004	7	158.1
54338	2004	8	70.9
54338	2004	9	32
54338	2004	10	6.7
54338	2004	11	84.8
54338	2004	12	12.9
54338	2005	1	6.9
54338	2005	2	1.2
54338	2005	3	0
54338	2005	4	49.2
54338	2005	5	99.7
54338	2005	6	133.2
54338	2005	7	69.6
54338	2005	8	226.1
54338	2005	9	13
54338	2005	10	36.3
54338	2005	11	1.6
54338	2005	12	0.1
54338	2006	1	5.5
54338	2006	2	8.6
54338	2006	3	2.5
54338	2006	4	31.1
54338	2006	5	10.5
54338	2006	6	114
54338	2006	7	54.8
54338	2006	8	188
54338	2006	9	33.2
54338	2006	10	65.9
54338	2006	11	15.4
54338	2006	12	0
54338	2007	1	0.5
54338	2007	2	0.3
54338	2007	3	48.8
54338	2007	4	11.7
54338	2007	5	54.9
54338	2007	6	27.4
54338	2007	7	182.5
54338	2007	8	107.4
54338	2007	9	11
54338	2007	10	60.9
54338	2007	11	10.6
54338	2007	12	6.6
54338	2008	1	0
54338	2008	2	0.1
54338	2008	3	9.2
54338	2008	4	37.9
54338	2008	5	65
54338	2008	6	100.8
54338	2008	7	165.3
54338	2008	8	123.6
54338	2008	9	60.7
54338	2008	10	40.5
54338	2008	11	3.6
54338	2008	12	11.7
54338	2009	1	2.7
54338	2009	2	21.3
54338	2009	3	8.8
54338	2009	4	57.4
54338	2009	5	46.6
54338	2009	6	61.4
54338	2009	7	76.9
54338	2009	8	110.7
54338	2009	9	20.6
54338	2009	10	54.1
54338	2009	11	7
54338	2009	12	11.9
54338	2010	1	3.9
54338	2010	2	20.5
54338	2010	3	11
54338	2010	4	48.9
54338	2010	5	116.6
54338	2010	6	32.3
54338	2010	7	325.3
54338	2010	8	196.3
54338	2010	9	78.7
54338	2010	10	69.4
54338	2010	11	15.9
54338	2010	12	1.5
54338	2011	1	0.1
54338	2011	2	0
54338	2011	3	1.4
54338	2011	4	30.6
54338	2011	5	25.9
54338	2011	6	152.6
54338	2011	7	175.9
54338	2011	8	125.8
54338	2011	9	15.2
54338	2011	10	51.9
54338	2011	11	17.4
54338	2011	12	0.4
54338	2012	1	0.1
54338	2012	2	9.2
54338	2012	3	23.8
54338	2012	4	113.2
54338	2012	5	38.6
54338	2012	6	117.1
54338	2012	7	208.3
54338	2012	8	169.4
54338	2012	9	72.8
54338	2012	10	83.9
54338	2012	11	52.7
54338	2012	12	7.4
54338	2013	1	2
54338	2013	2	10.1
54338	2013	3	13.1
54338	2013	4	39.3
54338	2013	5	1.9
54338	2013	6	55.1
54338	2013	7	156.4
54338	2013	8	84.1
54338	2013	9	68.2
54338	2013	10	106.3
54338	2013	11	1.3
54338	2013	12	1.3
54338	2014	1	2.4
54338	2014	2	5.7
54338	2014	3	9.5
54338	2014	4	0
54338	2014	5	64.4
54338	2014	6	142.2
54338	2014	7	39.7
54338	2014	8	18
54338	2014	9	59.8
54338	2014	10	26.2
54338	2014	11	2.6
54338	2014	12	1.9
