# Supplementary material for: Spatial and temporal characteristics of drought and its correlation with climate indices in Northeast China
Source: PLoS One. 2021 Nov 18;16(11):e0259774. doi: 10.1371/journal.pone.0259774 (PMC8601439; doi:10.1371/journal.pone.0259774)
Supplement: S1 File — (ZIP) [file pone.0259774.s001.zip › Raw data(Including precipitation and evapotranspiration data of each station)/54339.xlsx]

## Sheet: Monthly evapotranspiration 
stationID	YEAR	MONTH	DATA
54339	1970	1	17.924
54339	1970	2	28.922
54339	1970	3	51.661
54339	1970	4	118.64
54339	1970	5	164.37
54339	1970	6	140.53
54339	1970	7	117.27
54339	1970	8	110.82
54339	1970	9	88
54339	1970	10	73.772
54339	1970	11	38.1
54339	1970	12	16.523
54339	1971	1	20.553
54339	1971	2	20.401
54339	1971	3	49.728
54339	1971	4	128.37
54339	1971	5	160.08
54339	1971	6	141.5
54339	1971	7	124.45
54339	1971	8	106.56
54339	1971	9	77.308
54339	1971	10	65.023
54339	1971	11	32.228
54339	1971	12	24.249
54339	1972	1	17.749
54339	1972	2	21.41
54339	1972	3	57.805
54339	1972	4	125.24
54339	1972	5	156.92
54339	1972	6	186.18
54339	1972	7	174.82
54339	1972	8	124.24
54339	1972	9	82.277
54339	1972	10	58.708
54339	1972	11	29.132
54339	1972	12	29.206
54339	1973	1	21.547
54339	1973	2	33.023
54339	1973	3	59.766
54339	1973	4	115.36
54339	1973	5	152.05
54339	1973	6	115.62
54339	1973	7	140.64
54339	1973	8	127.9
54339	1973	9	85.325
54339	1973	10	64.555
54339	1973	11	48.38
54339	1973	12	31.087
54339	1974	1	23.096
54339	1974	2	34.607
54339	1974	3	67.903
54339	1974	4	109.29
54339	1974	5	183.87
54339	1974	6	160.89
54339	1974	7	140.64
54339	1974	8	113.44
54339	1974	9	101.92
54339	1974	10	61.402
54339	1974	11	47.889
54339	1974	12	24.146
54339	1975	1	19.58
54339	1975	2	28.203
54339	1975	3	72.707
54339	1975	4	127.2
54339	1975	5	158.18
54339	1975	6	151.12
54339	1975	7	132.65
54339	1975	8	124.08
54339	1975	9	95.401
54339	1975	10	63.608
54339	1975	11	31.743
54339	1975	12	21.021
54339	1976	1	29.704
54339	1976	2	45.149
54339	1976	3	66.655
54339	1976	4	106.09
54339	1976	5	171.9
54339	1976	6	130.25
54339	1976	7	113.14
54339	1976	8	112.39
54339	1976	9	97.857
54339	1976	10	68.4
54339	1976	11	29.056
54339	1976	12	22.968
54339	1977	1	15.653
54339	1977	2	36.595
54339	1977	3	73.898
54339	1977	4	112.81
54339	1977	5	156.61
54339	1977	6	153.23
54339	1977	7	140.05
54339	1977	8	120.86
54339	1977	9	108.62
54339	1977	10	74.57
54339	1977	11	31.357
54339	1977	12	15.527
54339	1978	1	18.824
54339	1978	2	24.068
54339	1978	3	58.548
54339	1978	4	126.66
54339	1978	5	160.85
54339	1978	6	161.94
54339	1978	7	149.03
54339	1978	8	119.71
54339	1978	9	106.71
54339	1978	10	71.196
54339	1978	11	36.609
54339	1978	12	24.7
54339	1979	1	31.252
54339	1979	2	36.403
54339	1979	3	65.521
54339	1979	4	94.845
54339	1979	5	172.51
54339	1979	6	140.62
54339	1979	7	131.86
54339	1979	8	133.59
54339	1979	9	102.23
54339	1979	10	82.07
54339	1979	11	42.549
54339	1979	12	27.078
54339	1980	1	20.37
54339	1980	2	31.093
54339	1980	3	75.464
54339	1980	4	108.09
54339	1980	5	174.8
54339	1980	6	158.75
54339	1980	7	131.72
54339	1980	8	106.79
54339	1980	9	96.481
54339	1980	10	60.786
54339	1980	11	42.2
54339	1980	12	17.313
54339	1981	1	14.815
54339	1981	2	27.255
54339	1981	3	63.401
54339	1981	4	132.55
54339	1981	5	145.21
54339	1981	6	164.24
54339	1981	7	130.72
54339	1981	8	122.53
54339	1981	9	108.67
54339	1981	10	80.095
54339	1981	11	31.615
54339	1981	12	26.289
54339	1982	1	23.879
54339	1982	2	40.239
54339	1982	3	76.515
54339	1982	4	124.39
54339	1982	5	132.81
54339	1982	6	154.96
54339	1982	7	154.51
54339	1982	8	125.49
54339	1982	9	113.25
54339	1982	10	82.545
54339	1982	11	34.852
54339	1982	12	25.969
54339	1983	1	27.128
54339	1983	2	28.152
54339	1983	3	70.154
54339	1983	4	128.02
54339	1983	5	144.36
54339	1983	6	182.19
54339	1983	7	128.29
54339	1983	8	125.39
54339	1983	9	92.982
54339	1983	10	69.047
54339	1983	11	42.856
54339	1983	12	25.543
54339	1984	1	20.463
54339	1984	2	31.996
54339	1984	3	55.783
54339	1984	4	106.2
54339	1984	5	151.63
54339	1984	6	142.33
54339	1984	7	137.93
54339	1984	8	119.2
54339	1984	9	102.9
54339	1984	10	73.204
54339	1984	11	50.292
54339	1984	12	22.58
54339	1985	1	19.259
54339	1985	2	23.191
54339	1985	3	61.205
54339	1985	4	105.58
54339	1985	5	139.85
54339	1985	6	149.19
54339	1985	7	124.15
54339	1985	8	112.8
54339	1985	9	89.868
54339	1985	10	76.033
54339	1985	11	31.186
54339	1985	12	22.077
54339	1986	1	22.072
54339	1986	2	28.084
54339	1986	3	61.69
54339	1986	4	112.73
54339	1986	5	150.35
54339	1986	6	130.82
54339	1986	7	123.65
54339	1986	8	116.27
54339	1986	9	88.29
54339	1986	10	60.825
54339	1986	11	41.773
54339	1986	12	26.667
54339	1987	1	21.703
54339	1987	2	30.64
54339	1987	3	58.265
54339	1987	4	113.8
54339	1987	5	157.64
54339	1987	6	149.21
54339	1987	7	155.25
54339	1987	8	118.9
54339	1987	9	100.67
54339	1987	10	75.653
54339	1987	11	40.009
54339	1987	12	31
54339	1988	1	29.285
54339	1988	2	31.464
54339	1988	3	66.112
54339	1988	4	108.23
54339	1988	5	152.54
54339	1988	6	153.37
54339	1988	7	128.26
54339	1988	8	111.98
54339	1988	9	85.863
54339	1988	10	71.094
54339	1988	11	46.891
54339	1988	12	28.716
54339	1989	1	23.368
54339	1989	2	39.46
54339	1989	3	82.454
54339	1989	4	130.52
54339	1989	5	172.21
54339	1989	6	152.59
54339	1989	7	134.91
54339	1989	8	137.94
54339	1989	9	96.969
54339	1989	10	80.272
54339	1989	11	36.227
54339	1989	12	28.661
54339	1990	1	19.615
54339	1990	2	24.828
54339	1990	3	62.076
54339	1990	4	107.16
54339	1990	5	116.74
54339	1990	6	142.97
54339	1990	7	130.71
54339	1990	8	124.66
54339	1990	9	94.735
54339	1990	10	84.751
54339	1990	11	40.552
54339	1990	12	26.772
54339	1991	1	17.903
54339	1991	2	30.086
54339	1991	3	61.048
54339	1991	4	117.33
54339	1991	5	143.26
54339	1991	6	147.44
54339	1991	7	136.49
54339	1991	8	135.28
54339	1991	9	95.831
54339	1991	10	67.755
54339	1991	11	42.893
54339	1991	12	23.454
54339	1992	1	21.565
54339	1992	2	41.703
54339	1992	3	74.803
54339	1992	4	121.03
54339	1992	5	149.9
54339	1992	6	138.5
54339	1992	7	142.73
54339	1992	8	122.61
54339	1992	9	101.57
54339	1992	10	63.959
54339	1992	11	31.011
54339	1992	12	19.157
54339	1993	1	18.411
54339	1993	2	32.54
54339	1993	3	72.545
54339	1993	4	107.78
54339	1993	5	180.54
54339	1993	6	129.65
54339	1993	7	121.7
54339	1993	8	125.36
54339	1993	9	108.06
54339	1993	10	69.495
54339	1993	11	26.81
54339	1993	12	21.018
54339	1994	1	19.835
54339	1994	2	28.282
54339	1994	3	62.317
54339	1994	4	134.12
54339	1994	5	148.97
54339	1994	6	157.92
54339	1994	7	133.41
54339	1994	8	123.54
54339	1994	9	95.434
54339	1994	10	61.638
54339	1994	11	45.511
54339	1994	12	22.811
54339	1995	1	28.13
54339	1995	2	34.944
54339	1995	3	62.2
54339	1995	4	113.58
54339	1995	5	140.21
54339	1995	6	131.05
54339	1995	7	116.2
54339	1995	8	110.18
54339	1995	9	95.414
54339	1995	10	66.473
54339	1995	11	46.606
54339	1995	12	21.281
54339	1996	1	20.759
54339	1996	2	39.389
54339	1996	3	64.472
54339	1996	4	110.14
54339	1996	5	136.62
54339	1996	6	149.26
54339	1996	7	110.1
54339	1996	8	102.81
54339	1996	9	93.413
54339	1996	10	62.475
54339	1996	11	31.66
54339	1996	12	26.599
54339	1997	1	17.306
54339	1997	2	32.95
54339	1997	3	69.259
54339	1997	4	118.24
54339	1997	5	143.29
54339	1997	6	169.21
54339	1997	7	166.29
54339	1997	8	137.33
54339	1997	9	99.508
54339	1997	10	67.468
54339	1997	11	34.756
54339	1997	12	24.927
54339	1998	1	19.752
54339	1998	2	36.183
54339	1998	3	74.287
54339	1998	4	108.59
54339	1998	5	143.97
54339	1998	6	131.18
54339	1998	7	116.38
54339	1998	8	108.04
54339	1998	9	94.943
54339	1998	10	65.907
54339	1998	11	33.792
54339	1998	12	21.029
54339	1999	1	24.922
54339	1999	2	33.074
54339	1999	3	48.162
54339	1999	4	99.672
54339	1999	5	151.5
54339	1999	6	152.89
54339	1999	7	135.51
54339	1999	8	122.6
54339	1999	9	100
54339	1999	10	66.984
54339	1999	11	30.274
54339	1999	12	19.195
54339	2000	1	11.93
54339	2000	2	23.245
54339	2000	3	65.377
54339	2000	4	99.42
54339	2000	5	137.1
54339	2000	6	176.48
54339	2000	7	164.15
54339	2000	8	122.04
54339	2000	9	93.458
54339	2000	10	60.54
54339	2000	11	30.812
54339	2000	12	15.839
54339	2001	1	11.138
54339	2001	2	25.032
54339	2001	3	59.943
54339	2001	4	115.54
54339	2001	5	154.51
54339	2001	6	145.46
54339	2001	7	141.58
54339	2001	8	121.39
54339	2001	9	98.942
54339	2001	10	63.771
54339	2001	11	38.28
54339	2001	12	16.825
54339	2002	1	23.866
54339	2002	2	41.979
54339	2002	3	75.637
54339	2002	4	114.18
54339	2002	5	164.43
54339	2002	6	135.11
54339	2002	7	144.32
54339	2002	8	118.56
54339	2002	9	112.33
54339	2002	10	56.361
54339	2002	11	29.719
54339	2002	12	17.656
54339	2003	1	18.241
54339	2003	2	32.944
54339	2003	3	57.96
54339	2003	4	111.92
54339	2003	5	147.24
54339	2003	6	136.14
54339	2003	7	135.82
54339	2003	8	138.46
54339	2003	9	99.481
54339	2003	10	66.606
54339	2003	11	31.94
54339	2003	12	18.646
54339	2004	1	19.167
54339	2004	2	36.42
54339	2004	3	72.37
54339	2004	4	117.01
54339	2004	5	144.29
54339	2004	6	154.24
54339	2004	7	121.5
54339	2004	8	114.03
54339	2004	9	98.772
54339	2004	10	78.17
54339	2004	11	31.939
54339	2004	12	18.908
54339	2005	1	20.366
54339	2005	2	22.173
54339	2005	3	70.103
54339	2005	4	110.75
54339	2005	5	132.02
54339	2005	6	129.55
54339	2005	7	139.67
54339	2005	8	114.23
54339	2005	9	101.22
54339	2005	10	76.913
54339	2005	11	38.999
54339	2005	12	12.721
54339	2006	1	17.243
54339	2006	2	29.797
54339	2006	3	66.345
54339	2006	4	87.772
54339	2006	5	142.08
54339	2006	6	142.7
54339	2006	7	133.02
54339	2006	8	123.59
54339	2006	9	97.81
54339	2006	10	69.538
54339	2006	11	34.97
54339	2006	12	21.481
54339	2007	1	18.911
54339	2007	2	40.19
54339	2007	3	51.244
54339	2007	4	93.923
54339	2007	5	146.8
54339	2007	6	163.08
54339	2007	7	126.79
54339	2007	8	122.64
54339	2007	9	96.398
54339	2007	10	54.882
54339	2007	11	30.196
54339	2007	12	15.676
54339	2008	1	18.5
54339	2008	2	32.662
54339	2008	3	62.937
54339	2008	4	110.48
54339	2008	5	124.74
54339	2008	6	120.83
54339	2008	7	128.16
54339	2008	8	124.51
54339	2008	9	107.58
54339	2008	10	71.205
54339	2008	11	43.641
54339	2008	12	29.807
54339	2009	1	22.692
54339	2009	2	31.311
54339	2009	3	65.19
54339	2009	4	111.24
54339	2009	5	157.94
54339	2009	6	146.61
54339	2009	7	142.44
54339	2009	8	143.65
54339	2009	9	100.02
54339	2009	10	65.374
54339	2009	11	31.982
54339	2009	12	15.761
54339	2010	1	18.706
54339	2010	2	25.522
54339	2010	3	55.414
54339	2010	4	83.603
54339	2010	5	121.46
54339	2010	6	147.68
54339	2010	7	120.58
54339	2010	8	115.06
54339	2010	9	87.081
54339	2010	10	60.161
54339	2010	11	38.363
54339	2010	12	20.91
54339	2011	1	15.025
54339	2011	2	30.832
54339	2011	3	73.241
54339	2011	4	105.74
54339	2011	5	157.49
54339	2011	6	137.57
54339	2011	7	137.7
54339	2011	8	119.12
54339	2011	9	102.64
54339	2011	10	65.678
54339	2011	11	30.343
54339	2011	12	17.952
54339	2012	1	15.719
54339	2012	2	32.489
54339	2012	3	58.092
54339	2012	4	106.75
54339	2012	5	155.46
54339	2012	6	129.74
54339	2012	7	126.18
54339	2012	8	119.13
54339	2012	9	84.892
54339	2012	10	63.537
54339	2012	11	26.191
54339	2012	12	12.902
54339	2013	1	14.636
54339	2013	2	28.665
54339	2013	3	60.328
54339	2013	4	87.969
54339	2013	5	158.64
54339	2013	6	148.53
54339	2013	7	146.08
54339	2013	8	134.91
54339	2013	9	102.85
54339	2013	10	62.421
54339	2013	11	39.209
54339	2013	12	20.453
54339	2014	1	28.415
54339	2014	2	33.77
54339	2014	3	75.385
54339	2014	4	132.81
54339	2014	5	146.23
54339	2014	6	138.5
54339	2014	7	160.63
54339	2014	8	151.64
54339	2014	9	107.09
54339	2014	10	81.006
54339	2014	11	45.695
54339	2014	12	21.756

## Sheet: Monthly precipitation 
stationID	YEAR	MONTH	DATA
54339	1970	1	1.1
54339	1970	2	6.6
54339	1970	3	3.8
54339	1970	4	11.9
54339	1970	5	57.4
54339	1970	6	98.4
54339	1970	7	220.2
54339	1970	8	94.2
54339	1970	9	127.7
54339	1970	10	46.1
54339	1970	11	13.6
54339	1970	12	15.1
54339	1971	1	0.6
54339	1971	2	17.4
54339	1971	3	10.6
54339	1971	4	5.9
54339	1971	5	84
54339	1971	6	77.8
54339	1971	7	181.2
54339	1971	8	175.5
54339	1971	9	96.2
54339	1971	10	38
54339	1971	11	19.1
54339	1971	12	7.3
54339	1972	1	15.1
54339	1972	2	5.9
54339	1972	3	7.5
54339	1972	4	20.2
54339	1972	5	90.9
54339	1972	6	17.4
54339	1972	7	43.7
54339	1972	8	197.6
54339	1972	9	53.9
54339	1972	10	122.5
54339	1972	11	30.3
54339	1972	12	0.5
54339	1973	1	6.9
54339	1973	2	7.8
54339	1973	3	16.8
54339	1973	4	54.7
54339	1973	5	67.3
54339	1973	6	58.3
54339	1973	7	275.7
54339	1973	8	245.5
54339	1973	9	46
54339	1973	10	25.7
54339	1973	11	20.6
54339	1973	12	0.6
54339	1974	1	0.3
54339	1974	2	3.4
54339	1974	3	5
54339	1974	4	52
54339	1974	5	80.1
54339	1974	6	32.9
54339	1974	7	88.7
54339	1974	8	161.6
54339	1974	9	107.4
54339	1974	10	121
54339	1974	11	4.1
54339	1974	12	0.6
54339	1975	1	7.4
54339	1975	2	3.6
54339	1975	3	1.5
54339	1975	4	30.9
54339	1975	5	98.5
54339	1975	6	72
54339	1975	7	367.2
54339	1975	8	47
54339	1975	9	287.3
54339	1975	10	41.6
54339	1975	11	18
54339	1975	12	19.5
54339	1976	1	2.1
54339	1976	2	2
54339	1976	3	5.1
54339	1976	4	37.9
54339	1976	5	42.1
54339	1976	6	120.1
54339	1976	7	159.9
54339	1976	8	141.4
54339	1976	9	83.7
54339	1976	10	67.2
54339	1976	11	65.5
54339	1976	12	1
54339	1977	1	1.2
54339	1977	2	0
54339	1977	3	14.7
54339	1977	4	43.1
54339	1977	5	28.5
54339	1977	6	74.8
54339	1977	7	153.9
54339	1977	8	150.3
54339	1977	9	96.4
54339	1977	10	45.1
54339	1977	11	27.3
54339	1977	12	18.2
54339	1978	1	2.7
54339	1978	2	5.9
54339	1978	3	13
54339	1978	4	24.2
54339	1978	5	25.6
54339	1978	6	75.5
54339	1978	7	90.3
54339	1978	8	142.7
54339	1978	9	57.7
54339	1978	10	51.9
54339	1978	11	2
54339	1978	12	19.4
54339	1979	1	7
54339	1979	2	13.6
54339	1979	3	1.3
54339	1979	4	71.9
54339	1979	5	106.3
54339	1979	6	56.4
54339	1979	7	157.1
54339	1979	8	25.7
54339	1979	9	58.2
54339	1979	10	12.9
54339	1979	11	45.3
54339	1979	12	22.2
54339	1980	1	2.3
54339	1980	2	8.2
54339	1980	3	6.1
54339	1980	4	19.7
54339	1980	5	53.8
54339	1980	6	159.3
54339	1980	7	87.4
54339	1980	8	190.5
54339	1980	9	36.5
54339	1980	10	97.1
54339	1980	11	9.7
54339	1980	12	25.7
54339	1981	1	6.8
54339	1981	2	12
54339	1981	3	35
54339	1981	4	8.7
54339	1981	5	98.3
54339	1981	6	63.9
54339	1981	7	228.8
54339	1981	8	78.6
54339	1981	9	199.7
54339	1981	10	42.2
54339	1981	11	7.5
54339	1981	12	0.4
54339	1982	1	8.2
54339	1982	2	0.3
54339	1982	3	10
54339	1982	4	13.6
54339	1982	5	78.1
54339	1982	6	38
54339	1982	7	94.1
54339	1982	8	302.4
54339	1982	9	10.1
54339	1982	10	28.7
54339	1982	11	38.3
54339	1982	12	5
54339	1983	1	1.9
54339	1983	2	19
54339	1983	3	6.3
54339	1983	4	51.8
54339	1983	5	79.2
54339	1983	6	40.8
54339	1983	7	203.6
54339	1983	8	127.2
54339	1983	9	79.3
54339	1983	10	21.9
54339	1983	11	18.1
54339	1983	12	0.1
54339	1984	1	0
54339	1984	2	6
54339	1984	3	13.1
54339	1984	4	28
54339	1984	5	16.8
54339	1984	6	176.8
54339	1984	7	91.2
54339	1984	8	252.2
54339	1984	9	31.7
54339	1984	10	76.6
54339	1984	11	14.1
54339	1984	12	12.6
54339	1985	1	8.3
54339	1985	2	10.4
54339	1985	3	17.7
54339	1985	4	43.4
54339	1985	5	54.8
54339	1985	6	44
54339	1985	7	416.7
54339	1985	8	354.6
54339	1985	9	51.3
54339	1985	10	19.9
54339	1985	11	13.7
54339	1985	12	4.7
54339	1986	1	5.8
54339	1986	2	2.6
54339	1986	3	27.2
54339	1986	4	53.8
54339	1986	5	46.4
54339	1986	6	156.5
54339	1986	7	345.6
54339	1986	8	193
54339	1986	9	145.2
54339	1986	10	46.1
54339	1986	11	11.6
54339	1986	12	8
54339	1987	1	16.8
54339	1987	2	10.9
54339	1987	3	42
54339	1987	4	56.3
54339	1987	5	41.9
54339	1987	6	83.8
54339	1987	7	27.6
54339	1987	8	199.2
54339	1987	9	70
54339	1987	10	42.5
54339	1987	11	38.7
54339	1987	12	0.7
54339	1988	1	13.4
54339	1988	2	5.8
54339	1988	3	5
54339	1988	4	42.4
54339	1988	5	52.1
54339	1988	6	57.5
54339	1988	7	253.4
54339	1988	8	144.8
54339	1988	9	147.6
54339	1988	10	25.4
54339	1988	11	3.1
54339	1988	12	1.6
54339	1989	1	9.6
54339	1989	2	5
54339	1989	3	11
54339	1989	4	13.7
54339	1989	5	32.6
54339	1989	6	119
54339	1989	7	76.7
54339	1989	8	23.3
54339	1989	9	45.7
54339	1989	10	37.2
54339	1989	11	9.9
54339	1989	12	0.1
54339	1990	1	14.5
54339	1990	2	25.1
54339	1990	3	29.9
54339	1990	4	65.5
54339	1990	5	83.9
54339	1990	6	69.1
54339	1990	7	103.4
54339	1990	8	135.3
54339	1990	9	200.4
54339	1990	10	10.2
54339	1990	11	16.7
54339	1990	12	34
54339	1991	1	1.6
54339	1991	2	6.2
54339	1991	3	17.7
54339	1991	4	41.7
54339	1991	5	41.7
54339	1991	6	127.4
54339	1991	7	311.4
54339	1991	8	114.9
54339	1991	9	83
54339	1991	10	41.7
54339	1991	11	18
54339	1991	12	14.2
54339	1992	1	0.5
54339	1992	2	1.3
54339	1992	3	3.1
54339	1992	4	28.6
54339	1992	5	51.9
54339	1992	6	67.5
54339	1992	7	183
54339	1992	8	89.8
54339	1992	9	75
54339	1992	10	13.1
54339	1992	11	51
54339	1992	12	10.9
54339	1993	1	0.1
54339	1993	2	2.5
54339	1993	3	2.1
54339	1993	4	20.5
54339	1993	5	18.2
54339	1993	6	118.8
54339	1993	7	194.4
54339	1993	8	135.8
54339	1993	9	35.6
54339	1993	10	15
54339	1993	11	59.4
54339	1993	12	18.6
54339	1994	1	5.6
54339	1994	2	2.4
54339	1994	3	4.9
54339	1994	4	7.6
54339	1994	5	91.6
54339	1994	6	114.6
54339	1994	7	208.4
54339	1994	8	371.8
54339	1994	9	88.1
54339	1994	10	14.5
54339	1994	11	12.5
54339	1994	12	7.4
54339	1995	1	0
54339	1995	2	18.8
54339	1995	3	51.2
54339	1995	4	34.1
54339	1995	5	157.9
54339	1995	6	77.2
54339	1995	7	347.6
54339	1995	8	144.7
54339	1995	9	67.9
54339	1995	10	27.5
54339	1995	11	6.7
54339	1995	12	1.4
54339	1996	1	5.4
54339	1996	2	1.3
54339	1996	3	9.6
54339	1996	4	8.5
54339	1996	5	66
54339	1996	6	55.9
54339	1996	7	295.1
54339	1996	8	233.5
54339	1996	9	56
54339	1996	10	57.9
54339	1996	11	21.4
54339	1996	12	0.5
54339	1997	1	31.4
54339	1997	2	8.3
54339	1997	3	4.2
54339	1997	4	15.1
54339	1997	5	44
54339	1997	6	67.5
54339	1997	7	58.3
54339	1997	8	166.5
54339	1997	9	37.1
54339	1997	10	5.2
54339	1997	11	9.1
54339	1997	12	14.5
54339	1998	1	7.5
54339	1998	2	7.4
54339	1998	3	15.4
54339	1998	4	30.5
54339	1998	5	60
54339	1998	6	70.5
54339	1998	7	114
54339	1998	8	182.5
54339	1998	9	94.1
54339	1998	10	32.5
54339	1998	11	10.8
54339	1998	12	15.5
54339	1999	1	0
54339	1999	2	1.2
54339	1999	3	39.5
54339	1999	4	46.7
54339	1999	5	6.8
54339	1999	6	39.1
54339	1999	7	207.1
54339	1999	8	153.5
54339	1999	9	25
54339	1999	10	19.9
54339	1999	11	39.9
54339	1999	12	9.9
54339	2000	1	40.3
54339	2000	2	2.1
54339	2000	3	21.8
54339	2000	4	57.1
54339	2000	5	70.7
54339	2000	6	20.5
54339	2000	7	60
54339	2000	8	120.1
54339	2000	9	37.1
54339	2000	10	85.3
54339	2000	11	18.8
54339	2000	12	23.3
54339	2001	1	15.3
54339	2001	2	3.2
54339	2001	3	16.5
54339	2001	4	3.6
54339	2001	5	37.6
54339	2001	6	144.7
54339	2001	7	138.2
54339	2001	8	328.6
54339	2001	9	89.8
54339	2001	10	32.7
54339	2001	11	5.6
54339	2001	12	9.2
54339	2002	1	10
54339	2002	2	4.3
54339	2002	3	20.1
54339	2002	4	26.7
54339	2002	5	3.5
54339	2002	6	61.3
54339	2002	7	108.2
54339	2002	8	200.1
54339	2002	9	10.2
54339	2002	10	70.8
54339	2002	11	21.7
54339	2002	12	12.2
54339	2003	1	8.1
54339	2003	2	3.8
54339	2003	3	19.8
54339	2003	4	65.3
54339	2003	5	30.2
54339	2003	6	124.9
54339	2003	7	131.3
54339	2003	8	125.2
54339	2003	9	37.4
54339	2003	10	173.6
54339	2003	11	31.6
54339	2003	12	10.5
54339	2004	1	3
54339	2004	2	25.1
54339	2004	3	4
54339	2004	4	41
54339	2004	5	18.6
54339	2004	6	114.8
54339	2004	7	205.6
54339	2004	8	76.3
54339	2004	9	35.6
54339	2004	10	7.6
54339	2004	11	63.2
54339	2004	12	23.4
54339	2005	1	9.4
54339	2005	2	9.6
54339	2005	3	0
54339	2005	4	60
54339	2005	5	151.9
54339	2005	6	127.7
54339	2005	7	190.3
54339	2005	8	127.4
54339	2005	9	20.9
54339	2005	10	52.1
54339	2005	11	4.2
54339	2005	12	7.2
54339	2006	1	13.1
54339	2006	2	18.7
54339	2006	3	4.8
54339	2006	4	36.3
54339	2006	5	47.2
54339	2006	6	120.6
54339	2006	7	151
54339	2006	8	206.5
54339	2006	9	38.4
54339	2006	10	37.2
54339	2006	11	17.1
54339	2006	12	4
54339	2007	1	9
54339	2007	2	7.8
54339	2007	3	94.3
54339	2007	4	17.4
54339	2007	5	45.2
54339	2007	6	57.7
54339	2007	7	142.2
54339	2007	8	148.7
54339	2007	9	33
54339	2007	10	50
54339	2007	11	38.9
54339	2007	12	14.9
54339	2008	1	0
54339	2008	2	1.6
54339	2008	3	35.8
54339	2008	4	41.2
54339	2008	5	93
54339	2008	6	99.4
54339	2008	7	143.2
54339	2008	8	134.1
54339	2008	9	65.3
54339	2008	10	28.4
54339	2008	11	2.5
54339	2008	12	17.4
54339	2009	1	6.8
54339	2009	2	35.9
54339	2009	3	12
54339	2009	4	108.6
54339	2009	5	60
54339	2009	6	103.7
54339	2009	7	64.8
54339	2009	8	129.2
54339	2009	9	44
54339	2009	10	48.2
54339	2009	11	22.2
54339	2009	12	29
54339	2010	1	12.4
54339	2010	2	19.6
54339	2010	3	29.4
54339	2010	4	66.8
54339	2010	5	125.1
54339	2010	6	30.9
54339	2010	7	165.9
54339	2010	8	424.4
54339	2010	9	84
54339	2010	10	31
54339	2010	11	78.9
54339	2010	12	31.8
54339	2011	1	0.5
54339	2011	2	2.2
54339	2011	3	2.3
54339	2011	4	56.2
54339	2011	5	28.9
54339	2011	6	93.1
54339	2011	7	130.2
54339	2011	8	341.9
54339	2011	9	28.5
54339	2011	10	39.3
54339	2011	11	48.1
54339	2011	12	1.7
54339	2012	1	7.2
54339	2012	2	10.6
54339	2012	3	24.4
54339	2012	4	107.7
54339	2012	5	45.4
54339	2012	6	168.9
54339	2012	7	134.2
54339	2012	8	270.2
54339	2012	9	57.5
54339	2012	10	93.9
54339	2012	11	48.9
54339	2012	12	28.4
54339	2013	1	8.8
54339	2013	2	15.6
54339	2013	3	23.5
54339	2013	4	62.8
54339	2013	5	14.4
54339	2013	6	77.2
54339	2013	7	189.5
54339	2013	8	92.1
54339	2013	9	70.4
54339	2013	10	116.6
54339	2013	11	45.2
54339	2013	12	11.4
54339	2014	1	6.2
54339	2014	2	5
54339	2014	3	8.5
54339	2014	4	0.9
54339	2014	5	60.5
54339	2014	6	128.7
54339	2014	7	61
54339	2014	8	17.8
54339	2014	9	49.2
54339	2014	10	39.4
54339	2014	11	8.9
54339	2014	12	12.5
