# Supplementary material for: Spatial and temporal characteristics of drought and its correlation with climate indices in Northeast China
Source: PLoS One. 2021 Nov 18;16(11):e0259774. doi: 10.1371/journal.pone.0259774 (PMC8601439; doi:10.1371/journal.pone.0259774)
Supplement: S1 File — (ZIP) [file pone.0259774.s001.zip › Raw data(Including precipitation and evapotranspiration data of each station)/54342.xlsx]

## Sheet: Monthly evapotranspiration 
stationID	YEAR	MONTH	DATA
54342	1970	1	11.974
54342	1970	2	26.585
54342	1970	3	50.322
54342	1970	4	111.7
54342	1970	5	139.11
54342	1970	6	136.59
54342	1970	7	115.11
54342	1970	8	118.5
54342	1970	9	85.055
54342	1970	10	62.281
54342	1970	11	33.192
54342	1970	12	15.123
54342	1971	1	17.286
54342	1971	2	18.927
54342	1971	3	45.562
54342	1971	4	116.72
54342	1971	5	141.09
54342	1971	6	137.16
54342	1971	7	125.03
54342	1971	8	111.89
54342	1971	9	74.441
54342	1971	10	51.831
54342	1971	11	26.446
54342	1971	12	16.702
54342	1972	1	15.204
54342	1972	2	19.759
54342	1972	3	52.301
54342	1972	4	108.1
54342	1972	5	135.79
54342	1972	6	146.23
54342	1972	7	153.16
54342	1972	8	114.59
54342	1972	9	76.794
54342	1972	10	48.12
54342	1972	11	23.568
54342	1972	12	18.956
54342	1973	1	18.315
54342	1973	2	26.283
54342	1973	3	51.916
54342	1973	4	104
54342	1973	5	129.75
54342	1973	6	122.4
54342	1973	7	124.53
54342	1973	8	112.02
54342	1973	9	83.138
54342	1973	10	49.519
54342	1973	11	32.606
54342	1973	12	21.9
54342	1974	1	15.2
54342	1974	2	25.8
54342	1974	3	55.114
54342	1974	4	93.836
54342	1974	5	151.6
54342	1974	6	139.17
54342	1974	7	134.4
54342	1974	8	119.6
54342	1974	9	80.704
54342	1974	10	46.621
54342	1974	11	31.568
54342	1974	12	18.224
54342	1975	1	13.72
54342	1975	2	21.945
54342	1975	3	61.254
54342	1975	4	110.39
54342	1975	5	137.44
54342	1975	6	136.42
54342	1975	7	124.9
54342	1975	8	120.44
54342	1975	9	87.566
54342	1975	10	52.606
54342	1975	11	25.834
54342	1975	12	14.401
54342	1976	1	17.381
54342	1976	2	34.553
54342	1976	3	54.156
54342	1976	4	85.298
54342	1976	5	143.21
54342	1976	6	120.56
54342	1976	7	112.78
54342	1976	8	106.81
54342	1976	9	85.635
54342	1976	10	51.284
54342	1976	11	20.995
54342	1976	12	15.429
54342	1977	1	10.118
54342	1977	2	26.492
54342	1977	3	56.809
54342	1977	4	93.372
54342	1977	5	141.44
54342	1977	6	136.04
54342	1977	7	136.77
54342	1977	8	123.53
54342	1977	9	93.805
54342	1977	10	57.778
54342	1977	11	21.244
54342	1977	12	10.915
54342	1978	1	11.977
54342	1978	2	18.386
54342	1978	3	49.017
54342	1978	4	105.25
54342	1978	5	137.18
54342	1978	6	150.82
54342	1978	7	140.86
54342	1978	8	115.73
54342	1978	9	92.432
54342	1978	10	53.95
54342	1978	11	26.58
54342	1978	12	15.988
54342	1979	1	25.033
54342	1979	2	31.777
54342	1979	3	62.013
54342	1979	4	84.354
54342	1979	5	148.62
54342	1979	6	130.41
54342	1979	7	122.54
54342	1979	8	126.38
54342	1979	9	90.662
54342	1979	10	71.771
54342	1979	11	30.874
54342	1979	12	18.123
54342	1980	1	15.517
54342	1980	2	24.444
54342	1980	3	65.659
54342	1980	4	97.632
54342	1980	5	157.46
54342	1980	6	147.91
54342	1980	7	127.74
54342	1980	8	111.03
54342	1980	9	93.877
54342	1980	10	51.639
54342	1980	11	36.733
54342	1980	12	13.736
54342	1981	1	11.46
54342	1981	2	25.431
54342	1981	3	55.216
54342	1981	4	116.42
54342	1981	5	138.39
54342	1981	6	163
54342	1981	7	128.13
54342	1981	8	122.24
54342	1981	9	94.581
54342	1981	10	64.412
54342	1981	11	25.489
54342	1981	12	19.738
54342	1982	1	16.341
54342	1982	2	31.775
54342	1982	3	64.882
54342	1982	4	113.12
54342	1982	5	126.26
54342	1982	6	154.04
54342	1982	7	150.57
54342	1982	8	127.59
54342	1982	9	103.65
54342	1982	10	67.547
54342	1982	11	26.467
54342	1982	12	19.308
54342	1983	1	21.977
54342	1983	2	22.499
54342	1983	3	63.806
54342	1983	4	112.75
54342	1983	5	135.55
54342	1983	6	153.92
54342	1983	7	110.07
54342	1983	8	116.79
54342	1983	9	92.389
54342	1983	10	56.893
54342	1983	11	34.046
54342	1983	12	17.444
54342	1984	1	14.55
54342	1984	2	25.532
54342	1984	3	49.554
54342	1984	4	87.364
54342	1984	5	139.96
54342	1984	6	130.89
54342	1984	7	140.89
54342	1984	8	117.12
54342	1984	9	93.916
54342	1984	10	57.717
54342	1984	11	37.093
54342	1984	12	18.291
54342	1985	1	15.511
54342	1985	2	20.77
54342	1985	3	54.829
54342	1985	4	100.72
54342	1985	5	139.42
54342	1985	6	138.17
54342	1985	7	119.06
54342	1985	8	109.97
54342	1985	9	85.223
54342	1985	10	63.068
54342	1985	11	26.895
54342	1985	12	18.832
54342	1986	1	16.172
54342	1986	2	24.13
54342	1986	3	53.961
54342	1986	4	100.62
54342	1986	5	143.44
54342	1986	6	136.84
54342	1986	7	118.05
54342	1986	8	113.04
54342	1986	9	79.935
54342	1986	10	58.434
54342	1986	11	32.529
54342	1986	12	20.273
54342	1987	1	16.351
54342	1987	2	25.686
54342	1987	3	51.322
54342	1987	4	97.303
54342	1987	5	150
54342	1987	6	140.01
54342	1987	7	138.2
54342	1987	8	110.09
54342	1987	9	88.222
54342	1987	10	68.425
54342	1987	11	31.216
54342	1987	12	25.68
54342	1988	1	24.081
54342	1988	2	26.949
54342	1988	3	63.422
54342	1988	4	96.726
54342	1988	5	141.88
54342	1988	6	150.46
54342	1988	7	128.52
54342	1988	8	119.55
54342	1988	9	80.835
54342	1988	10	62.194
54342	1988	11	38.353
54342	1988	12	20.195
54342	1989	1	18.123
54342	1989	2	30.92
54342	1989	3	69.046
54342	1989	4	121.22
54342	1989	5	160.39
54342	1989	6	134.63
54342	1989	7	128
54342	1989	8	129.48
54342	1989	9	80.669
54342	1989	10	59.701
54342	1989	11	30.013
54342	1989	12	24.282
54342	1990	1	16.667
54342	1990	2	20.784
54342	1990	3	52.061
54342	1990	4	92.235
54342	1990	5	110.12
54342	1990	6	129.28
54342	1990	7	125.59
54342	1990	8	121.55
54342	1990	9	80.333
54342	1990	10	68.565
54342	1990	11	34.059
54342	1990	12	17.502
54342	1991	1	13.176
54342	1991	2	24.278
54342	1991	3	54.482
54342	1991	4	102.71
54342	1991	5	136.77
54342	1991	6	132.59
54342	1991	7	119.07
54342	1991	8	139.45
54342	1991	9	87.453
54342	1991	10	57.551
54342	1991	11	34.446
54342	1991	12	23.402
54342	1992	1	17.829
54342	1992	2	40.196
54342	1992	3	72.083
54342	1992	4	112.92
54342	1992	5	145.98
54342	1992	6	138.44
54342	1992	7	129.6
54342	1992	8	112.2
54342	1992	9	82.465
54342	1992	10	54.114
54342	1992	11	27.163
54342	1992	12	12.392
54342	1993	1	13.962
54342	1993	2	28.335
54342	1993	3	68.532
54342	1993	4	97.949
54342	1993	5	169.91
54342	1993	6	123.12
54342	1993	7	116.53
54342	1993	8	115.23
54342	1993	9	92.377
54342	1993	10	56.582
54342	1993	11	24.402
54342	1993	12	14.841
54342	1994	1	14.767
54342	1994	2	23.738
54342	1994	3	56.02
54342	1994	4	124.67
54342	1994	5	151.06
54342	1994	6	150.3
54342	1994	7	125.85
54342	1994	8	113.23
54342	1994	9	88.497
54342	1994	10	52.545
54342	1994	11	40.773
54342	1994	12	14.899
54342	1995	1	21.944
54342	1995	2	30.207
54342	1995	3	57.41
54342	1995	4	111.5
54342	1995	5	131.89
54342	1995	6	127.01
54342	1995	7	103.13
54342	1995	8	96.63
54342	1995	9	86.182
54342	1995	10	52.166
54342	1995	11	40.377
54342	1995	12	19.214
54342	1996	1	18.309
54342	1996	2	34.317
54342	1996	3	63.183
54342	1996	4	107.25
54342	1996	5	132.28
54342	1996	6	146.69
54342	1996	7	108.12
54342	1996	8	106.53
54342	1996	9	87.579
54342	1996	10	61.781
54342	1996	11	28.5
54342	1996	12	23.307
54342	1997	1	14.317
54342	1997	2	25.202
54342	1997	3	64.557
54342	1997	4	115.14
54342	1997	5	148.59
54342	1997	6	156.42
54342	1997	7	160.95
54342	1997	8	121.01
54342	1997	9	89.212
54342	1997	10	65.033
54342	1997	11	33.153
54342	1997	12	23.11
54342	1998	1	17.334
54342	1998	2	35.117
54342	1998	3	74.503
54342	1998	4	118.89
54342	1998	5	141.99
54342	1998	6	130.22
54342	1998	7	114.03
54342	1998	8	105.63
54342	1998	9	92.826
54342	1998	10	62.926
54342	1998	11	34.784
54342	1998	12	18.726
54342	1999	1	24.541
54342	1999	2	32.77
54342	1999	3	48.985
54342	1999	4	96.287
54342	1999	5	155.12
54342	1999	6	142.95
54342	1999	7	134.54
54342	1999	8	117.7
54342	1999	9	97.652
54342	1999	10	64.044
54342	1999	11	26.204
54342	1999	12	15.569
54342	2000	1	9.4282
54342	2000	2	18.961
54342	2000	3	59.479
54342	2000	4	97.867
54342	2000	5	140.87
54342	2000	6	165.65
54342	2000	7	154.21
54342	2000	8	116.96
54342	2000	9	92.571
54342	2000	10	58.317
54342	2000	11	33.052
54342	2000	12	15.122
54342	2001	1	10.328
54342	2001	2	21.617
54342	2001	3	58.897
54342	2001	4	126.66
54342	2001	5	165.16
54342	2001	6	155.85
54342	2001	7	141.32
54342	2001	8	118.66
54342	2001	9	100.09
54342	2001	10	66.544
54342	2001	11	34.853
54342	2001	12	13.657
54342	2002	1	17.903
54342	2002	2	30.437
54342	2002	3	61.967
54342	2002	4	109.46
54342	2002	5	158.85
54342	2002	6	128.06
54342	2002	7	140.11
54342	2002	8	111.77
54342	2002	9	101.74
54342	2002	10	51.135
54342	2002	11	25.401
54342	2002	12	16.837
54342	2003	1	13.766
54342	2003	2	29.312
54342	2003	3	52.801
54342	2003	4	114.31
54342	2003	5	140.42
54342	2003	6	126.54
54342	2003	7	116.81
54342	2003	8	130.43
54342	2003	9	89.689
54342	2003	10	59.952
54342	2003	11	33.992
54342	2003	12	17.913
54342	2004	1	20.844
54342	2004	2	36.475
54342	2004	3	74.097
54342	2004	4	131.52
54342	2004	5	152.89
54342	2004	6	161.57
54342	2004	7	110.49
54342	2004	8	113.03
54342	2004	9	94.379
54342	2004	10	69.956
54342	2004	11	26.274
54342	2004	12	14.535
54342	2005	1	13.385
54342	2005	2	17.165
54342	2005	3	62.745
54342	2005	4	105.11
54342	2005	5	121.45
54342	2005	6	112.92
54342	2005	7	120
54342	2005	8	102.5
54342	2005	9	94.365
54342	2005	10	63.817
54342	2005	11	31.535
54342	2005	12	9.8127
54342	2006	1	11.15
54342	2006	2	24.09
54342	2006	3	53.951
54342	2006	4	86.235
54342	2006	5	140.71
54342	2006	6	118.23
54342	2006	7	117.58
54342	2006	8	109.9
54342	2006	9	85.588
54342	2006	10	59.654
54342	2006	11	30.211
54342	2006	12	16.201
54342	2007	1	11.655
54342	2007	2	30.94
54342	2007	3	46.972
54342	2007	4	97.22
54342	2007	5	144.17
54342	2007	6	164.8
54342	2007	7	114
54342	2007	8	110.91
54342	2007	9	85.158
54342	2007	10	47.91
54342	2007	11	27.135
54342	2007	12	11.327
54342	2008	1	13.205
54342	2008	2	27.921
54342	2008	3	53.929
54342	2008	4	104.45
54342	2008	5	117.12
54342	2008	6	114.57
54342	2008	7	114.98
54342	2008	8	117.41
54342	2008	9	90.961
54342	2008	10	59.89
54342	2008	11	33.159
54342	2008	12	22.477
54342	2009	1	14.326
54342	2009	2	22.119
54342	2009	3	54.103
54342	2009	4	99.418
54342	2009	5	146.99
54342	2009	6	126.79
54342	2009	7	122.26
54342	2009	8	124.51
54342	2009	9	83.462
54342	2009	10	53.52
54342	2009	11	25.882
54342	2009	12	11.37
54342	2010	1	13.831
54342	2010	2	18.797
54342	2010	3	46.793
54342	2010	4	76.945
54342	2010	5	112.2
54342	2010	6	139.34
54342	2010	7	102.72
54342	2010	8	100.16
54342	2010	9	74.436
54342	2010	10	44.851
54342	2010	11	24.521
54342	2010	12	12.005
54342	2011	1	8.0468
54342	2011	2	22.105
54342	2011	3	61.82
54342	2011	4	93.46
54342	2011	5	140.66
54342	2011	6	120.93
54342	2011	7	121.36
54342	2011	8	103.65
54342	2011	9	88.62
54342	2011	10	48.727
54342	2011	11	23.833
54342	2011	12	12.651
54342	2012	1	10.771
54342	2012	2	24.577
54342	2012	3	48.711
54342	2012	4	99.047
54342	2012	5	144.59
54342	2012	6	111.12
54342	2012	7	124.38
54342	2012	8	110.11
54342	2012	9	75.161
54342	2012	10	49.703
54342	2012	11	21.256
54342	2012	12	9.7835
54342	2013	1	9.6489
54342	2013	2	20.333
54342	2013	3	46.102
54342	2013	4	76.207
54342	2013	5	151.37
54342	2013	6	133.9
54342	2013	7	133.67
54342	2013	8	106.12
54342	2013	9	80.609
54342	2013	10	44.448
54342	2013	11	25.663
54342	2013	12	13.231
54342	2014	1	20.22
54342	2014	2	28.288
54342	2014	3	65.647
54342	2014	4	123.6
54342	2014	5	124.55
54342	2014	6	120.32
54342	2014	7	136.11
54342	2014	8	128.19
54342	2014	9	89.005
54342	2014	10	65.455
54342	2014	11	34.702
54342	2014	12	13.388

## Sheet: Monthly precipitation 
stationID	YEAR	MONTH	DATA
54342	1970	1	6.5
54342	1970	2	6.6
54342	1970	3	6.7
54342	1970	4	17.2
54342	1970	5	50
54342	1970	6	26.4
54342	1970	7	323.6
54342	1970	8	79.6
54342	1970	9	187.5
54342	1970	10	54.2
54342	1970	11	17.5
54342	1970	12	22
54342	1971	1	1.7
54342	1971	2	16.5
54342	1971	3	15.3
54342	1971	4	13.3
54342	1971	5	63.5
54342	1971	6	134.2
54342	1971	7	71.3
54342	1971	8	239.5
54342	1971	9	117.9
54342	1971	10	47.4
54342	1971	11	12.7
54342	1971	12	9.3
54342	1972	1	12.2
54342	1972	2	9
54342	1972	3	7.8
54342	1972	4	38.7
54342	1972	5	66.8
54342	1972	6	59.3
54342	1972	7	35
54342	1972	8	139.7
54342	1972	9	53.4
54342	1972	10	142
54342	1972	11	21.4
54342	1972	12	0.8
54342	1973	1	3.2
54342	1973	2	14.9
54342	1973	3	29.2
54342	1973	4	37.5
54342	1973	5	66.7
54342	1973	6	76.4
54342	1973	7	215.4
54342	1973	8	327
54342	1973	9	73.7
54342	1973	10	13.2
54342	1973	11	17.7
54342	1973	12	0.6
54342	1974	1	0.4
54342	1974	2	9
54342	1974	3	3.4
54342	1974	4	82.9
54342	1974	5	87.1
54342	1974	6	60.4
54342	1974	7	111.1
54342	1974	8	224.8
54342	1974	9	121.6
54342	1974	10	94.9
54342	1974	11	9.7
54342	1974	12	0
54342	1975	1	9.8
54342	1975	2	5.3
54342	1975	3	6.8
54342	1975	4	39.8
54342	1975	5	66.1
54342	1975	6	85.1
54342	1975	7	319.5
54342	1975	8	66.5
54342	1975	9	84.2
54342	1975	10	40.5
54342	1975	11	17.5
54342	1975	12	18.6
54342	1976	1	7.2
54342	1976	2	3.8
54342	1976	3	13.9
54342	1976	4	49.5
54342	1976	5	63.4
54342	1976	6	84.4
54342	1976	7	152.2
54342	1976	8	70.8
54342	1976	9	63.9
54342	1976	10	66.9
54342	1976	11	73.6
54342	1976	12	4.3
54342	1977	1	3.6
54342	1977	2	0
54342	1977	3	21.3
54342	1977	4	59.4
54342	1977	5	22.5
54342	1977	6	74.8
54342	1977	7	193.1
54342	1977	8	85.9
54342	1977	9	60.2
54342	1977	10	80.7
54342	1977	11	20.7
54342	1977	12	31.7
54342	1978	1	4.2
54342	1978	2	6.9
54342	1978	3	15.2
54342	1978	4	45.8
54342	1978	5	32.6
54342	1978	6	92.1
54342	1978	7	87
54342	1978	8	152.6
54342	1978	9	88.6
54342	1978	10	38.4
54342	1978	11	1.1
54342	1978	12	13.7
54342	1979	1	6.9
54342	1979	2	9.6
54342	1979	3	3.9
54342	1979	4	81.2
54342	1979	5	81.7
54342	1979	6	92.8
54342	1979	7	236.1
54342	1979	8	20.3
54342	1979	9	46.4
54342	1979	10	5.1
54342	1979	11	36.1
54342	1979	12	32.4
54342	1980	1	2.3
54342	1980	2	9.6
54342	1980	3	3
54342	1980	4	21.1
54342	1980	5	65.2
54342	1980	6	138.4
54342	1980	7	106.6
54342	1980	8	121.7
54342	1980	9	33
54342	1980	10	94.2
54342	1980	11	3.7
54342	1980	12	19.5
54342	1981	1	4.6
54342	1981	2	8.9
54342	1981	3	70.2
54342	1981	4	15.3
54342	1981	5	46.5
54342	1981	6	34.4
54342	1981	7	161.7
54342	1981	8	108
54342	1981	9	107.2
54342	1981	10	20.2
54342	1981	11	5.5
54342	1981	12	0.5
54342	1982	1	9.3
54342	1982	2	0.2
54342	1982	3	14.5
54342	1982	4	9.9
54342	1982	5	80.3
54342	1982	6	40.9
54342	1982	7	72.2
54342	1982	8	229.8
54342	1982	9	12.5
54342	1982	10	50.1
54342	1982	11	30.8
54342	1982	12	1.5
54342	1983	1	0.2
54342	1983	2	23.2
54342	1983	3	8.3
54342	1983	4	60.3
54342	1983	5	57.9
54342	1983	6	111.5
54342	1983	7	192.6
54342	1983	8	177
54342	1983	9	82.2
54342	1983	10	31.8
54342	1983	11	18.9
54342	1983	12	0
54342	1984	1	0.1
54342	1984	2	7.1
54342	1984	3	20.2
54342	1984	4	31.8
54342	1984	5	12.9
54342	1984	6	196.7
54342	1984	7	51
54342	1984	8	229.8
54342	1984	9	92.5
54342	1984	10	59.6
54342	1984	11	9.6
54342	1984	12	6.8
54342	1985	1	11.6
54342	1985	2	8.8
54342	1985	3	11.3
54342	1985	4	39.1
54342	1985	5	62.9
54342	1985	6	83.1
54342	1985	7	233.3
54342	1985	8	281.4
54342	1985	9	42.1
54342	1985	10	16.2
54342	1985	11	17.2
54342	1985	12	3.8
54342	1986	1	6.6
54342	1986	2	1.6
54342	1986	3	23.8
54342	1986	4	85.9
54342	1986	5	30.2
54342	1986	6	131.2
54342	1986	7	286.8
54342	1986	8	266.5
54342	1986	9	93.5
54342	1986	10	27.8
54342	1986	11	8.2
54342	1986	12	7.4
54342	1987	1	13
54342	1987	2	5.6
54342	1987	3	55.6
54342	1987	4	70.3
54342	1987	5	24.4
54342	1987	6	99.5
54342	1987	7	88.8
54342	1987	8	197.8
54342	1987	9	94.2
54342	1987	10	47.2
54342	1987	11	27.9
54342	1987	12	0.6
54342	1988	1	4.6
54342	1988	2	7.9
54342	1988	3	10.3
54342	1988	4	41.2
54342	1988	5	85
54342	1988	6	47.1
54342	1988	7	115.1
54342	1988	8	163.3
54342	1988	9	130.9
54342	1988	10	18
54342	1988	11	3.5
54342	1988	12	2.8
54342	1989	1	7.5
54342	1989	2	3.7
54342	1989	3	3.5
54342	1989	4	8.5
54342	1989	5	46.7
54342	1989	6	104.6
54342	1989	7	150.8
54342	1989	8	15.4
54342	1989	9	93.1
54342	1989	10	26.8
54342	1989	11	6.4
54342	1989	12	0.4
54342	1990	1	11.5
54342	1990	2	31.1
54342	1990	3	34.8
54342	1990	4	55
54342	1990	5	59.2
54342	1990	6	98.8
54342	1990	7	93
54342	1990	8	73.3
54342	1990	9	140.9
54342	1990	10	4.3
54342	1990	11	14.4
54342	1990	12	26.1
54342	1991	1	1.5
54342	1991	2	2.6
54342	1991	3	12.2
54342	1991	4	58
54342	1991	5	39.3
54342	1991	6	164.4
54342	1991	7	298.4
54342	1991	8	28.5
54342	1991	9	38.1
54342	1991	10	66.9
54342	1991	11	31.1
54342	1991	12	7.9
54342	1992	1	0.9
54342	1992	2	1.1
54342	1992	3	6.3
54342	1992	4	28.3
54342	1992	5	46.6
54342	1992	6	77
54342	1992	7	174.1
54342	1992	8	35.7
54342	1992	9	108.9
54342	1992	10	24.8
54342	1992	11	34.9
54342	1992	12	15.4
54342	1993	1	0.9
54342	1993	2	1.6
54342	1993	3	6.5
54342	1993	4	35.3
54342	1993	5	18.4
54342	1993	6	98.2
54342	1993	7	136.2
54342	1993	8	213.3
54342	1993	9	48.7
54342	1993	10	22.6
54342	1993	11	35.9
54342	1993	12	16.1
54342	1994	1	3.2
54342	1994	2	0.2
54342	1994	3	9.2
54342	1994	4	3
54342	1994	5	88.5
54342	1994	6	83.2
54342	1994	7	225.2
54342	1994	8	338.8
54342	1994	9	98.9
54342	1994	10	28.2
54342	1994	11	10.2
54342	1994	12	4.5
54342	1995	1	0
54342	1995	2	5.8
54342	1995	3	26
54342	1995	4	30.5
54342	1995	5	107.2
54342	1995	6	162.2
54342	1995	7	332.6
54342	1995	8	127.6
54342	1995	9	53.9
54342	1995	10	27.9
54342	1995	11	4.4
54342	1995	12	2.6
54342	1996	1	2.3
54342	1996	2	2
54342	1996	3	19.2
54342	1996	4	9.5
54342	1996	5	49
54342	1996	6	98.2
54342	1996	7	247.9
54342	1996	8	137
54342	1996	9	65.1
54342	1996	10	69.3
54342	1996	11	21.8
54342	1996	12	0.6
54342	1997	1	18.9
54342	1997	2	3.7
54342	1997	3	7.3
54342	1997	4	4.3
54342	1997	5	34.7
54342	1997	6	61
54342	1997	7	77.5
54342	1997	8	270
54342	1997	9	49.2
54342	1997	10	30.8
54342	1997	11	5.7
54342	1997	12	8.7
54342	1998	1	3.5
54342	1998	2	2.6
54342	1998	3	24.1
54342	1998	4	41
54342	1998	5	73.2
54342	1998	6	76.4
54342	1998	7	282
54342	1998	8	239.8
54342	1998	9	52
54342	1998	10	33.1
54342	1998	11	11.7
54342	1998	12	18.2
54342	1999	1	0.1
54342	1999	2	4.7
54342	1999	3	28.5
54342	1999	4	31.5
54342	1999	5	10
54342	1999	6	59.9
54342	1999	7	131.9
54342	1999	8	157.1
54342	1999	9	71.4
54342	1999	10	17.4
54342	1999	11	34.2
54342	1999	12	14.5
54342	2000	1	27.5
54342	2000	2	3.7
54342	2000	3	25.1
54342	2000	4	54.2
54342	2000	5	25.9
54342	2000	6	34
54342	2000	7	87.1
54342	2000	8	113.9
54342	2000	9	23.7
54342	2000	10	51.5
54342	2000	11	30.1
54342	2000	12	24.8
54342	2001	1	11.6
54342	2001	2	0
54342	2001	3	12.2
54342	2001	4	5.7
54342	2001	5	15.8
54342	2001	6	139.7
54342	2001	7	100.1
54342	2001	8	208.6
54342	2001	9	49.9
54342	2001	10	27
54342	2001	11	4.8
54342	2001	12	8.4
54342	2002	1	7.1
54342	2002	2	1
54342	2002	3	26.9
54342	2002	4	40.6
54342	2002	5	87.1
54342	2002	6	76.4
54342	2002	7	278.7
54342	2002	8	139.1
54342	2002	9	0.1
54342	2002	10	60.7
54342	2002	11	12.6
54342	2002	12	8.9
54342	2003	1	5.9
54342	2003	2	3.1
54342	2003	3	19.4
54342	2003	4	38.2
54342	2003	5	25.9
54342	2003	6	89.8
54342	2003	7	182
54342	2003	8	88.1
54342	2003	9	60.5
54342	2003	10	108.6
54342	2003	11	22.4
54342	2003	12	8.5
54342	2004	1	1.5
54342	2004	2	17.2
54342	2004	3	0.6
54342	2004	4	20.5
54342	2004	5	23.3
54342	2004	6	144
54342	2004	7	270.5
54342	2004	8	103.3
54342	2004	9	50.7
54342	2004	10	4.9
54342	2004	11	43.6
54342	2004	12	25.1
54342	2005	1	13.4
54342	2005	2	5.8
54342	2005	3	0
54342	2005	4	74.4
54342	2005	5	114.3
54342	2005	6	132.6
54342	2005	7	179.9
54342	2005	8	191.1
54342	2005	9	48.5
54342	2005	10	40.8
54342	2005	11	2.8
54342	2005	12	18.6
54342	2006	1	10.9
54342	2006	2	27.7
54342	2006	3	6
54342	2006	4	44.4
54342	2006	5	32.4
54342	2006	6	104.6
54342	2006	7	93.9
54342	2006	8	115.2
54342	2006	9	49.6
54342	2006	10	61.6
54342	2006	11	28.6
54342	2006	12	1.4
54342	2007	1	6.5
54342	2007	2	11.3
54342	2007	3	67.5
54342	2007	4	7.4
54342	2007	5	58.3
54342	2007	6	26.6
54342	2007	7	201
54342	2007	8	197.9
54342	2007	9	34
54342	2007	10	34.3
54342	2007	11	20
54342	2007	12	7.5
54342	2008	1	0
54342	2008	2	1
54342	2008	3	37.2
54342	2008	4	71
54342	2008	5	79.1
54342	2008	6	88.1
54342	2008	7	221.1
54342	2008	8	109.3
54342	2008	9	70
54342	2008	10	17.9
54342	2008	11	8.3
54342	2008	12	18.7
54342	2009	1	12.2
54342	2009	2	36.7
54342	2009	3	13.1
54342	2009	4	104.8
54342	2009	5	44.4
54342	2009	6	109.2
54342	2009	7	122.1
54342	2009	8	63.1
54342	2009	9	26.4
54342	2009	10	92.8
54342	2009	11	15.8
54342	2009	12	17.1
54342	2010	1	11.6
54342	2010	2	26.2
54342	2010	3	30.6
54342	2010	4	72.7
54342	2010	5	134.8
54342	2010	6	35.5
54342	2010	7	149.1
54342	2010	8	356.9
54342	2010	9	56
54342	2010	10	52.4
54342	2010	11	87.1
54342	2010	12	23.7
54342	2011	1	0.4
54342	2011	2	2.1
54342	2011	3	5.5
54342	2011	4	35.6
54342	2011	5	40.4
54342	2011	6	68.3
54342	2011	7	87.2
54342	2011	8	152.3
54342	2011	9	14.9
54342	2011	10	34.9
54342	2011	11	37.1
54342	2011	12	1
54342	2012	1	0.7
54342	2012	2	10.9
54342	2012	3	23.3
54342	2012	4	40.9
54342	2012	5	59.6
54342	2012	6	105.3
54342	2012	7	102.5
54342	2012	8	241.6
54342	2012	9	56.3
54342	2012	10	93.8
54342	2012	11	29.8
54342	2012	12	21.3
54342	2013	1	4.1
54342	2013	2	24.8
54342	2013	3	18.5
54342	2013	4	55.1
54342	2013	5	19.2
54342	2013	6	51.7
54342	2013	7	216.3
54342	2013	8	176.3
54342	2013	9	106.4
54342	2013	10	96.3
54342	2013	11	17
54342	2013	12	2.4
54342	2014	1	3.5
54342	2014	2	6
54342	2014	3	7.2
54342	2014	4	0
54342	2014	5	97.8
54342	2014	6	96.6
54342	2014	7	60.2
54342	2014	8	13.8
54342	2014	9	27.5
54342	2014	10	28.5
54342	2014	11	8.9
54342	2014	12	12.9
