# Supplementary material for: Spatial and temporal characteristics of drought and its correlation with climate indices in Northeast China
Source: PLoS One. 2021 Nov 18;16(11):e0259774. doi: 10.1371/journal.pone.0259774 (PMC8601439; doi:10.1371/journal.pone.0259774)
Supplement: S1 File — (ZIP) [file pone.0259774.s001.zip › Raw data(Including precipitation and evapotranspiration data of each station)/54346.xlsx]

## Sheet: Monthly evapotranspiration 
stationID	YEAR	MONTH	DATA
54346	1970	1	10.829
54346	1970	2	23.003
54346	1970	3	46.024
54346	1970	4	109.17
54346	1970	5	148.59
54346	1970	6	134.41
54346	1970	7	116.66
54346	1970	8	112.93
54346	1970	9	91.311
54346	1970	10	64.491
54346	1970	11	27.85
54346	1970	12	12.78
54346	1971	1	14.505
54346	1971	2	16.94
54346	1971	3	43.2
54346	1971	4	115.39
54346	1971	5	139.36
54346	1971	6	135.47
54346	1971	7	126.84
54346	1971	8	106.77
54346	1971	9	74.145
54346	1971	10	53.707
54346	1971	11	27.571
54346	1971	12	17.609
54346	1972	1	14.357
54346	1972	2	18.575
54346	1972	3	55.253
54346	1972	4	110.94
54346	1972	5	133.5
54346	1972	6	156.49
54346	1972	7	159.08
54346	1972	8	108.21
54346	1972	9	69.504
54346	1972	10	49.723
54346	1972	11	22.146
54346	1972	12	17.071
54346	1973	1	15.766
54346	1973	2	26.465
54346	1973	3	52.236
54346	1973	4	105.28
54346	1973	5	129.52
54346	1973	6	115.87
54346	1973	7	128.84
54346	1973	8	127.79
54346	1973	9	80.842
54346	1973	10	53.936
54346	1973	11	33.258
54346	1973	12	18.746
54346	1974	1	15.321
54346	1974	2	24.254
54346	1974	3	52.228
54346	1974	4	99.266
54346	1974	5	148.99
54346	1974	6	133.29
54346	1974	7	127.61
54346	1974	8	107.62
54346	1974	9	86.795
54346	1974	10	49.857
54346	1974	11	32.972
54346	1974	12	17.65
54346	1975	1	14.576
54346	1975	2	21.524
54346	1975	3	58.933
54346	1975	4	111.45
54346	1975	5	127.2
54346	1975	6	122.59
54346	1975	7	120.1
54346	1975	8	117.64
54346	1975	9	82.79
54346	1975	10	51.193
54346	1975	11	26.674
54346	1975	12	10.221
54346	1976	1	14.745
54346	1976	2	30.155
54346	1976	3	47.829
54346	1976	4	81.57
54346	1976	5	135.69
54346	1976	6	109.39
54346	1976	7	107.77
54346	1976	8	96.756
54346	1976	9	80.725
54346	1976	10	54.831
54346	1976	11	21.465
54346	1976	12	15.731
54346	1977	1	10.97
54346	1977	2	27.025
54346	1977	3	59.541
54346	1977	4	101.62
54346	1977	5	135.56
54346	1977	6	129.04
54346	1977	7	138.87
54346	1977	8	115.27
54346	1977	9	91.662
54346	1977	10	62.371
54346	1977	11	26.115
54346	1977	12	12.772
54346	1978	1	14.485
54346	1978	2	19.411
54346	1978	3	51.67
54346	1978	4	116.19
54346	1978	5	142.22
54346	1978	6	140.53
54346	1978	7	137.86
54346	1978	8	111.13
54346	1978	9	90.318
54346	1978	10	60.297
54346	1978	11	31.843
54346	1978	12	18.214
54346	1979	1	21.891
54346	1979	2	28.498
54346	1979	3	60.676
54346	1979	4	80.077
54346	1979	5	145.96
54346	1979	6	121.97
54346	1979	7	104.96
54346	1979	8	124.61
54346	1979	9	94.89
54346	1979	10	73.438
54346	1979	11	32.664
54346	1979	12	18.513
54346	1980	1	15.424
54346	1980	2	24.517
54346	1980	3	67.606
54346	1980	4	98.418
54346	1980	5	155.74
54346	1980	6	132.93
54346	1980	7	128.61
54346	1980	8	98.858
54346	1980	9	84.272
54346	1980	10	55.349
54346	1980	11	34.539
54346	1980	12	12.553
54346	1981	1	9.8972
54346	1981	2	23.727
54346	1981	3	55.023
54346	1981	4	112.11
54346	1981	5	122.06
54346	1981	6	147.77
54346	1981	7	120.15
54346	1981	8	120.69
54346	1981	9	90.183
54346	1981	10	62.842
54346	1981	11	23.917
54346	1981	12	17.432
54346	1982	1	15.608
54346	1982	2	30.211
54346	1982	3	61.301
54346	1982	4	101.69
54346	1982	5	123.62
54346	1982	6	135.2
54346	1982	7	132.56
54346	1982	8	115.94
54346	1982	9	88.08
54346	1982	10	64.298
54346	1982	11	23.512
54346	1982	12	17.152
54346	1983	1	15.845
54346	1983	2	21.458
54346	1983	3	62.684
54346	1983	4	113.41
54346	1983	5	131.47
54346	1983	6	151.24
54346	1983	7	104.9
54346	1983	8	104.37
54346	1983	9	73.661
54346	1983	10	53.226
54346	1983	11	32.794
54346	1983	12	17.963
54346	1984	1	14.089
54346	1984	2	24.241
54346	1984	3	43.724
54346	1984	4	88.993
54346	1984	5	127.53
54346	1984	6	114.92
54346	1984	7	122.25
54346	1984	8	106.23
54346	1984	9	81.617
54346	1984	10	53.034
54346	1984	11	36.653
54346	1984	12	16.728
54346	1985	1	13.606
54346	1985	2	19.907
54346	1985	3	51.951
54346	1985	4	90.265
54346	1985	5	126.88
54346	1985	6	128.98
54346	1985	7	98.316
54346	1985	8	96.055
54346	1985	9	73.579
54346	1985	10	63.686
54346	1985	11	26.428
54346	1985	12	13.874
54346	1986	1	15.298
54346	1986	2	21.646
54346	1986	3	53.585
54346	1986	4	89.197
54346	1986	5	117.71
54346	1986	6	106.38
54346	1986	7	97.69
54346	1986	8	99.108
54346	1986	9	69.435
54346	1986	10	51.119
54346	1986	11	29.901
54346	1986	12	17.994
54346	1987	1	13.844
54346	1987	2	21.615
54346	1987	3	48.141
54346	1987	4	101.3
54346	1987	5	136.38
54346	1987	6	133.69
54346	1987	7	133.49
54346	1987	8	99.068
54346	1987	9	78.636
54346	1987	10	62.747
54346	1987	11	26.605
54346	1987	12	22.738
54346	1988	1	20.316
54346	1988	2	24.387
54346	1988	3	55.877
54346	1988	4	93.749
54346	1988	5	136.74
54346	1988	6	129.49
54346	1988	7	119.38
54346	1988	8	91.358
54346	1988	9	68.973
54346	1988	10	58.945
54346	1988	11	38.647
54346	1988	12	17.515
54346	1989	1	15.69
54346	1989	2	29.733
54346	1989	3	66.153
54346	1989	4	111.97
54346	1989	5	138.62
54346	1989	6	134.66
54346	1989	7	125.89
54346	1989	8	122.6
54346	1989	9	84.011
54346	1989	10	59.013
54346	1989	11	25.982
54346	1989	12	18.964
54346	1990	1	14.319
54346	1990	2	22.55
54346	1990	3	55.917
54346	1990	4	91.777
54346	1990	5	104.82
54346	1990	6	131.1
54346	1990	7	115
54346	1990	8	117.78
54346	1990	9	79.362
54346	1990	10	65.346
54346	1990	11	29.608
54346	1990	12	17.369
54346	1991	1	12.776
54346	1991	2	22.542
54346	1991	3	49.741
54346	1991	4	102.98
54346	1991	5	120.31
54346	1991	6	130.66
54346	1991	7	120.7
54346	1991	8	120.36
54346	1991	9	83.497
54346	1991	10	57.033
54346	1991	11	32.097
54346	1991	12	17.49
54346	1992	1	17.668
54346	1992	2	34.168
54346	1992	3	70.039
54346	1992	4	103.37
54346	1992	5	131.32
54346	1992	6	121.59
54346	1992	7	122.08
54346	1992	8	101.44
54346	1992	9	79.116
54346	1992	10	53.189
54346	1992	11	22.442
54346	1992	12	13.007
54346	1993	1	14.065
54346	1993	2	27.721
54346	1993	3	62.471
54346	1993	4	93.514
54346	1993	5	144.64
54346	1993	6	112.11
54346	1993	7	101.52
54346	1993	8	98.001
54346	1993	9	82.505
54346	1993	10	53.263
54346	1993	11	22.752
54346	1993	12	14.268
54346	1994	1	14.968
54346	1994	2	24.326
54346	1994	3	52.972
54346	1994	4	115.97
54346	1994	5	125.16
54346	1994	6	135.56
54346	1994	7	108.92
54346	1994	8	107.41
54346	1994	9	79.748
54346	1994	10	53.657
54346	1994	11	36.647
54346	1994	12	14.293
54346	1995	1	19.516
54346	1995	2	26.338
54346	1995	3	55.075
54346	1995	4	98.165
54346	1995	5	124.36
54346	1995	6	118.15
54346	1995	7	100.79
54346	1995	8	92.915
54346	1995	9	78.412
54346	1995	10	52.948
54346	1995	11	33.868
54346	1995	12	14.736
54346	1996	1	15.216
54346	1996	2	29.46
54346	1996	3	54.717
54346	1996	4	92.075
54346	1996	5	115.16
54346	1996	6	130.13
54346	1996	7	95.852
54346	1996	8	92.365
54346	1996	9	74.561
54346	1996	10	53.83
54346	1996	11	26.958
54346	1996	12	20.701
54346	1997	1	12.81
54346	1997	2	23.744
54346	1997	3	57.905
54346	1997	4	102.75
54346	1997	5	119.52
54346	1997	6	150.93
54346	1997	7	160.95
54346	1997	8	122.25
54346	1997	9	88.279
54346	1997	10	56.193
54346	1997	11	26.769
54346	1997	12	16.415
54346	1998	1	13.609
54346	1998	2	31.781
54346	1998	3	63.752
54346	1998	4	105.24
54346	1998	5	125.2
54346	1998	6	127.4
54346	1998	7	109.17
54346	1998	8	101.59
54346	1998	9	82.913
54346	1998	10	55.775
54346	1998	11	26.949
54346	1998	12	15.85
54346	1999	1	21.225
54346	1999	2	30.002
54346	1999	3	46.736
54346	1999	4	90.374
54346	1999	5	141.37
54346	1999	6	139.15
54346	1999	7	129.74
54346	1999	8	105.34
54346	1999	9	88.492
54346	1999	10	58.106
54346	1999	11	24.714
54346	1999	12	14.919
54346	2000	1	10.126
54346	2000	2	19.501
54346	2000	3	57.719
54346	2000	4	89.991
54346	2000	5	125.57
54346	2000	6	162.61
54346	2000	7	154.16
54346	2000	8	112.16
54346	2000	9	90.203
54346	2000	10	52.531
54346	2000	11	27.873
54346	2000	12	13.252
54346	2001	1	10.437
54346	2001	2	21.608
54346	2001	3	54.257
54346	2001	4	111.34
54346	2001	5	145.6
54346	2001	6	140.11
54346	2001	7	136.79
54346	2001	8	117.81
54346	2001	9	93.959
54346	2001	10	54.056
54346	2001	11	27.717
54346	2001	12	13.937
54346	2002	1	18.637
54346	2002	2	33.679
54346	2002	3	64.802
54346	2002	4	104.73
54346	2002	5	149.56
54346	2002	6	127.35
54346	2002	7	131.55
54346	2002	8	112.02
54346	2002	9	98.481
54346	2002	10	47.57
54346	2002	11	23.127
54346	2002	12	13.045
54346	2003	1	12.578
54346	2003	2	26.28
54346	2003	3	50.409
54346	2003	4	98.89
54346	2003	5	132.61
54346	2003	6	128.56
54346	2003	7	126.04
54346	2003	8	125.6
54346	2003	9	83.805
54346	2003	10	53.553
54346	2003	11	27.32
54346	2003	12	14.674
54346	2004	1	15.506
54346	2004	2	28.495
54346	2004	3	63.077
54346	2004	4	114.99
54346	2004	5	137.31
54346	2004	6	159.91
54346	2004	7	128.55
54346	2004	8	122.71
54346	2004	9	91.22
54346	2004	10	63.084
54346	2004	11	24.857
54346	2004	12	11.74
54346	2005	1	12.198
54346	2005	2	16.783
54346	2005	3	56.085
54346	2005	4	98.303
54346	2005	5	118.27
54346	2005	6	109.95
54346	2005	7	107.7
54346	2005	8	93.897
54346	2005	9	88.996
54346	2005	10	62.493
54346	2005	11	30.993
54346	2005	12	8.9446
54346	2006	1	13.152
54346	2006	2	22.741
54346	2006	3	55.11
54346	2006	4	82.937
54346	2006	5	128.41
54346	2006	6	113.96
54346	2006	7	106.33
54346	2006	8	103.76
54346	2006	9	82.226
54346	2006	10	54.043
54346	2006	11	26.283
54346	2006	12	14.484
54346	2007	1	12.25
54346	2007	2	30.117
54346	2007	3	46.078
54346	2007	4	82.738
54346	2007	5	126.96
54346	2007	6	160.03
54346	2007	7	114.64
54346	2007	8	110.55
54346	2007	9	84.636
54346	2007	10	48.044
54346	2007	11	24.983
54346	2007	12	11.646
54346	2008	1	13.569
54346	2008	2	26.74
54346	2008	3	55.828
54346	2008	4	97.862
54346	2008	5	117.07
54346	2008	6	109.55
54346	2008	7	123.4
54346	2008	8	120.09
54346	2008	9	93.855
54346	2008	10	58.418
54346	2008	11	29.11
54346	2008	12	17.942
54346	2009	1	14.274
54346	2009	2	24.053
54346	2009	3	54.362
54346	2009	4	95.312
54346	2009	5	137.76
54346	2009	6	129.51
54346	2009	7	134.94
54346	2009	8	134.42
54346	2009	9	91.002
54346	2009	10	55.748
54346	2009	11	26.568
54346	2009	12	11.968
54346	2010	1	14.317
54346	2010	2	21.162
54346	2010	3	48.09
54346	2010	4	74.145
54346	2010	5	114.27
54346	2010	6	143.14
54346	2010	7	116.8
54346	2010	8	105.89
54346	2010	9	74.847
54346	2010	10	48.713
54346	2010	11	27.747
54346	2010	12	13.082
54346	2011	1	10.272
54346	2011	2	24.615
54346	2011	3	60.163
54346	2011	4	93.113
54346	2011	5	145.84
54346	2011	6	122.27
54346	2011	7	127.91
54346	2011	8	111.28
54346	2011	9	87.524
54346	2011	10	55.528
54346	2011	11	26.217
54346	2011	12	14.175
54346	2012	1	13.071
54346	2012	2	27.609
54346	2012	3	50.813
54346	2012	4	100.92
54346	2012	5	151.29
54346	2012	6	127.39
54346	2012	7	131.97
54346	2012	8	117.52
54346	2012	9	83.69
54346	2012	10	54.935
54346	2012	11	22.226
54346	2012	12	10.346
54346	2013	1	12.12
54346	2013	2	23.008
54346	2013	3	51.685
54346	2013	4	82.241
54346	2013	5	142.12
54346	2013	6	134.41
54346	2013	7	136.46
54346	2013	8	125.27
54346	2013	9	91.67
54346	2013	10	54.004
54346	2013	11	26.121
54346	2013	12	13.307
54346	2014	1	20.159
54346	2014	2	28.862
54346	2014	3	63.373
54346	2014	4	115.95
54346	2014	5	131.33
54346	2014	6	117.73
54346	2014	7	135.93
54346	2014	8	135.65
54346	2014	9	97.087
54346	2014	10	65.971
54346	2014	11	33.858
54346	2014	12	14.271

## Sheet: Monthly precipitation 
stationID	YEAR	MONTH	DATA
54346	1970	1	3.8
54346	1970	2	13.5
54346	1970	3	4.4
54346	1970	4	11.9
54346	1970	5	47.6
54346	1970	6	92.4
54346	1970	7	280.9
54346	1970	8	132.1
54346	1970	9	129.9
54346	1970	10	42.7
54346	1970	11	18.5
54346	1970	12	36.4
54346	1971	1	4.3
54346	1971	2	33.5
54346	1971	3	22.9
54346	1971	4	7.7
54346	1971	5	86.2
54346	1971	6	79.7
54346	1971	7	134.5
54346	1971	8	278.6
54346	1971	9	111.2
54346	1971	10	82.9
54346	1971	11	17.3
54346	1971	12	7.9
54346	1972	1	19.2
54346	1972	2	9.8
54346	1972	3	12.7
54346	1972	4	36.1
54346	1972	5	84.2
54346	1972	6	66
54346	1972	7	39.6
54346	1972	8	203.1
54346	1972	9	85.5
54346	1972	10	117.5
54346	1972	11	35.9
54346	1972	12	4
54346	1973	1	6.6
54346	1973	2	16.9
54346	1973	3	25
54346	1973	4	63.1
54346	1973	5	139.1
54346	1973	6	64.8
54346	1973	7	238.9
54346	1973	8	178.4
54346	1973	9	97.2
54346	1973	10	49.8
54346	1973	11	30
54346	1973	12	2.7
54346	1974	1	0.9
54346	1974	2	8.1
54346	1974	3	10.4
54346	1974	4	66.1
54346	1974	5	73.3
54346	1974	6	82.4
54346	1974	7	188.1
54346	1974	8	210.1
54346	1974	9	79.7
54346	1974	10	85.1
54346	1974	11	13.2
54346	1974	12	0.9
54346	1975	1	13.2
54346	1975	2	6.6
54346	1975	3	5.9
54346	1975	4	24
54346	1975	5	86.3
54346	1975	6	102.8
54346	1975	7	399.5
54346	1975	8	69.8
54346	1975	9	122.2
54346	1975	10	39.6
54346	1975	11	13.3
54346	1975	12	25.5
54346	1976	1	4.3
54346	1976	2	1.8
54346	1976	3	13.3
54346	1976	4	37.3
54346	1976	5	56.8
54346	1976	6	125.9
54346	1976	7	121.4
54346	1976	8	142.6
54346	1976	9	102
54346	1976	10	71.8
54346	1976	11	64
54346	1976	12	1.9
54346	1977	1	3.5
54346	1977	2	0.2
54346	1977	3	22.3
54346	1977	4	54.6
54346	1977	5	45.5
54346	1977	6	134.1
54346	1977	7	211
54346	1977	8	105
54346	1977	9	60.1
54346	1977	10	45.4
54346	1977	11	41.2
54346	1977	12	22.6
54346	1978	1	10.5
54346	1978	2	8.8
54346	1978	3	12.6
54346	1978	4	29.9
54346	1978	5	54
54346	1978	6	73.8
54346	1978	7	191.4
54346	1978	8	126.8
54346	1978	9	71.2
54346	1978	10	54.1
54346	1978	11	4.8
54346	1978	12	23.2
54346	1979	1	12.1
54346	1979	2	19.6
54346	1979	3	7.1
54346	1979	4	100.7
54346	1979	5	50.6
54346	1979	6	55.3
54346	1979	7	150.1
54346	1979	8	19
54346	1979	9	68.2
54346	1979	10	18
54346	1979	11	29.7
54346	1979	12	24.3
54346	1980	1	3.7
54346	1980	2	5.5
54346	1980	3	4.6
54346	1980	4	23
54346	1980	5	52.7
54346	1980	6	153.6
54346	1980	7	175.8
54346	1980	8	79.7
54346	1980	9	53.3
54346	1980	10	102.5
54346	1980	11	18.1
54346	1980	12	25.7
54346	1981	1	12.9
54346	1981	2	14.4
54346	1981	3	42.6
54346	1981	4	21
54346	1981	5	99.9
54346	1981	6	130.6
54346	1981	7	281.5
54346	1981	8	107.3
54346	1981	9	98.7
54346	1981	10	60.6
54346	1981	11	7.7
54346	1981	12	2.1
54346	1982	1	5.5
54346	1982	2	0
54346	1982	3	11.5
54346	1982	4	17.8
54346	1982	5	122.5
54346	1982	6	96.5
54346	1982	7	91.6
54346	1982	8	185
54346	1982	9	9.2
54346	1982	10	46.2
54346	1982	11	34.1
54346	1982	12	4
54346	1983	1	4.7
54346	1983	2	21.1
54346	1983	3	0.4
54346	1983	4	62.6
54346	1983	5	70.1
54346	1983	6	38.2
54346	1983	7	250
54346	1983	8	154.7
54346	1983	9	74.6
54346	1983	10	42.1
54346	1983	11	25.1
54346	1983	12	0.6
54346	1984	1	0.8
54346	1984	2	6.5
54346	1984	3	20.9
54346	1984	4	55.9
54346	1984	5	36.1
54346	1984	6	114.8
54346	1984	7	165.9
54346	1984	8	205.9
54346	1984	9	37.4
54346	1984	10	60.4
54346	1984	11	15.8
54346	1984	12	14.7
54346	1985	1	7.8
54346	1985	2	12.4
54346	1985	3	17.4
54346	1985	4	40.8
54346	1985	5	56.3
54346	1985	6	59.8
54346	1985	7	464.8
54346	1985	8	375.6
54346	1985	9	81
54346	1985	10	8.1
54346	1985	11	25.4
54346	1985	12	7.9
54346	1986	1	4.3
54346	1986	2	2.9
54346	1986	3	38.6
54346	1986	4	42.2
54346	1986	5	60
54346	1986	6	131.6
54346	1986	7	295.3
54346	1986	8	190.9
54346	1986	9	121.8
54346	1986	10	33.7
54346	1986	11	16.5
54346	1986	12	8.5
54346	1987	1	12.4
54346	1987	2	8.6
54346	1987	3	37.9
54346	1987	4	68.8
54346	1987	5	58.1
54346	1987	6	120.4
54346	1987	7	108.8
54346	1987	8	238.5
54346	1987	9	106
54346	1987	10	61.2
54346	1987	11	52.5
54346	1987	12	2.6
54346	1988	1	9.4
54346	1988	2	7.5
54346	1988	3	7.1
54346	1988	4	56.7
54346	1988	5	43.5
54346	1988	6	47
54346	1988	7	153.7
54346	1988	8	222.3
54346	1988	9	92.6
54346	1988	10	36
54346	1988	11	8.1
54346	1988	12	4.3
54346	1989	1	10.8
54346	1989	2	4.8
54346	1989	3	10.3
54346	1989	4	22.5
54346	1989	5	44.9
54346	1989	6	87.9
54346	1989	7	213.2
54346	1989	8	39.9
54346	1989	9	48.5
54346	1989	10	26.7
54346	1989	11	17.8
54346	1989	12	0.8
54346	1990	1	16.4
54346	1990	2	14.5
54346	1990	3	34.7
54346	1990	4	68.4
54346	1990	5	55.7
54346	1990	6	73.5
54346	1990	7	210.6
54346	1990	8	152.7
54346	1990	9	136.7
54346	1990	10	18.6
54346	1990	11	12.3
54346	1990	12	32.6
54346	1991	1	1.2
54346	1991	2	4.5
54346	1991	3	15.2
54346	1991	4	44.9
54346	1991	5	49.2
54346	1991	6	94.3
54346	1991	7	266.7
54346	1991	8	155.6
54346	1991	9	45.8
54346	1991	10	49.2
54346	1991	11	21.7
54346	1991	12	10.7
54346	1992	1	2.7
54346	1992	2	3.2
54346	1992	3	3.5
54346	1992	4	37.5
54346	1992	5	42.8
54346	1992	6	61.8
54346	1992	7	189.2
54346	1992	8	138.7
54346	1992	9	126.3
54346	1992	10	33.8
54346	1992	11	54.3
54346	1992	12	21.4
54346	1993	1	0.3
54346	1993	2	2.6
54346	1993	3	3.6
54346	1993	4	46.4
54346	1993	5	24.5
54346	1993	6	159
54346	1993	7	168
54346	1993	8	124.8
54346	1993	9	41.9
54346	1993	10	21.9
54346	1993	11	55.4
54346	1993	12	19.5
54346	1994	1	4.3
54346	1994	2	1.1
54346	1994	3	17.5
54346	1994	4	22.4
54346	1994	5	88.4
54346	1994	6	110.8
54346	1994	7	184.1
54346	1994	8	297.8
54346	1994	9	64
54346	1994	10	26.1
54346	1994	11	20.9
54346	1994	12	5.4
54346	1995	1	0.1
54346	1995	2	10.9
54346	1995	3	19.5
54346	1995	4	39.9
54346	1995	5	155.4
54346	1995	6	209.8
54346	1995	7	500.9
54346	1995	8	212.9
54346	1995	9	37.3
54346	1995	10	38.9
54346	1995	11	15.6
54346	1995	12	2.3
54346	1996	1	5.3
54346	1996	2	0.9
54346	1996	3	7.5
54346	1996	4	8.9
54346	1996	5	81.9
54346	1996	6	120.9
54346	1996	7	210.5
54346	1996	8	200.9
54346	1996	9	79.8
54346	1996	10	67.5
54346	1996	11	18.3
54346	1996	12	1.6
54346	1997	1	22.6
54346	1997	2	13.1
54346	1997	3	15.6
54346	1997	4	14.6
54346	1997	5	59
54346	1997	6	65.4
54346	1997	7	163.1
54346	1997	8	144.4
54346	1997	9	51
54346	1997	10	42.8
54346	1997	11	24.3
54346	1997	12	12
54346	1998	1	9.6
54346	1998	2	5.3
54346	1998	3	23.7
54346	1998	4	38.8
54346	1998	5	67.1
54346	1998	6	91.9
54346	1998	7	87.8
54346	1998	8	260.4
54346	1998	9	63.6
54346	1998	10	30.3
54346	1998	11	12.3
54346	1998	12	18.5
54346	1999	1	0.1
54346	1999	2	1.2
54346	1999	3	39.5
54346	1999	4	41
54346	1999	5	17.5
54346	1999	6	64.8
54346	1999	7	227.9
54346	1999	8	134.2
54346	1999	9	36.1
54346	1999	10	24.9
54346	1999	11	38
54346	1999	12	9.7
54346	2000	1	26.1
54346	2000	2	5.5
54346	2000	3	21.8
54346	2000	4	64.3
54346	2000	5	58.7
54346	2000	6	41.9
54346	2000	7	153.4
54346	2000	8	90.2
54346	2000	9	53.3
54346	2000	10	78
54346	2000	11	37.1
54346	2000	12	17.7
54346	2001	1	18
54346	2001	2	2.8
54346	2001	3	30.2
54346	2001	4	8
54346	2001	5	45.9
54346	2001	6	155.5
54346	2001	7	251.3
54346	2001	8	166.2
54346	2001	9	35
54346	2001	10	55.3
54346	2001	11	6
54346	2001	12	9.1
54346	2002	1	9.8
54346	2002	2	4.2
54346	2002	3	18.6
54346	2002	4	38.9
54346	2002	5	34.2
54346	2002	6	123.8
54346	2002	7	187.8
54346	2002	8	128.1
54346	2002	9	3.2
54346	2002	10	76.2
54346	2002	11	17.2
54346	2002	12	15
54346	2003	1	7
54346	2003	2	4.3
54346	2003	3	24.4
54346	2003	4	91
54346	2003	5	29.5
54346	2003	6	146.7
54346	2003	7	177.4
54346	2003	8	155.1
54346	2003	9	77.7
54346	2003	10	146.3
54346	2003	11	40.9
54346	2003	12	9.3
54346	2004	1	1.3
54346	2004	2	31.9
54346	2004	3	7.5
54346	2004	4	38.2
54346	2004	5	37.2
54346	2004	6	111.1
54346	2004	7	238.3
54346	2004	8	90.5
54346	2004	9	76.3
54346	2004	10	11.6
54346	2004	11	45.3
54346	2004	12	37.9
54346	2005	1	9.9
54346	2005	2	7.4
54346	2005	3	0.1
54346	2005	4	100.8
54346	2005	5	119.9
54346	2005	6	139.1
54346	2005	7	203.1
54346	2005	8	202.4
54346	2005	9	25.5
54346	2005	10	69.7
54346	2005	11	8
54346	2005	12	5.8
54346	2006	1	14.2
54346	2006	2	28.1
54346	2006	3	12.3
54346	2006	4	46.4
54346	2006	5	66.8
54346	2006	6	177.7
54346	2006	7	107.3
54346	2006	8	127
54346	2006	9	61.7
54346	2006	10	62.6
54346	2006	11	26.2
54346	2006	12	6.4
54346	2007	1	16
54346	2007	2	16
54346	2007	3	80.6
54346	2007	4	44.5
54346	2007	5	72.1
54346	2007	6	35.1
54346	2007	7	159.6
54346	2007	8	144.1
54346	2007	9	57.1
54346	2007	10	32.4
54346	2007	11	32.4
54346	2007	12	11.4
54346	2008	1	0
54346	2008	2	3.6
54346	2008	3	31.1
54346	2008	4	27.2
54346	2008	5	79.5
54346	2008	6	135.4
54346	2008	7	153.6
54346	2008	8	211.5
54346	2008	9	17.6
54346	2008	10	22.9
54346	2008	11	7.3
54346	2008	12	12.7
54346	2009	1	13.3
54346	2009	2	42.7
54346	2009	3	9.9
54346	2009	4	107.8
54346	2009	5	41.5
54346	2009	6	115.5
54346	2009	7	87.2
54346	2009	8	90.8
54346	2009	9	62.3
54346	2009	10	65.9
54346	2009	11	13.9
54346	2009	12	18.4
54346	2010	1	7.2
54346	2010	2	19.1
54346	2010	3	36.3
54346	2010	4	84.4
54346	2010	5	94.8
54346	2010	6	94.7
54346	2010	7	213.8
54346	2010	8	465.4
54346	2010	9	93.7
54346	2010	10	40.3
54346	2010	11	77.4
54346	2010	12	32.7
54346	2011	1	1.2
54346	2011	2	2.8
54346	2011	3	3
54346	2011	4	61.8
54346	2011	5	41.9
54346	2011	6	91.2
54346	2011	7	158.2
54346	2011	8	375.7
54346	2011	9	29.4
54346	2011	10	43
54346	2011	11	49.5
54346	2011	12	2.1
54346	2012	1	3.1
54346	2012	2	5.7
54346	2012	3	23.7
54346	2012	4	54.5
54346	2012	5	57.5
54346	2012	6	163.7
54346	2012	7	153.8
54346	2012	8	355.2
54346	2012	9	58.1
54346	2012	10	74.2
54346	2012	11	54.8
54346	2012	12	21.8
54346	2013	1	5
54346	2013	2	21.3
54346	2013	3	25.1
54346	2013	4	46.4
54346	2013	5	44.7
54346	2013	6	60.2
54346	2013	7	301.7
54346	2013	8	220.2
54346	2013	9	38.8
54346	2013	10	112.4
54346	2013	11	61.8
54346	2013	12	9.9
54346	2014	1	6.9
54346	2014	2	2.2
54346	2014	3	14.9
54346	2014	4	0.2
54346	2014	5	65.5
54346	2014	6	180.7
54346	2014	7	84.4
54346	2014	8	69.1
54346	2014	9	47.2
54346	2014	10	34.8
54346	2014	11	17.3
54346	2014	12	12
