# Supplementary material for: Spatial and temporal characteristics of drought and its correlation with climate indices in Northeast China
Source: PLoS One. 2021 Nov 18;16(11):e0259774. doi: 10.1371/journal.pone.0259774 (PMC8601439; doi:10.1371/journal.pone.0259774)
Supplement: S1 File — (ZIP) [file pone.0259774.s001.zip › Raw data(Including precipitation and evapotranspiration data of each station)/54347.xlsx]

## Sheet: Monthly evapotranspiration 
stationID	YEAR	MONTH	DATA
54347	1970	1	15.399
54347	1970	2	29.115
54347	1970	3	57.325
54347	1970	4	130.01
54347	1970	5	181.26
54347	1970	6	147.43
54347	1970	7	126.44
54347	1970	8	119.14
54347	1970	9	95.542
54347	1970	10	77.153
54347	1970	11	37.821
54347	1970	12	14.544
54347	1971	1	18.595
54347	1971	2	20.417
54347	1971	3	50.011
54347	1971	4	131.49
54347	1971	5	154.42
54347	1971	6	142.77
54347	1971	7	124.59
54347	1971	8	109.88
54347	1971	9	71.032
54347	1971	10	60.302
54347	1971	11	29.45
54347	1971	12	19.581
54347	1972	1	15.29
54347	1972	2	19.061
54347	1972	3	54.998
54347	1972	4	115.36
54347	1972	5	148.57
54347	1972	6	170.14
54347	1972	7	163.7
54347	1972	8	117.02
54347	1972	9	77.521
54347	1972	10	54.086
54347	1972	11	26.48
54347	1972	12	22.457
54347	1973	1	18.2
54347	1973	2	28.342
54347	1973	3	55.823
54347	1973	4	107.63
54347	1973	5	138.47
54347	1973	6	121.12
54347	1973	7	132.53
54347	1973	8	119.13
54347	1973	9	83.919
54347	1973	10	56.735
54347	1973	11	38.418
54347	1973	12	24.933
54347	1974	1	16.771
54347	1974	2	28.702
54347	1974	3	60.358
54347	1974	4	94.158
54347	1974	5	165.79
54347	1974	6	157.12
54347	1974	7	132.53
54347	1974	8	115.14
54347	1974	9	89.136
54347	1974	10	49.99
54347	1974	11	36.29
54347	1974	12	18.292
54347	1975	1	14.784
54347	1975	2	24.663
54347	1975	3	66.086
54347	1975	4	125.22
54347	1975	5	144.84
54347	1975	6	139.58
54347	1975	7	128.04
54347	1975	8	118.97
54347	1975	9	90.098
54347	1975	10	55.699
54347	1975	11	29.216
54347	1975	12	16.245
54347	1976	1	20.142
54347	1976	2	36.638
54347	1976	3	56.74
54347	1976	4	91.097
54347	1976	5	158.35
54347	1976	6	123.14
54347	1976	7	108.99
54347	1976	8	101.03
54347	1976	9	81.807
54347	1976	10	52.648
54347	1976	11	21.286
54347	1976	12	17.312
54347	1977	1	12.096
54347	1977	2	28.468
54347	1977	3	60.398
54347	1977	4	99.321
54347	1977	5	151.3
54347	1977	6	143.11
54347	1977	7	137.09
54347	1977	8	115.8
54347	1977	9	93.254
54347	1977	10	58.761
54347	1977	11	23.674
54347	1977	12	11.766
54347	1978	1	14.184
54347	1978	2	20.517
54347	1978	3	52.545
54347	1978	4	116.27
54347	1978	5	146.11
54347	1978	6	144.88
54347	1978	7	143.44
54347	1978	8	110.62
54347	1978	9	92.418
54347	1978	10	57.489
54347	1978	11	29.523
54347	1978	12	15.28
54347	1979	1	25.304
54347	1979	2	29.69
54347	1979	3	61.274
54347	1979	4	77.968
54347	1979	5	157.34
54347	1979	6	124.42
54347	1979	7	116.9
54347	1979	8	123.32
54347	1979	9	88.404
54347	1979	10	69.683
54347	1979	11	29.583
54347	1979	12	20.252
54347	1980	1	16.71
54347	1980	2	25.378
54347	1980	3	67.166
54347	1980	4	97.686
54347	1980	5	165.54
54347	1980	6	139.95
54347	1980	7	117.8
54347	1980	8	100.28
54347	1980	9	88.248
54347	1980	10	51.643
54347	1980	11	34.447
54347	1980	12	11.998
54347	1981	1	9.8216
54347	1981	2	22.713
54347	1981	3	56.443
54347	1981	4	127.47
54347	1981	5	136.92
54347	1981	6	158.57
54347	1981	7	120.95
54347	1981	8	121.1
54347	1981	9	95.241
54347	1981	10	65.407
54347	1981	11	24.237
54347	1981	12	18.071
54347	1982	1	14.041
54347	1982	2	30.187
54347	1982	3	66.254
54347	1982	4	124.07
54347	1982	5	134.76
54347	1982	6	154.53
54347	1982	7	148.95
54347	1982	8	118.01
54347	1982	9	96.031
54347	1982	10	68.017
54347	1982	11	26.503
54347	1982	12	17.462
54347	1983	1	17.562
54347	1983	2	20.624
54347	1983	3	64.614
54347	1983	4	128.21
54347	1983	5	143.49
54347	1983	6	172.61
54347	1983	7	119.05
54347	1983	8	117.6
54347	1983	9	86.471
54347	1983	10	54.766
54347	1983	11	31.985
54347	1983	12	18.55
54347	1984	1	14.054
54347	1984	2	25.524
54347	1984	3	51.421
54347	1984	4	97.25
54347	1984	5	154.42
54347	1984	6	134.76
54347	1984	7	131.24
54347	1984	8	112.17
54347	1984	9	87.079
54347	1984	10	57.453
54347	1984	11	37.658
54347	1984	12	17.191
54347	1985	1	13.348
54347	1985	2	17.631
54347	1985	3	51.964
54347	1985	4	97.708
54347	1985	5	137.34
54347	1985	6	138.94
54347	1985	7	110.25
54347	1985	8	99.09
54347	1985	9	75.706
54347	1985	10	59.351
54347	1985	11	23.563
54347	1985	12	14.937
54347	1986	1	14.087
54347	1986	2	21.786
54347	1986	3	51.601
54347	1986	4	105.77
54347	1986	5	141.96
54347	1986	6	130.95
54347	1986	7	114.48
54347	1986	8	108.58
54347	1986	9	76.759
54347	1986	10	50.703
54347	1986	11	30.417
54347	1986	12	18.538
54347	1987	1	15.262
54347	1987	2	22.647
54347	1987	3	51.115
54347	1987	4	105.14
54347	1987	5	165.37
54347	1987	6	149.03
54347	1987	7	145.36
54347	1987	8	114.93
54347	1987	9	88.512
54347	1987	10	67.413
54347	1987	11	32.859
54347	1987	12	22.433
54347	1988	1	21.598
54347	1988	2	25.045
54347	1988	3	59.855
54347	1988	4	103.99
54347	1988	5	155.35
54347	1988	6	147.53
54347	1988	7	122.07
54347	1988	8	112.2
54347	1988	9	79.521
54347	1988	10	60.741
54347	1988	11	38.463
54347	1988	12	20.519
54347	1989	1	18.705
54347	1989	2	32.074
54347	1989	3	75.833
54347	1989	4	127.89
54347	1989	5	176.46
54347	1989	6	147.47
54347	1989	7	129.14
54347	1989	8	131.43
54347	1989	9	85.224
54347	1989	10	65.734
54347	1989	11	28.15
54347	1989	12	20.092
54347	1990	1	15.538
54347	1990	2	20.407
54347	1990	3	55.926
54347	1990	4	104.97
54347	1990	5	116.96
54347	1990	6	148.69
54347	1990	7	126.58
54347	1990	8	120.8
54347	1990	9	84.638
54347	1990	10	73.056
54347	1990	11	32.812
54347	1990	12	17.576
54347	1991	1	12.376
54347	1991	2	25.172
54347	1991	3	54.542
54347	1991	4	114.37
54347	1991	5	143.99
54347	1991	6	133.85
54347	1991	7	121.65
54347	1991	8	125.55
54347	1991	9	84.366
54347	1991	10	55.989
54347	1991	11	33.713
54347	1991	12	21.319
54347	1992	1	17.955
54347	1992	2	39.428
54347	1992	3	71.709
54347	1992	4	117.12
54347	1992	5	142.14
54347	1992	6	134.44
54347	1992	7	133.38
54347	1992	8	113.18
54347	1992	9	84.573
54347	1992	10	50.233
54347	1992	11	25.453
54347	1992	12	13.34
54347	1993	1	13.986
54347	1993	2	28.453
54347	1993	3	65.293
54347	1993	4	104.53
54347	1993	5	174.38
54347	1993	6	126.87
54347	1993	7	122.41
54347	1993	8	119.63
54347	1993	9	96.842
54347	1993	10	55.748
54347	1993	11	23.032
54347	1993	12	13.408
54347	1994	1	14.456
54347	1994	2	23.835
54347	1994	3	58.578
54347	1994	4	126.77
54347	1994	5	147.94
54347	1994	6	148.57
54347	1994	7	117.34
54347	1994	8	117.9
54347	1994	9	86.586
54347	1994	10	51.562
54347	1994	11	38.562
54347	1994	12	15.528
54347	1995	1	22.205
54347	1995	2	27.709
54347	1995	3	56.84
54347	1995	4	110.98
54347	1995	5	137.25
54347	1995	6	132.48
54347	1995	7	112.58
54347	1995	8	97.893
54347	1995	9	86.229
54347	1995	10	56.397
54347	1995	11	38.741
54347	1995	12	16.927
54347	1996	1	15.682
54347	1996	2	34.217
54347	1996	3	63.298
54347	1996	4	112.81
54347	1996	5	136.69
54347	1996	6	145.41
54347	1996	7	102.55
54347	1996	8	102.52
54347	1996	9	81.987
54347	1996	10	56.319
54347	1996	11	27.048
54347	1996	12	22.854
54347	1997	1	12.77
54347	1997	2	26.462
54347	1997	3	63.573
54347	1997	4	114.52
54347	1997	5	142.99
54347	1997	6	159.6
54347	1997	7	155.35
54347	1997	8	118.46
54347	1997	9	89.106
54347	1997	10	61.731
54347	1997	11	30.469
54347	1997	12	20.722
54347	1998	1	16.56
54347	1998	2	32.279
54347	1998	3	70.959
54347	1998	4	115.69
54347	1998	5	140.47
54347	1998	6	129.06
54347	1998	7	116.65
54347	1998	8	109.71
54347	1998	9	91.015
54347	1998	10	60.335
54347	1998	11	31.699
54347	1998	12	19.041
54347	1999	1	21.83
54347	1999	2	33.98
54347	1999	3	49.575
54347	1999	4	96.635
54347	1999	5	144.53
54347	1999	6	147.79
54347	1999	7	132.26
54347	1999	8	109.58
54347	1999	9	90.053
54347	1999	10	58.32
54347	1999	11	27.051
54347	1999	12	17.76
54347	2000	1	8.646
54347	2000	2	19.508
54347	2000	3	60.842
54347	2000	4	95.023
54347	2000	5	136.98
54347	2000	6	169.02
54347	2000	7	155.36
54347	2000	8	106.9
54347	2000	9	88.529
54347	2000	10	53.642
54347	2000	11	28.523
54347	2000	12	15.018
54347	2001	1	9.0039
54347	2001	2	21.247
54347	2001	3	57.365
54347	2001	4	118.8
54347	2001	5	154.3
54347	2001	6	132.11
54347	2001	7	126.3
54347	2001	8	107.06
54347	2001	9	81.837
54347	2001	10	53.026
54347	2001	11	29.679
54347	2001	12	12.447
54347	2002	1	20.831
54347	2002	2	36.907
54347	2002	3	71.6
54347	2002	4	115.81
54347	2002	5	164.5
54347	2002	6	136.37
54347	2002	7	130.85
54347	2002	8	101.32
54347	2002	9	90.622
54347	2002	10	48.463
54347	2002	11	25.41
54347	2002	12	15.973
54347	2003	1	14.124
54347	2003	2	27.337
54347	2003	3	49.852
54347	2003	4	108.64
54347	2003	5	133.43
54347	2003	6	125.29
54347	2003	7	114.17
54347	2003	8	117.36
54347	2003	9	84.865
54347	2003	10	52.385
54347	2003	11	29.74
54347	2003	12	15.476
54347	2004	1	17.112
54347	2004	2	30.51
54347	2004	3	67.027
54347	2004	4	117.32
54347	2004	5	137.31
54347	2004	6	152.77
54347	2004	7	95.748
54347	2004	8	89.547
54347	2004	9	81.122
54347	2004	10	63.49
54347	2004	11	23.444
54347	2004	12	13.442
54347	2005	1	14.186
54347	2005	2	17.079
54347	2005	3	58.678
54347	2005	4	104.93
54347	2005	5	121.78
54347	2005	6	119.78
54347	2005	7	115.52
54347	2005	8	92.726
54347	2005	9	88.518
54347	2005	10	62.374
54347	2005	11	31.479
54347	2005	12	11.078
54347	2006	1	15.111
54347	2006	2	27.71
54347	2006	3	60.94
54347	2006	4	88.903
54347	2006	5	145.76
54347	2006	6	136.13
54347	2006	7	127.81
54347	2006	8	99.545
54347	2006	9	81.134
54347	2006	10	54.441
54347	2006	11	25.224
54347	2006	12	14.616
54347	2007	1	11.377
54347	2007	2	30.686
54347	2007	3	45.641
54347	2007	4	92.768
54347	2007	5	138.05
54347	2007	6	159.09
54347	2007	7	117.33
54347	2007	8	104.1
54347	2007	9	82.176
54347	2007	10	46.991
54347	2007	11	25.448
54347	2007	12	12.155
54347	2008	1	14.64
54347	2008	2	25.934
54347	2008	3	56.977
54347	2008	4	101.91
54347	2008	5	121.92
54347	2008	6	116.92
54347	2008	7	113.26
54347	2008	8	111.29
54347	2008	9	89.832
54347	2008	10	58.671
54347	2008	11	35.489
54347	2008	12	24.056
54347	2009	1	18.008
54347	2009	2	23.953
54347	2009	3	60.083
54347	2009	4	105.85
54347	2009	5	150.95
54347	2009	6	128.5
54347	2009	7	130.6
54347	2009	8	131.93
54347	2009	9	88.577
54347	2009	10	55.71
54347	2009	11	26.849
54347	2009	12	12.62
54347	2010	1	16.044
54347	2010	2	21.831
54347	2010	3	50.627
54347	2010	4	79.108
54347	2010	5	114.46
54347	2010	6	137.2
54347	2010	7	104.1
54347	2010	8	103.85
54347	2010	9	76.256
54347	2010	10	49.341
54347	2010	11	30.813
54347	2010	12	14.415
54347	2011	1	10.571
54347	2011	2	23.32
54347	2011	3	62.435
54347	2011	4	92.001
54347	2011	5	144.88
54347	2011	6	120.18
54347	2011	7	117.54
54347	2011	8	99.007
54347	2011	9	89.543
54347	2011	10	51.906
54347	2011	11	24.46
54347	2011	12	13.199
54347	2012	1	11.982
54347	2012	2	26.221
54347	2012	3	50.171
54347	2012	4	98.73
54347	2012	5	147.45
54347	2012	6	119.04
54347	2012	7	118.33
54347	2012	8	107.42
54347	2012	9	80.082
54347	2012	10	52.92
54347	2012	11	22.775
54347	2012	12	10.42
54347	2013	1	10.474
54347	2013	2	22.351
54347	2013	3	47.983
54347	2013	4	78.208
54347	2013	5	141.23
54347	2013	6	133.33
54347	2013	7	129.32
54347	2013	8	113.56
54347	2013	9	86.302
54347	2013	10	48.33
54347	2013	11	27.283
54347	2013	12	13.793
54347	2014	1	20.127
54347	2014	2	26.002
54347	2014	3	61.273
54347	2014	4	107.25
54347	2014	5	126.46
54347	2014	6	120.13
54347	2014	7	137.17
54347	2014	8	129.8
54347	2014	9	85.158
54347	2014	10	55.732
54347	2014	11	27.121
54347	2014	12	12.984

## Sheet: Monthly precipitation 
stationID	YEAR	MONTH	DATA
54347	1970	1	2.4
54347	1970	2	8.9
54347	1970	3	5.7
54347	1970	4	12.3
54347	1970	5	33.3
54347	1970	6	59.2
54347	1970	7	266
54347	1970	8	84.8
54347	1970	9	121.8
54347	1970	10	42.2
54347	1970	11	13.2
54347	1970	12	18.8
54347	1971	1	1.3
54347	1971	2	16.7
54347	1971	3	12.3
54347	1971	4	7.5
54347	1971	5	74.6
54347	1971	6	86.2
54347	1971	7	252.5
54347	1971	8	244.4
54347	1971	9	146.1
54347	1971	10	32.5
54347	1971	11	12.9
54347	1971	12	7.6
54347	1972	1	12.8
54347	1972	2	8.4
54347	1972	3	4.1
54347	1972	4	22.2
54347	1972	5	71.1
54347	1972	6	35.3
54347	1972	7	35.9
54347	1972	8	236.2
54347	1972	9	47
54347	1972	10	114.2
54347	1972	11	28.7
54347	1972	12	0.5
54347	1973	1	6.4
54347	1973	2	9.5
54347	1973	3	19.6
54347	1973	4	52.5
54347	1973	5	75.9
54347	1973	6	69.5
54347	1973	7	240.2
54347	1973	8	154.9
54347	1973	9	51
54347	1973	10	25.1
54347	1973	11	19.2
54347	1973	12	0.5
54347	1974	1	0
54347	1974	2	6.2
54347	1974	3	5.2
54347	1974	4	47.9
54347	1974	5	73.4
54347	1974	6	43.6
54347	1974	7	127.6
54347	1974	8	162.2
54347	1974	9	86.7
54347	1974	10	124.9
54347	1974	11	5
54347	1974	12	0
54347	1975	1	8.6
54347	1975	2	4.1
54347	1975	3	2.7
54347	1975	4	29.7
54347	1975	5	98.9
54347	1975	6	68.5
54347	1975	7	335.1
54347	1975	8	77.8
54347	1975	9	118.7
54347	1975	10	23
54347	1975	11	15.9
54347	1975	12	19
54347	1976	1	5.1
54347	1976	2	1.9
54347	1976	3	11.1
54347	1976	4	37.2
54347	1976	5	45.8
54347	1976	6	126.6
54347	1976	7	153.1
54347	1976	8	155.7
54347	1976	9	144.6
54347	1976	10	104.6
54347	1976	11	57.4
54347	1976	12	3.6
54347	1977	1	2.4
54347	1977	2	0
54347	1977	3	16.1
54347	1977	4	47.5
54347	1977	5	26
54347	1977	6	113.9
54347	1977	7	131.4
54347	1977	8	111
54347	1977	9	95.1
54347	1977	10	47.6
54347	1977	11	34.1
54347	1977	12	25.5
54347	1978	1	5.2
54347	1978	2	5.4
54347	1978	3	13.8
54347	1978	4	20.9
54347	1978	5	28.2
54347	1978	6	42.7
54347	1978	7	123
54347	1978	8	120.2
54347	1978	9	61.9
54347	1978	10	65.4
54347	1978	11	3.1
54347	1978	12	15.6
54347	1979	1	6.6
54347	1979	2	11.3
54347	1979	3	4.1
54347	1979	4	89.3
54347	1979	5	105
54347	1979	6	44
54347	1979	7	152.9
54347	1979	8	17.2
54347	1979	9	91.4
54347	1979	10	6.2
54347	1979	11	44.7
54347	1979	12	32
54347	1980	1	1.7
54347	1980	2	8.6
54347	1980	3	6.6
54347	1980	4	23
54347	1980	5	54.1
54347	1980	6	159.9
54347	1980	7	99.9
54347	1980	8	141
54347	1980	9	36.5
54347	1980	10	95.4
54347	1980	11	9.4
54347	1980	12	21.9
54347	1981	1	5.2
54347	1981	2	12.1
54347	1981	3	42.9
54347	1981	4	11.6
54347	1981	5	69.8
54347	1981	6	90.5
54347	1981	7	182.1
54347	1981	8	84.4
54347	1981	9	159.2
54347	1981	10	33.5
54347	1981	11	5.4
54347	1981	12	0.3
54347	1982	1	7.2
54347	1982	2	0.6
54347	1982	3	17.4
54347	1982	4	11.3
54347	1982	5	82
54347	1982	6	42.9
54347	1982	7	99.1
54347	1982	8	318.6
54347	1982	9	4
54347	1982	10	32.5
54347	1982	11	32.6
54347	1982	12	6.3
54347	1983	1	1.9
54347	1983	2	21.2
54347	1983	3	4.5
54347	1983	4	46.6
54347	1983	5	64.9
54347	1983	6	57.4
54347	1983	7	190.9
54347	1983	8	160.5
54347	1983	9	85.3
54347	1983	10	33.2
54347	1983	11	19.8
54347	1983	12	0
54347	1984	1	0.1
54347	1984	2	6.2
54347	1984	3	15.8
54347	1984	4	34.4
54347	1984	5	27.1
54347	1984	6	185.2
54347	1984	7	72.5
54347	1984	8	251.5
54347	1984	9	32.6
54347	1984	10	71.2
54347	1984	11	10.5
54347	1984	12	11.3
54347	1985	1	11.4
54347	1985	2	11.6
54347	1985	3	11
54347	1985	4	29
54347	1985	5	58
54347	1985	6	92.5
54347	1985	7	424.4
54347	1985	8	443.6
54347	1985	9	48.3
54347	1985	10	19.2
54347	1985	11	21.3
54347	1985	12	2.9
54347	1986	1	5.4
54347	1986	2	2.4
54347	1986	3	23.9
54347	1986	4	33.7
54347	1986	5	54.6
54347	1986	6	197.8
54347	1986	7	382.1
54347	1986	8	196
54347	1986	9	142.7
54347	1986	10	36.7
54347	1986	11	8.5
54347	1986	12	8.3
54347	1987	1	13.2
54347	1987	2	9.9
54347	1987	3	44.7
54347	1987	4	83.2
54347	1987	5	36.6
54347	1987	6	95.9
54347	1987	7	48.1
54347	1987	8	177.6
54347	1987	9	100.1
54347	1987	10	47.4
54347	1987	11	33.8
54347	1987	12	0.3
54347	1988	1	13.1
54347	1988	2	7.2
54347	1988	3	5.1
54347	1988	4	43.6
54347	1988	5	53.1
54347	1988	6	91
54347	1988	7	189.5
54347	1988	8	149.6
54347	1988	9	150.2
54347	1988	10	31.5
54347	1988	11	2.8
54347	1988	12	1.7
54347	1989	1	8.9
54347	1989	2	3
54347	1989	3	5.9
54347	1989	4	18.1
54347	1989	5	25.8
54347	1989	6	119.1
54347	1989	7	104
54347	1989	8	21.2
54347	1989	9	58.3
54347	1989	10	37.3
54347	1989	11	9.3
54347	1989	12	0.2
54347	1990	1	11.6
54347	1990	2	27
54347	1990	3	35.2
54347	1990	4	68.3
54347	1990	5	62.5
54347	1990	6	69.9
54347	1990	7	148
54347	1990	8	154.6
54347	1990	9	176.9
54347	1990	10	7.8
54347	1990	11	14.6
54347	1990	12	27.8
54347	1991	1	1.5
54347	1991	2	5.2
54347	1991	3	13.4
54347	1991	4	47.1
54347	1991	5	40.2
54347	1991	6	128.8
54347	1991	7	316.3
54347	1991	8	66.4
54347	1991	9	53.9
54347	1991	10	37.7
54347	1991	11	17.2
54347	1991	12	15
54347	1992	1	1.2
54347	1992	2	1.6
54347	1992	3	3.6
54347	1992	4	29.7
54347	1992	5	58.9
54347	1992	6	52.4
54347	1992	7	136.6
54347	1992	8	93.4
54347	1992	9	93.5
54347	1992	10	17.3
54347	1992	11	50.1
54347	1992	12	12.4
54347	1993	1	0.5
54347	1993	2	3.5
54347	1993	3	3
54347	1993	4	23.3
54347	1993	5	20.8
54347	1993	6	160.7
54347	1993	7	149.4
54347	1993	8	141
54347	1993	9	41.3
54347	1993	10	15.8
54347	1993	11	46.6
54347	1993	12	16.1
54347	1994	1	3.6
54347	1994	2	1.1
54347	1994	3	2.6
54347	1994	4	6.9
54347	1994	5	106.2
54347	1994	6	134.1
54347	1994	7	167.6
54347	1994	8	370
54347	1994	9	80.2
54347	1994	10	20.5
54347	1994	11	12.6
54347	1994	12	5.7
54347	1995	1	0
54347	1995	2	9.8
54347	1995	3	43.6
54347	1995	4	27.4
54347	1995	5	129.2
54347	1995	6	108.3
54347	1995	7	322.1
54347	1995	8	157.4
54347	1995	9	56.3
54347	1995	10	33.8
54347	1995	11	8.1
54347	1995	12	2.3
54347	1996	1	4.3
54347	1996	2	2.4
54347	1996	3	7
54347	1996	4	7.9
54347	1996	5	62.8
54347	1996	6	77.3
54347	1996	7	221.4
54347	1996	8	191.3
54347	1996	9	121.4
54347	1996	10	52.4
54347	1996	11	15.5
54347	1996	12	0
54347	1997	1	20.1
54347	1997	2	8.9
54347	1997	3	4.1
54347	1997	4	6.4
54347	1997	5	29.7
54347	1997	6	59.6
54347	1997	7	85
54347	1997	8	154.3
54347	1997	9	40.1
54347	1997	10	17.2
54347	1997	11	12.4
54347	1997	12	14.6
54347	1998	1	4.8
54347	1998	2	6.7
54347	1998	3	23
54347	1998	4	30.1
54347	1998	5	56.5
54347	1998	6	119.3
54347	1998	7	87.5
54347	1998	8	201.4
54347	1998	9	98.5
54347	1998	10	31.7
54347	1998	11	11.3
54347	1998	12	13.2
54347	1999	1	0
54347	1999	2	1.4
54347	1999	3	36.1
54347	1999	4	43.4
54347	1999	5	5.4
54347	1999	6	49.7
54347	1999	7	236.4
54347	1999	8	176.9
54347	1999	9	49
54347	1999	10	20.7
54347	1999	11	32.7
54347	1999	12	10.2
54347	2000	1	29.4
54347	2000	2	2.1
54347	2000	3	20
54347	2000	4	48
54347	2000	5	38.2
54347	2000	6	43.3
54347	2000	7	67.8
54347	2000	8	93.9
54347	2000	9	105.6
54347	2000	10	79.6
54347	2000	11	18
54347	2000	12	18.3
54347	2001	1	15.9
54347	2001	2	2.2
54347	2001	3	13.8
54347	2001	4	2.7
54347	2001	5	34.3
54347	2001	6	176.9
54347	2001	7	95.4
54347	2001	8	222.5
54347	2001	9	45.2
54347	2001	10	27
54347	2001	11	5.2
54347	2001	12	6.4
54347	2002	1	6.4
54347	2002	2	6.6
54347	2002	3	21.4
54347	2002	4	26.2
54347	2002	5	18.5
54347	2002	6	73.4
54347	2002	7	178.2
54347	2002	8	139
54347	2002	9	1
54347	2002	10	69
54347	2002	11	13.3
54347	2002	12	10.1
54347	2003	1	6.9
54347	2003	2	3.8
54347	2003	3	14.1
54347	2003	4	58.9
54347	2003	5	21.3
54347	2003	6	111.7
54347	2003	7	172.9
54347	2003	8	120
54347	2003	9	53.4
54347	2003	10	153.8
54347	2003	11	29.2
54347	2003	12	9
54347	2004	1	1.5
54347	2004	2	25.9
54347	2004	3	4.4
54347	2004	4	26.9
54347	2004	5	27.9
54347	2004	6	52
54347	2004	7	229.2
54347	2004	8	148.8
54347	2004	9	34.5
54347	2004	10	3.8
54347	2004	11	59.5
54347	2004	12	17.6
54347	2005	1	8.5
54347	2005	2	6.2
54347	2005	3	0
54347	2005	4	54.8
54347	2005	5	121.2
54347	2005	6	113.2
54347	2005	7	185.6
54347	2005	8	135.6
54347	2005	9	60.8
54347	2005	10	56.9
54347	2005	11	4.1
54347	2005	12	3.8
54347	2006	1	13.3
54347	2006	2	18.7
54347	2006	3	3.7
54347	2006	4	40.7
54347	2006	5	44.5
54347	2006	6	107.8
54347	2006	7	76.3
54347	2006	8	241.6
54347	2006	9	53.3
54347	2006	10	91.9
54347	2006	11	15.8
54347	2006	12	2.6
54347	2007	1	7.3
54347	2007	2	9.3
54347	2007	3	72.6
54347	2007	4	24.8
54347	2007	5	53
54347	2007	6	38
54347	2007	7	131.3
54347	2007	8	129
54347	2007	9	43.6
54347	2007	10	48.3
54347	2007	11	28.9
54347	2007	12	11
54347	2008	1	0
54347	2008	2	0.6
54347	2008	3	38.7
54347	2008	4	49.3
54347	2008	5	68.5
54347	2008	6	87.9
54347	2008	7	146.4
54347	2008	8	138.3
54347	2008	9	39.1
54347	2008	10	24.9
54347	2008	11	3
54347	2008	12	17.6
54347	2009	1	9.7
54347	2009	2	38.9
54347	2009	3	8.4
54347	2009	4	96.3
54347	2009	5	51.4
54347	2009	6	102.3
54347	2009	7	92
54347	2009	8	94.5
54347	2009	9	37.4
54347	2009	10	55
54347	2009	11	20.2
54347	2009	12	18.4
54347	2010	1	6.8
54347	2010	2	20.8
54347	2010	3	27.5
54347	2010	4	73.6
54347	2010	5	135.6
54347	2010	6	40.2
54347	2010	7	181
54347	2010	8	318.7
54347	2010	9	80.3
54347	2010	10	28
54347	2010	11	73.1
54347	2010	12	31.2
54347	2011	1	0.3
54347	2011	2	1.7
54347	2011	3	2.2
54347	2011	4	47.5
54347	2011	5	33.1
54347	2011	6	101.3
54347	2011	7	129.8
54347	2011	8	298.3
54347	2011	9	32.7
54347	2011	10	25.6
54347	2011	11	47.4
54347	2011	12	0.8
54347	2012	1	2.8
54347	2012	2	9.5
54347	2012	3	21.1
54347	2012	4	86.1
54347	2012	5	49.9
54347	2012	6	166.4
54347	2012	7	128.2
54347	2012	8	299.7
54347	2012	9	49.9
54347	2012	10	86.2
54347	2012	11	48.5
54347	2012	12	22.5
54347	2013	1	5.4
54347	2013	2	16.8
54347	2013	3	21.7
54347	2013	4	49.2
54347	2013	5	15.9
54347	2013	6	81.9
54347	2013	7	231.8
54347	2013	8	82.5
54347	2013	9	84.8
54347	2013	10	126.3
54347	2013	11	52.5
54347	2013	12	8
54347	2014	1	4.6
54347	2014	2	3.6
54347	2014	3	11
54347	2014	4	0.1
54347	2014	5	49.8
54347	2014	6	62.5
54347	2014	7	38
54347	2014	8	42.4
54347	2014	9	46.9
54347	2014	10	29.2
54347	2014	11	22
54347	2014	12	14.7
