# Supplementary material for: Spatial and temporal characteristics of drought and its correlation with climate indices in Northeast China
Source: PLoS One. 2021 Nov 18;16(11):e0259774. doi: 10.1371/journal.pone.0259774 (PMC8601439; doi:10.1371/journal.pone.0259774)
Supplement: S1 File — (ZIP) [file pone.0259774.s001.zip › Raw data(Including precipitation and evapotranspiration data of each station)/54349.xlsx]

## Sheet: Monthly evapotranspiration 
stationID	YEAR	MONTH	DATA
54349	1970	1	9.021
54349	1970	2	20.736
54349	1970	3	42.691
54349	1970	4	100.53
54349	1970	5	130.32
54349	1970	6	111.47
54349	1970	7	106.74
54349	1970	8	104.93
54349	1970	9	82.955
54349	1970	10	58.378
54349	1970	11	29.678
54349	1970	12	11.026
54349	1971	1	9.9492
54349	1971	2	14.264
54349	1971	3	38.244
54349	1971	4	104.17
54349	1971	5	121.78
54349	1971	6	122.01
54349	1971	7	111.02
54349	1971	8	99.26
54349	1971	9	68.744
54349	1971	10	46.909
54349	1971	11	23.119
54349	1971	12	11.983
54349	1972	1	10.169
54349	1972	2	13.65
54349	1972	3	47.09
54349	1972	4	89.026
54349	1972	5	128.95
54349	1972	6	146.4
54349	1972	7	155.2
54349	1972	8	105.15
54349	1972	9	63.279
54349	1972	10	45.297
54349	1972	11	20.758
54349	1972	12	13.443
54349	1973	1	12.052
54349	1973	2	22.221
54349	1973	3	46.581
54349	1973	4	91.101
54349	1973	5	113.75
54349	1973	6	110.01
54349	1973	7	124.21
54349	1973	8	118.83
54349	1973	9	71.3
54349	1973	10	44.642
54349	1973	11	27.836
54349	1973	12	15.482
54349	1974	1	12.163
54349	1974	2	21.368
54349	1974	3	47.096
54349	1974	4	89.144
54349	1974	5	145.61
54349	1974	6	122.7
54349	1974	7	121.17
54349	1974	8	104.32
54349	1974	9	76.541
54349	1974	10	42.409
54349	1974	11	25.867
54349	1974	12	11.237
54349	1975	1	11.184
54349	1975	2	19.255
54349	1975	3	52.55
54349	1975	4	108.14
54349	1975	5	117.97
54349	1975	6	119.9
54349	1975	7	115.13
54349	1975	8	105.59
54349	1975	9	81.03
54349	1975	10	47.521
54349	1975	11	24.007
54349	1975	12	6.5974
54349	1976	1	10.675
54349	1976	2	27.819
54349	1976	3	47.186
54349	1976	4	77.47
54349	1976	5	128.71
54349	1976	6	109.56
54349	1976	7	110.7
54349	1976	8	96.505
54349	1976	9	68.317
54349	1976	10	49.597
54349	1976	11	18.359
54349	1976	12	12.587
54349	1977	1	8.412
54349	1977	2	23.851
54349	1977	3	50.958
54349	1977	4	91.024
54349	1977	5	129.47
54349	1977	6	127.09
54349	1977	7	124.9
54349	1977	8	107.38
54349	1977	9	76.304
54349	1977	10	55.87
54349	1977	11	19.511
54349	1977	12	11.3
54349	1978	1	10.975
54349	1978	2	16.414
54349	1978	3	46.958
54349	1978	4	99.199
54349	1978	5	127.89
54349	1978	6	132.5
54349	1978	7	132.21
54349	1978	8	104.72
54349	1978	9	83.128
54349	1978	10	48.782
54349	1978	11	21.714
54349	1978	12	12.058
54349	1979	1	16.109
54349	1979	2	23.23
54349	1979	3	51.82
54349	1979	4	73.191
54349	1979	5	138.71
54349	1979	6	117.83
54349	1979	7	111.18
54349	1979	8	111.44
54349	1979	9	76.462
54349	1979	10	54.646
54349	1979	11	23.443
54349	1979	12	13.097
54349	1980	1	11.103
54349	1980	2	19.238
54349	1980	3	54.285
54349	1980	4	80.642
54349	1980	5	131.62
54349	1980	6	123.15
54349	1980	7	124.35
54349	1980	8	95.518
54349	1980	9	71.705
54349	1980	10	41.368
54349	1980	11	24.288
54349	1980	12	7.3703
54349	1981	1	5.7831
54349	1981	2	16.796
54349	1981	3	48.041
54349	1981	4	99.16
54349	1981	5	114.51
54349	1981	6	138.04
54349	1981	7	114.98
54349	1981	8	109.41
54349	1981	9	81.252
54349	1981	10	51.854
54349	1981	11	18.793
54349	1981	12	11.129
54349	1982	1	11.153
54349	1982	2	24.508
54349	1982	3	55.026
54349	1982	4	96.197
54349	1982	5	114.17
54349	1982	6	124.83
54349	1982	7	131.31
54349	1982	8	114.64
54349	1982	9	78.987
54349	1982	10	52.266
54349	1982	11	19.083
54349	1982	12	10.877
54349	1983	1	10.324
54349	1983	2	15.601
54349	1983	3	52.35
54349	1983	4	100.77
54349	1983	5	121.55
54349	1983	6	144.32
54349	1983	7	109.33
54349	1983	8	113.86
54349	1983	9	70.387
54349	1983	10	43.455
54349	1983	11	20.323
54349	1983	12	10.559
54349	1984	1	9.0323
54349	1984	2	19.613
54349	1984	3	36.728
54349	1984	4	78.32
54349	1984	5	123.08
54349	1984	6	122.63
54349	1984	7	131.98
54349	1984	8	109.64
54349	1984	9	75.839
54349	1984	10	44.427
54349	1984	11	23.462
54349	1984	12	10.333
54349	1985	1	8.3229
54349	1985	2	16.721
54349	1985	3	43.852
54349	1985	4	81.985
54349	1985	5	120.28
54349	1985	6	125.68
54349	1985	7	106.74
54349	1985	8	100.51
54349	1985	9	65.722
54349	1985	10	50.531
54349	1985	11	16.745
54349	1985	12	7.9345
54349	1986	1	9.3343
54349	1986	2	17.215
54349	1986	3	46.482
54349	1986	4	78.661
54349	1986	5	114.21
54349	1986	6	110.94
54349	1986	7	95.037
54349	1986	8	98.165
54349	1986	9	61.686
54349	1986	10	37.14
54349	1986	11	17.026
54349	1986	12	9.3018
54349	1987	1	9.7401
54349	1987	2	16.409
54349	1987	3	41.03
54349	1987	4	82.742
54349	1987	5	123.85
54349	1987	6	119.27
54349	1987	7	121.03
54349	1987	8	104.93
54349	1987	9	71.951
54349	1987	10	47.522
54349	1987	11	20.515
54349	1987	12	12.012
54349	1988	1	11.379
54349	1988	2	18.118
54349	1988	3	47.114
54349	1988	4	79.802
54349	1988	5	117.07
54349	1988	6	127.1
54349	1988	7	123.68
54349	1988	8	107.83
54349	1988	9	69.79
54349	1988	10	45.068
54349	1988	11	25.433
54349	1988	12	11.594
54349	1989	1	12.304
54349	1989	2	23.902
54349	1989	3	53.723
54349	1989	4	97.896
54349	1989	5	132.04
54349	1989	6	125.57
54349	1989	7	119.17
54349	1989	8	116.78
54349	1989	9	75.79
54349	1989	10	48.3
54349	1989	11	20.009
54349	1989	12	12.704
54349	1990	1	10.324
54349	1990	2	18.997
54349	1990	3	51.568
54349	1990	4	80.692
54349	1990	5	95.989
54349	1990	6	125.12
54349	1990	7	101.21
54349	1990	8	104.95
54349	1990	9	68.622
54349	1990	10	51.212
54349	1990	11	23.204
54349	1990	12	10.544
54349	1991	1	7.8955
54349	1991	2	18.046
54349	1991	3	44.268
54349	1991	4	88.533
54349	1991	5	118.29
54349	1991	6	117.03
54349	1991	7	118.3
54349	1991	8	105.41
54349	1991	9	78.28
54349	1991	10	49.436
54349	1991	11	21.887
54349	1991	12	12.761
54349	1992	1	13.381
54349	1992	2	27.123
54349	1992	3	57.927
54349	1992	4	90.397
54349	1992	5	122.13
54349	1992	6	110.82
54349	1992	7	119.18
54349	1992	8	102.16
54349	1992	9	74.192
54349	1992	10	44.255
54349	1992	11	21.165
54349	1992	12	11.746
54349	1993	1	10.685
54349	1993	2	24.486
54349	1993	3	53.053
54349	1993	4	84.958
54349	1993	5	129.93
54349	1993	6	109.03
54349	1993	7	106.02
54349	1993	8	100.5
54349	1993	9	80.611
54349	1993	10	47.52
54349	1993	11	18.714
54349	1993	12	10.492
54349	1994	1	11.62
54349	1994	2	20.305
54349	1994	3	46.202
54349	1994	4	104.84
54349	1994	5	121.48
54349	1994	6	136.7
54349	1994	7	115.6
54349	1994	8	105.58
54349	1994	9	70.354
54349	1994	10	43.884
54349	1994	11	28.602
54349	1994	12	11.053
54349	1995	1	14.938
54349	1995	2	21.654
54349	1995	3	50.859
54349	1995	4	86.5
54349	1995	5	118.03
54349	1995	6	110.53
54349	1995	7	106.63
54349	1995	8	94.042
54349	1995	9	74.195
54349	1995	10	47.333
54349	1995	11	30.266
54349	1995	12	12.257
54349	1996	1	11.863
54349	1996	2	24.921
54349	1996	3	47.488
54349	1996	4	85.027
54349	1996	5	110.6
54349	1996	6	129.07
54349	1996	7	105.75
54349	1996	8	104.14
54349	1996	9	75.063
54349	1996	10	45.193
54349	1996	11	18.953
54349	1996	12	13.835
54349	1997	1	10.496
54349	1997	2	21.01
54349	1997	3	53.624
54349	1997	4	87.904
54349	1997	5	109.69
54349	1997	6	143.6
54349	1997	7	152.71
54349	1997	8	116.72
54349	1997	9	81.606
54349	1997	10	47.743
54349	1997	11	24.606
54349	1997	12	13.205
54349	1998	1	10.818
54349	1998	2	25.163
54349	1998	3	55.996
54349	1998	4	92.255
54349	1998	5	117.28
54349	1998	6	122.98
54349	1998	7	117.6
54349	1998	8	98.477
54349	1998	9	76.381
54349	1998	10	51.295
54349	1998	11	24.888
54349	1998	12	11.781
54349	1999	1	15.345
54349	1999	2	23.626
54349	1999	3	40.634
54349	1999	4	87.606
54349	1999	5	121.56
54349	1999	6	122.68
54349	1999	7	129.21
54349	1999	8	102.68
54349	1999	9	82.514
54349	1999	10	52.28
54349	1999	11	21.741
54349	1999	12	12.652
54349	2000	1	8.6391
54349	2000	2	17.515
54349	2000	3	53.638
54349	2000	4	74.836
54349	2000	5	112.59
54349	2000	6	152.04
54349	2000	7	143.69
54349	2000	8	105.26
54349	2000	9	79.825
54349	2000	10	46.035
54349	2000	11	22.035
54349	2000	12	13.538
54349	2001	1	8.0439
54349	2001	2	18.981
54349	2001	3	48.722
54349	2001	4	98.014
54349	2001	5	128.97
54349	2001	6	128.87
54349	2001	7	129.44
54349	2001	8	112.4
54349	2001	9	87.578
54349	2001	10	49.608
54349	2001	11	24.62
54349	2001	12	10.077
54349	2002	1	15.881
54349	2002	2	28.502
54349	2002	3	60.802
54349	2002	4	91.269
54349	2002	5	139.11
54349	2002	6	120.57
54349	2002	7	114.97
54349	2002	8	103.08
54349	2002	9	83.059
54349	2002	10	39.239
54349	2002	11	19.337
54349	2002	12	10.001
54349	2003	1	10.23
54349	2003	2	23.508
54349	2003	3	45.476
54349	2003	4	89.178
54349	2003	5	123.67
54349	2003	6	124.49
54349	2003	7	119.8
54349	2003	8	118.27
54349	2003	9	78.187
54349	2003	10	46.283
54349	2003	11	25.429
54349	2003	12	12.774
54349	2004	1	13.157
54349	2004	2	26.464
54349	2004	3	54.881
54349	2004	4	99.781
54349	2004	5	120.21
54349	2004	6	144.56
54349	2004	7	113.45
54349	2004	8	107.49
54349	2004	9	79.898
54349	2004	10	51.083
54349	2004	11	23.235
54349	2004	12	11.755
54349	2005	1	11.559
54349	2005	2	16.046
54349	2005	3	52.015
54349	2005	4	90.966
54349	2005	5	114.97
54349	2005	6	113.92
54349	2005	7	116.12
54349	2005	8	101.56
54349	2005	9	82.956
54349	2005	10	55.157
54349	2005	11	25.867
54349	2005	12	8.0434
54349	2006	1	11.609
54349	2006	2	18.676
54349	2006	3	48.854
54349	2006	4	77.078
54349	2006	5	126.43
54349	2006	6	114.12
54349	2006	7	117.69
54349	2006	8	111.18
54349	2006	9	76.913
54349	2006	10	49.277
54349	2006	11	23.765
54349	2006	12	14.272
54349	2007	1	11.157
54349	2007	2	25.923
54349	2007	3	42.162
54349	2007	4	74.624
54349	2007	5	118.05
54349	2007	6	139.82
54349	2007	7	114.73
54349	2007	8	108.59
54349	2007	9	74.366
54349	2007	10	43.366
54349	2007	11	22.096
54349	2007	12	10.434
54349	2008	1	12.153
54349	2008	2	22.652
54349	2008	3	50.494
54349	2008	4	90.958
54349	2008	5	105.19
54349	2008	6	112.79
54349	2008	7	119.65
54349	2008	8	110.66
54349	2008	9	85.237
54349	2008	10	54.647
54349	2008	11	25.526
54349	2008	12	13.565
54349	2009	1	10.09
54349	2009	2	19.155
54349	2009	3	45.498
54349	2009	4	77.095
54349	2009	5	134.17
54349	2009	6	126.82
54349	2009	7	131.66
54349	2009	8	132.46
54349	2009	9	82.475
54349	2009	10	52.322
54349	2009	11	24.582
54349	2009	12	11.934
54349	2010	1	14.099
54349	2010	2	20.951
54349	2010	3	44.761
54349	2010	4	73.859
54349	2010	5	118.23
54349	2010	6	134.86
54349	2010	7	111.37
54349	2010	8	98.752
54349	2010	9	68.932
54349	2010	10	51.208
54349	2010	11	28.094
54349	2010	12	12.402
54349	2011	1	8.9812
54349	2011	2	22.56
54349	2011	3	51.213
54349	2011	4	86.524
54349	2011	5	120.56
54349	2011	6	107.72
54349	2011	7	115.78
54349	2011	8	112
54349	2011	9	80.815
54349	2011	10	52.911
54349	2011	11	23.593
54349	2011	12	12.079
54349	2012	1	11.497
54349	2012	2	26.225
54349	2012	3	47.664
54349	2012	4	96.414
54349	2012	5	135.98
54349	2012	6	115.77
54349	2012	7	123.07
54349	2012	8	102.78
54349	2012	9	75.616
54349	2012	10	54.038
54349	2012	11	21.385
54349	2012	12	11.091
54349	2013	1	11.93
54349	2013	2	21.572
54349	2013	3	48.34
54349	2013	4	79.342
54349	2013	5	136.92
54349	2013	6	128.23
54349	2013	7	115.38
54349	2013	8	111.36
54349	2013	9	82.573
54349	2013	10	55.296
54349	2013	11	27.347
54349	2013	12	14.354
54349	2014	1	19.834
54349	2014	2	26.984
54349	2014	3	60.019
54349	2014	4	115.77
54349	2014	5	118.22
54349	2014	6	112.44
54349	2014	7	133.9
54349	2014	8	132.75
54349	2014	9	84.169
54349	2014	10	65.615
54349	2014	11	32.428
54349	2014	12	13.515

## Sheet: Monthly precipitation 
stationID	YEAR	MONTH	DATA
54349	1970	1	4.6
54349	1970	2	14.3
54349	1970	3	2.8
54349	1970	4	10.3
54349	1970	5	65.8
54349	1970	6	78
54349	1970	7	278.5
54349	1970	8	162.3
54349	1970	9	146.2
54349	1970	10	29.4
54349	1970	11	22.7
54349	1970	12	30.8
54349	1971	1	4.2
54349	1971	2	25.3
54349	1971	3	19
54349	1971	4	14
54349	1971	5	87.4
54349	1971	6	76.8
54349	1971	7	208.3
54349	1971	8	323.7
54349	1971	9	175.8
54349	1971	10	66.8
54349	1971	11	17.3
54349	1971	12	9.6
54349	1972	1	16.9
54349	1972	2	13.2
54349	1972	3	16.3
54349	1972	4	42.5
54349	1972	5	58.8
54349	1972	6	56.9
54349	1972	7	23.2
54349	1972	8	185.4
54349	1972	9	94.3
54349	1972	10	117.6
54349	1972	11	30.3
54349	1972	12	3
54349	1973	1	8.6
54349	1973	2	12
54349	1973	3	21.2
54349	1973	4	83.5
54349	1973	5	127
54349	1973	6	86.1
54349	1973	7	221.5
54349	1973	8	216.7
54349	1973	9	73.5
54349	1973	10	43
54349	1973	11	21.8
54349	1973	12	1
54349	1974	1	0.4
54349	1974	2	5.5
54349	1974	3	13.4
54349	1974	4	72
54349	1974	5	76.8
54349	1974	6	74.9
54349	1974	7	70.7
54349	1974	8	297.3
54349	1974	9	81.7
54349	1974	10	82.7
54349	1974	11	13.7
54349	1974	12	1.5
54349	1975	1	5.5
54349	1975	2	5.5
54349	1975	3	6.6
54349	1975	4	25.1
54349	1975	5	89.1
54349	1975	6	109
54349	1975	7	430.1
54349	1975	8	61.5
54349	1975	9	79.9
54349	1975	10	43.8
54349	1975	11	4.9
54349	1975	12	25.9
54349	1976	1	3.5
54349	1976	2	1.1
54349	1976	3	18.4
54349	1976	4	44.3
54349	1976	5	54
54349	1976	6	116.1
54349	1976	7	105.1
54349	1976	8	134.2
54349	1976	9	81.4
54349	1976	10	64
54349	1976	11	58.2
54349	1976	12	2.5
54349	1977	1	1.2
54349	1977	2	0.9
54349	1977	3	20
54349	1977	4	41.9
54349	1977	5	52.2
54349	1977	6	101.3
54349	1977	7	168
54349	1977	8	150.9
54349	1977	9	66.7
54349	1977	10	53.1
54349	1977	11	31.2
54349	1977	12	19.8
54349	1978	1	9.4
54349	1978	2	11.2
54349	1978	3	4.9
54349	1978	4	37.7
54349	1978	5	46.8
54349	1978	6	78.7
54349	1978	7	84.1
54349	1978	8	169.7
54349	1978	9	58.1
54349	1978	10	57.9
54349	1978	11	4.7
54349	1978	12	18.1
54349	1979	1	10.8
54349	1979	2	19.7
54349	1979	3	6.7
54349	1979	4	96.5
54349	1979	5	48.7
54349	1979	6	71.2
54349	1979	7	273.5
54349	1979	8	64.4
54349	1979	9	63.8
54349	1979	10	19.2
54349	1979	11	29
54349	1979	12	16.4
54349	1980	1	2.8
54349	1980	2	3.1
54349	1980	3	2.9
54349	1980	4	30.1
54349	1980	5	57.7
54349	1980	6	174.4
54349	1980	7	112.5
54349	1980	8	90.1
54349	1980	9	60
54349	1980	10	118.5
54349	1980	11	16.2
54349	1980	12	30.2
54349	1981	1	13.8
54349	1981	2	11.6
54349	1981	3	50
54349	1981	4	12
54349	1981	5	117.3
54349	1981	6	85.9
54349	1981	7	253.8
54349	1981	8	102.2
54349	1981	9	88.6
54349	1981	10	54.1
54349	1981	11	7.7
54349	1981	12	1.9
54349	1982	1	4.4
54349	1982	2	0.7
54349	1982	3	9.8
54349	1982	4	13
54349	1982	5	140.7
54349	1982	6	120.7
54349	1982	7	137.5
54349	1982	8	330.8
54349	1982	9	27.1
54349	1982	10	56.6
54349	1982	11	41.5
54349	1982	12	6.7
54349	1983	1	7.3
54349	1983	2	16.2
54349	1983	3	1.5
54349	1983	4	60.3
54349	1983	5	75.3
54349	1983	6	61.1
54349	1983	7	175.3
54349	1983	8	135.5
54349	1983	9	84.5
54349	1983	10	43.9
54349	1983	11	21.7
54349	1983	12	1.4
54349	1984	1	2
54349	1984	2	5.3
54349	1984	3	14
54349	1984	4	59.6
54349	1984	5	34.1
54349	1984	6	115.6
54349	1984	7	132.3
54349	1984	8	136.7
54349	1984	9	26.4
54349	1984	10	64.2
54349	1984	11	28.5
54349	1984	12	14.2
54349	1985	1	8.7
54349	1985	2	11.8
54349	1985	3	16.9
54349	1985	4	32
54349	1985	5	39.3
54349	1985	6	48.6
54349	1985	7	384.5
54349	1985	8	414.2
54349	1985	9	65.3
54349	1985	10	12.9
54349	1985	11	31.4
54349	1985	12	9
54349	1986	1	4.9
54349	1986	2	2.7
54349	1986	3	35.2
54349	1986	4	47.8
54349	1986	5	71.6
54349	1986	6	132.9
54349	1986	7	334.8
54349	1986	8	234.5
54349	1986	9	140.3
54349	1986	10	47.5
54349	1986	11	31.4
54349	1986	12	9.1
54349	1987	1	13.9
54349	1987	2	11.2
54349	1987	3	37.4
54349	1987	4	86.6
54349	1987	5	57.3
54349	1987	6	140
54349	1987	7	139
54349	1987	8	146.8
54349	1987	9	109.9
54349	1987	10	60.7
54349	1987	11	52.4
54349	1987	12	2.9
54349	1988	1	10.5
54349	1988	2	6.2
54349	1988	3	10.6
54349	1988	4	62.6
54349	1988	5	42.9
54349	1988	6	63
54349	1988	7	155.2
54349	1988	8	101.9
54349	1988	9	112.7
54349	1988	10	35.3
54349	1988	11	10.6
54349	1988	12	3.8
54349	1989	1	9.1
54349	1989	2	2.2
54349	1989	3	5
54349	1989	4	25.5
54349	1989	5	30.9
54349	1989	6	81.4
54349	1989	7	219.3
54349	1989	8	44.8
54349	1989	9	36
54349	1989	10	23.2
54349	1989	11	15.7
54349	1989	12	1.8
54349	1990	1	13
54349	1990	2	20.3
54349	1990	3	33
54349	1990	4	73.2
54349	1990	5	65.7
54349	1990	6	84
54349	1990	7	219.8
54349	1990	8	139
54349	1990	9	142
54349	1990	10	8
54349	1990	11	9.6
54349	1990	12	39.4
54349	1991	1	3.7
54349	1991	2	4.2
54349	1991	3	13.3
54349	1991	4	50.3
54349	1991	5	51.4
54349	1991	6	106.1
54349	1991	7	270.4
54349	1991	8	74.2
54349	1991	9	22.4
54349	1991	10	65.3
54349	1991	11	35.9
54349	1991	12	13.4
54349	1992	1	4.3
54349	1992	2	4.7
54349	1992	3	4.3
54349	1992	4	43.3
54349	1992	5	47.7
54349	1992	6	112.4
54349	1992	7	132.7
54349	1992	8	87.3
54349	1992	9	125.3
54349	1992	10	36.1
54349	1992	11	57.1
54349	1992	12	26.1
54349	1993	1	1
54349	1993	2	3.9
54349	1993	3	3.9
54349	1993	4	34.2
54349	1993	5	26.9
54349	1993	6	165.8
54349	1993	7	181.1
54349	1993	8	112.5
54349	1993	9	42
54349	1993	10	21
54349	1993	11	50.8
54349	1993	12	23.4
54349	1994	1	5.9
54349	1994	2	0.5
54349	1994	3	11.1
54349	1994	4	14.7
54349	1994	5	113.2
54349	1994	6	140.2
54349	1994	7	132
54349	1994	8	237.9
54349	1994	9	87.7
54349	1994	10	64.4
54349	1994	11	25.1
54349	1994	12	5.9
54349	1995	1	0
54349	1995	2	14.3
54349	1995	3	17.1
54349	1995	4	38
54349	1995	5	132.7
54349	1995	6	204.9
54349	1995	7	353.3
54349	1995	8	195.6
54349	1995	9	33.7
54349	1995	10	32.6
54349	1995	11	12.6
54349	1995	12	3.6
54349	1996	1	4.9
54349	1996	2	2.2
54349	1996	3	17.2
54349	1996	4	7.8
54349	1996	5	66.8
54349	1996	6	104.8
54349	1996	7	205
54349	1996	8	177.6
54349	1996	9	44.5
54349	1996	10	61.9
54349	1996	11	19.4
54349	1996	12	2.9
54349	1997	1	21.7
54349	1997	2	17.7
54349	1997	3	24
54349	1997	4	15.4
54349	1997	5	72.9
54349	1997	6	70.5
54349	1997	7	112
54349	1997	8	199
54349	1997	9	46.6
54349	1997	10	47.8
54349	1997	11	12.2
54349	1997	12	11.4
54349	1998	1	9.6
54349	1998	2	9.1
54349	1998	3	18.2
54349	1998	4	33.8
54349	1998	5	74.1
54349	1998	6	118.8
54349	1998	7	71.3
54349	1998	8	267.2
54349	1998	9	63.7
54349	1998	10	39
54349	1998	11	18.6
54349	1998	12	16
54349	1999	1	2.1
54349	1999	2	1.1
54349	1999	3	32.7
54349	1999	4	49
54349	1999	5	33.6
54349	1999	6	45.4
54349	1999	7	174.7
54349	1999	8	102.2
54349	1999	9	22.7
54349	1999	10	12.2
54349	1999	11	38.1
54349	1999	12	12.4
54349	2000	1	23.6
54349	2000	2	4.3
54349	2000	3	29.9
54349	2000	4	72.2
54349	2000	5	56.9
54349	2000	6	50.1
54349	2000	7	183.2
54349	2000	8	171.1
54349	2000	9	15.8
54349	2000	10	68.2
54349	2000	11	31.4
54349	2000	12	13.1
54349	2001	1	17.4
54349	2001	2	4.2
54349	2001	3	35.6
54349	2001	4	6.2
54349	2001	5	70.4
54349	2001	6	154.3
54349	2001	7	268.5
54349	2001	8	212.7
54349	2001	9	27.5
54349	2001	10	47.7
54349	2001	11	4
54349	2001	12	8.1
54349	2002	1	13.3
54349	2002	2	6.3
54349	2002	3	23.1
54349	2002	4	49.5
54349	2002	5	20.2
54349	2002	6	90.8
54349	2002	7	154
54349	2002	8	140.3
54349	2002	9	5.3
54349	2002	10	61.8
54349	2002	11	7.9
54349	2002	12	17.2
54349	2003	1	6.3
54349	2003	2	3.6
54349	2003	3	16.5
54349	2003	4	90.2
54349	2003	5	27.2
54349	2003	6	115.7
54349	2003	7	92
54349	2003	8	147.4
54349	2003	9	110.3
54349	2003	10	111.9
54349	2003	11	37.2
54349	2003	12	5.8
54349	2004	1	1.4
54349	2004	2	35.9
54349	2004	3	21.7
54349	2004	4	41.8
54349	2004	5	41
54349	2004	6	49
54349	2004	7	200
54349	2004	8	75.2
54349	2004	9	91.4
54349	2004	10	11.2
54349	2004	11	65.3
54349	2004	12	33.2
54349	2005	1	7
54349	2005	2	9.5
54349	2005	3	0.4
54349	2005	4	119
54349	2005	5	134.1
54349	2005	6	184.4
54349	2005	7	272.8
54349	2005	8	290.1
54349	2005	9	20.3
54349	2005	10	38.5
54349	2005	11	11.6
54349	2005	12	3.1
54349	2006	1	8.7
54349	2006	2	28.7
54349	2006	3	8.8
54349	2006	4	47.8
54349	2006	5	59.5
54349	2006	6	254
54349	2006	7	75
54349	2006	8	122.1
54349	2006	9	26.6
54349	2006	10	73.2
54349	2006	11	18.3
54349	2006	12	4.1
54349	2007	1	12.6
54349	2007	2	26.1
54349	2007	3	76.2
54349	2007	4	48.1
54349	2007	5	66.7
54349	2007	6	50
54349	2007	7	162.9
54349	2007	8	206.7
54349	2007	9	60.1
54349	2007	10	55.9
54349	2007	11	23.6
54349	2007	12	7.6
54349	2008	1	0
54349	2008	2	4.6
54349	2008	3	28.6
54349	2008	4	21.6
54349	2008	5	75.6
54349	2008	6	86.2
54349	2008	7	151.5
54349	2008	8	203.2
54349	2008	9	18.1
54349	2008	10	27.2
54349	2008	11	12.2
54349	2008	12	12
54349	2009	1	15.6
54349	2009	2	41.9
54349	2009	3	7.3
54349	2009	4	90.4
54349	2009	5	26
54349	2009	6	117.4
54349	2009	7	138
54349	2009	8	69.3
54349	2009	9	41.1
54349	2009	10	69.1
54349	2009	11	17.6
54349	2009	12	16.9
54349	2010	1	8.5
54349	2010	2	17.4
54349	2010	3	41.4
54349	2010	4	82.5
54349	2010	5	90.6
54349	2010	6	56.9
54349	2010	7	318.2
54349	2010	8	496.5
54349	2010	9	107.9
54349	2010	10	44
54349	2010	11	82.2
54349	2010	12	38.2
54349	2011	1	0.6
54349	2011	2	3.3
54349	2011	3	2.3
54349	2011	4	57.5
54349	2011	5	53.7
54349	2011	6	100.2
54349	2011	7	142.5
54349	2011	8	240.8
54349	2011	9	18.1
54349	2011	10	43.3
54349	2011	11	46.6
54349	2011	12	2.3
54349	2012	1	2
54349	2012	2	5.7
54349	2012	3	27.1
54349	2012	4	46.7
54349	2012	5	24.3
54349	2012	6	235
54349	2012	7	183
54349	2012	8	465.3
54349	2012	9	70.6
54349	2012	10	80.4
54349	2012	11	52.2
54349	2012	12	17.3
54349	2013	1	8.2
54349	2013	2	20.6
54349	2013	3	25.6
54349	2013	4	38.3
54349	2013	5	40.6
54349	2013	6	96.4
54349	2013	7	226.5
54349	2013	8	87.7
54349	2013	9	59.5
54349	2013	10	93
54349	2013	11	57.7
54349	2013	12	6.2
54349	2014	1	7.8
54349	2014	2	0.6
54349	2014	3	22.7
54349	2014	4	0.8
54349	2014	5	77.6
54349	2014	6	191.9
54349	2014	7	79.2
54349	2014	8	88.9
54349	2014	9	49.3
54349	2014	10	38.3
54349	2014	11	15.1
54349	2014	12	11.4
