# Supplementary material for: Spatial and temporal characteristics of drought and its correlation with climate indices in Northeast China
Source: PLoS One. 2021 Nov 18;16(11):e0259774. doi: 10.1371/journal.pone.0259774 (PMC8601439; doi:10.1371/journal.pone.0259774)
Supplement: S1 File — (ZIP) [file pone.0259774.s001.zip › Raw data(Including precipitation and evapotranspiration data of each station)/54351.xlsx]

## Sheet: Monthly evapotranspiration 
stationID	YEAR	MONTH	DATA
54351	1970	1	10.176
54351	1970	2	22.3
54351	1970	3	44.532
54351	1970	4	106.46
54351	1970	5	137.74
54351	1970	6	131.83
54351	1970	7	108.82
54351	1970	8	115.17
54351	1970	9	84.732
54351	1970	10	61.381
54351	1970	11	29.357
54351	1970	12	11.042
54351	1971	1	13.154
54351	1971	2	15.084
54351	1971	3	41.95
54351	1971	4	109.58
54351	1971	5	133.76
54351	1971	6	122.36
54351	1971	7	116.33
54351	1971	8	105.45
54351	1971	9	70.633
54351	1971	10	53.78
54351	1971	11	29.054
54351	1971	12	14.323
54351	1972	1	13.463
54351	1972	2	17.549
54351	1972	3	52.151
54351	1972	4	100.95
54351	1972	5	133.6
54351	1972	6	140.43
54351	1972	7	146.65
54351	1972	8	103.35
54351	1972	9	69.395
54351	1972	10	44.804
54351	1972	11	23.473
54351	1972	12	15.095
54351	1973	1	18.072
54351	1973	2	23.412
54351	1973	3	46.512
54351	1973	4	102.65
54351	1973	5	127.64
54351	1973	6	116.02
54351	1973	7	125.29
54351	1973	8	113.79
54351	1973	9	82.977
54351	1973	10	56.393
54351	1973	11	31.517
54351	1973	12	18.69
54351	1974	1	16.362
54351	1974	2	25.724
54351	1974	3	53.739
54351	1974	4	91.209
54351	1974	5	161.65
54351	1974	6	133.04
54351	1974	7	133.82
54351	1974	8	116.27
54351	1974	9	81.064
54351	1974	10	47.782
54351	1974	11	31.173
54351	1974	12	14.331
54351	1975	1	11.743
54351	1975	2	17.414
54351	1975	3	54.673
54351	1975	4	113.67
54351	1975	5	138.67
54351	1975	6	129.98
54351	1975	7	119.58
54351	1975	8	113.35
54351	1975	9	87.92
54351	1975	10	61.541
54351	1975	11	31.344
54351	1975	12	13.675
54351	1976	1	13.95
54351	1976	2	32.383
54351	1976	3	51.201
54351	1976	4	82.474
54351	1976	5	143.47
54351	1976	6	114.48
54351	1976	7	105.27
54351	1976	8	98.083
54351	1976	9	81.118
54351	1976	10	52.965
54351	1976	11	20.866
54351	1976	12	16.162
54351	1977	1	9.5522
54351	1977	2	24.083
54351	1977	3	56.173
54351	1977	4	101.19
54351	1977	5	135.41
54351	1977	6	122.11
54351	1977	7	126.45
54351	1977	8	112.92
54351	1977	9	92.755
54351	1977	10	60.781
54351	1977	11	25.435
54351	1977	12	11.75
54351	1978	1	10.572
54351	1978	2	16.077
54351	1978	3	46.069
54351	1978	4	103.29
54351	1978	5	134.58
54351	1978	6	135.83
54351	1978	7	137.49
54351	1978	8	104.98
54351	1978	9	82.42
54351	1978	10	55.446
54351	1978	11	27.364
54351	1978	12	12.371
54351	1979	1	18.488
54351	1979	2	23.694
54351	1979	3	56.966
54351	1979	4	74.858
54351	1979	5	143.08
54351	1979	6	118.06
54351	1979	7	113.98
54351	1979	8	108.01
54351	1979	9	81.798
54351	1979	10	69.805
54351	1979	11	26.493
54351	1979	12	14.945
54351	1980	1	11.292
54351	1980	2	20.647
54351	1980	3	61.426
54351	1980	4	101.11
54351	1980	5	157.67
54351	1980	6	136.73
54351	1980	7	118.97
54351	1980	8	98.427
54351	1980	9	82.162
54351	1980	10	48.926
54351	1980	11	34.588
54351	1980	12	9.9951
54351	1981	1	9.0589
54351	1981	2	20.637
54351	1981	3	47.244
54351	1981	4	100.54
54351	1981	5	124.71
54351	1981	6	147.52
54351	1981	7	112.89
54351	1981	8	112.69
54351	1981	9	82.992
54351	1981	10	54.567
54351	1981	11	21.723
54351	1981	12	16.016
54351	1982	1	11.88
54351	1982	2	26.771
54351	1982	3	55.658
54351	1982	4	100.5
54351	1982	5	117.89
54351	1982	6	145.79
54351	1982	7	146.19
54351	1982	8	116.2
54351	1982	9	89.034
54351	1982	10	59.777
54351	1982	11	23.147
54351	1982	12	13.557
54351	1983	1	15.009
54351	1983	2	17.436
54351	1983	3	55.099
54351	1983	4	101.08
54351	1983	5	127.2
54351	1983	6	134.97
54351	1983	7	109.29
54351	1983	8	115.41
54351	1983	9	84.665
54351	1983	10	52.446
54351	1983	11	29.771
54351	1983	12	15.566
54351	1984	1	11.975
54351	1984	2	21.392
54351	1984	3	39.8
54351	1984	4	81.367
54351	1984	5	128.79
54351	1984	6	124.16
54351	1984	7	125.02
54351	1984	8	108.55
54351	1984	9	82.301
54351	1984	10	52.712
54351	1984	11	31.469
54351	1984	12	14.697
54351	1985	1	11.567
54351	1985	2	16.796
54351	1985	3	45.591
54351	1985	4	92.146
54351	1985	5	129.62
54351	1985	6	127.77
54351	1985	7	103.37
54351	1985	8	100.11
54351	1985	9	73.51
54351	1985	10	59.29
54351	1985	11	22.118
54351	1985	12	11.876
54351	1986	1	10.097
54351	1986	2	18.164
54351	1986	3	47.528
54351	1986	4	87.684
54351	1986	5	128.29
54351	1986	6	123.54
54351	1986	7	105.48
54351	1986	8	100.95
54351	1986	9	70.192
54351	1986	10	50.281
54351	1986	11	26.794
54351	1986	12	16.374
54351	1987	1	11.904
54351	1987	2	17.984
54351	1987	3	42.58
54351	1987	4	92.698
54351	1987	5	138.15
54351	1987	6	125.08
54351	1987	7	126.21
54351	1987	8	99.099
54351	1987	9	72.035
54351	1987	10	55.712
54351	1987	11	25.253
54351	1987	12	17.182
54351	1988	1	14.984
54351	1988	2	18.6
54351	1988	3	53.521
54351	1988	4	84.727
54351	1988	5	128.16
54351	1988	6	134.78
54351	1988	7	123.38
54351	1988	8	107.35
54351	1988	9	72.387
54351	1988	10	53.24
54351	1988	11	29.096
54351	1988	12	12.613
54351	1989	1	13.253
54351	1989	2	25.67
54351	1989	3	59.506
54351	1989	4	111.15
54351	1989	5	147.08
54351	1989	6	129.22
54351	1989	7	119.04
54351	1989	8	121.6
54351	1989	9	75.324
54351	1989	10	54.456
54351	1989	11	23.578
54351	1989	12	15.923
54351	1990	1	12.361
54351	1990	2	19.593
54351	1990	3	52.8
54351	1990	4	87.946
54351	1990	5	105.83
54351	1990	6	125.35
54351	1990	7	117.41
54351	1990	8	112.21
54351	1990	9	76.098
54351	1990	10	60.397
54351	1990	11	26.816
54351	1990	12	13.307
54351	1991	1	10.921
54351	1991	2	19.506
54351	1991	3	46.188
54351	1991	4	94.393
54351	1991	5	122.3
54351	1991	6	120.51
54351	1991	7	112.46
54351	1991	8	122.68
54351	1991	9	77.945
54351	1991	10	50.439
54351	1991	11	25.796
54351	1991	12	14.133
54351	1992	1	11.52
54351	1992	2	27.43
54351	1992	3	59.397
54351	1992	4	93.461
54351	1992	5	119.78
54351	1992	6	120.79
54351	1992	7	122.15
54351	1992	8	101.88
54351	1992	9	73.735
54351	1992	10	49.926
54351	1992	11	22.308
54351	1992	12	9.5586
54351	1993	1	8.9655
54351	1993	2	20.603
54351	1993	3	55.231
54351	1993	4	84.409
54351	1993	5	141.77
54351	1993	6	110.29
54351	1993	7	104.47
54351	1993	8	106.45
54351	1993	9	81.748
54351	1993	10	48.727
54351	1993	11	22.025
54351	1993	12	10.696
54351	1994	1	10.908
54351	1994	2	20.101
54351	1994	3	47.538
54351	1994	4	109.72
54351	1994	5	130.09
54351	1994	6	135.64
54351	1994	7	117.3
54351	1994	8	104.45
54351	1994	9	75.343
54351	1994	10	48.379
54351	1994	11	32.873
54351	1994	12	10.471
54351	1995	1	14.777
54351	1995	2	22.869
54351	1995	3	54.181
54351	1995	4	91.119
54351	1995	5	116.23
54351	1995	6	115.99
54351	1995	7	99.706
54351	1995	8	95.861
54351	1995	9	76.772
54351	1995	10	44.197
54351	1995	11	27.556
54351	1995	12	11.233
54351	1996	1	11.63
54351	1996	2	24.141
54351	1996	3	49.001
54351	1996	4	94.914
54351	1996	5	122.61
54351	1996	6	138.5
54351	1996	7	106.7
54351	1996	8	102.95
54351	1996	9	75.758
54351	1996	10	48.216
54351	1996	11	20.645
54351	1996	12	16.951
54351	1997	1	10.848
54351	1997	2	19.088
54351	1997	3	54.908
54351	1997	4	100.31
54351	1997	5	119.73
54351	1997	6	142.42
54351	1997	7	151.78
54351	1997	8	116
54351	1997	9	78.757
54351	1997	10	49.937
54351	1997	11	24.723
54351	1997	12	13.304
54351	1998	1	11.154
54351	1998	2	25.993
54351	1998	3	61.44
54351	1998	4	109.19
54351	1998	5	121.59
54351	1998	6	122.69
54351	1998	7	106.85
54351	1998	8	100.18
54351	1998	9	81.12
54351	1998	10	51.995
54351	1998	11	23.759
54351	1998	12	12.002
54351	1999	1	15.666
54351	1999	2	24.017
54351	1999	3	42.39
54351	1999	4	91.069
54351	1999	5	137.5
54351	1999	6	139.73
54351	1999	7	132.06
54351	1999	8	104.86
54351	1999	9	84.255
54351	1999	10	55.215
54351	1999	11	20.741
54351	1999	12	10.849
54351	2000	1	7.4893
54351	2000	2	15.616
54351	2000	3	52.09
54351	2000	4	85.126
54351	2000	5	125.15
54351	2000	6	150.76
54351	2000	7	143.17
54351	2000	8	111.3
54351	2000	9	87.575
54351	2000	10	47.454
54351	2000	11	22.933
54351	2000	12	8.927
54351	2001	1	8.2328
54351	2001	2	16.888
54351	2001	3	47.692
54351	2001	4	108.32
54351	2001	5	138.88
54351	2001	6	138.99
54351	2001	7	131.51
54351	2001	8	110.3
54351	2001	9	86.231
54351	2001	10	52.093
54351	2001	11	24.072
54351	2001	12	10.02
54351	2002	1	15.225
54351	2002	2	31.663
54351	2002	3	66.054
54351	2002	4	109.25
54351	2002	5	153.79
54351	2002	6	129.18
54351	2002	7	131.63
54351	2002	8	98.097
54351	2002	9	87.355
54351	2002	10	41.293
54351	2002	11	19.292
54351	2002	12	11.366
54351	2003	1	10.612
54351	2003	2	24.016
54351	2003	3	49.504
54351	2003	4	104.3
54351	2003	5	135.07
54351	2003	6	128.04
54351	2003	7	114.49
54351	2003	8	118.96
54351	2003	9	79.841
54351	2003	10	52.133
54351	2003	11	28.924
54351	2003	12	14.292
54351	2004	1	15.71
54351	2004	2	27.764
54351	2004	3	61.635
54351	2004	4	114.67
54351	2004	5	132.33
54351	2004	6	155.64
54351	2004	7	106.9
54351	2004	8	111.04
54351	2004	9	81.819
54351	2004	10	59.723
54351	2004	11	22.176
54351	2004	12	11.583
54351	2005	1	11.368
54351	2005	2	15.468
54351	2005	3	55.685
54351	2005	4	100
54351	2005	5	116.53
54351	2005	6	110.21
54351	2005	7	108.39
54351	2005	8	93.61
54351	2005	9	82.529
54351	2005	10	54.242
54351	2005	11	26.109
54351	2005	12	7.6913
54351	2006	1	10.821
54351	2006	2	20.285
54351	2006	3	46.707
54351	2006	4	79.347
54351	2006	5	129.15
54351	2006	6	113.42
54351	2006	7	115.15
54351	2006	8	102.16
54351	2006	9	79.292
54351	2006	10	52.319
54351	2006	11	25.303
54351	2006	12	13.031
54351	2007	1	9.7834
54351	2007	2	26.164
54351	2007	3	43.931
54351	2007	4	85.58
54351	2007	5	122.75
54351	2007	6	153.77
54351	2007	7	108.51
54351	2007	8	101.82
54351	2007	9	76.814
54351	2007	10	44.768
54351	2007	11	23.342
54351	2007	12	10.52
54351	2008	1	12.239
54351	2008	2	24.69
54351	2008	3	51.01
54351	2008	4	97.862
54351	2008	5	105.23
54351	2008	6	107.83
54351	2008	7	114.28
54351	2008	8	109.91
54351	2008	9	83.049
54351	2008	10	51.66
54351	2008	11	26.159
54351	2008	12	16.823
54351	2009	1	12.837
54351	2009	2	18.769
54351	2009	3	46.954
54351	2009	4	87.621
54351	2009	5	136.73
54351	2009	6	118.02
54351	2009	7	113.8
54351	2009	8	118.22
54351	2009	9	82.743
54351	2009	10	50.013
54351	2009	11	25.402
54351	2009	12	9.9605
54351	2010	1	13.118
54351	2010	2	18.412
54351	2010	3	41.548
54351	2010	4	73.325
54351	2010	5	111.31
54351	2010	6	142.11
54351	2010	7	108.67
54351	2010	8	101.21
54351	2010	9	70.978
54351	2010	10	44.569
54351	2010	11	20.428
54351	2010	12	9.5263
54351	2011	1	7.4637
54351	2011	2	19.601
54351	2011	3	51.71
54351	2011	4	88.783
54351	2011	5	131.41
54351	2011	6	116.13
54351	2011	7	127.94
54351	2011	8	110.8
54351	2011	9	83.969
54351	2011	10	48.362
54351	2011	11	23.356
54351	2011	12	11.123
54351	2012	1	9.775
54351	2012	2	19.241
54351	2012	3	43.515
54351	2012	4	98.503
54351	2012	5	142.49
54351	2012	6	107.96
54351	2012	7	120.69
54351	2012	8	107.91
54351	2012	9	75.163
54351	2012	10	46.565
54351	2012	11	18.743
54351	2012	12	9.1908
54351	2013	1	10.288
54351	2013	2	18.151
54351	2013	3	39.81
54351	2013	4	70.713
54351	2013	5	135.7
54351	2013	6	130.88
54351	2013	7	121.22
54351	2013	8	105.38
54351	2013	9	75.537
54351	2013	10	44.51
54351	2013	11	25.298
54351	2013	12	12.66
54351	2014	1	16.767
54351	2014	2	23.596
54351	2014	3	59.42
54351	2014	4	114.37
54351	2014	5	118.89
54351	2014	6	118.37
54351	2014	7	128.24
54351	2014	8	124.49
54351	2014	9	89.183
54351	2014	10	63.397
54351	2014	11	34.468
54351	2014	12	10.759

## Sheet: Monthly precipitation 
stationID	YEAR	MONTH	DATA
54351	1970	1	8.9
54351	1970	2	5.8
54351	1970	3	4.7
54351	1970	4	23.3
54351	1970	5	48.2
54351	1970	6	68
54351	1970	7	197.7
54351	1970	8	105.5
54351	1970	9	169.2
54351	1970	10	64.7
54351	1970	11	14.3
54351	1970	12	21
54351	1971	1	5.1
54351	1971	2	13.5
54351	1971	3	13
54351	1971	4	15.6
54351	1971	5	101.5
54351	1971	6	182.6
54351	1971	7	193.8
54351	1971	8	201.2
54351	1971	9	122.9
54351	1971	10	41.5
54351	1971	11	16.6
54351	1971	12	9.4
54351	1972	1	12.1
54351	1972	2	5.8
54351	1972	3	6.8
54351	1972	4	43.9
54351	1972	5	65.4
54351	1972	6	123
54351	1972	7	33.2
54351	1972	8	274
54351	1972	9	81.1
54351	1972	10	138.6
54351	1972	11	28.2
54351	1972	12	6.7
54351	1973	1	0.8
54351	1973	2	16.4
54351	1973	3	38.5
54351	1973	4	38.5
54351	1973	5	110
54351	1973	6	216.4
54351	1973	7	275
54351	1973	8	330.9
54351	1973	9	51.5
54351	1973	10	16.2
54351	1973	11	16.2
54351	1973	12	0.7
54351	1974	1	1.5
54351	1974	2	7.3
54351	1974	3	8.5
54351	1974	4	83.8
54351	1974	5	54.3
54351	1974	6	78.8
54351	1974	7	92.2
54351	1974	8	215.5
54351	1974	9	97.6
54351	1974	10	97.8
54351	1974	11	25.4
54351	1974	12	0
54351	1975	1	14.6
54351	1975	2	7.9
54351	1975	3	7.5
54351	1975	4	39
54351	1975	5	42.4
54351	1975	6	148.8
54351	1975	7	384.6
54351	1975	8	62.7
54351	1975	9	72.3
54351	1975	10	36.7
54351	1975	11	9.2
54351	1975	12	23.3
54351	1976	1	4.8
54351	1976	2	5.1
54351	1976	3	23.4
54351	1976	4	52.7
54351	1976	5	62.4
54351	1976	6	81.9
54351	1976	7	289.7
54351	1976	8	107.2
54351	1976	9	67.7
54351	1976	10	62.4
54351	1976	11	61.6
54351	1976	12	1.2
54351	1977	1	4.2
54351	1977	2	0.5
54351	1977	3	20.9
54351	1977	4	49.7
54351	1977	5	35
54351	1977	6	164.5
54351	1977	7	264
54351	1977	8	179.5
54351	1977	9	47.7
54351	1977	10	60.2
54351	1977	11	30.3
54351	1977	12	27.1
54351	1978	1	5.2
54351	1978	2	5.3
54351	1978	3	12.7
54351	1978	4	43.6
54351	1978	5	38.7
54351	1978	6	60.4
54351	1978	7	76.1
54351	1978	8	166.2
54351	1978	9	67.1
54351	1978	10	43.7
54351	1978	11	6.1
54351	1978	12	18.1
54351	1979	1	6.1
54351	1979	2	20.1
54351	1979	3	5.3
54351	1979	4	62.2
54351	1979	5	52.4
54351	1979	6	93.6
54351	1979	7	275.4
54351	1979	8	41.3
54351	1979	9	60.1
54351	1979	10	11.9
54351	1979	11	30.4
54351	1979	12	36
54351	1980	1	5.4
54351	1980	2	5.8
54351	1980	3	2.5
54351	1980	4	38
54351	1980	5	49.4
54351	1980	6	196.6
54351	1980	7	139.1
54351	1980	8	117.2
54351	1980	9	38.2
54351	1980	10	100.8
54351	1980	11	18.2
54351	1980	12	27.9
54351	1981	1	3.8
54351	1981	2	12.2
54351	1981	3	64
54351	1981	4	14.7
54351	1981	5	68.9
54351	1981	6	57.4
54351	1981	7	151.5
54351	1981	8	121.4
54351	1981	9	105.6
54351	1981	10	47.6
54351	1981	11	11.3
54351	1981	12	0.4
54351	1982	1	7.3
54351	1982	2	0.7
54351	1982	3	18.8
54351	1982	4	11.5
54351	1982	5	58.9
54351	1982	6	20.7
54351	1982	7	85.8
54351	1982	8	193.2
54351	1982	9	23.2
54351	1982	10	53.5
54351	1982	11	44
54351	1982	12	6.4
54351	1983	1	1.7
54351	1983	2	21.4
54351	1983	3	2.9
54351	1983	4	65.8
54351	1983	5	84.7
54351	1983	6	106.5
54351	1983	7	269.9
54351	1983	8	191.5
54351	1983	9	55.4
54351	1983	10	41
54351	1983	11	16.8
54351	1983	12	0.2
54351	1984	1	2.6
54351	1984	2	8.2
54351	1984	3	26.9
54351	1984	4	58.2
54351	1984	5	40.1
54351	1984	6	190.2
54351	1984	7	102.6
54351	1984	8	269.2
54351	1984	9	42.4
54351	1984	10	50.2
54351	1984	11	5.9
54351	1984	12	8
54351	1985	1	9.3
54351	1985	2	13.6
54351	1985	3	13.7
54351	1985	4	34.9
54351	1985	5	61.5
54351	1985	6	139.1
54351	1985	7	247.2
54351	1985	8	398.5
54351	1985	9	38.2
54351	1985	10	11.3
54351	1985	11	20.9
54351	1985	12	6.3
54351	1986	1	9.7
54351	1986	2	0.9
54351	1986	3	26.3
54351	1986	4	83.3
54351	1986	5	35.2
54351	1986	6	183.3
54351	1986	7	376.4
54351	1986	8	180
54351	1986	9	112.4
54351	1986	10	31.1
54351	1986	11	9
54351	1986	12	9.4
54351	1987	1	12.4
54351	1987	2	6.6
54351	1987	3	54.6
54351	1987	4	59.8
54351	1987	5	39.1
54351	1987	6	103.7
54351	1987	7	79.8
54351	1987	8	245
54351	1987	9	113.6
54351	1987	10	49.5
54351	1987	11	32.3
54351	1987	12	1.2
54351	1988	1	10.5
54351	1988	2	10.1
54351	1988	3	12.8
54351	1988	4	52.5
54351	1988	5	47.1
54351	1988	6	57.9
54351	1988	7	188.2
54351	1988	8	207.6
54351	1988	9	131.7
54351	1988	10	32.9
54351	1988	11	5.1
54351	1988	12	6.7
54351	1989	1	12.5
54351	1989	2	3.8
54351	1989	3	6.8
54351	1989	4	19.2
54351	1989	5	50.9
54351	1989	6	106.1
54351	1989	7	255.2
54351	1989	8	34.6
54351	1989	9	89.3
54351	1989	10	32.2
54351	1989	11	18.5
54351	1989	12	1.6
54351	1990	1	12.9
54351	1990	2	30.9
54351	1990	3	37.7
54351	1990	4	64.9
54351	1990	5	64.6
54351	1990	6	122.1
54351	1990	7	146.6
54351	1990	8	128.7
54351	1990	9	124.6
54351	1990	10	19.7
54351	1990	11	9.8
54351	1990	12	23.6
54351	1991	1	2.7
54351	1991	2	2.7
54351	1991	3	13.3
54351	1991	4	54.7
54351	1991	5	33
54351	1991	6	108.7
54351	1991	7	397.2
54351	1991	8	80.7
54351	1991	9	47.9
54351	1991	10	86.4
54351	1991	11	31.9
54351	1991	12	11.6
54351	1992	1	2
54351	1992	2	1.4
54351	1992	3	4.9
54351	1992	4	31.2
54351	1992	5	51.4
54351	1992	6	85.6
54351	1992	7	214.4
54351	1992	8	37
54351	1992	9	106.5
54351	1992	10	23.8
54351	1992	11	28.1
54351	1992	12	13.6
54351	1993	1	0.5
54351	1993	2	1.9
54351	1993	3	12.3
54351	1993	4	39.5
54351	1993	5	29.2
54351	1993	6	232
54351	1993	7	221.1
54351	1993	8	239
54351	1993	9	34.8
54351	1993	10	27
54351	1993	11	32.7
54351	1993	12	13.8
54351	1994	1	4.1
54351	1994	2	0
54351	1994	3	11.8
54351	1994	4	10.9
54351	1994	5	61.2
54351	1994	6	116.1
54351	1994	7	283.5
54351	1994	8	290
54351	1994	9	90.5
54351	1994	10	42.2
54351	1994	11	15.9
54351	1994	12	9.8
54351	1995	1	0
54351	1995	2	2.3
54351	1995	3	11.7
54351	1995	4	43
54351	1995	5	120.4
54351	1995	6	223.5
54351	1995	7	436.1
54351	1995	8	139.6
54351	1995	9	58.3
54351	1995	10	32.2
54351	1995	11	10.4
54351	1995	12	5.5
54351	1996	1	2.3
54351	1996	2	4.3
54351	1996	3	24.5
54351	1996	4	14.7
54351	1996	5	52.4
54351	1996	6	70
54351	1996	7	305
54351	1996	8	182.3
54351	1996	9	62.4
54351	1996	10	59
54351	1996	11	29.4
54351	1996	12	0.2
54351	1997	1	18.9
54351	1997	2	8.4
54351	1997	3	13.9
54351	1997	4	7.3
54351	1997	5	70.1
54351	1997	6	50.5
54351	1997	7	86.6
54351	1997	8	144.9
54351	1997	9	45.6
54351	1997	10	9.2
54351	1997	11	13.7
54351	1997	12	8.8
54351	1998	1	5.7
54351	1998	2	4.7
54351	1998	3	21.2
54351	1998	4	45.7
54351	1998	5	83.3
54351	1998	6	149.7
54351	1998	7	268.1
54351	1998	8	245.7
54351	1998	9	38.9
54351	1998	10	34
54351	1998	11	16.2
54351	1998	12	24.2
54351	1999	1	0.9
54351	1999	2	2.8
54351	1999	3	47.7
54351	1999	4	29
54351	1999	5	19.5
54351	1999	6	48.6
54351	1999	7	111.7
54351	1999	8	182.5
54351	1999	9	17.1
54351	1999	10	19.3
54351	1999	11	31.6
54351	1999	12	11.8
54351	2000	1	31.7
54351	2000	2	4.3
54351	2000	3	27.7
54351	2000	4	50.3
54351	2000	5	41
54351	2000	6	41.7
54351	2000	7	117.5
54351	2000	8	74.3
54351	2000	9	25.4
54351	2000	10	73.2
54351	2000	11	40.7
54351	2000	12	34
54351	2001	1	14.1
54351	2001	2	1.1
54351	2001	3	16.1
54351	2001	4	4.5
54351	2001	5	20.3
54351	2001	6	88.6
54351	2001	7	139.3
54351	2001	8	300.2
54351	2001	9	27.9
54351	2001	10	33.3
54351	2001	11	4.8
54351	2001	12	10.1
54351	2002	1	5.8
54351	2002	2	4.4
54351	2002	3	16.3
54351	2002	4	46
54351	2002	5	40.2
54351	2002	6	118.4
54351	2002	7	159.8
54351	2002	8	147.6
54351	2002	9	0
54351	2002	10	62.4
54351	2002	11	14.4
54351	2002	12	11
54351	2003	1	5.8
54351	2003	2	2.8
54351	2003	3	27.5
54351	2003	4	69
54351	2003	5	10.9
54351	2003	6	123.4
54351	2003	7	254.2
54351	2003	8	121.4
54351	2003	9	66.5
54351	2003	10	143.5
54351	2003	11	30.3
54351	2003	12	9
54351	2004	1	3.1
54351	2004	2	23
54351	2004	3	12
54351	2004	4	23.5
54351	2004	5	41.8
54351	2004	6	91
54351	2004	7	282.6
54351	2004	8	133.4
54351	2004	9	44.4
54351	2004	10	8.7
54351	2004	11	44.4
54351	2004	12	35.9
54351	2005	1	17.5
54351	2005	2	6.8
54351	2005	3	0
54351	2005	4	90.2
54351	2005	5	113.3
54351	2005	6	129.1
54351	2005	7	191.8
54351	2005	8	308.6
54351	2005	9	21.5
54351	2005	10	52.7
54351	2005	11	5.1
54351	2005	12	14.9
54351	2006	1	8.2
54351	2006	2	29.2
54351	2006	3	7
54351	2006	4	31.7
54351	2006	5	42.3
54351	2006	6	135.6
54351	2006	7	202.9
54351	2006	8	265.3
54351	2006	9	38.6
54351	2006	10	77
54351	2006	11	26.1
54351	2006	12	3.3
54351	2007	1	9.2
54351	2007	2	13.9
54351	2007	3	59.4
54351	2007	4	15
54351	2007	5	62.7
54351	2007	6	53.5
54351	2007	7	202.8
54351	2007	8	173.7
54351	2007	9	41.1
54351	2007	10	28.7
54351	2007	11	15
54351	2007	12	10.6
54351	2008	1	0
54351	2008	2	2.7
54351	2008	3	32.4
54351	2008	4	70.1
54351	2008	5	96.2
54351	2008	6	156.7
54351	2008	7	182.5
54351	2008	8	165.3
54351	2008	9	39.5
54351	2008	10	24.6
54351	2008	11	11.6
54351	2008	12	14
54351	2009	1	13.8
54351	2009	2	31.5
54351	2009	3	13.6
54351	2009	4	94.1
54351	2009	5	37.3
54351	2009	6	118.6
54351	2009	7	119.3
54351	2009	8	65.3
54351	2009	9	51.8
54351	2009	10	114.5
54351	2009	11	24.3
54351	2009	12	18.8
54351	2010	1	8.3
54351	2010	2	35.6
54351	2010	3	34.2
54351	2010	4	82.3
54351	2010	5	133.3
54351	2010	6	68.1
54351	2010	7	234.7
54351	2010	8	346.5
54351	2010	9	61.6
54351	2010	10	46.9
54351	2010	11	73.5
54351	2010	12	23.6
54351	2011	1	1.1
54351	2011	2	4.2
54351	2011	3	7
54351	2011	4	36
54351	2011	5	61.2
54351	2011	6	94.9
54351	2011	7	93.7
54351	2011	8	127.3
54351	2011	9	20.2
54351	2011	10	32.2
54351	2011	11	48.9
54351	2011	12	0.8
54351	2012	1	0.7
54351	2012	2	8
54351	2012	3	23.4
54351	2012	4	33.8
54351	2012	5	32.1
54351	2012	6	186.9
54351	2012	7	155.4
54351	2012	8	220.8
54351	2012	9	49.5
54351	2012	10	73.9
54351	2012	11	53.6
54351	2012	12	26.2
54351	2013	1	4.7
54351	2013	2	31.4
54351	2013	3	25.6
54351	2013	4	46.8
54351	2013	5	33.8
54351	2013	6	58.5
54351	2013	7	269.6
54351	2013	8	338.5
54351	2013	9	93
54351	2013	10	95.7
54351	2013	11	25.8
54351	2013	12	2.2
54351	2014	1	7.8
54351	2014	2	12.5
54351	2014	3	6.1
54351	2014	4	0.8
54351	2014	5	67.8
54351	2014	6	161.1
54351	2014	7	94.5
54351	2014	8	109.5
54351	2014	9	30.3
54351	2014	10	26.3
54351	2014	11	7.3
54351	2014	12	13.7
