# Supplementary material for: Spatial and temporal characteristics of drought and its correlation with climate indices in Northeast China
Source: PLoS One. 2021 Nov 18;16(11):e0259774. doi: 10.1371/journal.pone.0259774 (PMC8601439; doi:10.1371/journal.pone.0259774)
Supplement: S1 File — (ZIP) [file pone.0259774.s001.zip › Raw data(Including precipitation and evapotranspiration data of each station)/54353.xlsx]

## Sheet: Monthly evapotranspiration 
stationID	YEAR	MONTH	DATA
54353	1970	1	7.2402
54353	1970	2	15.718
54353	1970	3	36.982
54353	1970	4	84.236
54353	1970	5	116.01
54353	1970	6	108.18
54353	1970	7	97.647
54353	1970	8	95.975
54353	1970	9	69.929
54353	1970	10	42.87
54353	1970	11	18.596
54353	1970	12	7.3154
54353	1971	1	6.9661
54353	1971	2	12.422
54353	1971	3	35.439
54353	1971	4	85.953
54353	1971	5	115.03
54353	1971	6	102.09
54353	1971	7	101.51
54353	1971	8	95.39
54353	1971	9	61.46
54353	1971	10	39.753
54353	1971	11	18.036
54353	1971	12	8.453
54353	1972	1	7.8165
54353	1972	2	12.536
54353	1972	3	42.113
54353	1972	4	75.767
54353	1972	5	103.63
54353	1972	6	119.3
54353	1972	7	130.39
54353	1972	8	91.741
54353	1972	9	56.347
54353	1972	10	36.28
54353	1972	11	14.991
54353	1972	12	8.1775
54353	1973	1	9.2485
54353	1973	2	16.039
54353	1973	3	37.726
54353	1973	4	78.768
54353	1973	5	95.638
54353	1973	6	93.66
54353	1973	7	108.3
54353	1973	8	99.479
54353	1973	9	65.67
54353	1973	10	38.242
54353	1973	11	19.579
54353	1973	12	9.2526
54353	1974	1	8.655
54353	1974	2	15.347
54353	1974	3	40.76
54353	1974	4	75.814
54353	1974	5	116.27
54353	1974	6	104.82
54353	1974	7	110.43
54353	1974	8	95.398
54353	1974	9	62.948
54353	1974	10	34.955
54353	1974	11	18.706
54353	1974	12	9.3877
54353	1975	1	8.3748
54353	1975	2	13.869
54353	1975	3	39.007
54353	1975	4	83.312
54353	1975	5	98.39
54353	1975	6	108.17
54353	1975	7	106.59
54353	1975	8	101.84
54353	1975	9	69.003
54353	1975	10	39.021
54353	1975	11	17.766
54353	1975	12	4.9696
54353	1976	1	7.4035
54353	1976	2	19.772
54353	1976	3	38.348
54353	1976	4	65.166
54353	1976	5	109.22
54353	1976	6	102.12
54353	1976	7	103.59
54353	1976	8	90.484
54353	1976	9	64.335
54353	1976	10	37.585
54353	1976	11	13.372
54353	1976	12	9.3606
54353	1977	1	6.3504
54353	1977	2	15.494
54353	1977	3	44.341
54353	1977	4	76.747
54353	1977	5	104.03
54353	1977	6	107.75
54353	1977	7	122.26
54353	1977	8	102.93
54353	1977	9	69.131
54353	1977	10	41.972
54353	1977	11	15.356
54353	1977	12	6.9881
54353	1978	1	7.6734
54353	1978	2	13.834
54353	1978	3	39.882
54353	1978	4	80.959
54353	1978	5	110.86
54353	1978	6	115.99
54353	1978	7	123.47
54353	1978	8	90.934
54353	1978	9	66.563
54353	1978	10	40.834
54353	1978	11	15.654
54353	1978	12	6.8674
54353	1979	1	9.7075
54353	1979	2	15.961
54353	1979	3	39.647
54353	1979	4	57.495
54353	1979	5	113.87
54353	1979	6	102.52
54353	1979	7	96.565
54353	1979	8	103.82
54353	1979	9	69.185
54353	1979	10	47.66
54353	1979	11	14.163
54353	1979	12	7.7494
54353	1980	1	7.5488
54353	1980	2	16.106
54353	1980	3	43.97
54353	1980	4	73.173
54353	1980	5	120.15
54353	1980	6	113.2
54353	1980	7	107.11
54353	1980	8	89.23
54353	1980	9	63.237
54353	1980	10	35.848
54353	1980	11	18.294
54353	1980	12	5.9078
54353	1981	1	5.5444
54353	1981	2	14.375
54353	1981	3	39.751
54353	1981	4	81.337
54353	1981	5	97.527
54353	1981	6	120.45
54353	1981	7	101.48
54353	1981	8	100.31
54353	1981	9	71.444
54353	1981	10	42.78
54353	1981	11	14.712
54353	1981	12	8.8048
54353	1982	1	6.9735
54353	1982	2	18.959
54353	1982	3	45.262
54353	1982	4	78.527
54353	1982	5	96.978
54353	1982	6	121.83
54353	1982	7	120.07
54353	1982	8	104.8
54353	1982	9	71.72
54353	1982	10	46.482
54353	1982	11	15.202
54353	1982	12	8.0208
54353	1983	1	7.692
54353	1983	2	13.425
54353	1983	3	44.571
54353	1983	4	90.649
54353	1983	5	110.02
54353	1983	6	119.72
54353	1983	7	102.48
54353	1983	8	104.21
54353	1983	9	66.644
54353	1983	10	41.175
54353	1983	11	16.572
54353	1983	12	8.3448
54353	1984	1	7.1211
54353	1984	2	16.933
54353	1984	3	33.922
54353	1984	4	69.464
54353	1984	5	110.05
54353	1984	6	110.28
54353	1984	7	118.92
54353	1984	8	102.43
54353	1984	9	67.045
54353	1984	10	40.167
54353	1984	11	18.096
54353	1984	12	7.5643
54353	1985	1	5.888
54353	1985	2	12.566
54353	1985	3	38.358
54353	1985	4	66.234
54353	1985	5	106.24
54353	1985	6	110.29
54353	1985	7	97.513
54353	1985	8	94.329
54353	1985	9	60.566
54353	1985	10	41.686
54353	1985	11	14.419
54353	1985	12	5.0868
54353	1986	1	6.6806
54353	1986	2	13.277
54353	1986	3	40.701
54353	1986	4	74.671
54353	1986	5	101.16
54353	1986	6	109.05
54353	1986	7	97.469
54353	1986	8	90.799
54353	1986	9	60.777
54353	1986	10	38.927
54353	1986	11	16.659
54353	1986	12	9.2518
54353	1987	1	7.371
54353	1987	2	13.532
54353	1987	3	38.012
54353	1987	4	77.534
54353	1987	5	115.39
54353	1987	6	113.59
54353	1987	7	116.42
54353	1987	8	96.263
54353	1987	9	63.111
54353	1987	10	41.153
54353	1987	11	17.991
54353	1987	12	9.2375
54353	1988	1	10.582
54353	1988	2	15.363
54353	1988	3	43.176
54353	1988	4	72.442
54353	1988	5	107.18
54353	1988	6	121.13
54353	1988	7	115.37
54353	1988	8	104.3
54353	1988	9	65.942
54353	1988	10	41.253
54353	1988	11	22.118
54353	1988	12	8.619
54353	1989	1	8.3612
54353	1989	2	17.989
54353	1989	3	44.221
54353	1989	4	91.613
54353	1989	5	120.53
54353	1989	6	115.58
54353	1989	7	112.68
54353	1989	8	112.71
54353	1989	9	66.019
54353	1989	10	41.236
54353	1989	11	16.687
54353	1989	12	8.469
54353	1990	1	8.2181
54353	1990	2	16.986
54353	1990	3	46.671
54353	1990	4	71.517
54353	1990	5	91.791
54353	1990	6	112.69
54353	1990	7	107.15
54353	1990	8	104.36
54353	1990	9	65.816
54353	1990	10	45.632
54353	1990	11	20.45
54353	1990	12	8.7737
54353	1991	1	8.0123
54353	1991	2	15.497
54353	1991	3	39.678
54353	1991	4	83.017
54353	1991	5	106.05
54353	1991	6	110.82
54353	1991	7	108.69
54353	1991	8	109.6
54353	1991	9	68.755
54353	1991	10	40.086
54353	1991	11	16.101
54353	1991	12	8.7295
54353	1992	1	9.0543
54353	1992	2	18.958
54353	1992	3	46.228
54353	1992	4	76.7
54353	1992	5	104.2
54353	1992	6	98.262
54353	1992	7	111.59
54353	1992	8	94.128
54353	1992	9	64.593
54353	1992	10	39.352
54353	1992	11	17.227
54353	1992	12	7.1849
54353	1993	1	8.0267
54353	1993	2	18.464
54353	1993	3	44.309
54353	1993	4	72.42
54353	1993	5	109.8
54353	1993	6	102.82
54353	1993	7	93.722
54353	1993	8	92.744
54353	1993	9	67.462
54353	1993	10	39.638
54353	1993	11	16.106
54353	1993	12	5.6401
54353	1994	1	6.7317
54353	1994	2	13.089
54353	1994	3	36.178
54353	1994	4	88.775
54353	1994	5	106.83
54353	1994	6	125.91
54353	1994	7	111.3
54353	1994	8	94.64
54353	1994	9	61.394
54353	1994	10	37.725
54353	1994	11	21.38
54353	1994	12	8.1578
54353	1995	1	11.931
54353	1995	2	17.173
54353	1995	3	44.148
54353	1995	4	76.26
54353	1995	5	103.07
54353	1995	6	106.25
54353	1995	7	97.561
54353	1995	8	90.538
54353	1995	9	67.631
54353	1995	10	37.01
54353	1995	11	19.965
54353	1995	12	7.5513
54353	1996	1	8.6863
54353	1996	2	17.003
54353	1996	3	39.191
54353	1996	4	76.39
54353	1996	5	103.06
54353	1996	6	117.06
54353	1996	7	95.485
54353	1996	8	93.541
54353	1996	9	64.857
54353	1996	10	37.29
54353	1996	11	15.39
54353	1996	12	8.2793
54353	1997	1	6.6674
54353	1997	2	14.842
54353	1997	3	47.231
54353	1997	4	77.917
54353	1997	5	96.341
54353	1997	6	122.73
54353	1997	7	139.61
54353	1997	8	99.544
54353	1997	9	70.308
54353	1997	10	39.004
54353	1997	11	15.56
54353	1997	12	6.3889
54353	1998	1	7.0805
54353	1998	2	17.739
54353	1998	3	44.918
54353	1998	4	82.242
54353	1998	5	105.49
54353	1998	6	107.78
54353	1998	7	110.55
54353	1998	8	93.22
54353	1998	9	68.274
54353	1998	10	44.641
54353	1998	11	18.603
54353	1998	12	7.4502
54353	1999	1	11.769
54353	1999	2	18.043
54353	1999	3	38.478
54353	1999	4	73.882
54353	1999	5	108.83
54353	1999	6	120.33
54353	1999	7	113.99
54353	1999	8	90.117
54353	1999	9	70.429
54353	1999	10	41.539
54353	1999	11	14.737
54353	1999	12	8.9593
54353	2000	1	6.4203
54353	2000	2	13.154
54353	2000	3	43.944
54353	2000	4	64.956
54353	2000	5	99.325
54353	2000	6	123.76
54353	2000	7	108.79
54353	2000	8	98.757
54353	2000	9	70.103
54353	2000	10	36.113
54353	2000	11	14.191
54353	2000	12	6.3221
54353	2001	1	6.0121
54353	2001	2	14.088
54353	2001	3	37.903
54353	2001	4	82.269
54353	2001	5	112.23
54353	2001	6	107.86
54353	2001	7	111.76
54353	2001	8	99.964
54353	2001	9	76.472
54353	2001	10	40.292
54353	2001	11	16.402
54353	2001	12	7.1623
54353	2002	1	9.0449
54353	2002	2	21.164
54353	2002	3	49.102
54353	2002	4	81.222
54353	2002	5	118.61
54353	2002	6	105.1
54353	2002	7	98.42
54353	2002	8	88.332
54353	2002	9	72.427
54353	2002	10	37.268
54353	2002	11	14.78
54353	2002	12	7.0599
54353	2003	1	7.2432
54353	2003	2	17.636
54353	2003	3	35.602
54353	2003	4	75.516
54353	2003	5	111.46
54353	2003	6	106.52
54353	2003	7	104.28
54353	2003	8	103.66
54353	2003	9	65.42
54353	2003	10	37.267
54353	2003	11	16.48
54353	2003	12	7.5841
54353	2004	1	10.29
54353	2004	2	21.979
54353	2004	3	47.455
54353	2004	4	89.824
54353	2004	5	104.67
54353	2004	6	126.25
54353	2004	7	90.864
54353	2004	8	102.63
54353	2004	9	69.423
54353	2004	10	43.103
54353	2004	11	18.177
54353	2004	12	8.5899
54353	2005	1	9.4319
54353	2005	2	14.306
54353	2005	3	43.358
54353	2005	4	80.13
54353	2005	5	95
54353	2005	6	89.402
54353	2005	7	98.91
54353	2005	8	84.767
54353	2005	9	69.546
54353	2005	10	44.487
54353	2005	11	18.979
54353	2005	12	5.8621
54353	2006	1	8.1069
54353	2006	2	15.017
54353	2006	3	39.736
54353	2006	4	65.401
54353	2006	5	110.35
54353	2006	6	92.959
54353	2006	7	97.684
54353	2006	8	93.482
54353	2006	9	67.935
54353	2006	10	41.61
54353	2006	11	18.432
54353	2006	12	9.289
54353	2007	1	9.0174
54353	2007	2	20.853
54353	2007	3	37.189
54353	2007	4	65.134
54353	2007	5	109.43
54353	2007	6	138.44
54353	2007	7	110.23
54353	2007	8	95.759
54353	2007	9	68.253
54353	2007	10	37.719
54353	2007	11	16.096
54353	2007	12	7.5961
54353	2008	1	8.2478
54353	2008	2	18.625
54353	2008	3	42.255
54353	2008	4	79.612
54353	2008	5	92.563
54353	2008	6	105.96
54353	2008	7	109.18
54353	2008	8	100.64
54353	2008	9	69.833
54353	2008	10	39.682
54353	2008	11	16.028
54353	2008	12	8.812
54353	2009	1	8.5802
54353	2009	2	15.404
54353	2009	3	39.761
54353	2009	4	73.744
54353	2009	5	119.39
54353	2009	6	104.73
54353	2009	7	108.34
54353	2009	8	116.36
54353	2009	9	69.774
54353	2009	10	41.338
54353	2009	11	15.733
54353	2009	12	7.3339
54353	2010	1	9.3459
54353	2010	2	15.682
54353	2010	3	35.522
54353	2010	4	61.874
54353	2010	5	105.37
54353	2010	6	130.43
54353	2010	7	102.74
54353	2010	8	92.014
54353	2010	9	63.055
54353	2010	10	39.968
54353	2010	11	16.28
54353	2010	12	8.3357
54353	2011	1	7.4664
54353	2011	2	17.799
54353	2011	3	43.432
54353	2011	4	73.673
54353	2011	5	109.25
54353	2011	6	106.24
54353	2011	7	121.07
54353	2011	8	103.59
54353	2011	9	67.418
54353	2011	10	42.292
54353	2011	11	16.695
54353	2011	12	8.701
54353	2012	1	8.2645
54353	2012	2	17.767
54353	2012	3	40.758
54353	2012	4	85.958
54353	2012	5	118.09
54353	2012	6	98.527
54353	2012	7	105.42
54353	2012	8	91.739
54353	2012	9	65.725
54353	2012	10	37.53
54353	2012	11	14.058
54353	2012	12	6.8139
54353	2013	1	8.4925
54353	2013	2	15.273
54353	2013	3	39.106
54353	2013	4	64.095
54353	2013	5	111.27
54353	2013	6	116.29
54353	2013	7	113.94
54353	2013	8	97.487
54353	2013	9	68.158
54353	2013	10	40.537
54353	2013	11	17.347
54353	2013	12	8.3316
54353	2014	1	11.662
54353	2014	2	17.554
54353	2014	3	48.953
54353	2014	4	90.923
54353	2014	5	106.28
54353	2014	6	110.77
54353	2014	7	120.29
54353	2014	8	116.41
54353	2014	9	75.466
54353	2014	10	48.165
54353	2014	11	20.826
54353	2014	12	8.8511

## Sheet: Monthly precipitation 
stationID	YEAR	MONTH	DATA
54353	1970	1	2
54353	1970	2	12.6
54353	1970	3	2.4
54353	1970	4	12.9
54353	1970	5	43.4
54353	1970	6	83.5
54353	1970	7	169
54353	1970	8	137.5
54353	1970	9	110
54353	1970	10	33.2
54353	1970	11	23.1
54353	1970	12	28
54353	1971	1	2.6
54353	1971	2	23.3
54353	1971	3	20.9
54353	1971	4	17.1
54353	1971	5	68.7
54353	1971	6	140.5
54353	1971	7	177.3
54353	1971	8	336.9
54353	1971	9	136.1
54353	1971	10	55.3
54353	1971	11	4.5
54353	1971	12	16.2
54353	1972	1	13.4
54353	1972	2	5.3
54353	1972	3	13.1
54353	1972	4	58.2
54353	1972	5	54
54353	1972	6	93.5
54353	1972	7	54.1
54353	1972	8	204.9
54353	1972	9	105.6
54353	1972	10	135
54353	1972	11	37.8
54353	1972	12	2
54353	1973	1	2.4
54353	1973	2	19.9
54353	1973	3	28.4
54353	1973	4	86.4
54353	1973	5	140.5
54353	1973	6	128.8
54353	1973	7	152.2
54353	1973	8	127.1
54353	1973	9	92.3
54353	1973	10	42.3
54353	1973	11	18.3
54353	1973	12	2.3
54353	1974	1	0.8
54353	1974	2	7.7
54353	1974	3	6.1
54353	1974	4	64.2
54353	1974	5	82.1
54353	1974	6	103.9
54353	1974	7	125.5
54353	1974	8	197
54353	1974	9	93.5
54353	1974	10	82.4
54353	1974	11	9.8
54353	1974	12	1.4
54353	1975	1	12
54353	1975	2	4.8
54353	1975	3	9.5
54353	1975	4	26.6
54353	1975	5	62.4
54353	1975	6	97.1
54353	1975	7	348.3
54353	1975	8	178.6
54353	1975	9	89.7
54353	1975	10	39
54353	1975	11	13.2
54353	1975	12	20.6
54353	1976	1	5.7
54353	1976	2	4.4
54353	1976	3	22.8
54353	1976	4	65.5
54353	1976	5	72.4
54353	1976	6	119.5
54353	1976	7	154.7
54353	1976	8	152.1
54353	1976	9	91.8
54353	1976	10	61.4
54353	1976	11	59.4
54353	1976	12	1.2
54353	1977	1	3.6
54353	1977	2	1.2
54353	1977	3	12.8
54353	1977	4	57.2
54353	1977	5	50.2
54353	1977	6	115.2
54353	1977	7	123.2
54353	1977	8	122.9
54353	1977	9	60.5
54353	1977	10	44.8
54353	1977	11	25.8
54353	1977	12	20.1
54353	1978	1	11.7
54353	1978	2	12.8
54353	1978	3	12.5
54353	1978	4	41.8
54353	1978	5	21.7
54353	1978	6	96.7
54353	1978	7	82.1
54353	1978	8	119.6
54353	1978	9	55.4
54353	1978	10	49.7
54353	1978	11	4.6
54353	1978	12	25.6
54353	1979	1	13
54353	1979	2	24.7
54353	1979	3	23.8
54353	1979	4	85.8
54353	1979	5	56.2
54353	1979	6	110.3
54353	1979	7	260.4
54353	1979	8	29.1
54353	1979	9	44.5
54353	1979	10	16.6
54353	1979	11	34.8
54353	1979	12	17.4
54353	1980	1	6.3
54353	1980	2	2
54353	1980	3	5.7
54353	1980	4	45.9
54353	1980	5	57.9
54353	1980	6	235.3
54353	1980	7	126.9
54353	1980	8	131.2
54353	1980	9	38.1
54353	1980	10	120.6
54353	1980	11	15.6
54353	1980	12	27.8
54353	1981	1	5.1
54353	1981	2	13
54353	1981	3	35.3
54353	1981	4	18.5
54353	1981	5	94.9
54353	1981	6	75.6
54353	1981	7	100.7
54353	1981	8	136.3
54353	1981	9	51.7
54353	1981	10	67.8
54353	1981	11	8.7
54353	1981	12	2.9
54353	1982	1	9.6
54353	1982	2	0.5
54353	1982	3	8.1
54353	1982	4	16.7
54353	1982	5	110.6
54353	1982	6	68.2
54353	1982	7	145.2
54353	1982	8	178.8
54353	1982	9	29.2
54353	1982	10	37.3
54353	1982	11	39.7
54353	1982	12	8.9
54353	1983	1	5.2
54353	1983	2	12.6
54353	1983	3	1.4
54353	1983	4	30.6
54353	1983	5	58.5
54353	1983	6	137
54353	1983	7	220.4
54353	1983	8	172.7
54353	1983	9	106.1
54353	1983	10	23.3
54353	1983	11	15.1
54353	1983	12	1
54353	1984	1	2.1
54353	1984	2	5.3
54353	1984	3	15.1
54353	1984	4	84.6
54353	1984	5	65.3
54353	1984	6	114.4
54353	1984	7	102.5
54353	1984	8	121
54353	1984	9	29.9
54353	1984	10	74.7
54353	1984	11	26.7
54353	1984	12	12.4
54353	1985	1	7
54353	1985	2	12
54353	1985	3	16
54353	1985	4	49.1
54353	1985	5	63.5
54353	1985	6	116.9
54353	1985	7	349.7
54353	1985	8	371.5
54353	1985	9	80.7
54353	1985	10	4.4
54353	1985	11	29.8
54353	1985	12	7.6
54353	1986	1	5.6
54353	1986	2	2.4
54353	1986	3	33.7
54353	1986	4	62
54353	1986	5	47.6
54353	1986	6	222.2
54353	1986	7	312.3
54353	1986	8	255.8
54353	1986	9	74.3
54353	1986	10	20.7
54353	1986	11	18.1
54353	1986	12	8.1
54353	1987	1	14.1
54353	1987	2	6.5
54353	1987	3	46
54353	1987	4	87
54353	1987	5	36.1
54353	1987	6	109.4
54353	1987	7	105
54353	1987	8	187.6
54353	1987	9	87.9
54353	1987	10	39.1
54353	1987	11	40.4
54353	1987	12	4.3
54353	1988	1	9.6
54353	1988	2	5.5
54353	1988	3	9.8
54353	1988	4	39.5
54353	1988	5	45.1
54353	1988	6	51.4
54353	1988	7	153.5
54353	1988	8	104.2
54353	1988	9	80.9
54353	1988	10	22.1
54353	1988	11	12.8
54353	1988	12	4.6
54353	1989	1	8.8
54353	1989	2	4.1
54353	1989	3	11.5
54353	1989	4	55.4
54353	1989	5	88.8
54353	1989	6	69.8
54353	1989	7	231
54353	1989	8	91.7
54353	1989	9	72.1
54353	1989	10	22.4
54353	1989	11	24.1
54353	1989	12	1.7
54353	1990	1	11.6
54353	1990	2	14.3
54353	1990	3	33.3
54353	1990	4	73.6
54353	1990	5	70.9
54353	1990	6	120
54353	1990	7	190.4
54353	1990	8	232.1
54353	1990	9	93.9
54353	1990	10	4.7
54353	1990	11	13.9
54353	1990	12	26.2
54353	1991	1	0.5
54353	1991	2	5
54353	1991	3	14
54353	1991	4	38.2
54353	1991	5	46.7
54353	1991	6	94.9
54353	1991	7	221.2
54353	1991	8	73.1
54353	1991	9	82.3
54353	1991	10	49.8
54353	1991	11	29
54353	1991	12	8
54353	1992	1	4
54353	1992	2	1.7
54353	1992	3	2.7
54353	1992	4	36.4
54353	1992	5	64.2
54353	1992	6	107.2
54353	1992	7	168.6
54353	1992	8	38.4
54353	1992	9	106.6
54353	1992	10	12.9
54353	1992	11	37.9
54353	1992	12	27.4
54353	1993	1	0.2
54353	1993	2	2.5
54353	1993	3	5.7
54353	1993	4	36.5
54353	1993	5	24.8
54353	1993	6	96.8
54353	1993	7	181.2
54353	1993	8	148.7
54353	1993	9	70.7
54353	1993	10	25.7
54353	1993	11	53.1
54353	1993	12	16.2
54353	1994	1	6.5
54353	1994	2	0.3
54353	1994	3	10.9
54353	1994	4	11.8
54353	1994	5	93.7
54353	1994	6	81
54353	1994	7	202
54353	1994	8	209.1
54353	1994	9	76.3
54353	1994	10	62.2
54353	1994	11	27.7
54353	1994	12	6.5
54353	1995	1	0.2
54353	1995	2	5
54353	1995	3	13.9
54353	1995	4	38
54353	1995	5	119.8
54353	1995	6	183.8
54353	1995	7	490.8
54353	1995	8	293.2
54353	1995	9	39.5
54353	1995	10	42.4
54353	1995	11	14.9
54353	1995	12	1.1
54353	1996	1	3.9
54353	1996	2	2.8
54353	1996	3	10.6
54353	1996	4	14.1
54353	1996	5	60.7
54353	1996	6	128.4
54353	1996	7	245.9
54353	1996	8	153.6
54353	1996	9	69.5
54353	1996	10	63.1
54353	1996	11	13.8
54353	1996	12	1.8
54353	1997	1	18.7
54353	1997	2	13.4
54353	1997	3	34.9
54353	1997	4	7.9
54353	1997	5	92.2
54353	1997	6	74
54353	1997	7	131.7
54353	1997	8	160.8
54353	1997	9	26
54353	1997	10	36.1
54353	1997	11	13
54353	1997	12	6.9
54353	1998	1	5.3
54353	1998	2	8.1
54353	1998	3	18.7
54353	1998	4	61.9
54353	1998	5	81.6
54353	1998	6	89.3
54353	1998	7	195.7
54353	1998	8	215.6
54353	1998	9	43.3
54353	1998	10	23.3
54353	1998	11	19.4
54353	1998	12	16.6
54353	1999	1	6
54353	1999	2	0.1
54353	1999	3	34.9
54353	1999	4	39.4
54353	1999	5	35
54353	1999	6	56.6
54353	1999	7	117
54353	1999	8	244
54353	1999	9	31.9
54353	1999	10	14.2
54353	1999	11	33.1
54353	1999	12	5.2
54353	2000	1	24.7
54353	2000	2	4
54353	2000	3	39
54353	2000	4	32.5
54353	2000	5	45.8
54353	2000	6	31.3
54353	2000	7	172.3
54353	2000	8	132.2
54353	2000	9	38.8
54353	2000	10	52.2
54353	2000	11	35.2
54353	2000	12	10.3
54353	2001	1	8.6
54353	2001	2	3.3
54353	2001	3	26.1
54353	2001	4	7.7
54353	2001	5	53.2
54353	2001	6	85.5
54353	2001	7	266.1
54353	2001	8	87.8
54353	2001	9	32.2
54353	2001	10	41.6
54353	2001	11	5.3
54353	2001	12	2.5
54353	2002	1	11.1
54353	2002	2	5.1
54353	2002	3	13.9
54353	2002	4	44.4
54353	2002	5	36.4
54353	2002	6	84.7
54353	2002	7	162.3
54353	2002	8	178.4
54353	2002	9	3.4
54353	2002	10	71.7
54353	2002	11	11
54353	2002	12	13.5
54353	2003	1	4.2
54353	2003	2	3.7
54353	2003	3	17.5
54353	2003	4	86.1
54353	2003	5	9.3
54353	2003	6	131.2
54353	2003	7	215
54353	2003	8	75.3
54353	2003	9	75.5
54353	2003	10	103.6
54353	2003	11	36.3
54353	2003	12	5.4
54353	2004	1	1.1
54353	2004	2	31.9
54353	2004	3	18.7
54353	2004	4	13.6
54353	2004	5	56.4
54353	2004	6	85.9
54353	2004	7	195.4
54353	2004	8	82.6
54353	2004	9	102.3
54353	2004	10	10.1
54353	2004	11	63
54353	2004	12	32.1
54353	2005	1	7
54353	2005	2	4
54353	2005	3	2.1
54353	2005	4	89
54353	2005	5	148.4
54353	2005	6	216.2
54353	2005	7	162.1
54353	2005	8	259.2
54353	2005	9	17.8
54353	2005	10	50
54353	2005	11	8.5
54353	2005	12	8.4
54353	2006	1	6.4
54353	2006	2	25.9
54353	2006	3	8
54353	2006	4	54.4
54353	2006	5	75.5
54353	2006	6	255.2
54353	2006	7	116.2
54353	2006	8	219.1
54353	2006	9	24.3
54353	2006	10	54
54353	2006	11	12.4
54353	2006	12	3.8
54353	2007	1	8.3
54353	2007	2	22.3
54353	2007	3	60.5
54353	2007	4	25.1
54353	2007	5	49.4
54353	2007	6	57.5
54353	2007	7	97.8
54353	2007	8	204
54353	2007	9	77
54353	2007	10	34.1
54353	2007	11	17
54353	2007	12	6.4
54353	2008	1	0
54353	2008	2	3.2
54353	2008	3	22.5
54353	2008	4	23.2
54353	2008	5	111.7
54353	2008	6	100
54353	2008	7	125.4
54353	2008	8	214.8
54353	2008	9	19.7
54353	2008	10	20.1
54353	2008	11	19.7
54353	2008	12	16.7
54353	2009	1	12.5
54353	2009	2	45.2
54353	2009	3	9.3
54353	2009	4	77.1
54353	2009	5	30.3
54353	2009	6	157.8
54353	2009	7	143.6
54353	2009	8	53.8
54353	2009	9	46.2
54353	2009	10	103
54353	2009	11	15
54353	2009	12	13.1
54353	2010	1	4.1
54353	2010	2	22.7
54353	2010	3	46.1
54353	2010	4	71.9
54353	2010	5	86.1
54353	2010	6	72.6
54353	2010	7	558.8
54353	2010	8	541.3
54353	2010	9	88.5
54353	2010	10	41.5
54353	2010	11	47.5
54353	2010	12	29.6
54353	2011	1	0.5
54353	2011	2	4.4
54353	2011	3	7.7
54353	2011	4	38.8
54353	2011	5	60
54353	2011	6	115.6
54353	2011	7	160.3
54353	2011	8	202.2
54353	2011	9	9.9
54353	2011	10	36.6
54353	2011	11	47
54353	2011	12	2.1
54353	2012	1	1
54353	2012	2	9
54353	2012	3	23.8
54353	2012	4	48
54353	2012	5	32.4
54353	2012	6	231.7
54353	2012	7	180.3
54353	2012	8	260.4
54353	2012	9	98
54353	2012	10	61.2
54353	2012	11	45
54353	2012	12	15.3
54353	2013	1	6.3
54353	2013	2	22
54353	2013	3	26.9
54353	2013	4	41.5
54353	2013	5	75.4
54353	2013	6	121.5
54353	2013	7	277.5
54353	2013	8	208.1
54353	2013	9	41.2
54353	2013	10	82.3
54353	2013	11	69.7
54353	2013	12	11.7
54353	2014	1	4.7
54353	2014	2	2.8
54353	2014	3	18.2
54353	2014	4	7.8
54353	2014	5	70.2
54353	2014	6	143.6
54353	2014	7	77.9
54353	2014	8	109.8
54353	2014	9	23.5
54353	2014	10	39.4
54353	2014	11	14.8
54353	2014	12	12.1
