# Supplementary material for: Spatial and temporal characteristics of drought and its correlation with climate indices in Northeast China
Source: PLoS One. 2021 Nov 18;16(11):e0259774. doi: 10.1371/journal.pone.0259774 (PMC8601439; doi:10.1371/journal.pone.0259774)
Supplement: S1 File — (ZIP) [file pone.0259774.s001.zip › Raw data(Including precipitation and evapotranspiration data of each station)/54363.xlsx]

## Sheet: Monthly evapotranspiration 
stationID	YEAR	MONTH	DATA
54363	1970	1	7.6323
54363	1970	2	17.244
54363	1970	3	37.335
54363	1970	4	98.018
54363	1970	5	129.08
54363	1970	6	124.71
54363	1970	7	108.83
54363	1970	8	99.845
54363	1970	9	75.39
54363	1970	10	53.258
54363	1970	11	21.907
54363	1970	12	8.6475
54363	1971	1	9.8225
54363	1971	2	15.312
54363	1971	3	41.413
54363	1971	4	103.06
54363	1971	5	115.58
54363	1971	6	109.23
54363	1971	7	100.9
54363	1971	8	97.749
54363	1971	9	61.027
54363	1971	10	42.952
54363	1971	11	22.544
54363	1971	12	10.88
54363	1972	1	9.2862
54363	1972	2	12.683
54363	1972	3	47.194
54363	1972	4	86.984
54363	1972	5	121.34
54363	1972	6	128.96
54363	1972	7	132.42
54363	1972	8	91.657
54363	1972	9	59.954
54363	1972	10	44.863
54363	1972	11	18.352
54363	1972	12	12.573
54363	1973	1	10.911
54363	1973	2	17.323
54363	1973	3	40.883
54363	1973	4	85.805
54363	1973	5	109.48
54363	1973	6	108.2
54363	1973	7	125.93
54363	1973	8	114.84
54363	1973	9	66.078
54363	1973	10	43.489
54363	1973	11	24.52
54363	1973	12	10.822
54363	1974	1	9.7922
54363	1974	2	18.862
54363	1974	3	46.749
54363	1974	4	81.419
54363	1974	5	126.57
54363	1974	6	112.19
54363	1974	7	121.19
54363	1974	8	95.959
54363	1974	9	64.37
54363	1974	10	41.013
54363	1974	11	24.161
54363	1974	12	11.919
54363	1975	1	9.8813
54363	1975	2	15.145
54363	1975	3	43.723
54363	1975	4	106.57
54363	1975	5	111.36
54363	1975	6	113.8
54363	1975	7	110.66
54363	1975	8	109.18
54363	1975	9	72.72
54363	1975	10	44.03
54363	1975	11	20.35
54363	1975	12	6.0139
54363	1976	1	9.1855
54363	1976	2	24.626
54363	1976	3	45.384
54363	1976	4	73.89
54363	1976	5	128.91
54363	1976	6	114.87
54363	1976	7	110.81
54363	1976	8	95.735
54363	1976	9	66.222
54363	1976	10	41.056
54363	1976	11	15.132
54363	1976	12	9.3934
54363	1977	1	7.0459
54363	1977	2	20.05
54363	1977	3	50.897
54363	1977	4	87.105
54363	1977	5	118.91
54363	1977	6	119.08
54363	1977	7	126.61
54363	1977	8	102.89
54363	1977	9	75.869
54363	1977	10	49.769
54363	1977	11	18.565
54363	1977	12	10.559
54363	1978	1	9.4511
54363	1978	2	14.091
54363	1978	3	44.705
54363	1978	4	92.02
54363	1978	5	128.78
54363	1978	6	124.5
54363	1978	7	128.36
54363	1978	8	100.92
54363	1978	9	70.326
54363	1978	10	47.066
54363	1978	11	19.135
54363	1978	12	12.199
54363	1979	1	14.727
54363	1979	2	18.52
54363	1979	3	45.809
54363	1979	4	65.569
54363	1979	5	131.05
54363	1979	6	106.18
54363	1979	7	103.23
54363	1979	8	103.01
54363	1979	9	68.814
54363	1979	10	56.903
54363	1979	11	19.224
54363	1979	12	11.144
54363	1980	1	9.7486
54363	1980	2	18.106
54363	1980	3	50.914
54363	1980	4	80.127
54363	1980	5	139.7
54363	1980	6	129.54
54363	1980	7	114.68
54363	1980	8	97.439
54363	1980	9	65.48
54363	1980	10	38.866
54363	1980	11	23.785
54363	1980	12	7.2112
54363	1981	1	6.1259
54363	1981	2	16.179
54363	1981	3	44.452
54363	1981	4	89.039
54363	1981	5	100.64
54363	1981	6	127.2
54363	1981	7	106.26
54363	1981	8	95.123
54363	1981	9	71.06
54363	1981	10	46.754
54363	1981	11	16.646
54363	1981	12	11.993
54363	1982	1	8.2028
54363	1982	2	20.426
54363	1982	3	53.714
54363	1982	4	88.696
54363	1982	5	101.87
54363	1982	6	120.46
54363	1982	7	117.77
54363	1982	8	104.54
54363	1982	9	70.44
54363	1982	10	49.548
54363	1982	11	18.519
54363	1982	12	8.4065
54363	1983	1	7.7584
54363	1983	2	13.237
54363	1983	3	45.615
54363	1983	4	108.56
54363	1983	5	121.79
54363	1983	6	118.72
54363	1983	7	96.375
54363	1983	8	104.4
54363	1983	9	65.027
54363	1983	10	42.634
54363	1983	11	18.759
54363	1983	12	10.577
54363	1984	1	8.0339
54363	1984	2	16.699
54363	1984	3	34.83
54363	1984	4	72.307
54363	1984	5	111.01
54363	1984	6	113.66
54363	1984	7	120.3
54363	1984	8	101.72
54363	1984	9	66.068
54363	1984	10	44.629
54363	1984	11	22.185
54363	1984	12	8.9632
54363	1985	1	7.0403
54363	1985	2	13.787
54363	1985	3	41.126
54363	1985	4	76.713
54363	1985	5	109.28
54363	1985	6	110.6
54363	1985	7	97.22
54363	1985	8	89.225
54363	1985	9	59.911
54363	1985	10	44.236
54363	1985	11	17.723
54363	1985	12	7.1232
54363	1986	1	8.3959
54363	1986	2	14.728
54363	1986	3	42.04
54363	1986	4	81.728
54363	1986	5	109.64
54363	1986	6	111.83
54363	1986	7	94.488
54363	1986	8	88.541
54363	1986	9	60.998
54363	1986	10	41.3
54363	1986	11	19.392
54363	1986	12	11.794
54363	1987	1	8.32
54363	1987	2	16.085
54363	1987	3	39.042
54363	1987	4	85.891
54363	1987	5	135.65
54363	1987	6	120.28
54363	1987	7	119.04
54363	1987	8	97.802
54363	1987	9	66.578
54363	1987	10	48.802
54363	1987	11	20.282
54363	1987	12	13.062
54363	1988	1	13.757
54363	1988	2	16.589
54363	1988	3	47.985
54363	1988	4	80.129
54363	1988	5	114.84
54363	1988	6	117.83
54363	1988	7	119.03
54363	1988	8	109.6
54363	1988	9	64.839
54363	1988	10	44.876
54363	1988	11	24.627
54363	1988	12	9.7678
54363	1989	1	10.785
54363	1989	2	23.372
54363	1989	3	48.166
54363	1989	4	96.013
54363	1989	5	124.79
54363	1989	6	123.48
54363	1989	7	110.67
54363	1989	8	108.4
54363	1989	9	65.942
54363	1989	10	46.283
54363	1989	11	18.531
54363	1989	12	11.298
54363	1990	1	8.3987
54363	1990	2	18.762
54363	1990	3	48.814
54363	1990	4	74.645
54363	1990	5	98.123
54363	1990	6	122.56
54363	1990	7	113.3
54363	1990	8	104.98
54363	1990	9	64.783
54363	1990	10	47.65
54363	1990	11	22.277
54363	1990	12	11.921
54363	1991	1	8.5266
54363	1991	2	18.596
54363	1991	3	42.636
54363	1991	4	92.719
54363	1991	5	110.51
54363	1991	6	117.09
54363	1991	7	115.92
54363	1991	8	114.89
54363	1991	9	68.751
54363	1991	10	39.773
54363	1991	11	20.385
54363	1991	12	11.142
54363	1992	1	9.2697
54363	1992	2	22.277
54363	1992	3	53.378
54363	1992	4	80.74
54363	1992	5	104.05
54363	1992	6	103.97
54363	1992	7	120.07
54363	1992	8	99.901
54363	1992	9	64.372
54363	1992	10	39.439
54363	1992	11	18.482
54363	1992	12	7.747
54363	1993	1	8.1058
54363	1993	2	19.822
54363	1993	3	47.184
54363	1993	4	80.737
54363	1993	5	120.28
54363	1993	6	107.44
54363	1993	7	106.11
54363	1993	8	95.009
54363	1993	9	67.159
54363	1993	10	41.302
54363	1993	11	19.659
54363	1993	12	8.1243
54363	1994	1	10.174
54363	1994	2	17.047
54363	1994	3	43.203
54363	1994	4	103.85
54363	1994	5	115.3
54363	1994	6	132.51
54363	1994	7	122.78
54363	1994	8	99.641
54363	1994	9	70.06
54363	1994	10	40.525
54363	1994	11	24.355
54363	1994	12	9.9293
54363	1995	1	12.537
54363	1995	2	19.424
54363	1995	3	49.471
54363	1995	4	87.747
54363	1995	5	101.63
54363	1995	6	103.53
54363	1995	7	106.16
54363	1995	8	92.67
54363	1995	9	68.668
54363	1995	10	41.836
54363	1995	11	22.283
54363	1995	12	8.0039
54363	1996	1	9.5352
54363	1996	2	20.689
54363	1996	3	41.417
54363	1996	4	88.852
54363	1996	5	110.65
54363	1996	6	129.28
54363	1996	7	104.81
54363	1996	8	103.83
54363	1996	9	70.708
54363	1996	10	42.84
54363	1996	11	17.613
54363	1996	12	12.06
54363	1997	1	7.5579
54363	1997	2	18.676
54363	1997	3	49.91
54363	1997	4	87.193
54363	1997	5	107.04
54363	1997	6	133.26
54363	1997	7	140.16
54363	1997	8	107.74
54363	1997	9	71.493
54363	1997	10	41.745
54363	1997	11	18.74
54363	1997	12	11.505
54363	1998	1	9.6285
54363	1998	2	22.659
54363	1998	3	55.735
54363	1998	4	98.589
54363	1998	5	114.99
54363	1998	6	120.93
54363	1998	7	111.27
54363	1998	8	97.059
54363	1998	9	72.087
54363	1998	10	48.253
54363	1998	11	24.559
54363	1998	12	10.845
54363	1999	1	13.29
54363	1999	2	22.676
54363	1999	3	50.005
54363	1999	4	88.869
54363	1999	5	118.89
54363	1999	6	127.63
54363	1999	7	128.89
54363	1999	8	98.837
54363	1999	9	78.655
54363	1999	10	53.834
54363	1999	11	21.578
54363	1999	12	11.957
54363	2000	1	6.8283
54363	2000	2	15.152
54363	2000	3	49.892
54363	2000	4	75.439
54363	2000	5	111.37
54363	2000	6	135.05
54363	2000	7	134.7
54363	2000	8	106.87
54363	2000	9	71.989
54363	2000	10	39.351
54363	2000	11	15.728
54363	2000	12	8.1882
54363	2001	1	6.0859
54363	2001	2	16.696
54363	2001	3	44.628
54363	2001	4	90.391
54363	2001	5	127.62
54363	2001	6	127.18
54363	2001	7	125.85
54363	2001	8	104.4
54363	2001	9	76.057
54363	2001	10	41.661
54363	2001	11	17.005
54363	2001	12	7.3065
54363	2002	1	9.1958
54363	2002	2	21.944
54363	2002	3	52.673
54363	2002	4	89.402
54363	2002	5	129.24
54363	2002	6	114.07
54363	2002	7	113.12
54363	2002	8	99.607
54363	2002	9	73.354
54363	2002	10	37.659
54363	2002	11	15.015
54363	2002	12	8.3873
54363	2003	1	8.3143
54363	2003	2	19.426
54363	2003	3	39.846
54363	2003	4	82.884
54363	2003	5	114.66
54363	2003	6	115.97
54363	2003	7	112.02
54363	2003	8	109.44
54363	2003	9	71.264
54363	2003	10	39.291
54363	2003	11	20.574
54363	2003	12	8.6538
54363	2004	1	9.2057
54363	2004	2	21.624
54363	2004	3	50.506
54363	2004	4	93.818
54363	2004	5	109.81
54363	2004	6	134.15
54363	2004	7	103.73
54363	2004	8	107.32
54363	2004	9	71.28
54363	2004	10	42.956
54363	2004	11	18.58
54363	2004	12	8.029
54363	2005	1	10.2
54363	2005	2	14.824
54363	2005	3	46.779
54363	2005	4	88.971
54363	2005	5	96.987
54363	2005	6	104.03
54363	2005	7	101.61
54363	2005	8	92.536
54363	2005	9	76.766
54363	2005	10	49.51
54363	2005	11	27.366
54363	2005	12	7.2516
54363	2006	1	9.2217
54363	2006	2	19.492
54363	2006	3	50.18
54363	2006	4	72.519
54363	2006	5	121.44
54363	2006	6	103.62
54363	2006	7	115.72
54363	2006	8	107.08
54363	2006	9	73.128
54363	2006	10	49.722
54363	2006	11	22.403
54363	2006	12	11.654
54363	2007	1	9.2671
54363	2007	2	25.007
54363	2007	3	38.576
54363	2007	4	67.758
54363	2007	5	111.55
54363	2007	6	143.83
54363	2007	7	120.34
54363	2007	8	101.89
54363	2007	9	69.316
54363	2007	10	42.252
54363	2007	11	20.633
54363	2007	12	9.332
54363	2008	1	10.147
54363	2008	2	20.796
54363	2008	3	49.564
54363	2008	4	94.431
54363	2008	5	99.293
54363	2008	6	116.18
54363	2008	7	117.15
54363	2008	8	102.64
54363	2008	9	79.517
54363	2008	10	49.173
54363	2008	11	23.631
54363	2008	12	16.165
54363	2009	1	11.492
54363	2009	2	19.563
54363	2009	3	48.198
54363	2009	4	83.409
54363	2009	5	128.37
54363	2009	6	107.72
54363	2009	7	105.93
54363	2009	8	117
54363	2009	9	75.341
54363	2009	10	45.047
54363	2009	11	20.735
54363	2009	12	7.7713
54363	2010	1	10.658
54363	2010	2	18.11
54363	2010	3	36.112
54363	2010	4	65.749
54363	2010	5	106.95
54363	2010	6	131.6
54363	2010	7	101.05
54363	2010	8	90.586
54363	2010	9	64.096
54363	2010	10	40.949
54363	2010	11	18.546
54363	2010	12	11.074
54363	2011	1	8.0335
54363	2011	2	21.383
54363	2011	3	49.097
54363	2011	4	82.711
54363	2011	5	112.18
54363	2011	6	106.16
54363	2011	7	128.73
54363	2011	8	106.03
54363	2011	9	72.114
54363	2011	10	43.68
54363	2011	11	18.251
54363	2011	12	9.323
54363	2012	1	8.525
54363	2012	2	19.507
54363	2012	3	44.5
54363	2012	4	91.91
54363	2012	5	118.05
54363	2012	6	103.27
54363	2012	7	109.25
54363	2012	8	102.09
54363	2012	9	66.124
54363	2012	10	42.661
54363	2012	11	16.931
54363	2012	12	7.5807
54363	2013	1	10.099
54363	2013	2	17.861
54363	2013	3	44.68
54363	2013	4	68.609
54363	2013	5	125.62
54363	2013	6	119.45
54363	2013	7	109.4
54363	2013	8	99.223
54363	2013	9	70.258
54363	2013	10	42.772
54363	2013	11	17.813
54363	2013	12	7.7087
54363	2014	1	13.887
54363	2014	2	19.472
54363	2014	3	50.214
54363	2014	4	93.006
54363	2014	5	107.21
54363	2014	6	105.65
54363	2014	7	125.82
54363	2014	8	116.59
54363	2014	9	76.123
54363	2014	10	52.539
54363	2014	11	23.403
54363	2014	12	9.1426

## Sheet: Monthly precipitation 
stationID	YEAR	MONTH	DATA
54363	1970	1	7.9
54363	1970	2	17.9
54363	1970	3	2.1
54363	1970	4	8.1
54363	1970	5	64.8
54363	1970	6	55.7
54363	1970	7	144.4
54363	1970	8	186.8
54363	1970	9	81.5
54363	1970	10	39.7
54363	1970	11	31.2
54363	1970	12	29.7
54363	1971	1	2.9
54363	1971	2	22.9
54363	1971	3	21.1
54363	1971	4	13.1
54363	1971	5	53
54363	1971	6	178.8
54363	1971	7	296.1
54363	1971	8	345.2
54363	1971	9	130.5
54363	1971	10	44.5
54363	1971	11	3.2
54363	1971	12	20
54363	1972	1	23.4
54363	1972	2	13.6
54363	1972	3	20.1
54363	1972	4	47.8
54363	1972	5	39.4
54363	1972	6	118.7
54363	1972	7	58.1
54363	1972	8	252.6
54363	1972	9	119
54363	1972	10	108.8
54363	1972	11	40
54363	1972	12	5.5
54363	1973	1	4.5
54363	1973	2	15
54363	1973	3	26.9
54363	1973	4	65.4
54363	1973	5	159.7
54363	1973	6	82.5
54363	1973	7	201.2
54363	1973	8	252.5
54363	1973	9	85
54363	1973	10	23.7
54363	1973	11	21.3
54363	1973	12	4.1
54363	1974	1	1.4
54363	1974	2	6.7
54363	1974	3	6.2
54363	1974	4	78.5
54363	1974	5	85.4
54363	1974	6	145.7
54363	1974	7	126.7
54363	1974	8	316.1
54363	1974	9	90.8
54363	1974	10	47.1
54363	1974	11	13.1
54363	1974	12	2.8
54363	1975	1	5.4
54363	1975	2	8.2
54363	1975	3	16.8
54363	1975	4	28.6
54363	1975	5	79.1
54363	1975	6	181.3
54363	1975	7	372.8
54363	1975	8	166.5
54363	1975	9	45
54363	1975	10	57
54363	1975	11	7.9
54363	1975	12	24.7
54363	1976	1	5.9
54363	1976	2	3.5
54363	1976	3	21.2
54363	1976	4	68.2
54363	1976	5	79.3
54363	1976	6	140
54363	1976	7	96.3
54363	1976	8	152
54363	1976	9	70.3
54363	1976	10	57.3
54363	1976	11	63
54363	1976	12	8.1
54363	1977	1	2.6
54363	1977	2	2.3
54363	1977	3	14.4
54363	1977	4	45.2
54363	1977	5	56.4
54363	1977	6	125.3
54363	1977	7	153.4
54363	1977	8	236.5
54363	1977	9	57.1
54363	1977	10	74.6
54363	1977	11	34.4
54363	1977	12	14
54363	1978	1	12.1
54363	1978	2	11.3
54363	1978	3	13
54363	1978	4	47.6
54363	1978	5	23.8
54363	1978	6	74.3
54363	1978	7	88.9
54363	1978	8	236.8
54363	1978	9	58.1
54363	1978	10	34.5
54363	1978	11	6.9
54363	1978	12	26.6
54363	1979	1	12.3
54363	1979	2	22.9
54363	1979	3	13.7
54363	1979	4	100
54363	1979	5	42.6
54363	1979	6	177.6
54363	1979	7	245.9
54363	1979	8	43.8
54363	1979	9	58.4
54363	1979	10	13.6
54363	1979	11	36.6
54363	1979	12	21.6
54363	1980	1	8.7
54363	1980	2	3.5
54363	1980	3	6.9
54363	1980	4	43.1
54363	1980	5	63.3
54363	1980	6	103.6
54363	1980	7	163.3
54363	1980	8	106.3
54363	1980	9	50.1
54363	1980	10	99.8
54363	1980	11	39.4
54363	1980	12	36.2
54363	1981	1	7.9
54363	1981	2	13.7
54363	1981	3	28.4
54363	1981	4	34.5
54363	1981	5	102.9
54363	1981	6	112.6
54363	1981	7	125.8
54363	1981	8	149.4
54363	1981	9	51.3
54363	1981	10	85.7
54363	1981	11	20.7
54363	1981	12	7.3
54363	1982	1	6.8
54363	1982	2	0.9
54363	1982	3	3.7
54363	1982	4	18.7
54363	1982	5	224.1
54363	1982	6	104.2
54363	1982	7	173.8
54363	1982	8	230
54363	1982	9	30.2
54363	1982	10	39.2
54363	1982	11	30
54363	1982	12	13.1
54363	1983	1	13.7
54363	1983	2	19.8
54363	1983	3	6.2
54363	1983	4	49.7
54363	1983	5	39.1
54363	1983	6	187.8
54363	1983	7	163.7
54363	1983	8	118.5
54363	1983	9	60.6
54363	1983	10	20.8
54363	1983	11	20.3
54363	1983	12	4
54363	1984	1	2.8
54363	1984	2	7.9
54363	1984	3	16
54363	1984	4	88.2
54363	1984	5	46
54363	1984	6	95.2
54363	1984	7	122.2
54363	1984	8	199.6
54363	1984	9	36.1
54363	1984	10	84.1
54363	1984	11	30.5
54363	1984	12	19.9
54363	1985	1	11.9
54363	1985	2	19.2
54363	1985	3	17.5
54363	1985	4	70.1
54363	1985	5	81.5
54363	1985	6	112.9
54363	1985	7	398.2
54363	1985	8	360.4
54363	1985	9	100.1
54363	1985	10	7
54363	1985	11	28.2
54363	1985	12	6.9
54363	1986	1	8.9
54363	1986	2	7.4
54363	1986	3	27.4
54363	1986	4	69.6
54363	1986	5	91.7
54363	1986	6	192.7
54363	1986	7	355.8
54363	1986	8	254.8
54363	1986	9	104.5
54363	1986	10	27.8
54363	1986	11	19.2
54363	1986	12	15
54363	1987	1	20.4
54363	1987	2	5.5
54363	1987	3	39.8
54363	1987	4	111.2
54363	1987	5	25.3
54363	1987	6	102.3
54363	1987	7	165.4
54363	1987	8	236.4
54363	1987	9	96.3
54363	1987	10	48
54363	1987	11	59.9
54363	1987	12	7.1
54363	1988	1	6.2
54363	1988	2	6.9
54363	1988	3	8.1
54363	1988	4	47.6
54363	1988	5	68.8
54363	1988	6	85
54363	1988	7	188.9
54363	1988	8	86.3
54363	1988	9	54.6
54363	1988	10	23.5
54363	1988	11	30.7
54363	1988	12	16
54363	1989	1	7.8
54363	1989	2	3.5
54363	1989	3	9.6
54363	1989	4	37.2
54363	1989	5	69.9
54363	1989	6	69.8
54363	1989	7	313.7
54363	1989	8	106
54363	1989	9	75.9
54363	1989	10	31
54363	1989	11	30.3
54363	1989	12	3.9
54363	1990	1	10.9
54363	1990	2	17.7
54363	1990	3	26.6
54363	1990	4	57.9
54363	1990	5	61.4
54363	1990	6	70.5
54363	1990	7	269.7
54363	1990	8	179
54363	1990	9	148.4
54363	1990	10	3.8
54363	1990	11	23.5
54363	1990	12	28
54363	1991	1	0.7
54363	1991	2	7.9
54363	1991	3	15.4
54363	1991	4	50.4
54363	1991	5	78.1
54363	1991	6	102.8
54363	1991	7	327.1
54363	1991	8	92.1
54363	1991	9	110.8
54363	1991	10	104.8
54363	1991	11	25.8
54363	1991	12	16
54363	1992	1	11.3
54363	1992	2	3.4
54363	1992	3	3.6
54363	1992	4	44.7
54363	1992	5	72.5
54363	1992	6	157.6
54363	1992	7	219.6
54363	1992	8	49.2
54363	1992	9	150.7
54363	1992	10	24.4
54363	1992	11	61
54363	1992	12	32.8
54363	1993	1	3.3
54363	1993	2	5.8
54363	1993	3	11
54363	1993	4	62
54363	1993	5	28.8
54363	1993	6	138.7
54363	1993	7	193.4
54363	1993	8	191
54363	1993	9	62.6
54363	1993	10	26.1
54363	1993	11	61.7
54363	1993	12	16.6
54363	1994	1	9.4
54363	1994	2	1.7
54363	1994	3	16
54363	1994	4	18.1
54363	1994	5	148
54363	1994	6	76.5
54363	1994	7	193.1
54363	1994	8	136.2
54363	1994	9	86
54363	1994	10	77.1
54363	1994	11	35.5
54363	1994	12	10.9
54363	1995	1	2.6
54363	1995	2	15.6
54363	1995	3	16.1
54363	1995	4	49.4
54363	1995	5	136.1
54363	1995	6	197
54363	1995	7	403.1
54363	1995	8	355.4
54363	1995	9	30.4
54363	1995	10	42
54363	1995	11	21.2
54363	1995	12	3.2
54363	1996	1	7.1
54363	1996	2	5.3
54363	1996	3	23.6
54363	1996	4	19.8
54363	1996	5	60.5
54363	1996	6	131
54363	1996	7	240.5
54363	1996	8	227.1
54363	1996	9	54.2
54363	1996	10	53.3
54363	1996	11	14.9
54363	1996	12	8.6
54363	1997	1	24.1
54363	1997	2	19.5
54363	1997	3	29.6
54363	1997	4	18.7
54363	1997	5	118.4
54363	1997	6	37
54363	1997	7	218.4
54363	1997	8	182.6
54363	1997	9	50
54363	1997	10	35.9
54363	1997	11	17.7
54363	1997	12	11.5
54363	1998	1	8.2
54363	1998	2	6.8
54363	1998	3	20.8
54363	1998	4	43.1
54363	1998	5	92.7
54363	1998	6	53.3
54363	1998	7	260.4
54363	1998	8	423.3
54363	1998	9	93.9
54363	1998	10	44
54363	1998	11	37
54363	1998	12	15.7
54363	1999	1	8.6
54363	1999	2	0.5
54363	1999	3	45
54363	1999	4	33.2
54363	1999	5	52
54363	1999	6	109.4
54363	1999	7	273.8
54363	1999	8	170.6
54363	1999	9	24.7
54363	1999	10	23.5
54363	1999	11	41.8
54363	1999	12	6
54363	2000	1	38.7
54363	2000	2	4.9
54363	2000	3	41.8
54363	2000	4	47.6
54363	2000	5	74.2
54363	2000	6	27.1
54363	2000	7	129.9
54363	2000	8	259.5
54363	2000	9	70.9
54363	2000	10	43.6
54363	2000	11	44.1
54363	2000	12	13.3
54363	2001	1	15.6
54363	2001	2	1.7
54363	2001	3	24.9
54363	2001	4	14.4
54363	2001	5	66.5
54363	2001	6	90.8
54363	2001	7	288.1
54363	2001	8	191.2
54363	2001	9	22
54363	2001	10	31.6
54363	2001	11	9.3
54363	2001	12	5.8
54363	2002	1	17.8
54363	2002	2	4.1
54363	2002	3	32.2
54363	2002	4	72.5
54363	2002	5	25.5
54363	2002	6	95.4
54363	2002	7	148
54363	2002	8	256.4
54363	2002	9	16.2
54363	2002	10	79
54363	2002	11	13.5
54363	2002	12	18.3
54363	2003	1	4.6
54363	2003	2	3.4
54363	2003	3	19.2
54363	2003	4	94
54363	2003	5	19.4
54363	2003	6	84.1
54363	2003	7	298.9
54363	2003	8	88.3
54363	2003	9	51.6
54363	2003	10	85.2
54363	2003	11	52.5
54363	2003	12	6.2
54363	2004	1	3.2
54363	2004	2	41.8
54363	2004	3	24.7
54363	2004	4	27
54363	2004	5	93.8
54363	2004	6	64.3
54363	2004	7	317.5
54363	2004	8	62.6
54363	2004	9	95.5
54363	2004	10	17.1
54363	2004	11	59.3
54363	2004	12	26.6
54363	2005	1	4.6
54363	2005	2	9.5
54363	2005	3	1.4
54363	2005	4	98.1
54363	2005	5	187.9
54363	2005	6	160.8
54363	2005	7	169
54363	2005	8	307
54363	2005	9	22.9
54363	2005	10	50.4
54363	2005	11	10.4
54363	2005	12	11.7
54363	2006	1	6.8
54363	2006	2	23.6
54363	2006	3	21.3
54363	2006	4	71
54363	2006	5	99.5
54363	2006	6	275.7
54363	2006	7	99.3
54363	2006	8	342.2
54363	2006	9	26.5
54363	2006	10	81.4
54363	2006	11	29.8
54363	2006	12	3.9
54363	2007	1	13.5
54363	2007	2	17.9
54363	2007	3	72.8
54363	2007	4	43.7
54363	2007	5	71.1
54363	2007	6	43.9
54363	2007	7	137.1
54363	2007	8	245.5
54363	2007	9	123.4
54363	2007	10	42.7
54363	2007	11	19.9
54363	2007	12	10.5
54363	2008	1	1.6
54363	2008	2	2.3
54363	2008	3	32.5
54363	2008	4	44.1
54363	2008	5	108.2
54363	2008	6	107.5
54363	2008	7	187.4
54363	2008	8	223.5
54363	2008	9	10.4
54363	2008	10	32
54363	2008	11	17.2
54363	2008	12	15.5
54363	2009	1	12.1
54363	2009	2	61.5
54363	2009	3	6
54363	2009	4	83.6
54363	2009	5	34
54363	2009	6	181.9
54363	2009	7	169.8
54363	2009	8	148.2
54363	2009	9	63.8
54363	2009	10	94
54363	2009	11	26
54363	2009	12	24.3
54363	2010	1	7.1
54363	2010	2	22.4
54363	2010	3	56.8
54363	2010	4	70.3
54363	2010	5	101.8
54363	2010	6	78
54363	2010	7	319.9
54363	2010	8	496.5
54363	2010	9	112.9
54363	2010	10	42.8
54363	2010	11	52.2
54363	2010	12	28.8
54363	2011	1	1.5
54363	2011	2	3.3
54363	2011	3	4.7
54363	2011	4	42.3
54363	2011	5	80.5
54363	2011	6	122.6
54363	2011	7	92.7
54363	2011	8	207.7
54363	2011	9	37.8
54363	2011	10	22.9
54363	2011	11	57.8
54363	2011	12	0.5
54363	2012	1	1.5
54363	2012	2	7.6
54363	2012	3	29.3
54363	2012	4	64.7
54363	2012	5	31.3
54363	2012	6	140.3
54363	2012	7	267.1
54363	2012	8	167.6
54363	2012	9	106.4
54363	2012	10	64.1
54363	2012	11	54.8
54363	2012	12	24.1
54363	2013	1	5
54363	2013	2	13.4
54363	2013	3	27.6
54363	2013	4	62.6
54363	2013	5	56.2
54363	2013	6	118.3
54363	2013	7	371.8
54363	2013	8	204.7
54363	2013	9	40.3
54363	2013	10	87.1
54363	2013	11	86.8
54363	2013	12	10
54363	2014	1	5.7
54363	2014	2	4
54363	2014	3	25.3
54363	2014	4	6.6
54363	2014	5	98.6
54363	2014	6	153.2
54363	2014	7	123.6
54363	2014	8	84.9
54363	2014	9	28.4
54363	2014	10	33.4
54363	2014	11	20.6
54363	2014	12	15.7
