# Supplementary material for: Spatial and temporal characteristics of drought and its correlation with climate indices in Northeast China
Source: PLoS One. 2021 Nov 18;16(11):e0259774. doi: 10.1371/journal.pone.0259774 (PMC8601439; doi:10.1371/journal.pone.0259774)
Supplement: S1 File — (ZIP) [file pone.0259774.s001.zip › Raw data(Including precipitation and evapotranspiration data of each station)/54365.xlsx]

## Sheet: Monthly evapotranspiration 
stationID	YEAR	MONTH	DATA
54365	1970	1	12.353
54365	1970	2	24.704
54365	1970	3	47.119
54365	1970	4	107.88
54365	1970	5	143.18
54365	1970	6	120.44
54365	1970	7	98.881
54365	1970	8	98.679
54365	1970	9	79.478
54365	1970	10	61.231
54365	1970	11	28.366
54365	1970	12	13.972
54365	1971	1	16.256
54365	1971	2	18.869
54365	1971	3	46.646
54365	1971	4	108.75
54365	1971	5	133.49
54365	1971	6	110.32
54365	1971	7	113.36
54365	1971	8	101.04
54365	1971	9	68.881
54365	1971	10	48.001
54365	1971	11	25.496
54365	1971	12	15.281
54365	1972	1	16.814
54365	1972	2	17.562
54365	1972	3	55.059
54365	1972	4	95.062
54365	1972	5	134.17
54365	1972	6	144.31
54365	1972	7	146.24
54365	1972	8	102.76
54365	1972	9	61.602
54365	1972	10	49.051
54365	1972	11	23.643
54365	1972	12	18.725
54365	1973	1	15.811
54365	1973	2	26.982
54365	1973	3	50.001
54365	1973	4	93.242
54365	1973	5	116.6
54365	1973	6	107.8
54365	1973	7	125.16
54365	1973	8	112.4
54365	1973	9	68.341
54365	1973	10	46.463
54365	1973	11	29.749
54365	1973	12	18.233
54365	1974	1	14.501
54365	1974	2	23.601
54365	1974	3	50.493
54365	1974	4	87.025
54365	1974	5	140.21
54365	1974	6	113.8
54365	1974	7	124
54365	1974	8	99.445
54365	1974	9	74.086
54365	1974	10	45.099
54365	1974	11	30.219
54365	1974	12	14.607
54365	1975	1	13.961
54365	1975	2	22.322
54365	1975	3	50.603
54365	1975	4	108.29
54365	1975	5	113.75
54365	1975	6	124.36
54365	1975	7	112.79
54365	1975	8	110.48
54365	1975	9	76.655
54365	1975	10	49.086
54365	1975	11	26.81
54365	1975	12	9.0397
54365	1976	1	11.768
54365	1976	2	30.88
54365	1976	3	52.111
54365	1976	4	77.702
54365	1976	5	139.03
54365	1976	6	118.08
54365	1976	7	118.15
54365	1976	8	98.799
54365	1976	9	72.472
54365	1976	10	45.655
54365	1976	11	21.329
54365	1976	12	15.534
54365	1977	1	9.572
54365	1977	2	26.137
54365	1977	3	57.761
54365	1977	4	87.803
54365	1977	5	126.07
54365	1977	6	123.64
54365	1977	7	121.72
54365	1977	8	106.56
54365	1977	9	79.571
54365	1977	10	54.164
54365	1977	11	24.899
54365	1977	12	14.337
54365	1978	1	11.612
54365	1978	2	16.639
54365	1978	3	50.079
54365	1978	4	92.117
54365	1978	5	135.39
54365	1978	6	119.22
54365	1978	7	117.54
54365	1978	8	100.57
54365	1978	9	71.025
54365	1978	10	48.332
54365	1978	11	19.938
54365	1978	12	13.472
54365	1979	1	15.089
54365	1979	2	20.625
54365	1979	3	47.929
54365	1979	4	71.173
54365	1979	5	126.04
54365	1979	6	102.74
54365	1979	7	101.56
54365	1979	8	106.49
54365	1979	9	70.732
54365	1979	10	58.445
54365	1979	11	22.743
54365	1979	12	12.968
54365	1980	1	11.799
54365	1980	2	19.483
54365	1980	3	56.782
54365	1980	4	79.583
54365	1980	5	137.76
54365	1980	6	122.19
54365	1980	7	113.37
54365	1980	8	94.349
54365	1980	9	68.027
54365	1980	10	45.266
54365	1980	11	29.343
54365	1980	12	8.8267
54365	1981	1	6.4457
54365	1981	2	17.792
54365	1981	3	49.502
54365	1981	4	98.579
54365	1981	5	107.6
54365	1981	6	127.9
54365	1981	7	101.78
54365	1981	8	103.32
54365	1981	9	77.81
54365	1981	10	50.701
54365	1981	11	19.309
54365	1981	12	13.836
54365	1982	1	9.2843
54365	1982	2	23.762
54365	1982	3	56.227
54365	1982	4	101.55
54365	1982	5	112.48
54365	1982	6	126.03
54365	1982	7	126.89
54365	1982	8	110.52
54365	1982	9	71.981
54365	1982	10	55.612
54365	1982	11	22.911
54365	1982	12	11.604
54365	1983	1	9.2312
54365	1983	2	16.044
54365	1983	3	50.109
54365	1983	4	111.41
54365	1983	5	126.29
54365	1983	6	126.34
54365	1983	7	107.54
54365	1983	8	113.87
54365	1983	9	69.955
54365	1983	10	47.401
54365	1983	11	23.118
54365	1983	12	14.705
54365	1984	1	13.262
54365	1984	2	22.474
54365	1984	3	40.671
54365	1984	4	80.78
54365	1984	5	117.64
54365	1984	6	116.61
54365	1984	7	127.05
54365	1984	8	97.381
54365	1984	9	67.242
54365	1984	10	48.748
54365	1984	11	25.171
54365	1984	12	12.407
54365	1985	1	9.9733
54365	1985	2	16.423
54365	1985	3	43.863
54365	1985	4	79.974
54365	1985	5	113.99
54365	1985	6	111.54
54365	1985	7	98.93
54365	1985	8	91.833
54365	1985	9	65.467
54365	1985	10	51.405
54365	1985	11	21.936
54365	1985	12	11.057
54365	1986	1	11.444
54365	1986	2	18.971
54365	1986	3	51.061
54365	1986	4	90.005
54365	1986	5	120.71
54365	1986	6	117.3
54365	1986	7	98.319
54365	1986	8	93.149
54365	1986	9	63.011
54365	1986	10	43.938
54365	1986	11	25.624
54365	1986	12	15.147
54365	1987	1	11.64
54365	1987	2	21.107
54365	1987	3	46.363
54365	1987	4	93.755
54365	1987	5	143.05
54365	1987	6	126.94
54365	1987	7	123.46
54365	1987	8	99.13
54365	1987	9	69.358
54365	1987	10	57.256
54365	1987	11	25.04
54365	1987	12	14.417
54365	1988	1	15.584
54365	1988	2	21.122
54365	1988	3	54.042
54365	1988	4	94.87
54365	1988	5	126.55
54365	1988	6	125.54
54365	1988	7	119.99
54365	1988	8	116.41
54365	1988	9	68.535
54365	1988	10	51.116
54365	1988	11	28.789
54365	1988	12	14.182
54365	1989	1	14.274
54365	1989	2	27.628
54365	1989	3	56.623
54365	1989	4	102.7
54365	1989	5	130.24
54365	1989	6	130.08
54365	1989	7	114.28
54365	1989	8	110.4
54365	1989	9	77.678
54365	1989	10	54.308
54365	1989	11	25.906
54365	1989	12	13.473
54365	1990	1	9.4484
54365	1990	2	20.176
54365	1990	3	57.024
54365	1990	4	85.967
54365	1990	5	100.62
54365	1990	6	129.56
54365	1990	7	111.84
54365	1990	8	109.34
54365	1990	9	70.645
54365	1990	10	55.771
54365	1990	11	27.627
54365	1990	12	13.939
54365	1991	1	11.448
54365	1991	2	21.669
54365	1991	3	47.719
54365	1991	4	99.363
54365	1991	5	121.64
54365	1991	6	122.22
54365	1991	7	119.53
54365	1991	8	121.74
54365	1991	9	76.858
54365	1991	10	46.124
54365	1991	11	26.051
54365	1991	12	14.755
54365	1992	1	13.717
54365	1992	2	28.582
54365	1992	3	60.174
54365	1992	4	92.843
54365	1992	5	116.97
54365	1992	6	114.05
54365	1992	7	126.09
54365	1992	8	105.23
54365	1992	9	70.436
54365	1992	10	43.34
54365	1992	11	24.516
54365	1992	12	13.763
54365	1993	1	14.281
54365	1993	2	28.254
54365	1993	3	57.271
54365	1993	4	93.681
54365	1993	5	136.57
54365	1993	6	107.88
54365	1993	7	109.95
54365	1993	8	101.06
54365	1993	9	76.225
54365	1993	10	50.596
54365	1993	11	22.927
54365	1993	12	10.69
54365	1994	1	13.191
54365	1994	2	21.546
54365	1994	3	48.24
54365	1994	4	110.23
54365	1994	5	124.49
54365	1994	6	135.3
54365	1994	7	116.56
54365	1994	8	99.608
54365	1994	9	72.596
54365	1994	10	46.532
54365	1994	11	31.564
54365	1994	12	15.824
54365	1995	1	17.779
54365	1995	2	24.639
54365	1995	3	53.906
54365	1995	4	94.445
54365	1995	5	117.27
54365	1995	6	106.63
54365	1995	7	107.36
54365	1995	8	88.292
54365	1995	9	70.624
54365	1995	10	46.017
54365	1995	11	26.053
54365	1995	12	13.988
54365	1996	1	11.019
54365	1996	2	25.617
54365	1996	3	48.611
54365	1996	4	86.78
54365	1996	5	111.74
54365	1996	6	122.64
54365	1996	7	100.12
54365	1996	8	98.202
54365	1996	9	63.091
54365	1996	10	44.866
54365	1996	11	23.328
54365	1996	12	17.241
54365	1997	1	9.0138
54365	1997	2	21.132
54365	1997	3	51.084
54365	1997	4	89.899
54365	1997	5	109.71
54365	1997	6	128.91
54365	1997	7	134.8
54365	1997	8	101.19
54365	1997	9	72.762
54365	1997	10	49.182
54365	1997	11	23.416
54365	1997	12	14.176
54365	1998	1	11.38
54365	1998	2	23.35
54365	1998	3	57.119
54365	1998	4	101.21
54365	1998	5	118.7
54365	1998	6	121.33
54365	1998	7	113.56
54365	1998	8	98.436
54365	1998	9	73.074
54365	1998	10	49.784
54365	1998	11	25.957
54365	1998	12	13.534
54365	1999	1	17.449
54365	1999	2	24.772
54365	1999	3	50.139
54365	1999	4	92.585
54365	1999	5	125.31
54365	1999	6	129.39
54365	1999	7	128.39
54365	1999	8	98.65
54365	1999	9	78.349
54365	1999	10	49.873
54365	1999	11	24.796
54365	1999	12	15.838
54365	2000	1	9.5152
54365	2000	2	16.856
54365	2000	3	55.005
54365	2000	4	80.853
54365	2000	5	112.46
54365	2000	6	141.32
54365	2000	7	128.72
54365	2000	8	104.01
54365	2000	9	73.857
54365	2000	10	47.521
54365	2000	11	24.948
54365	2000	12	13.887
54365	2001	1	8.9382
54365	2001	2	22.949
54365	2001	3	49.241
54365	2001	4	100.46
54365	2001	5	133.15
54365	2001	6	127.93
54365	2001	7	119.45
54365	2001	8	106.36
54365	2001	9	81.042
54365	2001	10	51.172
54365	2001	11	27.243
54365	2001	12	14.727
54365	2002	1	17.253
54365	2002	2	29.976
54365	2002	3	61.085
54365	2002	4	99.993
54365	2002	5	138.37
54365	2002	6	124.48
54365	2002	7	113.63
54365	2002	8	98.656
54365	2002	9	77.515
54365	2002	10	42.841
54365	2002	11	20.156
54365	2002	12	15.606
54365	2003	1	12.367
54365	2003	2	27.058
54365	2003	3	44.925
54365	2003	4	90.617
54365	2003	5	117.98
54365	2003	6	108.23
54365	2003	7	97.742
54365	2003	8	97.127
54365	2003	9	64.996
54365	2003	10	45.765
54365	2003	11	27.467
54365	2003	12	13.354
54365	2004	1	14.414
54365	2004	2	22.974
54365	2004	3	53.716
54365	2004	4	104.46
54365	2004	5	102.63
54365	2004	6	109.8
54365	2004	7	86.748
54365	2004	8	96.132
54365	2004	9	65.295
54365	2004	10	45.673
54365	2004	11	22.942
54365	2004	12	13.458
54365	2005	1	11.614
54365	2005	2	14.722
54365	2005	3	47.201
54365	2005	4	85.271
54365	2005	5	106.45
54365	2005	6	105.07
54365	2005	7	105.31
54365	2005	8	85.594
54365	2005	9	71.082
54365	2005	10	50.789
54365	2005	11	27.932
54365	2005	12	9.1676
54365	2006	1	9.5529
54365	2006	2	21.186
54365	2006	3	51.75
54365	2006	4	74.434
54365	2006	5	121.39
54365	2006	6	96.69
54365	2006	7	99.059
54365	2006	8	89.752
54365	2006	9	65.89
54365	2006	10	42.929
54365	2006	11	23.997
54365	2006	12	14.096
54365	2007	1	11.218
54365	2007	2	24.96
54365	2007	3	38.004
54365	2007	4	70.22
54365	2007	5	107.24
54365	2007	6	137.37
54365	2007	7	110.97
54365	2007	8	87.588
54365	2007	9	69.746
54365	2007	10	40.53
54365	2007	11	22.241
54365	2007	12	11.053
54365	2008	1	13.085
54365	2008	2	22.108
54365	2008	3	49.332
54365	2008	4	90.607
54365	2008	5	91.859
54365	2008	6	113.39
54365	2008	7	108.37
54365	2008	8	98.983
54365	2008	9	78.557
54365	2008	10	50.927
54365	2008	11	27.675
54365	2008	12	18.295
54365	2009	1	14.435
54365	2009	2	22.391
54365	2009	3	54.024
54365	2009	4	89.742
54365	2009	5	127.39
54365	2009	6	111.86
54365	2009	7	109.88
54365	2009	8	108.11
54365	2009	9	71.095
54365	2009	10	47.065
54365	2009	11	24.796
54365	2009	12	9.4466
54365	2010	1	12.777
54365	2010	2	21.741
54365	2010	3	40.677
54365	2010	4	74.232
54365	2010	5	111.17
54365	2010	6	130.5
54365	2010	7	103.48
54365	2010	8	82.994
54365	2010	9	64.961
54365	2010	10	41.528
54365	2010	11	20.723
54365	2010	12	12.761
54365	2011	1	10.894
54365	2011	2	22.786
54365	2011	3	53.421
54365	2011	4	90.11
54365	2011	5	119.81
54365	2011	6	102.95
54365	2011	7	126.57
54365	2011	8	94.746
54365	2011	9	74.828
54365	2011	10	47.031
54365	2011	11	22.4
54365	2011	12	11.345
54365	2012	1	11.039
54365	2012	2	22.514
54365	2012	3	48.576
54365	2012	4	100.1
54365	2012	5	127.95
54365	2012	6	101.05
54365	2012	7	107.88
54365	2012	8	100.96
54365	2012	9	68.779
54365	2012	10	45.197
54365	2012	11	20.594
54365	2012	12	10.37
54365	2013	1	11.069
54365	2013	2	20.714
54365	2013	3	50.961
54365	2013	4	76.486
54365	2013	5	116.52
54365	2013	6	112.19
54365	2013	7	102.98
54365	2013	8	99.93
54365	2013	9	68.016
54365	2013	10	45.721
54365	2013	11	20.909
54365	2013	12	10.885
54365	2014	1	13.862
54365	2014	2	22.004
54365	2014	3	55.992
54365	2014	4	101.53
54365	2014	5	105.94
54365	2014	6	105.28
54365	2014	7	112.48
54365	2014	8	118
54365	2014	9	78.025
54365	2014	10	57.61
54365	2014	11	26.986
54365	2014	12	11.906

## Sheet: Monthly precipitation 
stationID	YEAR	MONTH	DATA
54365	1970	1	2.7
54365	1970	2	12
54365	1970	3	0.3
54365	1970	4	6.7
54365	1970	5	70.2
54365	1970	6	91.3
54365	1970	7	174.6
54365	1970	8	156.2
54365	1970	9	94.3
54365	1970	10	18
54365	1970	11	24.1
54365	1970	12	19.7
54365	1971	1	3.3
54365	1971	2	21.2
54365	1971	3	13.8
54365	1971	4	12.8
54365	1971	5	54.4
54365	1971	6	172.5
54365	1971	7	206.3
54365	1971	8	349.7
54365	1971	9	148.9
54365	1971	10	71
54365	1971	11	2.6
54365	1971	12	8.3
54365	1972	1	13.8
54365	1972	2	25.9
54365	1972	3	5
54365	1972	4	45.2
54365	1972	5	34.8
54365	1972	6	109.9
54365	1972	7	58.6
54365	1972	8	200.3
54365	1972	9	103.3
54365	1972	10	101.2
54365	1972	11	31.9
54365	1972	12	4.4
54365	1973	1	4.2
54365	1973	2	5.8
54365	1973	3	19.4
54365	1973	4	52.8
54365	1973	5	158.9
54365	1973	6	83.7
54365	1973	7	236.5
54365	1973	8	420.9
54365	1973	9	71.6
54365	1973	10	39.6
54365	1973	11	13.8
54365	1973	12	3.3
54365	1974	1	0.4
54365	1974	2	3.4
54365	1974	3	7.6
54365	1974	4	50
54365	1974	5	86.3
54365	1974	6	101.4
54365	1974	7	115.1
54365	1974	8	466.1
54365	1974	9	56.9
54365	1974	10	43.9
54365	1974	11	11.2
54365	1974	12	2
54365	1975	1	2.6
54365	1975	2	4.9
54365	1975	3	9.4
54365	1975	4	30.4
54365	1975	5	64.9
54365	1975	6	78.4
54365	1975	7	281.5
54365	1975	8	134.3
54365	1975	9	61.7
54365	1975	10	43.6
54365	1975	11	6.3
54365	1975	12	15.1
54365	1976	1	2.8
54365	1976	2	1.6
54365	1976	3	9.5
54365	1976	4	39.9
54365	1976	5	61.7
54365	1976	6	81.4
54365	1976	7	163
54365	1976	8	134.7
54365	1976	9	59.1
54365	1976	10	46.8
54365	1976	11	41.6
54365	1976	12	5
54365	1977	1	0.5
54365	1977	2	1.2
54365	1977	3	10.2
54365	1977	4	48.8
54365	1977	5	65
54365	1977	6	117.7
54365	1977	7	284.9
54365	1977	8	218.7
54365	1977	9	80.2
54365	1977	10	61.5
54365	1977	11	22.5
54365	1977	12	11.1
54365	1978	1	7.4
54365	1978	2	11.9
54365	1978	3	6
54365	1978	4	50.2
54365	1978	5	25.1
54365	1978	6	161.1
54365	1978	7	105.5
54365	1978	8	209
54365	1978	9	58.1
54365	1978	10	31.8
54365	1978	11	5.5
54365	1978	12	22.7
54365	1979	1	10.8
54365	1979	2	11.5
54365	1979	3	5.9
54365	1979	4	107.2
54365	1979	5	45.1
54365	1979	6	296.5
54365	1979	7	197.5
54365	1979	8	61.8
54365	1979	9	38.2
54365	1979	10	21.9
54365	1979	11	34
54365	1979	12	22.4
54365	1980	1	5.6
54365	1980	2	1.1
54365	1980	3	3
54365	1980	4	44.4
54365	1980	5	54
54365	1980	6	113.8
54365	1980	7	143
54365	1980	8	54.5
54365	1980	9	69.9
54365	1980	10	80.2
54365	1980	11	38.1
54365	1980	12	26.7
54365	1981	1	8.6
54365	1981	2	6.3
54365	1981	3	30.3
54365	1981	4	30.2
54365	1981	5	135.3
54365	1981	6	97.7
54365	1981	7	175.2
54365	1981	8	119.4
54365	1981	9	52.2
54365	1981	10	76.7
54365	1981	11	10.7
54365	1981	12	4.8
54365	1982	1	3.6
54365	1982	2	0.3
54365	1982	3	1.7
54365	1982	4	8.8
54365	1982	5	114.6
54365	1982	6	47.7
54365	1982	7	159.2
54365	1982	8	304.7
54365	1982	9	42
54365	1982	10	39
54365	1982	11	44.4
54365	1982	12	12.9
54365	1983	1	7.5
54365	1983	2	17
54365	1983	3	6.3
54365	1983	4	52.3
54365	1983	5	37.9
54365	1983	6	191
54365	1983	7	180.6
54365	1983	8	158.5
54365	1983	9	56.8
54365	1983	10	34.1
54365	1983	11	14.4
54365	1983	12	0.3
54365	1984	1	0.5
54365	1984	2	5.5
54365	1984	3	7.5
54365	1984	4	54
54365	1984	5	31.1
54365	1984	6	142.8
54365	1984	7	113.3
54365	1984	8	330.6
54365	1984	9	53.9
54365	1984	10	53.5
54365	1984	11	22.4
54365	1984	12	14.5
54365	1985	1	8.7
54365	1985	2	12.8
54365	1985	3	9.4
54365	1985	4	90.7
54365	1985	5	50
54365	1985	6	102.1
54365	1985	7	501
54365	1985	8	405
54365	1985	9	107.9
54365	1985	10	18.8
54365	1985	11	23.2
54365	1985	12	3
54365	1986	1	4.3
54365	1986	2	2.8
54365	1986	3	19
54365	1986	4	39.1
54365	1986	5	56.9
54365	1986	6	163.6
54365	1986	7	280.1
54365	1986	8	308
54365	1986	9	91.8
54365	1986	10	26.2
54365	1986	11	12.8
54365	1986	12	4.5
54365	1987	1	10.4
54365	1987	2	4.2
54365	1987	3	22.3
54365	1987	4	82.5
54365	1987	5	18.7
54365	1987	6	92.3
54365	1987	7	133.2
54365	1987	8	195.1
54365	1987	9	145.4
54365	1987	10	43.3
54365	1987	11	57.6
54365	1987	12	1.6
54365	1988	1	2.6
54365	1988	2	2.9
54365	1988	3	2.5
54365	1988	4	31.2
54365	1988	5	42.1
54365	1988	6	108.5
54365	1988	7	215.7
54365	1988	8	114.5
54365	1988	9	87.2
54365	1988	10	15.7
54365	1988	11	18.9
54365	1988	12	5.5
54365	1989	1	5.4
54365	1989	2	4.8
54365	1989	3	7.7
54365	1989	4	18.9
54365	1989	5	34.7
54365	1989	6	56.6
54365	1989	7	313.2
54365	1989	8	68.4
54365	1989	9	68.3
54365	1989	10	30.3
54365	1989	11	16.3
54365	1989	12	1.1
54365	1990	1	11.8
54365	1990	2	20.7
54365	1990	3	27.2
54365	1990	4	52.8
54365	1990	5	47.1
54365	1990	6	82.4
54365	1990	7	318
54365	1990	8	174.1
54365	1990	9	90.9
54365	1990	10	0.1
54365	1990	11	20.2
54365	1990	12	13.6
54365	1991	1	0.4
54365	1991	2	4.8
54365	1991	3	8
54365	1991	4	37.7
54365	1991	5	47.1
54365	1991	6	106
54365	1991	7	289.8
54365	1991	8	34.6
54365	1991	9	80.3
54365	1991	10	110.6
54365	1991	11	27.7
54365	1991	12	11.5
54365	1992	1	4.2
54365	1992	2	4.3
54365	1992	3	2.3
54365	1992	4	35.7
54365	1992	5	66.1
54365	1992	6	101.4
54365	1992	7	158.9
54365	1992	8	107.7
54365	1992	9	190.5
54365	1992	10	21.4
54365	1992	11	51.3
54365	1992	12	18.7
54365	1993	1	0.1
54365	1993	2	2.1
54365	1993	3	5.6
54365	1993	4	43.8
54365	1993	5	18.3
54365	1993	6	167.6
54365	1993	7	123.7
54365	1993	8	65.8
54365	1993	9	65.7
54365	1993	10	24
54365	1993	11	46.5
54365	1993	12	14.4
54365	1994	1	3.7
54365	1994	2	0.8
54365	1994	3	4.5
54365	1994	4	13.3
54365	1994	5	67.7
54365	1994	6	57.8
54365	1994	7	161.8
54365	1994	8	168.5
54365	1994	9	102.2
54365	1994	10	85.4
54365	1994	11	26.2
54365	1994	12	4.8
54365	1995	1	0.4
54365	1995	2	11.8
54365	1995	3	19.6
54365	1995	4	25.9
54365	1995	5	96.3
54365	1995	6	158.6
54365	1995	7	332.1
54365	1995	8	421
54365	1995	9	39.5
54365	1995	10	34.2
54365	1995	11	15
54365	1995	12	2
54365	1996	1	5.3
54365	1996	2	2.1
54365	1996	3	12
54365	1996	4	7.4
54365	1996	5	54.1
54365	1996	6	148.3
54365	1996	7	318.4
54365	1996	8	293.7
54365	1996	9	45.3
54365	1996	10	36.8
54365	1996	11	12
54365	1996	12	2.1
54365	1997	1	19.2
54365	1997	2	14.4
54365	1997	3	19.1
54365	1997	4	4.9
54365	1997	5	110.9
54365	1997	6	53.6
54365	1997	7	239.2
54365	1997	8	200.1
54365	1997	9	16.8
54365	1997	10	47.6
54365	1997	11	7.9
54365	1997	12	10.8
54365	1998	1	7.3
54365	1998	2	9
54365	1998	3	19.1
54365	1998	4	32.3
54365	1998	5	77.8
54365	1998	6	57.3
54365	1998	7	139.4
54365	1998	8	266.3
54365	1998	9	110.2
54365	1998	10	39.1
54365	1998	11	29.2
54365	1998	12	7.7
54365	1999	1	8.4
54365	1999	2	0
54365	1999	3	43.7
54365	1999	4	33
54365	1999	5	45.3
54365	1999	6	37.3
54365	1999	7	191.4
54365	1999	8	176.3
54365	1999	9	31
54365	1999	10	28.4
54365	1999	11	30.8
54365	1999	12	3.9
54365	2000	1	23.9
54365	2000	2	3
54365	2000	3	25.6
54365	2000	4	41.4
54365	2000	5	74.2
54365	2000	6	55.9
54365	2000	7	165
54365	2000	8	136.8
54365	2000	9	62.1
54365	2000	10	26.7
54365	2000	11	25.9
54365	2000	12	8.5
54365	2001	1	9.9
54365	2001	2	0.9
54365	2001	3	29.9
54365	2001	4	3.8
54365	2001	5	54.3
54365	2001	6	63.2
54365	2001	7	368.8
54365	2001	8	159
54365	2001	9	14.1
54365	2001	10	37
54365	2001	11	5.5
54365	2001	12	3.2
54365	2002	1	10.6
54365	2002	2	1
54365	2002	3	33.7
54365	2002	4	51.5
54365	2002	5	17.4
54365	2002	6	70.2
54365	2002	7	139.8
54365	2002	8	171.6
54365	2002	9	16.4
54365	2002	10	102.2
54365	2002	11	12.7
54365	2002	12	14.1
54365	2003	1	3.6
54365	2003	2	3.2
54365	2003	3	11.1
54365	2003	4	89.8
54365	2003	5	22.1
54365	2003	6	149.1
54365	2003	7	229.1
54365	2003	8	127
54365	2003	9	54.4
54365	2003	10	60.7
54365	2003	11	50.3
54365	2003	12	5.3
54365	2004	1	1.9
54365	2004	2	36.8
54365	2004	3	22.5
54365	2004	4	28.2
54365	2004	5	82.7
54365	2004	6	60.1
54365	2004	7	403.6
54365	2004	8	65.5
54365	2004	9	123.5
54365	2004	10	15.4
54365	2004	11	55.9
54365	2004	12	22.7
54365	2005	1	5.1
54365	2005	2	6.7
54365	2005	3	0.5
54365	2005	4	110.4
54365	2005	5	134.6
54365	2005	6	148.9
54365	2005	7	139.6
54365	2005	8	265.4
54365	2005	9	23.1
54365	2005	10	38.1
54365	2005	11	10.6
54365	2005	12	5.4
54365	2006	1	8.4
54365	2006	2	11.1
54365	2006	3	8.9
54365	2006	4	54.5
54365	2006	5	91.8
54365	2006	6	266.3
54365	2006	7	96.1
54365	2006	8	264.9
54365	2006	9	44.9
54365	2006	10	71.4
54365	2006	11	19.7
54365	2006	12	1.1
54365	2007	1	9.7
54365	2007	2	17
54365	2007	3	72.2
54365	2007	4	43.2
54365	2007	5	76.4
54365	2007	6	51.2
54365	2007	7	182.9
54365	2007	8	282.9
54365	2007	9	124.9
54365	2007	10	58
54365	2007	11	21.9
54365	2007	12	4.9
54365	2008	1	1.6
54365	2008	2	4.4
54365	2008	3	30.3
54365	2008	4	31.9
54365	2008	5	78.6
54365	2008	6	99.8
54365	2008	7	216.5
54365	2008	8	252.6
54365	2008	9	11.4
54365	2008	10	25.3
54365	2008	11	7.1
54365	2008	12	9.9
54365	2009	1	10.4
54365	2009	2	44.7
54365	2009	3	6.3
54365	2009	4	69.3
54365	2009	5	19.8
54365	2009	6	159.4
54365	2009	7	139.4
54365	2009	8	125
54365	2009	9	65.9
54365	2009	10	98.2
54365	2009	11	20.3
54365	2009	12	23.4
54365	2010	1	5.5
54365	2010	2	19.2
54365	2010	3	59.5
54365	2010	4	43.6
54365	2010	5	85.3
54365	2010	6	95
54365	2010	7	267.1
54365	2010	8	638.5
54365	2010	9	103.4
54365	2010	10	35
54365	2010	11	68.1
54365	2010	12	30.7
54365	2011	1	0.5
54365	2011	2	1.2
54365	2011	3	1.6
54365	2011	4	34.8
54365	2011	5	68.5
54365	2011	6	110.9
54365	2011	7	97.3
54365	2011	8	240.2
54365	2011	9	39.1
54365	2011	10	29.3
54365	2011	11	42.3
54365	2011	12	0.7
54365	2012	1	0.8
54365	2012	2	3.8
54365	2012	3	18.4
54365	2012	4	60.4
54365	2012	5	33.5
54365	2012	6	169.9
54365	2012	7	238
54365	2012	8	198.3
54365	2012	9	111.4
54365	2012	10	68.9
54365	2012	11	42.9
54365	2012	12	18.2
54365	2013	1	4.4
54365	2013	2	8.8
54365	2013	3	19.9
54365	2013	4	31.9
54365	2013	5	62.3
54365	2013	6	81.9
54365	2013	7	508.6
54365	2013	8	161.5
54365	2013	9	53.3
54365	2013	10	78.9
54365	2013	11	57.2
54365	2013	12	7.3
54365	2014	1	2.7
54365	2014	2	2
54365	2014	3	18
54365	2014	4	2.7
54365	2014	5	61.1
54365	2014	6	173.9
54365	2014	7	150.8
54365	2014	8	64.6
54365	2014	9	52.6
54365	2014	10	33
54365	2014	11	19.1
54365	2014	12	9.6
