# Supplementary material for: Spatial and temporal characteristics of drought and its correlation with climate indices in Northeast China
Source: PLoS One. 2021 Nov 18;16(11):e0259774. doi: 10.1371/journal.pone.0259774 (PMC8601439; doi:10.1371/journal.pone.0259774)
Supplement: S1 File — (ZIP) [file pone.0259774.s001.zip › Raw data(Including precipitation and evapotranspiration data of each station)/54374.xlsx]

## Sheet: Monthly evapotranspiration 
stationID	YEAR	MONTH	DATA
54374	1970	1	6.1362
54374	1970	2	14.912
54374	1970	3	33.995
54374	1970	4	90.937
54374	1970	5	118.27
54374	1970	6	118.59
54374	1970	7	96.438
54374	1970	8	95.555
54374	1970	9	68.467
54374	1970	10	47.385
54374	1970	11	18.726
54374	1970	12	7.5814
54374	1971	1	8.0764
54374	1971	2	14.335
54374	1971	3	42.566
54374	1971	4	99.123
54374	1971	5	110.92
54374	1971	6	106.1
54374	1971	7	103.5
54374	1971	8	97.001
54374	1971	9	57.811
54374	1971	10	42.938
54374	1971	11	18.458
54374	1971	12	9.9963
54374	1972	1	7.6499
54374	1972	2	12.507
54374	1972	3	44.055
54374	1972	4	81.309
54374	1972	5	118.08
54374	1972	6	121.64
54374	1972	7	122.71
54374	1972	8	83.66
54374	1972	9	59.088
54374	1972	10	40.084
54374	1972	11	14.754
54374	1972	12	6.614
54374	1973	1	8.2739
54374	1973	2	14.925
54374	1973	3	38.052
54374	1973	4	80.256
54374	1973	5	103.34
54374	1973	6	103.86
54374	1973	7	122.28
54374	1973	8	110.15
54374	1973	9	64.319
54374	1973	10	40.187
54374	1973	11	21.925
54374	1973	12	7.7827
54374	1974	1	6.938
54374	1974	2	15.445
54374	1974	3	44.87
54374	1974	4	75.43
54374	1974	5	115.68
54374	1974	6	105.06
54374	1974	7	132.12
54374	1974	8	102.32
54374	1974	9	64.326
54374	1974	10	37.438
54374	1974	11	19.661
54374	1974	12	9.0746
54374	1975	1	8.1698
54374	1975	2	14.652
54374	1975	3	39.161
54374	1975	4	94.343
54374	1975	5	98.842
54374	1975	6	113.11
54374	1975	7	115.63
54374	1975	8	109.69
54374	1975	9	73.111
54374	1975	10	42.63
54374	1975	11	19.126
54374	1975	12	4.5252
54374	1976	1	7.3846
54374	1976	2	22.678
54374	1976	3	42.752
54374	1976	4	73.409
54374	1976	5	124.43
54374	1976	6	118.31
54374	1976	7	116.6
54374	1976	8	98.485
54374	1976	9	65.409
54374	1976	10	38.662
54374	1976	11	14.058
54374	1976	12	6.989
54374	1977	1	4.9866
54374	1977	2	15.882
54374	1977	3	48.715
54374	1977	4	84.926
54374	1977	5	117.56
54374	1977	6	112.76
54374	1977	7	131.22
54374	1977	8	108.34
54374	1977	9	78.355
54374	1977	10	46.71
54374	1977	11	18.551
54374	1977	12	7.8023
54374	1978	1	7.687
54374	1978	2	13.223
54374	1978	3	46.169
54374	1978	4	81.246
54374	1978	5	116.11
54374	1978	6	117.58
54374	1978	7	125.15
54374	1978	8	97.31
54374	1978	9	70.524
54374	1978	10	44.614
54374	1978	11	17.982
54374	1978	12	8.6239
54374	1979	1	12.297
54374	1979	2	16.77
54374	1979	3	43.271
54374	1979	4	58.167
54374	1979	5	122.14
54374	1979	6	109.47
54374	1979	7	104.46
54374	1979	8	106.2
54374	1979	9	68.885
54374	1979	10	57.382
54374	1979	11	18.655
54374	1979	12	9.5378
54374	1980	1	7.4991
54374	1980	2	16.07
54374	1980	3	46.568
54374	1980	4	74.071
54374	1980	5	127.3
54374	1980	6	115.14
54374	1980	7	109.5
54374	1980	8	98.029
54374	1980	9	65.872
54374	1980	10	39.064
54374	1980	11	19.108
54374	1980	12	7.4925
54374	1981	1	5.826
54374	1981	2	15.475
54374	1981	3	44.773
54374	1981	4	82.598
54374	1981	5	99.251
54374	1981	6	120.03
54374	1981	7	106.68
54374	1981	8	96.745
54374	1981	9	68.565
54374	1981	10	42.01
54374	1981	11	17.018
54374	1981	12	8.706
54374	1982	1	6.1814
54374	1982	2	17.159
54374	1982	3	50.001
54374	1982	4	87.665
54374	1982	5	100.78
54374	1982	6	123.14
54374	1982	7	122.89
54374	1982	8	108.61
54374	1982	9	72.513
54374	1982	10	49.901
54374	1982	11	17.076
54374	1982	12	6.7718
54374	1983	1	6.195
54374	1983	2	13.198
54374	1983	3	45.374
54374	1983	4	98.065
54374	1983	5	119.28
54374	1983	6	107.09
54374	1983	7	101.5
54374	1983	8	110.52
54374	1983	9	65.635
54374	1983	10	40.941
54374	1983	11	15.757
54374	1983	12	6.5424
54374	1984	1	5.4286
54374	1984	2	14.632
54374	1984	3	36.505
54374	1984	4	67.423
54374	1984	5	104.1
54374	1984	6	112.3
54374	1984	7	121.31
54374	1984	8	99.316
54374	1984	9	61.29
54374	1984	10	38.526
54374	1984	11	16.237
54374	1984	12	6.6615
54374	1985	1	5.2162
54374	1985	2	13.305
54374	1985	3	37.343
54374	1985	4	68.714
54374	1985	5	107.53
54374	1985	6	110.28
54374	1985	7	102.19
54374	1985	8	93.523
54374	1985	9	63.301
54374	1985	10	40.516
54374	1985	11	16.746
54374	1985	12	4.858
54374	1986	1	6.6734
54374	1986	2	14.113
54374	1986	3	42.678
54374	1986	4	82.352
54374	1986	5	108.17
54374	1986	6	109.79
54374	1986	7	95.643
54374	1986	8	89.889
54374	1986	9	61.605
54374	1986	10	41.61
54374	1986	11	18.689
54374	1986	12	9.2763
54374	1987	1	6.8928
54374	1987	2	15.183
54374	1987	3	37.331
54374	1987	4	74.032
54374	1987	5	121.18
54374	1987	6	116.61
54374	1987	7	109.13
54374	1987	8	97.162
54374	1987	9	63.974
54374	1987	10	44.092
54374	1987	11	17.629
54374	1987	12	9.9744
54374	1988	1	13.097
54374	1988	2	17.556
54374	1988	3	47.531
54374	1988	4	77.491
54374	1988	5	107.08
54374	1988	6	117.27
54374	1988	7	128.97
54374	1988	8	118.15
54374	1988	9	67.087
54374	1988	10	42.879
54374	1988	11	25.012
54374	1988	12	7.8947
54374	1989	1	9.0096
54374	1989	2	21.602
54374	1989	3	45.39
54374	1989	4	93.912
54374	1989	5	119.14
54374	1989	6	120.74
54374	1989	7	104.64
54374	1989	8	104.15
54374	1989	9	63.75
54374	1989	10	41.956
54374	1989	11	17.496
54374	1989	12	10.255
54374	1990	1	7.3934
54374	1990	2	18.935
54374	1990	3	47.427
54374	1990	4	71.846
54374	1990	5	93.188
54374	1990	6	106.72
54374	1990	7	110.35
54374	1990	8	97.952
54374	1990	9	65.174
54374	1990	10	46.151
54374	1990	11	19.667
54374	1990	12	9.2963
54374	1991	1	5.9902
54374	1991	2	15.68
54374	1991	3	39.014
54374	1991	4	78.332
54374	1991	5	99.404
54374	1991	6	107.21
54374	1991	7	109.91
54374	1991	8	111.22
54374	1991	9	66.284
54374	1991	10	36.977
54374	1991	11	16.367
54374	1991	12	8.955
54374	1992	1	7.6775
54374	1992	2	17.568
54374	1992	3	48.729
54374	1992	4	70.506
54374	1992	5	105.64
54374	1992	6	100.35
54374	1992	7	121.19
54374	1992	8	98.025
54374	1992	9	62.422
54374	1992	10	36.312
54374	1992	11	15.823
54374	1992	12	7.0825
54374	1993	1	6.1747
54374	1993	2	15.693
54374	1993	3	42.432
54374	1993	4	73.59
54374	1993	5	112.22
54374	1993	6	98.329
54374	1993	7	108.56
54374	1993	8	94.31
54374	1993	9	62.5
54374	1993	10	40.613
54374	1993	11	17.013
54374	1993	12	5.5657
54374	1994	1	6.5657
54374	1994	2	13.754
54374	1994	3	35.808
54374	1994	4	82.836
54374	1994	5	101.34
54374	1994	6	124.12
54374	1994	7	126.11
54374	1994	8	98.984
54374	1994	9	63.404
54374	1994	10	40.072
54374	1994	11	18.751
54374	1994	12	8.0464
54374	1995	1	8.1072
54374	1995	2	16.31
54374	1995	3	43.257
54374	1995	4	76.724
54374	1995	5	90.333
54374	1995	6	97.115
54374	1995	7	100.03
54374	1995	8	86.099
54374	1995	9	67.369
54374	1995	10	39.307
54374	1995	11	14.677
54374	1995	12	5.2939
54374	1996	1	6.8133
54374	1996	2	15.154
54374	1996	3	35.907
54374	1996	4	73.965
54374	1996	5	102.42
54374	1996	6	122.33
54374	1996	7	108.37
54374	1996	8	99.054
54374	1996	9	66.289
54374	1996	10	38.344
54374	1996	11	16.905
54374	1996	12	8.9987
54374	1997	1	7.6543
54374	1997	2	16.144
54374	1997	3	48.422
54374	1997	4	77.788
54374	1997	5	102.2
54374	1997	6	124.83
54374	1997	7	144.2
54374	1997	8	106.19
54374	1997	9	68.783
54374	1997	10	39.049
54374	1997	11	16.012
54374	1997	12	6.5363
54374	1998	1	6.9911
54374	1998	2	16.266
54374	1998	3	43.706
54374	1998	4	81.188
54374	1998	5	99.627
54374	1998	6	108.26
54374	1998	7	112.1
54374	1998	8	96.412
54374	1998	9	59.655
54374	1998	10	45.765
54374	1998	11	19.931
54374	1998	12	7.4056
54374	1999	1	9.4806
54374	1999	2	17.166
54374	1999	3	38.334
54374	1999	4	77.436
54374	1999	5	103.38
54374	1999	6	113.57
54374	1999	7	117.73
54374	1999	8	91.921
54374	1999	9	68.578
54374	1999	10	43.351
54374	1999	11	17.08
54374	1999	12	7.7246
54374	2000	1	6.3732
54374	2000	2	12.973
54374	2000	3	41.347
54374	2000	4	70.803
54374	2000	5	102.59
54374	2000	6	126.77
54374	2000	7	124.94
54374	2000	8	105.68
54374	2000	9	66.391
54374	2000	10	37.936
54374	2000	11	15.023
54374	2000	12	6.7072
54374	2001	1	5.2503
54374	2001	2	16.209
54374	2001	3	40.661
54374	2001	4	78.149
54374	2001	5	114.02
54374	2001	6	120.03
54374	2001	7	113.9
54374	2001	8	99.057
54374	2001	9	72.537
54374	2001	10	41.789
54374	2001	11	14.003
54374	2001	12	7.451
54374	2002	1	7.89
54374	2002	2	17.51
54374	2002	3	47.245
54374	2002	4	78.285
54374	2002	5	121.18
54374	2002	6	111.91
54374	2002	7	108.52
54374	2002	8	93.497
54374	2002	9	66.519
54374	2002	10	33.902
54374	2002	11	11.993
54374	2002	12	6.0152
54374	2003	1	6.334
54374	2003	2	16.682
54374	2003	3	37.918
54374	2003	4	74.643
54374	2003	5	98.919
54374	2003	6	105.64
54374	2003	7	105.08
54374	2003	8	104.13
54374	2003	9	67.373
54374	2003	10	36.137
54374	2003	11	15.803
54374	2003	12	6.3071
54374	2004	1	6.8942
54374	2004	2	16.656
54374	2004	3	43.924
54374	2004	4	86.39
54374	2004	5	99.542
54374	2004	6	128.08
54374	2004	7	97.964
54374	2004	8	102.62
54374	2004	9	67.941
54374	2004	10	42.678
54374	2004	11	15.965
54374	2004	12	6.0189
54374	2005	1	8.1721
54374	2005	2	13.869
54374	2005	3	42.223
54374	2005	4	81.246
54374	2005	5	89.839
54374	2005	6	101.34
54374	2005	7	106.5
54374	2005	8	92.043
54374	2005	9	72.503
54374	2005	10	46.093
54374	2005	11	21.537
54374	2005	12	5.9708
54374	2006	1	6.8197
54374	2006	2	17.078
54374	2006	3	41.202
54374	2006	4	65.75
54374	2006	5	115.78
54374	2006	6	98.544
54374	2006	7	122.6
54374	2006	8	102.32
54374	2006	9	71.51
54374	2006	10	47.637
54374	2006	11	20.301
54374	2006	12	8.5143
54374	2007	1	7.9101
54374	2007	2	19.289
54374	2007	3	39.001
54374	2007	4	66.252
54374	2007	5	104.52
54374	2007	6	131.19
54374	2007	7	113.66
54374	2007	8	98.996
54374	2007	9	66.624
54374	2007	10	40.015
54374	2007	11	16.199
54374	2007	12	8.504
54374	2008	1	7.53
54374	2008	2	18.947
54374	2008	3	41.969
54374	2008	4	85.158
54374	2008	5	98.144
54374	2008	6	114.42
54374	2008	7	115.18
54374	2008	8	106.77
54374	2008	9	78.788
54374	2008	10	48.073
54374	2008	11	21.475
54374	2008	12	10.436
54374	2009	1	9.2536
54374	2009	2	16.53
54374	2009	3	41.157
54374	2009	4	77.083
54374	2009	5	122.68
54374	2009	6	96.428
54374	2009	7	106.52
54374	2009	8	113.32
54374	2009	9	70.315
54374	2009	10	43.947
54374	2009	11	19.984
54374	2009	12	6.8167
54374	2010	1	10.168
54374	2010	2	18.732
54374	2010	3	35.545
54374	2010	4	61.027
54374	2010	5	103.35
54374	2010	6	126.7
54374	2010	7	96.611
54374	2010	8	88.143
54374	2010	9	59.789
54374	2010	10	40.026
54374	2010	11	16.405
54374	2010	12	9.093
54374	2011	1	7.1134
54374	2011	2	18.779
54374	2011	3	42.254
54374	2011	4	77.114
54374	2011	5	99.383
54374	2011	6	96.692
54374	2011	7	117.3
54374	2011	8	97.738
54374	2011	9	67.116
54374	2011	10	43.624
54374	2011	11	17.614
54374	2011	12	8.8215
54374	2012	1	8.7469
54374	2012	2	17.711
54374	2012	3	41.911
54374	2012	4	86.041
54374	2012	5	115.26
54374	2012	6	99.936
54374	2012	7	109.5
54374	2012	8	92.828
54374	2012	9	59.515
54374	2012	10	44.227
54374	2012	11	16.034
54374	2012	12	7.2979
54374	2013	1	8.7588
54374	2013	2	15.705
54374	2013	3	42.527
54374	2013	4	62.857
54374	2013	5	111.72
54374	2013	6	120.29
54374	2013	7	107.94
54374	2013	8	98.948
54374	2013	9	70.326
54374	2013	10	45.457
54374	2013	11	18.153
54374	2013	12	9.649
54374	2014	1	12.993
54374	2014	2	18.426
54374	2014	3	50.348
54374	2014	4	93.301
54374	2014	5	98.553
54374	2014	6	104.75
54374	2014	7	115.81
54374	2014	8	105.6
54374	2014	9	78.51
54374	2014	10	54.873
54374	2014	11	22.544
54374	2014	12	9.1506

## Sheet: Monthly precipitation 
stationID	YEAR	MONTH	DATA
54374	1970	1	6.9
54374	1970	2	26.3
54374	1970	3	4.6
54374	1970	4	7.9
54374	1970	5	52.4
54374	1970	6	38.8
54374	1970	7	179.8
54374	1970	8	153.5
54374	1970	9	77.7
54374	1970	10	39.3
54374	1970	11	28.7
54374	1970	12	27.8
54374	1971	1	3.9
54374	1971	2	14.9
54374	1971	3	12.6
54374	1971	4	14.6
54374	1971	5	53.8
54374	1971	6	190.1
54374	1971	7	269.9
54374	1971	8	267.5
54374	1971	9	96.1
54374	1971	10	32.7
54374	1971	11	7
54374	1971	12	19.5
54374	1972	1	22.5
54374	1972	2	13
54374	1972	3	17.3
54374	1972	4	52.1
54374	1972	5	44.9
54374	1972	6	108.6
54374	1972	7	147.2
54374	1972	8	323.6
54374	1972	9	95.7
54374	1972	10	82.3
54374	1972	11	63.1
54374	1972	12	11.8
54374	1973	1	3.5
54374	1973	2	25.3
54374	1973	3	30.3
54374	1973	4	61.1
54374	1973	5	128.5
54374	1973	6	81.3
54374	1973	7	76.8
54374	1973	8	276.4
54374	1973	9	104.1
54374	1973	10	15.8
54374	1973	11	18
54374	1973	12	8
54374	1974	1	1.9
54374	1974	2	11.3
54374	1974	3	6.9
54374	1974	4	50.8
54374	1974	5	51.1
54374	1974	6	104.9
54374	1974	7	119.9
54374	1974	8	204.4
54374	1974	9	100.3
54374	1974	10	41.3
54374	1974	11	17.8
54374	1974	12	3.5
54374	1975	1	5.2
54374	1975	2	8.5
54374	1975	3	11.1
54374	1975	4	13.3
54374	1975	5	67.3
54374	1975	6	108.1
54374	1975	7	314.7
54374	1975	8	166.7
54374	1975	9	61.7
54374	1975	10	24.7
54374	1975	11	6.2
54374	1975	12	18.8
54374	1976	1	10.3
54374	1976	2	6.3
54374	1976	3	20
54374	1976	4	45.3
54374	1976	5	66.8
54374	1976	6	46.3
54374	1976	7	149.1
54374	1976	8	175.2
54374	1976	9	69.4
54374	1976	10	42.9
54374	1976	11	57.2
54374	1976	12	16.7
54374	1977	1	3.8
54374	1977	2	6.5
54374	1977	3	11.2
54374	1977	4	64.1
54374	1977	5	55.3
54374	1977	6	131.2
54374	1977	7	168
54374	1977	8	123
54374	1977	9	47.4
54374	1977	10	53.9
54374	1977	11	39.5
54374	1977	12	20.9
54374	1978	1	8.3
54374	1978	2	12.5
54374	1978	3	9.4
54374	1978	4	44
54374	1978	5	46.2
54374	1978	6	138.6
54374	1978	7	80.6
54374	1978	8	199.2
54374	1978	9	59.4
54374	1978	10	15.8
54374	1978	11	5.7
54374	1978	12	24.6
54374	1979	1	11.5
54374	1979	2	26
54374	1979	3	20.6
54374	1979	4	89.6
54374	1979	5	64.9
54374	1979	6	120.6
54374	1979	7	313.8
54374	1979	8	105.7
54374	1979	9	54.2
54374	1979	10	17.1
54374	1979	11	29.4
54374	1979	12	14.3
54374	1980	1	13.7
54374	1980	2	16.9
54374	1980	3	11.9
54374	1980	4	72.5
54374	1980	5	65.3
54374	1980	6	165.9
54374	1980	7	217.5
54374	1980	8	99.5
54374	1980	9	32.8
54374	1980	10	76.7
54374	1980	11	37
54374	1980	12	16
54374	1981	1	5.9
54374	1981	2	14.3
54374	1981	3	39.5
54374	1981	4	35.7
54374	1981	5	100.5
54374	1981	6	120.4
54374	1981	7	131.5
54374	1981	8	121.9
54374	1981	9	28.2
54374	1981	10	72.2
54374	1981	11	17.5
54374	1981	12	10.7
54374	1982	1	16.4
54374	1982	2	3.3
54374	1982	3	7.6
54374	1982	4	30.2
54374	1982	5	168.1
54374	1982	6	116.2
54374	1982	7	129.2
54374	1982	8	208.3
54374	1982	9	21.9
54374	1982	10	46.2
54374	1982	11	29.7
54374	1982	12	14.9
54374	1983	1	8.1
54374	1983	2	11.5
54374	1983	3	8.7
54374	1983	4	46.5
54374	1983	5	65.5
54374	1983	6	192
54374	1983	7	174.3
54374	1983	8	99.6
54374	1983	9	143.9
54374	1983	10	21.8
54374	1983	11	10
54374	1983	12	7.6
54374	1984	1	4.7
54374	1984	2	11.5
54374	1984	3	9.9
54374	1984	4	58.7
54374	1984	5	57.9
54374	1984	6	129.4
54374	1984	7	148.1
54374	1984	8	105.6
54374	1984	9	56.1
54374	1984	10	66.7
54374	1984	11	22.7
54374	1984	12	20.1
54374	1985	1	18.4
54374	1985	2	18.4
54374	1985	3	14.1
54374	1985	4	55
54374	1985	5	85.1
54374	1985	6	147.7
54374	1985	7	251
54374	1985	8	187
54374	1985	9	68.3
54374	1985	10	7.2
54374	1985	11	25.5
54374	1985	12	13.5
54374	1986	1	12.7
54374	1986	2	4.7
54374	1986	3	22.1
54374	1986	4	48.1
54374	1986	5	117.1
54374	1986	6	154.7
54374	1986	7	259.4
54374	1986	8	274.2
54374	1986	9	84
54374	1986	10	15.2
54374	1986	11	18.7
54374	1986	12	16.9
54374	1987	1	26.6
54374	1987	2	7
54374	1987	3	22.8
54374	1987	4	100.8
54374	1987	5	42.4
54374	1987	6	120.9
54374	1987	7	138.5
54374	1987	8	209.5
54374	1987	9	65.3
54374	1987	10	52.7
54374	1987	11	66.1
54374	1987	12	9.2
54374	1988	1	6.4
54374	1988	2	6
54374	1988	3	6.5
54374	1988	4	49.1
54374	1988	5	63.6
54374	1988	6	132.3
54374	1988	7	210.3
54374	1988	8	108
54374	1988	9	54.9
54374	1988	10	13.6
54374	1988	11	25.2
54374	1988	12	15.6
54374	1989	1	7.1
54374	1989	2	3.9
54374	1989	3	16.6
54374	1989	4	43.2
54374	1989	5	46.8
54374	1989	6	113.1
54374	1989	7	300.3
54374	1989	8	95.1
54374	1989	9	97
54374	1989	10	37.8
54374	1989	11	30.5
54374	1989	12	5.1
54374	1990	1	12
54374	1990	2	7.6
54374	1990	3	28.6
54374	1990	4	51.4
54374	1990	5	44.5
54374	1990	6	138
54374	1990	7	235.9
54374	1990	8	179.5
54374	1990	9	115.7
54374	1990	10	5
54374	1990	11	25.7
54374	1990	12	20.3
54374	1991	1	7.5
54374	1991	2	5.8
54374	1991	3	26.6
54374	1991	4	27.7
54374	1991	5	75.8
54374	1991	6	91.6
54374	1991	7	340.9
54374	1991	8	56.4
54374	1991	9	65.9
54374	1991	10	50.4
54374	1991	11	20.1
54374	1991	12	21.3
54374	1992	1	8
54374	1992	2	4.7
54374	1992	3	4.5
54374	1992	4	42.3
54374	1992	5	44.1
54374	1992	6	122.7
54374	1992	7	209.8
54374	1992	8	42
54374	1992	9	177.7
54374	1992	10	24.2
54374	1992	11	55.5
54374	1992	12	36.7
54374	1993	1	0.5
54374	1993	2	7.3
54374	1993	3	11.8
54374	1993	4	40
54374	1993	5	58
54374	1993	6	144.1
54374	1993	7	96.2
54374	1993	8	104.9
54374	1993	9	48.5
54374	1993	10	29.8
54374	1993	11	48.1
54374	1993	12	23
54374	1994	1	13.9
54374	1994	2	2.2
54374	1994	3	13.4
54374	1994	4	18.1
54374	1994	5	106.1
54374	1994	6	63.1
54374	1994	7	143
54374	1994	8	119.6
54374	1994	9	68
54374	1994	10	52.8
54374	1994	11	46.2
54374	1994	12	13.5
54374	1995	1	4
54374	1995	2	9.6
54374	1995	3	10.1
54374	1995	4	39.6
54374	1995	5	151.9
54374	1995	6	249.9
54374	1995	7	314.1
54374	1995	8	322.4
54374	1995	9	35.5
54374	1995	10	53.3
54374	1995	11	33.4
54374	1995	12	4
54374	1996	1	9.3
54374	1996	2	3.9
54374	1996	3	28.7
54374	1996	4	22.3
54374	1996	5	74.1
54374	1996	6	142.2
54374	1996	7	148.6
54374	1996	8	168.1
54374	1996	9	81.8
54374	1996	10	44.7
54374	1996	11	13.6
54374	1996	12	13.5
54374	1997	1	14.2
54374	1997	2	11.3
54374	1997	3	34.4
54374	1997	4	14.2
54374	1997	5	136.1
54374	1997	6	22.7
54374	1997	7	145.1
54374	1997	8	132.6
54374	1997	9	52.2
54374	1997	10	41.2
54374	1997	11	12.2
54374	1997	12	11.6
54374	1998	1	7.4
54374	1998	2	9.2
54374	1998	3	17.2
54374	1998	4	39.7
54374	1998	5	105.9
54374	1998	6	58.8
54374	1998	7	192.8
54374	1998	8	201
54374	1998	9	77.5
54374	1998	10	20.8
54374	1998	11	51.8
54374	1998	12	21.5
54374	1999	1	10.8
54374	1999	2	3.1
54374	1999	3	44.4
54374	1999	4	28.2
54374	1999	5	69.8
54374	1999	6	138.8
54374	1999	7	201.1
54374	1999	8	95.7
54374	1999	9	49.5
54374	1999	10	28.7
54374	1999	11	27.5
54374	1999	12	15.2
54374	2000	1	38.8
54374	2000	2	5.4
54374	2000	3	34.9
54374	2000	4	25.8
54374	2000	5	95.3
54374	2000	6	36.1
54374	2000	7	114.8
54374	2000	8	138.7
54374	2000	9	76.3
54374	2000	10	27.4
54374	2000	11	35
54374	2000	12	32.7
54374	2001	1	17.4
54374	2001	2	3.6
54374	2001	3	17.4
54374	2001	4	8.1
54374	2001	5	80
54374	2001	6	95.1
54374	2001	7	240.4
54374	2001	8	73.8
54374	2001	9	22.6
54374	2001	10	28.8
54374	2001	11	8.1
54374	2001	12	8.7
54374	2002	1	22.1
54374	2002	2	6
54374	2002	3	20.1
54374	2002	4	69
54374	2002	5	26
54374	2002	6	63.6
54374	2002	7	146.8
54374	2002	8	175.1
54374	2002	9	25.8
54374	2002	10	70.2
54374	2002	11	30.9
54374	2002	12	22.9
54374	2003	1	7.5
54374	2003	2	4
54374	2003	3	23
54374	2003	4	64.4
54374	2003	5	22.2
54374	2003	6	95.2
54374	2003	7	261.7
54374	2003	8	103.9
54374	2003	9	47.9
54374	2003	10	66.6
54374	2003	11	53.1
54374	2003	12	8.5
54374	2004	1	1.5
54374	2004	2	41.6
54374	2004	3	36.7
54374	2004	4	23.6
54374	2004	5	85.9
54374	2004	6	60.4
54374	2004	7	306.7
54374	2004	8	79.9
54374	2004	9	134.8
54374	2004	10	27
54374	2004	11	63.4
54374	2004	12	37.2
54374	2005	1	15.2
54374	2005	2	12.8
54374	2005	3	2.2
54374	2005	4	53.5
54374	2005	5	177.9
54374	2005	6	215.2
54374	2005	7	242.3
54374	2005	8	225.7
54374	2005	9	34.2
54374	2005	10	27.4
54374	2005	11	15.5
54374	2005	12	15.4
54374	2006	1	11.2
54374	2006	2	22.1
54374	2006	3	20.2
54374	2006	4	65.5
54374	2006	5	69.1
54374	2006	6	169.9
54374	2006	7	80
54374	2006	8	197.5
54374	2006	9	24.7
54374	2006	10	76
54374	2006	11	32.2
54374	2006	12	8.7
54374	2007	1	17.2
54374	2007	2	21.4
54374	2007	3	65.6
54374	2007	4	36.4
54374	2007	5	98.9
54374	2007	6	59.7
54374	2007	7	103.3
54374	2007	8	287
54374	2007	9	156.1
54374	2007	10	46.9
54374	2007	11	29.6
54374	2007	12	10.1
54374	2008	1	2.4
54374	2008	2	3.6
54374	2008	3	22.8
54374	2008	4	34.6
54374	2008	5	84.7
54374	2008	6	113.7
54374	2008	7	248.3
54374	2008	8	162.4
54374	2008	9	7.9
54374	2008	10	44.2
54374	2008	11	13.1
54374	2008	12	12.7
54374	2009	1	17
54374	2009	2	61.1
54374	2009	3	15.3
54374	2009	4	65.8
54374	2009	5	35
54374	2009	6	183.2
54374	2009	7	228
54374	2009	8	133.6
54374	2009	9	55.6
54374	2009	10	77.8
54374	2009	11	18.2
54374	2009	12	20.8
54374	2010	1	7.7
54374	2010	2	24.8
54374	2010	3	63.5
54374	2010	4	55.5
54374	2010	5	98.4
54374	2010	6	113.7
54374	2010	7	353
54374	2010	8	250.3
54374	2010	9	144.4
54374	2010	10	40.2
54374	2010	11	50.6
54374	2010	12	35.4
54374	2011	1	4.1
54374	2011	2	9.6
54374	2011	3	6
54374	2011	4	31.5
54374	2011	5	74.5
54374	2011	6	87.8
54374	2011	7	90.8
54374	2011	8	223.2
54374	2011	9	40.4
54374	2011	10	27.4
54374	2011	11	64.9
54374	2011	12	4.5
54374	2012	1	2.5
54374	2012	2	11.8
54374	2012	3	36.6
54374	2012	4	52.1
54374	2012	5	48.6
54374	2012	6	142.5
54374	2012	7	300.8
54374	2012	8	154.2
54374	2012	9	80.1
54374	2012	10	46.5
54374	2012	11	40.6
54374	2012	12	21.5
54374	2013	1	7.1
54374	2013	2	22.9
54374	2013	3	20.8
54374	2013	4	56.7
54374	2013	5	81.7
54374	2013	6	93.7
54374	2013	7	340.2
54374	2013	8	164.3
54374	2013	9	44.2
54374	2013	10	55.5
54374	2013	11	59.3
54374	2013	12	8.5
54374	2014	1	9.9
54374	2014	2	5.2
54374	2014	3	18.2
54374	2014	4	15.1
54374	2014	5	124.8
54374	2014	6	158.4
54374	2014	7	105.5
54374	2014	8	43.3
54374	2014	9	27.3
54374	2014	10	39.6
54374	2014	11	19.5
54374	2014	12	16.9
