# Supplementary material for: Spatial and temporal characteristics of drought and its correlation with climate indices in Northeast China
Source: PLoS One. 2021 Nov 18;16(11):e0259774. doi: 10.1371/journal.pone.0259774 (PMC8601439; doi:10.1371/journal.pone.0259774)
Supplement: S1 File — (ZIP) [file pone.0259774.s001.zip › Raw data(Including precipitation and evapotranspiration data of each station)/54377.xlsx]

## Sheet: Monthly evapotranspiration 
stationID	YEAR	MONTH	DATA
54377	1970	1	8.1309
54377	1970	2	17.509
54377	1970	3	42.111
54377	1970	4	96.616
54377	1970	5	127.59
54377	1970	6	115.67
54377	1970	7	107.76
54377	1970	8	103.47
54377	1970	9	73.705
54377	1970	10	50.273
54377	1970	11	19.082
54377	1970	12	7.2153
54377	1971	1	9.6319
54377	1971	2	15.339
54377	1971	3	40.516
54377	1971	4	97.17
54377	1971	5	108.88
54377	1971	6	104.07
54377	1971	7	98.874
54377	1971	8	99.939
54377	1971	9	61.692
54377	1971	10	40.085
54377	1971	11	18.58
54377	1971	12	7.7823
54377	1972	1	8.3019
54377	1972	2	13.926
54377	1972	3	44.441
54377	1972	4	78.386
54377	1972	5	117.26
54377	1972	6	125.94
54377	1972	7	129.34
54377	1972	8	82.057
54377	1972	9	59.815
54377	1972	10	39.289
54377	1972	11	14.529
54377	1972	12	6.9692
54377	1973	1	9.1796
54377	1973	2	15.13
54377	1973	3	37.98
54377	1973	4	78.007
54377	1973	5	100.51
54377	1973	6	111.31
54377	1973	7	125.94
54377	1973	8	110.33
54377	1973	9	65.339
54377	1973	10	37.647
54377	1973	11	18.468
54377	1973	12	6.5865
54377	1974	1	9.1658
54377	1974	2	16.381
54377	1974	3	42.247
54377	1974	4	70.878
54377	1974	5	119.19
54377	1974	6	103.95
54377	1974	7	124.59
54377	1974	8	101.26
54377	1974	9	66.172
54377	1974	10	41.188
54377	1974	11	23.289
54377	1974	12	10.416
54377	1975	1	9.584
54377	1975	2	18.694
54377	1975	3	41.917
54377	1975	4	105.01
54377	1975	5	109.29
54377	1975	6	113.55
54377	1975	7	104.86
54377	1975	8	108.36
54377	1975	9	73.962
54377	1975	10	45.346
54377	1975	11	21.671
54377	1975	12	6.4863
54377	1976	1	8.6285
54377	1976	2	24.262
54377	1976	3	51.874
54377	1976	4	76.356
54377	1976	5	130.23
54377	1976	6	120.07
54377	1976	7	115.52
54377	1976	8	94.207
54377	1976	9	68.142
54377	1976	10	42.701
54377	1976	11	17.137
54377	1976	12	10.711
54377	1977	1	7.088
54377	1977	2	17.987
54377	1977	3	51.881
54377	1977	4	84.021
54377	1977	5	115.21
54377	1977	6	118.18
54377	1977	7	122.57
54377	1977	8	106.41
54377	1977	9	75.889
54377	1977	10	47.26
54377	1977	11	20.704
54377	1977	12	9.4939
54377	1978	1	10.599
54377	1978	2	15.219
54377	1978	3	47.961
54377	1978	4	84.082
54377	1978	5	127.99
54377	1978	6	117.48
54377	1978	7	127.42
54377	1978	8	104.72
54377	1978	9	70.523
54377	1978	10	46.143
54377	1978	11	19.16
54377	1978	12	9.6175
54377	1979	1	13.646
54377	1979	2	19.05
54377	1979	3	46.728
54377	1979	4	63.961
54377	1979	5	123.05
54377	1979	6	105.87
54377	1979	7	102.02
54377	1979	8	107.9
54377	1979	9	69.477
54377	1979	10	55.634
54377	1979	11	17.978
54377	1979	12	11.267
54377	1980	1	9.8251
54377	1980	2	19.045
54377	1980	3	51.438
54377	1980	4	80.02
54377	1980	5	129.93
54377	1980	6	117.54
54377	1980	7	113.71
54377	1980	8	99.321
54377	1980	9	68.123
54377	1980	10	39.454
54377	1980	11	20.426
54377	1980	12	7.7132
54377	1981	1	5.8936
54377	1981	2	18.766
54377	1981	3	49.93
54377	1981	4	91.483
54377	1981	5	98.995
54377	1981	6	131.87
54377	1981	7	102.91
54377	1981	8	102.92
54377	1981	9	71.668
54377	1981	10	44.829
54377	1981	11	21.463
54377	1981	12	11.408
54377	1982	1	8.6437
54377	1982	2	22.014
54377	1982	3	57.519
54377	1982	4	101.36
54377	1982	5	99.402
54377	1982	6	125.54
54377	1982	7	130.91
54377	1982	8	109.51
54377	1982	9	70.119
54377	1982	10	50.125
54377	1982	11	19.727
54377	1982	12	9.2136
54377	1983	1	8.7726
54377	1983	2	19.017
54377	1983	3	51.79
54377	1983	4	102.06
54377	1983	5	110.93
54377	1983	6	112.24
54377	1983	7	96.755
54377	1983	8	108.35
54377	1983	9	70.334
54377	1983	10	46.585
54377	1983	11	21.018
54377	1983	12	10.277
54377	1984	1	9.1911
54377	1984	2	20.868
54377	1984	3	40.061
54377	1984	4	71.161
54377	1984	5	113.68
54377	1984	6	109.37
54377	1984	7	128.3
54377	1984	8	100.55
54377	1984	9	67.119
54377	1984	10	40.396
54377	1984	11	20.043
54377	1984	12	11.086
54377	1985	1	9.3238
54377	1985	2	17.354
54377	1985	3	43.95
54377	1985	4	76.27
54377	1985	5	114.21
54377	1985	6	115.19
54377	1985	7	94.999
54377	1985	8	94.051
54377	1985	9	67.506
54377	1985	10	43.788
54377	1985	11	20.679
54377	1985	12	7.3268
54377	1986	1	8.2804
54377	1986	2	16.877
54377	1986	3	46.84
54377	1986	4	88.522
54377	1986	5	112.63
54377	1986	6	112.71
54377	1986	7	98.326
54377	1986	8	92.589
54377	1986	9	64.64
54377	1986	10	40.694
54377	1986	11	19.345
54377	1986	12	11.168
54377	1987	1	8.8635
54377	1987	2	18.756
54377	1987	3	40.236
54377	1987	4	79.264
54377	1987	5	130.72
54377	1987	6	127.51
54377	1987	7	114.21
54377	1987	8	98.041
54377	1987	9	68.831
54377	1987	10	47.153
54377	1987	11	20.335
54377	1987	12	10.252
54377	1988	1	13.144
54377	1988	2	22.194
54377	1988	3	51.613
54377	1988	4	87.213
54377	1988	5	112.4
54377	1988	6	121.84
54377	1988	7	123.29
54377	1988	8	116.86
54377	1988	9	67.506
54377	1988	10	40.228
54377	1988	11	20.667
54377	1988	12	7.8916
54377	1989	1	12.081
54377	1989	2	23.802
54377	1989	3	46.914
54377	1989	4	97.481
54377	1989	5	118.91
54377	1989	6	127.49
54377	1989	7	108.91
54377	1989	8	113.18
54377	1989	9	70.016
54377	1989	10	41.371
54377	1989	11	20.671
54377	1989	12	14.268
54377	1990	1	11.551
54377	1990	2	23.373
54377	1990	3	53.571
54377	1990	4	74.412
54377	1990	5	93.38
54377	1990	6	111.66
54377	1990	7	108.2
54377	1990	8	102.49
54377	1990	9	69.964
54377	1990	10	53.332
54377	1990	11	20.564
54377	1990	12	10.566
54377	1991	1	10.163
54377	1991	2	22.344
54377	1991	3	49.706
54377	1991	4	92.027
54377	1991	5	112.86
54377	1991	6	116.9
54377	1991	7	111.81
54377	1991	8	118.09
54377	1991	9	73.858
54377	1991	10	40.508
54377	1991	11	15.865
54377	1991	12	10.045
54377	1992	1	8.3879
54377	1992	2	19.524
54377	1992	3	53.321
54377	1992	4	77.86
54377	1992	5	110.17
54377	1992	6	102.03
54377	1992	7	118.66
54377	1992	8	95.949
54377	1992	9	67.531
54377	1992	10	40.574
54377	1992	11	17.025
54377	1992	12	9.4003
54377	1993	1	9.8831
54377	1993	2	21.314
54377	1993	3	50.879
54377	1993	4	85.294
54377	1993	5	124.11
54377	1993	6	104.68
54377	1993	7	108.54
54377	1993	8	98.953
54377	1993	9	71.847
54377	1993	10	43.188
54377	1993	11	17.949
54377	1993	12	7.0382
54377	1994	1	9.1731
54377	1994	2	19.51
54377	1994	3	45.969
54377	1994	4	103.62
54377	1994	5	110.27
54377	1994	6	130.04
54377	1994	7	127.95
54377	1994	8	104.57
54377	1994	9	70.794
54377	1994	10	43.594
54377	1994	11	17.213
54377	1994	12	9.0519
54377	1995	1	11.624
54377	1995	2	20.773
54377	1995	3	46.479
54377	1995	4	82.27
54377	1995	5	100.86
54377	1995	6	101.44
54377	1995	7	107.24
54377	1995	8	91.167
54377	1995	9	70.485
54377	1995	10	41.451
54377	1995	11	19.13
54377	1995	12	10.005
54377	1996	1	10.309
54377	1996	2	21.728
54377	1996	3	47.043
54377	1996	4	85.499
54377	1996	5	116.1
54377	1996	6	126.5
54377	1996	7	105.43
54377	1996	8	104.21
54377	1996	9	70.218
54377	1996	10	41.703
54377	1996	11	19.462
54377	1996	12	10.673
54377	1997	1	8.8863
54377	1997	2	19.232
54377	1997	3	51.407
54377	1997	4	88.327
54377	1997	5	104.14
54377	1997	6	131.48
54377	1997	7	143.25
54377	1997	8	106.65
54377	1997	9	70.94
54377	1997	10	42.232
54377	1997	11	17.128
54377	1997	12	8.5546
54377	1998	1	10.511
54377	1998	2	21.656
54377	1998	3	57.873
54377	1998	4	95.529
54377	1998	5	116.52
54377	1998	6	112.89
54377	1998	7	111.31
54377	1998	8	98.433
54377	1998	9	70.193
54377	1998	10	49.765
54377	1998	11	21.427
54377	1998	12	8.2619
54377	1999	1	11.892
54377	1999	2	22.044
54377	1999	3	49.465
54377	1999	4	89.981
54377	1999	5	121.64
54377	1999	6	126.69
54377	1999	7	137.88
54377	1999	8	110.58
54377	1999	9	77.871
54377	1999	10	51.508
54377	1999	11	20.935
54377	1999	12	10.107
54377	2000	1	8.3956
54377	2000	2	16.962
54377	2000	3	51.303
54377	2000	4	78.07
54377	2000	5	114.49
54377	2000	6	141.73
54377	2000	7	132.17
54377	2000	8	111.98
54377	2000	9	76.223
54377	2000	10	42.238
54377	2000	11	19.924
54377	2000	12	10.503
54377	2001	1	7.7019
54377	2001	2	20.756
54377	2001	3	48.162
54377	2001	4	97.168
54377	2001	5	136.14
54377	2001	6	130.39
54377	2001	7	122.14
54377	2001	8	112.82
54377	2001	9	83.49
54377	2001	10	45.746
54377	2001	11	18.14
54377	2001	12	8.1318
54377	2002	1	12.102
54377	2002	2	22.461
54377	2002	3	55.301
54377	2002	4	88.608
54377	2002	5	134.39
54377	2002	6	125.18
54377	2002	7	112.07
54377	2002	8	106.15
54377	2002	9	76.208
54377	2002	10	36.124
54377	2002	11	16.343
54377	2002	12	9.7318
54377	2003	1	8.6743
54377	2003	2	21.198
54377	2003	3	41.849
54377	2003	4	82.027
54377	2003	5	119.97
54377	2003	6	114.65
54377	2003	7	111.65
54377	2003	8	107.52
54377	2003	9	70.318
54377	2003	10	38.245
54377	2003	11	17.743
54377	2003	12	9.6355
54377	2004	1	10.797
54377	2004	2	21.52
54377	2004	3	48.596
54377	2004	4	93.597
54377	2004	5	103.76
54377	2004	6	130.92
54377	2004	7	96.476
54377	2004	8	106.86
54377	2004	9	71.173
54377	2004	10	43.448
54377	2004	11	16.815
54377	2004	12	7.5863
54377	2005	1	9.8882
54377	2005	2	17.436
54377	2005	3	47.763
54377	2005	4	83.189
54377	2005	5	101.32
54377	2005	6	108.42
54377	2005	7	114.36
54377	2005	8	93.501
54377	2005	9	80.256
54377	2005	10	46.965
54377	2005	11	20.888
54377	2005	12	6.3933
54377	2006	1	7.8856
54377	2006	2	19.084
54377	2006	3	45.771
54377	2006	4	71.863
54377	2006	5	120.48
54377	2006	6	103.14
54377	2006	7	113.16
54377	2006	8	103.1
54377	2006	9	77.28
54377	2006	10	47.761
54377	2006	11	23.22
54377	2006	12	10.176
54377	2007	1	9.2167
54377	2007	2	20.381
54377	2007	3	43.971
54377	2007	4	72.323
54377	2007	5	110.08
54377	2007	6	143.17
54377	2007	7	122.38
54377	2007	8	96.371
54377	2007	9	74.622
54377	2007	10	40.788
54377	2007	11	18.586
54377	2007	12	10.261
54377	2008	1	11.531
54377	2008	2	21.317
54377	2008	3	45.503
54377	2008	4	86.539
54377	2008	5	101.77
54377	2008	6	117.03
54377	2008	7	114.04
54377	2008	8	107.79
54377	2008	9	78.268
54377	2008	10	45.981
54377	2008	11	22.103
54377	2008	12	12.405
54377	2009	1	10.903
54377	2009	2	21.446
54377	2009	3	48.83
54377	2009	4	82.205
54377	2009	5	124.58
54377	2009	6	102.28
54377	2009	7	111.01
54377	2009	8	122.25
54377	2009	9	72.33
54377	2009	10	43.297
54377	2009	11	22.094
54377	2009	12	9.0638
54377	2010	1	9.9836
54377	2010	2	20.551
54377	2010	3	40.836
54377	2010	4	68.145
54377	2010	5	113.51
54377	2010	6	135.41
54377	2010	7	103.39
54377	2010	8	91.994
54377	2010	9	67.544
54377	2010	10	41
54377	2010	11	17.502
54377	2010	12	9.2929
54377	2011	1	7.6389
54377	2011	2	19.573
54377	2011	3	49.011
54377	2011	4	79.453
54377	2011	5	111.67
54377	2011	6	106.63
54377	2011	7	108.47
54377	2011	8	96.371
54377	2011	9	72.478
54377	2011	10	46.459
54377	2011	11	23.013
54377	2011	12	13.471
54377	2012	1	12.978
54377	2012	2	21.137
54377	2012	3	46.377
54377	2012	4	84.034
54377	2012	5	115.7
54377	2012	6	98.448
54377	2012	7	100
54377	2012	8	91.429
54377	2012	9	61.665
54377	2012	10	44.498
54377	2012	11	17.677
54377	2012	12	8.9264
54377	2013	1	9.6338
54377	2013	2	17.692
54377	2013	3	43.928
54377	2013	4	66.32
54377	2013	5	110.49
54377	2013	6	120.79
54377	2013	7	106.65
54377	2013	8	96.285
54377	2013	9	76.605
54377	2013	10	50.938
54377	2013	11	20.469
54377	2013	12	10.43
54377	2014	1	14.62
54377	2014	2	23.634
54377	2014	3	52.992
54377	2014	4	104.31
54377	2014	5	110.67
54377	2014	6	110.68
54377	2014	7	125.97
54377	2014	8	116.27
54377	2014	9	88.771
54377	2014	10	58.505
54377	2014	11	26.957
54377	2014	12	12.016

## Sheet: Monthly precipitation 
stationID	YEAR	MONTH	DATA
54377	1970	1	11.6
54377	1970	2	25.8
54377	1970	3	5.8
54377	1970	4	7.8
54377	1970	5	64.1
54377	1970	6	56.5
54377	1970	7	283.7
54377	1970	8	217
54377	1970	9	76.7
54377	1970	10	37.5
54377	1970	11	29.7
54377	1970	12	32.8
54377	1971	1	4.3
54377	1971	2	22.3
54377	1971	3	19.7
54377	1971	4	17.6
54377	1971	5	55.7
54377	1971	6	293.2
54377	1971	7	241.1
54377	1971	8	219.6
54377	1971	9	151.2
54377	1971	10	50.7
54377	1971	11	7.9
54377	1971	12	27.3
54377	1972	1	26.9
54377	1972	2	16.4
54377	1972	3	21.6
54377	1972	4	54.4
54377	1972	5	73.3
54377	1972	6	56.4
54377	1972	7	102.2
54377	1972	8	470.5
54377	1972	9	96.3
54377	1972	10	94.7
54377	1972	11	79.7
54377	1972	12	10.7
54377	1973	1	4.2
54377	1973	2	25.6
54377	1973	3	30.3
54377	1973	4	45
54377	1973	5	177.6
54377	1973	6	44.8
54377	1973	7	150.3
54377	1973	8	285.6
54377	1973	9	118.9
54377	1973	10	17.3
54377	1973	11	24.1
54377	1973	12	6.8
54377	1974	1	1.1
54377	1974	2	8.5
54377	1974	3	14.4
54377	1974	4	52.2
54377	1974	5	37.5
54377	1974	6	109
54377	1974	7	59.3
54377	1974	8	369.9
54377	1974	9	56.8
54377	1974	10	47.4
54377	1974	11	24.3
54377	1974	12	3
54377	1975	1	3.6
54377	1975	2	6.1
54377	1975	3	23.2
54377	1975	4	30
54377	1975	5	79.7
54377	1975	6	97.9
54377	1975	7	226.7
54377	1975	8	282.3
54377	1975	9	136.3
54377	1975	10	28
54377	1975	11	8.1
54377	1975	12	27.2
54377	1976	1	7.1
54377	1976	2	4.5
54377	1976	3	7.6
54377	1976	4	42
54377	1976	5	50.4
54377	1976	6	62
54377	1976	7	262.7
54377	1976	8	161.3
54377	1976	9	71.4
54377	1976	10	58.6
54377	1976	11	67.6
54377	1976	12	15.1
54377	1977	1	2.3
54377	1977	2	5
54377	1977	3	6.3
54377	1977	4	65
54377	1977	5	87.6
54377	1977	6	130.3
54377	1977	7	140.1
54377	1977	8	170
54377	1977	9	75.2
54377	1977	10	47.3
54377	1977	11	23.2
54377	1977	12	22.3
54377	1978	1	9.8
54377	1978	2	13.5
54377	1978	3	10.2
54377	1978	4	65.9
54377	1978	5	20.5
54377	1978	6	148
54377	1978	7	139
54377	1978	8	205.3
54377	1978	9	74.7
54377	1978	10	24.2
54377	1978	11	6.3
54377	1978	12	30.5
54377	1979	1	13.6
54377	1979	2	23.5
54377	1979	3	16.8
54377	1979	4	115.7
54377	1979	5	37.5
54377	1979	6	113
54377	1979	7	243.8
54377	1979	8	113.2
54377	1979	9	67.5
54377	1979	10	31.7
54377	1979	11	18.3
54377	1979	12	15.4
54377	1980	1	8.5
54377	1980	2	7.4
54377	1980	3	11.7
54377	1980	4	58
54377	1980	5	48.9
54377	1980	6	135.2
54377	1980	7	193.3
54377	1980	8	139.9
54377	1980	9	28.6
54377	1980	10	47.9
54377	1980	11	31.1
54377	1980	12	28.2
54377	1981	1	11.7
54377	1981	2	15.4
54377	1981	3	43.6
54377	1981	4	39.5
54377	1981	5	153.5
54377	1981	6	83.2
54377	1981	7	229.9
54377	1981	8	85.6
54377	1981	9	46.7
54377	1981	10	76
54377	1981	11	26.6
54377	1981	12	17.9
54377	1982	1	9.8
54377	1982	2	2.5
54377	1982	3	1.7
54377	1982	4	13.6
54377	1982	5	146.2
54377	1982	6	96.7
54377	1982	7	106.9
54377	1982	8	342
54377	1982	9	35.7
54377	1982	10	65.8
54377	1982	11	57.3
54377	1982	12	21.3
54377	1983	1	13.4
54377	1983	2	10.4
54377	1983	3	13.7
54377	1983	4	60.7
54377	1983	5	61.3
54377	1983	6	181
54377	1983	7	286.2
54377	1983	8	149.5
54377	1983	9	66.5
54377	1983	10	57
54377	1983	11	14
54377	1983	12	3.2
54377	1984	1	3.2
54377	1984	2	14.7
54377	1984	3	17.1
54377	1984	4	78.2
54377	1984	5	42.4
54377	1984	6	182
54377	1984	7	191
54377	1984	8	207
54377	1984	9	44
54377	1984	10	100.5
54377	1984	11	35.1
54377	1984	12	22.3
54377	1985	1	20.2
54377	1985	2	21.1
54377	1985	3	21.9
54377	1985	4	75
54377	1985	5	78.4
54377	1985	6	150.8
54377	1985	7	361.8
54377	1985	8	213.2
54377	1985	9	85.5
54377	1985	10	27.3
54377	1985	11	36.4
54377	1985	12	14.5
54377	1986	1	12.6
54377	1986	2	3.8
54377	1986	3	24.2
54377	1986	4	45.3
54377	1986	5	58.4
54377	1986	6	190.7
54377	1986	7	300.2
54377	1986	8	243.2
54377	1986	9	115.1
54377	1986	10	28
54377	1986	11	30.5
54377	1986	12	13.2
54377	1987	1	30.4
54377	1987	2	10.4
54377	1987	3	31.2
54377	1987	4	93.8
54377	1987	5	35.2
54377	1987	6	89.8
54377	1987	7	210.1
54377	1987	8	129.6
54377	1987	9	188.3
54377	1987	10	43.2
54377	1987	11	76.2
54377	1987	12	9.6
54377	1988	1	10.4
54377	1988	2	5.9
54377	1988	3	9.1
54377	1988	4	41.7
54377	1988	5	86.7
54377	1988	6	155.7
54377	1988	7	195.6
54377	1988	8	111.2
54377	1988	9	54.1
54377	1988	10	30
54377	1988	11	12.4
54377	1988	12	14.1
54377	1989	1	7.6
54377	1989	2	7.7
54377	1989	3	16.4
54377	1989	4	24.6
54377	1989	5	58.8
54377	1989	6	85.9
54377	1989	7	399.3
54377	1989	8	98.9
54377	1989	9	73.3
54377	1989	10	37.3
54377	1989	11	34
54377	1989	12	1.9
54377	1990	1	15
54377	1990	2	12.2
54377	1990	3	22.6
54377	1990	4	44.3
54377	1990	5	72.9
54377	1990	6	118.5
54377	1990	7	303.9
54377	1990	8	220.1
54377	1990	9	123.8
54377	1990	10	0
54377	1990	11	30
54377	1990	12	22.8
54377	1991	1	2.6
54377	1991	2	6.1
54377	1991	3	19
54377	1991	4	44
54377	1991	5	62.9
54377	1991	6	184.6
54377	1991	7	302.5
54377	1991	8	46.3
54377	1991	9	68.6
54377	1991	10	69.1
54377	1991	11	32.9
54377	1991	12	25.9
54377	1992	1	11.3
54377	1992	2	8
54377	1992	3	5.2
54377	1992	4	41.5
54377	1992	5	70.2
54377	1992	6	144.9
54377	1992	7	285.8
54377	1992	8	79.6
54377	1992	9	226.7
54377	1992	10	28.5
54377	1992	11	60.7
54377	1992	12	41.1
54377	1993	1	1.1
54377	1993	2	8.2
54377	1993	3	8.6
54377	1993	4	45.5
54377	1993	5	36.3
54377	1993	6	172.6
54377	1993	7	148.9
54377	1993	8	100.8
54377	1993	9	63.3
54377	1993	10	23.3
54377	1993	11	62.9
54377	1993	12	28.4
54377	1994	1	15
54377	1994	2	2.7
54377	1994	3	8.1
54377	1994	4	11.8
54377	1994	5	84.6
54377	1994	6	63.2
54377	1994	7	153.8
54377	1994	8	301
54377	1994	9	87.7
54377	1994	10	44.8
54377	1994	11	62.1
54377	1994	12	14.5
54377	1995	1	4.4
54377	1995	2	21.4
54377	1995	3	20.2
54377	1995	4	44.9
54377	1995	5	99
54377	1995	6	116.9
54377	1995	7	319.5
54377	1995	8	516.9
54377	1995	9	23.7
54377	1995	10	74.1
54377	1995	11	49.6
54377	1995	12	4.8
54377	1996	1	6.9
54377	1996	2	3.8
54377	1996	3	35.7
54377	1996	4	25.7
54377	1996	5	72.1
54377	1996	6	168.8
54377	1996	7	390.4
54377	1996	8	191.7
54377	1996	9	31.2
54377	1996	10	69.2
54377	1996	11	12.5
54377	1996	12	3.4
54377	1997	1	18.2
54377	1997	2	17
54377	1997	3	26.7
54377	1997	4	14.9
54377	1997	5	133.1
54377	1997	6	55.9
54377	1997	7	168.5
54377	1997	8	227.4
54377	1997	9	56.2
54377	1997	10	55.7
54377	1997	11	14.9
54377	1997	12	20.3
54377	1998	1	6.1
54377	1998	2	13.5
54377	1998	3	23.8
54377	1998	4	57.6
54377	1998	5	117.7
54377	1998	6	112.2
54377	1998	7	222.4
54377	1998	8	180
54377	1998	9	81.1
54377	1998	10	29
54377	1998	11	54.3
54377	1998	12	18.9
54377	1999	1	15.2
54377	1999	2	1.2
54377	1999	3	54.7
54377	1999	4	40.1
54377	1999	5	71.3
54377	1999	6	70.5
54377	1999	7	122.8
54377	1999	8	115
54377	1999	9	40.3
54377	1999	10	25.1
54377	1999	11	17.4
54377	1999	12	12.7
54377	2000	1	36.3
54377	2000	2	5.9
54377	2000	3	30.9
54377	2000	4	66.4
54377	2000	5	40.6
54377	2000	6	36.6
54377	2000	7	110.8
54377	2000	8	104.9
54377	2000	9	66.9
54377	2000	10	22.9
54377	2000	11	29.9
54377	2000	12	24.6
54377	2001	1	17.6
54377	2001	2	2.9
54377	2001	3	29.3
54377	2001	4	10
54377	2001	5	77.4
54377	2001	6	135
54377	2001	7	307.1
54377	2001	8	65.6
54377	2001	9	31.4
54377	2001	10	39
54377	2001	11	11.9
54377	2001	12	6.8
54377	2002	1	23.2
54377	2002	2	7.2
54377	2002	3	38.9
54377	2002	4	75
54377	2002	5	25
54377	2002	6	37.9
54377	2002	7	254
54377	2002	8	168.8
54377	2002	9	20.2
54377	2002	10	91.7
54377	2002	11	25.8
54377	2002	12	31.3
54377	2003	1	4.9
54377	2003	2	4.2
54377	2003	3	26
54377	2003	4	74.5
54377	2003	5	51.8
54377	2003	6	76.8
54377	2003	7	312.5
54377	2003	8	158.3
54377	2003	9	48.4
54377	2003	10	49.4
54377	2003	11	56
54377	2003	12	5.8
54377	2004	1	2.8
54377	2004	2	63.4
54377	2004	3	45.1
54377	2004	4	16.4
54377	2004	5	83.9
54377	2004	6	133.3
54377	2004	7	487.8
54377	2004	8	109.6
54377	2004	9	132.7
54377	2004	10	26.7
54377	2004	11	63.4
54377	2004	12	45.9
54377	2005	1	12.9
54377	2005	2	10.6
54377	2005	3	0.6
54377	2005	4	94.7
54377	2005	5	146.5
54377	2005	6	169.8
54377	2005	7	156.9
54377	2005	8	247.4
54377	2005	9	56
54377	2005	10	43.8
54377	2005	11	31.4
54377	2005	12	9.4
54377	2006	1	13
54377	2006	2	13.8
54377	2006	3	15.2
54377	2006	4	84.5
54377	2006	5	97.5
54377	2006	6	219.8
54377	2006	7	222.6
54377	2006	8	236.9
54377	2006	9	48.4
54377	2006	10	62.9
54377	2006	11	27.4
54377	2006	12	6
54377	2007	1	14.3
54377	2007	2	18.4
54377	2007	3	69.3
54377	2007	4	55.3
54377	2007	5	100.7
54377	2007	6	55.7
54377	2007	7	141.1
54377	2007	8	351.2
54377	2007	9	155.8
54377	2007	10	70.6
54377	2007	11	14.7
54377	2007	12	8.7
54377	2008	1	1.8
54377	2008	2	5
54377	2008	3	33.3
54377	2008	4	38
54377	2008	5	76.4
54377	2008	6	109.8
54377	2008	7	290.2
54377	2008	8	156
54377	2008	9	6.8
54377	2008	10	36
54377	2008	11	13.2
54377	2008	12	8.7
54377	2009	1	9.3
54377	2009	2	60.5
54377	2009	3	16.6
54377	2009	4	71.6
54377	2009	5	40.8
54377	2009	6	144.6
54377	2009	7	170.4
54377	2009	8	102.8
54377	2009	9	56.1
54377	2009	10	92.5
54377	2009	11	19.6
54377	2009	12	22.9
54377	2010	1	8.5
54377	2010	2	30.8
54377	2010	3	74.8
54377	2010	4	44
54377	2010	5	66.2
54377	2010	6	44.9
54377	2010	7	352.2
54377	2010	8	423.8
54377	2010	9	188.8
54377	2010	10	52.7
54377	2010	11	66.7
54377	2010	12	22.6
54377	2011	1	2.6
54377	2011	2	3.8
54377	2011	3	2.2
54377	2011	4	36.8
54377	2011	5	91.6
54377	2011	6	107
54377	2011	7	122.9
54377	2011	8	312.9
54377	2011	9	124.7
54377	2011	10	24.4
54377	2011	11	62.3
54377	2011	12	3.6
54377	2012	1	3.1
54377	2012	2	8.3
54377	2012	3	29.5
54377	2012	4	66.7
54377	2012	5	64.6
54377	2012	6	186.4
54377	2012	7	342.2
54377	2012	8	185.3
54377	2012	9	99.9
54377	2012	10	68.6
54377	2012	11	46.5
54377	2012	12	23.6
54377	2013	1	7.8
54377	2013	2	24.6
54377	2013	3	33.7
54377	2013	4	63.3
54377	2013	5	63.3
54377	2013	6	102.5
54377	2013	7	479.2
54377	2013	8	258.7
54377	2013	9	44.2
54377	2013	10	59.1
54377	2013	11	60.6
54377	2013	12	18.3
54377	2014	1	7.8
54377	2014	2	3.6
54377	2014	3	37.7
54377	2014	4	8
54377	2014	5	105.4
54377	2014	6	127
54377	2014	7	133.1
54377	2014	8	104.1
54377	2014	9	35.5
54377	2014	10	43.8
54377	2014	11	28.3
54377	2014	12	11.5
