# Supplementary material for: Spatial and temporal characteristics of drought and its correlation with climate indices in Northeast China
Source: PLoS One. 2021 Nov 18;16(11):e0259774. doi: 10.1371/journal.pone.0259774 (PMC8601439; doi:10.1371/journal.pone.0259774)
Supplement: S1 File — (ZIP) [file pone.0259774.s001.zip › Raw data(Including precipitation and evapotranspiration data of each station)/54386.xlsx]

## Sheet: Monthly evapotranspiration 
stationID	YEAR	MONTH	DATA
54386	1970	1	7.6603
54386	1970	2	16.391
54386	1970	3	32.749
54386	1970	4	92.045
54386	1970	5	124.92
54386	1970	6	120.36
54386	1970	7	106.98
54386	1970	8	94.496
54386	1970	9	69.99
54386	1970	10	55.611
54386	1970	11	18.656
54386	1970	12	7.8714
54386	1971	1	6.7087
54386	1971	2	15.361
54386	1971	3	42.843
54386	1971	4	92.189
54386	1971	5	106.39
54386	1971	6	105
54386	1971	7	102.11
54386	1971	8	102.56
54386	1971	9	61.967
54386	1971	10	42.777
54386	1971	11	21.713
54386	1971	12	6.3115
54386	1972	1	7.1395
54386	1972	2	12.955
54386	1972	3	47.03
54386	1972	4	74.262
54386	1972	5	113.09
54386	1972	6	122.83
54386	1972	7	128.79
54386	1972	8	85.371
54386	1972	9	61.821
54386	1972	10	44.443
54386	1972	11	16.094
54386	1972	12	7.4314
54386	1973	1	9.0557
54386	1973	2	17.368
54386	1973	3	35.392
54386	1973	4	82.22
54386	1973	5	99.887
54386	1973	6	92.318
54386	1973	7	119.87
54386	1973	8	103.74
54386	1973	9	58.784
54386	1973	10	46.644
54386	1973	11	21.516
54386	1973	12	8.2937
54386	1974	1	8.7315
54386	1974	2	16.387
54386	1974	3	38.128
54386	1974	4	66.423
54386	1974	5	104.68
54386	1974	6	88.874
54386	1974	7	107.76
54386	1974	8	94.471
54386	1974	9	64.37
54386	1974	10	41.287
54386	1974	11	22.903
54386	1974	12	9.3239
54386	1975	1	9.5878
54386	1975	2	15.914
54386	1975	3	34.806
54386	1975	4	96.383
54386	1975	5	89.228
54386	1975	6	89.87
54386	1975	7	93.618
54386	1975	8	90.962
54386	1975	9	65.88
54386	1975	10	43.924
54386	1975	11	19.668
54386	1975	12	8.1113
54386	1976	1	9.9728
54386	1976	2	20.888
54386	1976	3	37.674
54386	1976	4	69.108
54386	1976	5	127.95
54386	1976	6	101.41
54386	1976	7	104.23
54386	1976	8	81.589
54386	1976	9	57.615
54386	1976	10	37.989
54386	1976	11	13.038
54386	1976	12	7.3804
54386	1977	1	6.0198
54386	1977	2	17.115
54386	1977	3	43.356
54386	1977	4	73.125
54386	1977	5	118.82
54386	1977	6	103.98
54386	1977	7	125.43
54386	1977	8	93.43
54386	1977	9	76.698
54386	1977	10	56.985
54386	1977	11	21.024
54386	1977	12	8.9181
54386	1978	1	9.8422
54386	1978	2	13.207
54386	1978	3	42.927
54386	1978	4	74.914
54386	1978	5	118.49
54386	1978	6	104.87
54386	1978	7	109.35
54386	1978	8	86.518
54386	1978	9	67.342
54386	1978	10	47.289
54386	1978	11	18.834
54386	1978	12	10.555
54386	1979	1	13.591
54386	1979	2	19.416
54386	1979	3	37.913
54386	1979	4	54.38
54386	1979	5	121.93
54386	1979	6	94.09
54386	1979	7	96.217
54386	1979	8	97.11
54386	1979	9	65.612
54386	1979	10	59.73
54386	1979	11	20.939
54386	1979	12	12.46
54386	1980	1	9.8215
54386	1980	2	16.095
54386	1980	3	45.087
54386	1980	4	60.385
54386	1980	5	130.85
54386	1980	6	113.73
54386	1980	7	107.18
54386	1980	8	90.651
54386	1980	9	66.572
54386	1980	10	47.042
54386	1980	11	17.452
54386	1980	12	8.5142
54386	1981	1	7.6197
54386	1981	2	16.424
54386	1981	3	43.09
54386	1981	4	82.311
54386	1981	5	93.269
54386	1981	6	112.97
54386	1981	7	100.42
54386	1981	8	92.15
54386	1981	9	63.453
54386	1981	10	48.159
54386	1981	11	17.997
54386	1981	12	10.716
54386	1982	1	8.8036
54386	1982	2	19.759
54386	1982	3	48.54
54386	1982	4	88.347
54386	1982	5	99.734
54386	1982	6	110.34
54386	1982	7	101.82
54386	1982	8	97.713
54386	1982	9	68.553
54386	1982	10	57.394
54386	1982	11	17.544
54386	1982	12	7.1906
54386	1983	1	8.4818
54386	1983	2	13.238
54386	1983	3	41.147
54386	1983	4	97.534
54386	1983	5	118.27
54386	1983	6	99.472
54386	1983	7	93.156
54386	1983	8	94.811
54386	1983	9	58.077
54386	1983	10	50.683
54386	1983	11	22.457
54386	1983	12	11.232
54386	1984	1	8.0828
54386	1984	2	15.81
54386	1984	3	29.304
54386	1984	4	62.788
54386	1984	5	98.854
54386	1984	6	97.112
54386	1984	7	99.893
54386	1984	8	90.363
54386	1984	9	62.155
54386	1984	10	39.588
54386	1984	11	19.97
54386	1984	12	7.2971
54386	1985	1	7.1431
54386	1985	2	14.22
54386	1985	3	35.359
54386	1985	4	64.709
54386	1985	5	96.935
54386	1985	6	100.23
54386	1985	7	92.243
54386	1985	8	85.837
54386	1985	9	61.459
54386	1985	10	46.425
54386	1985	11	17.509
54386	1985	12	5.727
54386	1986	1	8.3985
54386	1986	2	13.291
54386	1986	3	40.834
54386	1986	4	77.444
54386	1986	5	104.97
54386	1986	6	99.07
54386	1986	7	89.687
54386	1986	8	81.684
54386	1986	9	58.31
54386	1986	10	43.7
54386	1986	11	20.257
54386	1986	12	8.821
54386	1987	1	9.8955
54386	1987	2	15.958
54386	1987	3	34.639
54386	1987	4	74.839
54386	1987	5	126.12
54386	1987	6	105.13
54386	1987	7	94.894
54386	1987	8	80.963
54386	1987	9	61.814
54386	1987	10	47.596
54386	1987	11	17.843
54386	1987	12	10.657
54386	1988	1	10.803
54386	1988	2	16.217
54386	1988	3	41.304
54386	1988	4	72.805
54386	1988	5	102.83
54386	1988	6	106.42
54386	1988	7	116.74
54386	1988	8	104.12
54386	1988	9	65.753
54386	1988	10	50.28
54386	1988	11	29.251
54386	1988	12	9.97
54386	1989	1	12.685
54386	1989	2	22.613
54386	1989	3	43.608
54386	1989	4	89.405
54386	1989	5	113.85
54386	1989	6	102.14
54386	1989	7	91.474
54386	1989	8	103.15
54386	1989	9	60.116
54386	1989	10	46.971
54386	1989	11	17.495
54386	1989	12	11.27
54386	1990	1	7.5203
54386	1990	2	19.127
54386	1990	3	47.401
54386	1990	4	67.015
54386	1990	5	87.568
54386	1990	6	97.933
54386	1990	7	104.61
54386	1990	8	92.335
54386	1990	9	61.601
54386	1990	10	59.174
54386	1990	11	21.139
54386	1990	12	9.4156
54386	1991	1	9.0954
54386	1991	2	16.758
54386	1991	3	39.481
54386	1991	4	84.027
54386	1991	5	107.16
54386	1991	6	103.89
54386	1991	7	95.441
54386	1991	8	99.943
54386	1991	9	69.78
54386	1991	10	48.459
54386	1991	11	20.406
54386	1991	12	9.0721
54386	1992	1	10.363
54386	1992	2	19.785
54386	1992	3	47.777
54386	1992	4	75.069
54386	1992	5	108.71
54386	1992	6	86.49
54386	1992	7	110.86
54386	1992	8	92.68
54386	1992	9	64.525
54386	1992	10	45.216
54386	1992	11	17.057
54386	1992	12	9.4207
54386	1993	1	9.0634
54386	1993	2	18.783
54386	1993	3	44.817
54386	1993	4	77.656
54386	1993	5	125.9
54386	1993	6	92.746
54386	1993	7	109.25
54386	1993	8	90.474
54386	1993	9	62.644
54386	1993	10	46.716
54386	1993	11	20.919
54386	1993	12	9.6639
54386	1994	1	10.222
54386	1994	2	19.171
54386	1994	3	37.655
54386	1994	4	92.6
54386	1994	5	103.4
54386	1994	6	109.93
54386	1994	7	112.38
54386	1994	8	94.693
54386	1994	9	59.078
54386	1994	10	48.465
54386	1994	11	21.594
54386	1994	12	9.7031
54386	1995	1	10.617
54386	1995	2	17.249
54386	1995	3	38.95
54386	1995	4	62.259
54386	1995	5	83.289
54386	1995	6	87.201
54386	1995	7	98.789
54386	1995	8	80.516
54386	1995	9	66.339
54386	1995	10	47.646
54386	1995	11	19.764
54386	1995	12	8.6063
54386	1996	1	10.132
54386	1996	2	17.451
54386	1996	3	37.028
54386	1996	4	76.322
54386	1996	5	111.59
54386	1996	6	111.61
54386	1996	7	107.67
54386	1996	8	93.466
54386	1996	9	70.708
54386	1996	10	48.499
54386	1996	11	20.426
54386	1996	12	11.772
54386	1997	1	9.9712
54386	1997	2	17.532
54386	1997	3	48.813
54386	1997	4	79.588
54386	1997	5	96.845
54386	1997	6	109.61
54386	1997	7	132.78
54386	1997	8	108.39
54386	1997	9	69.801
54386	1997	10	47.503
54386	1997	11	17.75
54386	1997	12	7.8816
54386	1998	1	10.763
54386	1998	2	20.936
54386	1998	3	54.39
54386	1998	4	91.557
54386	1998	5	109.61
54386	1998	6	112.3
54386	1998	7	112.3
54386	1998	8	92.008
54386	1998	9	69.493
54386	1998	10	57.395
54386	1998	11	17.23
54386	1998	12	11.222
54386	1999	1	9.418
54386	1999	2	16.651
54386	1999	3	39.755
54386	1999	4	79.964
54386	1999	5	106.35
54386	1999	6	116.4
54386	1999	7	133.14
54386	1999	8	110.57
54386	1999	9	75.408
54386	1999	10	50.874
54386	1999	11	19.692
54386	1999	12	8.3184
54386	2000	1	7.3528
54386	2000	2	13.144
54386	2000	3	43.406
54386	2000	4	75.315
54386	2000	5	110.21
54386	2000	6	130.01
54386	2000	7	125.28
54386	2000	8	102.92
54386	2000	9	67.603
54386	2000	10	48.412
54386	2000	11	19.266
54386	2000	12	10.203
54386	2001	1	7.4258
54386	2001	2	19.126
54386	2001	3	43.576
54386	2001	4	83.955
54386	2001	5	115.59
54386	2001	6	120
54386	2001	7	119.99
54386	2001	8	102.67
54386	2001	9	80.812
54386	2001	10	53.539
54386	2001	11	22.144
54386	2001	12	9.961
54386	2002	1	11.004
54386	2002	2	22.678
54386	2002	3	48.739
54386	2002	4	88.832
54386	2002	5	122.45
54386	2002	6	116.52
54386	2002	7	112.16
54386	2002	8	103.96
54386	2002	9	73.773
54386	2002	10	37.589
54386	2002	11	14.82
54386	2002	12	8.2931
54386	2003	1	9.2127
54386	2003	2	17.245
54386	2003	3	44.567
54386	2003	4	73.86
54386	2003	5	118.33
54386	2003	6	116.43
54386	2003	7	106.28
54386	2003	8	109.37
54386	2003	9	71.348
54386	2003	10	43.149
54386	2003	11	16.832
54386	2003	12	9.5337
54386	2004	1	10.061
54386	2004	2	17.019
54386	2004	3	42.916
54386	2004	4	91.54
54386	2004	5	102
54386	2004	6	125.47
54386	2004	7	96.066
54386	2004	8	105.54
54386	2004	9	70.444
54386	2004	10	59.281
54386	2004	11	19.614
54386	2004	12	9.66
54386	2005	1	9.6088
54386	2005	2	14.986
54386	2005	3	42.911
54386	2005	4	83.862
54386	2005	5	100.66
54386	2005	6	106.09
54386	2005	7	114.66
54386	2005	8	91.25
54386	2005	9	76.999
54386	2005	10	55.502
54386	2005	11	23.843
54386	2005	12	7.883
54386	2006	1	9.8448
54386	2006	2	19.102
54386	2006	3	44.238
54386	2006	4	65.856
54386	2006	5	116.5
54386	2006	6	106.93
54386	2006	7	120.82
54386	2006	8	102.46
54386	2006	9	79.89
54386	2006	10	51.915
54386	2006	11	21.458
54386	2006	12	10.576
54386	2007	1	10.857
54386	2007	2	24.358
54386	2007	3	41.117
54386	2007	4	65.984
54386	2007	5	103.06
54386	2007	6	129.29
54386	2007	7	116.61
54386	2007	8	94.316
54386	2007	9	67.384
54386	2007	10	46.101
54386	2007	11	19.982
54386	2007	12	11.528
54386	2008	1	10.677
54386	2008	2	19.578
54386	2008	3	47.806
54386	2008	4	90.344
54386	2008	5	102.79
54386	2008	6	131.93
54386	2008	7	118.26
54386	2008	8	111.52
54386	2008	9	82.171
54386	2008	10	51.204
54386	2008	11	23.125
54386	2008	12	10.547
54386	2009	1	10.542
54386	2009	2	21.182
54386	2009	3	43.59
54386	2009	4	80.115
54386	2009	5	122.03
54386	2009	6	95.88
54386	2009	7	104.37
54386	2009	8	111.73
54386	2009	9	76.562
54386	2009	10	52.699
54386	2009	11	16.82
54386	2009	12	9.3685
54386	2010	1	9.8472
54386	2010	2	19.023
54386	2010	3	36.534
54386	2010	4	58.937
54386	2010	5	112.85
54386	2010	6	125.75
54386	2010	7	106.93
54386	2010	8	97.56
54386	2010	9	64.233
54386	2010	10	46.053
54386	2010	11	19.848
54386	2010	12	9.6654
54386	2011	1	8.785
54386	2011	2	22.4
54386	2011	3	42.319
54386	2011	4	76.684
54386	2011	5	102.76
54386	2011	6	107.56
54386	2011	7	118.37
54386	2011	8	102.54
54386	2011	9	70.806
54386	2011	10	47.483
54386	2011	11	20.564
54386	2011	12	10.295
54386	2012	1	10.277
54386	2012	2	17.431
54386	2012	3	42.344
54386	2012	4	83.121
54386	2012	5	107.14
54386	2012	6	103.75
54386	2012	7	114.4
54386	2012	8	103.02
54386	2012	9	67.948
54386	2012	10	50.278
54386	2012	11	18.457
54386	2012	12	8.444
54386	2013	1	9.0364
54386	2013	2	16.753
54386	2013	3	43.656
54386	2013	4	61.077
54386	2013	5	113.77
54386	2013	6	127.71
54386	2013	7	115.49
54386	2013	8	102.74
54386	2013	9	76.764
54386	2013	10	50.698
54386	2013	11	21.065
54386	2013	12	9.3705
54386	2014	1	12.769
54386	2014	2	19.273
54386	2014	3	50.318
54386	2014	4	92.536
54386	2014	5	109.5
54386	2014	6	109.8
54386	2014	7	123.84
54386	2014	8	108.82
54386	2014	9	85.033
54386	2014	10	56.901
54386	2014	11	22.542
54386	2014	12	9.9193

## Sheet: Monthly precipitation 
stationID	YEAR	MONTH	DATA
54386	1970	1	4.3
54386	1970	2	17.6
54386	1970	3	4
54386	1970	4	0
54386	1970	5	58.7
54386	1970	6	97
54386	1970	7	155.1
54386	1970	8	173.8
54386	1970	9	65.7
54386	1970	10	13.5
54386	1970	11	16.6
54386	1970	12	18.3
54386	1971	1	5.8
54386	1971	2	3.9
54386	1971	3	12.6
54386	1971	4	14.6
54386	1971	5	53.8
54386	1971	6	179.7
54386	1971	7	153.2
54386	1971	8	51.8
54386	1971	9	140
54386	1971	10	22.6
54386	1971	11	2.3
54386	1971	12	7.4
54386	1972	1	17
54386	1972	2	8.2
54386	1972	3	6.5
54386	1972	4	58.5
54386	1972	5	39.6
54386	1972	6	101.8
54386	1972	7	128.9
54386	1972	8	199
54386	1972	9	92.3
54386	1972	10	58.7
54386	1972	11	33.3
54386	1972	12	9.2
54386	1973	1	5.9
54386	1973	2	5.9
54386	1973	3	20.3
54386	1973	4	30.7
54386	1973	5	79.2
54386	1973	6	125.5
54386	1973	7	57.4
54386	1973	8	87.9
54386	1973	9	129.7
54386	1973	10	30.5
54386	1973	11	14.6
54386	1973	12	6.5
54386	1974	1	3.9
54386	1974	2	7.4
54386	1974	3	24
54386	1974	4	47.4
54386	1974	5	60.5
54386	1974	6	109.8
54386	1974	7	107.1
54386	1974	8	143
54386	1974	9	92
54386	1974	10	27.1
54386	1974	11	9
54386	1974	12	3.8
54386	1975	1	4.7
54386	1975	2	6.8
54386	1975	3	24.9
54386	1975	4	13.7
54386	1975	5	83.8
54386	1975	6	88.5
54386	1975	7	145.3
54386	1975	8	146.7
54386	1975	9	90.8
54386	1975	10	11.2
54386	1975	11	3.4
54386	1975	12	4.8
54386	1976	1	5.5
54386	1976	2	15.5
54386	1976	3	12
54386	1976	4	17.9
54386	1976	5	30.8
54386	1976	6	123.5
54386	1976	7	104
54386	1976	8	128.3
54386	1976	9	101
54386	1976	10	40
54386	1976	11	34.4
54386	1976	12	16.6
54386	1977	1	3.6
54386	1977	2	6.8
54386	1977	3	2.7
54386	1977	4	51.2
54386	1977	5	58.3
54386	1977	6	74.5
54386	1977	7	71.6
54386	1977	8	150.4
54386	1977	9	58.6
54386	1977	10	14.1
54386	1977	11	28.4
54386	1977	12	13.1
54386	1978	1	9.6
54386	1978	2	18.3
54386	1978	3	7.8
54386	1978	4	52.8
54386	1978	5	44
54386	1978	6	96.2
54386	1978	7	180
54386	1978	8	142.3
54386	1978	9	59.5
54386	1978	10	23.4
54386	1978	11	10
54386	1978	12	18.6
54386	1979	1	14.9
54386	1979	2	8.1
54386	1979	3	36.5
54386	1979	4	69
54386	1979	5	37.9
54386	1979	6	98.1
54386	1979	7	169.8
54386	1979	8	238.3
54386	1979	9	47.1
54386	1979	10	14.4
54386	1979	11	9.9
54386	1979	12	5.9
54386	1980	1	9
54386	1980	2	12.3
54386	1980	3	13
54386	1980	4	54
54386	1980	5	48.6
54386	1980	6	65.6
54386	1980	7	106.5
54386	1980	8	157.8
54386	1980	9	29.3
54386	1980	10	31.4
54386	1980	11	24
54386	1980	12	8.6
54386	1981	1	8.5
54386	1981	2	15.2
54386	1981	3	50.5
54386	1981	4	63.4
54386	1981	5	107.9
54386	1981	6	93.2
54386	1981	7	179.1
54386	1981	8	72.3
54386	1981	9	56.7
54386	1981	10	26.9
54386	1981	11	13.2
54386	1981	12	18.2
54386	1982	1	8.1
54386	1982	2	7.8
54386	1982	3	4.2
54386	1982	4	17.8
54386	1982	5	128.1
54386	1982	6	91
54386	1982	7	135.4
54386	1982	8	146.8
54386	1982	9	30.5
54386	1982	10	35.9
54386	1982	11	47.8
54386	1982	12	10.9
54386	1983	1	4.5
54386	1983	2	10.8
54386	1983	3	38.1
54386	1983	4	17.1
54386	1983	5	67.8
54386	1983	6	138.5
54386	1983	7	158.4
54386	1983	8	95.6
54386	1983	9	113.6
54386	1983	10	15.8
54386	1983	11	9.7
54386	1983	12	1.9
54386	1984	1	7.9
54386	1984	2	12.1
54386	1984	3	20.2
54386	1984	4	78.5
54386	1984	5	55.4
54386	1984	6	123.9
54386	1984	7	115
54386	1984	8	112
54386	1984	9	35.3
54386	1984	10	50.4
54386	1984	11	12.7
54386	1984	12	19.7
54386	1985	1	8.1
54386	1985	2	17.9
54386	1985	3	18.5
54386	1985	4	102.8
54386	1985	5	45.7
54386	1985	6	109.6
54386	1985	7	192
54386	1985	8	82.5
54386	1985	9	62.5
54386	1985	10	15
54386	1985	11	25.8
54386	1985	12	14.9
54386	1986	1	11.2
54386	1986	2	5.6
54386	1986	3	13
54386	1986	4	33.5
54386	1986	5	64.5
54386	1986	6	180.1
54386	1986	7	211.3
54386	1986	8	261.7
54386	1986	9	72.6
54386	1986	10	25.9
54386	1986	11	18
54386	1986	12	31.3
54386	1987	1	12.6
54386	1987	2	7.8
54386	1987	3	16.4
54386	1987	4	51.8
54386	1987	5	13.5
54386	1987	6	121.2
54386	1987	7	158.4
54386	1987	8	162.6
54386	1987	9	110.7
54386	1987	10	20
54386	1987	11	27.6
54386	1987	12	8.2
54386	1988	1	4.8
54386	1988	2	6.3
54386	1988	3	5.1
54386	1988	4	50.7
54386	1988	5	54
54386	1988	6	108.8
54386	1988	7	140
54386	1988	8	102.2
54386	1988	9	73.4
54386	1988	10	21.7
54386	1988	11	9.4
54386	1988	12	10
54386	1989	1	5.7
54386	1989	2	1.5
54386	1989	3	25.3
54386	1989	4	45.6
54386	1989	5	54.7
54386	1989	6	121.4
54386	1989	7	201.9
54386	1989	8	67.1
54386	1989	9	73.8
54386	1989	10	44
54386	1989	11	31.6
54386	1989	12	7.6
54386	1990	1	11.4
54386	1990	2	19.6
54386	1990	3	29.5
54386	1990	4	44.7
54386	1990	5	60.5
54386	1990	6	140.1
54386	1990	7	160.8
54386	1990	8	122.7
54386	1990	9	120.8
54386	1990	10	1.2
54386	1990	11	9
54386	1990	12	20.9
54386	1991	1	4.5
54386	1991	2	8.3
54386	1991	3	24.2
54386	1991	4	19.9
54386	1991	5	81.6
54386	1991	6	111
54386	1991	7	231.1
54386	1991	8	30.2
54386	1991	9	60.1
54386	1991	10	37.2
54386	1991	11	12.6
54386	1991	12	22.9
54386	1992	1	12.1
54386	1992	2	9.3
54386	1992	3	3.1
54386	1992	4	66
54386	1992	5	73.9
54386	1992	6	167.7
54386	1992	7	92.4
54386	1992	8	56.2
54386	1992	9	108.1
54386	1992	10	32.3
54386	1992	11	27.8
54386	1992	12	17.5
54386	1993	1	2.7
54386	1993	2	16.9
54386	1993	3	6.8
54386	1993	4	24.8
54386	1993	5	51.8
54386	1993	6	164
54386	1993	7	50.6
54386	1993	8	132.7
54386	1993	9	77.9
54386	1993	10	18.3
54386	1993	11	36.4
54386	1993	12	15.6
54386	1994	1	13.2
54386	1994	2	4.5
54386	1994	3	8.9
54386	1994	4	30.9
54386	1994	5	69.2
54386	1994	6	102.8
54386	1994	7	114.6
54386	1994	8	153.1
54386	1994	9	61.4
54386	1994	10	51.6
54386	1994	11	41.3
54386	1994	12	15.3
54386	1995	1	5.5
54386	1995	2	16.6
54386	1995	3	13.5
54386	1995	4	32.2
54386	1995	5	115.2
54386	1995	6	150.1
54386	1995	7	203.2
54386	1995	8	173.6
54386	1995	9	31.4
54386	1995	10	38
54386	1995	11	30.9
54386	1995	12	3.6
54386	1996	1	6.5
54386	1996	2	4.9
54386	1996	3	30.3
54386	1996	4	9.7
54386	1996	5	58
54386	1996	6	108.1
54386	1996	7	230.4
54386	1996	8	112.4
54386	1996	9	36.4
54386	1996	10	56.9
54386	1996	11	6.3
54386	1996	12	4.5
54386	1997	1	6.9
54386	1997	2	10.7
54386	1997	3	11.6
54386	1997	4	12.1
54386	1997	5	110.9
54386	1997	6	48.3
54386	1997	7	89.3
54386	1997	8	53
54386	1997	9	24
54386	1997	10	32.6
54386	1997	11	36
54386	1997	12	22.4
54386	1998	1	9.5
54386	1998	2	8.3
54386	1998	3	6.7
54386	1998	4	28.7
54386	1998	5	106.4
54386	1998	6	68.2
54386	1998	7	136
54386	1998	8	116.3
54386	1998	9	49.1
54386	1998	10	11.5
54386	1998	11	47.9
54386	1998	12	14
54386	1999	1	7.4
54386	1999	2	2.4
54386	1999	3	15.6
54386	1999	4	26.5
54386	1999	5	86.8
54386	1999	6	114.5
54386	1999	7	118
54386	1999	8	97.5
54386	1999	9	48.2
54386	1999	10	30.3
54386	1999	11	7.8
54386	1999	12	13.6
54386	2000	1	18.2
54386	2000	2	4.5
54386	2000	3	16.8
54386	2000	4	16.2
54386	2000	5	82.9
54386	2000	6	49.5
54386	2000	7	131.9
54386	2000	8	207
54386	2000	9	124.1
54386	2000	10	11.5
54386	2000	11	16.1
54386	2000	12	15.3
54386	2001	1	13.5
54386	2001	2	2.6
54386	2001	3	7.3
54386	2001	4	7.6
54386	2001	5	71.1
54386	2001	6	72.2
54386	2001	7	161.6
54386	2001	8	94.5
54386	2001	9	56
54386	2001	10	25.2
54386	2001	11	4.2
54386	2001	12	2.7
54386	2002	1	19.5
54386	2002	2	4.1
54386	2002	3	14.9
54386	2002	4	31.4
54386	2002	5	26
54386	2002	6	85.2
54386	2002	7	162.2
54386	2002	8	88.9
54386	2002	9	64.3
54386	2002	10	30.6
54386	2002	11	28.7
54386	2002	12	12.6
54386	2003	1	10.5
54386	2003	2	6.6
54386	2003	3	16.4
54386	2003	4	53.1
54386	2003	5	39
54386	2003	6	64.4
54386	2003	7	159
54386	2003	8	55
54386	2003	9	77
54386	2003	10	37.7
54386	2003	11	50
54386	2003	12	7
54386	2004	1	5.9
54386	2004	2	45.5
54386	2004	3	27.1
54386	2004	4	27.5
54386	2004	5	66.2
54386	2004	6	33.4
54386	2004	7	299
54386	2004	8	45.1
54386	2004	9	41
54386	2004	10	2.9
54386	2004	11	23.2
54386	2004	12	16.3
54386	2005	1	9.4
54386	2005	2	12.6
54386	2005	3	1.6
54386	2005	4	23.2
54386	2005	5	170.9
54386	2005	6	155
54386	2005	7	186.8
54386	2005	8	208.9
54386	2005	9	36.6
54386	2005	10	9
54386	2005	11	11.9
54386	2005	12	9.7
54386	2006	1	5.3
54386	2006	2	10.3
54386	2006	3	5.2
54386	2006	4	73.2
54386	2006	5	36.6
54386	2006	6	106.7
54386	2006	7	78.3
54386	2006	8	145.5
54386	2006	9	27.2
54386	2006	10	60.3
54386	2006	11	23.9
54386	2006	12	6.4
54386	2007	1	4.3
54386	2007	2	8.2
54386	2007	3	26.7
54386	2007	4	41.3
54386	2007	5	94.1
54386	2007	6	48.7
54386	2007	7	79.1
54386	2007	8	169.7
54386	2007	9	119.4
54386	2007	10	54.7
54386	2007	11	12.3
54386	2007	12	10
54386	2008	1	2.1
54386	2008	2	3.1
54386	2008	3	15.4
54386	2008	4	7.5
54386	2008	5	67.5
54386	2008	6	14
54386	2008	7	153.3
54386	2008	8	87.1
54386	2008	9	25.3
54386	2008	10	26.7
54386	2008	11	9.1
54386	2008	12	5.8
54386	2009	1	4.3
54386	2009	2	26.3
54386	2009	3	9.5
54386	2009	4	22.7
54386	2009	5	24.9
54386	2009	6	186.6
54386	2009	7	173.4
54386	2009	8	77
54386	2009	9	33.3
54386	2009	10	52
54386	2009	11	21.9
54386	2009	12	10.2
54386	2010	1	4.2
54386	2010	2	9.4
54386	2010	3	30.3
54386	2010	4	35.9
54386	2010	5	55.2
54386	2010	6	46
54386	2010	7	320.4
54386	2010	8	134.3
54386	2010	9	127.3
54386	2010	10	46.2
54386	2010	11	19.5
54386	2010	12	13.3
54386	2011	1	0.7
54386	2011	2	1.1
54386	2011	3	14.5
54386	2011	4	45.4
54386	2011	5	92
54386	2011	6	83.2
54386	2011	7	116.7
54386	2011	8	133.9
54386	2011	9	55.7
54386	2011	10	17.1
54386	2011	11	36.7
54386	2011	12	4.4
54386	2012	1	3
54386	2012	2	6.1
54386	2012	3	18.2
54386	2012	4	24.7
54386	2012	5	72.9
54386	2012	6	150.7
54386	2012	7	208.4
54386	2012	8	132.6
54386	2012	9	67
54386	2012	10	20.4
54386	2012	11	42.4
54386	2012	12	6.2
54386	2013	1	6.4
54386	2013	2	7.1
54386	2013	3	13.1
54386	2013	4	52.8
54386	2013	5	63.1
54386	2013	6	87.7
54386	2013	7	177.9
54386	2013	8	170
54386	2013	9	30
54386	2013	10	23.6
54386	2013	11	23.6
54386	2013	12	4.9
54386	2014	1	7.7
54386	2014	2	6
54386	2014	3	30.2
54386	2014	4	16.4
54386	2014	5	59.1
54386	2014	6	104.1
54386	2014	7	121.2
54386	2014	8	71.1
54386	2014	9	7.7
54386	2014	10	11.4
54386	2014	11	25.5
54386	2014	12	10.1
