# Supplementary material for: Spatial and temporal characteristics of drought and its correlation with climate indices in Northeast China
Source: PLoS One. 2021 Nov 18;16(11):e0259774. doi: 10.1371/journal.pone.0259774 (PMC8601439; doi:10.1371/journal.pone.0259774)
Supplement: S1 File — (ZIP) [file pone.0259774.s001.zip › Raw data(Including precipitation and evapotranspiration data of each station)/54452.xlsx]

## Sheet: Monthly evapotranspiration 
stationID	YEAR	MONTH	DATA
54452	1970	1	24.455
54452	1970	2	36.433
54452	1970	3	61.266
54452	1970	4	125.33
54452	1970	5	161.22
54452	1970	6	135.85
54452	1970	7	124.72
54452	1970	8	110.35
54452	1970	9	94.856
54452	1970	10	75.454
54452	1970	11	41.871
54452	1970	12	25.557
54452	1971	1	30.79
54452	1971	2	30.488
54452	1971	3	62.903
54452	1971	4	138.93
54452	1971	5	171.02
54452	1971	6	137.62
54452	1971	7	123.98
54452	1971	8	119.23
54452	1971	9	92.86
54452	1971	10	72.65
54452	1971	11	34.068
54452	1971	12	28.133
54452	1972	1	16.995
54452	1972	2	27.555
54452	1972	3	76.432
54452	1972	4	134.72
54452	1972	5	173.58
54452	1972	6	191.31
54452	1972	7	171.48
54452	1972	8	118.78
54452	1972	9	90.822
54452	1972	10	60.868
54452	1972	11	36.866
54452	1972	12	27.6
54452	1973	1	20.343
54452	1973	2	32.539
54452	1973	3	73.012
54452	1973	4	138.3
54452	1973	5	160.4
54452	1973	6	121.55
54452	1973	7	117.07
54452	1973	8	109.37
54452	1973	9	80.02
54452	1973	10	62.06
54452	1973	11	44.524
54452	1973	12	35.42
54452	1974	1	20.897
54452	1974	2	39.909
54452	1974	3	68.513
54452	1974	4	114.76
54452	1974	5	179.5
54452	1974	6	149.86
54452	1974	7	114.78
54452	1974	8	109.99
54452	1974	9	86.627
54452	1974	10	65.726
54452	1974	11	40.67
54452	1974	12	21.927
54452	1975	1	25.591
54452	1975	2	34.786
54452	1975	3	81.82
54452	1975	4	133.69
54452	1975	5	161.35
54452	1975	6	157.58
54452	1975	7	137.2
54452	1975	8	124.04
54452	1975	9	96.405
54452	1975	10	71.003
54452	1975	11	35.114
54452	1975	12	23.64
54452	1976	1	30.359
54452	1976	2	40.514
54452	1976	3	64.491
54452	1976	4	100.99
54452	1976	5	193.36
54452	1976	6	136.38
54452	1976	7	104.11
54452	1976	8	101.8
54452	1976	9	82.608
54452	1976	10	53.829
54452	1976	11	27.437
54452	1976	12	23.747
54452	1977	1	15.296
54452	1977	2	36.811
54452	1977	3	71.191
54452	1977	4	109.59
54452	1977	5	147.98
54452	1977	6	138.19
54452	1977	7	128.33
54452	1977	8	119.03
54452	1977	9	96.027
54452	1977	10	70.667
54452	1977	11	28.156
54452	1977	12	18.943
54452	1978	1	23.375
54452	1978	2	31.453
54452	1978	3	64.334
54452	1978	4	147.21
54452	1978	5	155.93
54452	1978	6	165.18
54452	1978	7	127.72
54452	1978	8	111.24
54452	1978	9	87.359
54452	1978	10	61.461
54452	1978	11	34.778
54452	1978	12	25.595
54452	1979	1	29.403
54452	1979	2	41.594
54452	1979	3	68.132
54452	1979	4	97.011
54452	1979	5	152.42
54452	1979	6	117.76
54452	1979	7	119.42
54452	1979	8	113.6
54452	1979	9	85.999
54452	1979	10	71.042
54452	1979	11	43.036
54452	1979	12	20.004
54452	1980	1	20.113
54452	1980	2	29.561
54452	1980	3	68.297
54452	1980	4	105.07
54452	1980	5	179.76
54452	1980	6	149.68
54452	1980	7	137.14
54452	1980	8	108.36
54452	1980	9	92.799
54452	1980	10	62.903
54452	1980	11	41.584
54452	1980	12	23.214
54452	1981	1	15.159
54452	1981	2	30.449
54452	1981	3	69.569
54452	1981	4	131.78
54452	1981	5	162.8
54452	1981	6	178.83
54452	1981	7	157.64
54452	1981	8	125.26
54452	1981	9	98.453
54452	1981	10	81.525
54452	1981	11	29.254
54452	1981	12	22.693
54452	1982	1	25.034
54452	1982	2	36.8
54452	1982	3	81.941
54452	1982	4	126.16
54452	1982	5	146.46
54452	1982	6	147.05
54452	1982	7	150.1
54452	1982	8	121.09
54452	1982	9	110.29
54452	1982	10	65.443
54452	1982	11	37.567
54452	1982	12	21.006
54452	1983	1	22.167
54452	1983	2	30.53
54452	1983	3	68.662
54452	1983	4	128.19
54452	1983	5	151.14
54452	1983	6	185.56
54452	1983	7	134
54452	1983	8	119.88
54452	1983	9	94.298
54452	1983	10	62.558
54452	1983	11	38.061
54452	1983	12	21.125
54452	1984	1	16.378
54452	1984	2	30.349
54452	1984	3	58.64
54452	1984	4	104.62
54452	1984	5	157.42
54452	1984	6	133.51
54452	1984	7	150.09
54452	1984	8	111.42
54452	1984	9	90.356
54452	1984	10	63.461
54452	1984	11	32.247
54452	1984	12	15.162
54452	1985	1	12.66
54452	1985	2	24.445
54452	1985	3	63.348
54452	1985	4	111.75
54452	1985	5	120.64
54452	1985	6	122.29
54452	1985	7	115.14
54452	1985	8	102.12
54452	1985	9	80.374
54452	1985	10	62.943
54452	1985	11	34.091
54452	1985	12	17.132
54452	1986	1	21.437
54452	1986	2	28.124
54452	1986	3	63.147
54452	1986	4	119.51
54452	1986	5	147.8
54452	1986	6	144.21
54452	1986	7	116.99
54452	1986	8	110.93
54452	1986	9	74.195
54452	1986	10	50.737
54452	1986	11	29.056
54452	1986	12	21.294
54452	1987	1	17.959
54452	1987	2	30.372
54452	1987	3	57.215
54452	1987	4	101.46
54452	1987	5	142.41
54452	1987	6	136.53
54452	1987	7	138.56
54452	1987	8	107.38
54452	1987	9	92.961
54452	1987	10	68.789
54452	1987	11	33.149
54452	1987	12	19.031
54452	1988	1	23.318
54452	1988	2	24.883
54452	1988	3	63.479
54452	1988	4	118.65
54452	1988	5	152.71
54452	1988	6	138.8
54452	1988	7	130.06
54452	1988	8	110.3
54452	1988	9	73.7
54452	1988	10	60.638
54452	1988	11	44.442
54452	1988	12	21.192
54452	1989	1	21.145
54452	1989	2	34.492
54452	1989	3	78.272
54452	1989	4	129.97
54452	1989	5	153.11
54452	1989	6	150.12
54452	1989	7	118.8
54452	1989	8	127.75
54452	1989	9	87.912
54452	1989	10	59.528
54452	1989	11	36.084
54452	1989	12	21.121
54452	1990	1	19.24
54452	1990	2	23.229
54452	1990	3	62.115
54452	1990	4	115.57
54452	1990	5	116.49
54452	1990	6	130.2
54452	1990	7	108.84
54452	1990	8	117.37
54452	1990	9	84.185
54452	1990	10	67.17
54452	1990	11	37.666
54452	1990	12	24.101
54452	1991	1	19.544
54452	1991	2	29.33
54452	1991	3	61.413
54452	1991	4	107.96
54452	1991	5	143.19
54452	1991	6	135.64
54452	1991	7	131.1
54452	1991	8	133.3
54452	1991	9	88.432
54452	1991	10	61.524
54452	1991	11	31.869
54452	1991	12	20.186
54452	1992	1	18.905
54452	1992	2	39.772
54452	1992	3	67.536
54452	1992	4	122.41
54452	1992	5	142.28
54452	1992	6	144.28
54452	1992	7	129.6
54452	1992	8	109.32
54452	1992	9	94.279
54452	1992	10	56.301
54452	1992	11	29.708
54452	1992	12	18.177
54452	1993	1	16.059
54452	1993	2	36.224
54452	1993	3	69.604
54452	1993	4	105.27
54452	1993	5	164.53
54452	1993	6	142.99
54452	1993	7	111.9
54452	1993	8	116.25
54452	1993	9	100.3
54452	1993	10	62.964
54452	1993	11	28.453
54452	1993	12	19.78
54452	1994	1	19.365
54452	1994	2	29.487
54452	1994	3	65.305
54452	1994	4	138.41
54452	1994	5	141.8
54452	1994	6	158.49
54452	1994	7	125.84
54452	1994	8	118.16
54452	1994	9	91.987
54452	1994	10	59.37
54452	1994	11	39.716
54452	1994	12	17.17
54452	1995	1	22.833
54452	1995	2	26.998
54452	1995	3	64.778
54452	1995	4	131.4
54452	1995	5	143.34
54452	1995	6	131.19
54452	1995	7	113.07
54452	1995	8	102.87
54452	1995	9	77.369
54452	1995	10	52.64
54452	1995	11	38.709
54452	1995	12	19.652
54452	1996	1	16.273
54452	1996	2	38.757
54452	1996	3	70.89
54452	1996	4	115.2
54452	1996	5	152.57
54452	1996	6	140.19
54452	1996	7	111.48
54452	1996	8	88.94
54452	1996	9	87.605
54452	1996	10	60.693
54452	1996	11	33.562
54452	1996	12	24.127
54452	1997	1	17.58
54452	1997	2	32.445
54452	1997	3	77.292
54452	1997	4	114.16
54452	1997	5	143.7
54452	1997	6	162.95
54452	1997	7	137.16
54452	1997	8	126.02
54452	1997	9	84.496
54452	1997	10	69.891
54452	1997	11	31.823
54452	1997	12	16.37
54452	1998	1	19.558
54452	1998	2	35.686
54452	1998	3	67.284
54452	1998	4	103.39
54452	1998	5	136.87
54452	1998	6	121.04
54452	1998	7	109.81
54452	1998	8	112.33
54452	1998	9	94.424
54452	1998	10	62.341
54452	1998	11	31.88
54452	1998	12	20.873
54452	1999	1	23.728
54452	1999	2	35.445
54452	1999	3	50.165
54452	1999	4	104.48
54452	1999	5	143.91
54452	1999	6	140.5
54452	1999	7	140.1
54452	1999	8	114.39
54452	1999	9	93.45
54452	1999	10	61.137
54452	1999	11	25.914
54452	1999	12	17.994
54452	2000	1	12.574
54452	2000	2	25.871
54452	2000	3	74.203
54452	2000	4	110.73
54452	2000	5	141.26
54452	2000	6	158.63
54452	2000	7	156.26
54452	2000	8	113.43
54452	2000	9	88.319
54452	2000	10	53.273
54452	2000	11	27.11
54452	2000	12	17.664
54452	2001	1	11.625
54452	2001	2	25.755
54452	2001	3	73.394
54452	2001	4	125.42
54452	2001	5	161.72
54452	2001	6	138.95
54452	2001	7	140.27
54452	2001	8	122.67
54452	2001	9	90.728
54452	2001	10	54.685
54452	2001	11	25.565
54452	2001	12	12.326
54452	2002	1	22.34
54452	2002	2	36.095
54452	2002	3	81.964
54452	2002	4	110.19
54452	2002	5	159.16
54452	2002	6	124.98
54452	2002	7	145.66
54452	2002	8	124.79
54452	2002	9	89.941
54452	2002	10	49.989
54452	2002	11	21.838
54452	2002	12	11.363
54452	2003	1	15.532
54452	2003	2	31.957
54452	2003	3	60.96
54452	2003	4	115.8
54452	2003	5	137.46
54452	2003	6	125.25
54452	2003	7	113.92
54452	2003	8	124.2
54452	2003	9	82.327
54452	2003	10	56.844
54452	2003	11	28.543
54452	2003	12	20.525
54452	2004	1	22.485
54452	2004	2	46.162
54452	2004	3	85.167
54452	2004	4	130.73
54452	2004	5	165.44
54452	2004	6	149.95
54452	2004	7	137.13
54452	2004	8	119.54
54452	2004	9	89.316
54452	2004	10	61.62
54452	2004	11	29.812
54452	2004	12	18.187
54452	2005	1	21.876
54452	2005	2	25.255
54452	2005	3	72.588
54452	2005	4	125.54
54452	2005	5	134.7
54452	2005	6	119.16
54452	2005	7	129.73
54452	2005	8	103.63
54452	2005	9	83.126
54452	2005	10	64.928
54452	2005	11	33.594
54452	2005	12	19.397
54452	2006	1	19.141
54452	2006	2	31.311
54452	2006	3	77.996
54452	2006	4	99.916
54452	2006	5	144.53
54452	2006	6	141.11
54452	2006	7	124.68
54452	2006	8	118.38
54452	2006	9	87.592
54452	2006	10	60.797
54452	2006	11	33.362
54452	2006	12	18.942
54452	2007	1	20.015
54452	2007	2	38.316
54452	2007	3	53.526
54452	2007	4	99.521
54452	2007	5	144.65
54452	2007	6	153.46
54452	2007	7	115.01
54452	2007	8	114.03
54452	2007	9	87.089
54452	2007	10	48.648
54452	2007	11	25.034
54452	2007	12	15.808
54452	2008	1	14.225
54452	2008	2	27.869
54452	2008	3	63.046
54452	2008	4	94.841
54452	2008	5	126.18
54452	2008	6	109.27
54452	2008	7	116.69
54452	2008	8	100.52
54452	2008	9	87.712
54452	2008	10	58.706
54452	2008	11	32.365
54452	2008	12	25.685
54452	2009	1	21.838
54452	2009	2	29.369
54452	2009	3	75.293
54452	2009	4	108.2
54452	2009	5	159.38
54452	2009	6	137.86
54452	2009	7	128.42
54452	2009	8	129.59
54452	2009	9	93.061
54452	2009	10	67.783
54452	2009	11	31.647
54452	2009	12	17.134
54452	2010	1	17.189
54452	2010	2	28.46
54452	2010	3	60.222
54452	2010	4	89.334
54452	2010	5	119.4
54452	2010	6	143.84
54452	2010	7	116.37
54452	2010	8	109.16
54452	2010	9	84.311
54452	2010	10	52.213
54452	2010	11	34.325
54452	2010	12	24.103
54452	2011	1	18.615
54452	2011	2	31.118
54452	2011	3	74.264
54452	2011	4	104.83
54452	2011	5	154.6
54452	2011	6	123.27
54452	2011	7	106.63
54452	2011	8	101
54452	2011	9	88.536
54452	2011	10	59.042
54452	2011	11	29.974
54452	2011	12	16.119
54452	2012	1	15.048
54452	2012	2	30.396
54452	2012	3	63.141
54452	2012	4	108.31
54452	2012	5	149.46
54452	2012	6	103.69
54452	2012	7	124.78
54452	2012	8	105.47
54452	2012	9	79.529
54452	2012	10	55.856
54452	2012	11	21.805
54452	2012	12	13.417
54452	2013	1	13.445
54452	2013	2	27.826
54452	2013	3	58.757
54452	2013	4	92.945
54452	2013	5	151.19
54452	2013	6	127.3
54452	2013	7	134.21
54452	2013	8	127.71
54452	2013	9	84.097
54452	2013	10	53.253
54452	2013	11	36.872
54452	2013	12	22.756
54452	2014	1	25.054
54452	2014	2	26.192
54452	2014	3	73.673
54452	2014	4	117.98
54452	2014	5	146.05
54452	2014	6	129.38
54452	2014	7	141.34
54452	2014	8	128.18
54452	2014	9	88.115
54452	2014	10	66.154
54452	2014	11	37.497
54452	2014	12	24.477

## Sheet: Monthly precipitation 
stationID	YEAR	MONTH	DATA
54452	1970	1	0.2
54452	1970	2	7.7
54452	1970	3	3.3
54452	1970	4	18.5
54452	1970	5	53.5
54452	1970	6	42.9
54452	1970	7	203.5
54452	1970	8	134.4
54452	1970	9	79
54452	1970	10	39.1
54452	1970	11	0
54452	1970	12	0.8
54452	1971	1	1.8
54452	1971	2	10.5
54452	1971	3	6
54452	1971	4	9.7
54452	1971	5	41.4
54452	1971	6	131.3
54452	1971	7	94
54452	1971	8	32.8
54452	1971	9	30.8
54452	1971	10	26.3
54452	1971	11	7.4
54452	1971	12	0.4
54452	1972	1	12.1
54452	1972	2	1.6
54452	1972	3	2.1
54452	1972	4	4.3
54452	1972	5	43.4
54452	1972	6	21.2
54452	1972	7	144.9
54452	1972	8	83.4
54452	1972	9	45.7
54452	1972	10	74.4
54452	1972	11	10.7
54452	1972	12	0
54452	1973	1	7.5
54452	1973	2	3.1
54452	1973	3	2.4
54452	1973	4	13
54452	1973	5	30.8
54452	1973	6	91.3
54452	1973	7	181.3
54452	1973	8	162.4
54452	1973	9	58.4
54452	1973	10	34.1
54452	1973	11	13.3
54452	1973	12	0
54452	1974	1	0.1
54452	1974	2	1.3
54452	1974	3	3.8
54452	1974	4	37.2
54452	1974	5	41
54452	1974	6	49.8
54452	1974	7	202
54452	1974	8	217.1
54452	1974	9	81.1
54452	1974	10	16.4
54452	1974	11	0
54452	1974	12	1.6
54452	1975	1	1.1
54452	1975	2	2.2
54452	1975	3	1.2
54452	1975	4	12.7
54452	1975	5	33.1
54452	1975	6	23.7
54452	1975	7	310.5
54452	1975	8	119
54452	1975	9	19
54452	1975	10	1.7
54452	1975	11	7.5
54452	1975	12	0.7
54452	1976	1	0
54452	1976	2	0.4
54452	1976	3	3.5
54452	1976	4	29.3
54452	1976	5	24.8
54452	1976	6	163
54452	1976	7	168.8
54452	1976	8	127.4
54452	1976	9	40.8
54452	1976	10	70.3
54452	1976	11	23.3
54452	1976	12	0.5
54452	1977	1	1.2
54452	1977	2	0
54452	1977	3	9.1
54452	1977	4	15.7
54452	1977	5	42
54452	1977	6	66.9
54452	1977	7	428.3
54452	1977	8	109.3
54452	1977	9	19.6
54452	1977	10	68.2
54452	1977	11	3.2
54452	1977	12	8
54452	1978	1	0
54452	1978	2	2.3
54452	1978	3	7.5
54452	1978	4	3.3
54452	1978	5	36.7
54452	1978	6	70.7
54452	1978	7	237.1
54452	1978	8	102.9
54452	1978	9	41.9
54452	1978	10	24.1
54452	1978	11	0.2
54452	1978	12	5.1
54452	1979	1	1
54452	1979	2	5.1
54452	1979	3	3.2
54452	1979	4	16.4
54452	1979	5	42.7
54452	1979	6	173.1
54452	1979	7	163.8
54452	1979	8	83.8
54452	1979	9	36.3
54452	1979	10	18.6
54452	1979	11	10.9
54452	1979	12	19.7
54452	1980	1	2.7
54452	1980	2	2.2
54452	1980	3	7.8
54452	1980	4	5.9
54452	1980	5	33.3
54452	1980	6	102.8
54452	1980	7	86.5
54452	1980	8	82
54452	1980	9	14
54452	1980	10	24.9
54452	1980	11	3.4
54452	1980	12	3.7
54452	1981	1	2.9
54452	1981	2	2.8
54452	1981	3	28.2
54452	1981	4	3.6
54452	1981	5	25.6
54452	1981	6	16.5
54452	1981	7	77.2
54452	1981	8	86.5
54452	1981	9	49.9
54452	1981	10	5.1
54452	1981	11	6.2
54452	1981	12	0
54452	1982	1	0.2
54452	1982	2	0
54452	1982	3	4.1
54452	1982	4	23.4
54452	1982	5	86
54452	1982	6	60
54452	1982	7	109.6
54452	1982	8	84.7
54452	1982	9	5
54452	1982	10	46
54452	1982	11	1.7
54452	1982	12	0.3
54452	1983	1	1.1
54452	1983	2	1.7
54452	1983	3	12.3
54452	1983	4	78.9
54452	1983	5	40.1
54452	1983	6	31.6
54452	1983	7	123.4
54452	1983	8	119.1
54452	1983	9	24.4
54452	1983	10	8
54452	1983	11	2.2
54452	1983	12	0
54452	1984	1	0
54452	1984	2	0.7
54452	1984	3	13.4
54452	1984	4	44.8
54452	1984	5	38.3
54452	1984	6	109.6
54452	1984	7	21
54452	1984	8	345.3
54452	1984	9	19.2
54452	1984	10	23.3
54452	1984	11	7
54452	1984	12	16.5
54452	1985	1	0.1
54452	1985	2	1.7
54452	1985	3	5.9
54452	1985	4	35.9
54452	1985	5	114.5
54452	1985	6	110.4
54452	1985	7	126.6
54452	1985	8	121.5
54452	1985	9	25.9
54452	1985	10	1.5
54452	1985	11	4.8
54452	1985	12	3.8
54452	1986	1	0
54452	1986	2	1.1
54452	1986	3	5.9
54452	1986	4	34.5
54452	1986	5	39.5
54452	1986	6	51.4
54452	1986	7	198.5
54452	1986	8	101.2
54452	1986	9	182.7
54452	1986	10	53.5
54452	1986	11	4.7
54452	1986	12	3.4
54452	1987	1	2.6
54452	1987	2	4.1
54452	1987	3	17.8
54452	1987	4	39.4
54452	1987	5	61.9
54452	1987	6	104.8
54452	1987	7	56.8
54452	1987	8	130.1
54452	1987	9	35.8
54452	1987	10	14.3
54452	1987	11	17.6
54452	1987	12	0.1
54452	1988	1	0
54452	1988	2	4.1
54452	1988	3	6.4
54452	1988	4	7.3
54452	1988	5	78.6
54452	1988	6	65.2
54452	1988	7	102.7
54452	1988	8	76.6
54452	1988	9	80.4
54452	1988	10	18.5
54452	1988	11	0
54452	1988	12	0.4
54452	1989	1	1.9
54452	1989	2	0
54452	1989	3	25.7
54452	1989	4	2.4
54452	1989	5	41.9
54452	1989	6	110
54452	1989	7	183.4
54452	1989	8	36.4
54452	1989	9	52.5
54452	1989	10	41.2
54452	1989	11	1.4
54452	1989	12	0.9
54452	1990	1	7.3
54452	1990	2	5.9
54452	1990	3	20.5
54452	1990	4	10.9
54452	1990	5	120.8
54452	1990	6	101.5
54452	1990	7	153.3
54452	1990	8	122
54452	1990	9	119.7
54452	1990	10	0.1
54452	1990	11	7.7
54452	1990	12	3.9
54452	1991	1	0
54452	1991	2	0.1
54452	1991	3	8
54452	1991	4	29.2
54452	1991	5	75.9
54452	1991	6	170
54452	1991	7	238.1
54452	1991	8	41.3
54452	1991	9	40.9
54452	1991	10	7.3
54452	1991	11	7.6
54452	1991	12	2.9
54452	1992	1	3.6
54452	1992	2	0
54452	1992	3	0
54452	1992	4	17.6
54452	1992	5	34.4
54452	1992	6	43.8
54452	1992	7	116.1
54452	1992	8	41.9
54452	1992	9	17.7
54452	1992	10	31.3
54452	1992	11	10.5
54452	1992	12	2.3
54452	1993	1	0.8
54452	1993	2	0.6
54452	1993	3	5.2
54452	1993	4	25.5
54452	1993	5	19.5
54452	1993	6	120.2
54452	1993	7	127.5
54452	1993	8	64
54452	1993	9	31.1
54452	1993	10	8
54452	1993	11	30.4
54452	1993	12	1
54452	1994	1	0.4
54452	1994	2	0.1
54452	1994	3	1.7
54452	1994	4	1
54452	1994	5	80.3
54452	1994	6	41.2
54452	1994	7	336.5
54452	1994	8	133.5
54452	1994	9	50.9
54452	1994	10	11.7
54452	1994	11	3.2
54452	1994	12	3.4
54452	1995	1	0
54452	1995	2	8.6
54452	1995	3	16
54452	1995	4	3.3
54452	1995	5	61.4
54452	1995	6	70.1
54452	1995	7	292.2
54452	1995	8	149.9
54452	1995	9	72.8
54452	1995	10	27.8
54452	1995	11	1.7
54452	1995	12	0.2
54452	1996	1	3.5
54452	1996	2	0
54452	1996	3	3.7
54452	1996	4	6.8
54452	1996	5	44.6
54452	1996	6	110.2
54452	1996	7	118.8
54452	1996	8	155.7
54452	1996	9	43.4
54452	1996	10	11.1
54452	1996	11	8
54452	1996	12	0
54452	1997	1	4
54452	1997	2	0.4
54452	1997	3	0.3
54452	1997	4	9.9
54452	1997	5	36.3
54452	1997	6	100
54452	1997	7	102.4
54452	1997	8	172
54452	1997	9	115.4
54452	1997	10	8.8
54452	1997	11	5.4
54452	1997	12	7.3
54452	1998	1	0.2
54452	1998	2	4
54452	1998	3	7.8
54452	1998	4	69.9
54452	1998	5	101.6
54452	1998	6	77.1
54452	1998	7	288.1
54452	1998	8	94.9
54452	1998	9	19.5
54452	1998	10	46
54452	1998	11	1.4
54452	1998	12	0
54452	1999	1	0
54452	1999	2	0
54452	1999	3	5.8
54452	1999	4	29.1
54452	1999	5	15.2
54452	1999	6	86.4
54452	1999	7	83.1
54452	1999	8	78.6
54452	1999	9	12.1
54452	1999	10	25.7
54452	1999	11	21.3
54452	1999	12	0
54452	2000	1	6.2
54452	2000	2	0
54452	2000	3	2.1
54452	2000	4	22.4
54452	2000	5	62.9
54452	2000	6	43.6
54452	2000	7	100.2
54452	2000	8	131.7
54452	2000	9	27.2
54452	2000	10	26.6
54452	2000	11	3.9
54452	2000	12	1.2
54452	2001	1	8.4
54452	2001	2	0.3
54452	2001	3	0.6
54452	2001	4	11.3
54452	2001	5	37.4
54452	2001	6	215
54452	2001	7	126.4
54452	2001	8	255.9
54452	2001	9	19.6
54452	2001	10	55.9
54452	2001	11	2.6
54452	2001	12	0
54452	2002	1	0.5
54452	2002	2	0.4
54452	2002	3	23
54452	2002	4	31.2
54452	2002	5	5.7
54452	2002	6	114.7
54452	2002	7	168.4
54452	2002	8	126.6
54452	2002	9	94.6
54452	2002	10	15.9
54452	2002	11	3.5
54452	2002	12	2.1
54452	2003	1	4.2
54452	2003	2	0
54452	2003	3	3.6
54452	2003	4	5.8
54452	2003	5	17.2
54452	2003	6	77.3
54452	2003	7	79.6
54452	2003	8	113.4
54452	2003	9	52.5
54452	2003	10	56.7
54452	2003	11	21.3
54452	2003	12	1.6
54452	2004	1	0
54452	2004	2	5.4
54452	2004	3	0
54452	2004	4	27.2
54452	2004	5	10.3
54452	2004	6	184
54452	2004	7	129.9
54452	2004	8	76
54452	2004	9	93.6
54452	2004	10	17.4
54452	2004	11	11.2
54452	2004	12	3.2
54452	2005	1	0.7
54452	2005	2	4.7
54452	2005	3	6.9
54452	2005	4	33.7
54452	2005	5	118.8
54452	2005	6	116.9
54452	2005	7	71.4
54452	2005	8	216.4
54452	2005	9	19.9
54452	2005	10	20
54452	2005	11	0.3
54452	2005	12	0.7
54452	2006	1	0.4
54452	2006	2	2.3
54452	2006	3	5
54452	2006	4	26.6
54452	2006	5	10
54452	2006	6	216.7
54452	2006	7	28.9
54452	2006	8	122.6
54452	2006	9	18.9
54452	2006	10	40.6
54452	2006	11	3.1
54452	2006	12	0
54452	2007	1	0
54452	2007	2	0.7
54452	2007	3	23.4
54452	2007	4	27.6
54452	2007	5	40.8
54452	2007	6	27.8
54452	2007	7	166.7
54452	2007	8	98.3
54452	2007	9	28.2
54452	2007	10	33
54452	2007	11	8.4
54452	2007	12	5.9
54452	2008	1	0
54452	2008	2	0
54452	2008	3	2.9
54452	2008	4	34.1
54452	2008	5	41.5
54452	2008	6	68.6
54452	2008	7	186.3
54452	2008	8	43
54452	2008	9	58
54452	2008	10	15
54452	2008	11	0
54452	2008	12	0.6
54452	2009	1	1.5
54452	2009	2	14.5
54452	2009	3	0.2
54452	2009	4	50.8
54452	2009	5	36.5
54452	2009	6	122.9
54452	2009	7	119.7
54452	2009	8	27.2
54452	2009	9	35
54452	2009	10	5.9
54452	2009	11	4.9
54452	2009	12	2
54452	2010	1	3.3
54452	2010	2	3.3
54452	2010	3	5.2
54452	2010	4	34.5
54452	2010	5	86.3
54452	2010	6	21.2
54452	2010	7	194.2
54452	2010	8	215.5
54452	2010	9	99.9
54452	2010	10	73.4
54452	2010	11	6.7
54452	2010	12	0.1
54452	2011	1	0
54452	2011	2	0.4
54452	2011	3	0.1
54452	2011	4	22.6
54452	2011	5	27.6
54452	2011	6	118.5
54452	2011	7	181.3
54452	2011	8	79.9
54452	2011	9	2.4
54452	2011	10	3.1
54452	2011	11	9.1
54452	2011	12	0
54452	2012	1	0.1
54452	2012	2	0.4
54452	2012	3	5.9
54452	2012	4	38
54452	2012	5	14
54452	2012	6	145.1
54452	2012	7	258.9
54452	2012	8	218.8
54452	2012	9	83.1
54452	2012	10	22.4
54452	2012	11	70.8
54452	2012	12	3.6
54452	2013	1	0
54452	2013	2	0
54452	2013	3	8.3
54452	2013	4	7.8
54452	2013	5	11.3
54452	2013	6	117.6
54452	2013	7	96.8
54452	2013	8	74.5
54452	2013	9	57.6
54452	2013	10	52.8
54452	2013	11	0
54452	2013	12	0
54452	2014	1	0
54452	2014	2	0.3
54452	2014	3	12.1
54452	2014	4	6
54452	2014	5	76.6
54452	2014	6	90.9
54452	2014	7	57.8
54452	2014	8	74
54452	2014	9	32.7
54452	2014	10	22.2
54452	2014	11	0
54452	2014	12	1
