# Supplementary material for: Spatial and temporal characteristics of drought and its correlation with climate indices in Northeast China
Source: PLoS One. 2021 Nov 18;16(11):e0259774. doi: 10.1371/journal.pone.0259774 (PMC8601439; doi:10.1371/journal.pone.0259774)
Supplement: S1 File — (ZIP) [file pone.0259774.s001.zip › Raw data(Including precipitation and evapotranspiration data of each station)/54453.xlsx]

## Sheet: Monthly evapotranspiration 
stationID	YEAR	MONTH	DATA
54453	1970	1	21.96
54453	1970	2	33.035
54453	1970	3	60.539
54453	1970	4	119.13
54453	1970	5	148.39
54453	1970	6	125.87
54453	1970	7	115.22
54453	1970	8	120.59
54453	1970	9	100.52
54453	1970	10	77.948
54453	1970	11	48.111
54453	1970	12	26.729
54453	1971	1	30.452
54453	1971	2	26.56
54453	1971	3	54.924
54453	1971	4	113.58
54453	1971	5	154.39
54453	1971	6	127.56
54453	1971	7	115.62
54453	1971	8	122.41
54453	1971	9	92.673
54453	1971	10	62.298
54453	1971	11	40.053
54453	1971	12	31.035
54453	1972	1	20.204
54453	1972	2	27.393
54453	1972	3	71.316
54453	1972	4	117.72
54453	1972	5	148.28
54453	1972	6	163.8
54453	1972	7	152.31
54453	1972	8	123.06
54453	1972	9	95.316
54453	1972	10	62.576
54453	1972	11	42.46
54453	1972	12	29.76
54453	1973	1	24.425
54453	1973	2	33.417
54453	1973	3	67.585
54453	1973	4	114.11
54453	1973	5	146.53
54453	1973	6	116.74
54453	1973	7	107.23
54453	1973	8	113.61
54453	1973	9	91.264
54453	1973	10	69.671
54453	1973	11	47.165
54453	1973	12	34.173
54453	1974	1	22.547
54453	1974	2	30.302
54453	1974	3	63.24
54453	1974	4	98.364
54453	1974	5	155.5
54453	1974	6	150.9
54453	1974	7	121.26
54453	1974	8	120.08
54453	1974	9	93.505
54453	1974	10	68.83
54453	1974	11	48.782
54453	1974	12	28.271
54453	1975	1	25.658
54453	1975	2	34.81
54453	1975	3	82.825
54453	1975	4	115.31
54453	1975	5	166.46
54453	1975	6	134.95
54453	1975	7	121.54
54453	1975	8	126.91
54453	1975	9	112.97
54453	1975	10	85.672
54453	1975	11	41.335
54453	1975	12	29.475
54453	1976	1	31.859
54453	1976	2	46.779
54453	1976	3	65.042
54453	1976	4	102.51
54453	1976	5	173.64
54453	1976	6	116.43
54453	1976	7	98.394
54453	1976	8	104.03
54453	1976	9	99.371
54453	1976	10	62.019
54453	1976	11	30.332
54453	1976	12	27.729
54453	1977	1	17.349
54453	1977	2	34.625
54453	1977	3	61.521
54453	1977	4	100.34
54453	1977	5	127.5
54453	1977	6	135.13
54453	1977	7	122.4
54453	1977	8	127.6
54453	1977	9	109.08
54453	1977	10	75.657
54453	1977	11	35.059
54453	1977	12	18.147
54453	1978	1	26.499
54453	1978	2	37.059
54453	1978	3	60.782
54453	1978	4	126.07
54453	1978	5	144.91
54453	1978	6	141.52
54453	1978	7	121.79
54453	1978	8	120.52
54453	1978	9	95.18
54453	1978	10	80.682
54453	1978	11	40.011
54453	1978	12	29.882
54453	1979	1	35.209
54453	1979	2	46.936
54453	1979	3	72.222
54453	1979	4	98.671
54453	1979	5	150.93
54453	1979	6	127.21
54453	1979	7	124.39
54453	1979	8	124.51
54453	1979	9	102.85
54453	1979	10	89.305
54453	1979	11	48.051
54453	1979	12	28.778
54453	1980	1	27.538
54453	1980	2	30.514
54453	1980	3	72.606
54453	1980	4	106.73
54453	1980	5	157.82
54453	1980	6	135
54453	1980	7	99.961
54453	1980	8	111.62
54453	1980	9	103.28
54453	1980	10	77.091
54453	1980	11	52.312
54453	1980	12	31.163
54453	1981	1	20.743
54453	1981	2	38.596
54453	1981	3	65.734
54453	1981	4	138.57
54453	1981	5	157.28
54453	1981	6	160.13
54453	1981	7	128.96
54453	1981	8	121.35
54453	1981	9	107.53
54453	1981	10	86.867
54453	1981	11	35.273
54453	1981	12	26.201
54453	1982	1	31.071
54453	1982	2	38.488
54453	1982	3	70.543
54453	1982	4	113.31
54453	1982	5	142.48
54453	1982	6	159.51
54453	1982	7	143.35
54453	1982	8	128.37
54453	1982	9	115.8
54453	1982	10	76.46
54453	1982	11	44.79
54453	1982	12	27.696
54453	1983	1	28.059
54453	1983	2	29.985
54453	1983	3	74.284
54453	1983	4	111.43
54453	1983	5	127.76
54453	1983	6	169.94
54453	1983	7	124.24
54453	1983	8	125.64
54453	1983	9	102.49
54453	1983	10	78.511
54453	1983	11	47.61
54453	1983	12	30.375
54453	1984	1	24.956
54453	1984	2	36.889
54453	1984	3	67.459
54453	1984	4	90.768
54453	1984	5	147.42
54453	1984	6	134.36
54453	1984	7	143.69
54453	1984	8	110.76
54453	1984	9	102.17
54453	1984	10	68.434
54453	1984	11	40.532
54453	1984	12	22.151
54453	1985	1	16.791
54453	1985	2	25.892
54453	1985	3	63.973
54453	1985	4	109.58
54453	1985	5	123.06
54453	1985	6	107.52
54453	1985	7	113.91
54453	1985	8	103.34
54453	1985	9	87.778
54453	1985	10	71.478
54453	1985	11	38.062
54453	1985	12	21.309
54453	1986	1	26.385
54453	1986	2	34.336
54453	1986	3	66.302
54453	1986	4	100.05
54453	1986	5	147.22
54453	1986	6	139.45
54453	1986	7	109.24
54453	1986	8	114.03
54453	1986	9	85.688
54453	1986	10	64.444
54453	1986	11	39.711
54453	1986	12	32.026
54453	1987	1	21.396
54453	1987	2	32.034
54453	1987	3	58.799
54453	1987	4	90.936
54453	1987	5	132.67
54453	1987	6	136.09
54453	1987	7	122.02
54453	1987	8	104.45
54453	1987	9	93.168
54453	1987	10	72.886
54453	1987	11	43.319
54453	1987	12	26.827
54453	1988	1	28.953
54453	1988	2	38.64
54453	1988	3	63.022
54453	1988	4	99.03
54453	1988	5	144.3
54453	1988	6	129.61
54453	1988	7	116.86
54453	1988	8	109.57
54453	1988	9	82.872
54453	1988	10	70.754
54453	1988	11	51.179
54453	1988	12	28.621
54453	1989	1	25.495
54453	1989	2	37.436
54453	1989	3	79.774
54453	1989	4	128.29
54453	1989	5	170.17
54453	1989	6	144.89
54453	1989	7	111.61
54453	1989	8	140.72
54453	1989	9	104.54
54453	1989	10	69.137
54453	1989	11	46.689
54453	1989	12	31.471
54453	1990	1	22.316
54453	1990	2	24.076
54453	1990	3	69.495
54453	1990	4	109.27
54453	1990	5	108.34
54453	1990	6	117.47
54453	1990	7	102.58
54453	1990	8	113.27
54453	1990	9	96.26
54453	1990	10	76.845
54453	1990	11	43.95
54453	1990	12	24.849
54453	1991	1	23.168
54453	1991	2	33.898
54453	1991	3	65.766
54453	1991	4	110.83
54453	1991	5	134.73
54453	1991	6	133.05
54453	1991	7	119.83
54453	1991	8	126.28
54453	1991	9	92.867
54453	1991	10	63.05
54453	1991	11	36.392
54453	1991	12	23.569
54453	1992	1	22.518
54453	1992	2	42.619
54453	1992	3	76.398
54453	1992	4	114.75
54453	1992	5	142.03
54453	1992	6	126.88
54453	1992	7	125.26
54453	1992	8	110.33
54453	1992	9	98.2
54453	1992	10	63.313
54453	1992	11	37.265
54453	1992	12	21.45
54453	1993	1	20.373
54453	1993	2	38.757
54453	1993	3	73.489
54453	1993	4	110.58
54453	1993	5	163.77
54453	1993	6	123.36
54453	1993	7	105.43
54453	1993	8	112.73
54453	1993	9	99.934
54453	1993	10	66.971
54453	1993	11	29.399
54453	1993	12	19.404
54453	1994	1	20.751
54453	1994	2	31.856
54453	1994	3	65.611
54453	1994	4	119.47
54453	1994	5	135.37
54453	1994	6	146.94
54453	1994	7	115.01
54453	1994	8	113.38
54453	1994	9	98.881
54453	1994	10	59.331
54453	1994	11	43.562
54453	1994	12	18.181
54453	1995	1	23.115
54453	1995	2	33.312
54453	1995	3	66.351
54453	1995	4	112.41
54453	1995	5	135.73
54453	1995	6	126.52
54453	1995	7	99.603
54453	1995	8	107.42
54453	1995	9	85.251
54453	1995	10	58.846
54453	1995	11	43.989
54453	1995	12	24.303
54453	1996	1	22.079
54453	1996	2	37.936
54453	1996	3	70.879
54453	1996	4	102.43
54453	1996	5	135.43
54453	1996	6	129.19
54453	1996	7	109.14
54453	1996	8	92.441
54453	1996	9	91.828
54453	1996	10	62.653
54453	1996	11	32.03
54453	1996	12	23.495
54453	1997	1	16.245
54453	1997	2	30.537
54453	1997	3	72.669
54453	1997	4	113.39
54453	1997	5	138.95
54453	1997	6	139.39
54453	1997	7	125.4
54453	1997	8	104.88
54453	1997	9	84.791
54453	1997	10	71.051
54453	1997	11	37.847
54453	1997	12	22.525
54453	1998	1	24.399
54453	1998	2	37.366
54453	1998	3	71.241
54453	1998	4	86.009
54453	1998	5	127.07
54453	1998	6	104.28
54453	1998	7	102.88
54453	1998	8	113.57
54453	1998	9	88.134
54453	1998	10	63.1
54453	1998	11	37.309
54453	1998	12	24.865
54453	1999	1	26.872
54453	1999	2	38.658
54453	1999	3	57.393
54453	1999	4	92.709
54453	1999	5	155.31
54453	1999	6	145.15
54453	1999	7	147.69
54453	1999	8	128.47
54453	1999	9	111.44
54453	1999	10	69.05
54453	1999	11	30.204
54453	1999	12	21.331
54453	2000	1	12.613
54453	2000	2	26.096
54453	2000	3	68.918
54453	2000	4	105.54
54453	2000	5	135.59
54453	2000	6	153.06
54453	2000	7	137.01
54453	2000	8	111.36
54453	2000	9	97.753
54453	2000	10	67.828
54453	2000	11	33.954
54453	2000	12	21.123
54453	2001	1	13.906
54453	2001	2	26.43
54453	2001	3	70.258
54453	2001	4	112.01
54453	2001	5	139.58
54453	2001	6	128.85
54453	2001	7	124.26
54453	2001	8	129.76
54453	2001	9	113.01
54453	2001	10	75.985
54453	2001	11	46.47
54453	2001	12	28.514
54453	2002	1	33.128
54453	2002	2	39.529
54453	2002	3	81.662
54453	2002	4	106.56
54453	2002	5	150.88
54453	2002	6	126.97
54453	2002	7	149.73
54453	2002	8	128.83
54453	2002	9	108.28
54453	2002	10	73.4
54453	2002	11	36.979
54453	2002	12	26.657
54453	2003	1	23.159
54453	2003	2	37.068
54453	2003	3	65.673
54453	2003	4	98.546
54453	2003	5	129.47
54453	2003	6	121.13
54453	2003	7	109.74
54453	2003	8	123.5
54453	2003	9	96.011
54453	2003	10	69.475
54453	2003	11	41.117
54453	2003	12	24.844
54453	2004	1	26.074
54453	2004	2	40.943
54453	2004	3	75.401
54453	2004	4	115.05
54453	2004	5	148.51
54453	2004	6	140.96
54453	2004	7	126.75
54453	2004	8	116.63
54453	2004	9	100.65
54453	2004	10	80.182
54453	2004	11	38.548
54453	2004	12	21.562
54453	2005	1	25.554
54453	2005	2	30.888
54453	2005	3	79.881
54453	2005	4	117.22
54453	2005	5	131.85
54453	2005	6	110.83
54453	2005	7	122.56
54453	2005	8	99.024
54453	2005	9	84.984
54453	2005	10	75.071
54453	2005	11	41.24
54453	2005	12	25.16
54453	2006	1	18.808
54453	2006	2	32.242
54453	2006	3	72.274
54453	2006	4	96.496
54453	2006	5	148.04
54453	2006	6	112.69
54453	2006	7	103.72
54453	2006	8	111.89
54453	2006	9	94.343
54453	2006	10	74.068
54453	2006	11	39.683
54453	2006	12	23.726
54453	2007	1	25.286
54453	2007	2	36.064
54453	2007	3	54.062
54453	2007	4	107.8
54453	2007	5	149.21
54453	2007	6	145.4
54453	2007	7	110.26
54453	2007	8	125.43
54453	2007	9	108.4
54453	2007	10	60.903
54453	2007	11	42.373
54453	2007	12	22.126
54453	2008	1	27.677
54453	2008	2	42.394
54453	2008	3	84.2
54453	2008	4	104.17
54453	2008	5	120.07
54453	2008	6	109.69
54453	2008	7	118.46
54453	2008	8	114.6
54453	2008	9	102.31
54453	2008	10	69.138
54453	2008	11	48.715
54453	2008	12	38.227
54453	2009	1	24.647
54453	2009	2	31.878
54453	2009	3	63.635
54453	2009	4	112.3
54453	2009	5	155.68
54453	2009	6	130.96
54453	2009	7	123.4
54453	2009	8	134.76
54453	2009	9	89.649
54453	2009	10	78.036
54453	2009	11	40.037
54453	2009	12	19.397
54453	2010	1	21.451
54453	2010	2	27.983
54453	2010	3	56.83
54453	2010	4	89.815
54453	2010	5	110.4
54453	2010	6	126.74
54453	2010	7	100.29
54453	2010	8	102.57
54453	2010	9	86.077
54453	2010	10	55.417
54453	2010	11	38.208
54453	2010	12	27.103
54453	2011	1	22.767
54453	2011	2	30.956
54453	2011	3	74.879
54453	2011	4	113.57
54453	2011	5	153.66
54453	2011	6	112.6
54453	2011	7	106.97
54453	2011	8	100.18
54453	2011	9	102.37
54453	2011	10	65.935
54453	2011	11	40.092
54453	2011	12	19.766
54453	2012	1	18.679
54453	2012	2	31.14
54453	2012	3	66.56
54453	2012	4	93.799
54453	2012	5	145.74
54453	2012	6	101.95
54453	2012	7	127.29
54453	2012	8	107.75
54453	2012	9	81.585
54453	2012	10	61.443
54453	2012	11	31.382
54453	2012	12	16.453
54453	2013	1	14.852
54453	2013	2	28.998
54453	2013	3	55.581
54453	2013	4	94.067
54453	2013	5	138.25
54453	2013	6	113.47
54453	2013	7	130.94
54453	2013	8	117.95
54453	2013	9	87.127
54453	2013	10	55.186
54453	2013	11	43.79
54453	2013	12	26.398
54453	2014	1	23.476
54453	2014	2	31.358
54453	2014	3	72.862
54453	2014	4	118.23
54453	2014	5	124.03
54453	2014	6	128.69
54453	2014	7	125.76
54453	2014	8	125.16
54453	2014	9	82.299
54453	2014	10	61.268
54453	2014	11	41.265
54453	2014	12	28.985

## Sheet: Monthly precipitation 
stationID	YEAR	MONTH	DATA
54453	1970	1	0
54453	1970	2	1.7
54453	1970	3	1.9
54453	1970	4	5
54453	1970	5	84.5
54453	1970	6	35.5
54453	1970	7	111.1
54453	1970	8	94
54453	1970	9	102.6
54453	1970	10	62.6
54453	1970	11	2.6
54453	1970	12	2.8
54453	1971	1	0.3
54453	1971	2	8.6
54453	1971	3	4.2
54453	1971	4	9.5
54453	1971	5	55.2
54453	1971	6	155.1
54453	1971	7	144.9
54453	1971	8	77.8
54453	1971	9	81.6
54453	1971	10	35.1
54453	1971	11	10.4
54453	1971	12	0
54453	1972	1	13.8
54453	1972	2	4.1
54453	1972	3	3.4
54453	1972	4	6
54453	1972	5	55.7
54453	1972	6	19.9
54453	1972	7	96.7
54453	1972	8	72.3
54453	1972	9	68.2
54453	1972	10	74.8
54453	1972	11	6.8
54453	1972	12	0
54453	1973	1	5.5
54453	1973	2	1
54453	1973	3	2.5
54453	1973	4	27.5
54453	1973	5	22.8
54453	1973	6	76
54453	1973	7	334
54453	1973	8	269.6
54453	1973	9	79.6
54453	1973	10	39.7
54453	1973	11	14.4
54453	1973	12	0
54453	1974	1	0.5
54453	1974	2	2.4
54453	1974	3	2.8
54453	1974	4	60
54453	1974	5	29.2
54453	1974	6	58.3
54453	1974	7	231.6
54453	1974	8	350.7
54453	1974	9	56.2
54453	1974	10	47.8
54453	1974	11	0
54453	1974	12	2.3
54453	1975	1	2.8
54453	1975	2	2.5
54453	1975	3	0.4
54453	1975	4	39.6
54453	1975	5	31.4
54453	1975	6	55.6
54453	1975	7	330.9
54453	1975	8	27.6
54453	1975	9	54.8
54453	1975	10	0.7
54453	1975	11	14.9
54453	1975	12	0.9
54453	1976	1	0
54453	1976	2	6
54453	1976	3	6.1
54453	1976	4	23.9
54453	1976	5	15.9
54453	1976	6	152
54453	1976	7	113.3
54453	1976	8	102.3
54453	1976	9	40
54453	1976	10	44.8
54453	1976	11	42.6
54453	1976	12	1.4
54453	1977	1	0.2
54453	1977	2	0
54453	1977	3	7.7
54453	1977	4	36.1
54453	1977	5	39.6
54453	1977	6	64.6
54453	1977	7	340.2
54453	1977	8	170.9
54453	1977	9	112.3
54453	1977	10	61.4
54453	1977	11	4.3
54453	1977	12	15.2
54453	1978	1	0
54453	1978	2	1.8
54453	1978	3	13.3
54453	1978	4	10.2
54453	1978	5	40
54453	1978	6	95
54453	1978	7	140.5
54453	1978	8	72.1
54453	1978	9	119.2
54453	1978	10	14.9
54453	1978	11	0
54453	1978	12	6
54453	1979	1	0.3
54453	1979	2	2
54453	1979	3	0.6
54453	1979	4	24
54453	1979	5	41.1
54453	1979	6	165.7
54453	1979	7	178.3
54453	1979	8	72.5
54453	1979	9	32.6
54453	1979	10	24.6
54453	1979	11	16.4
54453	1979	12	42.4
54453	1980	1	1.3
54453	1980	2	4.5
54453	1980	3	0.6
54453	1980	4	7.7
54453	1980	5	15.2
54453	1980	6	97.7
54453	1980	7	99.5
54453	1980	8	157
54453	1980	9	10.9
54453	1980	10	20
54453	1980	11	1.4
54453	1980	12	2.7
54453	1981	1	1.9
54453	1981	2	2.9
54453	1981	3	40.1
54453	1981	4	8.7
54453	1981	5	28.5
54453	1981	6	22.1
54453	1981	7	254.2
54453	1981	8	75.6
54453	1981	9	46.5
54453	1981	10	18.4
54453	1981	11	15.1
54453	1981	12	0
54453	1982	1	3.1
54453	1982	2	0.1
54453	1982	3	5.4
54453	1982	4	10.9
54453	1982	5	41
54453	1982	6	66
54453	1982	7	151.4
54453	1982	8	83.3
54453	1982	9	5.4
54453	1982	10	36.7
54453	1982	11	9.2
54453	1982	12	0
54453	1983	1	0.4
54453	1983	2	12.1
54453	1983	3	7.9
54453	1983	4	114.1
54453	1983	5	20.5
54453	1983	6	8
54453	1983	7	107.3
54453	1983	8	130
54453	1983	9	30.6
54453	1983	10	10.8
54453	1983	11	6.1
54453	1983	12	0
54453	1984	1	0
54453	1984	2	0.5
54453	1984	3	4.7
54453	1984	4	27.1
54453	1984	5	15.4
54453	1984	6	107.8
54453	1984	7	70.3
54453	1984	8	286.8
54453	1984	9	50
54453	1984	10	34.8
54453	1984	11	13.1
54453	1984	12	16.5
54453	1985	1	3.6
54453	1985	2	2
54453	1985	3	6.5
54453	1985	4	21.8
54453	1985	5	61.5
54453	1985	6	63
54453	1985	7	162
54453	1985	8	369.2
54453	1985	9	38.1
54453	1985	10	7
54453	1985	11	4.1
54453	1985	12	4.2
54453	1986	1	0.1
54453	1986	2	2.2
54453	1986	3	7.6
54453	1986	4	27
54453	1986	5	28.5
54453	1986	6	68.3
54453	1986	7	161.3
54453	1986	8	114.5
54453	1986	9	192.1
54453	1986	10	56.6
54453	1986	11	1.3
54453	1986	12	1.8
54453	1987	1	5
54453	1987	2	7.2
54453	1987	3	24.2
54453	1987	4	56.9
54453	1987	5	67.1
54453	1987	6	67.5
54453	1987	7	86.8
54453	1987	8	275.6
54453	1987	9	143.6
54453	1987	10	9.8
54453	1987	11	18.2
54453	1987	12	0
54453	1988	1	0
54453	1988	2	0.5
54453	1988	3	9.6
54453	1988	4	19
54453	1988	5	51.4
54453	1988	6	45.4
54453	1988	7	343.2
54453	1988	8	94.5
54453	1988	9	106.1
54453	1988	10	11
54453	1988	11	0
54453	1988	12	1
54453	1989	1	4.4
54453	1989	2	0
54453	1989	3	10.3
54453	1989	4	3.4
54453	1989	5	29.3
54453	1989	6	109.6
54453	1989	7	144.5
54453	1989	8	8.3
54453	1989	9	19.6
54453	1989	10	32.2
54453	1989	11	0.4
54453	1989	12	0.6
54453	1990	1	9.6
54453	1990	2	7.8
54453	1990	3	21.9
54453	1990	4	16.7
54453	1990	5	100.7
54453	1990	6	98.3
54453	1990	7	134.1
54453	1990	8	74.8
54453	1990	9	143.1
54453	1990	10	0
54453	1990	11	7.1
54453	1990	12	9.9
54453	1991	1	0
54453	1991	2	0
54453	1991	3	5.5
54453	1991	4	32.5
54453	1991	5	46.7
54453	1991	6	166.9
54453	1991	7	414.5
54453	1991	8	13.5
54453	1991	9	56.4
54453	1991	10	25.6
54453	1991	11	19.4
54453	1991	12	5.5
54453	1992	1	0.2
54453	1992	2	0
54453	1992	3	1.2
54453	1992	4	16.4
54453	1992	5	70
54453	1992	6	79.3
54453	1992	7	43.7
54453	1992	8	38.2
54453	1992	9	89.9
54453	1992	10	20.2
54453	1992	11	29.5
54453	1992	12	1.9
54453	1993	1	1.5
54453	1993	2	0
54453	1993	3	6.9
54453	1993	4	26.4
54453	1993	5	10.8
54453	1993	6	122.6
54453	1993	7	169.5
54453	1993	8	58.2
54453	1993	9	26.9
54453	1993	10	25.1
54453	1993	11	46.4
54453	1993	12	3.5
54453	1994	1	1.3
54453	1994	2	0
54453	1994	3	15.1
54453	1994	4	0.7
54453	1994	5	105.4
54453	1994	6	64.9
54453	1994	7	206.3
54453	1994	8	207
54453	1994	9	170.6
54453	1994	10	13.5
54453	1994	11	9.6
54453	1994	12	2
54453	1995	1	0
54453	1995	2	5.7
54453	1995	3	8.1
54453	1995	4	3.8
54453	1995	5	43.2
54453	1995	6	63.5
54453	1995	7	356.8
54453	1995	8	139.7
54453	1995	9	84.3
54453	1995	10	20.6
54453	1995	11	4.6
54453	1995	12	0
54453	1996	1	0.4
54453	1996	2	0
54453	1996	3	1.2
54453	1996	4	2.3
54453	1996	5	53.9
54453	1996	6	81.5
54453	1996	7	42.5
54453	1996	8	258
54453	1996	9	81.4
54453	1996	10	30.4
54453	1996	11	13.4
54453	1996	12	0
54453	1997	1	6.4
54453	1997	2	1.7
54453	1997	3	2.1
54453	1997	4	9.1
54453	1997	5	42.5
54453	1997	6	15.2
54453	1997	7	56.7
54453	1997	8	251.2
54453	1997	9	109.7
54453	1997	10	2.6
54453	1997	11	7.2
54453	1997	12	4
54453	1998	1	0
54453	1998	2	0.7
54453	1998	3	11.4
54453	1998	4	56.8
54453	1998	5	105.1
54453	1998	6	72.9
54453	1998	7	266.1
54453	1998	8	137
54453	1998	9	2.6
54453	1998	10	47.6
54453	1998	11	1.3
54453	1998	12	0.1
54453	1999	1	0
54453	1999	2	0
54453	1999	3	4.2
54453	1999	4	19.3
54453	1999	5	21.5
54453	1999	6	78
54453	1999	7	97.5
54453	1999	8	106.4
54453	1999	9	2.5
54453	1999	10	22.6
54453	1999	11	29
54453	1999	12	0.8
54453	2000	1	29
54453	2000	2	0
54453	2000	3	12.6
54453	2000	4	30.6
54453	2000	5	44.9
54453	2000	6	35.1
54453	2000	7	98.9
54453	2000	8	250.7
54453	2000	9	35.2
54453	2000	10	51.1
54453	2000	11	3.1
54453	2000	12	3.1
54453	2001	1	10
54453	2001	2	1
54453	2001	3	1.2
54453	2001	4	12.1
54453	2001	5	26.1
54453	2001	6	95.7
54453	2001	7	109.2
54453	2001	8	92
54453	2001	9	25.7
54453	2001	10	83.4
54453	2001	11	5.5
54453	2001	12	3.1
54453	2002	1	0.8
54453	2002	2	0.5
54453	2002	3	25.5
54453	2002	4	63.3
54453	2002	5	4.9
54453	2002	6	92.3
54453	2002	7	26.7
54453	2002	8	198
54453	2002	9	20.3
54453	2002	10	20.8
54453	2002	11	7.3
54453	2002	12	3.2
54453	2003	1	3.3
54453	2003	2	0.9
54453	2003	3	0
54453	2003	4	15
54453	2003	5	7.4
54453	2003	6	186.9
54453	2003	7	76.6
54453	2003	8	133
54453	2003	9	32.3
54453	2003	10	77.4
54453	2003	11	19.4
54453	2003	12	17.7
54453	2004	1	0.3
54453	2004	2	5.8
54453	2004	3	0
54453	2004	4	42.3
54453	2004	5	11.3
54453	2004	6	50.7
54453	2004	7	151.9
54453	2004	8	144.4
54453	2004	9	74.4
54453	2004	10	40.5
54453	2004	11	52.9
54453	2004	12	7.1
54453	2005	1	0.4
54453	2005	2	5.2
54453	2005	3	2
54453	2005	4	27.2
54453	2005	5	131.1
54453	2005	6	108.4
54453	2005	7	67.7
54453	2005	8	172
54453	2005	9	35.7
54453	2005	10	24.1
54453	2005	11	0
54453	2005	12	0.5
54453	2006	1	2.8
54453	2006	2	6.8
54453	2006	3	17.2
54453	2006	4	30
54453	2006	5	11.1
54453	2006	6	257.4
54453	2006	7	76.2
54453	2006	8	92.6
54453	2006	9	16.8
54453	2006	10	74.4
54453	2006	11	18
54453	2006	12	0
54453	2007	1	0
54453	2007	2	0
54453	2007	3	24.9
54453	2007	4	34.9
54453	2007	5	81.4
54453	2007	6	26.6
54453	2007	7	189.7
54453	2007	8	52
54453	2007	9	6.7
54453	2007	10	47.5
54453	2007	11	7.7
54453	2007	12	9
54453	2008	1	0
54453	2008	2	0
54453	2008	3	1.1
54453	2008	4	28.9
54453	2008	5	87.9
54453	2008	6	117.2
54453	2008	7	244.4
54453	2008	8	34.5
54453	2008	9	45.3
54453	2008	10	34.3
54453	2008	11	0
54453	2008	12	0
54453	2009	1	2.6
54453	2009	2	17.2
54453	2009	3	6.5
54453	2009	4	47.1
54453	2009	5	48.1
54453	2009	6	98.7
54453	2009	7	44.1
54453	2009	8	52.5
54453	2009	9	36.5
54453	2009	10	12.7
54453	2009	11	5.6
54453	2009	12	4
54453	2010	1	3.9
54453	2010	2	2.6
54453	2010	3	12
54453	2010	4	41.2
54453	2010	5	99
54453	2010	6	27.3
54453	2010	7	181.4
54453	2010	8	309.5
54453	2010	9	69.5
54453	2010	10	80.6
54453	2010	11	0.1
54453	2010	12	0.2
54453	2011	1	0
54453	2011	2	0
54453	2011	3	0
54453	2011	4	18.2
54453	2011	5	19.1
54453	2011	6	120.2
54453	2011	7	276.1
54453	2011	8	142.2
54453	2011	9	15.7
54453	2011	10	11.4
54453	2011	11	17
54453	2011	12	0.2
54453	2012	1	1.2
54453	2012	2	2.6
54453	2012	3	18.1
54453	2012	4	53.9
54453	2012	5	10.4
54453	2012	6	123.1
54453	2012	7	199.5
54453	2012	8	212.3
54453	2012	9	67.9
54453	2012	10	34.4
54453	2012	11	40.7
54453	2012	12	5.9
54453	2013	1	0
54453	2013	2	2.2
54453	2013	3	12.7
54453	2013	4	24.3
54453	2013	5	3.9
54453	2013	6	114.1
54453	2013	7	130.6
54453	2013	8	94.9
54453	2013	9	47.2
54453	2013	10	52.7
54453	2013	11	0.4
54453	2013	12	0
54453	2014	1	0.9
54453	2014	2	8.2
54453	2014	3	0.9
54453	2014	4	0.7
54453	2014	5	75
54453	2014	6	74.3
54453	2014	7	22.4
54453	2014	8	78.5
54453	2014	9	133.6
54453	2014	10	22
54453	2014	11	2.4
54453	2014	12	0.2
