# Supplementary material for: Spatial and temporal characteristics of drought and its correlation with climate indices in Northeast China
Source: PLoS One. 2021 Nov 18;16(11):e0259774. doi: 10.1371/journal.pone.0259774 (PMC8601439; doi:10.1371/journal.pone.0259774)
Supplement: S1 File — (ZIP) [file pone.0259774.s001.zip › Raw data(Including precipitation and evapotranspiration data of each station)/54454.xlsx]

## Sheet: Monthly evapotranspiration 
stationID	YEAR	MONTH	DATA
54454	1970	1	20.075
54454	1970	2	33.262
54454	1970	3	52.724
54454	1970	4	103.23
54454	1970	5	128.93
54454	1970	6	114.91
54454	1970	7	117.07
54454	1970	8	109.56
54454	1970	9	93.336
54454	1970	10	66.704
54454	1970	11	43.069
54454	1970	12	28.228
54454	1971	1	30.238
54454	1971	2	26.916
54454	1971	3	53.714
54454	1971	4	104.75
54454	1971	5	145.69
54454	1971	6	122.06
54454	1971	7	110.87
54454	1971	8	113.36
54454	1971	9	91.724
54454	1971	10	63.963
54454	1971	11	34.46
54454	1971	12	32.199
54454	1972	1	20.787
54454	1972	2	26.77
54454	1972	3	64.574
54454	1972	4	113.14
54454	1972	5	140.4
54454	1972	6	159.35
54454	1972	7	147.37
54454	1972	8	121.47
54454	1972	9	94.233
54454	1972	10	59.63
54454	1972	11	41.784
54454	1972	12	29.182
54454	1973	1	20.865
54454	1973	2	30.627
54454	1973	3	61.413
54454	1973	4	109.65
54454	1973	5	135.15
54454	1973	6	106.15
54454	1973	7	104.11
54454	1973	8	104.1
54454	1973	9	88.674
54454	1973	10	62.567
54454	1973	11	43.062
54454	1973	12	30.992
54454	1974	1	22.288
54454	1974	2	31.415
54454	1974	3	60.276
54454	1974	4	94.773
54454	1974	5	152.64
54454	1974	6	147.77
54454	1974	7	112.72
54454	1974	8	118.01
54454	1974	9	91.42
54454	1974	10	63.271
54454	1974	11	44.57
54454	1974	12	24.759
54454	1975	1	23.269
54454	1975	2	33.154
54454	1975	3	73.343
54454	1975	4	109.94
54454	1975	5	143.72
54454	1975	6	125.68
54454	1975	7	123.58
54454	1975	8	120.47
54454	1975	9	104.8
54454	1975	10	75.303
54454	1975	11	37.664
54454	1975	12	27.672
54454	1976	1	29.484
54454	1976	2	38.252
54454	1976	3	59.787
54454	1976	4	92.182
54454	1976	5	149.14
54454	1976	6	111.54
54454	1976	7	103.68
54454	1976	8	102.57
54454	1976	9	89.867
54454	1976	10	54.573
54454	1976	11	27.323
54454	1976	12	27.123
54454	1977	1	18.321
54454	1977	2	34.681
54454	1977	3	59.506
54454	1977	4	95.243
54454	1977	5	122.14
54454	1977	6	128
54454	1977	7	120.76
54454	1977	8	124.13
54454	1977	9	110.36
54454	1977	10	70.269
54454	1977	11	35.439
54454	1977	12	22.662
54454	1978	1	28.572
54454	1978	2	37.105
54454	1978	3	60.939
54454	1978	4	120.87
54454	1978	5	147.62
54454	1978	6	144.27
54454	1978	7	119.96
54454	1978	8	116.31
54454	1978	9	97.088
54454	1978	10	68.894
54454	1978	11	36.484
54454	1978	12	27.954
54454	1979	1	29.815
54454	1979	2	40.703
54454	1979	3	62.86
54454	1979	4	90.637
54454	1979	5	149.72
54454	1979	6	119.92
54454	1979	7	125.17
54454	1979	8	119.97
54454	1979	9	96.837
54454	1979	10	76.937
54454	1979	11	41.268
54454	1979	12	21.907
54454	1980	1	24.447
54454	1980	2	27.809
54454	1980	3	66.995
54454	1980	4	101.93
54454	1980	5	141.59
54454	1980	6	133.59
54454	1980	7	121.14
54454	1980	8	107.27
54454	1980	9	94.865
54454	1980	10	58.897
54454	1980	11	36.449
54454	1980	12	27.306
54454	1981	1	17.038
54454	1981	2	32.123
54454	1981	3	60.719
54454	1981	4	122.98
54454	1981	5	142.71
54454	1981	6	128.65
54454	1981	7	128.74
54454	1981	8	119.38
54454	1981	9	101.3
54454	1981	10	71.197
54454	1981	11	28.348
54454	1981	12	24.677
54454	1982	1	25.111
54454	1982	2	33.737
54454	1982	3	63.324
54454	1982	4	114.4
54454	1982	5	136
54454	1982	6	146.62
54454	1982	7	131.81
54454	1982	8	123.09
54454	1982	9	107.71
54454	1982	10	65.047
54454	1982	11	39.994
54454	1982	12	26.828
54454	1983	1	27.224
54454	1983	2	28.829
54454	1983	3	68.378
54454	1983	4	100.97
54454	1983	5	104.95
54454	1983	6	157.47
54454	1983	7	106.49
54454	1983	8	112.69
54454	1983	9	93.707
54454	1983	10	66.382
54454	1983	11	41.884
54454	1983	12	22.734
54454	1984	1	21.006
54454	1984	2	31.356
54454	1984	3	60.216
54454	1984	4	84.225
54454	1984	5	129.91
54454	1984	6	117.5
54454	1984	7	133.72
54454	1984	8	101.84
54454	1984	9	97.559
54454	1984	10	64.302
54454	1984	11	38.664
54454	1984	12	18.74
54454	1985	1	15.677
54454	1985	2	23.609
54454	1985	3	61.219
54454	1985	4	106.83
54454	1985	5	111.39
54454	1985	6	101.03
54454	1985	7	105.53
54454	1985	8	96.787
54454	1985	9	82.402
54454	1985	10	62.709
54454	1985	11	31.983
54454	1985	12	14.976
54454	1986	1	19.887
54454	1986	2	26.898
54454	1986	3	58.756
54454	1986	4	95.843
54454	1986	5	138.45
54454	1986	6	129.08
54454	1986	7	119.44
54454	1986	8	117.39
54454	1986	9	86.991
54454	1986	10	57.102
54454	1986	11	33.299
54454	1986	12	25.185
54454	1987	1	18.443
54454	1987	2	32.581
54454	1987	3	57.02
54454	1987	4	86.877
54454	1987	5	126.37
54454	1987	6	130.24
54454	1987	7	130
54454	1987	8	112.4
54454	1987	9	93.784
54454	1987	10	63.699
54454	1987	11	34.123
54454	1987	12	15.131
54454	1988	1	20.027
54454	1988	2	30.217
54454	1988	3	55.202
54454	1988	4	95.013
54454	1988	5	129.59
54454	1988	6	123.35
54454	1988	7	109.14
54454	1988	8	109.17
54454	1988	9	80.325
54454	1988	10	57.899
54454	1988	11	41.38
54454	1988	12	20.19
54454	1989	1	21.675
54454	1989	2	32.64
54454	1989	3	72.171
54454	1989	4	118.28
54454	1989	5	156.95
54454	1989	6	130.36
54454	1989	7	105.39
54454	1989	8	129.63
54454	1989	9	92.396
54454	1989	10	58.094
54454	1989	11	33.325
54454	1989	12	20.855
54454	1990	1	16.392
54454	1990	2	21.888
54454	1990	3	55.094
54454	1990	4	104.19
54454	1990	5	92.741
54454	1990	6	100.34
54454	1990	7	92.165
54454	1990	8	104.63
54454	1990	9	82.311
54454	1990	10	69.119
54454	1990	11	38.63
54454	1990	12	22.744
54454	1991	1	16.892
54454	1991	2	31.327
54454	1991	3	60.765
54454	1991	4	93.998
54454	1991	5	122.62
54454	1991	6	109
54454	1991	7	91.008
54454	1991	8	121.49
54454	1991	9	87.55
54454	1991	10	63.734
54454	1991	11	34.039
54454	1991	12	23.383
54454	1992	1	23.333
54454	1992	2	41.724
54454	1992	3	69.725
54454	1992	4	110.98
54454	1992	5	138.25
54454	1992	6	119.45
54454	1992	7	122.93
54454	1992	8	104.4
54454	1992	9	93.844
54454	1992	10	61.291
54454	1992	11	35.172
54454	1992	12	18.321
54454	1993	1	20.03
54454	1993	2	31.374
54454	1993	3	68.339
54454	1993	4	105.54
54454	1993	5	148.74
54454	1993	6	111.98
54454	1993	7	96.101
54454	1993	8	105.68
54454	1993	9	96.427
54454	1993	10	56.363
54454	1993	11	28.432
54454	1993	12	18.104
54454	1994	1	22.467
54454	1994	2	27.802
54454	1994	3	61.67
54454	1994	4	111.23
54454	1994	5	130.85
54454	1994	6	137.3
54454	1994	7	92.351
54454	1994	8	93.527
54454	1994	9	89.636
54454	1994	10	52.252
54454	1994	11	33.594
54454	1994	12	14.469
54454	1995	1	20.358
54454	1995	2	26.01
54454	1995	3	56.455
54454	1995	4	108.63
54454	1995	5	121.76
54454	1995	6	115.04
54454	1995	7	89.083
54454	1995	8	93.695
54454	1995	9	78.18
54454	1995	10	52.744
54454	1995	11	35.809
54454	1995	12	18.796
54454	1996	1	20.22
54454	1996	2	36.192
54454	1996	3	63.591
54454	1996	4	95.089
54454	1996	5	138.16
54454	1996	6	132.37
54454	1996	7	97.228
54454	1996	8	79.711
54454	1996	9	89.559
54454	1996	10	60.358
54454	1996	11	31.046
54454	1996	12	23.173
54454	1997	1	16.82
54454	1997	2	28.433
54454	1997	3	69.494
54454	1997	4	110.55
54454	1997	5	136.42
54454	1997	6	143.19
54454	1997	7	134.05
54454	1997	8	125.8
54454	1997	9	91.632
54454	1997	10	65.521
54454	1997	11	33.667
54454	1997	12	18.64
54454	1998	1	21.49
54454	1998	2	35.874
54454	1998	3	66.909
54454	1998	4	83.226
54454	1998	5	124.8
54454	1998	6	107.03
54454	1998	7	98.473
54454	1998	8	116.32
54454	1998	9	90.432
54454	1998	10	61.072
54454	1998	11	35.511
54454	1998	12	19.593
54454	1999	1	23.022
54454	1999	2	33.086
54454	1999	3	52.101
54454	1999	4	86.324
54454	1999	5	146.34
54454	1999	6	136.83
54454	1999	7	144.48
54454	1999	8	126.18
54454	1999	9	101.86
54454	1999	10	65.203
54454	1999	11	27.977
54454	1999	12	17.371
54454	2000	1	12.058
54454	2000	2	23.811
54454	2000	3	65.072
54454	2000	4	104.13
54454	2000	5	135.07
54454	2000	6	162.87
54454	2000	7	145
54454	2000	8	115.26
54454	2000	9	94.222
54454	2000	10	51.606
54454	2000	11	29.726
54454	2000	12	18.272
54454	2001	1	11.906
54454	2001	2	25.518
54454	2001	3	63.429
54454	2001	4	104.8
54454	2001	5	147.51
54454	2001	6	129.2
54454	2001	7	129.88
54454	2001	8	125.52
54454	2001	9	100.56
54454	2001	10	60.382
54454	2001	11	31.874
54454	2001	12	16.467
54454	2002	1	21.673
54454	2002	2	33.175
54454	2002	3	72.813
54454	2002	4	103.37
54454	2002	5	145.46
54454	2002	6	126.07
54454	2002	7	150.79
54454	2002	8	134.49
54454	2002	9	101.58
54454	2002	10	57.463
54454	2002	11	26.363
54454	2002	12	19.025
54454	2003	1	16.315
54454	2003	2	31.585
54454	2003	3	58.796
54454	2003	4	106.05
54454	2003	5	136.34
54454	2003	6	127.94
54454	2003	7	113.76
54454	2003	8	123.64
54454	2003	9	89.248
54454	2003	10	55.855
54454	2003	11	27.307
54454	2003	12	16.817
54454	2004	1	22.664
54454	2004	2	37.9
54454	2004	3	75.032
54454	2004	4	118.36
54454	2004	5	143.46
54454	2004	6	141.9
54454	2004	7	137.45
54454	2004	8	116.22
54454	2004	9	95.468
54454	2004	10	69.061
54454	2004	11	32.217
54454	2004	12	18.953
54454	2005	1	22.244
54454	2005	2	28.125
54454	2005	3	72.337
54454	2005	4	105.46
54454	2005	5	126
54454	2005	6	113.62
54454	2005	7	128.16
54454	2005	8	106.55
54454	2005	9	89.41
54454	2005	10	64.803
54454	2005	11	31.1
54454	2005	12	20.783
54454	2006	1	16.502
54454	2006	2	27.315
54454	2006	3	58.979
54454	2006	4	83.981
54454	2006	5	132.48
54454	2006	6	118.99
54454	2006	7	114.29
54454	2006	8	112.08
54454	2006	9	91.044
54454	2006	10	64.605
54454	2006	11	36.165
54454	2006	12	19.925
54454	2007	1	21.846
54454	2007	2	32.618
54454	2007	3	49.106
54454	2007	4	88.805
54454	2007	5	140.74
54454	2007	6	129.84
54454	2007	7	110.23
54454	2007	8	119.36
54454	2007	9	96.321
54454	2007	10	48.053
54454	2007	11	32.158
54454	2007	12	16.591
54454	2008	1	23.244
54454	2008	2	36.787
54454	2008	3	70.758
54454	2008	4	92.803
54454	2008	5	111.56
54454	2008	6	103.43
54454	2008	7	108.15
54454	2008	8	106.68
54454	2008	9	98.503
54454	2008	10	66.11
54454	2008	11	41.569
54454	2008	12	32.092
54454	2009	1	23.606
54454	2009	2	32.016
54454	2009	3	62.986
54454	2009	4	108.13
54454	2009	5	161.45
54454	2009	6	137.53
54454	2009	7	127.94
54454	2009	8	129.97
54454	2009	9	89.798
54454	2009	10	71.34
54454	2009	11	39.181
54454	2009	12	20.568
54454	2010	1	22.149
54454	2010	2	28.207
54454	2010	3	61.148
54454	2010	4	91.317
54454	2010	5	120.63
54454	2010	6	127.8
54454	2010	7	115.91
54454	2010	8	106.01
54454	2010	9	85.35
54454	2010	10	55.995
54454	2010	11	38.592
54454	2010	12	28.932
54454	2011	1	20.953
54454	2011	2	31.23
54454	2011	3	73.035
54454	2011	4	110.72
54454	2011	5	162.88
54454	2011	6	127.91
54454	2011	7	112.02
54454	2011	8	110.38
54454	2011	9	105.57
54454	2011	10	65.86
54454	2011	11	38.493
54454	2011	12	19.075
54454	2012	1	18.282
54454	2012	2	33.061
54454	2012	3	63.037
54454	2012	4	90.651
54454	2012	5	147.17
54454	2012	6	111.66
54454	2012	7	129.99
54454	2012	8	110.37
54454	2012	9	83.464
54454	2012	10	58.483
54454	2012	11	29.804
54454	2012	12	19.813
54454	2013	1	15.192
54454	2013	2	27.903
54454	2013	3	57.137
54454	2013	4	95.626
54454	2013	5	149.32
54454	2013	6	112.83
54454	2013	7	127.29
54454	2013	8	117.12
54454	2013	9	83.939
54454	2013	10	53.091
54454	2013	11	38.686
54454	2013	12	24.126
54454	2014	1	24.31
54454	2014	2	28.396
54454	2014	3	68.224
54454	2014	4	117.7
54454	2014	5	140.68
54454	2014	6	129.2
54454	2014	7	120.58
54454	2014	8	128.77
54454	2014	9	91.984
54454	2014	10	67.769
54454	2014	11	41.611
54454	2014	12	27.211

## Sheet: Monthly precipitation 
stationID	YEAR	MONTH	DATA
54454	1970	1	0
54454	1970	2	5.2
54454	1970	3	4.1
54454	1970	4	4.3
54454	1970	5	75.5
54454	1970	6	41.8
54454	1970	7	112.3
54454	1970	8	151.1
54454	1970	9	92.5
54454	1970	10	32.2
54454	1970	11	0
54454	1970	12	0.7
54454	1971	1	0.2
54454	1971	2	12.3
54454	1971	3	11.8
54454	1971	4	3.7
54454	1971	5	73.3
54454	1971	6	213.6
54454	1971	7	143.4
54454	1971	8	117.8
54454	1971	9	37.2
54454	1971	10	38.2
54454	1971	11	16.9
54454	1971	12	0.1
54454	1972	1	13.4
54454	1972	2	2
54454	1972	3	0.8
54454	1972	4	2.7
54454	1972	5	77
54454	1972	6	43.5
54454	1972	7	88
54454	1972	8	94.8
54454	1972	9	37.4
54454	1972	10	111.7
54454	1972	11	5.3
54454	1972	12	1.1
54454	1973	1	12.5
54454	1973	2	2.9
54454	1973	3	4.3
54454	1973	4	11.8
54454	1973	5	28.7
54454	1973	6	180.6
54454	1973	7	272.4
54454	1973	8	223
54454	1973	9	24.3
54454	1973	10	43.9
54454	1973	11	14.1
54454	1973	12	0
54454	1974	1	0.4
54454	1974	2	1.1
54454	1974	3	4.2
54454	1974	4	40.8
54454	1974	5	34.5
54454	1974	6	78.5
54454	1974	7	240.6
54454	1974	8	322.3
54454	1974	9	93.1
54454	1974	10	26.5
54454	1974	11	1.9
54454	1974	12	5.5
54454	1975	1	4.2
54454	1975	2	1.8
54454	1975	3	0.9
54454	1975	4	35.4
54454	1975	5	31.4
54454	1975	6	93.7
54454	1975	7	393.3
54454	1975	8	50.4
54454	1975	9	28.8
54454	1975	10	2.6
54454	1975	11	5.8
54454	1975	12	1.9
54454	1976	1	0
54454	1976	2	6.9
54454	1976	3	4.2
54454	1976	4	22.4
54454	1976	5	23.2
54454	1976	6	148.2
54454	1976	7	130.3
54454	1976	8	79.2
54454	1976	9	40
54454	1976	10	74
54454	1976	11	41.1
54454	1976	12	1
54454	1977	1	0.3
54454	1977	2	0.7
54454	1977	3	11.5
54454	1977	4	30.4
54454	1977	5	49.9
54454	1977	6	80.5
54454	1977	7	313.8
54454	1977	8	119.8
54454	1977	9	51.3
54454	1977	10	83
54454	1977	11	1.1
54454	1977	12	12.5
54454	1978	1	0
54454	1978	2	2.1
54454	1978	3	12
54454	1978	4	7.6
54454	1978	5	28.9
54454	1978	6	91.6
54454	1978	7	152.8
54454	1978	8	59.5
54454	1978	9	60.9
54454	1978	10	8.7
54454	1978	11	0.4
54454	1978	12	5.1
54454	1979	1	1.8
54454	1979	2	5.5
54454	1979	3	2.9
54454	1979	4	30.5
54454	1979	5	36.1
54454	1979	6	188.7
54454	1979	7	97
54454	1979	8	64.2
54454	1979	9	37.3
54454	1979	10	16.8
54454	1979	11	6
54454	1979	12	42.9
54454	1980	1	0.2
54454	1980	2	2
54454	1980	3	4.6
54454	1980	4	3.2
54454	1980	5	50.9
54454	1980	6	85.9
54454	1980	7	65.4
54454	1980	8	226.2
54454	1980	9	18.7
54454	1980	10	27.6
54454	1980	11	10.3
54454	1980	12	2.4
54454	1981	1	2.8
54454	1981	2	5.2
54454	1981	3	45.3
54454	1981	4	10.3
54454	1981	5	22.3
54454	1981	6	34
54454	1981	7	280.9
54454	1981	8	81.8
54454	1981	9	45.7
54454	1981	10	21.9
54454	1981	11	10.6
54454	1981	12	0
54454	1982	1	1
54454	1982	2	0.7
54454	1982	3	6
54454	1982	4	22.9
54454	1982	5	26.6
54454	1982	6	84.4
54454	1982	7	152.1
54454	1982	8	132.9
54454	1982	9	3.3
54454	1982	10	47.9
54454	1982	11	4.8
54454	1982	12	0
54454	1983	1	0.2
54454	1983	2	9.9
54454	1983	3	10.5
54454	1983	4	113.4
54454	1983	5	61.6
54454	1983	6	23.6
54454	1983	7	150.4
54454	1983	8	76.6
54454	1983	9	24
54454	1983	10	13.9
54454	1983	11	0.5
54454	1983	12	0.1
54454	1984	1	0
54454	1984	2	0.2
54454	1984	3	9.5
54454	1984	4	33.5
54454	1984	5	24.5
54454	1984	6	114.1
54454	1984	7	60.3
54454	1984	8	307.3
54454	1984	9	47.7
54454	1984	10	20.7
54454	1984	11	4
54454	1984	12	20.7
54454	1985	1	3.1
54454	1985	2	0.7
54454	1985	3	4.5
54454	1985	4	18.4
54454	1985	5	91.7
54454	1985	6	89.6
54454	1985	7	142.2
54454	1985	8	338.4
54454	1985	9	59.6
54454	1985	10	5.7
54454	1985	11	6.4
54454	1985	12	8.5
54454	1986	1	0
54454	1986	2	5.7
54454	1986	3	3.8
54454	1986	4	28.9
54454	1986	5	46.3
54454	1986	6	91
54454	1986	7	206.4
54454	1986	8	148
54454	1986	9	208.4
54454	1986	10	69.9
54454	1986	11	3.3
54454	1986	12	3.9
54454	1987	1	4.7
54454	1987	2	9
54454	1987	3	18.2
54454	1987	4	59
54454	1987	5	64.1
54454	1987	6	62.3
54454	1987	7	114.5
54454	1987	8	415.1
54454	1987	9	131.1
54454	1987	10	7.8
54454	1987	11	20.8
54454	1987	12	1.4
54454	1988	1	0.9
54454	1988	2	1.9
54454	1988	3	8.3
54454	1988	4	19.4
54454	1988	5	45.9
54454	1988	6	57.4
54454	1988	7	268.2
54454	1988	8	129
54454	1988	9	104.1
54454	1988	10	38.8
54454	1988	11	0
54454	1988	12	0
54454	1989	1	4.9
54454	1989	2	0
54454	1989	3	24.7
54454	1989	4	3.5
54454	1989	5	27.2
54454	1989	6	127.1
54454	1989	7	178
54454	1989	8	19
54454	1989	9	23.6
54454	1989	10	43.7
54454	1989	11	1.3
54454	1989	12	0.9
54454	1990	1	14.3
54454	1990	2	14.1
54454	1990	3	23.5
54454	1990	4	17.2
54454	1990	5	149.3
54454	1990	6	130.4
54454	1990	7	140.3
54454	1990	8	110
54454	1990	9	63.4
54454	1990	10	1.7
54454	1990	11	7.1
54454	1990	12	3.1
54454	1991	1	0.4
54454	1991	2	0.3
54454	1991	3	7.8
54454	1991	4	45.5
54454	1991	5	57.6
54454	1991	6	235.1
54454	1991	7	247.5
54454	1991	8	15.4
54454	1991	9	45.3
54454	1991	10	21.6
54454	1991	11	13.4
54454	1991	12	5.5
54454	1992	1	0.7
54454	1992	2	0
54454	1992	3	1.4
54454	1992	4	18.7
54454	1992	5	81
54454	1992	6	71.1
54454	1992	7	57.8
54454	1992	8	59
54454	1992	9	66.9
54454	1992	10	31.8
54454	1992	11	18.3
54454	1992	12	2.6
54454	1993	1	0.9
54454	1993	2	0.5
54454	1993	3	2.2
54454	1993	4	22.6
54454	1993	5	12.6
54454	1993	6	183.7
54454	1993	7	156.3
54454	1993	8	24.8
54454	1993	9	22.5
54454	1993	10	23
54454	1993	11	53.9
54454	1993	12	4.1
54454	1994	1	0.3
54454	1994	2	0.1
54454	1994	3	5.8
54454	1994	4	3.7
54454	1994	5	78.3
54454	1994	6	115.9
54454	1994	7	231.5
54454	1994	8	231.5
54454	1994	9	144.5
54454	1994	10	11.9
54454	1994	11	9.3
54454	1994	12	1.7
54454	1995	1	0
54454	1995	2	16.2
54454	1995	3	8.7
54454	1995	4	1.1
54454	1995	5	77.9
54454	1995	6	32.1
54454	1995	7	402.9
54454	1995	8	134
54454	1995	9	76.2
54454	1995	10	16.4
54454	1995	11	6.6
54454	1995	12	0.4
54454	1996	1	2.4
54454	1996	2	0
54454	1996	3	1.3
54454	1996	4	2.9
54454	1996	5	35.9
54454	1996	6	100.5
54454	1996	7	80.5
54454	1996	8	203.7
54454	1996	9	27.5
54454	1996	10	24.2
54454	1996	11	9
54454	1996	12	0.8
54454	1997	1	5.8
54454	1997	2	4.5
54454	1997	3	0.1
54454	1997	4	5.8
54454	1997	5	39.3
54454	1997	6	118
54454	1997	7	128
54454	1997	8	218.8
54454	1997	9	67.9
54454	1997	10	4.6
54454	1997	11	5.2
54454	1997	12	7.5
54454	1998	1	0
54454	1998	2	0.3
54454	1998	3	9
54454	1998	4	48.5
54454	1998	5	119.4
54454	1998	6	47
54454	1998	7	384.5
54454	1998	8	230.3
54454	1998	9	38.5
54454	1998	10	30.4
54454	1998	11	0.4
54454	1998	12	0.2
54454	1999	1	0
54454	1999	2	0
54454	1999	3	2.2
54454	1999	4	23.4
54454	1999	5	26.5
54454	1999	6	67.3
54454	1999	7	39.4
54454	1999	8	72.8
54454	1999	9	6.7
54454	1999	10	15.9
54454	1999	11	40.1
54454	1999	12	0.9
54454	2000	1	19.1
54454	2000	2	0.2
54454	2000	3	10.2
54454	2000	4	36.8
54454	2000	5	57.8
54454	2000	6	14.5
54454	2000	7	104.7
54454	2000	8	364.4
54454	2000	9	40.3
54454	2000	10	65.5
54454	2000	11	4.5
54454	2000	12	1.7
54454	2001	1	9.7
54454	2001	2	0.2
54454	2001	3	0.4
54454	2001	4	6.3
54454	2001	5	22.8
54454	2001	6	110.1
54454	2001	7	75.1
54454	2001	8	120.7
54454	2001	9	11
54454	2001	10	50.3
54454	2001	11	3
54454	2001	12	1.7
54454	2002	1	1
54454	2002	2	0.5
54454	2002	3	20.4
54454	2002	4	52.5
54454	2002	5	18.9
54454	2002	6	85.7
54454	2002	7	81.4
54454	2002	8	129.5
54454	2002	9	48.9
54454	2002	10	17.8
54454	2002	11	6.8
54454	2002	12	3.4
54454	2003	1	4.9
54454	2003	2	1.2
54454	2003	3	0.3
54454	2003	4	14
54454	2003	5	14.7
54454	2003	6	81.6
54454	2003	7	57.1
54454	2003	8	139.5
54454	2003	9	55
54454	2003	10	79.7
54454	2003	11	20
54454	2003	12	9.1
54454	2004	1	0
54454	2004	2	6.7
54454	2004	3	0
54454	2004	4	44.6
54454	2004	5	21
54454	2004	6	89.6
54454	2004	7	175.1
54454	2004	8	100.4
54454	2004	9	67.8
54454	2004	10	15.9
54454	2004	11	22.9
54454	2004	12	3.1
54454	2005	1	0
54454	2005	2	8.4
54454	2005	3	1.2
54454	2005	4	33.2
54454	2005	5	112.3
54454	2005	6	122.7
54454	2005	7	40
54454	2005	8	306.7
54454	2005	9	37.6
54454	2005	10	33.6
54454	2005	11	0.6
54454	2005	12	2.5
54454	2006	1	1.8
54454	2006	2	10.8
54454	2006	3	20.1
54454	2006	4	22.9
54454	2006	5	23.9
54454	2006	6	185.7
54454	2006	7	108.2
54454	2006	8	98.7
54454	2006	9	14.1
54454	2006	10	57.2
54454	2006	11	7
54454	2006	12	0
54454	2007	1	0
54454	2007	2	0.3
54454	2007	3	31.3
54454	2007	4	21.2
54454	2007	5	54.7
54454	2007	6	46.4
54454	2007	7	208.2
54454	2007	8	123
54454	2007	9	21.8
54454	2007	10	68.9
54454	2007	11	4.2
54454	2007	12	9.5
54454	2008	1	0
54454	2008	2	0
54454	2008	3	3.6
54454	2008	4	50.9
54454	2008	5	69.8
54454	2008	6	50.9
54454	2008	7	212.2
54454	2008	8	61.3
54454	2008	9	49
54454	2008	10	38
54454	2008	11	0
54454	2008	12	0.8
54454	2009	1	2.2
54454	2009	2	28.2
54454	2009	3	6.6
54454	2009	4	34.9
54454	2009	5	29.1
54454	2009	6	117
54454	2009	7	108
54454	2009	8	55.4
54454	2009	9	92.1
54454	2009	10	12.2
54454	2009	11	6.8
54454	2009	12	4.8
54454	2010	1	1.6
54454	2010	2	4.8
54454	2010	3	6.7
54454	2010	4	28.4
54454	2010	5	136.8
54454	2010	6	41.5
54454	2010	7	177.5
54454	2010	8	466.5
54454	2010	9	73.9
54454	2010	10	104.9
54454	2010	11	1.3
54454	2010	12	1.3
54454	2011	1	0
54454	2011	2	0.4
54454	2011	3	0
54454	2011	4	27.8
54454	2011	5	18.6
54454	2011	6	59.6
54454	2011	7	260.4
54454	2011	8	138.7
54454	2011	9	0.3
54454	2011	10	12.1
54454	2011	11	32.7
54454	2011	12	0.3
54454	2012	1	0.3
54454	2012	2	0.2
54454	2012	3	15.3
54454	2012	4	63.6
54454	2012	5	18
54454	2012	6	132.3
54454	2012	7	264.3
54454	2012	8	345.7
54454	2012	9	88
54454	2012	10	20.2
54454	2012	11	64.9
54454	2012	12	3.2
54454	2013	1	2.4
54454	2013	2	3
54454	2013	3	12.6
54454	2013	4	23.6
54454	2013	5	4.1
54454	2013	6	97.3
54454	2013	7	173.9
54454	2013	8	82.5
54454	2013	9	94.4
54454	2013	10	56.7
54454	2013	11	0.7
54454	2013	12	0
54454	2014	1	1.4
54454	2014	2	3.6
54454	2014	3	4.5
54454	2014	4	1.6
54454	2014	5	91
54454	2014	6	89.4
54454	2014	7	33.7
54454	2014	8	67.3
54454	2014	9	32.4
54454	2014	10	25.6
54454	2014	11	0.5
54454	2014	12	1.2
