# Supplementary material for: Spatial and temporal characteristics of drought and its correlation with climate indices in Northeast China
Source: PLoS One. 2021 Nov 18;16(11):e0259774. doi: 10.1371/journal.pone.0259774 (PMC8601439; doi:10.1371/journal.pone.0259774)
Supplement: S1 File — (ZIP) [file pone.0259774.s001.zip › Raw data(Including precipitation and evapotranspiration data of each station)/54455.xlsx]

## Sheet: Monthly evapotranspiration 
stationID	YEAR	MONTH	DATA
54455	1970	1	21.689
54455	1970	2	30.665
54455	1970	3	55.107
54455	1970	4	104.76
54455	1970	5	128.96
54455	1970	6	114.05
54455	1970	7	109.9
54455	1970	8	111.38
54455	1970	9	95.951
54455	1970	10	70.033
54455	1970	11	39.371
54455	1970	12	22.499
54455	1971	1	27.308
54455	1971	2	24.494
54455	1971	3	50.115
54455	1971	4	108.08
54455	1971	5	139.81
54455	1971	6	122.06
54455	1971	7	105.16
54455	1971	8	114.2
54455	1971	9	89.717
54455	1971	10	56.531
54455	1971	11	30.021
54455	1971	12	26.948
54455	1972	1	19.517
54455	1972	2	24.161
54455	1972	3	62.454
54455	1972	4	104.84
54455	1972	5	136.03
54455	1972	6	147.45
54455	1972	7	139.77
54455	1972	8	123.1
54455	1972	9	88.564
54455	1972	10	54.023
54455	1972	11	34.989
54455	1972	12	24.759
54455	1973	1	17.637
54455	1973	2	28.116
54455	1973	3	59.462
54455	1973	4	103.89
54455	1973	5	130.73
54455	1973	6	115.48
54455	1973	7	105.75
54455	1973	8	108.83
54455	1973	9	87.851
54455	1973	10	60.504
54455	1973	11	38.801
54455	1973	12	28.07
54455	1974	1	22.157
54455	1974	2	27.028
54455	1974	3	60.029
54455	1974	4	92.032
54455	1974	5	142.59
54455	1974	6	139.03
54455	1974	7	117.1
54455	1974	8	116.03
54455	1974	9	86.63
54455	1974	10	57.62
54455	1974	11	40.302
54455	1974	12	20.982
54455	1975	1	19.588
54455	1975	2	30.656
54455	1975	3	70.623
54455	1975	4	100.34
54455	1975	5	140.76
54455	1975	6	122.67
54455	1975	7	114.58
54455	1975	8	122.72
54455	1975	9	95.923
54455	1975	10	67.623
54455	1975	11	32.791
54455	1975	12	21.434
54455	1976	1	23.478
54455	1976	2	37.431
54455	1976	3	53.72
54455	1976	4	89.753
54455	1976	5	149.86
54455	1976	6	108.29
54455	1976	7	99.794
54455	1976	8	101.29
54455	1976	9	86.724
54455	1976	10	53.83
54455	1976	11	23.298
54455	1976	12	20.864
54455	1977	1	13.003
54455	1977	2	27.683
54455	1977	3	51.08
54455	1977	4	84.497
54455	1977	5	107
54455	1977	6	121.99
54455	1977	7	116.78
54455	1977	8	116.07
54455	1977	9	96.87
54455	1977	10	60.468
54455	1977	11	26.641
54455	1977	12	16.218
54455	1978	1	19.826
54455	1978	2	30.952
54455	1978	3	54.852
54455	1978	4	109.54
54455	1978	5	124.14
54455	1978	6	126.25
54455	1978	7	113.92
54455	1978	8	110.43
54455	1978	9	84.667
54455	1978	10	63.09
54455	1978	11	32.181
54455	1978	12	23.698
54455	1979	1	25.712
54455	1979	2	38.442
54455	1979	3	62.843
54455	1979	4	82.288
54455	1979	5	123.76
54455	1979	6	108.66
54455	1979	7	111.84
54455	1979	8	115.08
54455	1979	9	89.572
54455	1979	10	70.949
54455	1979	11	36.539
54455	1979	12	18.873
54455	1980	1	20.621
54455	1980	2	24.125
54455	1980	3	62.297
54455	1980	4	95.422
54455	1980	5	135.42
54455	1980	6	120.34
54455	1980	7	114.66
54455	1980	8	107.08
54455	1980	9	88.046
54455	1980	10	58.619
54455	1980	11	37.647
54455	1980	12	22.76
54455	1981	1	16.662
54455	1981	2	29.903
54455	1981	3	57.155
54455	1981	4	111.23
54455	1981	5	122.37
54455	1981	6	131.22
54455	1981	7	112.01
54455	1981	8	106.01
54455	1981	9	91.506
54455	1981	10	61.818
54455	1981	11	28.063
54455	1981	12	21.395
54455	1982	1	21.862
54455	1982	2	32.197
54455	1982	3	59.67
54455	1982	4	91.449
54455	1982	5	121.93
54455	1982	6	135.02
54455	1982	7	136.24
54455	1982	8	120.55
54455	1982	9	106.61
54455	1982	10	65.835
54455	1982	11	41.341
54455	1982	12	24.62
54455	1983	1	25.531
54455	1983	2	28.147
54455	1983	3	65.146
54455	1983	4	96.695
54455	1983	5	103.93
54455	1983	6	143.75
54455	1983	7	111.12
54455	1983	8	109.6
54455	1983	9	88.74
54455	1983	10	67.897
54455	1983	11	40.608
54455	1983	12	26.214
54455	1984	1	20.064
54455	1984	2	30.24
54455	1984	3	57.591
54455	1984	4	78.071
54455	1984	5	122.78
54455	1984	6	107.82
54455	1984	7	128.34
54455	1984	8	101.23
54455	1984	9	92.698
54455	1984	10	59.435
54455	1984	11	39.482
54455	1984	12	21.014
54455	1985	1	17.498
54455	1985	2	23.473
54455	1985	3	60.421
54455	1985	4	96.012
54455	1985	5	105.2
54455	1985	6	85.572
54455	1985	7	104.39
54455	1985	8	98.68
54455	1985	9	83.078
54455	1985	10	62.789
54455	1985	11	32.465
54455	1985	12	18.423
54455	1986	1	22.96
54455	1986	2	28.464
54455	1986	3	57.81
54455	1986	4	90.722
54455	1986	5	130.79
54455	1986	6	129.76
54455	1986	7	112.72
54455	1986	8	107.09
54455	1986	9	83.494
54455	1986	10	60.207
54455	1986	11	34.5
54455	1986	12	28.244
54455	1987	1	19.966
54455	1987	2	28.525
54455	1987	3	54.986
54455	1987	4	80.611
54455	1987	5	114.07
54455	1987	6	119.1
54455	1987	7	115.72
54455	1987	8	97.53
54455	1987	9	87.393
54455	1987	10	62.662
54455	1987	11	36.254
54455	1987	12	17.562
54455	1988	1	23.497
54455	1988	2	30.649
54455	1988	3	54.886
54455	1988	4	86.597
54455	1988	5	128.61
54455	1988	6	120.26
54455	1988	7	115.71
54455	1988	8	112.03
54455	1988	9	80.037
54455	1988	10	57.934
54455	1988	11	43.099
54455	1988	12	20.704
54455	1989	1	21.347
54455	1989	2	33.74
54455	1989	3	68.064
54455	1989	4	112.29
54455	1989	5	143.54
54455	1989	6	128.43
54455	1989	7	104.41
54455	1989	8	129.63
54455	1989	9	97.567
54455	1989	10	58.521
54455	1989	11	39.395
54455	1989	12	25.334
54455	1990	1	19.401
54455	1990	2	21.898
54455	1990	3	58.135
54455	1990	4	97.119
54455	1990	5	96.535
54455	1990	6	108.89
54455	1990	7	95.653
54455	1990	8	112.5
54455	1990	9	91.645
54455	1990	10	62.606
54455	1990	11	31.993
54455	1990	12	16.022
54455	1991	1	16.701
54455	1991	2	26.948
54455	1991	3	55.999
54455	1991	4	91.766
54455	1991	5	118.01
54455	1991	6	122.47
54455	1991	7	118.83
54455	1991	8	120.44
54455	1991	9	88.945
54455	1991	10	54.693
54455	1991	11	25.939
54455	1991	12	17.539
54455	1992	1	16.755
54455	1992	2	34.054
54455	1992	3	65.224
54455	1992	4	101.47
54455	1992	5	131.98
54455	1992	6	123.67
54455	1992	7	124.46
54455	1992	8	114.59
54455	1992	9	93.927
54455	1992	10	64.719
54455	1992	11	32.334
54455	1992	12	19.034
54455	1993	1	19.094
54455	1993	2	34.792
54455	1993	3	67.181
54455	1993	4	105.29
54455	1993	5	143.99
54455	1993	6	118.21
54455	1993	7	104.54
54455	1993	8	114.22
54455	1993	9	100.16
54455	1993	10	62.264
54455	1993	11	29.997
54455	1993	12	19.082
54455	1994	1	21.03
54455	1994	2	31.308
54455	1994	3	62.572
54455	1994	4	111.23
54455	1994	5	126.01
54455	1994	6	132.2
54455	1994	7	103.05
54455	1994	8	109.75
54455	1994	9	94.429
54455	1994	10	57.492
54455	1994	11	37.192
54455	1994	12	19.783
54455	1995	1	24.492
54455	1995	2	32.86
54455	1995	3	60.849
54455	1995	4	104.3
54455	1995	5	122.35
54455	1995	6	117.35
54455	1995	7	103.84
54455	1995	8	110.51
54455	1995	9	83.666
54455	1995	10	57.515
54455	1995	11	40.278
54455	1995	12	23.14
54455	1996	1	24.963
54455	1996	2	39.835
54455	1996	3	70.079
54455	1996	4	95.62
54455	1996	5	128.84
54455	1996	6	123
54455	1996	7	107.43
54455	1996	8	102.99
54455	1996	9	94.842
54455	1996	10	61.389
54455	1996	11	30.901
54455	1996	12	24.6
54455	1997	1	17.5
54455	1997	2	29.284
54455	1997	3	69.076
54455	1997	4	110.72
54455	1997	5	134.06
54455	1997	6	146.73
54455	1997	7	133.66
54455	1997	8	116.05
54455	1997	9	93.139
54455	1997	10	66.822
54455	1997	11	32.79
54455	1997	12	17.951
54455	1998	1	23.391
54455	1998	2	33.927
54455	1998	3	63.694
54455	1998	4	77.848
54455	1998	5	114.73
54455	1998	6	96.828
54455	1998	7	102.54
54455	1998	8	109.26
54455	1998	9	85.245
54455	1998	10	57.745
54455	1998	11	34.063
54455	1998	12	17.27
54455	1999	1	22.234
54455	1999	2	30.707
54455	1999	3	52.701
54455	1999	4	82.789
54455	1999	5	142.7
54455	1999	6	133.61
54455	1999	7	130.8
54455	1999	8	120.94
54455	1999	9	95.721
54455	1999	10	58.798
54455	1999	11	25.656
54455	1999	12	13.391
54455	2000	1	9.3762
54455	2000	2	22.859
54455	2000	3	59.591
54455	2000	4	96.028
54455	2000	5	128.86
54455	2000	6	148.54
54455	2000	7	134.95
54455	2000	8	117.94
54455	2000	9	92.571
54455	2000	10	52.884
54455	2000	11	29.84
54455	2000	12	14.435
54455	2001	1	10.483
54455	2001	2	23.762
54455	2001	3	59.088
54455	2001	4	97.58
54455	2001	5	129
54455	2001	6	121.06
54455	2001	7	125.43
54455	2001	8	123.67
54455	2001	9	91.862
54455	2001	10	58.125
54455	2001	11	28.383
54455	2001	12	11.246
54455	2002	1	19.043
54455	2002	2	25.931
54455	2002	3	64.771
54455	2002	4	93.402
54455	2002	5	154.22
54455	2002	6	124.1
54455	2002	7	149.58
54455	2002	8	131.22
54455	2002	9	104.76
54455	2002	10	65.424
54455	2002	11	33.6
54455	2002	12	26.843
54455	2003	1	21.333
54455	2003	2	33.384
54455	2003	3	65.902
54455	2003	4	104.11
54455	2003	5	122.51
54455	2003	6	130.42
54455	2003	7	113.28
54455	2003	8	125.8
54455	2003	9	95.398
54455	2003	10	59.682
54455	2003	11	32.957
54455	2003	12	16.276
54455	2004	1	22.582
54455	2004	2	35.142
54455	2004	3	66.306
54455	2004	4	112.09
54455	2004	5	140.69
54455	2004	6	135.97
54455	2004	7	128.08
54455	2004	8	115.57
54455	2004	9	91.393
54455	2004	10	68.188
54455	2004	11	37.052
54455	2004	12	19.775
54455	2005	1	25.709
54455	2005	2	30.813
54455	2005	3	74.008
54455	2005	4	101.61
54455	2005	5	122.52
54455	2005	6	107.15
54455	2005	7	130.15
54455	2005	8	110.45
54455	2005	9	97.837
54455	2005	10	73.683
54455	2005	11	41.411
54455	2005	12	25.342
54455	2006	1	22.067
54455	2006	2	30.561
54455	2006	3	65.032
54455	2006	4	87.628
54455	2006	5	137.22
54455	2006	6	118.17
54455	2006	7	111.55
54455	2006	8	116.5
54455	2006	9	97.379
54455	2006	10	75.389
54455	2006	11	34.026
54455	2006	12	21.582
54455	2007	1	24.823
54455	2007	2	34.731
54455	2007	3	52.791
54455	2007	4	95.979
54455	2007	5	149
54455	2007	6	137.31
54455	2007	7	119.57
54455	2007	8	126.06
54455	2007	9	110.01
54455	2007	10	63.44
54455	2007	11	42.561
54455	2007	12	22.393
54455	2008	1	25.885
54455	2008	2	37.714
54455	2008	3	71.804
54455	2008	4	91.539
54455	2008	5	116.92
54455	2008	6	110.08
54455	2008	7	115.23
54455	2008	8	114.53
54455	2008	9	106.57
54455	2008	10	66.471
54455	2008	11	42.269
54455	2008	12	33.307
54455	2009	1	22.694
54455	2009	2	30.989
54455	2009	3	59.87
54455	2009	4	97.469
54455	2009	5	143.28
54455	2009	6	128.57
54455	2009	7	120.17
54455	2009	8	126.12
54455	2009	9	86.377
54455	2009	10	73.419
54455	2009	11	34.925
54455	2009	12	18.846
54455	2010	1	19.28
54455	2010	2	27.04
54455	2010	3	53.257
54455	2010	4	81.634
54455	2010	5	105.89
54455	2010	6	127.7
54455	2010	7	111.63
54455	2010	8	107.37
54455	2010	9	89.618
54455	2010	10	57.403
54455	2010	11	36.869
54455	2010	12	26.296
54455	2011	1	16.877
54455	2011	2	25.322
54455	2011	3	61.954
54455	2011	4	105.13
54455	2011	5	150.83
54455	2011	6	109.63
54455	2011	7	99.214
54455	2011	8	102.44
54455	2011	9	90.898
54455	2011	10	53.578
54455	2011	11	29.515
54455	2011	12	13.25
54455	2012	1	13.011
54455	2012	2	26.012
54455	2012	3	57.034
54455	2012	4	81.281
54455	2012	5	140.8
54455	2012	6	94.324
54455	2012	7	117.91
54455	2012	8	101.39
54455	2012	9	75.485
54455	2012	10	50.336
54455	2012	11	24.63
54455	2012	12	17.262
54455	2013	1	15.699
54455	2013	2	27.307
54455	2013	3	56.131
54455	2013	4	96.741
54455	2013	5	162.82
54455	2013	6	126.01
54455	2013	7	136.3
54455	2013	8	124.56
54455	2013	9	90.333
54455	2013	10	57.726
54455	2013	11	41.368
54455	2013	12	25.149
54455	2014	1	25.167
54455	2014	2	30.036
54455	2014	3	71.871
54455	2014	4	125.78
54455	2014	5	145.43
54455	2014	6	133.59
54455	2014	7	120.11
54455	2014	8	125.38
54455	2014	9	86.379
54455	2014	10	67.634
54455	2014	11	41.089
54455	2014	12	27.65

## Sheet: Monthly precipitation 
stationID	YEAR	MONTH	DATA
54455	1970	1	0
54455	1970	2	5
54455	1970	3	1.3
54455	1970	4	2.6
54455	1970	5	81.1
54455	1970	6	43.5
54455	1970	7	107.7
54455	1970	8	80.2
54455	1970	9	69.7
54455	1970	10	36.7
54455	1970	11	9.6
54455	1970	12	3
54455	1971	1	0.8
54455	1971	2	8.9
54455	1971	3	10.4
54455	1971	4	0.5
54455	1971	5	92.6
54455	1971	6	185.3
54455	1971	7	119.9
54455	1971	8	116.3
54455	1971	9	41.3
54455	1971	10	28
54455	1971	11	8.2
54455	1971	12	0
54455	1972	1	13
54455	1972	2	2.3
54455	1972	3	2.9
54455	1972	4	7
54455	1972	5	53.8
54455	1972	6	31
54455	1972	7	96
54455	1972	8	33.4
54455	1972	9	94.2
54455	1972	10	92.3
54455	1972	11	3.5
54455	1972	12	0.1
54455	1973	1	8.1
54455	1973	2	2.1
54455	1973	3	5.1
54455	1973	4	17.1
54455	1973	5	21.6
54455	1973	6	92.9
54455	1973	7	321
54455	1973	8	294.1
54455	1973	9	23.9
54455	1973	10	40.8
54455	1973	11	10.3
54455	1973	12	0
54455	1974	1	0.5
54455	1974	2	2.8
54455	1974	3	1.8
54455	1974	4	55.8
54455	1974	5	23
54455	1974	6	49.2
54455	1974	7	184.8
54455	1974	8	302.6
54455	1974	9	58.4
54455	1974	10	22.9
54455	1974	11	0.5
54455	1974	12	4.5
54455	1975	1	2.8
54455	1975	2	1.3
54455	1975	3	0
54455	1975	4	36.2
54455	1975	5	40.8
54455	1975	6	82.4
54455	1975	7	275.6
54455	1975	8	41.3
54455	1975	9	46.9
54455	1975	10	2.1
54455	1975	11	10.6
54455	1975	12	0.6
54455	1976	1	0.1
54455	1976	2	4.4
54455	1976	3	6.1
54455	1976	4	19.8
54455	1976	5	17.2
54455	1976	6	132.2
54455	1976	7	99.9
54455	1976	8	90.6
54455	1976	9	42.9
54455	1976	10	63.3
54455	1976	11	43.9
54455	1976	12	1.5
54455	1977	1	0
54455	1977	2	0
54455	1977	3	8.8
54455	1977	4	34.3
54455	1977	5	39.2
54455	1977	6	78.9
54455	1977	7	295.6
54455	1977	8	214.8
54455	1977	9	40.9
54455	1977	10	53.8
54455	1977	11	3.2
54455	1977	12	16.8
54455	1978	1	0
54455	1978	2	3.6
54455	1978	3	10.3
54455	1978	4	7
54455	1978	5	36.2
54455	1978	6	100.8
54455	1978	7	102.8
54455	1978	8	107.9
54455	1978	9	57.1
54455	1978	10	16.8
54455	1978	11	0
54455	1978	12	5.8
54455	1979	1	1.5
54455	1979	2	2.6
54455	1979	3	0.2
54455	1979	4	31.7
54455	1979	5	39.6
54455	1979	6	137.3
54455	1979	7	113.9
54455	1979	8	71
54455	1979	9	53.7
54455	1979	10	25.9
54455	1979	11	11.3
54455	1979	12	42.6
54455	1980	1	1.2
54455	1980	2	3.7
54455	1980	3	2.6
54455	1980	4	10.9
54455	1980	5	26
54455	1980	6	110.1
54455	1980	7	107.8
54455	1980	8	133.5
54455	1980	9	8.8
54455	1980	10	25.8
54455	1980	11	1.6
54455	1980	12	2.3
54455	1981	1	1.4
54455	1981	2	5.4
54455	1981	3	44.2
54455	1981	4	18.5
54455	1981	5	44.4
54455	1981	6	25.2
54455	1981	7	261.3
54455	1981	8	81.8
54455	1981	9	36.8
54455	1981	10	15.7
54455	1981	11	12
54455	1981	12	0
54455	1982	1	1.9
54455	1982	2	0.4
54455	1982	3	2.9
54455	1982	4	21.3
54455	1982	5	32.2
54455	1982	6	119
54455	1982	7	216.3
54455	1982	8	130.7
54455	1982	9	4.2
54455	1982	10	21.6
54455	1982	11	7.2
54455	1982	12	0.1
54455	1983	1	0.7
54455	1983	2	12.7
54455	1983	3	5.4
54455	1983	4	118.3
54455	1983	5	34.2
54455	1983	6	7.7
54455	1983	7	135
54455	1983	8	75.5
54455	1983	9	32.4
54455	1983	10	10.6
54455	1983	11	3.1
54455	1983	12	0
54455	1984	1	0
54455	1984	2	0.5
54455	1984	3	9.8
54455	1984	4	28.6
54455	1984	5	13.5
54455	1984	6	92.9
54455	1984	7	48.5
54455	1984	8	310.7
54455	1984	9	34.9
54455	1984	10	28.6
54455	1984	11	2.4
54455	1984	12	15.4
54455	1985	1	3
54455	1985	2	1.7
54455	1985	3	5.8
54455	1985	4	17.6
54455	1985	5	67.3
54455	1985	6	92
54455	1985	7	142.2
54455	1985	8	325
54455	1985	9	34.7
54455	1985	10	8.5
54455	1985	11	5.2
54455	1985	12	4.7
54455	1986	1	0
54455	1986	2	2.8
54455	1986	3	5.4
54455	1986	4	27.1
54455	1986	5	31
54455	1986	6	76.6
54455	1986	7	266.2
54455	1986	8	151.3
54455	1986	9	273.2
54455	1986	10	71.5
54455	1986	11	1.5
54455	1986	12	1.4
54455	1987	1	4.1
54455	1987	2	7.7
54455	1987	3	13.4
54455	1987	4	59.3
54455	1987	5	57.4
54455	1987	6	52.6
54455	1987	7	137.2
54455	1987	8	238.6
54455	1987	9	112.4
54455	1987	10	9.2
54455	1987	11	16.7
54455	1987	12	0.1
54455	1988	1	0.2
54455	1988	2	1.3
54455	1988	3	6.3
54455	1988	4	20
54455	1988	5	43.5
54455	1988	6	44.6
54455	1988	7	267.1
54455	1988	8	108.6
54455	1988	9	68.1
54455	1988	10	13.3
54455	1988	11	0
54455	1988	12	0.3
54455	1989	1	4.5
54455	1989	2	0
54455	1989	3	12.2
54455	1989	4	3.6
54455	1989	5	23.1
54455	1989	6	92.1
54455	1989	7	156
54455	1989	8	8.5
54455	1989	9	23.1
54455	1989	10	37.8
54455	1989	11	1.2
54455	1989	12	1.2
54455	1990	1	12.8
54455	1990	2	10.3
54455	1990	3	22.5
54455	1990	4	16.3
54455	1990	5	117.1
54455	1990	6	84.8
54455	1990	7	138.3
54455	1990	8	64.7
54455	1990	9	128.5
54455	1990	10	0
54455	1990	11	6.9
54455	1990	12	7.6
54455	1991	1	0
54455	1991	2	0.1
54455	1991	3	5.5
54455	1991	4	36.3
54455	1991	5	46.9
54455	1991	6	228.3
54455	1991	7	374
54455	1991	8	19
54455	1991	9	69.9
54455	1991	10	23.5
54455	1991	11	11.2
54455	1991	12	5.2
54455	1992	1	0.2
54455	1992	2	0
54455	1992	3	1.6
54455	1992	4	18.9
54455	1992	5	87.6
54455	1992	6	58.1
54455	1992	7	39.8
54455	1992	8	47.7
54455	1992	9	73.5
54455	1992	10	21.1
54455	1992	11	22
54455	1992	12	2.4
54455	1993	1	1.1
54455	1993	2	0
54455	1993	3	6.3
54455	1993	4	20.2
54455	1993	5	9.1
54455	1993	6	110.2
54455	1993	7	161.1
54455	1993	8	15.2
54455	1993	9	21.9
54455	1993	10	47.3
54455	1993	11	51.4
54455	1993	12	2.9
54455	1994	1	0.3
54455	1994	2	0
54455	1994	3	13.8
54455	1994	4	1.1
54455	1994	5	95.3
54455	1994	6	69.1
54455	1994	7	203.4
54455	1994	8	185.8
54455	1994	9	177.2
54455	1994	10	16.6
54455	1994	11	10.2
54455	1994	12	0.9
54455	1995	1	0
54455	1995	2	5.8
54455	1995	3	8.3
54455	1995	4	4.7
54455	1995	5	52.8
54455	1995	6	45
54455	1995	7	329.1
54455	1995	8	138.5
54455	1995	9	85.2
54455	1995	10	15.9
54455	1995	11	6.2
54455	1995	12	0
54455	1996	1	0.4
54455	1996	2	0
54455	1996	3	1
54455	1996	4	2.9
54455	1996	5	51
54455	1996	6	76.9
54455	1996	7	77.9
54455	1996	8	246.6
54455	1996	9	45.2
54455	1996	10	27.1
54455	1996	11	13.4
54455	1996	12	0
54455	1997	1	4.8
54455	1997	2	2.2
54455	1997	3	1.9
54455	1997	4	7.4
54455	1997	5	32.6
54455	1997	6	37.2
54455	1997	7	79.6
54455	1997	8	198.9
54455	1997	9	69.9
54455	1997	10	3.7
54455	1997	11	7.1
54455	1997	12	4.3
54455	1998	1	0.1
54455	1998	2	0.1
54455	1998	3	12.2
54455	1998	4	41.8
54455	1998	5	111.5
54455	1998	6	64
54455	1998	7	332.6
54455	1998	8	103.6
54455	1998	9	3.6
54455	1998	10	25.2
54455	1998	11	0.5
54455	1998	12	0.2
54455	1999	1	0
54455	1999	2	0
54455	1999	3	4.2
54455	1999	4	20
54455	1999	5	19.1
54455	1999	6	71.3
54455	1999	7	100.8
54455	1999	8	129.6
54455	1999	9	6
54455	1999	10	21.6
54455	1999	11	33.8
54455	1999	12	1.7
54455	2000	1	25.5
54455	2000	2	0
54455	2000	3	15.5
54455	2000	4	26.6
54455	2000	5	57.5
54455	2000	6	42.7
54455	2000	7	86
54455	2000	8	323.9
54455	2000	9	57.6
54455	2000	10	48.7
54455	2000	11	3.6
54455	2000	12	3.2
54455	2001	1	9.7
54455	2001	2	1.3
54455	2001	3	0.8
54455	2001	4	11.2
54455	2001	5	20.9
54455	2001	6	70
54455	2001	7	62.8
54455	2001	8	112
54455	2001	9	17.2
54455	2001	10	62.8
54455	2001	11	6.3
54455	2001	12	2.8
54455	2002	1	0.4
54455	2002	2	1.1
54455	2002	3	29
54455	2002	4	45.4
54455	2002	5	7.5
54455	2002	6	83.6
54455	2002	7	26.4
54455	2002	8	139.3
54455	2002	9	21.6
54455	2002	10	17.6
54455	2002	11	3.1
54455	2002	12	2.9
54455	2003	1	3.2
54455	2003	2	1.6
54455	2003	3	0
54455	2003	4	11.6
54455	2003	5	8.2
54455	2003	6	131.6
54455	2003	7	103.5
54455	2003	8	127.5
54455	2003	9	36.5
54455	2003	10	75.1
54455	2003	11	17.1
54455	2003	12	13.9
54455	2004	1	0.1
54455	2004	2	3.4
54455	2004	3	0
54455	2004	4	42.7
54455	2004	5	11.3
54455	2004	6	46.3
54455	2004	7	146.7
54455	2004	8	134.4
54455	2004	9	77.5
54455	2004	10	36.5
54455	2004	11	42
54455	2004	12	7.2
54455	2005	1	0.4
54455	2005	2	3.1
54455	2005	3	1.9
54455	2005	4	22.8
54455	2005	5	157.7
54455	2005	6	122.8
54455	2005	7	74
54455	2005	8	179.5
54455	2005	9	40.1
54455	2005	10	32.1
54455	2005	11	0
54455	2005	12	0.5
54455	2006	1	2.3
54455	2006	2	4.7
54455	2006	3	18.5
54455	2006	4	30.2
54455	2006	5	25.6
54455	2006	6	274.3
54455	2006	7	94
54455	2006	8	95
54455	2006	9	14.6
54455	2006	10	51.9
54455	2006	11	6.8
54455	2006	12	0
54455	2007	1	0
54455	2007	2	0.1
54455	2007	3	19
54455	2007	4	29.3
54455	2007	5	53.3
54455	2007	6	37
54455	2007	7	215.2
54455	2007	8	36.7
54455	2007	9	4.2
54455	2007	10	49.7
54455	2007	11	4.9
54455	2007	12	8.4
54455	2008	1	0
54455	2008	2	0
54455	2008	3	1.9
54455	2008	4	41.2
54455	2008	5	62.3
54455	2008	6	84.7
54455	2008	7	227.1
54455	2008	8	30
54455	2008	9	45.3
54455	2008	10	32
54455	2008	11	0
54455	2008	12	0.1
54455	2009	1	2.4
54455	2009	2	19.5
54455	2009	3	6.7
54455	2009	4	37.3
54455	2009	5	27.2
54455	2009	6	102.1
54455	2009	7	198.6
54455	2009	8	64.3
54455	2009	9	41.3
54455	2009	10	11.2
54455	2009	11	2.8
54455	2009	12	0.8
54455	2010	1	4.9
54455	2010	2	3.9
54455	2010	3	14.1
54455	2010	4	52
54455	2010	5	108.8
54455	2010	6	7.9
54455	2010	7	156.6
54455	2010	8	530.8
54455	2010	9	57.2
54455	2010	10	57.5
54455	2010	11	0
54455	2010	12	0.6
54455	2011	1	0.5
54455	2011	2	0
54455	2011	3	0
54455	2011	4	20.1
54455	2011	5	26.6
54455	2011	6	76.2
54455	2011	7	316.2
54455	2011	8	87.7
54455	2011	9	0.1
54455	2011	10	19.4
54455	2011	11	14
54455	2011	12	0.2
54455	2012	1	0.3
54455	2012	2	1.9
54455	2012	3	12.1
54455	2012	4	45.5
54455	2012	5	29.1
54455	2012	6	136
54455	2012	7	244
54455	2012	8	231.1
54455	2012	9	69.8
54455	2012	10	26.1
54455	2012	11	38.4
54455	2012	12	4.5
54455	2013	1	0
54455	2013	2	2.1
54455	2013	3	14.7
54455	2013	4	15.7
54455	2013	5	1.6
54455	2013	6	92.6
54455	2013	7	129.2
54455	2013	8	70.2
54455	2013	9	64.3
54455	2013	10	45.5
54455	2013	11	0
54455	2013	12	0
54455	2014	1	0.1
54455	2014	2	3.3
54455	2014	3	1.9
54455	2014	4	0.5
54455	2014	5	69.3
54455	2014	6	79.2
54455	2014	7	21
54455	2014	8	24.4
54455	2014	9	84.9
54455	2014	10	19.1
54455	2014	11	0
54455	2014	12	0
