# Supplementary material for: Spatial and temporal characteristics of drought and its correlation with climate indices in Northeast China
Source: PLoS One. 2021 Nov 18;16(11):e0259774. doi: 10.1371/journal.pone.0259774 (PMC8601439; doi:10.1371/journal.pone.0259774)
Supplement: S1 File — (ZIP) [file pone.0259774.s001.zip › Raw data(Including precipitation and evapotranspiration data of each station)/54470.xlsx]

## Sheet: Monthly evapotranspiration 
stationID	YEAR	MONTH	DATA
54470	1970	1	17.585
54470	1970	2	27.894
54470	1970	3	55.387
54470	1970	4	105.86
54470	1970	5	127.59
54470	1970	6	126.64
54470	1970	7	111.37
54470	1970	8	115.29
54470	1970	9	101.04
54470	1970	10	71.56
54470	1970	11	36.997
54470	1970	12	16.935
54470	1971	1	21.822
54470	1971	2	21.674
54470	1971	3	45.837
54470	1971	4	109.18
54470	1971	5	136.27
54470	1971	6	123.04
54470	1971	7	113.53
54470	1971	8	114.29
54470	1971	9	84.096
54470	1971	10	58.536
54470	1971	11	31.054
54470	1971	12	20.219
54470	1972	1	17.098
54470	1972	2	22.092
54470	1972	3	56.219
54470	1972	4	107.07
54470	1972	5	137.74
54470	1972	6	153.56
54470	1972	7	156.04
54470	1972	8	120.58
54470	1972	9	90.407
54470	1972	10	55.854
54470	1972	11	31.585
54470	1972	12	21.697
54470	1973	1	20.031
54470	1973	2	28.557
54470	1973	3	56.422
54470	1973	4	96.606
54470	1973	5	140.61
54470	1973	6	121.22
54470	1973	7	123.12
54470	1973	8	110.39
54470	1973	9	85.367
54470	1973	10	60.089
54470	1973	11	38.151
54470	1973	12	27.245
54470	1974	1	23.054
54470	1974	2	28.957
54470	1974	3	60.027
54470	1974	4	91.293
54470	1974	5	151.17
54470	1974	6	142.15
54470	1974	7	137.27
54470	1974	8	121.59
54470	1974	9	91.963
54470	1974	10	54.519
54470	1974	11	35.411
54470	1974	12	20.503
54470	1975	1	17.588
54470	1975	2	27.22
54470	1975	3	64.179
54470	1975	4	98.187
54470	1975	5	133.72
54470	1975	6	141.17
54470	1975	7	125.1
54470	1975	8	124.21
54470	1975	9	98.438
54470	1975	10	67.883
54470	1975	11	30.519
54470	1975	12	21.843
54470	1976	1	25.051
54470	1976	2	41.785
54470	1976	3	59.238
54470	1976	4	87.349
54470	1976	5	148.9
54470	1976	6	118.45
54470	1976	7	101.87
54470	1976	8	106.17
54470	1976	9	90.037
54470	1976	10	57.823
54470	1976	11	24.384
54470	1976	12	22.976
54470	1977	1	14.303
54470	1977	2	30.947
54470	1977	3	61.035
54470	1977	4	91.067
54470	1977	5	119.92
54470	1977	6	136.98
54470	1977	7	130.12
54470	1977	8	129.84
54470	1977	9	101.71
54470	1977	10	66.254
54470	1977	11	23.45
54470	1977	12	11.148
54470	1978	1	15.697
54470	1978	2	23.781
54470	1978	3	49.686
54470	1978	4	103.4
54470	1978	5	140.6
54470	1978	6	150.33
54470	1978	7	141.58
54470	1978	8	124.51
54470	1978	9	96.358
54470	1978	10	67.682
54470	1978	11	34.252
54470	1978	12	20.774
54470	1979	1	25.109
54470	1979	2	37.887
54470	1979	3	62.937
54470	1979	4	82.512
54470	1979	5	136.66
54470	1979	6	123.6
54470	1979	7	125.93
54470	1979	8	126.98
54470	1979	9	94.63
54470	1979	10	71.896
54470	1979	11	36.235
54470	1979	12	20.051
54470	1980	1	20.971
54470	1980	2	27.452
54470	1980	3	65.271
54470	1980	4	96.631
54470	1980	5	141.6
54470	1980	6	139.26
54470	1980	7	129.95
54470	1980	8	115.69
54470	1980	9	95.512
54470	1980	10	56.979
54470	1980	11	38.124
54470	1980	12	18.802
54470	1981	1	15.63
54470	1981	2	29.138
54470	1981	3	57.395
54470	1981	4	109.5
54470	1981	5	133.42
54470	1981	6	151.29
54470	1981	7	131.1
54470	1981	8	127.27
54470	1981	9	101.82
54470	1981	10	68.907
54470	1981	11	27.064
54470	1981	12	21.196
54470	1982	1	19.807
54470	1982	2	32.907
54470	1982	3	62.814
54470	1982	4	105.58
54470	1982	5	129.96
54470	1982	6	146.24
54470	1982	7	144.36
54470	1982	8	129.62
54470	1982	9	104.53
54470	1982	10	67.839
54470	1982	11	31.31
54470	1982	12	19.12
54470	1983	1	22.141
54470	1983	2	23.774
54470	1983	3	61.103
54470	1983	4	95.201
54470	1983	5	115.02
54470	1983	6	141.01
54470	1983	7	115.14
54470	1983	8	118.9
54470	1983	9	88.933
54470	1983	10	60.569
54470	1983	11	39.166
54470	1983	12	19.688
54470	1984	1	15.172
54470	1984	2	26.456
54470	1984	3	52.732
54470	1984	4	80.787
54470	1984	5	124.3
54470	1984	6	111.64
54470	1984	7	124.07
54470	1984	8	102.19
54470	1984	9	95.814
54470	1984	10	59.52
54470	1984	11	37.053
54470	1984	12	18.21
54470	1985	1	16.003
54470	1985	2	22.016
54470	1985	3	52.573
54470	1985	4	91.023
54470	1985	5	117.15
54470	1985	6	121.99
54470	1985	7	112.43
54470	1985	8	100.53
54470	1985	9	82.487
54470	1985	10	61.512
54470	1985	11	23.568
54470	1985	12	16.838
54470	1986	1	20.919
54470	1986	2	25.756
54470	1986	3	55.926
54470	1986	4	91.835
54470	1986	5	133.72
54470	1986	6	124.59
54470	1986	7	106.31
54470	1986	8	113.51
54470	1986	9	83.618
54470	1986	10	58.105
54470	1986	11	34.566
54470	1986	12	25.394
54470	1987	1	19.337
54470	1987	2	27.972
54470	1987	3	53.955
54470	1987	4	84.525
54470	1987	5	130.09
54470	1987	6	137.78
54470	1987	7	143.52
54470	1987	8	110.58
54470	1987	9	93.924
54470	1987	10	68.285
54470	1987	11	35.404
54470	1987	12	22.621
54470	1988	1	23.247
54470	1988	2	33.37
54470	1988	3	58.587
54470	1988	4	89.073
54470	1988	5	135.99
54470	1988	6	139.69
54470	1988	7	122.53
54470	1988	8	113.11
54470	1988	9	85.771
54470	1988	10	66.597
54470	1988	11	40.899
54470	1988	12	21.691
54470	1989	1	19.211
54470	1989	2	35.276
54470	1989	3	72.761
54470	1989	4	117.31
54470	1989	5	148.65
54470	1989	6	139.54
54470	1989	7	120.99
54470	1989	8	129.22
54470	1989	9	91.088
54470	1989	10	63.489
54470	1989	11	31.302
54470	1989	12	23.789
54470	1990	1	18.117
54470	1990	2	20.231
54470	1990	3	55.406
54470	1990	4	89.808
54470	1990	5	101.25
54470	1990	6	112.56
54470	1990	7	98.871
54470	1990	8	107.05
54470	1990	9	92.658
54470	1990	10	75.419
54470	1990	11	37.766
54470	1990	12	21.133
54470	1991	1	19.021
54470	1991	2	29.911
54470	1991	3	58.928
54470	1991	4	104.33
54470	1991	5	128.46
54470	1991	6	139.57
54470	1991	7	125.2
54470	1991	8	139.17
54470	1991	9	92.52
54470	1991	10	63.245
54470	1991	11	36.222
54470	1991	12	23.652
54470	1992	1	19.165
54470	1992	2	36.854
54470	1992	3	71.848
54470	1992	4	107.44
54470	1992	5	138.36
54470	1992	6	130.92
54470	1992	7	130.53
54470	1992	8	111.34
54470	1992	9	91.347
54470	1992	10	57.678
54470	1992	11	28.828
54470	1992	12	18.089
54470	1993	1	18.169
54470	1993	2	31.641
54470	1993	3	67.283
54470	1993	4	89.686
54470	1993	5	148.63
54470	1993	6	117.06
54470	1993	7	111.24
54470	1993	8	113.08
54470	1993	9	96.601
54470	1993	10	60.543
54470	1993	11	27.611
54470	1993	12	16.7
54470	1994	1	20.352
54470	1994	2	31.854
54470	1994	3	56.438
54470	1994	4	112.29
54470	1994	5	131.26
54470	1994	6	153.58
54470	1994	7	118.3
54470	1994	8	118.43
54470	1994	9	100.66
54470	1994	10	62.454
54470	1994	11	40.23
54470	1994	12	18.369
54470	1995	1	23.284
54470	1995	2	34.527
54470	1995	3	59.237
54470	1995	4	111.08
54470	1995	5	129.45
54470	1995	6	132.58
54470	1995	7	117.36
54470	1995	8	109.93
54470	1995	9	87.43
54470	1995	10	56.476
54470	1995	11	42.827
54470	1995	12	23.828
54470	1996	1	21.716
54470	1996	2	35.412
54470	1996	3	67.297
54470	1996	4	101.09
54470	1996	5	133.5
54470	1996	6	135.72
54470	1996	7	120.32
54470	1996	8	107.62
54470	1996	9	92.872
54470	1996	10	63.924
54470	1996	11	30.704
54470	1996	12	23.061
54470	1997	1	17.102
54470	1997	2	30.129
54470	1997	3	65.689
54470	1997	4	113.13
54470	1997	5	138.32
54470	1997	6	153.35
54470	1997	7	138.45
54470	1997	8	107.12
54470	1997	9	91.486
54470	1997	10	70.223
54470	1997	11	35.895
54470	1997	12	24.626
54470	1998	1	21.662
54470	1998	2	37.972
54470	1998	3	69.535
54470	1998	4	104.53
54470	1998	5	130.28
54470	1998	6	119.76
54470	1998	7	116.24
54470	1998	8	115.89
54470	1998	9	98.195
54470	1998	10	68.012
54470	1998	11	35.641
54470	1998	12	16.6
54470	1999	1	23.068
54470	1999	2	31.235
54470	1999	3	49.158
54470	1999	4	92.799
54470	1999	5	148.88
54470	1999	6	137.17
54470	1999	7	148.8
54470	1999	8	127.58
54470	1999	9	103.09
54470	1999	10	66.556
54470	1999	11	27.376
54470	1999	12	17.896
54470	2000	1	10.451
54470	2000	2	21.188
54470	2000	3	60.758
54470	2000	4	103.3
54470	2000	5	138.35
54470	2000	6	159.78
54470	2000	7	150.43
54470	2000	8	126.11
54470	2000	9	102.25
54470	2000	10	64.957
54470	2000	11	35.774
54470	2000	12	19.367
54470	2001	1	12.03
54470	2001	2	23.972
54470	2001	3	60.991
54470	2001	4	110.12
54470	2001	5	144.16
54470	2001	6	138.09
54470	2001	7	136.98
54470	2001	8	125.34
54470	2001	9	98.528
54470	2001	10	64.227
54470	2001	11	33.822
54470	2001	12	16.402
54470	2002	1	24.301
54470	2002	2	35.78
54470	2002	3	70.223
54470	2002	4	104.78
54470	2002	5	158.35
54470	2002	6	135.98
54470	2002	7	152.56
54470	2002	8	120.48
54470	2002	9	104.33
54470	2002	10	55.687
54470	2002	11	27.379
54470	2002	12	19.889
54470	2003	1	18.605
54470	2003	2	31.741
54470	2003	3	57.798
54470	2003	4	105.72
54470	2003	5	138.28
54470	2003	6	132.7
54470	2003	7	116.21
54470	2003	8	127.36
54470	2003	9	94.288
54470	2003	10	60.723
54470	2003	11	33.842
54470	2003	12	18.191
54470	2004	1	20.228
54470	2004	2	34.62
54470	2004	3	70.175
54470	2004	4	118.79
54470	2004	5	146.91
54470	2004	6	147.72
54470	2004	7	131.9
54470	2004	8	119.46
54470	2004	9	96.208
54470	2004	10	71.61
54470	2004	11	28.739
54470	2004	12	15.237
54470	2005	1	15.82
54470	2005	2	23.51
54470	2005	3	66.01
54470	2005	4	96.967
54470	2005	5	121.94
54470	2005	6	120.24
54470	2005	7	124.67
54470	2005	8	101.89
54470	2005	9	87.874
54470	2005	10	59.125
54470	2005	11	27.267
54470	2005	12	13.615
54470	2006	1	14.942
54470	2006	2	23.799
54470	2006	3	56.927
54470	2006	4	77.026
54470	2006	5	128.78
54470	2006	6	105.55
54470	2006	7	103.86
54470	2006	8	108.61
54470	2006	9	90.071
54470	2006	10	59.717
54470	2006	11	30.154
54470	2006	12	17.989
54470	2007	1	16.814
54470	2007	2	34.423
54470	2007	3	44.661
54470	2007	4	87.886
54470	2007	5	133.08
54470	2007	6	127.85
54470	2007	7	116.19
54470	2007	8	113.73
54470	2007	9	91.887
54470	2007	10	49.25
54470	2007	11	30.613
54470	2007	12	15.04
54470	2008	1	17.061
54470	2008	2	29.522
54470	2008	3	59.605
54470	2008	4	97.297
54470	2008	5	115.53
54470	2008	6	107.12
54470	2008	7	113.78
54470	2008	8	109.86
54470	2008	9	93.588
54470	2008	10	57.797
54470	2008	11	34.283
54470	2008	12	26.291
54470	2009	1	20.315
54470	2009	2	26.156
54470	2009	3	57.034
54470	2009	4	96.592
54470	2009	5	136.64
54470	2009	6	133.74
54470	2009	7	131.69
54470	2009	8	133.31
54470	2009	9	91.118
54470	2009	10	65.531
54470	2009	11	31.446
54470	2009	12	16.265
54470	2010	1	17.429
54470	2010	2	24.735
54470	2010	3	54.071
54470	2010	4	79.981
54470	2010	5	113.76
54470	2010	6	142.77
54470	2010	7	109.67
54470	2010	8	102.74
54470	2010	9	84.102
54470	2010	10	54.431
54470	2010	11	30.527
54470	2010	12	18.552
54470	2011	1	16.682
54470	2011	2	27.523
54470	2011	3	66.951
54470	2011	4	97.412
54470	2011	5	144.76
54470	2011	6	117.92
54470	2011	7	113.14
54470	2011	8	109.58
54470	2011	9	100.89
54470	2011	10	55.819
54470	2011	11	29.146
54470	2011	12	20.384
54470	2012	1	18.223
54470	2012	2	28.062
54470	2012	3	51.98
54470	2012	4	90.603
54470	2012	5	147.92
54470	2012	6	114.05
54470	2012	7	123.52
54470	2012	8	114.12
54470	2012	9	84.309
54470	2012	10	59.098
54470	2012	11	26.612
54470	2012	12	13.857
54470	2013	1	11.682
54470	2013	2	25.893
54470	2013	3	50.892
54470	2013	4	80.468
54470	2013	5	137.15
54470	2013	6	122.03
54470	2013	7	128.86
54470	2013	8	108.95
54470	2013	9	91.59
54470	2013	10	55.091
54470	2013	11	33.925
54470	2013	12	19.461
54470	2014	1	26.044
54470	2014	2	32.819
54470	2014	3	67.234
54470	2014	4	121.79
54470	2014	5	132.46
54470	2014	6	128.72
54470	2014	7	138.59
54470	2014	8	132.71
54470	2014	9	94.171
54470	2014	10	70.831
54470	2014	11	41.303
54470	2014	12	22.926

## Sheet: Monthly precipitation 
stationID	YEAR	MONTH	DATA
54470	1970	1	0.4
54470	1970	2	9.1
54470	1970	3	0.9
54470	1970	4	5
54470	1970	5	71.2
54470	1970	6	41.4
54470	1970	7	297.4
54470	1970	8	119.8
54470	1970	9	84.4
54470	1970	10	40.7
54470	1970	11	26.5
54470	1970	12	20.9
54470	1971	1	1.6
54470	1971	2	19.8
54470	1971	3	18.6
54470	1971	4	0.9
54470	1971	5	100.6
54470	1971	6	66.4
54470	1971	7	197.4
54470	1971	8	136.6
54470	1971	9	127.8
54470	1971	10	29.2
54470	1971	11	16.9
54470	1971	12	10.6
54470	1972	1	21.1
54470	1972	2	4.8
54470	1972	3	10
54470	1972	4	8.2
54470	1972	5	106.1
54470	1972	6	32.6
54470	1972	7	64.6
54470	1972	8	79.7
54470	1972	9	54.3
54470	1972	10	97.1
54470	1972	11	22.7
54470	1972	12	1.1
54470	1973	1	8.1
54470	1973	2	13.7
54470	1973	3	11.6
54470	1973	4	38
54470	1973	5	32.1
54470	1973	6	36.6
54470	1973	7	194.8
54470	1973	8	226.5
54470	1973	9	110.9
54470	1973	10	20.2
54470	1973	11	21.6
54470	1973	12	0.2
54470	1974	1	0.4
54470	1974	2	6
54470	1974	3	7
54470	1974	4	78
54470	1974	5	37.4
54470	1974	6	19.4
54470	1974	7	77.6
54470	1974	8	256.9
54470	1974	9	101.7
54470	1974	10	62.5
54470	1974	11	0.9
54470	1974	12	1.1
54470	1975	1	3.4
54470	1975	2	2.6
54470	1975	3	0.5
54470	1975	4	59.5
54470	1975	5	58.5
54470	1975	6	61.9
54470	1975	7	307.1
54470	1975	8	111.9
54470	1975	9	189.3
54470	1975	10	21.8
54470	1975	11	23
54470	1975	12	4.8
54470	1976	1	1.9
54470	1976	2	3.3
54470	1976	3	6.7
54470	1976	4	36.7
54470	1976	5	54.9
54470	1976	6	116.2
54470	1976	7	225.1
54470	1976	8	117.3
54470	1976	9	67.5
54470	1976	10	57.7
54470	1976	11	59.4
54470	1976	12	1.9
54470	1977	1	3.1
54470	1977	2	0
54470	1977	3	15.5
54470	1977	4	29.5
54470	1977	5	21.2
54470	1977	6	72.5
54470	1977	7	225.7
54470	1977	8	92.9
54470	1977	9	60.6
54470	1977	10	70.2
54470	1977	11	19.5
54470	1977	12	28
54470	1978	1	0.7
54470	1978	2	4.8
54470	1978	3	12.9
54470	1978	4	14.9
54470	1978	5	33.6
54470	1978	6	52.7
54470	1978	7	52
54470	1978	8	79.8
54470	1978	9	59.6
54470	1978	10	41
54470	1978	11	0
54470	1978	12	12.2
54470	1979	1	7.7
54470	1979	2	4.3
54470	1979	3	2.6
54470	1979	4	51.8
54470	1979	5	61.5
54470	1979	6	103.3
54470	1979	7	108.1
54470	1979	8	32.2
54470	1979	9	92.2
54470	1979	10	19.7
54470	1979	11	41.8
54470	1979	12	26.1
54470	1980	1	0.4
54470	1980	2	5.2
54470	1980	3	6.1
54470	1980	4	16.2
54470	1980	5	48.2
54470	1980	6	85.7
54470	1980	7	85.9
54470	1980	8	182.6
54470	1980	9	27.7
54470	1980	10	51.3
54470	1980	11	1
54470	1980	12	7.2
54470	1981	1	6.4
54470	1981	2	10.9
54470	1981	3	30.1
54470	1981	4	12.2
54470	1981	5	54.9
54470	1981	6	50.6
54470	1981	7	280.8
54470	1981	8	161.9
54470	1981	9	89.2
54470	1981	10	18.1
54470	1981	11	7.6
54470	1981	12	0.4
54470	1982	1	7.1
54470	1982	2	0.1
54470	1982	3	4.5
54470	1982	4	13.9
54470	1982	5	52.5
54470	1982	6	26.3
54470	1982	7	191.2
54470	1982	8	216.4
54470	1982	9	13.8
54470	1982	10	55.4
54470	1982	11	14.2
54470	1982	12	1.5
54470	1983	1	0.7
54470	1983	2	23.3
54470	1983	3	8.2
54470	1983	4	120.2
54470	1983	5	50.8
54470	1983	6	48.8
54470	1983	7	129.8
54470	1983	8	95.8
54470	1983	9	89.7
54470	1983	10	17.3
54470	1983	11	25
54470	1983	12	0
54470	1984	1	0
54470	1984	2	3
54470	1984	3	5
54470	1984	4	19.7
54470	1984	5	33.9
54470	1984	6	126.8
54470	1984	7	76.9
54470	1984	8	276.5
54470	1984	9	26.3
54470	1984	10	55.8
54470	1984	11	4.5
54470	1984	12	19.8
54470	1985	1	12.1
54470	1985	2	4.6
54470	1985	3	9.3
54470	1985	4	44.1
54470	1985	5	85.3
54470	1985	6	36.7
54470	1985	7	283.8
54470	1985	8	411.1
54470	1985	9	59
54470	1985	10	9.4
54470	1985	11	12.8
54470	1985	12	1.4
54470	1986	1	0.8
54470	1986	2	4.5
54470	1986	3	9.4
54470	1986	4	43.4
54470	1986	5	30.5
54470	1986	6	124.7
54470	1986	7	140
54470	1986	8	281.3
54470	1986	9	142.3
54470	1986	10	28.8
54470	1986	11	11.4
54470	1986	12	4.8
54470	1987	1	7.3
54470	1987	2	11.8
54470	1987	3	26.4
54470	1987	4	75.1
54470	1987	5	28.5
54470	1987	6	69.6
54470	1987	7	38
54470	1987	8	216.4
54470	1987	9	62.9
54470	1987	10	47.3
54470	1987	11	23.2
54470	1987	12	0
54470	1988	1	4.5
54470	1988	2	0.1
54470	1988	3	11.8
54470	1988	4	39.4
54470	1988	5	59.7
54470	1988	6	46.4
54470	1988	7	198.6
54470	1988	8	66.1
54470	1988	9	100.4
54470	1988	10	42.4
54470	1988	11	0.7
54470	1988	12	0.5
54470	1989	1	9.4
54470	1989	2	1.6
54470	1989	3	13.6
54470	1989	4	7.2
54470	1989	5	31.4
54470	1989	6	156.8
54470	1989	7	115.6
54470	1989	8	11.8
54470	1989	9	47.3
54470	1989	10	20.9
54470	1989	11	4.7
54470	1989	12	0.4
54470	1990	1	11.3
54470	1990	2	24.8
54470	1990	3	25.7
54470	1990	4	23.2
54470	1990	5	76.5
54470	1990	6	129.2
54470	1990	7	187.6
54470	1990	8	83
54470	1990	9	167
54470	1990	10	0
54470	1990	11	18.6
54470	1990	12	18.9
54470	1991	1	0.7
54470	1991	2	3.3
54470	1991	3	10.2
54470	1991	4	42.9
54470	1991	5	24.7
54470	1991	6	128.8
54470	1991	7	576.9
54470	1991	8	39.6
54470	1991	9	75
54470	1991	10	35.1
54470	1991	11	16.7
54470	1991	12	11.6
54470	1992	1	0
54470	1992	2	0
54470	1992	3	4.3
54470	1992	4	21.1
54470	1992	5	43.3
54470	1992	6	70.4
54470	1992	7	56.2
54470	1992	8	78.3
54470	1992	9	121.7
54470	1992	10	23.9
54470	1992	11	32.7
54470	1992	12	7.6
54470	1993	1	0.8
54470	1993	2	0.2
54470	1993	3	6.6
54470	1993	4	32.2
54470	1993	5	11.6
54470	1993	6	114.3
54470	1993	7	102.8
54470	1993	8	98.4
54470	1993	9	46.1
54470	1993	10	18.7
54470	1993	11	42.5
54470	1993	12	7.8
54470	1994	1	0.3
54470	1994	2	1.1
54470	1994	3	11.1
54470	1994	4	3.7
54470	1994	5	130.2
54470	1994	6	46.6
54470	1994	7	297.7
54470	1994	8	267.4
54470	1994	9	108
54470	1994	10	11.8
54470	1994	11	14.9
54470	1994	12	2
54470	1995	1	0
54470	1995	2	4.7
54470	1995	3	21.2
54470	1995	4	15.1
54470	1995	5	96.7
54470	1995	6	100.2
54470	1995	7	304.8
54470	1995	8	363.3
54470	1995	9	52.5
54470	1995	10	21.3
54470	1995	11	5.2
54470	1995	12	0
54470	1996	1	2.6
54470	1996	2	1.2
54470	1996	3	3.1
54470	1996	4	1.8
54470	1996	5	33.4
54470	1996	6	69.8
54470	1996	7	208.7
54470	1996	8	185.3
54470	1996	9	28.2
54470	1996	10	64.1
54470	1996	11	20.1
54470	1996	12	0
54470	1997	1	15.7
54470	1997	2	7.5
54470	1997	3	1
54470	1997	4	5.9
54470	1997	5	59
54470	1997	6	35.7
54470	1997	7	50.3
54470	1997	8	327.1
54470	1997	9	46.8
54470	1997	10	15.6
54470	1997	11	5.4
54470	1997	12	5.1
54470	1998	1	0.3
54470	1998	2	1.1
54470	1998	3	23.7
54470	1998	4	36
54470	1998	5	99
54470	1998	6	61.3
54470	1998	7	113.2
54470	1998	8	194.1
54470	1998	9	61.5
54470	1998	10	31
54470	1998	11	9.8
54470	1998	12	11.3
54470	1999	1	0
54470	1999	2	0
54470	1999	3	18.2
54470	1999	4	28.4
54470	1999	5	14.4
54470	1999	6	32.1
54470	1999	7	119.7
54470	1999	8	145.7
54470	1999	9	14.3
54470	1999	10	20.7
54470	1999	11	42.8
54470	1999	12	3
54470	2000	1	36.9
54470	2000	2	0.1
54470	2000	3	14.9
54470	2000	4	43.1
54470	2000	5	38.2
54470	2000	6	50
54470	2000	7	94.8
54470	2000	8	119.4
54470	2000	9	18.3
54470	2000	10	42.4
54470	2000	11	11.6
54470	2000	12	13.7
54470	2001	1	17.3
54470	2001	2	2.5
54470	2001	3	5.3
54470	2001	4	8.6
54470	2001	5	23.7
54470	2001	6	98.5
54470	2001	7	81.7
54470	2001	8	228.3
54470	2001	9	90.9
54470	2001	10	34.9
54470	2001	11	6.2
54470	2001	12	7.8
54470	2002	1	2.4
54470	2002	2	0.2
54470	2002	3	23.7
54470	2002	4	39.6
54470	2002	5	1.8
54470	2002	6	85
54470	2002	7	31
54470	2002	8	195.2
54470	2002	9	1
54470	2002	10	57.4
54470	2002	11	16.3
54470	2002	12	4.2
54470	2003	1	3.6
54470	2003	2	3.2
54470	2003	3	7.7
54470	2003	4	21.8
54470	2003	5	60.3
54470	2003	6	109.1
54470	2003	7	158.2
54470	2003	8	55
54470	2003	9	78.9
54470	2003	10	99.4
54470	2003	11	24
54470	2003	12	11.6
54470	2004	1	0
54470	2004	2	12.6
54470	2004	3	0
54470	2004	4	42.3
54470	2004	5	18.9
54470	2004	6	13.6
54470	2004	7	347.7
54470	2004	8	79.5
54470	2004	9	57.5
54470	2004	10	3.8
54470	2004	11	86.4
54470	2004	12	14.1
54470	2005	1	2.3
54470	2005	2	2
54470	2005	3	0
54470	2005	4	58
54470	2005	5	138.1
54470	2005	6	82.6
54470	2005	7	106.1
54470	2005	8	176
54470	2005	9	14.2
54470	2005	10	34.1
54470	2005	11	10.9
54470	2005	12	7.4
54470	2006	1	7.2
54470	2006	2	13.4
54470	2006	3	3.4
54470	2006	4	33.6
54470	2006	5	27.5
54470	2006	6	114.4
54470	2006	7	102
54470	2006	8	246.1
54470	2006	9	14.5
54470	2006	10	54.1
54470	2006	11	12.9
54470	2006	12	0.4
54470	2007	1	1.3
54470	2007	2	2.4
54470	2007	3	49.5
54470	2007	4	22.6
54470	2007	5	57.9
54470	2007	6	22
54470	2007	7	137.5
54470	2007	8	108.4
54470	2007	9	22.1
54470	2007	10	52.9
54470	2007	11	22.8
54470	2007	12	8.6
54470	2008	1	0
54470	2008	2	0.1
54470	2008	3	10.6
54470	2008	4	52.6
54470	2008	5	40.3
54470	2008	6	118.2
54470	2008	7	165.8
54470	2008	8	146.1
54470	2008	9	50.5
54470	2008	10	30.8
54470	2008	11	3.6
54470	2008	12	7.9
54470	2009	1	1
54470	2009	2	32.1
54470	2009	3	12.3
54470	2009	4	62.9
54470	2009	5	57.5
54470	2009	6	104.4
54470	2009	7	50.7
54470	2009	8	79.9
54470	2009	9	41.2
54470	2009	10	52.8
54470	2009	11	15.1
54470	2009	12	18.9
54470	2010	1	8.7
54470	2010	2	11.5
54470	2010	3	13.7
54470	2010	4	46.2
54470	2010	5	142
54470	2010	6	33.2
54470	2010	7	335.2
54470	2010	8	304.9
54470	2010	9	82.8
54470	2010	10	69.8
54470	2010	11	28.8
54470	2010	12	4.9
54470	2011	1	0.3
54470	2011	2	1.2
54470	2011	3	1.3
54470	2011	4	34.7
54470	2011	5	28.1
54470	2011	6	80
54470	2011	7	183.1
54470	2011	8	158.6
54470	2011	9	12
54470	2011	10	39.1
54470	2011	11	24.9
54470	2011	12	1.2
54470	2012	1	0.6
54470	2012	2	10.8
54470	2012	3	27.9
54470	2012	4	141.7
54470	2012	5	20.3
54470	2012	6	131.1
54470	2012	7	168
54470	2012	8	257.4
54470	2012	9	95.6
54470	2012	10	90
54470	2012	11	38.1
54470	2012	12	17.5
54470	2013	1	2.8
54470	2013	2	5.3
54470	2013	3	14
54470	2013	4	35.5
54470	2013	5	3.4
54470	2013	6	87.7
54470	2013	7	137.3
54470	2013	8	55.7
54470	2013	9	58
54470	2013	10	89.4
54470	2013	11	9.8
54470	2013	12	0.9
54470	2014	1	3.7
54470	2014	2	2.3
54470	2014	3	10.7
54470	2014	4	0.1
54470	2014	5	52.9
54470	2014	6	203.1
54470	2014	7	28.7
54470	2014	8	10.1
54470	2014	9	47.1
54470	2014	10	30.5
54470	2014	11	8.7
54470	2014	12	1.6
