# Supplementary material for: Spatial and temporal characteristics of drought and its correlation with climate indices in Northeast China
Source: PLoS One. 2021 Nov 18;16(11):e0259774. doi: 10.1371/journal.pone.0259774 (PMC8601439; doi:10.1371/journal.pone.0259774)
Supplement: S1 File — (ZIP) [file pone.0259774.s001.zip › Raw data(Including precipitation and evapotranspiration data of each station)/54471.xlsx]

## Sheet: Monthly evapotranspiration 
stationID	YEAR	MONTH	DATA
54471	1970	1	17.923
54471	1970	2	28.23
54471	1970	3	50.935
54471	1970	4	106.56
54471	1970	5	142.94
54471	1970	6	130.23
54471	1970	7	126.74
54471	1970	8	123.54
54471	1970	9	108.78
54471	1970	10	74.725
54471	1970	11	39.824
54471	1970	12	16.735
54471	1971	1	21.439
54471	1971	2	21.418
54471	1971	3	46.765
54471	1971	4	109.34
54471	1971	5	149.78
54471	1971	6	138.04
54471	1971	7	127.74
54471	1971	8	122.63
54471	1971	9	92.072
54471	1971	10	66.241
54471	1971	11	32.954
54471	1971	12	24.922
54471	1972	1	16.968
54471	1972	2	21.404
54471	1972	3	54.436
54471	1972	4	105.63
54471	1972	5	140.34
54471	1972	6	160.81
54471	1972	7	169.71
54471	1972	8	130.8
54471	1972	9	96.249
54471	1972	10	61.603
54471	1972	11	30.287
54471	1972	12	21.936
54471	1973	1	19.529
54471	1973	2	28.985
54471	1973	3	57.001
54471	1973	4	101.74
54471	1973	5	141.35
54471	1973	6	124.66
54471	1973	7	133.61
54471	1973	8	125.87
54471	1973	9	90.916
54471	1973	10	64.643
54471	1973	11	40.4
54471	1973	12	27.353
54471	1974	1	25.143
54471	1974	2	31.567
54471	1974	3	62.066
54471	1974	4	101.45
54471	1974	5	173.06
54471	1974	6	156.48
54471	1974	7	145.25
54471	1974	8	119.68
54471	1974	9	96.814
54471	1974	10	58.272
54471	1974	11	39.642
54471	1974	12	22.946
54471	1975	1	17.275
54471	1975	2	28.027
54471	1975	3	64.647
54471	1975	4	105.87
54471	1975	5	143.05
54471	1975	6	149.98
54471	1975	7	131.74
54471	1975	8	132.42
54471	1975	9	98.291
54471	1975	10	65.568
54471	1975	11	31.316
54471	1975	12	19.172
54471	1976	1	22.874
54471	1976	2	40.06
54471	1976	3	56.589
54471	1976	4	89.117
54471	1976	5	151.03
54471	1976	6	120.59
54471	1976	7	112.21
54471	1976	8	109.06
54471	1976	9	92.193
54471	1976	10	59.909
54471	1976	11	24.549
54471	1976	12	20.439
54471	1977	1	13.728
54471	1977	2	29.916
54471	1977	3	59.548
54471	1977	4	95.717
54471	1977	5	130.66
54471	1977	6	152.87
54471	1977	7	139.58
54471	1977	8	130.59
54471	1977	9	112.57
54471	1977	10	70.372
54471	1977	11	26.979
54471	1977	12	16.098
54471	1978	1	18.292
54471	1978	2	26.319
54471	1978	3	53.892
54471	1978	4	107.63
54471	1978	5	148.98
54471	1978	6	155.93
54471	1978	7	153.16
54471	1978	8	122.39
54471	1978	9	101.01
54471	1978	10	70.779
54471	1978	11	33.818
54471	1978	12	21.16
54471	1979	1	26.601
54471	1979	2	34.377
54471	1979	3	64.937
54471	1979	4	82.796
54471	1979	5	142.46
54471	1979	6	131.21
54471	1979	7	133.1
54471	1979	8	138.4
54471	1979	9	101.3
54471	1979	10	75.146
54471	1979	11	34.988
54471	1979	12	20.223
54471	1980	1	18.997
54471	1980	2	26.611
54471	1980	3	65.339
54471	1980	4	100.79
54471	1980	5	155
54471	1980	6	143.53
54471	1980	7	142.2
54471	1980	8	122.02
54471	1980	9	98.102
54471	1980	10	57.553
54471	1980	11	36.418
54471	1980	12	19.647
54471	1981	1	13.521
54471	1981	2	26.827
54471	1981	3	60.635
54471	1981	4	112.23
54471	1981	5	146.05
54471	1981	6	163.22
54471	1981	7	137.71
54471	1981	8	130.24
54471	1981	9	103.68
54471	1981	10	71.517
54471	1981	11	30.675
54471	1981	12	23.733
54471	1982	1	22.602
54471	1982	2	35.273
54471	1982	3	63.28
54471	1982	4	105.87
54471	1982	5	136.08
54471	1982	6	149.5
54471	1982	7	152.96
54471	1982	8	130.1
54471	1982	9	107.13
54471	1982	10	73.165
54471	1982	11	31.912
54471	1982	12	20.997
54471	1983	1	23.621
54471	1983	2	26.123
54471	1983	3	65.873
54471	1983	4	111.91
54471	1983	5	133.72
54471	1983	6	167.91
54471	1983	7	133.12
54471	1983	8	133.01
54471	1983	9	104.31
54471	1983	10	67.04
54471	1983	11	43.349
54471	1983	12	26.388
54471	1984	1	20.817
54471	1984	2	30.781
54471	1984	3	61.839
54471	1984	4	97.09
54471	1984	5	149.37
54471	1984	6	136.39
54471	1984	7	150.48
54471	1984	8	125.76
54471	1984	9	105.73
54471	1984	10	66.919
54471	1984	11	43.022
54471	1984	12	22.612
54471	1985	1	19.057
54471	1985	2	23.386
54471	1985	3	57.192
54471	1985	4	104.98
54471	1985	5	129.96
54471	1985	6	136.63
54471	1985	7	117.86
54471	1985	8	113.28
54471	1985	9	87.844
54471	1985	10	73.243
54471	1985	11	34.472
54471	1985	12	20.92
54471	1986	1	20.98
54471	1986	2	27.702
54471	1986	3	61.321
54471	1986	4	107.12
54471	1986	5	148.69
54471	1986	6	143.28
54471	1986	7	129.99
54471	1986	8	116.64
54471	1986	9	85.392
54471	1986	10	59.823
54471	1986	11	34.789
54471	1986	12	24.431
54471	1987	1	18.3
54471	1987	2	25.655
54471	1987	3	53.096
54471	1987	4	92.964
54471	1987	5	139.61
54471	1987	6	141.4
54471	1987	7	150.94
54471	1987	8	116.68
54471	1987	9	98.438
54471	1987	10	69.998
54471	1987	11	35.676
54471	1987	12	24.537
54471	1988	1	24.93
54471	1988	2	32.883
54471	1988	3	61.789
54471	1988	4	97.161
54471	1988	5	147.44
54471	1988	6	149.39
54471	1988	7	128.5
54471	1988	8	120.05
54471	1988	9	88.488
54471	1988	10	68.548
54471	1988	11	44.906
54471	1988	12	25.954
54471	1989	1	19.989
54471	1989	2	36.151
54471	1989	3	71.505
54471	1989	4	119.61
54471	1989	5	157.04
54471	1989	6	150.05
54471	1989	7	128.12
54471	1989	8	136.46
54471	1989	9	98.588
54471	1989	10	67.085
54471	1989	11	31.526
54471	1989	12	26.813
54471	1990	1	19.073
54471	1990	2	21.231
54471	1990	3	56.359
54471	1990	4	93.262
54471	1990	5	111.29
54471	1990	6	135.11
54471	1990	7	129.52
54471	1990	8	127.44
54471	1990	9	94.202
54471	1990	10	72.899
54471	1990	11	35.226
54471	1990	12	19.851
54471	1991	1	16.31
54471	1991	2	31.031
54471	1991	3	59.258
54471	1991	4	109.36
54471	1991	5	134.76
54471	1991	6	137.82
54471	1991	7	130.85
54471	1991	8	138
54471	1991	9	91.016
54471	1991	10	62.434
54471	1991	11	36.433
54471	1991	12	24.594
54471	1992	1	20.343
54471	1992	2	39.769
54471	1992	3	70.227
54471	1992	4	113.43
54471	1992	5	148.14
54471	1992	6	141.55
54471	1992	7	143.82
54471	1992	8	129.29
54471	1992	9	104.06
54471	1992	10	64.053
54471	1992	11	30.243
54471	1992	12	17.258
54471	1993	1	16.971
54471	1993	2	32.405
54471	1993	3	73.935
54471	1993	4	101.89
54471	1993	5	159.57
54471	1993	6	130.05
54471	1993	7	132.51
54471	1993	8	127.55
54471	1993	9	109.75
54471	1993	10	61.315
54471	1993	11	29.28
54471	1993	12	18.532
54471	1994	1	19.555
54471	1994	2	28.591
54471	1994	3	61.406
54471	1994	4	124.92
54471	1994	5	140.74
54471	1994	6	156.15
54471	1994	7	127.56
54471	1994	8	125.25
54471	1994	9	103.07
54471	1994	10	64.19
54471	1994	11	41.129
54471	1994	12	17.825
54471	1995	1	24.008
54471	1995	2	32.54
54471	1995	3	57.791
54471	1995	4	107.63
54471	1995	5	137.8
54471	1995	6	137.42
54471	1995	7	120.13
54471	1995	8	112.67
54471	1995	9	91.386
54471	1995	10	60.356
54471	1995	11	41.971
54471	1995	12	22.117
54471	1996	1	19.627
54471	1996	2	34.715
54471	1996	3	64.733
54471	1996	4	102.87
54471	1996	5	137.91
54471	1996	6	141.28
54471	1996	7	113.21
54471	1996	8	107.97
54471	1996	9	94.916
54471	1996	10	63.072
54471	1996	11	31.011
54471	1996	12	23.02
54471	1997	1	15.751
54471	1997	2	28.296
54471	1997	3	67.089
54471	1997	4	112.54
54471	1997	5	134.8
54471	1997	6	165.53
54471	1997	7	162.93
54471	1997	8	126.82
54471	1997	9	98.608
54471	1997	10	68.391
54471	1997	11	34.451
54471	1997	12	21.998
54471	1998	1	20.165
54471	1998	2	35.197
54471	1998	3	71.631
54471	1998	4	104.63
54471	1998	5	139.59
54471	1998	6	124.8
54471	1998	7	119.22
54471	1998	8	117.55
54471	1998	9	96.586
54471	1998	10	68.307
54471	1998	11	35.175
54471	1998	12	18.661
54471	1999	1	26.181
54471	1999	2	32.864
54471	1999	3	50.308
54471	1999	4	96.141
54471	1999	5	149.8
54471	1999	6	141.91
54471	1999	7	144.47
54471	1999	8	128.27
54471	1999	9	108.64
54471	1999	10	70.228
54471	1999	11	29.999
54471	1999	12	20.805
54471	2000	1	12.868
54471	2000	2	24.937
54471	2000	3	63.46
54471	2000	4	105.54
54471	2000	5	139.24
54471	2000	6	168.76
54471	2000	7	166.18
54471	2000	8	127.52
54471	2000	9	102.87
54471	2000	10	65.93
54471	2000	11	34.416
54471	2000	12	20.559
54471	2001	1	12.017
54471	2001	2	23.401
54471	2001	3	62.829
54471	2001	4	111.35
54471	2001	5	154.57
54471	2001	6	142.63
54471	2001	7	143.24
54471	2001	8	128.69
54471	2001	9	95.819
54471	2001	10	60.838
54471	2001	11	32.919
54471	2001	12	16.289
54471	2002	1	24.122
54471	2002	2	38.712
54471	2002	3	73.16
54471	2002	4	112.45
54471	2002	5	157.05
54471	2002	6	145.84
54471	2002	7	153.52
54471	2002	8	126.93
54471	2002	9	108.72
54471	2002	10	58.205
54471	2002	11	28.988
54471	2002	12	19.501
54471	2003	1	18.874
54471	2003	2	31.764
54471	2003	3	61.205
54471	2003	4	108.61
54471	2003	5	145.8
54471	2003	6	140.74
54471	2003	7	133.77
54471	2003	8	141.15
54471	2003	9	98.787
54471	2003	10	64.639
54471	2003	11	36.095
54471	2003	12	20.732
54471	2004	1	22.11
54471	2004	2	39.008
54471	2004	3	75.308
54471	2004	4	120.83
54471	2004	5	150.87
54471	2004	6	156.66
54471	2004	7	134.5
54471	2004	8	117.96
54471	2004	9	97.563
54471	2004	10	76.285
54471	2004	11	31.194
54471	2004	12	17.777
54471	2005	1	18.233
54471	2005	2	24.089
54471	2005	3	71.769
54471	2005	4	108.5
54471	2005	5	132.49
54471	2005	6	127.39
54471	2005	7	147.84
54471	2005	8	116.67
54471	2005	9	101.16
54471	2005	10	67.602
54471	2005	11	31.995
54471	2005	12	13.823
54471	2006	1	16.306
54471	2006	2	24.968
54471	2006	3	57.978
54471	2006	4	78.971
54471	2006	5	132.91
54471	2006	6	133.36
54471	2006	7	124.5
54471	2006	8	116.15
54471	2006	9	100.02
54471	2006	10	70.014
54471	2006	11	38.703
54471	2006	12	21.389
54471	2007	1	17.347
54471	2007	2	35.467
54471	2007	3	47.136
54471	2007	4	93.11
54471	2007	5	139.07
54471	2007	6	153.33
54471	2007	7	130.89
54471	2007	8	121.42
54471	2007	9	103.27
54471	2007	10	58.535
54471	2007	11	35.827
54471	2007	12	17.887
54471	2008	1	21.403
54471	2008	2	31.944
54471	2008	3	59.897
54471	2008	4	96.007
54471	2008	5	112.51
54471	2008	6	105.17
54471	2008	7	115.59
54471	2008	8	116.84
54471	2008	9	100
54471	2008	10	63.383
54471	2008	11	38.799
54471	2008	12	30.122
54471	2009	1	25.443
54471	2009	2	29.699
54471	2009	3	63.769
54471	2009	4	95.268
54471	2009	5	136.67
54471	2009	6	142.71
54471	2009	7	133.44
54471	2009	8	137.79
54471	2009	9	89.851
54471	2009	10	68.586
54471	2009	11	34.433
54471	2009	12	16.46
54471	2010	1	16.884
54471	2010	2	22.949
54471	2010	3	52.763
54471	2010	4	78.218
54471	2010	5	105.31
54471	2010	6	125.62
54471	2010	7	106.72
54471	2010	8	106.08
54471	2010	9	84.433
54471	2010	10	63.403
54471	2010	11	40.156
54471	2010	12	24.123
54471	2011	1	17.397
54471	2011	2	28.801
54471	2011	3	69.578
54471	2011	4	98.93
54471	2011	5	148.54
54471	2011	6	126.05
54471	2011	7	126.57
54471	2011	8	110.4
54471	2011	9	104.98
54471	2011	10	67.281
54471	2011	11	36.106
54471	2011	12	21.052
54471	2012	1	19.896
54471	2012	2	31.848
54471	2012	3	56.712
54471	2012	4	97.59
54471	2012	5	145.15
54471	2012	6	115
54471	2012	7	122.49
54471	2012	8	112.12
54471	2012	9	89.018
54471	2012	10	67.698
54471	2012	11	33.133
54471	2012	12	16.654
54471	2013	1	14.227
54471	2013	2	25.982
54471	2013	3	57.474
54471	2013	4	87.321
54471	2013	5	138.84
54471	2013	6	128.83
54471	2013	7	134.24
54471	2013	8	118.1
54471	2013	9	91.432
54471	2013	10	59.574
54471	2013	11	37.495
54471	2013	12	21.273
54471	2014	1	28.431
54471	2014	2	35.299
54471	2014	3	65.348
54471	2014	4	116.3
54471	2014	5	127.33
54471	2014	6	128.48
54471	2014	7	145.51
54471	2014	8	138.89
54471	2014	9	99.582
54471	2014	10	79.167
54471	2014	11	43.888
54471	2014	12	23.74

## Sheet: Monthly precipitation 
stationID	YEAR	MONTH	DATA
54471	1970	1	0.7
54471	1970	2	10.1
54471	1970	3	1.7
54471	1970	4	6.7
54471	1970	5	48
54471	1970	6	57.6
54471	1970	7	302
54471	1970	8	115.4
54471	1970	9	66.6
54471	1970	10	35.2
54471	1970	11	14.7
54471	1970	12	22.1
54471	1971	1	0.9
54471	1971	2	24.7
54471	1971	3	13
54471	1971	4	3.8
54471	1971	5	61.1
54471	1971	6	53.8
54471	1971	7	156.6
54471	1971	8	182.1
54471	1971	9	129.4
54471	1971	10	36.1
54471	1971	11	17.2
54471	1971	12	3.6
54471	1972	1	24.7
54471	1972	2	8.6
54471	1972	3	5.7
54471	1972	4	6.8
54471	1972	5	58.1
54471	1972	6	22.9
54471	1972	7	35.3
54471	1972	8	126.7
54471	1972	9	50.4
54471	1972	10	112.6
54471	1972	11	32.4
54471	1972	12	0.4
54471	1973	1	9
54471	1973	2	3.9
54471	1973	3	16
54471	1973	4	55.7
54471	1973	5	51.4
54471	1973	6	74.5
54471	1973	7	189.4
54471	1973	8	162.5
54471	1973	9	83
54471	1973	10	34.6
54471	1973	11	25.3
54471	1973	12	0
54471	1974	1	0.4
54471	1974	2	4.8
54471	1974	3	3.9
54471	1974	4	29.5
54471	1974	5	59.5
54471	1974	6	14.7
54471	1974	7	88.1
54471	1974	8	231.9
54471	1974	9	104.4
54471	1974	10	135.2
54471	1974	11	0
54471	1974	12	5.2
54471	1975	1	10
54471	1975	2	3.3
54471	1975	3	0.9
54471	1975	4	39.2
54471	1975	5	42.3
54471	1975	6	48.5
54471	1975	7	552.9
54471	1975	8	15.5
54471	1975	9	105.8
54471	1975	10	17.7
54471	1975	11	32.6
54471	1975	12	21.2
54471	1976	1	2.5
54471	1976	2	1.8
54471	1976	3	3.5
54471	1976	4	32.4
54471	1976	5	55.8
54471	1976	6	192.8
54471	1976	7	154.6
54471	1976	8	115.3
54471	1976	9	68.3
54471	1976	10	68.3
54471	1976	11	56.1
54471	1976	12	1.9
54471	1977	1	3.8
54471	1977	2	0
54471	1977	3	9.5
54471	1977	4	29
54471	1977	5	28.5
54471	1977	6	32.7
54471	1977	7	135.4
54471	1977	8	126.1
54471	1977	9	92.5
54471	1977	10	36.5
54471	1977	11	32
54471	1977	12	29.1
54471	1978	1	2.3
54471	1978	2	4.6
54471	1978	3	10.9
54471	1978	4	21.2
54471	1978	5	28.1
54471	1978	6	47
54471	1978	7	68
54471	1978	8	89.5
54471	1978	9	53.6
54471	1978	10	43.5
54471	1978	11	0.7
54471	1978	12	17.8
54471	1979	1	4
54471	1979	2	13.4
54471	1979	3	3.3
54471	1979	4	71.3
54471	1979	5	84.6
54471	1979	6	81.6
54471	1979	7	194.9
54471	1979	8	30.9
54471	1979	9	61.1
54471	1979	10	11.9
54471	1979	11	49.2
54471	1979	12	27.5
54471	1980	1	2.1
54471	1980	2	3.7
54471	1980	3	8.5
54471	1980	4	15.2
54471	1980	5	38.4
54471	1980	6	109.8
54471	1980	7	76.2
54471	1980	8	86.8
54471	1980	9	42.8
54471	1980	10	73.6
54471	1980	11	6.7
54471	1980	12	8
54471	1981	1	13.8
54471	1981	2	14.1
54471	1981	3	22.8
54471	1981	4	9.3
54471	1981	5	57.4
54471	1981	6	60.7
54471	1981	7	201.1
54471	1981	8	292.9
54471	1981	9	36.8
54471	1981	10	60.1
54471	1981	11	8.4
54471	1981	12	0.3
54471	1982	1	6.8
54471	1982	2	0.3
54471	1982	3	12
54471	1982	4	26.1
54471	1982	5	29.3
54471	1982	6	30.8
54471	1982	7	90.1
54471	1982	8	336.5
54471	1982	9	26.3
54471	1982	10	29.6
54471	1982	11	25.2
54471	1982	12	3.1
54471	1983	1	1.7
54471	1983	2	20
54471	1983	3	8.6
54471	1983	4	67.2
54471	1983	5	86.3
54471	1983	6	43.4
54471	1983	7	136.8
54471	1983	8	46.8
54471	1983	9	82.3
54471	1983	10	16.2
54471	1983	11	12.9
54471	1983	12	0
54471	1984	1	0
54471	1984	2	3.9
54471	1984	3	8.2
54471	1984	4	21.4
54471	1984	5	16.5
54471	1984	6	148.4
54471	1984	7	95.4
54471	1984	8	113.1
54471	1984	9	73.3
54471	1984	10	85.2
54471	1984	11	9.2
54471	1984	12	19.2
54471	1985	1	13.1
54471	1985	2	9
54471	1985	3	17.5
54471	1985	4	47.2
54471	1985	5	68.7
54471	1985	6	15.7
54471	1985	7	358
54471	1985	8	428.1
54471	1985	9	63.3
54471	1985	10	9.4
54471	1985	11	9.4
54471	1985	12	7.4
54471	1986	1	2.7
54471	1986	2	5.8
54471	1986	3	13.9
54471	1986	4	41
54471	1986	5	50.5
54471	1986	6	126.4
54471	1986	7	222.6
54471	1986	8	103.8
54471	1986	9	106.1
54471	1986	10	21.7
54471	1986	11	16.1
54471	1986	12	5.1
54471	1987	1	9.6
54471	1987	2	13.7
54471	1987	3	30.4
54471	1987	4	104.2
54471	1987	5	35.3
54471	1987	6	50.1
54471	1987	7	76.4
54471	1987	8	110.4
54471	1987	9	44.4
54471	1987	10	31.2
54471	1987	11	26.7
54471	1987	12	0
54471	1988	1	3.6
54471	1988	2	1.6
54471	1988	3	7.9
54471	1988	4	43.6
54471	1988	5	69.3
54471	1988	6	64.8
54471	1988	7	282.7
54471	1988	8	79.6
54471	1988	9	102.4
54471	1988	10	24.7
54471	1988	11	0.1
54471	1988	12	0
54471	1989	1	13
54471	1989	2	1.5
54471	1989	3	15.3
54471	1989	4	5.6
54471	1989	5	24.2
54471	1989	6	123.8
54471	1989	7	192.8
54471	1989	8	18.1
54471	1989	9	65.4
54471	1989	10	56.2
54471	1989	11	8.6
54471	1989	12	0
54471	1990	1	13.6
54471	1990	2	24.7
54471	1990	3	24.5
54471	1990	4	34.7
54471	1990	5	161.7
54471	1990	6	117.7
54471	1990	7	195.7
54471	1990	8	144.2
54471	1990	9	164.6
54471	1990	10	3.6
54471	1990	11	20.8
54471	1990	12	19
54471	1991	1	2.8
54471	1991	2	3.3
54471	1991	3	11.1
54471	1991	4	38.7
54471	1991	5	30.5
54471	1991	6	88.7
54471	1991	7	307.8
54471	1991	8	53.8
54471	1991	9	75.8
54471	1991	10	36.4
54471	1991	11	17.8
54471	1991	12	17.4
54471	1992	1	0.1
54471	1992	2	0.1
54471	1992	3	4.3
54471	1992	4	28.9
54471	1992	5	39.1
54471	1992	6	38
54471	1992	7	57.6
54471	1992	8	25.9
54471	1992	9	71.3
54471	1992	10	27.1
54471	1992	11	45.7
54471	1992	12	11.3
54471	1993	1	0
54471	1993	2	0.5
54471	1993	3	5.8
54471	1993	4	17.8
54471	1993	5	17.1
54471	1993	6	95.1
54471	1993	7	137.3
54471	1993	8	235
54471	1993	9	38.5
54471	1993	10	16.5
54471	1993	11	46.3
54471	1993	12	12.5
54471	1994	1	1.9
54471	1994	2	2.2
54471	1994	3	3.2
54471	1994	4	10.4
54471	1994	5	97
54471	1994	6	44.5
54471	1994	7	293.2
54471	1994	8	263.2
54471	1994	9	126.8
54471	1994	10	12
54471	1994	11	18.9
54471	1994	12	6.8
54471	1995	1	0
54471	1995	2	11.9
54471	1995	3	25
54471	1995	4	27.1
54471	1995	5	83.9
54471	1995	6	69.2
54471	1995	7	188.3
54471	1995	8	178.2
54471	1995	9	50.4
54471	1995	10	26.6
54471	1995	11	7.6
54471	1995	12	0.2
54471	1996	1	5.4
54471	1996	2	0.8
54471	1996	3	6.1
54471	1996	4	4.1
54471	1996	5	54.6
54471	1996	6	118
54471	1996	7	325.4
54471	1996	8	196.4
54471	1996	9	19.8
54471	1996	10	92.7
54471	1996	11	18.8
54471	1996	12	0.1
54471	1997	1	18.3
54471	1997	2	5
54471	1997	3	2.9
54471	1997	4	13.6
54471	1997	5	38.5
54471	1997	6	34.4
54471	1997	7	137.5
54471	1997	8	215.6
54471	1997	9	29.4
54471	1997	10	3.5
54471	1997	11	9.2
54471	1997	12	10.8
54471	1998	1	2.9
54471	1998	2	0.9
54471	1998	3	24.2
54471	1998	4	25.9
54471	1998	5	52.4
54471	1998	6	65.9
54471	1998	7	90.7
54471	1998	8	138.7
54471	1998	9	17.7
54471	1998	10	28.9
54471	1998	11	11.9
54471	1998	12	5.6
54471	1999	1	0
54471	1999	2	0.6
54471	1999	3	25.7
54471	1999	4	29.3
54471	1999	5	25.9
54471	1999	6	36.6
54471	1999	7	122
54471	1999	8	179.5
54471	1999	9	33
54471	1999	10	16.4
54471	1999	11	64.8
54471	1999	12	7.6
54471	2000	1	34
54471	2000	2	0.2
54471	2000	3	17.2
54471	2000	4	43.3
54471	2000	5	71.5
54471	2000	6	19.8
54471	2000	7	97
54471	2000	8	154.3
54471	2000	9	17.4
54471	2000	10	66.5
54471	2000	11	16
54471	2000	12	15.3
54471	2001	1	11.6
54471	2001	2	1.5
54471	2001	3	6.5
54471	2001	4	4.8
54471	2001	5	16.6
54471	2001	6	62.7
54471	2001	7	170.6
54471	2001	8	264.2
54471	2001	9	89.4
54471	2001	10	35.9
54471	2001	11	3.6
54471	2001	12	10
54471	2002	1	4.4
54471	2002	2	5.3
54471	2002	3	22.8
54471	2002	4	29.6
54471	2002	5	12.6
54471	2002	6	63.5
54471	2002	7	102.2
54471	2002	8	233.7
54471	2002	9	7.3
54471	2002	10	81.4
54471	2002	11	22.3
54471	2002	12	8.4
54471	2003	1	4.4
54471	2003	2	5.1
54471	2003	3	8.4
54471	2003	4	36.5
54471	2003	5	23.8
54471	2003	6	89.5
54471	2003	7	128.5
54471	2003	8	79.6
54471	2003	9	41.4
54471	2003	10	143.9
54471	2003	11	15.5
54471	2003	12	7.8
54471	2004	1	2.1
54471	2004	2	14.2
54471	2004	3	1
54471	2004	4	44.7
54471	2004	5	16.4
54471	2004	6	11.9
54471	2004	7	234.8
54471	2004	8	72.2
54471	2004	9	45.1
54471	2004	10	11.1
54471	2004	11	61
54471	2004	12	18.2
54471	2005	1	2.1
54471	2005	2	8.9
54471	2005	3	0
54471	2005	4	66.5
54471	2005	5	167.9
54471	2005	6	94
54471	2005	7	127.3
54471	2005	8	145.6
54471	2005	9	11
54471	2005	10	39.8
54471	2005	11	0.9
54471	2005	12	2.2
54471	2006	1	6.7
54471	2006	2	10.1
54471	2006	3	5
54471	2006	4	28.7
54471	2006	5	43
54471	2006	6	74.4
54471	2006	7	126.4
54471	2006	8	112.7
54471	2006	9	15.5
54471	2006	10	43.7
54471	2006	11	10.1
54471	2006	12	0.3
54471	2007	1	0.6
54471	2007	2	2.5
54471	2007	3	45.8
54471	2007	4	31.1
54471	2007	5	49.4
54471	2007	6	39.5
54471	2007	7	141.9
54471	2007	8	65.5
54471	2007	9	27.2
54471	2007	10	35.2
54471	2007	11	39.9
54471	2007	12	5.2
54471	2008	1	0
54471	2008	2	0.2
54471	2008	3	14
54471	2008	4	33
54471	2008	5	42.5
54471	2008	6	125.9
54471	2008	7	205.9
54471	2008	8	91.3
54471	2008	9	42.9
54471	2008	10	31.2
54471	2008	11	3.8
54471	2008	12	16.7
54471	2009	1	1.6
54471	2009	2	29.5
54471	2009	3	8.4
54471	2009	4	71.3
54471	2009	5	46.3
54471	2009	6	92
54471	2009	7	81.4
54471	2009	8	72.3
54471	2009	9	29.7
54471	2009	10	39.6
54471	2009	11	7.4
54471	2009	12	12
54471	2010	1	3.1
54471	2010	2	5.3
54471	2010	3	17.1
54471	2010	4	49.7
54471	2010	5	96.3
54471	2010	6	31.7
54471	2010	7	271.9
54471	2010	8	369
54471	2010	9	81.5
54471	2010	10	63
54471	2010	11	35.1
54471	2010	12	5.6
54471	2011	1	0
54471	2011	2	0.3
54471	2011	3	1.2
54471	2011	4	43.6
54471	2011	5	29.9
54471	2011	6	102.4
54471	2011	7	94.2
54471	2011	8	321.8
54471	2011	9	50.8
54471	2011	10	31.4
54471	2011	11	36.8
54471	2011	12	0.7
54471	2012	1	0.3
54471	2012	2	6.8
54471	2012	3	24.5
54471	2012	4	125.6
54471	2012	5	34.7
54471	2012	6	158.7
54471	2012	7	114.7
54471	2012	8	279.5
54471	2012	9	87.3
54471	2012	10	79.5
54471	2012	11	62.2
54471	2012	12	23.5
54471	2013	1	4.4
54471	2013	2	13
54471	2013	3	19.6
54471	2013	4	33.8
54471	2013	5	2.4
54471	2013	6	95.6
54471	2013	7	210
54471	2013	8	40.7
54471	2013	9	90.3
54471	2013	10	94
54471	2013	11	23
54471	2013	12	3.3
54471	2014	1	0.9
54471	2014	2	3.3
54471	2014	3	11.3
54471	2014	4	2
54471	2014	5	63.7
54471	2014	6	168.1
54471	2014	7	76.1
54471	2014	8	11.9
54471	2014	9	22.7
54471	2014	10	29.3
54471	2014	11	16.5
54471	2014	12	2.4
