# Supplementary material for: Spatial and temporal characteristics of drought and its correlation with climate indices in Northeast China
Source: PLoS One. 2021 Nov 18;16(11):e0259774. doi: 10.1371/journal.pone.0259774 (PMC8601439; doi:10.1371/journal.pone.0259774)
Supplement: S1 File — (ZIP) [file pone.0259774.s001.zip › Raw data(Including precipitation and evapotranspiration data of each station)/54472.xlsx]

## Sheet: Monthly evapotranspiration 
stationID	YEAR	MONTH	DATA
54472	1970	1	15.244
54472	1970	2	28.06
54472	1970	3	53.333
54472	1970	4	124.47
54472	1970	5	166.26
54472	1970	6	134.03
54472	1970	7	119.12
54472	1970	8	111.37
54472	1970	9	92.785
54472	1970	10	70.095
54472	1970	11	36.476
54472	1970	12	14.59
54472	1971	1	17.737
54472	1971	2	18.354
54472	1971	3	44.75
54472	1971	4	123
54472	1971	5	153.9
54472	1971	6	135.54
54472	1971	7	119.84
54472	1971	8	106.59
54472	1971	9	80.076
54472	1971	10	61.305
54472	1971	11	28.794
54472	1971	12	22.744
54472	1972	1	14.595
54472	1972	2	18.066
54472	1972	3	51.457
54472	1972	4	113.85
54472	1972	5	150.62
54472	1972	6	176.15
54472	1972	7	167.29
54472	1972	8	116.6
54472	1972	9	79.798
54472	1972	10	55.905
54472	1972	11	27.203
54472	1972	12	22.402
54472	1973	1	17.965
54472	1973	2	26.865
54472	1973	3	51.64
54472	1973	4	104.69
54472	1973	5	142.5
54472	1973	6	121.85
54472	1973	7	134.66
54472	1973	8	122.82
54472	1973	9	82.155
54472	1973	10	57.083
54472	1973	11	37.757
54472	1973	12	23.319
54472	1974	1	19.415
54472	1974	2	30.543
54472	1974	3	60.275
54472	1974	4	103.31
54472	1974	5	175.26
54472	1974	6	152.34
54472	1974	7	140.59
54472	1974	8	111.66
54472	1974	9	95.813
54472	1974	10	54.994
54472	1974	11	38.901
54472	1974	12	20.99
54472	1975	1	16.491
54472	1975	2	25.12
54472	1975	3	66.337
54472	1975	4	110.92
54472	1975	5	137.88
54472	1975	6	145.54
54472	1975	7	126.08
54472	1975	8	118.92
54472	1975	9	88.337
54472	1975	10	58.348
54472	1975	11	30.231
54472	1975	12	14.124
54472	1976	1	21.594
54472	1976	2	36.794
54472	1976	3	55.236
54472	1976	4	91.436
54472	1976	5	153.28
54472	1976	6	123.69
54472	1976	7	110.9
54472	1976	8	99.062
54472	1976	9	81.461
54472	1976	10	56.679
54472	1976	11	23.61
54472	1976	12	18.774
54472	1977	1	10.886
54472	1977	2	31.047
54472	1977	3	62.077
54472	1977	4	96.497
54472	1977	5	139.7
54472	1977	6	148.83
54472	1977	7	137.97
54472	1977	8	124.24
54472	1977	9	92.437
54472	1977	10	62.22
54472	1977	11	23.551
54472	1977	12	13.808
54472	1978	1	15.025
54472	1978	2	21.05
54472	1978	3	51.725
54472	1978	4	113.69
54472	1978	5	151.27
54472	1978	6	153.19
54472	1978	7	145.36
54472	1978	8	113.73
54472	1978	9	95.768
54472	1978	10	56.137
54472	1978	11	29.521
54472	1978	12	17.318
54472	1979	1	23.105
54472	1979	2	27.688
54472	1979	3	59.997
54472	1979	4	81.556
54472	1979	5	147.77
54472	1979	6	130.5
54472	1979	7	123.21
54472	1979	8	123.8
54472	1979	9	88.574
54472	1979	10	65.316
54472	1979	11	31.8
54472	1979	12	18.53
54472	1980	1	16.076
54472	1980	2	25.074
54472	1980	3	68.188
54472	1980	4	103.24
54472	1980	5	168.58
54472	1980	6	144.54
54472	1980	7	133.95
54472	1980	8	113.41
54472	1980	9	87.843
54472	1980	10	57.212
54472	1980	11	41.023
54472	1980	12	15.535
54472	1981	1	11.515
54472	1981	2	24.892
54472	1981	3	59.06
54472	1981	4	134.91
54472	1981	5	142.09
54472	1981	6	164.69
54472	1981	7	132.34
54472	1981	8	120.26
54472	1981	9	97.964
54472	1981	10	68.389
54472	1981	11	25.598
54472	1981	12	20.28
54472	1982	1	17.921
54472	1982	2	33.245
54472	1982	3	67.696
54472	1982	4	118.79
54472	1982	5	133.71
54472	1982	6	148.15
54472	1982	7	145.53
54472	1982	8	117.63
54472	1982	9	98.802
54472	1982	10	68.617
54472	1982	11	28.176
54472	1982	12	20.997
54472	1983	1	21.084
54472	1983	2	23.319
54472	1983	3	61.753
54472	1983	4	119.12
54472	1983	5	139.84
54472	1983	6	170.72
54472	1983	7	120.23
54472	1983	8	116.6
54472	1983	9	89.365
54472	1983	10	58.252
54472	1983	11	37.593
54472	1983	12	29.885
54472	1984	1	16.182
54472	1984	2	25.806
54472	1984	3	53.358
54472	1984	4	99.977
54472	1984	5	148.64
54472	1984	6	133.11
54472	1984	7	136.42
54472	1984	8	113.99
54472	1984	9	94.032
54472	1984	10	64.052
54472	1984	11	39.575
54472	1984	12	17.002
54472	1985	1	15.15
54472	1985	2	20.658
54472	1985	3	53.379
54472	1985	4	102.2
54472	1985	5	135.1
54472	1985	6	140.71
54472	1985	7	117.6
54472	1985	8	107.38
54472	1985	9	80.68
54472	1985	10	67.325
54472	1985	11	27.972
54472	1985	12	18.6
54472	1986	1	17.289
54472	1986	2	24.202
54472	1986	3	56.803
54472	1986	4	110.28
54472	1986	5	146.86
54472	1986	6	128.76
54472	1986	7	116.38
54472	1986	8	106.34
54472	1986	9	77.21
54472	1986	10	51.876
54472	1986	11	33.408
54472	1986	12	23.622
54472	1987	1	16.803
54472	1987	2	23.574
54472	1987	3	54.227
54472	1987	4	105.66
54472	1987	5	154.15
54472	1987	6	139.55
54472	1987	7	144.92
54472	1987	8	113.86
54472	1987	9	94.392
54472	1987	10	70.264
54472	1987	11	40.613
54472	1987	12	27.046
54472	1988	1	24.36
54472	1988	2	31.281
54472	1988	3	64.007
54472	1988	4	105.72
54472	1988	5	160.96
54472	1988	6	147.75
54472	1988	7	124
54472	1988	8	111.61
54472	1988	9	83.914
54472	1988	10	62.865
54472	1988	11	41.388
54472	1988	12	25.714
54472	1989	1	21.871
54472	1989	2	37.445
54472	1989	3	78.972
54472	1989	4	127.34
54472	1989	5	170.87
54472	1989	6	143.11
54472	1989	7	125.35
54472	1989	8	124.63
54472	1989	9	88.021
54472	1989	10	67.47
54472	1989	11	31.301
54472	1989	12	24.467
54472	1990	1	18.532
54472	1990	2	20.64
54472	1990	3	56.938
54472	1990	4	102.72
54472	1990	5	111.03
54472	1990	6	131.66
54472	1990	7	119.65
54472	1990	8	118.52
54472	1990	9	85.229
54472	1990	10	68.163
54472	1990	11	33.695
54472	1990	12	18.696
54472	1991	1	13.883
54472	1991	2	26.375
54472	1991	3	54.814
54472	1991	4	109.27
54472	1991	5	137.12
54472	1991	6	136.13
54472	1991	7	128.58
54472	1991	8	125.43
54472	1991	9	87.198
54472	1991	10	57.269
54472	1991	11	34.997
54472	1991	12	21.023
54472	1992	1	18.243
54472	1992	2	39.853
54472	1992	3	70.173
54472	1992	4	116.06
54472	1992	5	135.69
54472	1992	6	128.98
54472	1992	7	131.32
54472	1992	8	112.78
54472	1992	9	90.221
54472	1992	10	52.799
54472	1992	11	28.445
54472	1992	12	15.811
54472	1993	1	16.337
54472	1993	2	29.08
54472	1993	3	69.472
54472	1993	4	102.81
54472	1993	5	166.24
54472	1993	6	128.66
54472	1993	7	121.66
54472	1993	8	119.79
54472	1993	9	99.355
54472	1993	10	61.403
54472	1993	11	25.997
54472	1993	12	15.935
54472	1994	1	18.381
54472	1994	2	23.348
54472	1994	3	59.007
54472	1994	4	125.3
54472	1994	5	139.83
54472	1994	6	153.19
54472	1994	7	123.8
54472	1994	8	115.81
54472	1994	9	88.363
54472	1994	10	54.467
54472	1994	11	39.146
54472	1994	12	15.31
54472	1995	1	21.841
54472	1995	2	28.257
54472	1995	3	56.142
54472	1995	4	109.7
54472	1995	5	133.23
54472	1995	6	130.34
54472	1995	7	105.43
54472	1995	8	102.68
54472	1995	9	84.295
54472	1995	10	58.416
54472	1995	11	43.024
54472	1995	12	20.868
54472	1996	1	19.461
54472	1996	2	37.891
54472	1996	3	66.257
54472	1996	4	106.65
54472	1996	5	135.83
54472	1996	6	136.34
54472	1996	7	102.05
54472	1996	8	99.134
54472	1996	9	79.407
54472	1996	10	62.148
54472	1996	11	30.641
54472	1996	12	26.8
54472	1997	1	15.166
54472	1997	2	30.016
54472	1997	3	66.056
54472	1997	4	115.75
54472	1997	5	140.94
54472	1997	6	163.88
54472	1997	7	156.6
54472	1997	8	124.58
54472	1997	9	95.761
54472	1997	10	69.008
54472	1997	11	36.033
54472	1997	12	24.318
54472	1998	1	19.62
54472	1998	2	36.143
54472	1998	3	74.643
54472	1998	4	114.54
54472	1998	5	145.08
54472	1998	6	136.24
54472	1998	7	124.38
54472	1998	8	115.17
54472	1998	9	97.951
54472	1998	10	68.517
54472	1998	11	34.365
54472	1998	12	21.845
54472	1999	1	26.227
54472	1999	2	35.865
54472	1999	3	54.03
54472	1999	4	104.42
54472	1999	5	156.27
54472	1999	6	151.73
54472	1999	7	139.34
54472	1999	8	118.81
54472	1999	9	99.673
54472	1999	10	72.673
54472	1999	11	33.173
54472	1999	12	21.987
54472	2000	1	10.934
54472	2000	2	22.602
54472	2000	3	66.267
54472	2000	4	104.82
54472	2000	5	147.37
54472	2000	6	174.19
54472	2000	7	159.21
54472	2000	8	114.17
54472	2000	9	93.029
54472	2000	10	64.194
54472	2000	11	36.753
54472	2000	12	20.379
54472	2001	1	10.901
54472	2001	2	22.921
54472	2001	3	64.661
54472	2001	4	128.52
54472	2001	5	172.03
54472	2001	6	153.91
54472	2001	7	142.39
54472	2001	8	115.45
54472	2001	9	94.426
54472	2001	10	60.836
54472	2001	11	37.352
54472	2001	12	15.307
54472	2002	1	23.14
54472	2002	2	43.427
54472	2002	3	76.41
54472	2002	4	119.3
54472	2002	5	162.32
54472	2002	6	149.76
54472	2002	7	144.85
54472	2002	8	108.59
54472	2002	9	106.92
54472	2002	10	54.489
54472	2002	11	28.996
54472	2002	12	19.202
54472	2003	1	17.216
54472	2003	2	30.216
54472	2003	3	54.42
54472	2003	4	113.15
54472	2003	5	151.52
54472	2003	6	132.75
54472	2003	7	122.52
54472	2003	8	133.6
54472	2003	9	90.868
54472	2003	10	61.29
54472	2003	11	34.118
54472	2003	12	18.693
54472	2004	1	16.387
54472	2004	2	33.508
54472	2004	3	68.854
54472	2004	4	120.21
54472	2004	5	150.39
54472	2004	6	152.23
54472	2004	7	116.19
54472	2004	8	100.19
54472	2004	9	88.134
54472	2004	10	69.918
54472	2004	11	27.272
54472	2004	12	14.707
54472	2005	1	14.721
54472	2005	2	17.617
54472	2005	3	63.877
54472	2005	4	101.31
54472	2005	5	125.9
54472	2005	6	124.61
54472	2005	7	125.75
54472	2005	8	97.384
54472	2005	9	88.866
54472	2005	10	67.697
54472	2005	11	34.548
54472	2005	12	9.6294
54472	2006	1	13.389
54472	2006	2	25.982
54472	2006	3	60.819
54472	2006	4	87.353
54472	2006	5	136.96
54472	2006	6	130.48
54472	2006	7	107.08
54472	2006	8	103.64
54472	2006	9	84.218
54472	2006	10	58.21
54472	2006	11	29.169
54472	2006	12	17.35
54472	2007	1	13.891
54472	2007	2	33.656
54472	2007	3	44.047
54472	2007	4	88.121
54472	2007	5	143.29
54472	2007	6	155.27
54472	2007	7	111.82
54472	2007	8	106.05
54472	2007	9	84.269
54472	2007	10	47.433
54472	2007	11	26.057
54472	2007	12	12.444
54472	2008	1	13.898
54472	2008	2	26.574
54472	2008	3	52.688
54472	2008	4	102.58
54472	2008	5	115.85
54472	2008	6	107.14
54472	2008	7	114.93
54472	2008	8	107.98
54472	2008	9	87.821
54472	2008	10	55.945
54472	2008	11	32.442
54472	2008	12	22.728
54472	2009	1	19.1
54472	2009	2	26.627
54472	2009	3	60.371
54472	2009	4	104.87
54472	2009	5	151.39
54472	2009	6	144.12
54472	2009	7	130.54
54472	2009	8	131.58
54472	2009	9	87.941
54472	2009	10	55.271
54472	2009	11	29.208
54472	2009	12	12.527
54472	2010	1	15.837
54472	2010	2	22.088
54472	2010	3	51.198
54472	2010	4	76.711
54472	2010	5	114.59
54472	2010	6	135.24
54472	2010	7	111.57
54472	2010	8	106.77
54472	2010	9	77.005
54472	2010	10	53.907
54472	2010	11	32.556
54472	2010	12	17.428
54472	2011	1	11.249
54472	2011	2	25.887
54472	2011	3	66.22
54472	2011	4	100.47
54472	2011	5	155.13
54472	2011	6	124.57
54472	2011	7	115.59
54472	2011	8	107.22
54472	2011	9	90.605
54472	2011	10	56.432
54472	2011	11	24.982
54472	2011	12	14.908
54472	2012	1	13.191
54472	2012	2	28.897
54472	2012	3	51.208
54472	2012	4	101.35
54472	2012	5	148.95
54472	2012	6	119.57
54472	2012	7	123.68
54472	2012	8	113.45
54472	2012	9	80.876
54472	2012	10	55.548
54472	2012	11	24.116
54472	2012	12	10.427
54472	2013	1	10.83
54472	2013	2	23.17
54472	2013	3	53.079
54472	2013	4	81.34
54472	2013	5	149.99
54472	2013	6	133.3
54472	2013	7	130.87
54472	2013	8	116.76
54472	2013	9	90.069
54472	2013	10	51.186
54472	2013	11	30.829
54472	2013	12	14.389
54472	2014	1	22.111
54472	2014	2	28.578
54472	2014	3	64.293
54472	2014	4	116.68
54472	2014	5	133.93
54472	2014	6	122.21
54472	2014	7	138.85
54472	2014	8	135.5
54472	2014	9	91.056
54472	2014	10	70.631
54472	2014	11	37.615
54472	2014	12	16.045

## Sheet: Monthly precipitation 
stationID	YEAR	MONTH	DATA
54472	1970	1	1.1
54472	1970	2	6.6
54472	1970	3	4.7
54472	1970	4	8.1
54472	1970	5	66.1
54472	1970	6	140.2
54472	1970	7	302.7
54472	1970	8	115.1
54472	1970	9	91.4
54472	1970	10	31.2
54472	1970	11	13.9
54472	1970	12	13.7
54472	1971	1	0.8
54472	1971	2	19.8
54472	1971	3	11.2
54472	1971	4	4.2
54472	1971	5	69.4
54472	1971	6	40.4
54472	1971	7	243.7
54472	1971	8	223.2
54472	1971	9	81.8
54472	1971	10	40.4
54472	1971	11	25.1
54472	1971	12	4.3
54472	1972	1	19
54472	1972	2	6.4
54472	1972	3	9.7
54472	1972	4	12.8
54472	1972	5	74.8
54472	1972	6	19.5
54472	1972	7	45.2
54472	1972	8	279.8
54472	1972	9	44
54472	1972	10	113.9
54472	1972	11	26.7
54472	1972	12	0.3
54472	1973	1	7.4
54472	1973	2	6.5
54472	1973	3	17.3
54472	1973	4	58.3
54472	1973	5	56
54472	1973	6	72.7
54472	1973	7	185.4
54472	1973	8	166
54472	1973	9	45.4
54472	1973	10	27.9
54472	1973	11	22.3
54472	1973	12	0.3
54472	1974	1	1
54472	1974	2	7.1
54472	1974	3	4.7
54472	1974	4	37.6
54472	1974	5	86.9
54472	1974	6	44.2
54472	1974	7	62.5
54472	1974	8	198.5
54472	1974	9	99
54472	1974	10	115.5
54472	1974	11	0.9
54472	1974	12	0.8
54472	1975	1	4.9
54472	1975	2	3.6
54472	1975	3	0.6
54472	1975	4	33.6
54472	1975	5	67.3
54472	1975	6	57.9
54472	1975	7	446.6
54472	1975	8	22.8
54472	1975	9	62.2
54472	1975	10	21.6
54472	1975	11	24.4
54472	1975	12	35.7
54472	1976	1	4.5
54472	1976	2	1.4
54472	1976	3	4.3
54472	1976	4	31.2
54472	1976	5	60.3
54472	1976	6	107.6
54472	1976	7	181.7
54472	1976	8	96.2
54472	1976	9	100.6
54472	1976	10	54.9
54472	1976	11	56.5
54472	1976	12	1.3
54472	1977	1	1.7
54472	1977	2	0
54472	1977	3	9.7
54472	1977	4	39.4
54472	1977	5	28.2
54472	1977	6	50.5
54472	1977	7	129.3
54472	1977	8	138.8
54472	1977	9	88.3
54472	1977	10	34.2
54472	1977	11	36.7
54472	1977	12	23.5
54472	1978	1	5.9
54472	1978	2	7.4
54472	1978	3	11.8
54472	1978	4	20.3
54472	1978	5	23.5
54472	1978	6	64.3
54472	1978	7	78.6
54472	1978	8	186.2
54472	1978	9	55.1
54472	1978	10	45.6
54472	1978	11	1.8
54472	1978	12	16.8
54472	1979	1	5
54472	1979	2	15.6
54472	1979	3	3
54472	1979	4	86.8
54472	1979	5	115.8
54472	1979	6	141
54472	1979	7	130
54472	1979	8	61.4
54472	1979	9	61.2
54472	1979	10	17.2
54472	1979	11	48.5
54472	1979	12	25.2
54472	1980	1	2.2
54472	1980	2	5.7
54472	1980	3	4.1
54472	1980	4	9.5
54472	1980	5	38.4
54472	1980	6	173.6
54472	1980	7	151.5
54472	1980	8	118.6
54472	1980	9	60.8
54472	1980	10	87.1
54472	1980	11	9.3
54472	1980	12	21.8
54472	1981	1	5.8
54472	1981	2	12.8
54472	1981	3	28.2
54472	1981	4	4.5
54472	1981	5	96.7
54472	1981	6	59.2
54472	1981	7	260.2
54472	1981	8	133.5
54472	1981	9	82.1
54472	1981	10	53.4
54472	1981	11	12
54472	1981	12	0.1
54472	1982	1	9.7
54472	1982	2	0
54472	1982	3	11.4
54472	1982	4	12.8
54472	1982	5	91.2
54472	1982	6	24.9
54472	1982	7	91
54472	1982	8	293.4
54472	1982	9	26.8
54472	1982	10	31.4
54472	1982	11	32.3
54472	1982	12	4.4
54472	1983	1	0.5
54472	1983	2	16.1
54472	1983	3	6.1
54472	1983	4	59.5
54472	1983	5	119.3
54472	1983	6	45.5
54472	1983	7	166.3
54472	1983	8	118.3
54472	1983	9	69.3
54472	1983	10	32.5
54472	1983	11	17.1
54472	1983	12	0
54472	1984	1	0
54472	1984	2	5.1
54472	1984	3	12.2
54472	1984	4	25.5
54472	1984	5	11.4
54472	1984	6	171.3
54472	1984	7	120.4
54472	1984	8	306.9
54472	1984	9	50.5
54472	1984	10	75.9
54472	1984	11	10.9
54472	1984	12	18.8
54472	1985	1	10
54472	1985	2	12.8
54472	1985	3	16.8
54472	1985	4	48.4
54472	1985	5	53.8
54472	1985	6	55.7
54472	1985	7	438
54472	1985	8	274.6
54472	1985	9	66.7
54472	1985	10	14.6
54472	1985	11	12.9
54472	1985	12	6.5
54472	1986	1	7.4
54472	1986	2	5
54472	1986	3	20.4
54472	1986	4	44.7
54472	1986	5	53.3
54472	1986	6	159.6
54472	1986	7	201.6
54472	1986	8	171.7
54472	1986	9	188.6
54472	1986	10	32.9
54472	1986	11	11
54472	1986	12	8.8
54472	1987	1	9.5
54472	1987	2	10.3
54472	1987	3	34.2
54472	1987	4	92.1
54472	1987	5	35
54472	1987	6	112.6
54472	1987	7	65.1
54472	1987	8	306.2
54472	1987	9	69
54472	1987	10	38
54472	1987	11	30.8
54472	1987	12	0.1
54472	1988	1	6.5
54472	1988	2	4.6
54472	1988	3	11.1
54472	1988	4	53.3
54472	1988	5	60.6
54472	1988	6	73.7
54472	1988	7	270.5
54472	1988	8	201.3
54472	1988	9	139.1
54472	1988	10	43.7
54472	1988	11	3.8
54472	1988	12	0.3
54472	1989	1	7.1
54472	1989	2	2.8
54472	1989	3	9.8
54472	1989	4	7.1
54472	1989	5	31.5
54472	1989	6	155.6
54472	1989	7	114.4
54472	1989	8	24.2
54472	1989	9	55.4
54472	1989	10	41.7
54472	1989	11	13.5
54472	1989	12	0.1
54472	1990	1	10.1
54472	1990	2	21.4
54472	1990	3	26
54472	1990	4	59.5
54472	1990	5	139.3
54472	1990	6	98.7
54472	1990	7	107.5
54472	1990	8	158.7
54472	1990	9	158.6
54472	1990	10	11.4
54472	1990	11	23.7
54472	1990	12	24.2
54472	1991	1	1.9
54472	1991	2	4.3
54472	1991	3	10.8
54472	1991	4	46.1
54472	1991	5	43.6
54472	1991	6	140.4
54472	1991	7	333.7
54472	1991	8	32.1
54472	1991	9	63.3
54472	1991	10	37
54472	1991	11	31.3
54472	1991	12	17
54472	1992	1	0.4
54472	1992	2	0.2
54472	1992	3	6.2
54472	1992	4	29.4
54472	1992	5	55.5
54472	1992	6	63.2
54472	1992	7	114.6
54472	1992	8	61.2
54472	1992	9	95.3
54472	1992	10	20.2
54472	1992	11	48.1
54472	1992	12	12.3
54472	1993	1	0
54472	1993	2	0.7
54472	1993	3	3.2
54472	1993	4	20.2
54472	1993	5	20.9
54472	1993	6	94.5
54472	1993	7	205.4
54472	1993	8	177.9
54472	1993	9	41.2
54472	1993	10	12.9
54472	1993	11	44.7
54472	1993	12	15.8
54472	1994	1	3
54472	1994	2	3.2
54472	1994	3	2.9
54472	1994	4	8.2
54472	1994	5	94.8
54472	1994	6	119.8
54472	1994	7	304.6
54472	1994	8	286.9
54472	1994	9	92.7
54472	1994	10	23.4
54472	1994	11	18.4
54472	1994	12	8.8
54472	1995	1	0
54472	1995	2	12.5
54472	1995	3	34.1
54472	1995	4	35.7
54472	1995	5	145.3
54472	1995	6	74.4
54472	1995	7	313.2
54472	1995	8	139.2
54472	1995	9	53.2
54472	1995	10	29.8
54472	1995	11	9.1
54472	1995	12	0.2
54472	1996	1	5.7
54472	1996	2	1.3
54472	1996	3	9.2
54472	1996	4	5.2
54472	1996	5	62.1
54472	1996	6	75.2
54472	1996	7	227.7
54472	1996	8	274
54472	1996	9	50.2
54472	1996	10	63.7
54472	1996	11	18.6
54472	1996	12	0
54472	1997	1	18.7
54472	1997	2	11.4
54472	1997	3	3.1
54472	1997	4	17.1
54472	1997	5	41.3
54472	1997	6	61.5
54472	1997	7	98.1
54472	1997	8	157.3
54472	1997	9	37.5
54472	1997	10	4.7
54472	1997	11	15.3
54472	1997	12	9.7
54472	1998	1	4.3
54472	1998	2	1.5
54472	1998	3	22.5
54472	1998	4	27
54472	1998	5	50.2
54472	1998	6	61.3
54472	1998	7	73.6
54472	1998	8	215.1
54472	1998	9	35.9
54472	1998	10	22
54472	1998	11	10.4
54472	1998	12	8.2
54472	1999	1	0
54472	1999	2	1.3
54472	1999	3	22.3
54472	1999	4	47.6
54472	1999	5	15.3
54472	1999	6	28.2
54472	1999	7	181.7
54472	1999	8	245.7
54472	1999	9	47.8
54472	1999	10	18.9
54472	1999	11	33.3
54472	1999	12	3.2
54472	2000	1	29.9
54472	2000	2	1.1
54472	2000	3	16.2
54472	2000	4	50.5
54472	2000	5	44.1
54472	2000	6	40.7
54472	2000	7	86.3
54472	2000	8	75.9
54472	2000	9	14.6
54472	2000	10	56.5
54472	2000	11	14.9
54472	2000	12	16.4
54472	2001	1	10.1
54472	2001	2	2.3
54472	2001	3	9.7
54472	2001	4	2.3
54472	2001	5	59.2
54472	2001	6	159.3
54472	2001	7	254.6
54472	2001	8	329.9
54472	2001	9	53.4
54472	2001	10	33.6
54472	2001	11	4.9
54472	2001	12	6.2
54472	2002	1	7.8
54472	2002	2	5.6
54472	2002	3	18.4
54472	2002	4	21
54472	2002	5	11.4
54472	2002	6	70.6
54472	2002	7	87.4
54472	2002	8	348.6
54472	2002	9	2.1
54472	2002	10	92.7
54472	2002	11	21.2
54472	2002	12	12.5
54472	2003	1	4.9
54472	2003	2	3.8
54472	2003	3	10.9
54472	2003	4	45.8
54472	2003	5	35.9
54472	2003	6	106.8
54472	2003	7	113.2
54472	2003	8	58.9
54472	2003	9	35.3
54472	2003	10	192.5
54472	2003	11	20.4
54472	2003	12	17.2
54472	2004	1	1.7
54472	2004	2	16
54472	2004	3	1.5
54472	2004	4	35.4
54472	2004	5	16.7
54472	2004	6	36.9
54472	2004	7	175.3
54472	2004	8	77
54472	2004	9	47.9
54472	2004	10	7
54472	2004	11	47.2
54472	2004	12	15.8
54472	2005	1	3.8
54472	2005	2	10
54472	2005	3	0
54472	2005	4	74.6
54472	2005	5	148.3
54472	2005	6	67.1
54472	2005	7	150.1
54472	2005	8	95.9
54472	2005	9	13.2
54472	2005	10	34
54472	2005	11	0.1
54472	2005	12	3.2
54472	2006	1	10.1
54472	2006	2	11.4
54472	2006	3	2.7
54472	2006	4	22.7
54472	2006	5	38.2
54472	2006	6	129.5
54472	2006	7	206
54472	2006	8	146.9
54472	2006	9	82.5
54472	2006	10	35.2
54472	2006	11	15
54472	2006	12	1
54472	2007	1	2.6
54472	2007	2	6.9
54472	2007	3	50.6
54472	2007	4	22.6
54472	2007	5	48.9
54472	2007	6	30.8
54472	2007	7	115.1
54472	2007	8	120.8
54472	2007	9	25.6
54472	2007	10	31.6
54472	2007	11	35.4
54472	2007	12	7.1
54472	2008	1	0
54472	2008	2	0
54472	2008	3	30.9
54472	2008	4	40.2
54472	2008	5	63.3
54472	2008	6	127.3
54472	2008	7	135.4
54472	2008	8	230
54472	2008	9	33.1
54472	2008	10	29.4
54472	2008	11	2.7
54472	2008	12	14.4
54472	2009	1	3.9
54472	2009	2	36.1
54472	2009	3	10.3
54472	2009	4	88.6
54472	2009	5	56.8
54472	2009	6	76.1
54472	2009	7	131
54472	2009	8	117.5
54472	2009	9	36.5
54472	2009	10	73.6
54472	2009	11	6.7
54472	2009	12	19.9
54472	2010	1	4.5
54472	2010	2	10.9
54472	2010	3	18.4
54472	2010	4	54.4
54472	2010	5	146.3
54472	2010	6	61.4
54472	2010	7	206.8
54472	2010	8	385.1
54472	2010	9	80.9
54472	2010	10	33.2
54472	2010	11	44.6
54472	2010	12	11.6
54472	2011	1	0.2
54472	2011	2	0.9
54472	2011	3	1.4
54472	2011	4	48
54472	2011	5	25
54472	2011	6	101.4
54472	2011	7	88.2
54472	2011	8	348.5
54472	2011	9	25.3
54472	2011	10	25.4
54472	2011	11	32
54472	2011	12	1.1
54472	2012	1	0.6
54472	2012	2	5.7
54472	2012	3	18.8
54472	2012	4	100
54472	2012	5	7.1
54472	2012	6	122
54472	2012	7	195.1
54472	2012	8	281.9
54472	2012	9	60.3
54472	2012	10	89.5
54472	2012	11	22.3
54472	2012	12	35.7
54472	2013	1	5.4
54472	2013	2	11.2
54472	2013	3	16.2
54472	2013	4	41
54472	2013	5	8.9
54472	2013	6	89.6
54472	2013	7	174.9
54472	2013	8	167.9
54472	2013	9	75.9
54472	2013	10	114.8
54472	2013	11	30.5
54472	2013	12	8.2
54472	2014	1	4.7
54472	2014	2	2.7
54472	2014	3	8.6
54472	2014	4	0
54472	2014	5	68.9
54472	2014	6	37
54472	2014	7	99.4
54472	2014	8	51.6
54472	2014	9	99.7
54472	2014	10	28.3
54472	2014	11	11.8
54472	2014	12	6.4
