# Supplementary material for: Spatial and temporal characteristics of drought and its correlation with climate indices in Northeast China
Source: PLoS One. 2021 Nov 18;16(11):e0259774. doi: 10.1371/journal.pone.0259774 (PMC8601439; doi:10.1371/journal.pone.0259774)
Supplement: S1 File — (ZIP) [file pone.0259774.s001.zip › Raw data(Including precipitation and evapotranspiration data of each station)/54475.xlsx]

## Sheet: Monthly evapotranspiration 
stationID	YEAR	MONTH	DATA
54475	1970	1	19.754
54475	1970	2	29.849
54475	1970	3	53.44
54475	1970	4	126
54475	1970	5	163.37
54475	1970	6	142.14
54475	1970	7	124.11
54475	1970	8	115.4
54475	1970	9	95.272
54475	1970	10	68.732
54475	1970	11	40.871
54475	1970	12	17.322
54475	1971	1	20.787
54475	1971	2	21.941
54475	1971	3	48.096
54475	1971	4	128.87
54475	1971	5	165.44
54475	1971	6	142.53
54475	1971	7	120.85
54475	1971	8	111.51
54475	1971	9	80.019
54475	1971	10	56.964
54475	1971	11	29.46
54475	1971	12	23.242
54475	1972	1	17.604
54475	1972	2	19.876
54475	1972	3	52.163
54475	1972	4	107.37
54475	1972	5	145.68
54475	1972	6	176.4
54475	1972	7	162.23
54475	1972	8	118.25
54475	1972	9	82.112
54475	1972	10	54.472
54475	1972	11	27.834
54475	1972	12	23.986
54475	1973	1	20.798
54475	1973	2	28.797
54475	1973	3	53.018
54475	1973	4	102.49
54475	1973	5	142.34
54475	1973	6	118.05
54475	1973	7	125.66
54475	1973	8	118.29
54475	1973	9	79.987
54475	1973	10	53.881
54475	1973	11	37.543
54475	1973	12	26.719
54475	1974	1	23.02
54475	1974	2	32.326
54475	1974	3	62.437
54475	1974	4	102.4
54475	1974	5	177.87
54475	1974	6	155.69
54475	1974	7	139.07
54475	1974	8	113.14
54475	1974	9	93.417
54475	1974	10	52.935
54475	1974	11	40.476
54475	1974	12	22.081
54475	1975	1	19.136
54475	1975	2	28.46
54475	1975	3	66.652
54475	1975	4	112.01
54475	1975	5	140.56
54475	1975	6	146.33
54475	1975	7	126.66
54475	1975	8	123.63
54475	1975	9	83.677
54475	1975	10	54.579
54475	1975	11	29.538
54475	1975	12	15.783
54475	1976	1	23.427
54475	1976	2	38.923
54475	1976	3	55.636
54475	1976	4	89.918
54475	1976	5	150.07
54475	1976	6	122.14
54475	1976	7	110.8
54475	1976	8	103.15
54475	1976	9	82.448
54475	1976	10	53.115
54475	1976	11	24.126
54475	1976	12	19.683
54475	1977	1	15.301
54475	1977	2	34.166
54475	1977	3	61.88
54475	1977	4	96.48
54475	1977	5	136.5
54475	1977	6	155.66
54475	1977	7	132.05
54475	1977	8	118.17
54475	1977	9	96.748
54475	1977	10	66.325
54475	1977	11	28.104
54475	1977	12	17.072
54475	1978	1	18.574
54475	1978	2	25.148
54475	1978	3	53.433
54475	1978	4	119.68
54475	1978	5	160.66
54475	1978	6	152.94
54475	1978	7	128.22
54475	1978	8	107.4
54475	1978	9	92.308
54475	1978	10	67.756
54475	1978	11	41.138
54475	1978	12	25.829
54475	1979	1	31.671
54475	1979	2	36.521
54475	1979	3	69.065
54475	1979	4	88.917
54475	1979	5	151.84
54475	1979	6	126.34
54475	1979	7	126.39
54475	1979	8	122.45
54475	1979	9	89.24
54475	1979	10	80.987
54475	1979	11	42.093
54475	1979	12	24.322
54475	1980	1	20.95
54475	1980	2	29.439
54475	1980	3	73.277
54475	1980	4	116.52
54475	1980	5	179.41
54475	1980	6	150.27
54475	1980	7	129.47
54475	1980	8	104.91
54475	1980	9	89.427
54475	1980	10	59.98
54475	1980	11	42.751
54475	1980	12	20.042
54475	1981	1	13.713
54475	1981	2	25.248
54475	1981	3	60.9
54475	1981	4	135.29
54475	1981	5	151.47
54475	1981	6	167.24
54475	1981	7	135.14
54475	1981	8	121.72
54475	1981	9	101.18
54475	1981	10	69.709
54475	1981	11	33.068
54475	1981	12	27.07
54475	1982	1	24.058
54475	1982	2	37.777
54475	1982	3	71.035
54475	1982	4	121.26
54475	1982	5	149.56
54475	1982	6	155.07
54475	1982	7	152.39
54475	1982	8	122.16
54475	1982	9	102.71
54475	1982	10	75.201
54475	1982	11	33.023
54475	1982	12	24.701
54475	1983	1	25.584
54475	1983	2	26.787
54475	1983	3	65.283
54475	1983	4	123.01
54475	1983	5	145.71
54475	1983	6	177.19
54475	1983	7	119.61
54475	1983	8	120
54475	1983	9	91.69
54475	1983	10	67.692
54475	1983	11	43.363
54475	1983	12	26.405
54475	1984	1	20.958
54475	1984	2	28.536
54475	1984	3	55.91
54475	1984	4	103.94
54475	1984	5	152.82
54475	1984	6	135.18
54475	1984	7	136.56
54475	1984	8	111.06
54475	1984	9	91.877
54475	1984	10	63.6
54475	1984	11	40.534
54475	1984	12	20.976
54475	1985	1	18.784
54475	1985	2	21.993
54475	1985	3	52.153
54475	1985	4	94.806
54475	1985	5	128.54
54475	1985	6	136.82
54475	1985	7	118.06
54475	1985	8	106.06
54475	1985	9	72.169
54475	1985	10	64.58
54475	1985	11	29.539
54475	1985	12	18.637
54475	1986	1	20.285
54475	1986	2	24.72
54475	1986	3	53.87
54475	1986	4	102
54475	1986	5	138.23
54475	1986	6	138.78
54475	1986	7	121.52
54475	1986	8	109.58
54475	1986	9	77.24
54475	1986	10	50.425
54475	1986	11	35.274
54475	1986	12	26.727
54475	1987	1	19.349
54475	1987	2	27.066
54475	1987	3	54.804
54475	1987	4	95.47
54475	1987	5	147.71
54475	1987	6	136.04
54475	1987	7	140.33
54475	1987	8	113.11
54475	1987	9	92.035
54475	1987	10	69.004
54475	1987	11	40.017
54475	1987	12	26.481
54475	1988	1	26.651
54475	1988	2	34.803
54475	1988	3	67.976
54475	1988	4	99.167
54475	1988	5	156.86
54475	1988	6	145.76
54475	1988	7	115.79
54475	1988	8	108.06
54475	1988	9	84.14
54475	1988	10	62.62
54475	1988	11	42.786
54475	1988	12	29.506
54475	1989	1	24.758
54475	1989	2	38.572
54475	1989	3	77.057
54475	1989	4	124.1
54475	1989	5	164.8
54475	1989	6	150.7
54475	1989	7	123.71
54475	1989	8	124.63
54475	1989	9	88.158
54475	1989	10	67.466
54475	1989	11	30.726
54475	1989	12	27.216
54475	1990	1	22.654
54475	1990	2	22.534
54475	1990	3	57.227
54475	1990	4	100.34
54475	1990	5	111.41
54475	1990	6	134.93
54475	1990	7	121.62
54475	1990	8	119.49
54475	1990	9	87.137
54475	1990	10	72.809
54475	1990	11	38.088
54475	1990	12	21.531
54475	1991	1	17.193
54475	1991	2	30.839
54475	1991	3	58.954
54475	1991	4	107.9
54475	1991	5	135.89
54475	1991	6	141.33
54475	1991	7	132.15
54475	1991	8	122.8
54475	1991	9	89.335
54475	1991	10	60.738
54475	1991	11	37.761
54475	1991	12	22.974
54475	1992	1	19.722
54475	1992	2	41.461
54475	1992	3	69.07
54475	1992	4	105.17
54475	1992	5	145.27
54475	1992	6	136.77
54475	1992	7	128.65
54475	1992	8	119.14
54475	1992	9	92.062
54475	1992	10	58.943
54475	1992	11	29.292
54475	1992	12	15.853
54475	1993	1	19.617
54475	1993	2	32.607
54475	1993	3	70.021
54475	1993	4	103.68
54475	1993	5	169.59
54475	1993	6	119.77
54475	1993	7	119.87
54475	1993	8	112.33
54475	1993	9	101.14
54475	1993	10	63.539
54475	1993	11	28.094
54475	1993	12	19.017
54475	1994	1	21.469
54475	1994	2	28.445
54475	1994	3	63.063
54475	1994	4	131.42
54475	1994	5	151.54
54475	1994	6	153.21
54475	1994	7	122.38
54475	1994	8	114.54
54475	1994	9	93.463
54475	1994	10	63.731
54475	1994	11	44.929
54475	1994	12	18.26
54475	1995	1	25.889
54475	1995	2	32.684
54475	1995	3	54.32
54475	1995	4	110.93
54475	1995	5	143.82
54475	1995	6	133.97
54475	1995	7	114.36
54475	1995	8	104.06
54475	1995	9	85.839
54475	1995	10	59.689
54475	1995	11	44.012
54475	1995	12	24.98
54475	1996	1	23.394
54475	1996	2	40.141
54475	1996	3	69.069
54475	1996	4	109.71
54475	1996	5	134.96
54475	1996	6	133.88
54475	1996	7	93.306
54475	1996	8	94.544
54475	1996	9	87.703
54475	1996	10	64.505
54475	1996	11	31.692
54475	1996	12	25.302
54475	1997	1	17.091
54475	1997	2	31.189
54475	1997	3	65.869
54475	1997	4	115.25
54475	1997	5	141.46
54475	1997	6	162.36
54475	1997	7	158.6
54475	1997	8	121.79
54475	1997	9	95.599
54475	1997	10	71.14
54475	1997	11	36.628
54475	1997	12	23.309
54475	1998	1	20.567
54475	1998	2	37.001
54475	1998	3	67.506
54475	1998	4	106.38
54475	1998	5	140.35
54475	1998	6	125.31
54475	1998	7	111.05
54475	1998	8	110.76
54475	1998	9	99.697
54475	1998	10	70.5
54475	1998	11	39.588
54475	1998	12	22.291
54475	1999	1	26.697
54475	1999	2	35.283
54475	1999	3	53.644
54475	1999	4	99.66
54475	1999	5	158.14
54475	1999	6	150.48
54475	1999	7	139.32
54475	1999	8	119.58
54475	1999	9	103.92
54475	1999	10	70.353
54475	1999	11	31.975
54475	1999	12	20.269
54475	2000	1	11.799
54475	2000	2	23.621
54475	2000	3	64.68
54475	2000	4	98.19
54475	2000	5	136.46
54475	2000	6	167.61
54475	2000	7	159.62
54475	2000	8	111.95
54475	2000	9	91.061
54475	2000	10	66.845
54475	2000	11	37.171
54475	2000	12	21.163
54475	2001	1	11.482
54475	2001	2	27.001
54475	2001	3	64.588
54475	2001	4	123.85
54475	2001	5	155.13
54475	2001	6	129.26
54475	2001	7	139.74
54475	2001	8	114.84
54475	2001	9	91.462
54475	2001	10	55.991
54475	2001	11	32.811
54475	2001	12	18.503
54475	2002	1	24.403
54475	2002	2	40.958
54475	2002	3	71.992
54475	2002	4	117.98
54475	2002	5	156.54
54475	2002	6	146.2
54475	2002	7	133.47
54475	2002	8	112.11
54475	2002	9	108.68
54475	2002	10	52.958
54475	2002	11	29.28
54475	2002	12	18.775
54475	2003	1	18.365
54475	2003	2	28.881
54475	2003	3	55.574
54475	2003	4	108.7
54475	2003	5	149.98
54475	2003	6	131.49
54475	2003	7	126.53
54475	2003	8	133.2
54475	2003	9	93.628
54475	2003	10	60.54
54475	2003	11	35.531
54475	2003	12	21.083
54475	2004	1	23.467
54475	2004	2	38.322
54475	2004	3	75.857
54475	2004	4	128.44
54475	2004	5	157.02
54475	2004	6	156.13
54475	2004	7	129.23
54475	2004	8	112.29
54475	2004	9	100.23
54475	2004	10	81.898
54475	2004	11	33.451
54475	2004	12	20.3
54475	2005	1	20.202
54475	2005	2	23.716
54475	2005	3	74.126
54475	2005	4	114.87
54475	2005	5	135.73
54475	2005	6	135.88
54475	2005	7	141.87
54475	2005	8	108.96
54475	2005	9	101.31
54475	2005	10	76.194
54475	2005	11	39.318
54475	2005	12	15.125
54475	2006	1	18.023
54475	2006	2	30.349
54475	2006	3	65.8
54475	2006	4	89.953
54475	2006	5	147.86
54475	2006	6	141.09
54475	2006	7	122.78
54475	2006	8	116.53
54475	2006	9	99.241
54475	2006	10	72.67
54475	2006	11	39.191
54475	2006	12	24.17
54475	2007	1	19.856
54475	2007	2	38.838
54475	2007	3	52.662
54475	2007	4	99.49
54475	2007	5	151.54
54475	2007	6	158.14
54475	2007	7	122.65
54475	2007	8	116.18
54475	2007	9	102.93
54475	2007	10	58.084
54475	2007	11	35.252
54475	2007	12	18.204
54475	2008	1	22.108
54475	2008	2	33.789
54475	2008	3	68.388
54475	2008	4	111.36
54475	2008	5	130.3
54475	2008	6	122.61
54475	2008	7	123.54
54475	2008	8	117.94
54475	2008	9	101.99
54475	2008	10	67.657
54475	2008	11	39.514
54475	2008	12	29.184
54475	2009	1	23.917
54475	2009	2	28.806
54475	2009	3	68.229
54475	2009	4	102.31
54475	2009	5	154.86
54475	2009	6	153.11
54475	2009	7	138.23
54475	2009	8	134.08
54475	2009	9	91.168
54475	2009	10	67.505
54475	2009	11	35.711
54475	2009	12	18.446
54475	2010	1	20.083
54475	2010	2	28.583
54475	2010	3	59.041
54475	2010	4	90.877
54475	2010	5	129.57
54475	2010	6	137.2
54475	2010	7	121.07
54475	2010	8	107.46
54475	2010	9	77.735
54475	2010	10	60.678
54475	2010	11	38.411
54475	2010	12	22.331
54475	2011	1	16.74
54475	2011	2	29.594
54475	2011	3	69.227
54475	2011	4	100.44
54475	2011	5	156.57
54475	2011	6	128.84
54475	2011	7	125.61
54475	2011	8	105.93
54475	2011	9	101.09
54475	2011	10	63.699
54475	2011	11	32.403
54475	2011	12	19.628
54475	2012	1	18.397
54475	2012	2	31.113
54475	2012	3	55.029
54475	2012	4	104.33
54475	2012	5	152.03
54475	2012	6	120.21
54475	2012	7	125.7
54475	2012	8	116.28
54475	2012	9	90.455
54475	2012	10	64.655
54475	2012	11	31.224
54475	2012	12	15.989
54475	2013	1	15.259
54475	2013	2	28.114
54475	2013	3	60.143
54475	2013	4	89.577
54475	2013	5	152.28
54475	2013	6	131.22
54475	2013	7	137.07
54475	2013	8	119.38
54475	2013	9	95.059
54475	2013	10	57.48
54475	2013	11	31.363
54475	2013	12	20.306
54475	2014	1	25.636
54475	2014	2	32.489
54475	2014	3	62.756
54475	2014	4	119.85
54475	2014	5	134.04
54475	2014	6	130.63
54475	2014	7	145.64
54475	2014	8	136.59
54475	2014	9	95.516
54475	2014	10	69.797
54475	2014	11	38.258
54475	2014	12	18.485

## Sheet: Monthly precipitation 
stationID	YEAR	MONTH	DATA
54475	1970	1	0.8
54475	1970	2	10.2
54475	1970	3	4.6
54475	1970	4	9
54475	1970	5	32.6
54475	1970	6	91.6
54475	1970	7	221.2
54475	1970	8	130.4
54475	1970	9	62.2
54475	1970	10	32.6
54475	1970	11	11.6
54475	1970	12	13.8
54475	1971	1	2.2
54475	1971	2	22
54475	1971	3	21.3
54475	1971	4	6
54475	1971	5	47.7
54475	1971	6	51.5
54475	1971	7	214.5
54475	1971	8	259
54475	1971	9	121.8
54475	1971	10	47.4
54475	1971	11	31.3
54475	1971	12	5.4
54475	1972	1	17.7
54475	1972	2	6.4
54475	1972	3	5.9
54475	1972	4	15.6
54475	1972	5	57.3
54475	1972	6	26.1
54475	1972	7	48
54475	1972	8	124.4
54475	1972	9	38.4
54475	1972	10	120.5
54475	1972	11	31.2
54475	1972	12	0.5
54475	1973	1	12
54475	1973	2	6.7
54475	1973	3	16.4
54475	1973	4	51.6
54475	1973	5	53.4
54475	1973	6	78.4
54475	1973	7	184.5
54475	1973	8	149.4
54475	1973	9	74.5
54475	1973	10	35.7
54475	1973	11	22.9
54475	1973	12	0
54475	1974	1	0.2
54475	1974	2	6.7
54475	1974	3	6.3
54475	1974	4	39.8
54475	1974	5	85.7
54475	1974	6	21.7
54475	1974	7	102
54475	1974	8	181.2
54475	1974	9	83.2
54475	1974	10	131.3
54475	1974	11	1.4
54475	1974	12	5.9
54475	1975	1	7.9
54475	1975	2	3.4
54475	1975	3	1.7
54475	1975	4	35.2
54475	1975	5	62.2
54475	1975	6	84.6
54475	1975	7	473.9
54475	1975	8	7.7
54475	1975	9	102.2
54475	1975	10	13.8
54475	1975	11	30.8
54475	1975	12	48.5
54475	1976	1	3.4
54475	1976	2	0.9
54475	1976	3	4.7
54475	1976	4	27.1
54475	1976	5	72.8
54475	1976	6	122.7
54475	1976	7	230.1
54475	1976	8	87
54475	1976	9	71.3
54475	1976	10	62.8
54475	1976	11	60.7
54475	1976	12	1.8
54475	1977	1	1.9
54475	1977	2	0
54475	1977	3	10.6
54475	1977	4	44.4
54475	1977	5	30
54475	1977	6	49.2
54475	1977	7	205.7
54475	1977	8	133.6
54475	1977	9	55.2
54475	1977	10	26.3
54475	1977	11	39
54475	1977	12	23.4
54475	1978	1	4.5
54475	1978	2	2.1
54475	1978	3	9.4
54475	1978	4	17.5
54475	1978	5	25.1
54475	1978	6	69.1
54475	1978	7	90.9
54475	1978	8	121.4
54475	1978	9	47.4
54475	1978	10	43.3
54475	1978	11	0.1
54475	1978	12	12
54475	1979	1	4.2
54475	1979	2	13.9
54475	1979	3	2.6
54475	1979	4	85
54475	1979	5	77.7
54475	1979	6	78.3
54475	1979	7	126.9
54475	1979	8	25.2
54475	1979	9	45.7
54475	1979	10	19.2
54475	1979	11	47
54475	1979	12	24.5
54475	1980	1	1.8
54475	1980	2	4.1
54475	1980	3	7.5
54475	1980	4	2.8
54475	1980	5	61.2
54475	1980	6	135
54475	1980	7	69.2
54475	1980	8	117.1
54475	1980	9	32.2
54475	1980	10	80.3
54475	1980	11	9.4
54475	1980	12	16.7
54475	1981	1	9.5
54475	1981	2	10.4
54475	1981	3	21.2
54475	1981	4	4.9
54475	1981	5	76.5
54475	1981	6	47.6
54475	1981	7	204.7
54475	1981	8	151.9
54475	1981	9	39.1
54475	1981	10	40.6
54475	1981	11	2
54475	1981	12	0.1
54475	1982	1	5.4
54475	1982	2	0
54475	1982	3	11.9
54475	1982	4	20.6
54475	1982	5	41
54475	1982	6	19.4
54475	1982	7	89.3
54475	1982	8	243.5
54475	1982	9	9.4
54475	1982	10	24.6
54475	1982	11	25.1
54475	1982	12	2.3
54475	1983	1	0.8
54475	1983	2	10.4
54475	1983	3	4.9
54475	1983	4	52.2
54475	1983	5	50.5
54475	1983	6	85.8
54475	1983	7	150.9
54475	1983	8	56.6
54475	1983	9	48.9
54475	1983	10	15.5
54475	1983	11	14.5
54475	1983	12	0
54475	1984	1	0
54475	1984	2	5.8
54475	1984	3	9.5
54475	1984	4	19.8
54475	1984	5	17.5
54475	1984	6	132.2
54475	1984	7	80.7
54475	1984	8	181.3
54475	1984	9	28.4
54475	1984	10	80.2
54475	1984	11	12.4
54475	1984	12	20.7
54475	1985	1	6.5
54475	1985	2	10.3
54475	1985	3	22.8
54475	1985	4	47.9
54475	1985	5	50.3
54475	1985	6	18.9
54475	1985	7	405.5
54475	1985	8	265.3
54475	1985	9	66.6
54475	1985	10	9.5
54475	1985	11	9.2
54475	1985	12	8.6
54475	1986	1	3.6
54475	1986	2	4.3
54475	1986	3	12.2
54475	1986	4	41.2
54475	1986	5	48.2
54475	1986	6	119.7
54475	1986	7	319.8
54475	1986	8	133.4
54475	1986	9	93
54475	1986	10	28.8
54475	1986	11	14.9
54475	1986	12	7.3
54475	1987	1	6.5
54475	1987	2	11.7
54475	1987	3	23.9
54475	1987	4	103.8
54475	1987	5	37.6
54475	1987	6	57.8
54475	1987	7	86.7
54475	1987	8	141.4
54475	1987	9	61.7
54475	1987	10	43
54475	1987	11	23.9
54475	1987	12	0
54475	1988	1	4.6
54475	1988	2	2.4
54475	1988	3	4.4
54475	1988	4	45.8
54475	1988	5	71.9
54475	1988	6	72.5
54475	1988	7	272.2
54475	1988	8	165.5
54475	1988	9	95.5
54475	1988	10	26.9
54475	1988	11	1.6
54475	1988	12	0
54475	1989	1	10.7
54475	1989	2	1.1
54475	1989	3	13.1
54475	1989	4	8.6
54475	1989	5	43.8
54475	1989	6	126.3
54475	1989	7	213.2
54475	1989	8	37.8
54475	1989	9	42.3
54475	1989	10	54.4
54475	1989	11	15
54475	1989	12	0
54475	1990	1	9.5
54475	1990	2	14.7
54475	1990	3	22.8
54475	1990	4	45.2
54475	1990	5	126.3
54475	1990	6	82.6
54475	1990	7	127.5
54475	1990	8	117.8
54475	1990	9	124.6
54475	1990	10	5.3
54475	1990	11	18.2
54475	1990	12	11.9
54475	1991	1	3.8
54475	1991	2	1.5
54475	1991	3	7.9
54475	1991	4	44
54475	1991	5	38.7
54475	1991	6	86.1
54475	1991	7	279.2
54475	1991	8	79.2
54475	1991	9	99.2
54475	1991	10	21.3
54475	1991	11	21.8
54475	1991	12	14
54475	1992	1	0.1
54475	1992	2	0.3
54475	1992	3	3.2
54475	1992	4	35
54475	1992	5	40.2
54475	1992	6	96
54475	1992	7	99.7
54475	1992	8	10.6
54475	1992	9	120.3
54475	1992	10	17.3
54475	1992	11	41.2
54475	1992	12	12.2
54475	1993	1	0
54475	1993	2	0.3
54475	1993	3	3.9
54475	1993	4	21
54475	1993	5	23.8
54475	1993	6	112.1
54475	1993	7	96
54475	1993	8	126.2
54475	1993	9	58
54475	1993	10	10.1
54475	1993	11	34.6
54475	1993	12	9.1
54475	1994	1	1.9
54475	1994	2	4.6
54475	1994	3	3.3
54475	1994	4	11
54475	1994	5	92.2
54475	1994	6	59.1
54475	1994	7	233
54475	1994	8	272.4
54475	1994	9	94.3
54475	1994	10	14.3
54475	1994	11	16
54475	1994	12	5
54475	1995	1	0
54475	1995	2	18.6
54475	1995	3	23.4
54475	1995	4	29.1
54475	1995	5	89.1
54475	1995	6	82.7
54475	1995	7	201.2
54475	1995	8	158.8
54475	1995	9	48.7
54475	1995	10	28.9
54475	1995	11	8.3
54475	1995	12	0
54475	1996	1	6.1
54475	1996	2	1.3
54475	1996	3	9
54475	1996	4	7.9
54475	1996	5	45.1
54475	1996	6	90.1
54475	1996	7	253.6
54475	1996	8	235.9
54475	1996	9	35
54475	1996	10	66.4
54475	1996	11	19.2
54475	1996	12	0.3
54475	1997	1	9.6
54475	1997	2	8
54475	1997	3	3.8
54475	1997	4	10.5
54475	1997	5	38.4
54475	1997	6	42.9
54475	1997	7	133.4
54475	1997	8	178.7
54475	1997	9	43.3
54475	1997	10	4.6
54475	1997	11	13
54475	1997	12	8.6
54475	1998	1	2.8
54475	1998	2	0.4
54475	1998	3	23
54475	1998	4	22.4
54475	1998	5	63.5
54475	1998	6	109.7
54475	1998	7	85.4
54475	1998	8	157.5
54475	1998	9	51
54475	1998	10	16.2
54475	1998	11	9.7
54475	1998	12	9.6
54475	1999	1	0
54475	1999	2	2.7
54475	1999	3	27
54475	1999	4	33.8
54475	1999	5	24.6
54475	1999	6	26.8
54475	1999	7	98.6
54475	1999	8	194.1
54475	1999	9	51.8
54475	1999	10	17.9
54475	1999	11	28.8
54475	1999	12	10.3
54475	2000	1	21.8
54475	2000	2	0.9
54475	2000	3	21.9
54475	2000	4	40.4
54475	2000	5	64.3
54475	2000	6	12.9
54475	2000	7	74.6
54475	2000	8	96.4
54475	2000	9	19.8
54475	2000	10	37.4
54475	2000	11	14.4
54475	2000	12	13.6
54475	2001	1	8.7
54475	2001	2	2.4
54475	2001	3	7.7
54475	2001	4	4.3
54475	2001	5	18.6
54475	2001	6	140.5
54475	2001	7	135.5
54475	2001	8	260.3
54475	2001	9	45.2
54475	2001	10	37.3
54475	2001	11	3.3
54475	2001	12	8.7
54475	2002	1	4.8
54475	2002	2	6.8
54475	2002	3	20.3
54475	2002	4	23.1
54475	2002	5	15.9
54475	2002	6	77
54475	2002	7	137.2
54475	2002	8	263.9
54475	2002	9	4.8
54475	2002	10	75.2
54475	2002	11	20.9
54475	2002	12	8.9
54475	2003	1	3.2
54475	2003	2	6.3
54475	2003	3	8.6
54475	2003	4	42.7
54475	2003	5	30.5
54475	2003	6	85.8
54475	2003	7	129
54475	2003	8	55.1
54475	2003	9	70.4
54475	2003	10	147.8
54475	2003	11	12.8
54475	2003	12	5.4
54475	2004	1	1.1
54475	2004	2	12.1
54475	2004	3	3.6
54475	2004	4	36.9
54475	2004	5	25.6
54475	2004	6	71.6
54475	2004	7	176.3
54475	2004	8	105.6
54475	2004	9	69.3
54475	2004	10	5.6
54475	2004	11	39.7
54475	2004	12	15
54475	2005	1	1.2
54475	2005	2	9.8
54475	2005	3	0
54475	2005	4	71.9
54475	2005	5	164.3
54475	2005	6	94.2
54475	2005	7	106.2
54475	2005	8	150.2
54475	2005	9	10.6
54475	2005	10	28.6
54475	2005	11	1
54475	2005	12	3.3
54475	2006	1	7.4
54475	2006	2	10.1
54475	2006	3	2.3
54475	2006	4	24.5
54475	2006	5	38.4
54475	2006	6	73.5
54475	2006	7	137.9
54475	2006	8	97.7
54475	2006	9	25
54475	2006	10	25.1
54475	2006	11	10.8
54475	2006	12	0.3
54475	2007	1	2.1
54475	2007	2	2.8
54475	2007	3	51.4
54475	2007	4	24.6
54475	2007	5	25.3
54475	2007	6	28.8
54475	2007	7	117
54475	2007	8	93
54475	2007	9	33
54475	2007	10	34.5
54475	2007	11	27
54475	2007	12	8.9
54475	2008	1	0
54475	2008	2	0
54475	2008	3	13.7
54475	2008	4	30.2
54475	2008	5	50.3
54475	2008	6	164.3
54475	2008	7	191.3
54475	2008	8	129.9
54475	2008	9	24.5
54475	2008	10	29.7
54475	2008	11	6.2
54475	2008	12	19.8
54475	2009	1	1.1
54475	2009	2	31.2
54475	2009	3	12.1
54475	2009	4	94.5
54475	2009	5	49.2
54475	2009	6	100.3
54475	2009	7	52.8
54475	2009	8	156.4
54475	2009	9	34.4
54475	2009	10	41.3
54475	2009	11	10.5
54475	2009	12	18.1
54475	2010	1	3.1
54475	2010	2	6.7
54475	2010	3	20
54475	2010	4	40.6
54475	2010	5	127.1
54475	2010	6	40
54475	2010	7	183.6
54475	2010	8	417.1
54475	2010	9	91.9
54475	2010	10	27.7
54475	2010	11	33
54475	2010	12	6.8
54475	2011	1	0.1
54475	2011	2	0.1
54475	2011	3	0.3
54475	2011	4	62.1
54475	2011	5	27.2
54475	2011	6	100.4
54475	2011	7	112.7
54475	2011	8	260.3
54475	2011	9	24.2
54475	2011	10	19.8
54475	2011	11	44.4
54475	2011	12	1.5
54475	2012	1	0.8
54475	2012	2	6.4
54475	2012	3	18.6
54475	2012	4	103.5
54475	2012	5	3.4
54475	2012	6	141.8
54475	2012	7	137.5
54475	2012	8	331.8
54475	2012	9	77.2
54475	2012	10	77.4
54475	2012	11	38.5
54475	2012	12	22.8
54475	2013	1	4.7
54475	2013	2	12.8
54475	2013	3	19.6
54475	2013	4	27
54475	2013	5	4.6
54475	2013	6	91.5
54475	2013	7	233.4
54475	2013	8	65
54475	2013	9	82.6
54475	2013	10	97.4
54475	2013	11	31.5
54475	2013	12	1.9
54475	2014	1	1.4
54475	2014	2	4
54475	2014	3	8.7
54475	2014	4	0.2
54475	2014	5	78.2
54475	2014	6	85.9
54475	2014	7	99.8
54475	2014	8	55.1
54475	2014	9	82.7
54475	2014	10	19.6
54475	2014	11	10.4
54475	2014	12	4.1
