# Supplementary material for: Spatial and temporal characteristics of drought and its correlation with climate indices in Northeast China
Source: PLoS One. 2021 Nov 18;16(11):e0259774. doi: 10.1371/journal.pone.0259774 (PMC8601439; doi:10.1371/journal.pone.0259774)
Supplement: S1 File — (ZIP) [file pone.0259774.s001.zip › Raw data(Including precipitation and evapotranspiration data of each station)/54483.xlsx]

## Sheet: Monthly evapotranspiration 
stationID	YEAR	MONTH	DATA
54483	1970	1	12.565
54483	1970	2	20.63
54483	1970	3	39.908
54483	1970	4	80.483
54483	1970	5	117.44
54483	1970	6	101.49
54483	1970	7	84.982
54483	1970	8	97.597
54483	1970	9	72.25
54483	1970	10	48.69
54483	1970	11	24.151
54483	1970	12	12.13
54483	1971	1	13.679
54483	1971	2	16.516
54483	1971	3	35.641
54483	1971	4	83.472
54483	1971	5	99.581
54483	1971	6	101.06
54483	1971	7	96.76
54483	1971	8	99.45
54483	1971	9	65.487
54483	1971	10	42.739
54483	1971	11	21.584
54483	1971	12	12.527
54483	1972	1	13.449
54483	1972	2	21.196
54483	1972	3	47.704
54483	1972	4	71.589
54483	1972	5	106.86
54483	1972	6	112.19
54483	1972	7	117.94
54483	1972	8	93.789
54483	1972	9	66.798
54483	1972	10	39.975
54483	1972	11	19.667
54483	1972	12	12.37
54483	1973	1	16.641
54483	1973	2	21.817
54483	1973	3	41.898
54483	1973	4	70.819
54483	1973	5	98.62
54483	1973	6	91.845
54483	1973	7	95.55
54483	1973	8	95.889
54483	1973	9	72.095
54483	1973	10	44.898
54483	1973	11	22.977
54483	1973	12	16.731
54483	1974	1	17.679
54483	1974	2	20.367
54483	1974	3	43.316
54483	1974	4	74.082
54483	1974	5	118.74
54483	1974	6	105.56
54483	1974	7	103.07
54483	1974	8	98.921
54483	1974	9	68.357
54483	1974	10	39.992
54483	1974	11	27.629
54483	1974	12	18.161
54483	1975	1	15.446
54483	1975	2	21.387
54483	1975	3	48.221
54483	1975	4	78.408
54483	1975	5	95.646
54483	1975	6	103.44
54483	1975	7	90.657
54483	1975	8	98.577
54483	1975	9	72.894
54483	1975	10	43.489
54483	1975	11	23.413
54483	1975	12	10.092
54483	1976	1	12.843
54483	1976	2	27.664
54483	1976	3	44.492
54483	1976	4	67.092
54483	1976	5	107.43
54483	1976	6	96.084
54483	1976	7	90.265
54483	1976	8	90.368
54483	1976	9	68.402
54483	1976	10	44.975
54483	1976	11	19.252
54483	1976	12	15.039
54483	1977	1	12.235
54483	1977	2	21.553
54483	1977	3	44.212
54483	1977	4	68.381
54483	1977	5	95.634
54483	1977	6	106.8
54483	1977	7	103.21
54483	1977	8	100.55
54483	1977	9	73.614
54483	1977	10	44.148
54483	1977	11	20.53
54483	1977	12	11.255
54483	1978	1	12.576
54483	1978	2	17.896
54483	1978	3	43.416
54483	1978	4	73.326
54483	1978	5	102.97
54483	1978	6	95.729
54483	1978	7	98.051
54483	1978	8	91.832
54483	1978	9	67.107
54483	1978	10	46.163
54483	1978	11	22.271
54483	1978	12	12.861
54483	1979	1	13.537
54483	1979	2	19.702
54483	1979	3	45.814
54483	1979	4	65.103
54483	1979	5	107.74
54483	1979	6	88.929
54483	1979	7	93.925
54483	1979	8	97.676
54483	1979	9	65.728
54483	1979	10	50.257
54483	1979	11	21.338
54483	1979	12	12.532
54483	1980	1	13.221
54483	1980	2	18.415
54483	1980	3	50.495
54483	1980	4	73.134
54483	1980	5	107.88
54483	1980	6	89.578
54483	1980	7	86.99
54483	1980	8	90.73
54483	1980	9	65.401
54483	1980	10	38.392
54483	1980	11	21.914
54483	1980	12	9.3392
54483	1981	1	9.8711
54483	1981	2	17.511
54483	1981	3	41.251
54483	1981	4	80.521
54483	1981	5	88.319
54483	1981	6	107.35
54483	1981	7	90.163
54483	1981	8	94.939
54483	1981	9	68.781
54483	1981	10	44.053
54483	1981	11	19.325
54483	1981	12	14.683
54483	1982	1	13.687
54483	1982	2	25.193
54483	1982	3	41.86
54483	1982	4	68.652
54483	1982	5	84.429
54483	1982	6	100.93
54483	1982	7	99.422
54483	1982	8	95.487
54483	1982	9	68.756
54483	1982	10	47.13
54483	1982	11	20.124
54483	1982	12	11.017
54483	1983	1	12.036
54483	1983	2	16.65
54483	1983	3	46.614
54483	1983	4	75.338
54483	1983	5	92.762
54483	1983	6	103.31
54483	1983	7	82.132
54483	1983	8	99.493
54483	1983	9	69.691
54483	1983	10	45.728
54483	1983	11	22.905
54483	1983	12	16.463
54483	1984	1	12.084
54483	1984	2	23.483
54483	1984	3	38.049
54483	1984	4	62.819
54483	1984	5	98.557
54483	1984	6	90.391
54483	1984	7	109.7
54483	1984	8	90.648
54483	1984	9	70.785
54483	1984	10	40.781
54483	1984	11	24.486
54483	1984	12	12.672
54483	1985	1	10.362
54483	1985	2	16.658
54483	1985	3	41.955
54483	1985	4	67.72
54483	1985	5	88.452
54483	1985	6	87.798
54483	1985	7	81.633
54483	1985	8	78.667
54483	1985	9	62.461
54483	1985	10	41.229
54483	1985	11	18.075
54483	1985	12	10.75
54483	1986	1	10.941
54483	1986	2	20.039
54483	1986	3	44.736
54483	1986	4	71.06
54483	1986	5	104.39
54483	1986	6	96.341
54483	1986	7	81.953
54483	1986	8	84.225
54483	1986	9	61.024
54483	1986	10	41.737
54483	1986	11	21.514
54483	1986	12	13.86
54483	1987	1	12.846
54483	1987	2	20.572
54483	1987	3	42.556
54483	1987	4	73.203
54483	1987	5	108.81
54483	1987	6	103.57
54483	1987	7	109.7
54483	1987	8	90.547
54483	1987	9	67.628
54483	1987	10	45.197
54483	1987	11	22.995
54483	1987	12	12.861
54483	1988	1	14.39
54483	1988	2	23.111
54483	1988	3	47.419
54483	1988	4	72.953
54483	1988	5	104.4
54483	1988	6	111.96
54483	1988	7	97.431
54483	1988	8	98.593
54483	1988	9	63.129
54483	1988	10	44.386
54483	1988	11	28.724
54483	1988	12	14.287
54483	1989	1	16.455
54483	1989	2	27.686
54483	1989	3	51.803
54483	1989	4	94.068
54483	1989	5	110.99
54483	1989	6	104.78
54483	1989	7	103.4
54483	1989	8	112.12
54483	1989	9	70.937
54483	1989	10	42.229
54483	1989	11	22.337
54483	1989	12	17.037
54483	1990	1	13.152
54483	1990	2	19.889
54483	1990	3	48.323
54483	1990	4	69.016
54483	1990	5	77.339
54483	1990	6	96.678
54483	1990	7	92.168
54483	1990	8	106.77
54483	1990	9	68.13
54483	1990	10	49.659
54483	1990	11	25.088
54483	1990	12	13.047
54483	1991	1	13.318
54483	1991	2	23.095
54483	1991	3	45.124
54483	1991	4	82.09
54483	1991	5	101.19
54483	1991	6	96.512
54483	1991	7	92.899
54483	1991	8	92.294
54483	1991	9	64.945
54483	1991	10	42.373
54483	1991	11	19.844
54483	1991	12	14.264
54483	1992	1	15.257
54483	1992	2	24.538
54483	1992	3	51.372
54483	1992	4	76.322
54483	1992	5	107.91
54483	1992	6	92.031
54483	1992	7	98.017
54483	1992	8	75.866
54483	1992	9	62.422
54483	1992	10	41.12
54483	1992	11	18.941
54483	1992	12	12.264
54483	1993	1	13.897
54483	1993	2	23.991
54483	1993	3	51.29
54483	1993	4	73.982
54483	1993	5	103.78
54483	1993	6	82.984
54483	1993	7	70.177
54483	1993	8	90.241
54483	1993	9	69.378
54483	1993	10	43.419
54483	1993	11	18.305
54483	1993	12	9.9058
54483	1994	1	11.405
54483	1994	2	23.776
54483	1994	3	45.157
54483	1994	4	85.91
54483	1994	5	97.596
54483	1994	6	105.01
54483	1994	7	82.273
54483	1994	8	82.521
54483	1994	9	65.324
54483	1994	10	41.793
54483	1994	11	24.859
54483	1994	12	11.943
54483	1995	1	17.577
54483	1995	2	23.499
54483	1995	3	43.503
54483	1995	4	68.906
54483	1995	5	101.59
54483	1995	6	93.901
54483	1995	7	93.069
54483	1995	8	96.463
54483	1995	9	71.397
54483	1995	10	41.929
54483	1995	11	27.132
54483	1995	12	15.233
54483	1996	1	13.268
54483	1996	2	24.792
54483	1996	3	49.061
54483	1996	4	72.452
54483	1996	5	106.62
54483	1996	6	111.43
54483	1996	7	82.449
54483	1996	8	88.728
54483	1996	9	69.458
54483	1996	10	43.724
54483	1996	11	17.637
54483	1996	12	10.895
54483	1997	1	11.774
54483	1997	2	20.72
54483	1997	3	46.171
54483	1997	4	81.073
54483	1997	5	101.9
54483	1997	6	120.8
54483	1997	7	124.74
54483	1997	8	96.967
54483	1997	9	71.366
54483	1997	10	42.706
54483	1997	11	22.585
54483	1997	12	11.735
54483	1998	1	11.556
54483	1998	2	27.172
54483	1998	3	49.812
54483	1998	4	72.895
54483	1998	5	100.09
54483	1998	6	91.623
54483	1998	7	90.644
54483	1998	8	89.385
54483	1998	9	65.538
54483	1998	10	46.1
54483	1998	11	22.384
54483	1998	12	10.663
54483	1999	1	16.85
54483	1999	2	23.733
54483	1999	3	39.365
54483	1999	4	77.495
54483	1999	5	115.66
54483	1999	6	106.08
54483	1999	7	99.146
54483	1999	8	97.469
54483	1999	9	77.518
54483	1999	10	43.975
54483	1999	11	18.992
54483	1999	12	11.226
54483	2000	1	10.757
54483	2000	2	18.089
54483	2000	3	49.538
54483	2000	4	68.989
54483	2000	5	100.26
54483	2000	6	134.88
54483	2000	7	116.83
54483	2000	8	102.51
54483	2000	9	78.163
54483	2000	10	44.488
54483	2000	11	21.568
54483	2000	12	12.136
54483	2001	1	9.6827
54483	2001	2	18.365
54483	2001	3	42.462
54483	2001	4	81.553
54483	2001	5	112.75
54483	2001	6	105.78
54483	2001	7	85.537
54483	2001	8	75.012
54483	2001	9	79.351
54483	2001	10	39.407
54483	2001	11	22.945
54483	2001	12	14.158
54483	2002	1	16.861
54483	2002	2	24.428
54483	2002	3	50.732
54483	2002	4	80.046
54483	2002	5	124.69
54483	2002	6	110.37
54483	2002	7	100.57
54483	2002	8	103.73
54483	2002	9	81.931
54483	2002	10	38.002
54483	2002	11	18.515
54483	2002	12	15.823
54483	2003	1	14.518
54483	2003	2	24.991
54483	2003	3	46.531
54483	2003	4	72.518
54483	2003	5	92.984
54483	2003	6	95.794
54483	2003	7	94.548
54483	2003	8	105.35
54483	2003	9	67.255
54483	2003	10	41.35
54483	2003	11	25.814
54483	2003	12	14.372
54483	2004	1	14.996
54483	2004	2	22.273
54483	2004	3	46.545
54483	2004	4	87.249
54483	2004	5	110.08
54483	2004	6	114.33
54483	2004	7	81.582
54483	2004	8	80.861
54483	2004	9	65.926
54483	2004	10	42.492
54483	2004	11	20.324
54483	2004	12	12.301
54483	2005	1	12.823
54483	2005	2	18.367
54483	2005	3	46.615
54483	2005	4	68.356
54483	2005	5	90.606
54483	2005	6	76.928
54483	2005	7	81.559
54483	2005	8	79.433
54483	2005	9	68.964
54483	2005	10	42.084
54483	2005	11	18.967
54483	2005	12	8.8606
54483	2006	1	12.25
54483	2006	2	15.692
54483	2006	3	39.855
54483	2006	4	66.836
54483	2006	5	97.054
54483	2006	6	81.729
54483	2006	7	74.272
54483	2006	8	82.891
54483	2006	9	67.098
54483	2006	10	44.319
54483	2006	11	20.956
54483	2006	12	12.886
54483	2007	1	13.377
54483	2007	2	21.926
54483	2007	3	38.876
54483	2007	4	65.71
54483	2007	5	106.39
54483	2007	6	122.15
54483	2007	7	90.214
54483	2007	8	78.634
54483	2007	9	72.417
54483	2007	10	38.323
54483	2007	11	19.44
54483	2007	12	9.3857
54483	2008	1	15.555
54483	2008	2	21.989
54483	2008	3	45.192
54483	2008	4	77.604
54483	2008	5	83.56
54483	2008	6	86.777
54483	2008	7	92.611
54483	2008	8	97.945
54483	2008	9	74.787
54483	2008	10	43.429
54483	2008	11	23.915
54483	2008	12	12.25
54483	2009	1	13.285
54483	2009	2	19.14
54483	2009	3	41.568
54483	2009	4	74.638
54483	2009	5	107.57
54483	2009	6	89.693
54483	2009	7	104.86
54483	2009	8	117.55
54483	2009	9	71.361
54483	2009	10	44.377
54483	2009	11	20.026
54483	2009	12	10.854
54483	2010	1	11.689
54483	2010	2	17.632
54483	2010	3	40.577
54483	2010	4	64.293
54483	2010	5	94.373
54483	2010	6	121.97
54483	2010	7	96.147
54483	2010	8	95.444
54483	2010	9	66.725
54483	2010	10	41.321
54483	2010	11	18.59
54483	2010	12	10.671
54483	2011	1	10.34
54483	2011	2	20.122
54483	2011	3	49.811
54483	2011	4	74.879
54483	2011	5	112.12
54483	2011	6	88.567
54483	2011	7	98.037
54483	2011	8	102.87
54483	2011	9	77.352
54483	2011	10	43.494
54483	2011	11	22.576
54483	2011	12	14.132
54483	2012	1	13.536
54483	2012	2	21.417
54483	2012	3	43.368
54483	2012	4	76.489
54483	2012	5	124.56
54483	2012	6	105.2
54483	2012	7	110.93
54483	2012	8	108.52
54483	2012	9	72.979
54483	2012	10	43.357
54483	2012	11	17.404
54483	2012	12	9.6664
54483	2013	1	11.124
54483	2013	2	17.685
54483	2013	3	41.485
54483	2013	4	69.764
54483	2013	5	115.46
54483	2013	6	104.58
54483	2013	7	103.94
54483	2013	8	89.562
54483	2013	9	73.1
54483	2013	10	42.871
54483	2013	11	20.995
54483	2013	12	11.952
54483	2014	1	15.168
54483	2014	2	22.93
54483	2014	3	51.335
54483	2014	4	96.513
54483	2014	5	104.55
54483	2014	6	98.596
54483	2014	7	101.14
54483	2014	8	109.57
54483	2014	9	82.98
54483	2014	10	52.108
54483	2014	11	25.343
54483	2014	12	11.154

## Sheet: Monthly precipitation 
stationID	YEAR	MONTH	DATA
54483	1970	1	3.4
54483	1970	2	10.9
54483	1970	3	4.9
54483	1970	4	12.4
54483	1970	5	42.6
54483	1970	6	89.7
54483	1970	7	383.8
54483	1970	8	177.3
54483	1970	9	74.8
54483	1970	10	26
54483	1970	11	31.6
54483	1970	12	28.9
54483	1971	1	1.8
54483	1971	2	22
54483	1971	3	28.2
54483	1971	4	13.4
54483	1971	5	88.8
54483	1971	6	142.4
54483	1971	7	263.2
54483	1971	8	323.2
54483	1971	9	124.5
54483	1971	10	70.8
54483	1971	11	30.6
54483	1971	12	7.4
54483	1972	1	10.4
54483	1972	2	9.8
54483	1972	3	7.2
54483	1972	4	40.1
54483	1972	5	66.1
54483	1972	6	110.7
54483	1972	7	35.2
54483	1972	8	124.6
54483	1972	9	87.9
54483	1972	10	114.3
54483	1972	11	36
54483	1972	12	0.9
54483	1973	1	7.2
54483	1973	2	17.4
54483	1973	3	26.2
54483	1973	4	86
54483	1973	5	108.8
54483	1973	6	79.5
54483	1973	7	337.9
54483	1973	8	272.3
54483	1973	9	120.6
54483	1973	10	59.3
54483	1973	11	28.5
54483	1973	12	0
54483	1974	1	0.7
54483	1974	2	13
54483	1974	3	11
54483	1974	4	63.7
54483	1974	5	71.4
54483	1974	6	71.1
54483	1974	7	152.1
54483	1974	8	327.4
54483	1974	9	98.1
54483	1974	10	105.2
54483	1974	11	9.7
54483	1974	12	1.2
54483	1975	1	4.8
54483	1975	2	7.2
54483	1975	3	6
54483	1975	4	28
54483	1975	5	63.9
54483	1975	6	59
54483	1975	7	335.2
54483	1975	8	80.3
54483	1975	9	78.4
54483	1975	10	53.9
54483	1975	11	8.7
54483	1975	12	33.6
54483	1976	1	3.5
54483	1976	2	3.3
54483	1976	3	6.1
54483	1976	4	24
54483	1976	5	64.9
54483	1976	6	95.3
54483	1976	7	170.3
54483	1976	8	117.3
54483	1976	9	104.5
54483	1976	10	48.5
54483	1976	11	52.9
54483	1976	12	2.1
54483	1977	1	1.7
54483	1977	2	0.4
54483	1977	3	8.7
54483	1977	4	60.5
54483	1977	5	77.6
54483	1977	6	97.8
54483	1977	7	284
54483	1977	8	151.8
54483	1977	9	72.2
54483	1977	10	90.8
54483	1977	11	19.8
54483	1977	12	28.7
54483	1978	1	9.6
54483	1978	2	12.2
54483	1978	3	7.1
54483	1978	4	49.6
54483	1978	5	22.9
54483	1978	6	100.5
54483	1978	7	209.5
54483	1978	8	149.9
54483	1978	9	79.1
54483	1978	10	67.9
54483	1978	11	4.2
54483	1978	12	21.1
54483	1979	1	11.9
54483	1979	2	17.3
54483	1979	3	4.8
54483	1979	4	86.9
54483	1979	5	70.7
54483	1979	6	186.9
54483	1979	7	265.2
54483	1979	8	61.2
54483	1979	9	76.7
54483	1979	10	19.3
54483	1979	11	18.5
54483	1979	12	24.7
54483	1980	1	1.5
54483	1980	2	4.9
54483	1980	3	7.5
54483	1980	4	11.4
54483	1980	5	57.6
54483	1980	6	216.6
54483	1980	7	125.6
54483	1980	8	89.8
54483	1980	9	74.8
54483	1980	10	96.6
54483	1980	11	12.6
54483	1980	12	27.3
54483	1981	1	15
54483	1981	2	12
54483	1981	3	33.9
54483	1981	4	13.7
54483	1981	5	127.3
54483	1981	6	88.9
54483	1981	7	312.3
54483	1981	8	85.7
54483	1981	9	89.9
54483	1981	10	50.6
54483	1981	11	10.6
54483	1981	12	1.6
54483	1982	1	7.5
54483	1982	2	2.4
54483	1982	3	13.9
54483	1982	4	9.2
54483	1982	5	119.5
54483	1982	6	57.1
54483	1982	7	144.9
54483	1982	8	406.4
54483	1982	9	6.8
54483	1982	10	50
54483	1982	11	40.2
54483	1982	12	7.7
54483	1983	1	8.9
54483	1983	2	27.7
54483	1983	3	5.3
54483	1983	4	116.4
54483	1983	5	119.1
54483	1983	6	135.9
54483	1983	7	269.2
54483	1983	8	244.3
54483	1983	9	126.5
54483	1983	10	28.1
54483	1983	11	23.8
54483	1983	12	0.6
54483	1984	1	1.7
54483	1984	2	8.9
54483	1984	3	25.7
54483	1984	4	62.9
54483	1984	5	27.8
54483	1984	6	221.3
54483	1984	7	151.2
54483	1984	8	213.8
54483	1984	9	66.8
54483	1984	10	54.4
54483	1984	11	24.2
54483	1984	12	14.8
54483	1985	1	20.1
54483	1985	2	13.4
54483	1985	3	20.2
54483	1985	4	67.8
54483	1985	5	60.9
54483	1985	6	57.5
54483	1985	7	461.3
54483	1985	8	404.7
54483	1985	9	93.4
54483	1985	10	10
54483	1985	11	33.3
54483	1985	12	7
54483	1986	1	7.9
54483	1986	2	3.9
54483	1986	3	28.2
54483	1986	4	42.3
54483	1986	5	51.9
54483	1986	6	198
54483	1986	7	304.4
54483	1986	8	246.6
54483	1986	9	228.8
54483	1986	10	44
54483	1986	11	50.8
54483	1986	12	5.3
54483	1987	1	10.8
54483	1987	2	8.7
54483	1987	3	25.4
54483	1987	4	78.4
54483	1987	5	50.1
54483	1987	6	116.8
54483	1987	7	126.4
54483	1987	8	317.1
54483	1987	9	100.9
54483	1987	10	32.1
54483	1987	11	58.5
54483	1987	12	3.2
54483	1988	1	8.9
54483	1988	2	7.3
54483	1988	3	9.7
54483	1988	4	59.2
54483	1988	5	46.2
54483	1988	6	56.6
54483	1988	7	230.3
54483	1988	8	178.1
54483	1988	9	104.8
54483	1988	10	53.1
54483	1988	11	5.8
54483	1988	12	2.5
54483	1989	1	14.6
54483	1989	2	6.3
54483	1989	3	11.3
54483	1989	4	22.7
54483	1989	5	50.5
54483	1989	6	109.8
54483	1989	7	177.2
54483	1989	8	69.5
54483	1989	9	43.6
54483	1989	10	57.8
54483	1989	11	16.7
54483	1989	12	0.8
54483	1990	1	16.4
54483	1990	2	30.2
54483	1990	3	30.2
54483	1990	4	70.3
54483	1990	5	110
54483	1990	6	99.4
54483	1990	7	407.3
54483	1990	8	144.3
54483	1990	9	102.2
54483	1990	10	0.8
54483	1990	11	17.1
54483	1990	12	24.6
54483	1991	1	2.5
54483	1991	2	4.6
54483	1991	3	13.1
54483	1991	4	44.1
54483	1991	5	76.5
54483	1991	6	105.6
54483	1991	7	431.9
54483	1991	8	58.2
54483	1991	9	38.5
54483	1991	10	94.9
54483	1991	11	16.1
54483	1991	12	17.1
54483	1992	1	1.5
54483	1992	2	2.4
54483	1992	3	2.8
54483	1992	4	35.4
54483	1992	5	44.2
54483	1992	6	100.4
54483	1992	7	165.7
54483	1992	8	40.8
54483	1992	9	202.7
54483	1992	10	31.8
54483	1992	11	60.2
54483	1992	12	33.7
54483	1993	1	0
54483	1993	2	1.4
54483	1993	3	8.9
54483	1993	4	39.8
54483	1993	5	27.2
54483	1993	6	190.4
54483	1993	7	176.2
54483	1993	8	133.3
54483	1993	9	89.2
54483	1993	10	21.3
54483	1993	11	48.8
54483	1993	12	17.4
54483	1994	1	3.9
54483	1994	2	2.6
54483	1994	3	15.7
54483	1994	4	16
54483	1994	5	109.3
54483	1994	6	143.5
54483	1994	7	250
54483	1994	8	306.1
54483	1994	9	85
54483	1994	10	51.1
54483	1994	11	33.3
54483	1994	12	5.4
54483	1995	1	0
54483	1995	2	16.5
54483	1995	3	16.9
54483	1995	4	21.1
54483	1995	5	127.4
54483	1995	6	160.7
54483	1995	7	317.8
54483	1995	8	353.9
54483	1995	9	42.5
54483	1995	10	26.1
54483	1995	11	6.3
54483	1995	12	1.2
54483	1996	1	3.9
54483	1996	2	2.5
54483	1996	3	21.4
54483	1996	4	12.8
54483	1996	5	53.6
54483	1996	6	170.8
54483	1996	7	279.1
54483	1996	8	284.9
54483	1996	9	36
54483	1996	10	43.6
54483	1996	11	23.1
54483	1996	12	1.2
54483	1997	1	16.5
54483	1997	2	14.2
54483	1997	3	23.3
54483	1997	4	14.6
54483	1997	5	85.5
54483	1997	6	60.9
54483	1997	7	112.8
54483	1997	8	214.1
54483	1997	9	26.6
54483	1997	10	24.6
54483	1997	11	7
54483	1997	12	10
54483	1998	1	7.1
54483	1998	2	13.3
54483	1998	3	26.1
54483	1998	4	40.3
54483	1998	5	77
54483	1998	6	76.6
54483	1998	7	202.7
54483	1998	8	410.2
54483	1998	9	77.9
54483	1998	10	29.3
54483	1998	11	7.2
54483	1998	12	14.8
54483	1999	1	3.3
54483	1999	2	3.5
54483	1999	3	53
54483	1999	4	29.6
54483	1999	5	24.2
54483	1999	6	60.3
54483	1999	7	372.8
54483	1999	8	124.6
54483	1999	9	40.6
54483	1999	10	32.8
54483	1999	11	29.3
54483	1999	12	9.6
54483	2000	1	26.9
54483	2000	2	2.9
54483	2000	3	26.9
54483	2000	4	77.6
54483	2000	5	56.4
54483	2000	6	18.8
54483	2000	7	220.8
54483	2000	8	92.7
54483	2000	9	20.4
54483	2000	10	35.6
54483	2000	11	18.7
54483	2000	12	23.6
54483	2001	1	20.2
54483	2001	2	9.1
54483	2001	3	26.3
54483	2001	4	1.8
54483	2001	5	62.6
54483	2001	6	96
54483	2001	7	357.9
54483	2001	8	225.1
54483	2001	9	27.5
54483	2001	10	45.6
54483	2001	11	6.6
54483	2001	12	6.9
54483	2002	1	15.4
54483	2002	2	3.8
54483	2002	3	19.7
54483	2002	4	41.1
54483	2002	5	18.7
54483	2002	6	111.1
54483	2002	7	118
54483	2002	8	142.1
54483	2002	9	8.5
54483	2002	10	97.2
54483	2002	11	9.9
54483	2002	12	12.9
54483	2003	1	3.5
54483	2003	2	6.3
54483	2003	3	18
54483	2003	4	112.1
54483	2003	5	53.6
54483	2003	6	135
54483	2003	7	156.8
54483	2003	8	189.1
54483	2003	9	64.7
54483	2003	10	77.2
54483	2003	11	28.4
54483	2003	12	6.2
54483	2004	1	1.2
54483	2004	2	41
54483	2004	3	20.1
54483	2004	4	52.6
54483	2004	5	47.5
54483	2004	6	78
54483	2004	7	332.5
54483	2004	8	108.2
54483	2004	9	83.1
54483	2004	10	9.8
54483	2004	11	49
54483	2004	12	30.7
54483	2005	1	6.6
54483	2005	2	7.8
54483	2005	3	1.4
54483	2005	4	107.3
54483	2005	5	160.8
54483	2005	6	138.6
54483	2005	7	167.4
54483	2005	8	231
54483	2005	9	30.2
54483	2005	10	34.1
54483	2005	11	4.3
54483	2005	12	5.5
54483	2006	1	9.6
54483	2006	2	28.2
54483	2006	3	10.6
54483	2006	4	52
54483	2006	5	65.7
54483	2006	6	220.3
54483	2006	7	138.2
54483	2006	8	167
54483	2006	9	9.6
54483	2006	10	63.6
54483	2006	11	8.2
54483	2006	12	3.3
54483	2007	1	14
54483	2007	2	30.2
54483	2007	3	87.6
54483	2007	4	56.6
54483	2007	5	62.1
54483	2007	6	26.8
54483	2007	7	79.9
54483	2007	8	373.9
54483	2007	9	73.1
54483	2007	10	61.9
54483	2007	11	39.6
54483	2007	12	10.2
54483	2008	1	0
54483	2008	2	2.3
54483	2008	3	23.7
54483	2008	4	30.4
54483	2008	5	115.9
54483	2008	6	149.4
54483	2008	7	260.8
54483	2008	8	219.3
54483	2008	9	40.5
54483	2008	10	27.2
54483	2008	11	9
54483	2008	12	12.2
54483	2009	1	6
54483	2009	2	31.2
54483	2009	3	8.9
54483	2009	4	93.1
54483	2009	5	35.6
54483	2009	6	118.8
54483	2009	7	159.1
54483	2009	8	104.4
54483	2009	9	25.2
54483	2009	10	74.9
54483	2009	11	17.5
54483	2009	12	20.1
54483	2010	1	6.3
54483	2010	2	21.4
54483	2010	3	38
54483	2010	4	65.9
54483	2010	5	135.4
54483	2010	6	41
54483	2010	7	270.8
54483	2010	8	537
54483	2010	9	108
54483	2010	10	48.9
54483	2010	11	73.5
54483	2010	12	28.3
54483	2011	1	0.8
54483	2011	2	0.6
54483	2011	3	4.1
54483	2011	4	61.6
54483	2011	5	64.1
54483	2011	6	128.7
54483	2011	7	155.4
54483	2011	8	249.4
54483	2011	9	35.5
54483	2011	10	36.7
54483	2011	11	45.9
54483	2011	12	1.3
54483	2012	1	1.8
54483	2012	2	6.2
54483	2012	3	24.4
54483	2012	4	57.6
54483	2012	5	31.2
54483	2012	6	300.2
54483	2012	7	218.5
54483	2012	8	375.3
54483	2012	9	72.3
54483	2012	10	102
54483	2012	11	71.9
54483	2012	12	23.4
54483	2013	1	6.3
54483	2013	2	33.5
54483	2013	3	28
54483	2013	4	51.3
54483	2013	5	41.4
54483	2013	6	78.5
54483	2013	7	336
54483	2013	8	212.3
54483	2013	9	68.2
54483	2013	10	96.2
54483	2013	11	39.8
54483	2013	12	4.1
54483	2014	1	6.3
54483	2014	2	0.7
54483	2014	3	11.9
54483	2014	4	2.8
54483	2014	5	89.2
54483	2014	6	150.4
54483	2014	7	109.8
54483	2014	8	82.3
54483	2014	9	40.1
54483	2014	10	19.9
54483	2014	11	7.4
54483	2014	12	7.4
