# Supplementary material for: Spatial and temporal characteristics of drought and its correlation with climate indices in Northeast China
Source: PLoS One. 2021 Nov 18;16(11):e0259774. doi: 10.1371/journal.pone.0259774 (PMC8601439; doi:10.1371/journal.pone.0259774)
Supplement: S1 File — (ZIP) [file pone.0259774.s001.zip › Raw data(Including precipitation and evapotranspiration data of each station)/54486.xlsx]

## Sheet: Monthly evapotranspiration 
stationID	YEAR	MONTH	DATA
54486	1970	1	19.602
54486	1970	2	28.386
54486	1970	3	49.243
54486	1970	4	93.52
54486	1970	5	132.63
54486	1970	6	100.48
54486	1970	7	87.405
54486	1970	8	97.261
54486	1970	9	80.075
54486	1970	10	55.883
54486	1970	11	30.772
54486	1970	12	17.836
54486	1971	1	20.655
54486	1971	2	21.01
54486	1971	3	37.729
54486	1971	4	91.129
54486	1971	5	110.67
54486	1971	6	101.87
54486	1971	7	95.555
54486	1971	8	101.73
54486	1971	9	71.039
54486	1971	10	49.175
54486	1971	11	27.215
54486	1971	12	17.59
54486	1972	1	18.931
54486	1972	2	26.291
54486	1972	3	52.582
54486	1972	4	78.462
54486	1972	5	122.76
54486	1972	6	125.83
54486	1972	7	117.41
54486	1972	8	101.1
54486	1972	9	71.617
54486	1972	10	45.1
54486	1972	11	28.486
54486	1972	12	18.335
54486	1973	1	21.978
54486	1973	2	29.883
54486	1973	3	53.866
54486	1973	4	79.15
54486	1973	5	113.49
54486	1973	6	92.02
54486	1973	7	91.777
54486	1973	8	96.272
54486	1973	9	74.857
54486	1973	10	51.395
54486	1973	11	29.896
54486	1973	12	23.19
54486	1974	1	24.501
54486	1974	2	26.908
54486	1974	3	53.799
54486	1974	4	87.9
54486	1974	5	136.75
54486	1974	6	119.1
54486	1974	7	105.31
54486	1974	8	100.23
54486	1974	9	75.293
54486	1974	10	46.796
54486	1974	11	32.534
54486	1974	12	20.129
54486	1975	1	20.072
54486	1975	2	29.69
54486	1975	3	59.53
54486	1975	4	90.282
54486	1975	5	104.65
54486	1975	6	114.08
54486	1975	7	86.068
54486	1975	8	100.38
54486	1975	9	78.459
54486	1975	10	56.175
54486	1975	11	28.207
54486	1975	12	16.639
54486	1976	1	18.343
54486	1976	2	32.372
54486	1976	3	53.294
54486	1976	4	80.455
54486	1976	5	121.57
54486	1976	6	102.66
54486	1976	7	86.669
54486	1976	8	90.09
54486	1976	9	76.896
54486	1976	10	49.194
54486	1976	11	23.639
54486	1976	12	19.731
54486	1977	1	16.76
54486	1977	2	27.076
54486	1977	3	53.876
54486	1977	4	83.763
54486	1977	5	101.28
54486	1977	6	114.57
54486	1977	7	105.41
54486	1977	8	108.58
54486	1977	9	88.966
54486	1977	10	53.274
54486	1977	11	27.469
54486	1977	12	16.541
54486	1978	1	18.924
54486	1978	2	26.346
54486	1978	3	52.882
54486	1978	4	93.716
54486	1978	5	122.53
54486	1978	6	102.63
54486	1978	7	110.21
54486	1978	8	100.43
54486	1978	9	77.689
54486	1978	10	56.657
54486	1978	11	31.566
54486	1978	12	18.731
54486	1979	1	18.677
54486	1979	2	26.032
54486	1979	3	53.471
54486	1979	4	78.125
54486	1979	5	118.24
54486	1979	6	95.267
54486	1979	7	102.4
54486	1979	8	118.54
54486	1979	9	80.712
54486	1979	10	66.668
54486	1979	11	34.057
54486	1979	12	18.135
54486	1980	1	19.882
54486	1980	2	25.231
54486	1980	3	61.779
54486	1980	4	88.255
54486	1980	5	122.7
54486	1980	6	95.963
54486	1980	7	97.648
54486	1980	8	97.87
54486	1980	9	78.278
54486	1980	10	48.869
54486	1980	11	29.917
54486	1980	12	16.593
54486	1981	1	13.871
54486	1981	2	24.254
54486	1981	3	53.973
54486	1981	4	99.435
54486	1981	5	103.93
54486	1981	6	118.48
54486	1981	7	100.44
54486	1981	8	115.56
54486	1981	9	87.131
54486	1981	10	61.153
54486	1981	11	28.462
54486	1981	12	22.268
54486	1982	1	17.816
54486	1982	2	34.457
54486	1982	3	55.929
54486	1982	4	91.512
54486	1982	5	107.24
54486	1982	6	123.18
54486	1982	7	116.83
54486	1982	8	106.09
54486	1982	9	84.227
54486	1982	10	56.751
54486	1982	11	25.462
54486	1982	12	16.705
54486	1983	1	18.141
54486	1983	2	23.261
54486	1983	3	56.95
54486	1983	4	88.091
54486	1983	5	100.64
54486	1983	6	132.06
54486	1983	7	92.655
54486	1983	8	112.75
54486	1983	9	75.245
54486	1983	10	57.222
54486	1983	11	33.78
54486	1983	12	23.412
54486	1984	1	19.136
54486	1984	2	30.992
54486	1984	3	53.409
54486	1984	4	73.84
54486	1984	5	117.78
54486	1984	6	100.55
54486	1984	7	120.08
54486	1984	8	101.29
54486	1984	9	81.251
54486	1984	10	49.017
54486	1984	11	31.758
54486	1984	12	18.938
54486	1985	1	13.936
54486	1985	2	20.615
54486	1985	3	48.638
54486	1985	4	78.843
54486	1985	5	98.449
54486	1985	6	102.28
54486	1985	7	98.542
54486	1985	8	88.058
54486	1985	9	70.988
54486	1985	10	49.565
54486	1985	11	24.257
54486	1985	12	13.687
54486	1986	1	15.833
54486	1986	2	24.056
54486	1986	3	50.305
54486	1986	4	81.852
54486	1986	5	117.49
54486	1986	6	117.8
54486	1986	7	92.045
54486	1986	8	96.912
54486	1986	9	73.857
54486	1986	10	45.557
54486	1986	11	28.011
54486	1986	12	20.652
54486	1987	1	18.281
54486	1987	2	24.795
54486	1987	3	49.229
54486	1987	4	78.656
54486	1987	5	112.32
54486	1987	6	115.23
54486	1987	7	109.37
54486	1987	8	95.257
54486	1987	9	75.391
54486	1987	10	50.162
54486	1987	11	32.769
54486	1987	12	19.355
54486	1988	1	19.444
54486	1988	2	31.696
54486	1988	3	55.85
54486	1988	4	84.314
54486	1988	5	118.34
54486	1988	6	127.55
54486	1988	7	97.141
54486	1988	8	106.01
54486	1988	9	73.95
54486	1988	10	55.003
54486	1988	11	41.757
54486	1988	12	20.677
54486	1989	1	22.216
54486	1989	2	37.167
54486	1989	3	62.22
54486	1989	4	107.69
54486	1989	5	123.87
54486	1989	6	111.1
54486	1989	7	105.43
54486	1989	8	115.5
54486	1989	9	78.561
54486	1989	10	47.856
54486	1989	11	30.862
54486	1989	12	25.93
54486	1990	1	22.051
54486	1990	2	24.21
54486	1990	3	54.228
54486	1990	4	78.659
54486	1990	5	81.365
54486	1990	6	98.374
54486	1990	7	97.97
54486	1990	8	111.14
54486	1990	9	75.15
54486	1990	10	58.765
54486	1990	11	35.246
54486	1990	12	19.665
54486	1991	1	20.224
54486	1991	2	31.327
54486	1991	3	54.526
54486	1991	4	90.154
54486	1991	5	113.49
54486	1991	6	112.48
54486	1991	7	112.06
54486	1991	8	112.04
54486	1991	9	80.598
54486	1991	10	52.6
54486	1991	11	27.056
54486	1991	12	22.444
54486	1992	1	21.331
54486	1992	2	32.113
54486	1992	3	60.188
54486	1992	4	91.918
54486	1992	5	129.41
54486	1992	6	116.3
54486	1992	7	113.38
54486	1992	8	100.75
54486	1992	9	76.718
54486	1992	10	51.311
54486	1992	11	23.911
54486	1992	12	15.509
54486	1993	1	16.495
54486	1993	2	28.848
54486	1993	3	62.522
54486	1993	4	86.268
54486	1993	5	122.8
54486	1993	6	97.801
54486	1993	7	84.219
54486	1993	8	100.7
54486	1993	9	82.416
54486	1993	10	51.29
54486	1993	11	26.325
54486	1993	12	12.867
54486	1994	1	15.623
54486	1994	2	29.823
54486	1994	3	54.365
54486	1994	4	100.98
54486	1994	5	117.91
54486	1994	6	120.7
54486	1994	7	90.221
54486	1994	8	102.04
54486	1994	9	84.225
54486	1994	10	60.062
54486	1994	11	33.853
54486	1994	12	18.508
54486	1995	1	24.563
54486	1995	2	31.652
54486	1995	3	48.917
54486	1995	4	83.75
54486	1995	5	119.91
54486	1995	6	110.26
54486	1995	7	96.824
54486	1995	8	90.324
54486	1995	9	75.896
54486	1995	10	48.896
54486	1995	11	34.664
54486	1995	12	23.181
54486	1996	1	16.609
54486	1996	2	31.934
54486	1996	3	59.092
54486	1996	4	78.01
54486	1996	5	116.9
54486	1996	6	117.96
54486	1996	7	90.262
54486	1996	8	97.751
54486	1996	9	75.831
54486	1996	10	53.903
54486	1996	11	24.865
54486	1996	12	16.138
54486	1997	1	16.016
54486	1997	2	25.261
54486	1997	3	53.722
54486	1997	4	94.692
54486	1997	5	114.28
54486	1997	6	132.91
54486	1997	7	127.62
54486	1997	8	108.68
54486	1997	9	79.92
54486	1997	10	56.156
54486	1997	11	28.7
54486	1997	12	16.303
54486	1998	1	16.055
54486	1998	2	32.135
54486	1998	3	54.802
54486	1998	4	72.914
54486	1998	5	106.96
54486	1998	6	95.252
54486	1998	7	91.816
54486	1998	8	96.969
54486	1998	9	80.613
54486	1998	10	55.266
54486	1998	11	27.819
54486	1998	12	13.718
54486	1999	1	20.128
54486	1999	2	29.414
54486	1999	3	47.278
54486	1999	4	85.385
54486	1999	5	130.32
54486	1999	6	114.48
54486	1999	7	104.85
54486	1999	8	104.63
54486	1999	9	80.668
54486	1999	10	49.747
54486	1999	11	22.982
54486	1999	12	15.426
54486	2000	1	13.649
54486	2000	2	22.94
54486	2000	3	60.35
54486	2000	4	86.454
54486	2000	5	102.81
54486	2000	6	137.29
54486	2000	7	115.23
54486	2000	8	95.932
54486	2000	9	84.494
54486	2000	10	54.311
54486	2000	11	29.917
54486	2000	12	16.256
54486	2001	1	12.534
54486	2001	2	21.864
54486	2001	3	52.09
54486	2001	4	90.001
54486	2001	5	117.62
54486	2001	6	99.69
54486	2001	7	107.6
54486	2001	8	106.41
54486	2001	9	87.514
54486	2001	10	51.041
54486	2001	11	29.277
54486	2001	12	19.746
54486	2002	1	25.045
54486	2002	2	27.788
54486	2002	3	58.061
54486	2002	4	89.544
54486	2002	5	125.13
54486	2002	6	113.31
54486	2002	7	101.29
54486	2002	8	104.49
54486	2002	9	92.038
54486	2002	10	48.246
54486	2002	11	23.854
54486	2002	12	23.897
54486	2003	1	17.723
54486	2003	2	28.543
54486	2003	3	51.445
54486	2003	4	84.601
54486	2003	5	109.37
54486	2003	6	102.15
54486	2003	7	97.416
54486	2003	8	104.4
54486	2003	9	71.022
54486	2003	10	50.148
54486	2003	11	32.749
54486	2003	12	18.021
54486	2004	1	19.237
54486	2004	2	30.319
54486	2004	3	55.495
54486	2004	4	96.66
54486	2004	5	113.36
54486	2004	6	113.51
54486	2004	7	87.963
54486	2004	8	100.82
54486	2004	9	73.386
54486	2004	10	53.832
54486	2004	11	27.265
54486	2004	12	18.504
54486	2005	1	19.756
54486	2005	2	24.413
54486	2005	3	56.992
54486	2005	4	84.975
54486	2005	5	109.39
54486	2005	6	87.725
54486	2005	7	97.812
54486	2005	8	88.572
54486	2005	9	83.81
54486	2005	10	57.231
54486	2005	11	28.571
54486	2005	12	15.406
54486	2006	1	16.379
54486	2006	2	21.284
54486	2006	3	51.867
54486	2006	4	81.438
54486	2006	5	111.87
54486	2006	6	92.001
54486	2006	7	86.848
54486	2006	8	95.968
54486	2006	9	78.299
54486	2006	10	53.293
54486	2006	11	27.911
54486	2006	12	16.553
54486	2007	1	16.883
54486	2007	2	27.924
54486	2007	3	44.556
54486	2007	4	77.689
54486	2007	5	116.44
54486	2007	6	126.78
54486	2007	7	94.336
54486	2007	8	89.695
54486	2007	9	82.87
54486	2007	10	43.816
54486	2007	11	24.36
54486	2007	12	12.01
54486	2008	1	19.597
54486	2008	2	27.97
54486	2008	3	50.924
54486	2008	4	80.073
54486	2008	5	83.975
54486	2008	6	90.741
54486	2008	7	89.104
54486	2008	8	98.268
54486	2008	9	83.27
54486	2008	10	50.87
54486	2008	11	31.869
54486	2008	12	18.373
54486	2009	1	20.102
54486	2009	2	26.893
54486	2009	3	51.409
54486	2009	4	83.138
54486	2009	5	119.74
54486	2009	6	105.19
54486	2009	7	112.26
54486	2009	8	115.58
54486	2009	9	74.266
54486	2009	10	50.623
54486	2009	11	25.312
54486	2009	12	14.423
54486	2010	1	14.32
54486	2010	2	22.589
54486	2010	3	50.269
54486	2010	4	68.751
54486	2010	5	93.343
54486	2010	6	117.8
54486	2010	7	100.48
54486	2010	8	91.592
54486	2010	9	72.101
54486	2010	10	48.764
54486	2010	11	25.25
54486	2010	12	14.818
54486	2011	1	14.494
54486	2011	2	24.038
54486	2011	3	57.764
54486	2011	4	81.599
54486	2011	5	120.31
54486	2011	6	87.874
54486	2011	7	98.221
54486	2011	8	96.143
54486	2011	9	82.284
54486	2011	10	45.908
54486	2011	11	26.815
54486	2011	12	17.653
54486	2012	1	17.184
54486	2012	2	25.089
54486	2012	3	48.27
54486	2012	4	73.737
54486	2012	5	122.44
54486	2012	6	94.77
54486	2012	7	99.82
54486	2012	8	99.332
54486	2012	9	72.614
54486	2012	10	51.359
54486	2012	11	25.157
54486	2012	12	13.992
54486	2013	1	14.068
54486	2013	2	22.136
54486	2013	3	48.792
54486	2013	4	83.213
54486	2013	5	116.45
54486	2013	6	102.55
54486	2013	7	102.52
54486	2013	8	92.759
54486	2013	9	76.604
54486	2013	10	49.417
54486	2013	11	24.127
54486	2013	12	14.593
54486	2014	1	17.94
54486	2014	2	26.627
54486	2014	3	54.976
54486	2014	4	92.38
54486	2014	5	109.04
54486	2014	6	109.71
54486	2014	7	112.85
54486	2014	8	114.41
54486	2014	9	90.345
54486	2014	10	56.121
54486	2014	11	29.72
54486	2014	12	15.423

## Sheet: Monthly precipitation 
stationID	YEAR	MONTH	DATA
54486	1970	1	3.7
54486	1970	2	6.5
54486	1970	3	2.2
54486	1970	4	9.6
54486	1970	5	39.8
54486	1970	6	62.9
54486	1970	7	390.6
54486	1970	8	119.7
54486	1970	9	63.1
54486	1970	10	40.2
54486	1970	11	21.2
54486	1970	12	15.4
54486	1971	1	0.4
54486	1971	2	19.8
54486	1971	3	39.2
54486	1971	4	16.9
54486	1971	5	65.8
54486	1971	6	138.2
54486	1971	7	194.7
54486	1971	8	222.5
54486	1971	9	154.4
54486	1971	10	41.3
54486	1971	11	9.7
54486	1971	12	7.5
54486	1972	1	15.9
54486	1972	2	1.9
54486	1972	3	3.1
54486	1972	4	21.1
54486	1972	5	39.6
54486	1972	6	39.3
54486	1972	7	57.7
54486	1972	8	134.8
54486	1972	9	88
54486	1972	10	123.9
54486	1972	11	18.7
54486	1972	12	0
54486	1973	1	4.9
54486	1973	2	2
54486	1973	3	17.2
54486	1973	4	84.2
54486	1973	5	73.2
54486	1973	6	91.4
54486	1973	7	310.7
54486	1973	8	260.4
54486	1973	9	83.9
54486	1973	10	30.5
54486	1973	11	14.2
54486	1973	12	0
54486	1974	1	1.9
54486	1974	2	11.2
54486	1974	3	12
54486	1974	4	41.1
54486	1974	5	86.9
54486	1974	6	40.3
54486	1974	7	180
54486	1974	8	318
54486	1974	9	115.1
54486	1974	10	79.4
54486	1974	11	12.2
54486	1974	12	5.7
54486	1975	1	2.8
54486	1975	2	6.7
54486	1975	3	4.6
54486	1975	4	34.7
54486	1975	5	71.6
54486	1975	6	35.9
54486	1975	7	182.2
54486	1975	8	147.2
54486	1975	9	109.6
54486	1975	10	20.5
54486	1975	11	18.2
54486	1975	12	53.6
54486	1976	1	2
54486	1976	2	8.7
54486	1976	3	4.8
54486	1976	4	28.1
54486	1976	5	34.3
54486	1976	6	61.8
54486	1976	7	163.6
54486	1976	8	180.1
54486	1976	9	53.4
54486	1976	10	66.1
54486	1976	11	41.2
54486	1976	12	2
54486	1977	1	2.1
54486	1977	2	0.3
54486	1977	3	6.1
54486	1977	4	21
54486	1977	5	74.1
54486	1977	6	103.5
54486	1977	7	337.5
54486	1977	8	152.5
54486	1977	9	58.8
54486	1977	10	80.7
54486	1977	11	13.3
54486	1977	12	22.7
54486	1978	1	7
54486	1978	2	5.8
54486	1978	3	10.8
54486	1978	4	37.2
54486	1978	5	18.5
54486	1978	6	101.3
54486	1978	7	171.5
54486	1978	8	176.2
54486	1978	9	63.5
54486	1978	10	101.5
54486	1978	11	1
54486	1978	12	17.2
54486	1979	1	8.3
54486	1979	2	12.9
54486	1979	3	6.3
54486	1979	4	98
54486	1979	5	81.3
54486	1979	6	229.5
54486	1979	7	284.1
54486	1979	8	162.8
54486	1979	9	64.4
54486	1979	10	5.2
54486	1979	11	14
54486	1979	12	25
54486	1980	1	1.8
54486	1980	2	0.9
54486	1980	3	5.7
54486	1980	4	9.7
54486	1980	5	38
54486	1980	6	168.9
54486	1980	7	134.3
54486	1980	8	97.7
54486	1980	9	48.8
54486	1980	10	74.2
54486	1980	11	13.6
54486	1980	12	28.3
54486	1981	1	15.6
54486	1981	2	5.2
54486	1981	3	26.6
54486	1981	4	9.9
54486	1981	5	93.1
54486	1981	6	89
54486	1981	7	356.7
54486	1981	8	118.8
54486	1981	9	26.7
54486	1981	10	13.4
54486	1981	11	4.8
54486	1981	12	3.8
54486	1982	1	9
54486	1982	2	3.1
54486	1982	3	5.7
54486	1982	4	23.8
54486	1982	5	80.8
54486	1982	6	20
54486	1982	7	175
54486	1982	8	463.6
54486	1982	9	2.9
54486	1982	10	54.3
54486	1982	11	30.3
54486	1982	12	3.2
54486	1983	1	1.1
54486	1983	2	34.1
54486	1983	3	8.1
54486	1983	4	135.8
54486	1983	5	77
54486	1983	6	82.3
54486	1983	7	319.9
54486	1983	8	201.8
54486	1983	9	160.5
54486	1983	10	22.4
54486	1983	11	5.1
54486	1983	12	0.5
54486	1984	1	1.4
54486	1984	2	7.6
54486	1984	3	12.5
54486	1984	4	32.4
54486	1984	5	25.9
54486	1984	6	277.4
54486	1984	7	103.5
54486	1984	8	230.4
54486	1984	9	47
54486	1984	10	47.3
54486	1984	11	11.4
54486	1984	12	28.1
54486	1985	1	21.7
54486	1985	2	11.7
54486	1985	3	21.8
54486	1985	4	32.2
54486	1985	5	61.9
54486	1985	6	60.1
54486	1985	7	315.7
54486	1985	8	414.3
54486	1985	9	87.7
54486	1985	10	9
54486	1985	11	17.5
54486	1985	12	10.9
54486	1986	1	9.9
54486	1986	2	5.4
54486	1986	3	17.4
54486	1986	4	19.8
54486	1986	5	20.2
54486	1986	6	159.3
54486	1986	7	275.3
54486	1986	8	201
54486	1986	9	130.6
54486	1986	10	56.8
54486	1986	11	24.6
54486	1986	12	7.3
54486	1987	1	5.2
54486	1987	2	8.7
54486	1987	3	17.1
54486	1987	4	61.3
54486	1987	5	46.6
54486	1987	6	98.2
54486	1987	7	120.3
54486	1987	8	450.8
54486	1987	9	75.7
54486	1987	10	22.9
54486	1987	11	30.3
54486	1987	12	0.4
54486	1988	1	4.8
54486	1988	2	2.7
54486	1988	3	2.8
54486	1988	4	35.3
54486	1988	5	34.8
54486	1988	6	96.5
54486	1988	7	317
54486	1988	8	152.7
54486	1988	9	228.8
54486	1988	10	46.2
54486	1988	11	8.8
54486	1988	12	1.1
54486	1989	1	11.1
54486	1989	2	0.4
54486	1989	3	22.9
54486	1989	4	14.7
54486	1989	5	33.6
54486	1989	6	117.7
54486	1989	7	125.9
54486	1989	8	74.8
54486	1989	9	31.7
54486	1989	10	132.9
54486	1989	11	18.7
54486	1989	12	0.1
54486	1990	1	16.2
54486	1990	2	33.7
54486	1990	3	12.8
54486	1990	4	56.6
54486	1990	5	156.7
54486	1990	6	123
54486	1990	7	234.3
54486	1990	8	100.2
54486	1990	9	114.8
54486	1990	10	0.9
54486	1990	11	24.1
54486	1990	12	11
54486	1991	1	3.5
54486	1991	2	4
54486	1991	3	8.9
54486	1991	4	48.2
54486	1991	5	50.5
54486	1991	6	153.9
54486	1991	7	338.1
54486	1991	8	65.6
54486	1991	9	61.6
54486	1991	10	131.9
54486	1991	11	20.9
54486	1991	12	11.1
54486	1992	1	0.3
54486	1992	2	0
54486	1992	3	2.8
54486	1992	4	30.8
54486	1992	5	36.7
54486	1992	6	62.1
54486	1992	7	196
54486	1992	8	12.3
54486	1992	9	276.6
54486	1992	10	21.2
54486	1992	11	44.6
54486	1992	12	35.6
54486	1993	1	0
54486	1993	2	0.1
54486	1993	3	1.3
54486	1993	4	52.2
54486	1993	5	19.6
54486	1993	6	141.9
54486	1993	7	243.6
54486	1993	8	62.3
54486	1993	9	66.5
54486	1993	10	10.8
54486	1993	11	53.4
54486	1993	12	14.8
54486	1994	1	2.5
54486	1994	2	3.5
54486	1994	3	10.6
54486	1994	4	12.5
54486	1994	5	120.5
54486	1994	6	38.6
54486	1994	7	196.9
54486	1994	8	355.8
54486	1994	9	53.8
54486	1994	10	37.9
54486	1994	11	25.4
54486	1994	12	3.3
54486	1995	1	0
54486	1995	2	23
54486	1995	3	29.4
54486	1995	4	22.1
54486	1995	5	114.1
54486	1995	6	130.6
54486	1995	7	224.7
54486	1995	8	435.9
54486	1995	9	56.9
54486	1995	10	22.5
54486	1995	11	5.2
54486	1995	12	0
54486	1996	1	7
54486	1996	2	2
54486	1996	3	17.5
54486	1996	4	18.6
54486	1996	5	57.6
54486	1996	6	80.5
54486	1996	7	360.5
54486	1996	8	306
54486	1996	9	48.5
54486	1996	10	47
54486	1996	11	18.1
54486	1996	12	0.1
54486	1997	1	21.6
54486	1997	2	18.6
54486	1997	3	13.9
54486	1997	4	16.3
54486	1997	5	83.6
54486	1997	6	58.4
54486	1997	7	163.7
54486	1997	8	229.5
54486	1997	9	64
54486	1997	10	12.7
54486	1997	11	4.5
54486	1997	12	9.7
54486	1998	1	4.3
54486	1998	2	6
54486	1998	3	25.1
54486	1998	4	54
54486	1998	5	56.2
54486	1998	6	99.4
54486	1998	7	100.4
54486	1998	8	343.7
54486	1998	9	60.5
54486	1998	10	24.3
54486	1998	11	6.6
54486	1998	12	6.3
54486	1999	1	0.7
54486	1999	2	1.6
54486	1999	3	40.2
54486	1999	4	32.3
54486	1999	5	33.9
54486	1999	6	35.2
54486	1999	7	349.7
54486	1999	8	54.6
54486	1999	9	45.5
54486	1999	10	23.6
54486	1999	11	50.5
54486	1999	12	7.4
54486	2000	1	15.3
54486	2000	2	2.2
54486	2000	3	13.8
54486	2000	4	29.4
54486	2000	5	43.6
54486	2000	6	47.5
54486	2000	7	130.5
54486	2000	8	140.8
54486	2000	9	45.9
54486	2000	10	27.9
54486	2000	11	9.8
54486	2000	12	14.7
54486	2001	1	15.8
54486	2001	2	3.8
54486	2001	3	18.5
54486	2001	4	6.8
54486	2001	5	58.3
54486	2001	6	111.2
54486	2001	7	263.9
54486	2001	8	149.1
54486	2001	9	38.4
54486	2001	10	84.4
54486	2001	11	5.3
54486	2001	12	4.4
54486	2002	1	11
54486	2002	2	1.4
54486	2002	3	21.1
54486	2002	4	46.9
54486	2002	5	21.2
54486	2002	6	97.3
54486	2002	7	58.3
54486	2002	8	97.5
54486	2002	9	8.2
54486	2002	10	59.1
54486	2002	11	17.6
54486	2002	12	9.9
54486	2003	1	2.3
54486	2003	2	6.7
54486	2003	3	9
54486	2003	4	101.9
54486	2003	5	35.5
54486	2003	6	205.8
54486	2003	7	153.2
54486	2003	8	103.6
54486	2003	9	88.6
54486	2003	10	57.5
54486	2003	11	27.9
54486	2003	12	3.4
54486	2004	1	2.6
54486	2004	2	19.8
54486	2004	3	6.1
54486	2004	4	45.9
54486	2004	5	39.6
54486	2004	6	58.3
54486	2004	7	220.9
54486	2004	8	137.9
54486	2004	9	97.3
54486	2004	10	15.8
54486	2004	11	41.9
54486	2004	12	16.7
54486	2005	1	0.5
54486	2005	2	12
54486	2005	3	0.7
54486	2005	4	76.4
54486	2005	5	161.2
54486	2005	6	116.2
54486	2005	7	146.8
54486	2005	8	218.3
54486	2005	9	37.3
54486	2005	10	24.4
54486	2005	11	4.7
54486	2005	12	2.7
54486	2006	1	5
54486	2006	2	19.4
54486	2006	3	4.2
54486	2006	4	36.9
54486	2006	5	64.9
54486	2006	6	194.5
54486	2006	7	141.9
54486	2006	8	163.8
54486	2006	9	8.8
54486	2006	10	38.1
54486	2006	11	4.8
54486	2006	12	0.1
54486	2007	1	5.1
54486	2007	2	14.2
54486	2007	3	97.9
54486	2007	4	58.7
54486	2007	5	39
54486	2007	6	45.9
54486	2007	7	127.1
54486	2007	8	330.5
54486	2007	9	84.2
54486	2007	10	50.7
54486	2007	11	18.6
54486	2007	12	12.6
54486	2008	1	0
54486	2008	2	0
54486	2008	3	6.8
54486	2008	4	20.6
54486	2008	5	120
54486	2008	6	115
54486	2008	7	201.2
54486	2008	8	244.2
54486	2008	9	19.6
54486	2008	10	29.2
54486	2008	11	0.6
54486	2008	12	17.6
54486	2009	1	0.2
54486	2009	2	32.3
54486	2009	3	18.4
54486	2009	4	78.7
54486	2009	5	35.7
54486	2009	6	106.2
54486	2009	7	106.4
54486	2009	8	68.9
54486	2009	9	21.9
54486	2009	10	44
54486	2009	11	10.9
54486	2009	12	9.5
54486	2010	1	7.6
54486	2010	2	14.6
54486	2010	3	21.3
54486	2010	4	35.7
54486	2010	5	77.9
54486	2010	6	40.3
54486	2010	7	136.7
54486	2010	8	460.1
54486	2010	9	71.7
54486	2010	10	29.5
54486	2010	11	51.4
54486	2010	12	26.1
54486	2011	1	0.2
54486	2011	2	1.3
54486	2011	3	0.7
54486	2011	4	66.4
54486	2011	5	56.5
54486	2011	6	105.9
54486	2011	7	105
54486	2011	8	228.2
54486	2011	9	30.8
54486	2011	10	29.1
54486	2011	11	40.8
54486	2011	12	0.1
54486	2012	1	2.9
54486	2012	2	5.6
54486	2012	3	30
54486	2012	4	101.2
54486	2012	5	10.9
54486	2012	6	175.2
54486	2012	7	270.7
54486	2012	8	290.4
54486	2012	9	95.5
54486	2012	10	104.8
54486	2012	11	60.1
54486	2012	12	23.6
54486	2013	1	5.5
54486	2013	2	21
54486	2013	3	13.6
54486	2013	4	51.8
54486	2013	5	29.6
54486	2013	6	107.8
54486	2013	7	465.8
54486	2013	8	211.5
54486	2013	9	50
54486	2013	10	41.5
54486	2013	11	35.5
54486	2013	12	0.9
54486	2014	1	3.2
54486	2014	2	1.5
54486	2014	3	1.9
54486	2014	4	10.3
54486	2014	5	89.3
54486	2014	6	84.2
54486	2014	7	94.3
54486	2014	8	47.3
54486	2014	9	40.5
54486	2014	10	27.4
54486	2014	11	10.6
54486	2014	12	1.6
