# Supplementary material for: Spatial and temporal characteristics of drought and its correlation with climate indices in Northeast China
Source: PLoS One. 2021 Nov 18;16(11):e0259774. doi: 10.1371/journal.pone.0259774 (PMC8601439; doi:10.1371/journal.pone.0259774)
Supplement: S1 File — (ZIP) [file pone.0259774.s001.zip › Raw data(Including precipitation and evapotranspiration data of each station)/54493.xlsx]

## Sheet: Monthly evapotranspiration 
stationID	YEAR	MONTH	DATA
54493	1970	1	12.03
54493	1970	2	21.054
54493	1970	3	41.205
54493	1970	4	91.199
54493	1970	5	133.08
54493	1970	6	112.41
54493	1970	7	89.938
54493	1970	8	102.69
54493	1970	9	75.355
54493	1970	10	54.597
54493	1970	11	24.548
54493	1970	12	11.027
54493	1971	1	12.816
54493	1971	2	17.142
54493	1971	3	37.196
54493	1971	4	95.519
54493	1971	5	113.4
54493	1971	6	107.58
54493	1971	7	102.04
54493	1971	8	95.183
54493	1971	9	70.872
54493	1971	10	47.112
54493	1971	11	24.04
54493	1971	12	10.496
54493	1972	1	11.86
54493	1972	2	18.006
54493	1972	3	48.875
54493	1972	4	79.26
54493	1972	5	123.56
54493	1972	6	122
54493	1972	7	133.98
54493	1972	8	94.428
54493	1972	9	65.307
54493	1972	10	38.655
54493	1972	11	19.914
54493	1972	12	11.674
54493	1973	1	15.936
54493	1973	2	21.367
54493	1973	3	43.654
54493	1973	4	75.812
54493	1973	5	102.95
54493	1973	6	103.78
54493	1973	7	111.1
54493	1973	8	98.44
54493	1973	9	74.026
54493	1973	10	47.908
54493	1973	11	23.03
54493	1973	12	15.75
54493	1974	1	17.067
54493	1974	2	20.657
54493	1974	3	45.192
54493	1974	4	78.002
54493	1974	5	122.22
54493	1974	6	103.48
54493	1974	7	115.04
54493	1974	8	102.96
54493	1974	9	71.399
54493	1974	10	42.515
54493	1974	11	22.119
54493	1974	12	12.378
54493	1975	1	12.685
54493	1975	2	19.334
54493	1975	3	48.47
54493	1975	4	86.85
54493	1975	5	103.46
54493	1975	6	106.39
54493	1975	7	85.132
54493	1975	8	101.65
54493	1975	9	76.895
54493	1975	10	46.089
54493	1975	11	22.977
54493	1975	12	9.3624
54493	1976	1	10.547
54493	1976	2	26.519
54493	1976	3	46.302
54493	1976	4	68.633
54493	1976	5	113.4
54493	1976	6	105.51
54493	1976	7	95.976
54493	1976	8	91.67
54493	1976	9	71.349
54493	1976	10	44.37
54493	1976	11	18.796
54493	1976	12	14.401
54493	1977	1	10.173
54493	1977	2	19.5
54493	1977	3	47.42
54493	1977	4	74.761
54493	1977	5	96.498
54493	1977	6	110.51
54493	1977	7	108.65
54493	1977	8	104.94
54493	1977	9	77.096
54493	1977	10	45.106
54493	1977	11	21.82
54493	1977	12	10.138
54493	1978	1	10.924
54493	1978	2	17.567
54493	1978	3	46.126
54493	1978	4	78.924
54493	1978	5	113.2
54493	1978	6	110.94
54493	1978	7	119.32
54493	1978	8	105.07
54493	1978	9	73.537
54493	1978	10	49.467
54493	1978	11	21.176
54493	1978	12	10.604
54493	1979	1	12.39
54493	1979	2	20.724
54493	1979	3	46.348
54493	1979	4	70.101
54493	1979	5	121.04
54493	1979	6	99.705
54493	1979	7	98.243
54493	1979	8	115.23
54493	1979	9	73.676
54493	1979	10	52.144
54493	1979	11	19.371
54493	1979	12	12.014
54493	1980	1	11.011
54493	1980	2	19.694
54493	1980	3	52.048
54493	1980	4	72.414
54493	1980	5	119.22
54493	1980	6	105.85
54493	1980	7	105.86
54493	1980	8	100.08
54493	1980	9	72.956
54493	1980	10	44.014
54493	1980	11	23.907
54493	1980	12	7.7592
54493	1981	1	6.6061
54493	1981	2	18.153
54493	1981	3	48.891
54493	1981	4	89.82
54493	1981	5	101.38
54493	1981	6	122.02
54493	1981	7	100.93
54493	1981	8	110.89
54493	1981	9	80.533
54493	1981	10	49.626
54493	1981	11	19.553
54493	1981	12	11.444
54493	1982	1	10.238
54493	1982	2	23.716
54493	1982	3	49.195
54493	1982	4	83.138
54493	1982	5	102.6
54493	1982	6	121.28
54493	1982	7	129.89
54493	1982	8	110.42
54493	1982	9	78.598
54493	1982	10	48.518
54493	1982	11	19.731
54493	1982	12	10.138
54493	1983	1	9.122
54493	1983	2	17.284
54493	1983	3	51.146
54493	1983	4	87.648
54493	1983	5	102.2
54493	1983	6	117.25
54493	1983	7	93.244
54493	1983	8	108.8
54493	1983	9	75.755
54493	1983	10	51.858
54493	1983	11	21.847
54493	1983	12	10.685
54493	1984	1	10.397
54493	1984	2	20.535
54493	1984	3	38.084
54493	1984	4	69.115
54493	1984	5	112.58
54493	1984	6	104.76
54493	1984	7	125.61
54493	1984	8	100.69
54493	1984	9	75.288
54493	1984	10	45.61
54493	1984	11	21.507
54493	1984	12	11.815
54493	1985	1	8.0235
54493	1985	2	16.607
54493	1985	3	42.652
54493	1985	4	71.148
54493	1985	5	106.53
54493	1985	6	107.89
54493	1985	7	93.249
54493	1985	8	93.288
54493	1985	9	69.779
54493	1985	10	44.106
54493	1985	11	18.806
54493	1985	12	7.8684
54493	1986	1	9.2226
54493	1986	2	18.679
54493	1986	3	46.152
54493	1986	4	76.345
54493	1986	5	110.37
54493	1986	6	104.95
54493	1986	7	92.827
54493	1986	8	96.749
54493	1986	9	66.683
54493	1986	10	41.987
54493	1986	11	17.553
54493	1986	12	12.671
54493	1987	1	9.5704
54493	1987	2	19.69
54493	1987	3	39.722
54493	1987	4	74.16
54493	1987	5	115
54493	1987	6	117.67
54493	1987	7	115.12
54493	1987	8	98.707
54493	1987	9	72.932
54493	1987	10	46.695
54493	1987	11	20.874
54493	1987	12	11.336
54493	1988	1	12.231
54493	1988	2	19.397
54493	1988	3	45.238
54493	1988	4	78.135
54493	1988	5	112.64
54493	1988	6	120.14
54493	1988	7	110.46
54493	1988	8	112.77
54493	1988	9	71.177
54493	1988	10	46.044
54493	1988	11	25.845
54493	1988	12	11.771
54493	1989	1	13.812
54493	1989	2	26.994
54493	1989	3	50.043
54493	1989	4	93.037
54493	1989	5	114.11
54493	1989	6	117.18
54493	1989	7	103.01
54493	1989	8	113.44
54493	1989	9	73.412
54493	1989	10	44.042
54493	1989	11	21.054
54493	1989	12	14.273
54493	1990	1	11.009
54493	1990	2	21.004
54493	1990	3	48.866
54493	1990	4	70.601
54493	1990	5	86.888
54493	1990	6	103.14
54493	1990	7	97.229
54493	1990	8	111.64
54493	1990	9	73.245
54493	1990	10	50.175
54493	1990	11	20.159
54493	1990	12	10.708
54493	1991	1	9.8716
54493	1991	2	19.822
54493	1991	3	46.306
54493	1991	4	87.047
54493	1991	5	110.61
54493	1991	6	110.72
54493	1991	7	109
54493	1991	8	113.19
54493	1991	9	78.154
54493	1991	10	45.015
54493	1991	11	20.591
54493	1991	12	11.763
54493	1992	1	12.074
54493	1992	2	22.535
54493	1992	3	51.178
54493	1992	4	78.262
54493	1992	5	117.65
54493	1992	6	112.49
54493	1992	7	107.89
54493	1992	8	99.022
54493	1992	9	66.881
54493	1992	10	39.732
54493	1992	11	18.715
54493	1992	12	8.958
54493	1993	1	10.573
54493	1993	2	21.991
54493	1993	3	51.311
54493	1993	4	78.578
54493	1993	5	114.12
54493	1993	6	98.068
54493	1993	7	88.145
54493	1993	8	103.42
54493	1993	9	78.998
54493	1993	10	43.491
54493	1993	11	19.549
54493	1993	12	8.9131
54493	1994	1	10.122
54493	1994	2	21.876
54493	1994	3	43.552
54493	1994	4	91.264
54493	1994	5	105.55
54493	1994	6	116.71
54493	1994	7	105.61
54493	1994	8	101.21
54493	1994	9	76.233
54493	1994	10	47.047
54493	1994	11	21.056
54493	1994	12	10.306
54493	1995	1	12.872
54493	1995	2	22.062
54493	1995	3	45.565
54493	1995	4	74.338
54493	1995	5	107.31
54493	1995	6	108.23
54493	1995	7	98.981
54493	1995	8	93.964
54493	1995	9	72.82
54493	1995	10	40.417
54493	1995	11	21.157
54493	1995	12	9.6303
54493	1996	1	9.7913
54493	1996	2	21.295
54493	1996	3	45.267
54493	1996	4	75.526
54493	1996	5	106.21
54493	1996	6	109.38
54493	1996	7	93.66
54493	1996	8	96.714
54493	1996	9	66.156
54493	1996	10	42.353
54493	1996	11	18.672
54493	1996	12	11.158
54493	1997	1	8.5585
54493	1997	2	18.563
54493	1997	3	45.898
54493	1997	4	78.907
54493	1997	5	104.26
54493	1997	6	124.43
54493	1997	7	128.46
54493	1997	8	98.172
54493	1997	9	72.796
54493	1997	10	41.703
54493	1997	11	19.025
54493	1997	12	10.485
54493	1998	1	10.289
54493	1998	2	24.165
54493	1998	3	47.323
54493	1998	4	78.124
54493	1998	5	101.42
54493	1998	6	96.764
54493	1998	7	92.947
54493	1998	8	80.57
54493	1998	9	70.162
54493	1998	10	47.838
54493	1998	11	22.168
54493	1998	12	9.1734
54493	1999	1	14.522
54493	1999	2	21.459
54493	1999	3	44.252
54493	1999	4	78.96
54493	1999	5	116.99
54493	1999	6	108.9
54493	1999	7	108.63
54493	1999	8	99.644
54493	1999	9	77.064
54493	1999	10	44.719
54493	1999	11	20.84
54493	1999	12	10.042
54493	2000	1	8.3135
54493	2000	2	17.29
54493	2000	3	45.262
54493	2000	4	69.708
54493	2000	5	99.971
54493	2000	6	134.99
54493	2000	7	113.66
54493	2000	8	98.742
54493	2000	9	77.988
54493	2000	10	40.095
54493	2000	11	18.721
54493	2000	12	10.586
54493	2001	1	7.5217
54493	2001	2	17.508
54493	2001	3	42.443
54493	2001	4	78.529
54493	2001	5	113.55
54493	2001	6	102.79
54493	2001	7	94.527
54493	2001	8	105.13
54493	2001	9	79.809
54493	2001	10	43.143
54493	2001	11	21.109
54493	2001	12	9.3152
54493	2002	1	14.458
54493	2002	2	21.707
54493	2002	3	49.054
54493	2002	4	82.046
54493	2002	5	123.09
54493	2002	6	114.11
54493	2002	7	100.11
54493	2002	8	101.7
54493	2002	9	74.961
54493	2002	10	35.664
54493	2002	11	17.958
54493	2002	12	13.821
54493	2003	1	11.782
54493	2003	2	22.654
54493	2003	3	43.483
54493	2003	4	76.81
54493	2003	5	116.1
54493	2003	6	109.96
54493	2003	7	103.51
54493	2003	8	105.92
54493	2003	9	68.117
54493	2003	10	40.844
54493	2003	11	22.786
54493	2003	12	11.534
54493	2004	1	13.91
54493	2004	2	24.161
54493	2004	3	51.85
54493	2004	4	95.568
54493	2004	5	106.19
54493	2004	6	120.53
54493	2004	7	87.167
54493	2004	8	106.01
54493	2004	9	78.73
54493	2004	10	47.347
54493	2004	11	22.081
54493	2004	12	11.972
54493	2005	1	12.505
54493	2005	2	19.028
54493	2005	3	49.59
54493	2005	4	80.092
54493	2005	5	108.03
54493	2005	6	95.806
54493	2005	7	100.74
54493	2005	8	89.926
54493	2005	9	80.934
54493	2005	10	49.352
54493	2005	11	22.399
54493	2005	12	10.041
54493	2006	1	11.733
54493	2006	2	19.359
54493	2006	3	44.585
54493	2006	4	69.041
54493	2006	5	116.59
54493	2006	6	98.793
54493	2006	7	95.495
54493	2006	8	99.183
54493	2006	9	76.986
54493	2006	10	45.122
54493	2006	11	23.54
54493	2006	12	14.577
54493	2007	1	11.862
54493	2007	2	22.57
54493	2007	3	42.85
54493	2007	4	73.983
54493	2007	5	111.11
54493	2007	6	132.52
54493	2007	7	103.07
54493	2007	8	92.379
54493	2007	9	80.929
54493	2007	10	41.189
54493	2007	11	20.458
54493	2007	12	10.865
54493	2008	1	15.527
54493	2008	2	23.518
54493	2008	3	49.181
54493	2008	4	84.922
54493	2008	5	93.475
54493	2008	6	107.47
54493	2008	7	97.811
54493	2008	8	110.79
54493	2008	9	82.785
54493	2008	10	47.304
54493	2008	11	24.625
54493	2008	12	14.324
54493	2009	1	13.092
54493	2009	2	23.627
54493	2009	3	49.21
54493	2009	4	82.963
54493	2009	5	119.08
54493	2009	6	95.902
54493	2009	7	109.6
54493	2009	8	128.94
54493	2009	9	82.542
54493	2009	10	50.902
54493	2009	11	20.523
54493	2009	12	9.3152
54493	2010	1	11.118
54493	2010	2	20.133
54493	2010	3	40.386
54493	2010	4	62.218
54493	2010	5	96.35
54493	2010	6	123.79
54493	2010	7	96.181
54493	2010	8	89.348
54493	2010	9	67.669
54493	2010	10	43.141
54493	2010	11	18.373
54493	2010	12	10.323
54493	2011	1	9.9034
54493	2011	2	21.835
54493	2011	3	49.905
54493	2011	4	78.856
54493	2011	5	115.33
54493	2011	6	88.352
54493	2011	7	105.57
54493	2011	8	103.46
54493	2011	9	76.979
54493	2011	10	43.726
54493	2011	11	22.954
54493	2011	12	13.305
54493	2012	1	13.099
54493	2012	2	21.134
54493	2012	3	45.231
54493	2012	4	78.551
54493	2012	5	121.04
54493	2012	6	102.41
54493	2012	7	96.986
54493	2012	8	102.78
54493	2012	9	72.439
54493	2012	10	46.266
54493	2012	11	19.785
54493	2012	12	9.8838
54493	2013	1	10.315
54493	2013	2	17.239
54493	2013	3	44.35
54493	2013	4	75.124
54493	2013	5	110.93
54493	2013	6	114.3
54493	2013	7	105.57
54493	2013	8	95.111
54493	2013	9	73.527
54493	2013	10	47.527
54493	2013	11	22.024
54493	2013	12	11.101
54493	2014	1	14.458
54493	2014	2	23.824
54493	2014	3	51.961
54493	2014	4	93.793
54493	2014	5	110.14
54493	2014	6	108.71
54493	2014	7	113.99
54493	2014	8	115.23
54493	2014	9	83.779
54493	2014	10	51.167
54493	2014	11	23.348
54493	2014	12	11.519

## Sheet: Monthly precipitation 
stationID	YEAR	MONTH	DATA
54493	1970	1	5.8
54493	1970	2	26.4
54493	1970	3	6.7
54493	1970	4	9.9
54493	1970	5	64.6
54493	1970	6	99.1
54493	1970	7	442.1
54493	1970	8	229.8
54493	1970	9	77.6
54493	1970	10	34.1
54493	1970	11	29
54493	1970	12	28.4
54493	1971	1	4.6
54493	1971	2	31.8
54493	1971	3	22.4
54493	1971	4	18.5
54493	1971	5	64
54493	1971	6	151
54493	1971	7	226.3
54493	1971	8	402.5
54493	1971	9	103.1
54493	1971	10	62.6
54493	1971	11	29.9
54493	1971	12	18.6
54493	1972	1	21.7
54493	1972	2	19.9
54493	1972	3	10.4
54493	1972	4	49.8
54493	1972	5	78.6
54493	1972	6	41.6
54493	1972	7	46.6
54493	1972	8	422.5
54493	1972	9	111.4
54493	1972	10	115.5
54493	1972	11	52.2
54493	1972	12	7.4
54493	1973	1	1.9
54493	1973	2	26.4
54493	1973	3	32.9
54493	1973	4	76.1
54493	1973	5	161.2
54493	1973	6	135.2
54493	1973	7	276.5
54493	1973	8	465.3
54493	1973	9	90
54493	1973	10	38.1
54493	1973	11	27.5
54493	1973	12	0.3
54493	1974	1	0.5
54493	1974	2	11
54493	1974	3	11.3
54493	1974	4	63.9
54493	1974	5	111.8
54493	1974	6	101
54493	1974	7	176.4
54493	1974	8	393.8
54493	1974	9	58.8
54493	1974	10	67.4
54493	1974	11	22.5
54493	1974	12	3.2
54493	1975	1	4.9
54493	1975	2	9.9
54493	1975	3	12.3
54493	1975	4	25.1
54493	1975	5	79.9
54493	1975	6	53.7
54493	1975	7	412.5
54493	1975	8	145.2
54493	1975	9	64.2
54493	1975	10	52.4
54493	1975	11	10.8
54493	1975	12	19
54493	1976	1	4.5
54493	1976	2	8
54493	1976	3	2.5
54493	1976	4	42.3
54493	1976	5	44.1
54493	1976	6	66.9
54493	1976	7	197.4
54493	1976	8	120.9
54493	1976	9	91.2
54493	1976	10	69.2
54493	1976	11	84.5
54493	1976	12	7.6
54493	1977	1	3.5
54493	1977	2	1.6
54493	1977	3	5.7
54493	1977	4	53.5
54493	1977	5	73.1
54493	1977	6	80.2
54493	1977	7	295.6
54493	1977	8	471.6
54493	1977	9	102
54493	1977	10	66.9
54493	1977	11	34.9
54493	1977	12	30.4
54493	1978	1	8.7
54493	1978	2	10
54493	1978	3	11.7
54493	1978	4	54.2
54493	1978	5	17.2
54493	1978	6	136.5
54493	1978	7	150.7
54493	1978	8	326.3
54493	1978	9	84.2
54493	1978	10	41
54493	1978	11	5.4
54493	1978	12	38.1
54493	1979	1	21.3
54493	1979	2	22.7
54493	1979	3	12.1
54493	1979	4	123.9
54493	1979	5	34.4
54493	1979	6	461.5
54493	1979	7	266.5
54493	1979	8	85.6
54493	1979	9	101.4
54493	1979	10	20.1
54493	1979	11	40.4
54493	1979	12	35.6
54493	1980	1	7.1
54493	1980	2	5.6
54493	1980	3	8.9
54493	1980	4	48.6
54493	1980	5	40.2
54493	1980	6	167.3
54493	1980	7	235.3
54493	1980	8	114.4
54493	1980	9	80.8
54493	1980	10	71.1
54493	1980	11	22.1
54493	1980	12	39.4
54493	1981	1	9.6
54493	1981	2	13.2
54493	1981	3	33.2
54493	1981	4	26.1
54493	1981	5	123.3
54493	1981	6	99.2
54493	1981	7	350.3
54493	1981	8	130.7
54493	1981	9	54.5
54493	1981	10	64.5
54493	1981	11	18.2
54493	1981	12	8
54493	1982	1	5
54493	1982	2	1.5
54493	1982	3	6.9
54493	1982	4	9.3
54493	1982	5	159.7
54493	1982	6	89
54493	1982	7	86.3
54493	1982	8	470.9
54493	1982	9	35.4
54493	1982	10	59
54493	1982	11	44.3
54493	1982	12	17.3
54493	1983	1	13.5
54493	1983	2	24
54493	1983	3	14.5
54493	1983	4	96.1
54493	1983	5	69.4
54493	1983	6	140.6
54493	1983	7	232.6
54493	1983	8	300.9
54493	1983	9	146.3
54493	1983	10	45
54493	1983	11	23.3
54493	1983	12	2
54493	1984	1	0.9
54493	1984	2	14.3
54493	1984	3	21.5
54493	1984	4	61.2
54493	1984	5	23.8
54493	1984	6	211.1
54493	1984	7	168.2
54493	1984	8	489.5
54493	1984	9	34.4
54493	1984	10	57.2
54493	1984	11	47.8
54493	1984	12	19.5
54493	1985	1	28.5
54493	1985	2	28.4
54493	1985	3	24.2
54493	1985	4	108.6
54493	1985	5	57.1
54493	1985	6	64.9
54493	1985	7	882.8
54493	1985	8	430.8
54493	1985	9	125.2
54493	1985	10	19.9
54493	1985	11	34.3
54493	1985	12	10.3
54493	1986	1	10.8
54493	1986	2	4.5
54493	1986	3	36.2
54493	1986	4	40.6
54493	1986	5	40.6
54493	1986	6	159.8
54493	1986	7	407.1
54493	1986	8	257
54493	1986	9	111.5
54493	1986	10	44.5
54493	1986	11	38.3
54493	1986	12	3.4
54493	1987	1	20.7
54493	1987	2	7.6
54493	1987	3	33.1
54493	1987	4	78.4
54493	1987	5	23.7
54493	1987	6	127.7
54493	1987	7	221.2
54493	1987	8	292.8
54493	1987	9	109.1
54493	1987	10	45.5
54493	1987	11	79.1
54493	1987	12	2.5
54493	1988	1	8
54493	1988	2	8.3
54493	1988	3	7.5
54493	1988	4	39.9
54493	1988	5	71.7
54493	1988	6	93.9
54493	1988	7	275.9
54493	1988	8	176.8
54493	1988	9	98
54493	1988	10	22.6
54493	1988	11	15.4
54493	1988	12	8.3
54493	1989	1	15.9
54493	1989	2	9.1
54493	1989	3	12.7
54493	1989	4	19.7
54493	1989	5	71.4
54493	1989	6	98.7
54493	1989	7	302.6
54493	1989	8	88
54493	1989	9	139.1
54493	1989	10	39.4
54493	1989	11	20.8
54493	1989	12	2.2
54493	1990	1	14.4
54493	1990	2	30.8
54493	1990	3	21.4
54493	1990	4	75.4
54493	1990	5	99.4
54493	1990	6	117.7
54493	1990	7	372.8
54493	1990	8	197.3
54493	1990	9	163.7
54493	1990	10	0
54493	1990	11	37.4
54493	1990	12	21.6
54493	1991	1	4
54493	1991	2	11
54493	1991	3	20.7
54493	1991	4	47.5
54493	1991	5	64.5
54493	1991	6	173.1
54493	1991	7	362.5
54493	1991	8	52.8
54493	1991	9	42
54493	1991	10	124
54493	1991	11	45.4
54493	1991	12	23.8
54493	1992	1	4.4
54493	1992	2	4.2
54493	1992	3	1.1
54493	1992	4	56.5
54493	1992	5	91.9
54493	1992	6	137.9
54493	1992	7	352.4
54493	1992	8	66.1
54493	1992	9	253.5
54493	1992	10	55.4
54493	1992	11	53.8
54493	1992	12	44.6
54493	1993	1	1
54493	1993	2	6.9
54493	1993	3	7.2
54493	1993	4	54.6
54493	1993	5	38.6
54493	1993	6	265.7
54493	1993	7	127.9
54493	1993	8	81.4
54493	1993	9	96.7
54493	1993	10	39.4
54493	1993	11	66.8
54493	1993	12	23.1
54493	1994	1	3.8
54493	1994	2	2.9
54493	1994	3	12
54493	1994	4	29.1
54493	1994	5	93.4
54493	1994	6	95.6
54493	1994	7	178.3
54493	1994	8	347.5
54493	1994	9	74.1
54493	1994	10	99.6
54493	1994	11	59.1
54493	1994	12	11.1
54493	1995	1	0
54493	1995	2	20.5
54493	1995	3	20.1
54493	1995	4	57.3
54493	1995	5	132.4
54493	1995	6	202.8
54493	1995	7	405.1
54493	1995	8	511.2
54493	1995	9	35.5
54493	1995	10	44.9
54493	1995	11	8.3
54493	1995	12	2.5
54493	1996	1	7.7
54493	1996	2	4.2
54493	1996	3	27.9
54493	1996	4	18.2
54493	1996	5	48.8
54493	1996	6	174.7
54493	1996	7	666.8
54493	1996	8	423.2
54493	1996	9	129.4
54493	1996	10	70.8
54493	1996	11	16.8
54493	1996	12	1.5
54493	1997	1	27.8
54493	1997	2	16.4
54493	1997	3	16
54493	1997	4	15.9
54493	1997	5	120.1
54493	1997	6	46.1
54493	1997	7	216
54493	1997	8	298.5
54493	1997	9	81.6
54493	1997	10	40
54493	1997	11	14.6
54493	1997	12	16.9
54493	1998	1	8.7
54493	1998	2	15.1
54493	1998	3	31.2
54493	1998	4	39.1
54493	1998	5	88.2
54493	1998	6	117.4
54493	1998	7	283.6
54493	1998	8	291.9
54493	1998	9	82.2
54493	1998	10	31.5
54493	1998	11	27
54493	1998	12	23.8
54493	1999	1	8.9
54493	1999	2	0.6
54493	1999	3	62.2
54493	1999	4	44.2
54493	1999	5	56
54493	1999	6	74.5
54493	1999	7	209.6
54493	1999	8	243.1
54493	1999	9	54.1
54493	1999	10	36
54493	1999	11	22.4
54493	1999	12	7.5
54493	2000	1	39.9
54493	2000	2	4.2
54493	2000	3	31.1
54493	2000	4	48.6
54493	2000	5	60.8
54493	2000	6	7.4
54493	2000	7	155.8
54493	2000	8	147.6
54493	2000	9	24.8
54493	2000	10	23.5
54493	2000	11	29.6
54493	2000	12	15.5
54493	2001	1	24.2
54493	2001	2	6.9
54493	2001	3	31.9
54493	2001	4	0.5
54493	2001	5	58
54493	2001	6	210.9
54493	2001	7	410.5
54493	2001	8	107.5
54493	2001	9	24.4
54493	2001	10	67.7
54493	2001	11	9.8
54493	2001	12	7.6
54493	2002	1	22.9
54493	2002	2	6.5
54493	2002	3	36.6
54493	2002	4	56.1
54493	2002	5	30.3
54493	2002	6	91.3
54493	2002	7	317.6
54493	2002	8	146.1
54493	2002	9	8.1
54493	2002	10	122.9
54493	2002	11	19.5
54493	2002	12	21.6
54493	2003	1	2.5
54493	2003	2	7.3
54493	2003	3	20.8
54493	2003	4	111.9
54493	2003	5	52.1
54493	2003	6	172.3
54493	2003	7	175.3
54493	2003	8	201.5
54493	2003	9	75.6
54493	2003	10	73.4
54493	2003	11	54.4
54493	2003	12	5.6
54493	2004	1	3.7
54493	2004	2	69.4
54493	2004	3	31.4
54493	2004	4	61.4
54493	2004	5	99.5
54493	2004	6	64.7
54493	2004	7	586.1
54493	2004	8	123.1
54493	2004	9	178.3
54493	2004	10	11.3
54493	2004	11	74
54493	2004	12	49.3
54493	2005	1	9.8
54493	2005	2	13.2
54493	2005	3	2.2
54493	2005	4	109.4
54493	2005	5	151.2
54493	2005	6	169.3
54493	2005	7	123.9
54493	2005	8	259.6
54493	2005	9	61.5
54493	2005	10	75.3
54493	2005	11	14.6
54493	2005	12	3.2
54493	2006	1	9.2
54493	2006	2	17.2
54493	2006	3	13.6
54493	2006	4	72
54493	2006	5	84.3
54493	2006	6	245.9
54493	2006	7	188.6
54493	2006	8	350.6
54493	2006	9	44
54493	2006	10	78.2
54493	2006	11	35.8
54493	2006	12	2.1
54493	2007	1	17.9
54493	2007	2	26.5
54493	2007	3	98.1
54493	2007	4	71.9
54493	2007	5	96.3
54493	2007	6	44.1
54493	2007	7	157.1
54493	2007	8	391.3
54493	2007	9	148.5
54493	2007	10	87.8
54493	2007	11	37.4
54493	2007	12	8.2
54493	2008	1	2.4
54493	2008	2	5.5
54493	2008	3	16.7
54493	2008	4	37.7
54493	2008	5	84
54493	2008	6	119.5
54493	2008	7	304.1
54493	2008	8	245.2
54493	2008	9	43.5
54493	2008	10	36.7
54493	2008	11	7.5
54493	2008	12	10.2
54493	2009	1	13.6
54493	2009	2	54.3
54493	2009	3	16.1
54493	2009	4	83.3
54493	2009	5	27.9
54493	2009	6	201
54493	2009	7	191.3
54493	2009	8	117.2
54493	2009	9	64.5
54493	2009	10	96.4
54493	2009	11	14.9
54493	2009	12	32.1
54493	2010	1	6.6
54493	2010	2	32.4
54493	2010	3	75.4
54493	2010	4	77.5
54493	2010	5	126.8
54493	2010	6	61.2
54493	2010	7	266
54493	2010	8	840.8
54493	2010	9	110.7
54493	2010	10	47.6
54493	2010	11	84.5
54493	2010	12	36
54493	2011	1	1.5
54493	2011	2	1
54493	2011	3	5.3
54493	2011	4	37.2
54493	2011	5	69.9
54493	2011	6	147.9
54493	2011	7	235.4
54493	2011	8	380.6
54493	2011	9	87.3
54493	2011	10	36.9
54493	2011	11	51.2
54493	2011	12	0.5
54493	2012	1	2.8
54493	2012	2	8.9
54493	2012	3	25.3
54493	2012	4	60.8
54493	2012	5	18.8
54493	2012	6	210.1
54493	2012	7	264.9
54493	2012	8	286.6
54493	2012	9	131.5
54493	2012	10	120.2
54493	2012	11	71.1
54493	2012	12	25
54493	2013	1	8
54493	2013	2	32
54493	2013	3	22.1
54493	2013	4	48
54493	2013	5	53.6
54493	2013	6	71.2
54493	2013	7	575
54493	2013	8	179.3
54493	2013	9	95.4
54493	2013	10	74.3
54493	2013	11	37.1
54493	2013	12	6.5
54493	2014	1	4.8
54493	2014	2	3
54493	2014	3	24.2
54493	2014	4	7.3
54493	2014	5	83.3
54493	2014	6	171.9
54493	2014	7	139.8
54493	2014	8	171.1
54493	2014	9	31.2
54493	2014	10	27.5
54493	2014	11	23.9
54493	2014	12	7.9
