# Supplementary material for: Spatial and temporal characteristics of drought and its correlation with climate indices in Northeast China
Source: PLoS One. 2021 Nov 18;16(11):e0259774. doi: 10.1371/journal.pone.0259774 (PMC8601439; doi:10.1371/journal.pone.0259774)
Supplement: S1 File — (ZIP) [file pone.0259774.s001.zip › Raw data(Including precipitation and evapotranspiration data of each station)/54494.xlsx]

## Sheet: Monthly evapotranspiration 
stationID	YEAR	MONTH	DATA
54494	1970	1	17.019
54494	1970	2	25.117
54494	1970	3	44.717
54494	1970	4	91.746
54494	1970	5	133.99
54494	1970	6	106.85
54494	1970	7	89.727
54494	1970	8	103.3
54494	1970	9	84.958
54494	1970	10	56.393
54494	1970	11	26.926
54494	1970	12	13.672
54494	1971	1	19.217
54494	1971	2	19.759
54494	1971	3	37.37
54494	1971	4	97.072
54494	1971	5	106.04
54494	1971	6	104.44
54494	1971	7	104.31
54494	1971	8	102.77
54494	1971	9	70.219
54494	1971	10	45.253
54494	1971	11	23.479
54494	1971	12	15.233
54494	1972	1	15.603
54494	1972	2	24.961
54494	1972	3	56.819
54494	1972	4	80.961
54494	1972	5	121.5
54494	1972	6	124.94
54494	1972	7	127.46
54494	1972	8	95.088
54494	1972	9	74.601
54494	1972	10	45.856
54494	1972	11	26.185
54494	1972	12	12.972
54494	1973	1	19.756
54494	1973	2	26.428
54494	1973	3	48.716
54494	1973	4	77.228
54494	1973	5	110.14
54494	1973	6	101.14
54494	1973	7	110.33
54494	1973	8	101.87
54494	1973	9	80.838
54494	1973	10	57.034
54494	1973	11	30.968
54494	1973	12	20.441
54494	1974	1	23.344
54494	1974	2	26.732
54494	1974	3	52.23
54494	1974	4	85.955
54494	1974	5	134.24
54494	1974	6	116.81
54494	1974	7	107.79
54494	1974	8	107.33
54494	1974	9	81.309
54494	1974	10	47.504
54494	1974	11	32.362
54494	1974	12	18.901
54494	1975	1	18.104
54494	1975	2	26.551
54494	1975	3	58.327
54494	1975	4	93.308
54494	1975	5	106.56
54494	1975	6	107.95
54494	1975	7	87.338
54494	1975	8	109.37
54494	1975	9	84.446
54494	1975	10	58.997
54494	1975	11	31.095
54494	1975	12	16.387
54494	1976	1	17.193
54494	1976	2	36.423
54494	1976	3	52.589
54494	1976	4	88.197
54494	1976	5	124.72
54494	1976	6	110.61
54494	1976	7	99.664
54494	1976	8	92.735
54494	1976	9	78.257
54494	1976	10	52.619
54494	1976	11	22.783
54494	1976	12	19.868
54494	1977	1	17.053
54494	1977	2	27.369
54494	1977	3	52.533
54494	1977	4	84.04
54494	1977	5	108.56
54494	1977	6	113.9
54494	1977	7	108.94
54494	1977	8	115.83
54494	1977	9	95.809
54494	1977	10	57.498
54494	1977	11	29.051
54494	1977	12	16.296
54494	1978	1	16.461
54494	1978	2	23.701
54494	1978	3	55.091
54494	1978	4	93.097
54494	1978	5	130.08
54494	1978	6	105.28
54494	1978	7	110.8
54494	1978	8	102.49
54494	1978	9	81.249
54494	1978	10	62.155
54494	1978	11	32.888
54494	1978	12	16.615
54494	1979	1	17.977
54494	1979	2	26.579
54494	1979	3	54.883
54494	1979	4	78.418
54494	1979	5	120.55
54494	1979	6	90.242
54494	1979	7	97.851
54494	1979	8	118.83
54494	1979	9	80.575
54494	1979	10	70.151
54494	1979	11	29.036
54494	1979	12	17.816
54494	1980	1	19.079
54494	1980	2	24.813
54494	1980	3	62.907
54494	1980	4	84.893
54494	1980	5	119.2
54494	1980	6	94.639
54494	1980	7	99.243
54494	1980	8	98.86
54494	1980	9	76.582
54494	1980	10	47.208
54494	1980	11	27.807
54494	1980	12	11.911
54494	1981	1	11.603
54494	1981	2	22.396
54494	1981	3	52.7
54494	1981	4	96.583
54494	1981	5	100.06
54494	1981	6	112.3
54494	1981	7	95.966
54494	1981	8	105.67
54494	1981	9	80.867
54494	1981	10	55.526
54494	1981	11	25.593
54494	1981	12	19.071
54494	1982	1	16.135
54494	1982	2	34.563
54494	1982	3	55.149
54494	1982	4	89.403
54494	1982	5	100.23
54494	1982	6	117.95
54494	1982	7	120.1
54494	1982	8	101.64
54494	1982	9	82.394
54494	1982	10	59.118
54494	1982	11	26.436
54494	1982	12	14.07
54494	1983	1	15.325
54494	1983	2	22.401
54494	1983	3	57.666
54494	1983	4	90.211
54494	1983	5	107.1
54494	1983	6	126.15
54494	1983	7	96.93
54494	1983	8	114.2
54494	1983	9	81.056
54494	1983	10	56.972
54494	1983	11	29.138
54494	1983	12	19.616
54494	1984	1	17.408
54494	1984	2	28.322
54494	1984	3	45.12
54494	1984	4	72.446
54494	1984	5	113.95
54494	1984	6	102.67
54494	1984	7	123.35
54494	1984	8	105.2
54494	1984	9	81.609
54494	1984	10	51.849
54494	1984	11	31.772
54494	1984	12	18.308
54494	1985	1	13.934
54494	1985	2	20.963
54494	1985	3	48.95
54494	1985	4	74.601
54494	1985	5	105.37
54494	1985	6	101.26
54494	1985	7	100.41
54494	1985	8	91.409
54494	1985	9	77.296
54494	1985	10	53.039
54494	1985	11	24.414
54494	1985	12	14.675
54494	1986	1	14.789
54494	1986	2	25.273
54494	1986	3	52.68
54494	1986	4	83.436
54494	1986	5	118.24
54494	1986	6	117.69
54494	1986	7	95.903
54494	1986	8	99.42
54494	1986	9	74.515
54494	1986	10	51.069
54494	1986	11	27.773
54494	1986	12	20.526
54494	1987	1	15.05
54494	1987	2	25.925
54494	1987	3	48.558
54494	1987	4	77.699
54494	1987	5	117.19
54494	1987	6	115.91
54494	1987	7	109.73
54494	1987	8	100.21
54494	1987	9	77.606
54494	1987	10	56.157
54494	1987	11	27.965
54494	1987	12	16.484
54494	1988	1	17.436
54494	1988	2	29.232
54494	1988	3	54.281
54494	1988	4	83.813
54494	1988	5	118.48
54494	1988	6	121.64
54494	1988	7	100.74
54494	1988	8	110.63
54494	1988	9	76.114
54494	1988	10	54.47
54494	1988	11	35.151
54494	1988	12	19.328
54494	1989	1	21.585
54494	1989	2	35.294
54494	1989	3	61.17
54494	1989	4	103.3
54494	1989	5	121.32
54494	1989	6	109.56
54494	1989	7	103.78
54494	1989	8	121.62
54494	1989	9	82.469
54494	1989	10	51.853
54494	1989	11	26.787
54494	1989	12	22.55
54494	1990	1	18.602
54494	1990	2	25.497
54494	1990	3	56.418
54494	1990	4	75.78
54494	1990	5	79.595
54494	1990	6	103.42
54494	1990	7	97.792
54494	1990	8	110.19
54494	1990	9	75.93
54494	1990	10	58.744
54494	1990	11	27.753
54494	1990	12	16.048
54494	1991	1	19.219
54494	1991	2	27.238
54494	1991	3	52.851
54494	1991	4	88.386
54494	1991	5	111.31
54494	1991	6	114.47
54494	1991	7	109.5
54494	1991	8	116.98
54494	1991	9	82.102
54494	1991	10	51.304
54494	1991	11	25.805
54494	1991	12	19.678
54494	1992	1	18.607
54494	1992	2	28.568
54494	1992	3	59.767
54494	1992	4	87.769
54494	1992	5	118.45
54494	1992	6	114.68
54494	1992	7	116.67
54494	1992	8	103.13
54494	1992	9	76.086
54494	1992	10	49.332
54494	1992	11	23.444
54494	1992	12	14.985
54494	1993	1	17.749
54494	1993	2	28.222
54494	1993	3	65.977
54494	1993	4	85.26
54494	1993	5	119.69
54494	1993	6	97.747
54494	1993	7	82.199
54494	1993	8	102.92
54494	1993	9	85.515
54494	1993	10	53.789
54494	1993	11	24.639
54494	1993	12	11.436
54494	1994	1	14.925
54494	1994	2	29.463
54494	1994	3	52.366
54494	1994	4	101.24
54494	1994	5	114.99
54494	1994	6	123.95
54494	1994	7	96.136
54494	1994	8	106.25
54494	1994	9	84.468
54494	1994	10	63.092
54494	1994	11	35.602
54494	1994	12	18.302
54494	1995	1	21.766
54494	1995	2	33.52
54494	1995	3	55.467
54494	1995	4	80.72
54494	1995	5	118.67
54494	1995	6	114.42
54494	1995	7	104.13
54494	1995	8	99.769
54494	1995	9	69.586
54494	1995	10	53.763
54494	1995	11	34.682
54494	1995	12	23.873
54494	1996	1	19.15
54494	1996	2	31.49
54494	1996	3	57.452
54494	1996	4	78.966
54494	1996	5	113.68
54494	1996	6	118.38
54494	1996	7	94.064
54494	1996	8	105.92
54494	1996	9	70.577
54494	1996	10	57.973
54494	1996	11	25.58
54494	1996	12	16.768
54494	1997	1	14.573
54494	1997	2	26.568
54494	1997	3	55.419
54494	1997	4	91.595
54494	1997	5	117.08
54494	1997	6	132.98
54494	1997	7	133.66
54494	1997	8	106.88
54494	1997	9	87.901
54494	1997	10	57.022
54494	1997	11	31.97
54494	1997	12	18.741
54494	1998	1	18.998
54494	1998	2	36.092
54494	1998	3	59.957
54494	1998	4	79.829
54494	1998	5	106.71
54494	1998	6	100.99
54494	1998	7	100.39
54494	1998	8	100.48
54494	1998	9	80.582
54494	1998	10	59.574
54494	1998	11	33.223
54494	1998	12	15.378
54494	1999	1	22.466
54494	1999	2	31.041
54494	1999	3	53.361
54494	1999	4	89.966
54494	1999	5	133.92
54494	1999	6	120.97
54494	1999	7	117.88
54494	1999	8	114.88
54494	1999	9	87.78
54494	1999	10	54.282
54494	1999	11	26.047
54494	1999	12	18.837
54494	2000	1	16.208
54494	2000	2	25.166
54494	2000	3	60.709
54494	2000	4	82.724
54494	2000	5	105.74
54494	2000	6	143.69
54494	2000	7	121.01
54494	2000	8	105.46
54494	2000	9	91.782
54494	2000	10	58.078
54494	2000	11	29.48
54494	2000	12	16.879
54494	2001	1	12.439
54494	2001	2	24.105
54494	2001	3	51.414
54494	2001	4	91.396
54494	2001	5	121.74
54494	2001	6	109.42
54494	2001	7	111.5
54494	2001	8	116.05
54494	2001	9	90.488
54494	2001	10	57.949
54494	2001	11	30.728
54494	2001	12	20.036
54494	2002	1	21.594
54494	2002	2	31.316
54494	2002	3	58.06
54494	2002	4	94.604
54494	2002	5	137.36
54494	2002	6	125.14
54494	2002	7	111.15
54494	2002	8	117.38
54494	2002	9	100.42
54494	2002	10	45.902
54494	2002	11	24.099
54494	2002	12	21.825
54494	2003	1	17.298
54494	2003	2	29.29
54494	2003	3	55.502
54494	2003	4	85.074
54494	2003	5	122.47
54494	2003	6	116.67
54494	2003	7	110.45
54494	2003	8	114.18
54494	2003	9	77.611
54494	2003	10	49.442
54494	2003	11	32.053
54494	2003	12	18.211
54494	2004	1	19.745
54494	2004	2	30.246
54494	2004	3	56.373
54494	2004	4	97.779
54494	2004	5	111.88
54494	2004	6	119.07
54494	2004	7	90.86
54494	2004	8	112.74
54494	2004	9	79.331
54494	2004	10	54.146
54494	2004	11	25.5
54494	2004	12	16.703
54494	2005	1	18.238
54494	2005	2	24.989
54494	2005	3	57.309
54494	2005	4	88.988
54494	2005	5	113.28
54494	2005	6	92.814
54494	2005	7	105.72
54494	2005	8	91.787
54494	2005	9	87.707
54494	2005	10	55.587
54494	2005	11	27.374
54494	2005	12	14.547
54494	2006	1	17.324
54494	2006	2	23.393
54494	2006	3	48.891
54494	2006	4	78.038
54494	2006	5	119.53
54494	2006	6	99.079
54494	2006	7	94.427
54494	2006	8	107.72
54494	2006	9	85.27
54494	2006	10	58.104
54494	2006	11	28.939
54494	2006	12	17.248
54494	2007	1	17.328
54494	2007	2	27.489
54494	2007	3	46.907
54494	2007	4	80.979
54494	2007	5	119.66
54494	2007	6	141.73
54494	2007	7	110.64
54494	2007	8	100.06
54494	2007	9	88.628
54494	2007	10	46.733
54494	2007	11	27.048
54494	2007	12	13.813
54494	2008	1	24.024
54494	2008	2	29.753
54494	2008	3	53.762
54494	2008	4	89.473
54494	2008	5	90.18
54494	2008	6	99.33
54494	2008	7	97.818
54494	2008	8	109.91
54494	2008	9	86.858
54494	2008	10	54.498
54494	2008	11	31.729
54494	2008	12	17.575
54494	2009	1	20.153
54494	2009	2	29.769
54494	2009	3	54.731
54494	2009	4	89.717
54494	2009	5	124.05
54494	2009	6	103.78
54494	2009	7	124.3
54494	2009	8	131.1
54494	2009	9	85.068
54494	2009	10	56.088
54494	2009	11	28.311
54494	2009	12	14.079
54494	2010	1	15.914
54494	2010	2	25.692
54494	2010	3	51.978
54494	2010	4	76.643
54494	2010	5	108.28
54494	2010	6	128.71
54494	2010	7	106.7
54494	2010	8	94.814
54494	2010	9	75.665
54494	2010	10	50.592
54494	2010	11	23.6
54494	2010	12	13.73
54494	2011	1	14.409
54494	2011	2	25.631
54494	2011	3	56.84
54494	2011	4	88.213
54494	2011	5	123.22
54494	2011	6	90.163
54494	2011	7	110.89
54494	2011	8	107.63
54494	2011	9	88.497
54494	2011	10	48.105
54494	2011	11	29.596
54494	2011	12	18.68
54494	2012	1	18.084
54494	2012	2	26.511
54494	2012	3	51.698
54494	2012	4	80.984
54494	2012	5	129.35
54494	2012	6	105.44
54494	2012	7	104.35
54494	2012	8	112.98
54494	2012	9	78.213
54494	2012	10	52.641
54494	2012	11	23.926
54494	2012	12	13.569
54494	2013	1	14.276
54494	2013	2	20.223
54494	2013	3	47.746
54494	2013	4	85.773
54494	2013	5	119.41
54494	2013	6	115.15
54494	2013	7	110.18
54494	2013	8	104.14
54494	2013	9	80.889
54494	2013	10	52.813
54494	2013	11	27.182
54494	2013	12	16.7
54494	2014	1	19.935
54494	2014	2	32.527
54494	2014	3	61.257
54494	2014	4	100.2
54494	2014	5	114.91
54494	2014	6	109.79
54494	2014	7	119.47
54494	2014	8	124.43
54494	2014	9	94.596
54494	2014	10	61.348
54494	2014	11	30.98
54494	2014	12	15.462

## Sheet: Monthly precipitation 
stationID	YEAR	MONTH	DATA
54494	1970	1	4.5
54494	1970	2	13.1
54494	1970	3	3.4
54494	1970	4	14.3
54494	1970	5	49.3
54494	1970	6	72
54494	1970	7	469.7
54494	1970	8	154.9
54494	1970	9	75.3
54494	1970	10	22.1
54494	1970	11	13.4
54494	1970	12	23.4
54494	1971	1	0.5
54494	1971	2	23.3
54494	1971	3	31.7
54494	1971	4	17
54494	1971	5	75
54494	1971	6	192.6
54494	1971	7	287.7
54494	1971	8	284.7
54494	1971	9	144.2
54494	1971	10	85.1
54494	1971	11	20
54494	1971	12	11.3
54494	1972	1	15.5
54494	1972	2	7.7
54494	1972	3	7.6
54494	1972	4	48.5
54494	1972	5	35.7
54494	1972	6	55.8
54494	1972	7	60.1
54494	1972	8	313.3
54494	1972	9	110
54494	1972	10	77.8
54494	1972	11	46.1
54494	1972	12	2.3
54494	1973	1	4.4
54494	1973	2	9.6
54494	1973	3	31.5
54494	1973	4	89
54494	1973	5	121.2
54494	1973	6	127.7
54494	1973	7	405.1
54494	1973	8	322.3
54494	1973	9	80.4
54494	1973	10	38.2
54494	1973	11	35.8
54494	1973	12	0
54494	1974	1	0.5
54494	1974	2	11
54494	1974	3	13.5
54494	1974	4	72.3
54494	1974	5	125.5
54494	1974	6	53.8
54494	1974	7	188.4
54494	1974	8	691.7
54494	1974	9	87.4
54494	1974	10	116.1
54494	1974	11	23.3
54494	1974	12	2.8
54494	1975	1	2.8
54494	1975	2	7.5
54494	1975	3	2.3
54494	1975	4	34.5
54494	1975	5	132.6
54494	1975	6	53.4
54494	1975	7	265.3
54494	1975	8	45.4
54494	1975	9	113.4
54494	1975	10	26.9
54494	1975	11	10.7
54494	1975	12	23.1
54494	1976	1	4.3
54494	1976	2	5.2
54494	1976	3	5.1
54494	1976	4	43.5
54494	1976	5	47
54494	1976	6	44.8
54494	1976	7	111.8
54494	1976	8	88.6
54494	1976	9	122.1
54494	1976	10	59.8
54494	1976	11	73.1
54494	1976	12	4.4
54494	1977	1	1.8
54494	1977	2	0
54494	1977	3	6.3
54494	1977	4	38.8
54494	1977	5	54.1
54494	1977	6	68.7
54494	1977	7	372.1
54494	1977	8	194.3
54494	1977	9	70.1
54494	1977	10	55.3
54494	1977	11	21
54494	1977	12	25.1
54494	1978	1	9.9
54494	1978	2	7.6
54494	1978	3	9.7
54494	1978	4	39.8
54494	1978	5	9.9
54494	1978	6	113.5
54494	1978	7	177.7
54494	1978	8	417
54494	1978	9	62.7
54494	1978	10	56.8
54494	1978	11	5.3
54494	1978	12	29.4
54494	1979	1	14.4
54494	1979	2	13.3
54494	1979	3	6.2
54494	1979	4	110.7
54494	1979	5	65
54494	1979	6	274.5
54494	1979	7	295.2
54494	1979	8	130
54494	1979	9	49.4
54494	1979	10	8.3
54494	1979	11	21
54494	1979	12	33.4
54494	1980	1	3.5
54494	1980	2	5.4
54494	1980	3	10.4
54494	1980	4	14.9
54494	1980	5	38.5
54494	1980	6	273.1
54494	1980	7	194.4
54494	1980	8	73.5
54494	1980	9	72.9
54494	1980	10	87.9
54494	1980	11	20
54494	1980	12	34.3
54494	1981	1	18.2
54494	1981	2	8
54494	1981	3	31.8
54494	1981	4	15.8
54494	1981	5	105.5
54494	1981	6	100.4
54494	1981	7	293.7
54494	1981	8	143
54494	1981	9	109.9
54494	1981	10	54
54494	1981	11	6.7
54494	1981	12	5.1
54494	1982	1	8.4
54494	1982	2	0.5
54494	1982	3	4
54494	1982	4	14.3
54494	1982	5	110.3
54494	1982	6	23.6
54494	1982	7	216
54494	1982	8	427.5
54494	1982	9	21.7
54494	1982	10	42.7
54494	1982	11	42.7
54494	1982	12	8
54494	1983	1	4.4
54494	1983	2	31.3
54494	1983	3	12.4
54494	1983	4	103.8
54494	1983	5	61.4
54494	1983	6	97.4
54494	1983	7	322.9
54494	1983	8	193.4
54494	1983	9	173.2
54494	1983	10	23.9
54494	1983	11	15.8
54494	1983	12	0.6
54494	1984	1	0.3
54494	1984	2	11.7
54494	1984	3	21.4
54494	1984	4	45.4
54494	1984	5	26
54494	1984	6	206.5
54494	1984	7	160.3
54494	1984	8	531.4
54494	1984	9	74.8
54494	1984	10	45.2
54494	1984	11	14.3
54494	1984	12	20.5
54494	1985	1	21.4
54494	1985	2	21.6
54494	1985	3	24
54494	1985	4	71.9
54494	1985	5	74.2
54494	1985	6	33.8
54494	1985	7	725.2
54494	1985	8	524.4
54494	1985	9	151.8
54494	1985	10	8.2
54494	1985	11	31.3
54494	1985	12	4.5
54494	1986	1	8
54494	1986	2	5.1
54494	1986	3	24.4
54494	1986	4	43.9
54494	1986	5	16.9
54494	1986	6	144.8
54494	1986	7	324.4
54494	1986	8	289.4
54494	1986	9	150.1
54494	1986	10	23.7
54494	1986	11	54.8
54494	1986	12	3
54494	1987	1	12.5
54494	1987	2	7.5
54494	1987	3	25.3
54494	1987	4	67
54494	1987	5	27.3
54494	1987	6	104.6
54494	1987	7	223.5
54494	1987	8	527.8
54494	1987	9	89
54494	1987	10	34.7
54494	1987	11	47.5
54494	1987	12	1
54494	1988	1	5.8
54494	1988	2	3.2
54494	1988	3	2.6
54494	1988	4	46.3
54494	1988	5	50.7
54494	1988	6	63
54494	1988	7	267
54494	1988	8	242.7
54494	1988	9	134.1
54494	1988	10	47.9
54494	1988	11	13
54494	1988	12	2.2
54494	1989	1	10.4
54494	1989	2	7.2
54494	1989	3	21.7
54494	1989	4	13.4
54494	1989	5	47.1
54494	1989	6	110.1
54494	1989	7	412.2
54494	1989	8	108.4
54494	1989	9	64.8
54494	1989	10	71.4
54494	1989	11	17.1
54494	1989	12	0.5
54494	1990	1	14.9
54494	1990	2	34.7
54494	1990	3	16.6
54494	1990	4	80.9
54494	1990	5	131.7
54494	1990	6	112.5
54494	1990	7	322.3
54494	1990	8	148.1
54494	1990	9	164
54494	1990	10	0
54494	1990	11	27.4
54494	1990	12	16.5
54494	1991	1	2.4
54494	1991	2	8.3
54494	1991	3	12.9
54494	1991	4	49.4
54494	1991	5	52.4
54494	1991	6	145.3
54494	1991	7	388.6
54494	1991	8	48
54494	1991	9	29.6
54494	1991	10	229
54494	1991	11	26.9
54494	1991	12	19
54494	1992	1	0.1
54494	1992	2	1.9
54494	1992	3	0.1
54494	1992	4	40
54494	1992	5	62.4
54494	1992	6	96.7
54494	1992	7	190.2
54494	1992	8	38.1
54494	1992	9	336.6
54494	1992	10	30.3
54494	1992	11	45.5
54494	1992	12	44.5
54494	1993	1	0.2
54494	1993	2	0.4
54494	1993	3	2.2
54494	1993	4	59
54494	1993	5	34.5
54494	1993	6	171.4
54494	1993	7	158.3
54494	1993	8	110.4
54494	1993	9	75.6
54494	1993	10	23.8
54494	1993	11	61
54494	1993	12	19.6
54494	1994	1	3.2
54494	1994	2	5.7
54494	1994	3	9.4
54494	1994	4	35.6
54494	1994	5	88.4
54494	1994	6	73.2
54494	1994	7	149.5
54494	1994	8	373.3
54494	1994	9	86.6
54494	1994	10	90.3
54494	1994	11	40.5
54494	1994	12	6.3
54494	1995	1	0
54494	1995	2	25.1
54494	1995	3	27.3
54494	1995	4	31.9
54494	1995	5	126.8
54494	1995	6	173.6
54494	1995	7	302.5
54494	1995	8	439.9
54494	1995	9	59.7
54494	1995	10	31.7
54494	1995	11	5.3
54494	1995	12	0.4
54494	1996	1	4.7
54494	1996	2	2.5
54494	1996	3	27.2
54494	1996	4	14.1
54494	1996	5	46.3
54494	1996	6	139.2
54494	1996	7	382.4
54494	1996	8	435.3
54494	1996	9	73.8
54494	1996	10	66.3
54494	1996	11	20.3
54494	1996	12	0.5
54494	1997	1	25.7
54494	1997	2	17
54494	1997	3	14.5
54494	1997	4	30.4
54494	1997	5	91.3
54494	1997	6	74.4
54494	1997	7	259.4
54494	1997	8	283.2
54494	1997	9	81
54494	1997	10	20.2
54494	1997	11	7.2
54494	1997	12	12.5
54494	1998	1	5.5
54494	1998	2	5.2
54494	1998	3	24.1
54494	1998	4	48.7
54494	1998	5	81.1
54494	1998	6	122.7
54494	1998	7	196.2
54494	1998	8	457.5
54494	1998	9	93.3
54494	1998	10	35.8
54494	1998	11	8.3
54494	1998	12	14.9
54494	1999	1	0.6
54494	1999	2	0.1
54494	1999	3	52.5
54494	1999	4	49.5
54494	1999	5	41.1
54494	1999	6	36.4
54494	1999	7	284.4
54494	1999	8	228.4
54494	1999	9	69.1
54494	1999	10	28.4
54494	1999	11	29.3
54494	1999	12	6.4
54494	2000	1	21.8
54494	2000	2	1.9
54494	2000	3	26.6
54494	2000	4	50.2
54494	2000	5	44.5
54494	2000	6	12.5
54494	2000	7	212.7
54494	2000	8	206.8
54494	2000	9	37.4
54494	2000	10	34.4
54494	2000	11	14.3
54494	2000	12	14.7
54494	2001	1	15.7
54494	2001	2	6.1
54494	2001	3	29.8
54494	2001	4	0.9
54494	2001	5	55.5
54494	2001	6	111.6
54494	2001	7	413.6
54494	2001	8	116.3
54494	2001	9	46.6
54494	2001	10	49.1
54494	2001	11	11.3
54494	2001	12	4.4
54494	2002	1	18.9
54494	2002	2	2.7
54494	2002	3	21.9
54494	2002	4	54.6
54494	2002	5	32.2
54494	2002	6	86.9
54494	2002	7	123.3
54494	2002	8	107.4
54494	2002	9	3.9
54494	2002	10	113.1
54494	2002	11	22.4
54494	2002	12	13.4
54494	2003	1	1.4
54494	2003	2	7
54494	2003	3	8.2
54494	2003	4	95.2
54494	2003	5	58.8
54494	2003	6	187.6
54494	2003	7	193.8
54494	2003	8	139
54494	2003	9	103.3
54494	2003	10	61.8
54494	2003	11	39.4
54494	2003	12	2.8
54494	2004	1	0.8
54494	2004	2	33.2
54494	2004	3	14.7
54494	2004	4	54.9
54494	2004	5	72.7
54494	2004	6	98.9
54494	2004	7	334.2
54494	2004	8	142
54494	2004	9	95.4
54494	2004	10	15.8
54494	2004	11	81.5
54494	2004	12	33.2
54494	2005	1	4.4
54494	2005	2	17.4
54494	2005	3	1.5
54494	2005	4	90.9
54494	2005	5	162
54494	2005	6	156
54494	2005	7	54.9
54494	2005	8	339.5
54494	2005	9	60.9
54494	2005	10	61.5
54494	2005	11	5
54494	2005	12	4.8
54494	2006	1	7.7
54494	2006	2	15.9
54494	2006	3	9
54494	2006	4	52.6
54494	2006	5	59.3
54494	2006	6	230.7
54494	2006	7	135.5
54494	2006	8	381.6
54494	2006	9	6.3
54494	2006	10	57.5
54494	2006	11	4
54494	2006	12	0.1
54494	2007	1	9.4
54494	2007	2	15.7
54494	2007	3	114.6
54494	2007	4	78.2
54494	2007	5	74.6
54494	2007	6	33.8
54494	2007	7	78.1
54494	2007	8	392.1
54494	2007	9	112.8
54494	2007	10	66.7
54494	2007	11	26.9
54494	2007	12	9.7
54494	2008	1	0.4
54494	2008	2	0
54494	2008	3	12.3
54494	2008	4	36.3
54494	2008	5	83.5
54494	2008	6	104.4
54494	2008	7	275.8
54494	2008	8	279.6
54494	2008	9	31.3
54494	2008	10	15.5
54494	2008	11	1.5
54494	2008	12	12.3
54494	2009	1	2.5
54494	2009	2	40.9
54494	2009	3	19.8
54494	2009	4	98.8
54494	2009	5	32.6
54494	2009	6	229.5
54494	2009	7	176.8
54494	2009	8	71.9
54494	2009	9	13.6
54494	2009	10	65.1
54494	2009	11	11.9
54494	2009	12	26.6
54494	2010	1	7.8
54494	2010	2	16.2
54494	2010	3	46.3
54494	2010	4	61.1
54494	2010	5	118.6
54494	2010	6	47.9
54494	2010	7	248.9
54494	2010	8	912.5
54494	2010	9	74.1
54494	2010	10	36.7
54494	2010	11	61.9
54494	2010	12	34.4
54494	2011	1	0.2
54494	2011	2	0.1
54494	2011	3	2.2
54494	2011	4	45.7
54494	2011	5	54.9
54494	2011	6	102.9
54494	2011	7	119.8
54494	2011	8	284.7
54494	2011	9	33.5
54494	2011	10	38.2
54494	2011	11	45
54494	2011	12	0.1
54494	2012	1	2.9
54494	2012	2	3
54494	2012	3	23.5
54494	2012	4	73.7
54494	2012	5	37
54494	2012	6	178.2
54494	2012	7	242
54494	2012	8	255.2
54494	2012	9	143
54494	2012	10	127.9
54494	2012	11	66.8
54494	2012	12	19.2
54494	2013	1	7.5
54494	2013	2	27.5
54494	2013	3	15.2
54494	2013	4	46.1
54494	2013	5	20
54494	2013	6	86
54494	2013	7	565
54494	2013	8	178.5
54494	2013	9	97.9
54494	2013	10	70
54494	2013	11	41.5
54494	2013	12	1.4
54494	2014	1	6.7
54494	2014	2	1.7
54494	2014	3	6.3
54494	2014	4	12.9
54494	2014	5	81.3
54494	2014	6	77
54494	2014	7	209.1
54494	2014	8	99.7
54494	2014	9	26
54494	2014	10	20.1
54494	2014	11	23.3
54494	2014	12	3.1
