# Supplementary material for: Spatial and temporal characteristics of drought and its correlation with climate indices in Northeast China
Source: PLoS One. 2021 Nov 18;16(11):e0259774. doi: 10.1371/journal.pone.0259774 (PMC8601439; doi:10.1371/journal.pone.0259774)
Supplement: S1 File — (ZIP) [file pone.0259774.s001.zip › Raw data(Including precipitation and evapotranspiration data of each station)/54497.xlsx]

## Sheet: Monthly evapotranspiration 
stationID	YEAR	MONTH	DATA
54497	1970	1	25.556
54497	1970	2	33.867
54497	1970	3	50.621
54497	1970	4	98.918
54497	1970	5	122.34
54497	1970	6	102.13
54497	1970	7	84.017
54497	1970	8	106.72
54497	1970	9	89.423
54497	1970	10	65.095
54497	1970	11	35.943
54497	1970	12	22.367
54497	1971	1	33.184
54497	1971	2	28.887
54497	1971	3	41.534
54497	1971	4	90.36
54497	1971	5	100.66
54497	1971	6	101.72
54497	1971	7	98.072
54497	1971	8	111.4
54497	1971	9	84.388
54497	1971	10	63.846
54497	1971	11	36.763
54497	1971	12	25.554
54497	1972	1	26.25
54497	1972	2	32.109
54497	1972	3	62.51
54497	1972	4	77.133
54497	1972	5	126.83
54497	1972	6	119.65
54497	1972	7	117.81
54497	1972	8	89.468
54497	1972	9	79.568
54497	1972	10	58.489
54497	1972	11	37.855
54497	1972	12	25.198
54497	1973	1	30.146
54497	1973	2	35.374
54497	1973	3	54.505
54497	1973	4	78.499
54497	1973	5	110.89
54497	1973	6	103.63
54497	1973	7	101.25
54497	1973	8	102.83
54497	1973	9	87.965
54497	1973	10	66.379
54497	1973	11	36.298
54497	1973	12	27.907
54497	1974	1	35.436
54497	1974	2	33.187
54497	1974	3	54.673
54497	1974	4	85.496
54497	1974	5	124.62
54497	1974	6	110.91
54497	1974	7	115.58
54497	1974	8	101.26
54497	1974	9	83.849
54497	1974	10	53.839
54497	1974	11	36.797
54497	1974	12	28.69
54497	1975	1	26.206
54497	1975	2	34.202
54497	1975	3	59.236
54497	1975	4	87.71
54497	1975	5	98.095
54497	1975	6	107.63
54497	1975	7	83.104
54497	1975	8	108.47
54497	1975	9	79.68
54497	1975	10	63.967
54497	1975	11	37.554
54497	1975	12	29.068
54497	1976	1	22.507
54497	1976	2	45.754
54497	1976	3	56.472
54497	1976	4	78.839
54497	1976	5	118.17
54497	1976	6	107.41
54497	1976	7	91.475
54497	1976	8	92.569
54497	1976	9	82.079
54497	1976	10	58.077
54497	1976	11	29.855
54497	1976	12	26.641
54497	1977	1	21.23
54497	1977	2	28.865
54497	1977	3	54.669
54497	1977	4	79.524
54497	1977	5	94.875
54497	1977	6	108.86
54497	1977	7	93.371
54497	1977	8	111.78
54497	1977	9	93.486
54497	1977	10	57.46
54497	1977	11	36.577
54497	1977	12	21.258
54497	1978	1	22.983
54497	1978	2	30.311
54497	1978	3	57.821
54497	1978	4	85.498
54497	1978	5	121.03
54497	1978	6	101.09
54497	1978	7	112.8
54497	1978	8	103.92
54497	1978	9	85.556
54497	1978	10	66.547
54497	1978	11	41.051
54497	1978	12	24.911
54497	1979	1	25.782
54497	1979	2	31.699
54497	1979	3	54.154
54497	1979	4	77.232
54497	1979	5	114.62
54497	1979	6	91.101
54497	1979	7	98.773
54497	1979	8	121.76
54497	1979	9	86.425
54497	1979	10	72.898
54497	1979	11	38.408
54497	1979	12	23.561
54497	1980	1	23.794
54497	1980	2	28.195
54497	1980	3	66.65
54497	1980	4	79.386
54497	1980	5	110.67
54497	1980	6	92.494
54497	1980	7	105.96
54497	1980	8	104.81
54497	1980	9	84.521
54497	1980	10	59.505
54497	1980	11	31.786
54497	1980	12	18.877
54497	1981	1	16.172
54497	1981	2	27.712
54497	1981	3	53.177
54497	1981	4	87.494
54497	1981	5	100.3
54497	1981	6	109.68
54497	1981	7	98.816
54497	1981	8	111.9
54497	1981	9	93.659
54497	1981	10	59.864
54497	1981	11	33.754
54497	1981	12	26.502
54497	1982	1	23.573
54497	1982	2	37.953
54497	1982	3	59.86
54497	1982	4	84.962
54497	1982	5	96.729
54497	1982	6	116.84
54497	1982	7	121.22
54497	1982	8	106.03
54497	1982	9	89.242
54497	1982	10	61.659
54497	1982	11	31.65
54497	1982	12	17.787
54497	1983	1	18.183
54497	1983	2	27.919
54497	1983	3	59.666
54497	1983	4	87.601
54497	1983	5	101.43
54497	1983	6	119.02
54497	1983	7	85.678
54497	1983	8	112.62
54497	1983	9	87.091
54497	1983	10	66.834
54497	1983	11	38.023
54497	1983	12	25.938
54497	1984	1	22.484
54497	1984	2	31.45
54497	1984	3	49.302
54497	1984	4	65.417
54497	1984	5	105.81
54497	1984	6	99.28
54497	1984	7	119.51
54497	1984	8	99.806
54497	1984	9	82.386
54497	1984	10	57.581
54497	1984	11	36.953
54497	1984	12	22.6
54497	1985	1	19.998
54497	1985	2	26.404
54497	1985	3	53.348
54497	1985	4	74.926
54497	1985	5	99.299
54497	1985	6	113.1
54497	1985	7	99.487
54497	1985	8	88.313
54497	1985	9	76.322
54497	1985	10	60.777
54497	1985	11	31.678
54497	1985	12	20.166
54497	1986	1	19.306
54497	1986	2	30.328
54497	1986	3	56.007
54497	1986	4	81.719
54497	1986	5	114.01
54497	1986	6	115.85
54497	1986	7	95.602
54497	1986	8	102.05
54497	1986	9	83.602
54497	1986	10	56.881
54497	1986	11	37.262
54497	1986	12	28.786
54497	1987	1	21.378
54497	1987	2	32.91
54497	1987	3	52.43
54497	1987	4	70.855
54497	1987	5	113.44
54497	1987	6	117.23
54497	1987	7	105.73
54497	1987	8	103.23
54497	1987	9	84.288
54497	1987	10	60.431
54497	1987	11	37.078
54497	1987	12	21.984
54497	1988	1	21.364
54497	1988	2	37.509
54497	1988	3	57.005
54497	1988	4	81.184
54497	1988	5	115.64
54497	1988	6	120.42
54497	1988	7	98.629
54497	1988	8	119.94
54497	1988	9	86.987
54497	1988	10	63.727
54497	1988	11	45.325
54497	1988	12	26.447
54497	1989	1	30.711
54497	1989	2	46.171
54497	1989	3	68.303
54497	1989	4	112.01
54497	1989	5	119.32
54497	1989	6	120.71
54497	1989	7	108.18
54497	1989	8	119.36
54497	1989	9	86.971
54497	1989	10	58.474
54497	1989	11	32.954
54497	1989	12	31.092
54497	1990	1	27.044
54497	1990	2	29.903
54497	1990	3	57.832
54497	1990	4	77.077
54497	1990	5	81.216
54497	1990	6	95.257
54497	1990	7	94.235
54497	1990	8	112.27
54497	1990	9	78.509
54497	1990	10	67.956
54497	1990	11	32.374
54497	1990	12	19.167
54497	1991	1	27.278
54497	1991	2	32.599
54497	1991	3	57.178
54497	1991	4	85.653
54497	1991	5	112.19
54497	1991	6	114.81
54497	1991	7	106.97
54497	1991	8	125.04
54497	1991	9	89.779
54497	1991	10	61.671
54497	1991	11	33.955
54497	1991	12	28.053
54497	1992	1	25.375
54497	1992	2	34.465
54497	1992	3	63.506
54497	1992	4	85.21
54497	1992	5	116.93
54497	1992	6	118.52
54497	1992	7	110.24
54497	1992	8	109.9
54497	1992	9	80.331
54497	1992	10	56.894
54497	1992	11	29.458
54497	1992	12	19.936
54497	1993	1	24.574
54497	1993	2	33.627
54497	1993	3	65.108
54497	1993	4	81.747
54497	1993	5	112.2
54497	1993	6	93.324
54497	1993	7	94.007
54497	1993	8	106.95
54497	1993	9	87.925
54497	1993	10	59.496
54497	1993	11	30.185
54497	1993	12	17.15
54497	1994	1	22.046
54497	1994	2	37.225
54497	1994	3	55.721
54497	1994	4	96.058
54497	1994	5	106.4
54497	1994	6	114.91
54497	1994	7	85.462
54497	1994	8	103.07
54497	1994	9	89.222
54497	1994	10	70.092
54497	1994	11	41.955
54497	1994	12	25.093
54497	1995	1	24.764
54497	1995	2	36.416
54497	1995	3	54.188
54497	1995	4	78.797
54497	1995	5	116.88
54497	1995	6	110.98
54497	1995	7	96.364
54497	1995	8	88.224
54497	1995	9	83.213
54497	1995	10	58.535
54497	1995	11	39.304
54497	1995	12	32.473
54497	1996	1	26.647
54497	1996	2	38.558
54497	1996	3	63.085
54497	1996	4	74.641
54497	1996	5	106.84
54497	1996	6	109.63
54497	1996	7	88.855
54497	1996	8	105.57
54497	1996	9	75.755
54497	1996	10	62.91
54497	1996	11	34.162
54497	1996	12	24.103
54497	1997	1	23.37
54497	1997	2	32.047
54497	1997	3	53.527
54497	1997	4	90.84
54497	1997	5	108.94
54497	1997	6	127.21
54497	1997	7	124.89
54497	1997	8	98.297
54497	1997	9	91.582
54497	1997	10	60.358
54497	1997	11	42.122
54497	1997	12	25.75
54497	1998	1	26.549
54497	1998	2	44.887
54497	1998	3	58.371
54497	1998	4	77.343
54497	1998	5	104.43
54497	1998	6	103.26
54497	1998	7	98.877
54497	1998	8	96.211
54497	1998	9	83.889
54497	1998	10	66.406
54497	1998	11	42.003
54497	1998	12	25.23
54497	1999	1	29.01
54497	1999	2	34.473
54497	1999	3	60.564
54497	1999	4	84.946
54497	1999	5	119.28
54497	1999	6	111.24
54497	1999	7	114.56
54497	1999	8	119.75
54497	1999	9	91.273
54497	1999	10	64.336
54497	1999	11	32.364
54497	1999	12	26.181
54497	2000	1	24.577
54497	2000	2	29.77
54497	2000	3	60.936
54497	2000	4	85.838
54497	2000	5	98.655
54497	2000	6	134.36
54497	2000	7	113.93
54497	2000	8	106.92
54497	2000	9	102.17
54497	2000	10	66.565
54497	2000	11	37.218
54497	2000	12	25.041
54497	2001	1	18.637
54497	2001	2	29.937
54497	2001	3	54.413
54497	2001	4	93.692
54497	2001	5	116.5
54497	2001	6	104.31
54497	2001	7	111.2
54497	2001	8	115.32
54497	2001	9	101.05
54497	2001	10	60.935
54497	2001	11	39.122
54497	2001	12	28.78
54497	2002	1	27.746
54497	2002	2	31.25
54497	2002	3	55.361
54497	2002	4	88.229
54497	2002	5	126.35
54497	2002	6	129.01
54497	2002	7	113.81
54497	2002	8	111.64
54497	2002	9	101.19
54497	2002	10	52.574
54497	2002	11	30.847
54497	2002	12	29.956
54497	2003	1	24.372
54497	2003	2	32.717
54497	2003	3	56.109
54497	2003	4	79.288
54497	2003	5	113.9
54497	2003	6	115.97
54497	2003	7	112.07
54497	2003	8	113.91
54497	2003	9	85.284
54497	2003	10	56.389
54497	2003	11	41.585
54497	2003	12	24.493
54497	2004	1	23.106
54497	2004	2	31.803
54497	2004	3	57.549
54497	2004	4	95.922
54497	2004	5	108.47
54497	2004	6	114.88
54497	2004	7	82.776
54497	2004	8	104.52
54497	2004	9	82.352
54497	2004	10	60.923
54497	2004	11	30.821
54497	2004	12	24.572
54497	2005	1	21.311
54497	2005	2	27.058
54497	2005	3	57.494
54497	2005	4	81.342
54497	2005	5	107.11
54497	2005	6	83.599
54497	2005	7	95.152
54497	2005	8	86.084
54497	2005	9	82.662
54497	2005	10	62.437
54497	2005	11	33.586
54497	2005	12	19.879
54497	2006	1	22.725
54497	2006	2	27.706
54497	2006	3	51.08
54497	2006	4	74.906
54497	2006	5	109.84
54497	2006	6	91.865
54497	2006	7	89.031
54497	2006	8	89.881
54497	2006	9	90.079
54497	2006	10	55.512
54497	2006	11	36.558
54497	2006	12	22.708
54497	2007	1	20.825
54497	2007	2	31.999
54497	2007	3	47.917
54497	2007	4	76.133
54497	2007	5	108.09
54497	2007	6	120.71
54497	2007	7	97.925
54497	2007	8	85.969
54497	2007	9	86.208
54497	2007	10	52.731
54497	2007	11	35.084
54497	2007	12	17.963
54497	2008	1	31.829
54497	2008	2	34.201
54497	2008	3	56.426
54497	2008	4	83.299
54497	2008	5	85.645
54497	2008	6	104.31
54497	2008	7	92.178
54497	2008	8	114.15
54497	2008	9	92.098
54497	2008	10	59.796
54497	2008	11	35.387
54497	2008	12	23.795
54497	2009	1	23.469
54497	2009	2	32.651
54497	2009	3	54.267
54497	2009	4	75.979
54497	2009	5	108.3
54497	2009	6	86.891
54497	2009	7	108.4
54497	2009	8	130.55
54497	2009	9	89.065
54497	2009	10	61.187
54497	2009	11	33.905
54497	2009	12	19.072
54497	2010	1	19.661
54497	2010	2	32.13
54497	2010	3	55.391
54497	2010	4	70.67
54497	2010	5	93.606
54497	2010	6	123.31
54497	2010	7	102.26
54497	2010	8	87.206
54497	2010	9	78.151
54497	2010	10	59.225
54497	2010	11	31.524
54497	2010	12	20.573
54497	2011	1	22.511
54497	2011	2	28.798
54497	2011	3	60.294
54497	2011	4	85.865
54497	2011	5	114.3
54497	2011	6	92.661
54497	2011	7	103.89
54497	2011	8	100.81
54497	2011	9	97.977
54497	2011	10	56.431
54497	2011	11	40.54
54497	2011	12	26.568
54497	2012	1	24.877
54497	2012	2	30.885
54497	2012	3	56.352
54497	2012	4	77.897
54497	2012	5	125.02
54497	2012	6	109.92
54497	2012	7	93.447
54497	2012	8	114.33
54497	2012	9	84.481
54497	2012	10	61.337
54497	2012	11	30.781
54497	2012	12	17.571
54497	2013	1	17.419
54497	2013	2	25.135
54497	2013	3	49.477
54497	2013	4	85.881
54497	2013	5	105.11
54497	2013	6	112.58
54497	2013	7	97.612
54497	2013	8	103.82
54497	2013	9	90.85
54497	2013	10	66.164
54497	2013	11	33.721
54497	2013	12	22.455
54497	2014	1	25.23
54497	2014	2	37.363
54497	2014	3	64.761
54497	2014	4	90.395
54497	2014	5	112.72
54497	2014	6	118.13
54497	2014	7	121.44
54497	2014	8	125.95
54497	2014	9	102.47
54497	2014	10	69.686
54497	2014	11	37.043
54497	2014	12	20.181

## Sheet: Monthly precipitation 
stationID	YEAR	MONTH	DATA
54497	1970	1	2.5
54497	1970	2	12.8
54497	1970	3	4.7
54497	1970	4	9
54497	1970	5	57.2
54497	1970	6	113.3
54497	1970	7	369.3
54497	1970	8	73
54497	1970	9	60.3
54497	1970	10	29.4
54497	1970	11	43.1
54497	1970	12	23.9
54497	1971	1	0.6
54497	1971	2	17.1
54497	1971	3	41.2
54497	1971	4	34.3
54497	1971	5	66.9
54497	1971	6	160.9
54497	1971	7	232.4
54497	1971	8	215.1
54497	1971	9	177.5
54497	1971	10	53.9
54497	1971	11	11.2
54497	1971	12	11.3
54497	1972	1	23.3
54497	1972	2	11
54497	1972	3	7.6
54497	1972	4	44.8
54497	1972	5	54.1
54497	1972	6	23
54497	1972	7	97.8
54497	1972	8	426.3
54497	1972	9	116.7
54497	1972	10	55
54497	1972	11	44.6
54497	1972	12	3.8
54497	1973	1	2.8
54497	1973	2	7.8
54497	1973	3	32.8
54497	1973	4	85.4
54497	1973	5	109.9
54497	1973	6	77.9
54497	1973	7	177.9
54497	1973	8	250.7
54497	1973	9	76.3
54497	1973	10	23.5
54497	1973	11	25.1
54497	1973	12	1.6
54497	1974	1	0.7
54497	1974	2	9.1
54497	1974	3	18.6
54497	1974	4	55
54497	1974	5	130.1
54497	1974	6	106.6
54497	1974	7	103.7
54497	1974	8	318.9
54497	1974	9	65.8
54497	1974	10	111.7
54497	1974	11	38.2
54497	1974	12	4.9
54497	1975	1	3.5
54497	1975	2	7.1
54497	1975	3	13.4
54497	1975	4	39.2
54497	1975	5	78.9
54497	1975	6	83
54497	1975	7	157.9
54497	1975	8	88.5
54497	1975	9	149.6
54497	1975	10	67.4
54497	1975	11	6.7
54497	1975	12	20.8
54497	1976	1	3.9
54497	1976	2	8.9
54497	1976	3	5.1
54497	1976	4	48.4
54497	1976	5	37
54497	1976	6	60.6
54497	1976	7	129.4
54497	1976	8	245
54497	1976	9	149.1
54497	1976	10	67.7
54497	1976	11	60.9
54497	1976	12	14
54497	1977	1	3.5
54497	1977	2	0.2
54497	1977	3	3.1
54497	1977	4	26.1
54497	1977	5	72.7
54497	1977	6	78.5
54497	1977	7	344.8
54497	1977	8	116.2
54497	1977	9	53
54497	1977	10	30.9
54497	1977	11	37.1
54497	1977	12	27.4
54497	1978	1	6.6
54497	1978	2	7.5
54497	1978	3	12.8
54497	1978	4	26.5
54497	1978	5	10.4
54497	1978	6	134.8
54497	1978	7	313.8
54497	1978	8	330.3
54497	1978	9	71.6
54497	1978	10	35
54497	1978	11	4.1
54497	1978	12	20.2
54497	1979	1	8.1
54497	1979	2	22.8
54497	1979	3	20.6
54497	1979	4	104.5
54497	1979	5	83.6
54497	1979	6	267.2
54497	1979	7	273.9
54497	1979	8	100.9
54497	1979	9	88.5
54497	1979	10	4.2
54497	1979	11	30.8
54497	1979	12	22.7
54497	1980	1	4.3
54497	1980	2	3.7
54497	1980	3	7.5
54497	1980	4	64.4
54497	1980	5	21.3
54497	1980	6	168
54497	1980	7	140.7
54497	1980	8	64.4
54497	1980	9	73.7
54497	1980	10	170.1
54497	1980	11	23.6
54497	1980	12	32
54497	1981	1	17.8
54497	1981	2	8.2
54497	1981	3	38.3
54497	1981	4	18.1
54497	1981	5	103.5
54497	1981	6	104.1
54497	1981	7	337.1
54497	1981	8	105.4
54497	1981	9	57.7
54497	1981	10	54.7
54497	1981	11	10.1
54497	1981	12	1.2
54497	1982	1	3.6
54497	1982	2	0
54497	1982	3	8.1
54497	1982	4	29.3
54497	1982	5	139.3
54497	1982	6	71.3
54497	1982	7	150.3
54497	1982	8	369
54497	1982	9	17.4
54497	1982	10	22.4
54497	1982	11	52.8
54497	1982	12	12.6
54497	1983	1	10.4
54497	1983	2	16.1
54497	1983	3	17.4
54497	1983	4	84.9
54497	1983	5	93.6
54497	1983	6	36.1
54497	1983	7	381.8
54497	1983	8	254.4
54497	1983	9	182.3
54497	1983	10	17.4
54497	1983	11	16.5
54497	1983	12	0.5
54497	1984	1	1.5
54497	1984	2	9.3
54497	1984	3	20.2
54497	1984	4	49.5
54497	1984	5	27.2
54497	1984	6	211.6
54497	1984	7	147.1
54497	1984	8	382.6
54497	1984	9	175.2
54497	1984	10	45.2
54497	1984	11	11.1
54497	1984	12	27.4
54497	1985	1	13.3
54497	1985	2	14.7
54497	1985	3	20.2
54497	1985	4	41.3
54497	1985	5	78.5
54497	1985	6	59.5
54497	1985	7	579.7
54497	1985	8	508.2
54497	1985	9	115.8
54497	1985	10	4.1
54497	1985	11	27.7
54497	1985	12	7.7
54497	1986	1	8.3
54497	1986	2	5.7
54497	1986	3	20.1
54497	1986	4	13.3
54497	1986	5	30.5
54497	1986	6	127
54497	1986	7	281.6
54497	1986	8	129.8
54497	1986	9	108.9
54497	1986	10	44.4
54497	1986	11	22.2
54497	1986	12	4
54497	1987	1	11.8
54497	1987	2	7.5
54497	1987	3	25.1
54497	1987	4	97.1
54497	1987	5	30
54497	1987	6	125.1
54497	1987	7	233.1
54497	1987	8	267.6
54497	1987	9	84.1
54497	1987	10	21.4
54497	1987	11	51
54497	1987	12	0.5
54497	1988	1	10.5
54497	1988	2	0.9
54497	1988	3	2.6
54497	1988	4	33.7
54497	1988	5	48.4
54497	1988	6	57.2
54497	1988	7	287.2
54497	1988	8	108.6
54497	1988	9	86.5
54497	1988	10	25.7
54497	1988	11	4.4
54497	1988	12	4.1
54497	1989	1	7.2
54497	1989	2	4.8
54497	1989	3	22.4
54497	1989	4	8.5
54497	1989	5	27.1
54497	1989	6	158.7
54497	1989	7	169
54497	1989	8	96.6
54497	1989	9	81.5
54497	1989	10	83.5
54497	1989	11	26.1
54497	1989	12	0.9
54497	1990	1	10
54497	1990	2	40.5
54497	1990	3	13.7
54497	1990	4	78.6
54497	1990	5	144.1
54497	1990	6	168.8
54497	1990	7	256.8
54497	1990	8	225
54497	1990	9	107.4
54497	1990	10	0
54497	1990	11	48.4
54497	1990	12	11.7
54497	1991	1	0.4
54497	1991	2	20.5
54497	1991	3	13.2
54497	1991	4	53.3
54497	1991	5	63.8
54497	1991	6	171.2
54497	1991	7	215
54497	1991	8	74.2
54497	1991	9	23.1
54497	1991	10	105
54497	1991	11	19.3
54497	1991	12	22.7
54497	1992	1	5.7
54497	1992	2	2.1
54497	1992	3	4.9
54497	1992	4	33.4
54497	1992	5	70.9
54497	1992	6	74.8
54497	1992	7	334.5
54497	1992	8	17
54497	1992	9	279.9
54497	1992	10	59.6
54497	1992	11	63
54497	1992	12	57.7
54497	1993	1	1.9
54497	1993	2	1.5
54497	1993	3	3.5
54497	1993	4	86.4
54497	1993	5	40
54497	1993	6	176.1
54497	1993	7	184.2
54497	1993	8	87.2
54497	1993	9	127.6
54497	1993	10	16.4
54497	1993	11	75.5
54497	1993	12	23.8
54497	1994	1	2.7
54497	1994	2	1
54497	1994	3	12.7
54497	1994	4	6.8
54497	1994	5	104.2
54497	1994	6	75.4
54497	1994	7	178.6
54497	1994	8	372
54497	1994	9	73.2
54497	1994	10	121.9
54497	1994	11	53
54497	1994	12	10.5
54497	1995	1	0
54497	1995	2	23.2
54497	1995	3	29.9
54497	1995	4	25.3
54497	1995	5	205.9
54497	1995	6	173.3
54497	1995	7	232.3
54497	1995	8	371.5
54497	1995	9	76.3
54497	1995	10	32.4
54497	1995	11	4.5
54497	1995	12	0.3
54497	1996	1	2.5
54497	1996	2	4.8
54497	1996	3	27
54497	1996	4	26
54497	1996	5	35.6
54497	1996	6	81.2
54497	1996	7	570.5
54497	1996	8	127.6
54497	1996	9	60.8
54497	1996	10	62.8
54497	1996	11	19.4
54497	1996	12	0
54497	1997	1	17.6
54497	1997	2	21.7
54497	1997	3	20.5
54497	1997	4	21.6
54497	1997	5	105.8
54497	1997	6	28
54497	1997	7	136.8
54497	1997	8	194.6
54497	1997	9	50.6
54497	1997	10	36.8
54497	1997	11	12.7
54497	1997	12	11.6
54497	1998	1	5.2
54497	1998	2	4.3
54497	1998	3	36.4
54497	1998	4	48.7
54497	1998	5	84.7
54497	1998	6	97
54497	1998	7	534.8
54497	1998	8	291
54497	1998	9	140.1
54497	1998	10	22.8
54497	1998	11	11.6
54497	1998	12	10.9
54497	1999	1	0.7
54497	1999	2	0
54497	1999	3	20.1
54497	1999	4	60.7
54497	1999	5	60.9
54497	1999	6	29.7
54497	1999	7	182.6
54497	1999	8	248.3
54497	1999	9	247.6
54497	1999	10	35.1
54497	1999	11	34
54497	1999	12	6.3
54497	2000	1	25.1
54497	2000	2	4.3
54497	2000	3	22.9
54497	2000	4	40.8
54497	2000	5	33.6
54497	2000	6	37.6
54497	2000	7	183.7
54497	2000	8	149.8
54497	2000	9	23.9
54497	2000	10	43.8
54497	2000	11	7.8
54497	2000	12	7.9
54497	2001	1	20.1
54497	2001	2	5.2
54497	2001	3	16.2
54497	2001	4	1.1
54497	2001	5	63.4
54497	2001	6	116.8
54497	2001	7	271.8
54497	2001	8	121.4
54497	2001	9	119.2
54497	2001	10	73.1
54497	2001	11	10.1
54497	2001	12	10.2
54497	2002	1	18.7
54497	2002	2	7.5
54497	2002	3	24.6
54497	2002	4	72.7
54497	2002	5	27.4
54497	2002	6	68.3
54497	2002	7	179.4
54497	2002	8	185.1
54497	2002	9	24.7
54497	2002	10	147.4
54497	2002	11	12.2
54497	2002	12	13.3
54497	2003	1	1.8
54497	2003	2	5.6
54497	2003	3	12.5
54497	2003	4	126.2
54497	2003	5	83.3
54497	2003	6	145.9
54497	2003	7	269.6
54497	2003	8	216.9
54497	2003	9	85.5
54497	2003	10	45
54497	2003	11	56.8
54497	2003	12	3.1
54497	2004	1	6.6
54497	2004	2	49.3
54497	2004	3	9.6
54497	2004	4	73.4
54497	2004	5	112.7
54497	2004	6	57.5
54497	2004	7	318
54497	2004	8	166.6
54497	2004	9	144.3
54497	2004	10	11.1
54497	2004	11	83.3
54497	2004	12	58.6
54497	2005	1	1.9
54497	2005	2	20.8
54497	2005	3	0.1
54497	2005	4	99.7
54497	2005	5	171.4
54497	2005	6	226.9
54497	2005	7	195.1
54497	2005	8	329.8
54497	2005	9	118.8
54497	2005	10	15.2
54497	2005	11	13.1
54497	2005	12	18.6
54497	2006	1	6.6
54497	2006	2	12.4
54497	2006	3	14.2
54497	2006	4	63.8
54497	2006	5	66.9
54497	2006	6	228.2
54497	2006	7	365.4
54497	2006	8	217.9
54497	2006	9	20.7
54497	2006	10	37.8
54497	2006	11	8.3
54497	2006	12	4.2
54497	2007	1	10.6
54497	2007	2	23.5
54497	2007	3	127.9
54497	2007	4	71.5
54497	2007	5	101.6
54497	2007	6	32.3
54497	2007	7	103.4
54497	2007	8	452.4
54497	2007	9	177.9
54497	2007	10	101.4
54497	2007	11	21
54497	2007	12	10.6
54497	2008	1	0.5
54497	2008	2	0.3
54497	2008	3	18.8
54497	2008	4	22.2
54497	2008	5	64.5
54497	2008	6	96.2
54497	2008	7	329
54497	2008	8	242.9
54497	2008	9	23.9
54497	2008	10	13.5
54497	2008	11	1.4
54497	2008	12	7.8
54497	2009	1	6
54497	2009	2	37.9
54497	2009	3	14
54497	2009	4	120.3
54497	2009	5	56.3
54497	2009	6	155.7
54497	2009	7	214
54497	2009	8	62.8
54497	2009	9	23.9
54497	2009	10	67.5
54497	2009	11	22.8
54497	2009	12	37.3
54497	2010	1	5.1
54497	2010	2	19.9
54497	2010	3	57.5
54497	2010	4	54.1
54497	2010	5	124.8
54497	2010	6	38.2
54497	2010	7	166.4
54497	2010	8	357.9
54497	2010	9	92.5
54497	2010	10	59.7
54497	2010	11	60.2
54497	2010	12	20
54497	2011	1	0.1
54497	2011	2	5.3
54497	2011	3	2
54497	2011	4	50.7
54497	2011	5	105.1
54497	2011	6	143.5
54497	2011	7	116.5
54497	2011	8	324.9
54497	2011	9	97
54497	2011	10	23
54497	2011	11	72.7
54497	2011	12	2.9
54497	2012	1	7.6
54497	2012	2	6.3
54497	2012	3	23.2
54497	2012	4	89.3
54497	2012	5	31.6
54497	2012	6	187.7
54497	2012	7	359.3
54497	2012	8	212
54497	2012	9	210.1
54497	2012	10	126.4
54497	2012	11	68.9
54497	2012	12	24.7
54497	2013	1	7.2
54497	2013	2	23.6
54497	2013	3	29.7
54497	2013	4	59.5
54497	2013	5	53.1
54497	2013	6	121.3
54497	2013	7	666.4
54497	2013	8	339.7
54497	2013	9	64
54497	2013	10	66.6
54497	2013	11	72.5
54497	2013	12	2.9
54497	2014	1	3.8
54497	2014	2	3.7
54497	2014	3	11.1
54497	2014	4	18.5
54497	2014	5	110.6
54497	2014	6	73
54497	2014	7	363.4
54497	2014	8	192.1
54497	2014	9	52.1
54497	2014	10	16.3
54497	2014	11	19.2
54497	2014	12	3.7
