# Supplementary material for: Spatial and temporal characteristics of drought and its correlation with climate indices in Northeast China
Source: PLoS One. 2021 Nov 18;16(11):e0259774. doi: 10.1371/journal.pone.0259774 (PMC8601439; doi:10.1371/journal.pone.0259774)
Supplement: S1 File — (ZIP) [file pone.0259774.s001.zip › Raw data(Including precipitation and evapotranspiration data of each station)/54563.xlsx]

## Sheet: Monthly evapotranspiration 
stationID	YEAR	MONTH	DATA
54563	1970	1	20.816
54563	1970	2	33.266
54563	1970	3	53.617
54563	1970	4	119.64
54563	1970	5	151.6
54563	1970	6	124.87
54563	1970	7	109.18
54563	1970	8	112.43
54563	1970	9	99.795
54563	1970	10	75.817
54563	1970	11	44.008
54563	1970	12	23.2
54563	1971	1	25.982
54563	1971	2	22.269
54563	1971	3	46.899
54563	1971	4	118.41
54563	1971	5	151.01
54563	1971	6	133.89
54563	1971	7	111.99
54563	1971	8	109.64
54563	1971	9	87.276
54563	1971	10	65.146
54563	1971	11	39.723
54563	1971	12	31.254
54563	1972	1	22.452
54563	1972	2	24.545
54563	1972	3	59.496
54563	1972	4	108.47
54563	1972	5	148.75
54563	1972	6	173.44
54563	1972	7	149
54563	1972	8	126.4
54563	1972	9	89.119
54563	1972	10	63.02
54563	1972	11	39.334
54563	1972	12	27.27
54563	1973	1	22.323
54563	1973	2	31.985
54563	1973	3	61.241
54563	1973	4	103.07
54563	1973	5	137.51
54563	1973	6	107.71
54563	1973	7	113.2
54563	1973	8	117.78
54563	1973	9	88.572
54563	1973	10	64.995
54563	1973	11	43.76
54563	1973	12	32.106
54563	1974	1	23.186
54563	1974	2	32.05
54563	1974	3	61.429
54563	1974	4	106.2
54563	1974	5	166.4
54563	1974	6	161.3
54563	1974	7	123.02
54563	1974	8	111.27
54563	1974	9	96.474
54563	1974	10	61.158
54563	1974	11	44.156
54563	1974	12	25.111
54563	1975	1	22.657
54563	1975	2	33.696
54563	1975	3	68.05
54563	1975	4	108.83
54563	1975	5	134.28
54563	1975	6	141.7
54563	1975	7	114.87
54563	1975	8	132.95
54563	1975	9	92.814
54563	1975	10	66.885
54563	1975	11	35.617
54563	1975	12	23.979
54563	1976	1	23.613
54563	1976	2	40.56
54563	1976	3	58.18
54563	1976	4	89.396
54563	1976	5	159.15
54563	1976	6	124.4
54563	1976	7	104.05
54563	1976	8	100.42
54563	1976	9	94.333
54563	1976	10	63.209
54563	1976	11	31.625
54563	1976	12	25.764
54563	1977	1	18.243
54563	1977	2	33.666
54563	1977	3	65.312
54563	1977	4	110.7
54563	1977	5	123.51
54563	1977	6	143.42
54563	1977	7	126.73
54563	1977	8	119.37
54563	1977	9	110.69
54563	1977	10	70.621
54563	1977	11	35.7
54563	1977	12	21.912
54563	1978	1	22.978
54563	1978	2	31.489
54563	1978	3	58.746
54563	1978	4	120.05
54563	1978	5	149.93
54563	1978	6	142.72
54563	1978	7	133.51
54563	1978	8	124.34
54563	1978	9	93.856
54563	1978	10	74.159
54563	1978	11	36.21
54563	1978	12	24.286
54563	1979	1	26.387
54563	1979	2	37.361
54563	1979	3	67.738
54563	1979	4	87.209
54563	1979	5	144.24
54563	1979	6	121.28
54563	1979	7	115.91
54563	1979	8	128.77
54563	1979	9	91.565
54563	1979	10	77.911
54563	1979	11	43.549
54563	1979	12	22.895
54563	1980	1	23.771
54563	1980	2	27.471
54563	1980	3	68.908
54563	1980	4	101.38
54563	1980	5	157.27
54563	1980	6	134.74
54563	1980	7	132.03
54563	1980	8	113.65
54563	1980	9	90.309
54563	1980	10	59.535
54563	1980	11	41.609
54563	1980	12	26.541
54563	1981	1	18.532
54563	1981	2	33.662
54563	1981	3	65.189
54563	1981	4	118.94
54563	1981	5	149.28
54563	1981	6	152.76
54563	1981	7	124.38
54563	1981	8	124.95
54563	1981	9	104.78
54563	1981	10	68.305
54563	1981	11	29.786
54563	1981	12	23.388
54563	1982	1	23.463
54563	1982	2	32.713
54563	1982	3	65.982
54563	1982	4	109.38
54563	1982	5	147.41
54563	1982	6	151.58
54563	1982	7	142.61
54563	1982	8	122.92
54563	1982	9	96.95
54563	1982	10	68.084
54563	1982	11	30.255
54563	1982	12	22.578
54563	1983	1	20.699
54563	1983	2	26.214
54563	1983	3	57.143
54563	1983	4	107.14
54563	1983	5	126.63
54563	1983	6	170.41
54563	1983	7	124.53
54563	1983	8	123.95
54563	1983	9	92.9
54563	1983	10	67.511
54563	1983	11	41.284
54563	1983	12	28.052
54563	1984	1	18.331
54563	1984	2	29.563
54563	1984	3	57.486
54563	1984	4	87.598
54563	1984	5	141.7
54563	1984	6	125.46
54563	1984	7	127.08
54563	1984	8	109.62
54563	1984	9	96.485
54563	1984	10	64.77
54563	1984	11	40.575
54563	1984	12	22.445
54563	1985	1	18.576
54563	1985	2	24.728
54563	1985	3	52.947
54563	1985	4	94.532
54563	1985	5	107.26
54563	1985	6	114.81
54563	1985	7	118.41
54563	1985	8	101.36
54563	1985	9	79.382
54563	1985	10	65.967
54563	1985	11	31.89
54563	1985	12	17.716
54563	1986	1	21.466
54563	1986	2	27.784
54563	1986	3	54.416
54563	1986	4	104.02
54563	1986	5	143.5
54563	1986	6	141.2
54563	1986	7	111.66
54563	1986	8	107.62
54563	1986	9	87.316
54563	1986	10	57.576
54563	1986	11	38.802
54563	1986	12	23.551
54563	1987	1	21.018
54563	1987	2	28.135
54563	1987	3	53.858
54563	1987	4	88.603
54563	1987	5	132.04
54563	1987	6	130.71
54563	1987	7	135.25
54563	1987	8	113.75
54563	1987	9	91.225
54563	1987	10	67.894
54563	1987	11	39.452
54563	1987	12	25.379
54563	1988	1	22.39
54563	1988	2	33.259
54563	1988	3	61.748
54563	1988	4	97.145
54563	1988	5	140.28
54563	1988	6	132.02
54563	1988	7	107.5
54563	1988	8	115.47
54563	1988	9	85.553
54563	1988	10	63.048
54563	1988	11	49.259
54563	1988	12	28.258
54563	1989	1	22.616
54563	1989	2	34.477
54563	1989	3	68.574
54563	1989	4	111.76
54563	1989	5	151.69
54563	1989	6	142.1
54563	1989	7	126.24
54563	1989	8	133.04
54563	1989	9	95.109
54563	1989	10	63.901
54563	1989	11	35.626
54563	1989	12	30.514
54563	1990	1	20.772
54563	1990	2	21.608
54563	1990	3	54.959
54563	1990	4	99.967
54563	1990	5	100.05
54563	1990	6	117.45
54563	1990	7	112.98
54563	1990	8	124.45
54563	1990	9	89.508
54563	1990	10	67.471
54563	1990	11	37.085
54563	1990	12	24.784
54563	1991	1	25.445
54563	1991	2	36.131
54563	1991	3	62.3
54563	1991	4	104.44
54563	1991	5	129.04
54563	1991	6	135.52
54563	1991	7	120.11
54563	1991	8	126.9
54563	1991	9	98.815
54563	1991	10	71.425
54563	1991	11	43.654
54563	1991	12	28.208
54563	1992	1	28.592
54563	1992	2	42.425
54563	1992	3	73.66
54563	1992	4	118.25
54563	1992	5	154.92
54563	1992	6	124.55
54563	1992	7	132.79
54563	1992	8	121.36
54563	1992	9	98.887
54563	1992	10	72.036
54563	1992	11	32.517
54563	1992	12	23.904
54563	1993	1	26.847
54563	1993	2	38.949
54563	1993	3	77.986
54563	1993	4	106.18
54563	1993	5	148.84
54563	1993	6	103.78
54563	1993	7	95.693
54563	1993	8	117.21
54563	1993	9	107.62
54563	1993	10	74.581
54563	1993	11	33.195
54563	1993	12	26.914
54563	1994	1	27.809
54563	1994	2	39.269
54563	1994	3	69.491
54563	1994	4	120.05
54563	1994	5	139.89
54563	1994	6	138.03
54563	1994	7	102.66
54563	1994	8	115.41
54563	1994	9	103.53
54563	1994	10	80.698
54563	1994	11	47.755
54563	1994	12	28.499
54563	1995	1	35.226
54563	1995	2	43.478
54563	1995	3	65.437
54563	1995	4	102.08
54563	1995	5	142.84
54563	1995	6	114.88
54563	1995	7	106.22
54563	1995	8	110.7
54563	1995	9	94.264
54563	1995	10	62.049
54563	1995	11	52.349
54563	1995	12	37.467
54563	1996	1	30.44
54563	1996	2	43.158
54563	1996	3	72.35
54563	1996	4	97.828
54563	1996	5	145.06
54563	1996	6	125.35
54563	1996	7	89.306
54563	1996	8	105.66
54563	1996	9	97.391
54563	1996	10	69.586
54563	1996	11	38.51
54563	1996	12	30.024
54563	1997	1	25.445
54563	1997	2	35.943
54563	1997	3	72.243
54563	1997	4	123.81
54563	1997	5	138.61
54563	1997	6	153.65
54563	1997	7	143.56
54563	1997	8	123.61
54563	1997	9	103.21
54563	1997	10	78.319
54563	1997	11	40.851
54563	1997	12	28.031
54563	1998	1	30.33
54563	1998	2	47.762
54563	1998	3	71.413
54563	1998	4	80.765
54563	1998	5	122.86
54563	1998	6	104.39
54563	1998	7	96.826
54563	1998	8	108.1
54563	1998	9	99.842
54563	1998	10	75.999
54563	1998	11	41.251
54563	1998	12	29.067
54563	1999	1	33.261
54563	1999	2	39.937
54563	1999	3	58.186
54563	1999	4	88.849
54563	1999	5	158.05
54563	1999	6	139.79
54563	1999	7	140.73
54563	1999	8	133.74
54563	1999	9	110.43
54563	1999	10	72.592
54563	1999	11	33.397
54563	1999	12	29.693
54563	2000	1	22.189
54563	2000	2	32.795
54563	2000	3	72.566
54563	2000	4	113.16
54563	2000	5	123.38
54563	2000	6	161.43
54563	2000	7	120.66
54563	2000	8	114.69
54563	2000	9	108.56
54563	2000	10	72.659
54563	2000	11	39.769
54563	2000	12	25.728
54563	2001	1	20.867
54563	2001	2	30.468
54563	2001	3	70.046
54563	2001	4	111.8
54563	2001	5	155.24
54563	2001	6	132.03
54563	2001	7	122.12
54563	2001	8	123.32
54563	2001	9	107.5
54563	2001	10	62.921
54563	2001	11	42.703
54563	2001	12	29.565
54563	2002	1	32.468
54563	2002	2	37.459
54563	2002	3	76.421
54563	2002	4	104.05
54563	2002	5	152.6
54563	2002	6	138.19
54563	2002	7	130.83
54563	2002	8	122.03
54563	2002	9	119.37
54563	2002	10	59.378
54563	2002	11	33.984
54563	2002	12	25.215
54563	2003	1	21.631
54563	2003	2	36.635
54563	2003	3	66.501
54563	2003	4	104.84
54563	2003	5	137.72
54563	2003	6	117.1
54563	2003	7	108.01
54563	2003	8	114.08
54563	2003	9	83.631
54563	2003	10	63.864
54563	2003	11	41.466
54563	2003	12	30.024
54563	2004	1	26.034
54563	2004	2	41.253
54563	2004	3	67.402
54563	2004	4	112.26
54563	2004	5	139.99
54563	2004	6	139.28
54563	2004	7	117.99
54563	2004	8	109.84
54563	2004	9	87.879
54563	2004	10	67.294
54563	2004	11	34.59
54563	2004	12	22.323
54563	2005	1	24.601
54563	2005	2	28.115
54563	2005	3	68.844
54563	2005	4	98.077
54563	2005	5	126.21
54563	2005	6	111.77
54563	2005	7	114.19
54563	2005	8	99.584
54563	2005	9	97.646
54563	2005	10	68.416
54563	2005	11	37.441
54563	2005	12	21.431
54563	2006	1	24.841
54563	2006	2	28.883
54563	2006	3	61.738
54563	2006	4	86.953
54563	2006	5	119.32
54563	2006	6	111.04
54563	2006	7	101.67
54563	2006	8	109.86
54563	2006	9	96.845
54563	2006	10	65.08
54563	2006	11	34.579
54563	2006	12	21.255
54563	2007	1	24.566
54563	2007	2	34.041
54563	2007	3	51.584
54563	2007	4	95.823
54563	2007	5	147.75
54563	2007	6	144.29
54563	2007	7	112.16
54563	2007	8	103.34
54563	2007	9	95.947
54563	2007	10	53.198
54563	2007	11	33.338
54563	2007	12	20.017
54563	2008	1	26.746
54563	2008	2	36.081
54563	2008	3	63.557
54563	2008	4	91.922
54563	2008	5	112.52
54563	2008	6	98.128
54563	2008	7	97.246
54563	2008	8	105.59
54563	2008	9	98.707
54563	2008	10	63.977
54563	2008	11	41.579
54563	2008	12	25.399
54563	2009	1	24.739
54563	2009	2	29.466
54563	2009	3	60.704
54563	2009	4	94.279
54563	2009	5	138.23
54563	2009	6	135.82
54563	2009	7	127.93
54563	2009	8	133.74
54563	2009	9	87.81
54563	2009	10	69.928
54563	2009	11	30.945
54563	2009	12	19.955
54563	2010	1	20.08
54563	2010	2	26.859
54563	2010	3	59.817
54563	2010	4	84.739
54563	2010	5	113.84
54563	2010	6	120.28
54563	2010	7	111.43
54563	2010	8	96.119
54563	2010	9	82.227
54563	2010	10	59.89
54563	2010	11	36.032
54563	2010	12	24.116
54563	2011	1	23.103
54563	2011	2	29.847
54563	2011	3	72.818
54563	2011	4	100.12
54563	2011	5	148.86
54563	2011	6	106.6
54563	2011	7	105.84
54563	2011	8	99.035
54563	2011	9	99.991
54563	2011	10	58.537
54563	2011	11	35.142
54563	2011	12	23.044
54563	2012	1	22.117
54563	2012	2	31.675
54563	2012	3	61.004
54563	2012	4	86.966
54563	2012	5	149.05
54563	2012	6	114.26
54563	2012	7	115.99
54563	2012	8	124.08
54563	2012	9	96.589
54563	2012	10	69.176
54563	2012	11	37.158
54563	2012	12	20.345
54563	2013	1	17.937
54563	2013	2	26.057
54563	2013	3	54.112
54563	2013	4	98.226
54563	2013	5	134.41
54563	2013	6	116.66
54563	2013	7	119.31
54563	2013	8	117.37
54563	2013	9	87.498
54563	2013	10	65.002
54563	2013	11	38.109
54563	2013	12	23.295
54563	2014	1	25.233
54563	2014	2	33.891
54563	2014	3	68.684
54563	2014	4	110.13
54563	2014	5	142.96
54563	2014	6	136.6
54563	2014	7	135.56
54563	2014	8	137.87
54563	2014	9	99.168
54563	2014	10	70.783
54563	2014	11	42.1
54563	2014	12	28.84

## Sheet: Monthly precipitation 
stationID	YEAR	MONTH	DATA
54563	1970	1	1.4
54563	1970	2	4.9
54563	1970	3	6.9
54563	1970	4	11.2
54563	1970	5	83
54563	1970	6	60
54563	1970	7	284.1
54563	1970	8	131.9
54563	1970	9	117.6
54563	1970	10	23.9
54563	1970	11	11.5
54563	1970	12	13.6
54563	1971	1	0.3
54563	1971	2	16
54563	1971	3	22.9
54563	1971	4	2.4
54563	1971	5	58.9
54563	1971	6	113.8
54563	1971	7	203.7
54563	1971	8	133.1
54563	1971	9	71
54563	1971	10	35.1
54563	1971	11	5.3
54563	1971	12	5.9
54563	1972	1	12.8
54563	1972	2	3.5
54563	1972	3	1.7
54563	1972	4	15.6
54563	1972	5	40.9
54563	1972	6	51.7
54563	1972	7	83.1
54563	1972	8	70.7
54563	1972	9	107.7
54563	1972	10	53.7
54563	1972	11	10.4
54563	1972	12	0.3
54563	1973	1	13.4
54563	1973	2	0.5
54563	1973	3	15.3
54563	1973	4	64.7
54563	1973	5	32.6
54563	1973	6	89.2
54563	1973	7	179.4
54563	1973	8	200.4
54563	1973	9	52.4
54563	1973	10	42.9
54563	1973	11	15.9
54563	1973	12	0
54563	1974	1	0.6
54563	1974	2	2.7
54563	1974	3	8.2
54563	1974	4	55.5
54563	1974	5	50
54563	1974	6	10.8
54563	1974	7	76.3
54563	1974	8	278.7
54563	1974	9	83.6
54563	1974	10	54.6
54563	1974	11	0.6
54563	1974	12	7.6
54563	1975	1	4.6
54563	1975	2	4.4
54563	1975	3	0.2
54563	1975	4	36.3
54563	1975	5	68.2
54563	1975	6	154.6
54563	1975	7	408.8
54563	1975	8	15.3
54563	1975	9	35.6
54563	1975	10	9.7
54563	1975	11	47.7
54563	1975	12	25.1
54563	1976	1	4.5
54563	1976	2	1.7
54563	1976	3	3.2
54563	1976	4	17.4
54563	1976	5	30.6
54563	1976	6	129
54563	1976	7	115.6
54563	1976	8	162.3
54563	1976	9	59.8
54563	1976	10	40.4
54563	1976	11	69.3
54563	1976	12	2.5
54563	1977	1	2.2
54563	1977	2	0.7
54563	1977	3	3.9
54563	1977	4	11.6
54563	1977	5	54.9
54563	1977	6	82.5
54563	1977	7	170.9
54563	1977	8	149.2
54563	1977	9	36.1
54563	1977	10	85.6
54563	1977	11	21.1
54563	1977	12	18.7
54563	1978	1	1.8
54563	1978	2	1.3
54563	1978	3	8.3
54563	1978	4	19.3
54563	1978	5	24.3
54563	1978	6	61.7
54563	1978	7	140
54563	1978	8	197.4
54563	1978	9	55.2
54563	1978	10	58.5
54563	1978	11	1.1
54563	1978	12	15.5
54563	1979	1	4.7
54563	1979	2	3.2
54563	1979	3	6
54563	1979	4	67.7
54563	1979	5	41
54563	1979	6	156.6
54563	1979	7	135.5
54563	1979	8	98.9
54563	1979	9	54.1
54563	1979	10	2.2
54563	1979	11	20
54563	1979	12	18.3
54563	1980	1	2.1
54563	1980	2	1.9
54563	1980	3	8.9
54563	1980	4	0.8
54563	1980	5	15.2
54563	1980	6	109.9
54563	1980	7	161.8
54563	1980	8	121.3
54563	1980	9	22.1
54563	1980	10	44.2
54563	1980	11	9.3
54563	1980	12	3.9
54563	1981	1	3.2
54563	1981	2	3
54563	1981	3	11.5
54563	1981	4	0.5
54563	1981	5	33
54563	1981	6	59.6
54563	1981	7	296.8
54563	1981	8	132.9
54563	1981	9	58.8
54563	1981	10	22.9
54563	1981	11	9.1
54563	1981	12	0.9
54563	1982	1	9.1
54563	1982	2	0
54563	1982	3	1.1
54563	1982	4	9.6
54563	1982	5	26.2
54563	1982	6	32
54563	1982	7	236
54563	1982	8	101.2
54563	1982	9	0.7
54563	1982	10	67.7
54563	1982	11	36.6
54563	1982	12	2.9
54563	1983	1	1.5
54563	1983	2	13.8
54563	1983	3	19.6
54563	1983	4	80.3
54563	1983	5	34.3
54563	1983	6	36.1
54563	1983	7	114.4
54563	1983	8	99.5
54563	1983	9	69.4
54563	1983	10	19.2
54563	1983	11	8.8
54563	1983	12	0.2
54563	1984	1	0
54563	1984	2	4.1
54563	1984	3	8.5
54563	1984	4	29.3
54563	1984	5	8.9
54563	1984	6	208.3
54563	1984	7	113.8
54563	1984	8	114.8
54563	1984	9	27.2
54563	1984	10	44.2
54563	1984	11	27.9
54563	1984	12	22
54563	1985	1	5.5
54563	1985	2	7.7
54563	1985	3	16.5
54563	1985	4	14
54563	1985	5	48.7
54563	1985	6	32.4
54563	1985	7	200.3
54563	1985	8	311.7
54563	1985	9	75.1
54563	1985	10	11.5
54563	1985	11	15.1
54563	1985	12	15.9
54563	1986	1	4.3
54563	1986	2	3.7
54563	1986	3	14.2
54563	1986	4	16.9
54563	1986	5	21.6
54563	1986	6	145.2
54563	1986	7	177.1
54563	1986	8	334.7
54563	1986	9	110.8
54563	1986	10	47.4
54563	1986	11	5.4
54563	1986	12	7.6
54563	1987	1	7.9
54563	1987	2	5.6
54563	1987	3	14.7
54563	1987	4	56.9
54563	1987	5	57.6
54563	1987	6	46.4
54563	1987	7	135
54563	1987	8	206.8
54563	1987	9	168
54563	1987	10	28.5
54563	1987	11	13
54563	1987	12	0
54563	1988	1	4.3
54563	1988	2	2.2
54563	1988	3	4
54563	1988	4	43.5
54563	1988	5	44.8
54563	1988	6	72.6
54563	1988	7	158
54563	1988	8	163.4
54563	1988	9	88.3
54563	1988	10	34.6
54563	1988	11	3.2
54563	1988	12	0
54563	1989	1	12.7
54563	1989	2	0
54563	1989	3	20
54563	1989	4	8.8
54563	1989	5	17.3
54563	1989	6	83.8
54563	1989	7	21.2
54563	1989	8	23.7
54563	1989	9	29.6
54563	1989	10	57
54563	1989	11	15.3
54563	1989	12	0.2
54563	1990	1	18.8
54563	1990	2	19
54563	1990	3	18.7
54563	1990	4	30.1
54563	1990	5	137.9
54563	1990	6	93
54563	1990	7	90.1
54563	1990	8	34.5
54563	1990	9	81.5
54563	1990	10	1.2
54563	1990	11	18.2
54563	1990	12	8.6
54563	1991	1	8.1
54563	1991	2	1.5
54563	1991	3	8.1
54563	1991	4	39.6
54563	1991	5	32.1
54563	1991	6	111.4
54563	1991	7	156.3
54563	1991	8	149.5
54563	1991	9	32.9
54563	1991	10	33.3
54563	1991	11	3.5
54563	1991	12	17.9
54563	1992	1	0.1
54563	1992	2	3.2
54563	1992	3	6.6
54563	1992	4	14.8
54563	1992	5	23.6
54563	1992	6	97.2
54563	1992	7	103.9
54563	1992	8	31.8
54563	1992	9	190.3
54563	1992	10	38.7
54563	1992	11	31.3
54563	1992	12	10.9
54563	1993	1	0
54563	1993	2	0
54563	1993	3	3.6
54563	1993	4	31.1
54563	1993	5	20.3
54563	1993	6	124.7
54563	1993	7	121.8
54563	1993	8	85.4
54563	1993	9	83.6
54563	1993	10	6.2
54563	1993	11	47.5
54563	1993	12	1.8
54563	1994	1	0.7
54563	1994	2	2.3
54563	1994	3	9.7
54563	1994	4	10.6
54563	1994	5	128
54563	1994	6	41
54563	1994	7	264.9
54563	1994	8	300.3
54563	1994	9	76.4
54563	1994	10	29.8
54563	1994	11	22.1
54563	1994	12	3.8
54563	1995	1	0
54563	1995	2	7.9
54563	1995	3	19.7
54563	1995	4	11.5
54563	1995	5	85.2
54563	1995	6	122.8
54563	1995	7	174.1
54563	1995	8	255.4
54563	1995	9	87.1
54563	1995	10	20.1
54563	1995	11	1.8
54563	1995	12	0.5
54563	1996	1	9.7
54563	1996	2	1.1
54563	1996	3	18.3
54563	1996	4	6.3
54563	1996	5	32.2
54563	1996	6	119.7
54563	1996	7	221.5
54563	1996	8	170.5
54563	1996	9	32.3
54563	1996	10	77.2
54563	1996	11	14
54563	1996	12	0
54563	1997	1	5.5
54563	1997	2	17.8
54563	1997	3	3.9
54563	1997	4	12.7
54563	1997	5	59.9
54563	1997	6	45.3
54563	1997	7	111.1
54563	1997	8	251.2
54563	1997	9	43.8
54563	1997	10	9.8
54563	1997	11	6.2
54563	1997	12	16.7
54563	1998	1	0.6
54563	1998	2	0.1
54563	1998	3	26.1
54563	1998	4	39.9
54563	1998	5	72.4
54563	1998	6	84.7
54563	1998	7	114.8
54563	1998	8	170.4
54563	1998	9	76.8
54563	1998	10	15.3
54563	1998	11	5.6
54563	1998	12	4.2
54563	1999	1	0
54563	1999	2	1.9
54563	1999	3	4
54563	1999	4	36.5
54563	1999	5	16.3
54563	1999	6	55.8
54563	1999	7	83.1
54563	1999	8	90.6
54563	1999	9	38.2
54563	1999	10	15.5
54563	1999	11	37.9
54563	1999	12	5.7
54563	2000	1	13.2
54563	2000	2	2.1
54563	2000	3	3.6
54563	2000	4	38
54563	2000	5	77
54563	2000	6	23.7
54563	2000	7	124.6
54563	2000	8	66.4
54563	2000	9	18.5
54563	2000	10	38
54563	2000	11	9.8
54563	2000	12	9.4
54563	2001	1	12.1
54563	2001	2	2.6
54563	2001	3	2.9
54563	2001	4	7
54563	2001	5	25
54563	2001	6	167.1
54563	2001	7	110.8
54563	2001	8	170.5
54563	2001	9	34.7
54563	2001	10	52.9
54563	2001	11	3.3
54563	2001	12	9.1
54563	2002	1	0.3
54563	2002	2	0
54563	2002	3	14.8
54563	2002	4	49.2
54563	2002	5	3.7
54563	2002	6	71.9
54563	2002	7	77.7
54563	2002	8	69.8
54563	2002	9	34.4
54563	2002	10	18.3
54563	2002	11	28.9
54563	2002	12	0.5
54563	2003	1	2.4
54563	2003	2	2.1
54563	2003	3	0.8
54563	2003	4	77.6
54563	2003	5	19
54563	2003	6	70.9
54563	2003	7	71.9
54563	2003	8	198.8
54563	2003	9	72.5
54563	2003	10	26.6
54563	2003	11	8.9
54563	2003	12	8.9
54563	2004	1	0.4
54563	2004	2	10.2
54563	2004	3	3.4
54563	2004	4	30.7
54563	2004	5	19.5
54563	2004	6	59.3
54563	2004	7	226.5
54563	2004	8	339.7
54563	2004	9	112.3
54563	2004	10	16.7
54563	2004	11	17.7
54563	2004	12	17.6
54563	2005	1	1
54563	2005	2	9
54563	2005	3	0.2
54563	2005	4	36.5
54563	2005	5	117.1
54563	2005	6	80.1
54563	2005	7	99.7
54563	2005	8	156.6
54563	2005	9	43.4
54563	2005	10	15.7
54563	2005	11	0.8
54563	2005	12	1.4
54563	2006	1	0.8
54563	2006	2	20.6
54563	2006	3	10.2
54563	2006	4	25.7
54563	2006	5	56.9
54563	2006	6	83.4
54563	2006	7	190.6
54563	2006	8	148
54563	2006	9	9.7
54563	2006	10	91.7
54563	2006	11	5.1
54563	2006	12	0.7
54563	2007	1	1.1
54563	2007	2	7
54563	2007	3	88.1
54563	2007	4	34.4
54563	2007	5	61.5
54563	2007	6	23.9
54563	2007	7	209
54563	2007	8	208.1
54563	2007	9	38.8
54563	2007	10	60.7
54563	2007	11	7.4
54563	2007	12	6.1
54563	2008	1	0
54563	2008	2	0
54563	2008	3	3.5
54563	2008	4	16.2
54563	2008	5	36.9
54563	2008	6	147.9
54563	2008	7	93.3
54563	2008	8	123.2
54563	2008	9	9.1
54563	2008	10	21.7
54563	2008	11	4.5
54563	2008	12	6.6
54563	2009	1	0
54563	2009	2	19.8
54563	2009	3	12.6
54563	2009	4	118.5
54563	2009	5	43
54563	2009	6	84.4
54563	2009	7	172.8
54563	2009	8	86.3
54563	2009	9	52.3
54563	2009	10	23.6
54563	2009	11	6.8
54563	2009	12	8.7
54563	2010	1	2.4
54563	2010	2	6.6
54563	2010	3	20.2
54563	2010	4	20.4
54563	2010	5	86.4
54563	2010	6	190.1
54563	2010	7	178.3
54563	2010	8	297.3
54563	2010	9	79.7
54563	2010	10	35.6
54563	2010	11	18.6
54563	2010	12	3
54563	2011	1	1.1
54563	2011	2	4.9
54563	2011	3	0
54563	2011	4	38.4
54563	2011	5	75.8
54563	2011	6	110
54563	2011	7	102.9
54563	2011	8	257
54563	2011	9	30.9
54563	2011	10	19.8
54563	2011	11	32.5
54563	2011	12	0.4
54563	2012	1	2.8
54563	2012	2	1.1
54563	2012	3	18
54563	2012	4	126.1
54563	2012	5	9.1
54563	2012	6	217.8
54563	2012	7	210.9
54563	2012	8	169.2
54563	2012	9	25.1
54563	2012	10	66.5
54563	2012	11	79.2
54563	2012	12	23.5
54563	2013	1	6.2
54563	2013	2	15.9
54563	2013	3	16.8
54563	2013	4	30.1
54563	2013	5	23.9
54563	2013	6	68.4
54563	2013	7	346.8
54563	2013	8	129
54563	2013	9	21.4
54563	2013	10	49.6
54563	2013	11	50.6
54563	2013	12	3.6
54563	2014	1	1.6
54563	2014	2	3.7
54563	2014	3	0.6
54563	2014	4	13.5
54563	2014	5	53.6
54563	2014	6	60.7
54563	2014	7	53.7
54563	2014	8	60.3
54563	2014	9	73.3
54563	2014	10	19.5
54563	2014	11	11.7
54563	2014	12	2.2
