# Supplementary material for: Spatial and temporal characteristics of drought and its correlation with climate indices in Northeast China
Source: PLoS One. 2021 Nov 18;16(11):e0259774. doi: 10.1371/journal.pone.0259774 (PMC8601439; doi:10.1371/journal.pone.0259774)
Supplement: S1 File — (ZIP) [file pone.0259774.s001.zip › Raw data(Including precipitation and evapotranspiration data of each station)/54579.xlsx]

## Sheet: Monthly evapotranspiration 
stationID	YEAR	MONTH	DATA
54579	1970	1	28.233
54579	1970	2	35.309
54579	1970	3	56.38
54579	1970	4	88.753
54579	1970	5	120.84
54579	1970	6	88.404
54579	1970	7	92.074
54579	1970	8	111.09
54579	1970	9	116.87
54579	1970	10	92.936
54579	1970	11	62.369
54579	1970	12	33.393
54579	1971	1	35.848
54579	1971	2	30.579
54579	1971	3	47.366
54579	1971	4	91.866
54579	1971	5	104.74
54579	1971	6	97.603
54579	1971	7	89.713
54579	1971	8	110.3
54579	1971	9	105.13
54579	1971	10	93.143
54579	1971	11	57.359
54579	1971	12	42.791
54579	1972	1	32.286
54579	1972	2	35.767
54579	1972	3	56.058
54579	1972	4	76.671
54579	1972	5	115.66
54579	1972	6	118.71
54579	1972	7	114.15
54579	1972	8	111.28
54579	1972	9	111.85
54579	1972	10	88.381
54579	1972	11	49.633
54579	1972	12	37.065
54579	1973	1	34.607
54579	1973	2	41.151
54579	1973	3	62.791
54579	1973	4	74.862
54579	1973	5	110.18
54579	1973	6	92.247
54579	1973	7	97.72
54579	1973	8	118.7
54579	1973	9	106.34
54579	1973	10	91.342
54579	1973	11	64.054
54579	1973	12	45.164
54579	1974	1	36.888
54579	1974	2	34.505
54579	1974	3	61.63
54579	1974	4	86.185
54579	1974	5	121.78
54579	1974	6	126.73
54579	1974	7	109.32
54579	1974	8	109.51
54579	1974	9	112.92
54579	1974	10	86.736
54579	1974	11	58.197
54579	1974	12	36.701
54579	1975	1	35.951
54579	1975	2	42.623
54579	1975	3	67.043
54579	1975	4	86.591
54579	1975	5	103.81
54579	1975	6	111.43
54579	1975	7	99.584
54579	1975	8	138.31
54579	1975	9	115.33
54579	1975	10	89.412
54579	1975	11	57.747
54579	1975	12	40.607
54579	1976	1	35.691
54579	1976	2	42.294
54579	1976	3	60.273
54579	1976	4	79.004
54579	1976	5	124.81
54579	1976	6	106.91
54579	1976	7	93.754
54579	1976	8	103.57
54579	1976	9	111.01
54579	1976	10	85.899
54579	1976	11	46.136
54579	1976	12	35.939
54579	1977	1	29.817
54579	1977	2	35.854
54579	1977	3	59.221
54579	1977	4	83.786
54579	1977	5	91.742
54579	1977	6	106.66
54579	1977	7	104.99
54579	1977	8	121.83
54579	1977	9	122.8
54579	1977	10	72.117
54579	1977	11	59.449
54579	1977	12	32.47
54579	1978	1	35.29
54579	1978	2	38.226
54579	1978	3	59.486
54579	1978	4	98.88
54579	1978	5	124.3
54579	1978	6	99.697
54579	1978	7	113.99
54579	1978	8	121.28
54579	1978	9	111.18
54579	1978	10	107.26
54579	1978	11	55.312
54579	1978	12	38.241
54579	1979	1	32.945
54579	1979	2	33.306
54579	1979	3	56.2
54579	1979	4	79.526
54579	1979	5	127.63
54579	1979	6	91.847
54579	1979	7	107.42
54579	1979	8	141.8
54579	1979	9	117.32
54579	1979	10	97.081
54579	1979	11	55.443
54579	1979	12	34.085
54579	1980	1	34.307
54579	1980	2	35.636
54579	1980	3	69.041
54579	1980	4	86.567
54579	1980	5	109.51
54579	1980	6	92.381
54579	1980	7	104.63
54579	1980	8	115.84
54579	1980	9	114.86
54579	1980	10	84.626
54579	1980	11	45.622
54579	1980	12	34.43
54579	1981	1	27.583
54579	1981	2	34.025
54579	1981	3	54.093
54579	1981	4	100.48
54579	1981	5	108.5
54579	1981	6	111.68
54579	1981	7	107.7
54579	1981	8	133.01
54579	1981	9	116.61
54579	1981	10	100.78
54579	1981	11	50.697
54579	1981	12	37.756
54579	1982	1	31.559
54579	1982	2	39.757
54579	1982	3	59.127
54579	1982	4	86.052
54579	1982	5	94.481
54579	1982	6	121.53
54579	1982	7	120.46
54579	1982	8	120.4
54579	1982	9	122.86
54579	1982	10	87.057
54579	1982	11	49.405
54579	1982	12	36.438
54579	1983	1	28.54
54579	1983	2	36.615
54579	1983	3	59.21
54579	1983	4	85.788
54579	1983	5	95.552
54579	1983	6	142.34
54579	1983	7	107.7
54579	1983	8	132.52
54579	1983	9	108.92
54579	1983	10	91.784
54579	1983	11	59.972
54579	1983	12	44.802
54579	1984	1	33.555
54579	1984	2	37.478
54579	1984	3	58.877
54579	1984	4	65.406
54579	1984	5	107.29
54579	1984	6	102.47
54579	1984	7	112.89
54579	1984	8	110.41
54579	1984	9	121.01
54579	1984	10	83.391
54579	1984	11	55.137
54579	1984	12	32.124
54579	1985	1	27.586
54579	1985	2	27.442
54579	1985	3	58.754
54579	1985	4	80.565
54579	1985	5	75.688
54579	1985	6	92.556
54579	1985	7	107.3
54579	1985	8	98.348
54579	1985	9	103.89
54579	1985	10	80.46
54579	1985	11	44.207
54579	1985	12	29.632
54579	1986	1	26.718
54579	1986	2	35.169
54579	1986	3	58.206
54579	1986	4	84.602
54579	1986	5	117.3
54579	1986	6	119.92
54579	1986	7	98.617
54579	1986	8	110.87
54579	1986	9	108.87
54579	1986	10	82.351
54579	1986	11	60.034
54579	1986	12	35.896
54579	1987	1	25.697
54579	1987	2	35.253
54579	1987	3	57.222
54579	1987	4	68.308
54579	1987	5	102.24
54579	1987	6	111.43
54579	1987	7	111.09
54579	1987	8	108.19
54579	1987	9	112.25
54579	1987	10	81.62
54579	1987	11	56.306
54579	1987	12	35.97
54579	1988	1	34.417
54579	1988	2	43.725
54579	1988	3	60.937
54579	1988	4	87.322
54579	1988	5	108.11
54579	1988	6	118.5
54579	1988	7	96.416
54579	1988	8	120.9
54579	1988	9	100.76
54579	1988	10	86.749
54579	1988	11	69.573
54579	1988	12	44.445
54579	1989	1	34.012
54579	1989	2	44.81
54579	1989	3	67.404
54579	1989	4	99.624
54579	1989	5	115.75
54579	1989	6	111.14
54579	1989	7	104.1
54579	1989	8	130.01
54579	1989	9	109.22
54579	1989	10	86.017
54579	1989	11	51.291
54579	1989	12	38.406
54579	1990	1	30.719
54579	1990	2	29.179
54579	1990	3	57.602
54579	1990	4	75.004
54579	1990	5	75.523
54579	1990	6	87.081
54579	1990	7	91.852
54579	1990	8	114.84
54579	1990	9	101.66
54579	1990	10	87.749
54579	1990	11	42.36
54579	1990	12	35.417
54579	1991	1	33.433
54579	1991	2	37.79
54579	1991	3	56.817
54579	1991	4	79.059
54579	1991	5	96.712
54579	1991	6	118.07
54579	1991	7	109.42
54579	1991	8	136.5
54579	1991	9	110.9
54579	1991	10	83.663
54579	1991	11	55.804
54579	1991	12	34.424
54579	1992	1	35.783
54579	1992	2	42.224
54579	1992	3	65.412
54579	1992	4	90.301
54579	1992	5	122.63
54579	1992	6	105.98
54579	1992	7	123.71
54579	1992	8	124.18
54579	1992	9	111.65
54579	1992	10	81.11
54579	1992	11	48.112
54579	1992	12	32.844
54579	1993	1	35.235
54579	1993	2	39.228
54579	1993	3	69.908
54579	1993	4	84.77
54579	1993	5	113.9
54579	1993	6	81.337
54579	1993	7	96.326
54579	1993	8	115.27
54579	1993	9	116.07
54579	1993	10	87.893
54579	1993	11	36.648
54579	1993	12	33.871
54579	1994	1	33.084
54579	1994	2	38.068
54579	1994	3	62.925
54579	1994	4	82.526
54579	1994	5	112.89
54579	1994	6	110.51
54579	1994	7	92.524
54579	1994	8	116.37
54579	1994	9	117.07
54579	1994	10	89.785
54579	1994	11	58.584
54579	1994	12	36.246
54579	1995	1	40.092
54579	1995	2	45.072
54579	1995	3	58.522
54579	1995	4	79.957
54579	1995	5	120.55
54579	1995	6	100.25
54579	1995	7	105.34
54579	1995	8	107.16
54579	1995	9	109.81
54579	1995	10	82.926
54579	1995	11	63.128
54579	1995	12	45.222
54579	1996	1	33.173
54579	1996	2	42.2
54579	1996	3	65.721
54579	1996	4	77.413
54579	1996	5	110
54579	1996	6	106.13
54579	1996	7	81.527
54579	1996	8	113.23
54579	1996	9	102.6
54579	1996	10	81.789
54579	1996	11	51.975
54579	1996	12	33.987
54579	1997	1	30.135
54579	1997	2	35.831
54579	1997	3	58.022
54579	1997	4	98.976
54579	1997	5	109.47
54579	1997	6	123.22
54579	1997	7	136.07
54579	1997	8	122.99
54579	1997	9	122.81
54579	1997	10	95.878
54579	1997	11	48.767
54579	1997	12	33.038
54579	1998	1	33.389
54579	1998	2	42.556
54579	1998	3	60.989
54579	1998	4	59.901
54579	1998	5	95.653
54579	1998	6	87.372
54579	1998	7	88.695
54579	1998	8	106.01
54579	1998	9	98.383
54579	1998	10	85.836
54579	1998	11	52.187
54579	1998	12	35.277
54579	1999	1	36.446
54579	1999	2	37.438
54579	1999	3	54.407
54579	1999	4	72.166
54579	1999	5	114.23
54579	1999	6	109.63
54579	1999	7	119.33
54579	1999	8	133.75
54579	1999	9	107.97
54579	1999	10	83.214
54579	1999	11	45.146
54579	1999	12	38.708
54579	2000	1	27.559
54579	2000	2	35.873
54579	2000	3	61.764
54579	2000	4	89.335
54579	2000	5	94.445
54579	2000	6	129.29
54579	2000	7	106.5
54579	2000	8	106.59
54579	2000	9	109.21
54579	2000	10	79.784
54579	2000	11	46.973
54579	2000	12	31.001
54579	2001	1	24.646
54579	2001	2	30.385
54579	2001	3	61.39
54579	2001	4	89.034
54579	2001	5	107.23
54579	2001	6	97.247
54579	2001	7	112.49
54579	2001	8	119.71
54579	2001	9	107.13
54579	2001	10	63.887
54579	2001	11	51.425
54579	2001	12	37.775
54579	2002	1	36.196
54579	2002	2	35.745
54579	2002	3	60.546
54579	2002	4	84.622
54579	2002	5	124.14
54579	2002	6	115.76
54579	2002	7	116.43
54579	2002	8	125.42
54579	2002	9	123.49
54579	2002	10	73.628
54579	2002	11	47.623
54579	2002	12	35.831
54579	2003	1	29.612
54579	2003	2	37.036
54579	2003	3	56.657
54579	2003	4	82.663
54579	2003	5	101.88
54579	2003	6	100.73
54579	2003	7	91.52
54579	2003	8	109.03
54579	2003	9	95.316
54579	2003	10	84.362
54579	2003	11	51.039
54579	2003	12	38.783
54579	2004	1	33.47
54579	2004	2	42.698
54579	2004	3	62.809
54579	2004	4	90.761
54579	2004	5	117.15
54579	2004	6	117.37
54579	2004	7	102.17
54579	2004	8	111.03
54579	2004	9	96.222
54579	2004	10	88.391
54579	2004	11	46.38
54579	2004	12	33.959
54579	2005	1	33.26
54579	2005	2	33.317
54579	2005	3	62.287
54579	2005	4	81.881
54579	2005	5	109.98
54579	2005	6	82.234
54579	2005	7	101.11
54579	2005	8	96.614
54579	2005	9	97.132
54579	2005	10	82.248
54579	2005	11	49.315
54579	2005	12	27.972
54579	2006	1	27.558
54579	2006	2	29.797
54579	2006	3	52.97
54579	2006	4	74.295
54579	2006	5	100.7
54579	2006	6	79.637
54579	2006	7	87.544
54579	2006	8	101.05
54579	2006	9	98.751
54579	2006	10	72.757
54579	2006	11	49.347
54579	2006	12	28.539
54579	2007	1	27.917
54579	2007	2	35.608
54579	2007	3	50.517
54579	2007	4	88.327
54579	2007	5	128.45
54579	2007	6	115.74
54579	2007	7	111.69
54579	2007	8	111.23
54579	2007	9	103.15
54579	2007	10	72.24
54579	2007	11	48.639
54579	2007	12	29.989
54579	2008	1	34.971
54579	2008	2	42.117
54579	2008	3	62.948
54579	2008	4	84.577
54579	2008	5	92.488
54579	2008	6	88.172
54579	2008	7	92.788
54579	2008	8	115.03
54579	2008	9	108.5
54579	2008	10	78.433
54579	2008	11	55.929
54579	2008	12	38.651
54579	2009	1	30.985
54579	2009	2	33.575
54579	2009	3	60.81
54579	2009	4	85.438
54579	2009	5	115.32
54579	2009	6	108.7
54579	2009	7	122.32
54579	2009	8	135.05
54579	2009	9	101.63
54579	2009	10	87.267
54579	2009	11	43.671
54579	2009	12	27.586
54579	2010	1	24.325
54579	2010	2	30.295
54579	2010	3	55.269
54579	2010	4	74.178
54579	2010	5	91.9
54579	2010	6	101.83
54579	2010	7	108.54
54579	2010	8	96.467
54579	2010	9	91.137
54579	2010	10	79.07
54579	2010	11	54.227
54579	2010	12	32.067
54579	2011	1	28.493
54579	2011	2	30.805
54579	2011	3	66.875
54579	2011	4	84.617
54579	2011	5	117.87
54579	2011	6	85.403
54579	2011	7	98.529
54579	2011	8	99.137
54579	2011	9	107.3
54579	2011	10	74.763
54579	2011	11	41.144
54579	2011	12	31.758
54579	2012	1	27.042
54579	2012	2	34.639
54579	2012	3	55.435
54579	2012	4	68.776
54579	2012	5	121.54
54579	2012	6	94.864
54579	2012	7	104.28
54579	2012	8	122.96
54579	2012	9	102.57
54579	2012	10	89.665
54579	2012	11	49.946
54579	2012	12	25.538
54579	2013	1	23.651
54579	2013	2	30.396
54579	2013	3	53.246
54579	2013	4	91.743
54579	2013	5	108.17
54579	2013	6	105.07
54579	2013	7	99.189
54579	2013	8	112.67
54579	2013	9	96.976
54579	2013	10	80.662
54579	2013	11	46.904
54579	2013	12	29.911
54579	2014	1	30.071
54579	2014	2	35.806
54579	2014	3	59.606
54579	2014	4	85.48
54579	2014	5	111.88
54579	2014	6	114.85
54579	2014	7	118.98
54579	2014	8	126.03
54579	2014	9	109.01
54579	2014	10	81.519
54579	2014	11	50.917
54579	2014	12	33.426

## Sheet: Monthly precipitation 
stationID	YEAR	MONTH	DATA
54579	1970	1	0.8
54579	1970	2	2.5
54579	1970	3	3.6
54579	1970	4	6.6
54579	1970	5	72.6
54579	1970	6	117.6
54579	1970	7	233.5
54579	1970	8	52.1
54579	1970	9	56
54579	1970	10	13.2
54579	1970	11	4.3
54579	1970	12	27.1
54579	1971	1	0.5
54579	1971	2	8.6
54579	1971	3	40.9
54579	1971	4	25.2
54579	1971	5	43.2
54579	1971	6	177.4
54579	1971	7	232.4
54579	1971	8	216.8
54579	1971	9	86.7
54579	1971	10	25.6
54579	1971	11	4.2
54579	1971	12	9.4
54579	1972	1	31
54579	1972	2	2.1
54579	1972	3	3.7
54579	1972	4	29.7
54579	1972	5	29.1
54579	1972	6	15.6
54579	1972	7	48.4
54579	1972	8	178.5
54579	1972	9	60.7
54579	1972	10	66.7
54579	1972	11	13.2
54579	1972	12	0.8
54579	1973	1	1.5
54579	1973	2	0.6
54579	1973	3	7.4
54579	1973	4	65.2
54579	1973	5	93.3
54579	1973	6	44.9
54579	1973	7	113.4
54579	1973	8	107.4
54579	1973	9	159.7
54579	1973	10	34.5
54579	1973	11	11.5
54579	1973	12	0
54579	1974	1	2.7
54579	1974	2	9
54579	1974	3	8.2
54579	1974	4	46.7
54579	1974	5	87.8
54579	1974	6	22.8
54579	1974	7	58.7
54579	1974	8	247.9
54579	1974	9	63.6
54579	1974	10	68
54579	1974	11	5.7
54579	1974	12	8.1
54579	1975	1	2.3
54579	1975	2	5.3
54579	1975	3	5.5
54579	1975	4	20.5
54579	1975	5	44.4
54579	1975	6	53.7
54579	1975	7	72.5
54579	1975	8	33.5
54579	1975	9	49.2
54579	1975	10	24.4
54579	1975	11	25.4
54579	1975	12	13.8
54579	1976	1	2.1
54579	1976	2	11.3
54579	1976	3	6.8
54579	1976	4	18.4
54579	1976	5	11.9
54579	1976	6	65.1
54579	1976	7	88.5
54579	1976	8	146.6
54579	1976	9	63.6
54579	1976	10	47.4
54579	1976	11	28.6
54579	1976	12	2.2
54579	1977	1	0.9
54579	1977	2	0.4
54579	1977	3	0
54579	1977	4	14.1
54579	1977	5	64.2
54579	1977	6	83.7
54579	1977	7	146.8
54579	1977	8	178.7
54579	1977	9	5.9
54579	1977	10	57.5
54579	1977	11	10.3
54579	1977	12	18.8
54579	1978	1	0.6
54579	1978	2	2.1
54579	1978	3	13
54579	1978	4	6
54579	1978	5	34.9
54579	1978	6	78.8
54579	1978	7	150.3
54579	1978	8	197.7
54579	1978	9	102.7
54579	1978	10	18.7
54579	1978	11	0.8
54579	1978	12	18.8
54579	1979	1	11.6
54579	1979	2	9.9
54579	1979	3	15.4
54579	1979	4	90.1
54579	1979	5	26.9
54579	1979	6	159.4
54579	1979	7	287.2
54579	1979	8	57
54579	1979	9	62.6
54579	1979	10	0.6
54579	1979	11	7.8
54579	1979	12	37.7
54579	1980	1	2
54579	1980	2	1
54579	1980	3	2.3
54579	1980	4	14.4
54579	1980	5	35.7
54579	1980	6	109.9
54579	1980	7	161.4
54579	1980	8	140.5
54579	1980	9	65.9
54579	1980	10	44.4
54579	1980	11	11.2
54579	1980	12	16.9
54579	1981	1	19.1
54579	1981	2	3.7
54579	1981	3	20
54579	1981	4	5.4
54579	1981	5	31
54579	1981	6	91.2
54579	1981	7	359.4
54579	1981	8	33.2
54579	1981	9	42.4
54579	1981	10	18.8
54579	1981	11	8.7
54579	1981	12	0.4
54579	1982	1	9
54579	1982	2	0.6
54579	1982	3	2.1
54579	1982	4	10.7
54579	1982	5	34.1
54579	1982	6	35.3
54579	1982	7	131.2
54579	1982	8	140.3
54579	1982	9	16.3
54579	1982	10	14.3
54579	1982	11	31.7
54579	1982	12	5.2
54579	1983	1	3.8
54579	1983	2	12.4
54579	1983	3	14.2
54579	1983	4	29.4
54579	1983	5	51.2
54579	1983	6	15.2
54579	1983	7	271.7
54579	1983	8	61
54579	1983	9	165.3
54579	1983	10	36.9
54579	1983	11	6.8
54579	1983	12	0.8
54579	1984	1	0.2
54579	1984	2	4.8
54579	1984	3	7.2
54579	1984	4	17.3
54579	1984	5	6.9
54579	1984	6	178.8
54579	1984	7	85.6
54579	1984	8	43.6
54579	1984	9	26
54579	1984	10	36.2
54579	1984	11	10
54579	1984	12	14.9
54579	1985	1	20.3
54579	1985	2	7.2
54579	1985	3	20.6
54579	1985	4	18.5
54579	1985	5	63.1
54579	1985	6	12.4
54579	1985	7	259.2
54579	1985	8	439.8
54579	1985	9	60.4
54579	1985	10	3
54579	1985	11	17.8
54579	1985	12	9.7
54579	1986	1	7.8
54579	1986	2	5.1
54579	1986	3	9.6
54579	1986	4	12.9
54579	1986	5	15.5
54579	1986	6	91.4
54579	1986	7	247.2
54579	1986	8	65.3
54579	1986	9	52.8
54579	1986	10	67.8
54579	1986	11	2.8
54579	1986	12	8.8
54579	1987	1	12.3
54579	1987	2	5.3
54579	1987	3	10.2
54579	1987	4	44.4
54579	1987	5	46
54579	1987	6	66.9
54579	1987	7	169.6
54579	1987	8	152.9
54579	1987	9	112.2
54579	1987	10	4.9
54579	1987	11	12
54579	1987	12	0.2
54579	1988	1	5.3
54579	1988	2	1.1
54579	1988	3	5.6
54579	1988	4	20.4
54579	1988	5	25.6
54579	1988	6	50.5
54579	1988	7	124.3
54579	1988	8	148
54579	1988	9	39.3
54579	1988	10	22.4
54579	1988	11	2.1
54579	1988	12	0.8
54579	1989	1	19.2
54579	1989	2	0
54579	1989	3	28.2
54579	1989	4	5.8
54579	1989	5	18.6
54579	1989	6	97.9
54579	1989	7	114.5
54579	1989	8	39.9
54579	1989	9	49.5
54579	1989	10	40.2
54579	1989	11	18.5
54579	1989	12	0.6
54579	1990	1	16.2
54579	1990	2	24.7
54579	1990	3	13.2
54579	1990	4	43.9
54579	1990	5	98.8
54579	1990	6	101.5
54579	1990	7	115.9
54579	1990	8	93.4
54579	1990	9	112
54579	1990	10	5.1
54579	1990	11	25.1
54579	1990	12	5.3
54579	1991	1	4.5
54579	1991	2	1.9
54579	1991	3	11.6
54579	1991	4	34.6
54579	1991	5	39.5
54579	1991	6	117.2
54579	1991	7	136.4
54579	1991	8	25.6
54579	1991	9	41.8
54579	1991	10	45.3
54579	1991	11	29.5
54579	1991	12	16
54579	1992	1	0.2
54579	1992	2	11.9
54579	1992	3	6.1
54579	1992	4	15.3
54579	1992	5	65.8
54579	1992	6	79.4
54579	1992	7	111.8
54579	1992	8	31.7
54579	1992	9	332.4
54579	1992	10	16
54579	1992	11	24.3
54579	1992	12	29.9
54579	1993	1	0
54579	1993	2	1.7
54579	1993	3	6.8
54579	1993	4	39.7
54579	1993	5	23.9
54579	1993	6	111.2
54579	1993	7	165.4
54579	1993	8	108.8
54579	1993	9	17.2
54579	1993	10	2.2
54579	1993	11	79.1
54579	1993	12	12.5
54579	1994	1	4.2
54579	1994	2	5.3
54579	1994	3	15.5
54579	1994	4	18
54579	1994	5	81
54579	1994	6	53.2
54579	1994	7	157.7
54579	1994	8	321
54579	1994	9	41.4
54579	1994	10	42.8
54579	1994	11	30.3
54579	1994	12	5
54579	1995	1	1.5
54579	1995	2	15.5
54579	1995	3	25.7
54579	1995	4	17.8
54579	1995	5	127
54579	1995	6	175.8
54579	1995	7	71.3
54579	1995	8	205.4
54579	1995	9	52.5
54579	1995	10	17.9
54579	1995	11	0.7
54579	1995	12	1.5
54579	1996	1	9.7
54579	1996	2	0.2
54579	1996	3	17.6
54579	1996	4	13.7
54579	1996	5	25.3
54579	1996	6	134
54579	1996	7	262.7
54579	1996	8	164.4
54579	1996	9	51.6
54579	1996	10	44.2
54579	1996	11	7.5
54579	1996	12	3.1
54579	1997	1	9.9
54579	1997	2	22.6
54579	1997	3	5.5
54579	1997	4	8.1
54579	1997	5	58.5
54579	1997	6	24.7
54579	1997	7	48.1
54579	1997	8	175.6
54579	1997	9	54
54579	1997	10	8.4
54579	1997	11	9.4
54579	1997	12	22.8
54579	1998	1	3.1
54579	1998	2	1.5
54579	1998	3	23.8
54579	1998	4	41.3
54579	1998	5	40.7
54579	1998	6	89.2
54579	1998	7	176.5
54579	1998	8	152.3
54579	1998	9	70.8
54579	1998	10	16.5
54579	1998	11	29.4
54579	1998	12	2.8
54579	1999	1	0
54579	1999	2	3.2
54579	1999	3	13.8
54579	1999	4	33.2
54579	1999	5	30.1
54579	1999	6	27.1
54579	1999	7	56.1
54579	1999	8	11.4
54579	1999	9	35.1
54579	1999	10	19.4
54579	1999	11	31.7
54579	1999	12	3.3
54579	2000	1	10.8
54579	2000	2	4.2
54579	2000	3	2
54579	2000	4	9.6
54579	2000	5	50.8
54579	2000	6	37.3
54579	2000	7	130.9
54579	2000	8	34.3
54579	2000	9	47.9
54579	2000	10	87.8
54579	2000	11	7.7
54579	2000	12	6.1
54579	2001	1	20
54579	2001	2	5
54579	2001	3	2.1
54579	2001	4	16.3
54579	2001	5	12.8
54579	2001	6	61.9
54579	2001	7	155.2
54579	2001	8	102.1
54579	2001	9	47.7
54579	2001	10	63.7
54579	2001	11	11.5
54579	2001	12	9.9
54579	2002	1	1.2
54579	2002	2	0
54579	2002	3	9.6
54579	2002	4	39.8
54579	2002	5	14.3
54579	2002	6	61.4
54579	2002	7	172.2
54579	2002	8	30.9
54579	2002	9	22.9
54579	2002	10	16.3
54579	2002	11	48.2
54579	2002	12	2.3
54579	2003	1	6.1
54579	2003	2	4.4
54579	2003	3	4.1
54579	2003	4	47.4
54579	2003	5	21
54579	2003	6	184.4
54579	2003	7	114.1
54579	2003	8	206.2
54579	2003	9	123.1
54579	2003	10	24
54579	2003	11	28.5
54579	2003	12	7.1
54579	2004	1	0.2
54579	2004	2	21.5
54579	2004	3	3.4
54579	2004	4	30.3
54579	2004	5	19.7
54579	2004	6	54.5
54579	2004	7	123.1
54579	2004	8	152.7
54579	2004	9	69.4
54579	2004	10	10.5
54579	2004	11	29.5
54579	2004	12	14.7
54579	2005	1	1.6
54579	2005	2	13.3
54579	2005	3	0.8
54579	2005	4	48.1
54579	2005	5	148.5
54579	2005	6	144.5
54579	2005	7	113
54579	2005	8	170
54579	2005	9	71.5
54579	2005	10	17.5
54579	2005	11	6.8
54579	2005	12	5.2
54579	2006	1	9.8
54579	2006	2	19.8
54579	2006	3	6.6
54579	2006	4	28
54579	2006	5	20.5
54579	2006	6	53.7
54579	2006	7	140.2
54579	2006	8	127.9
54579	2006	9	0.5
54579	2006	10	32.4
54579	2006	11	3.2
54579	2006	12	2.9
54579	2007	1	5.1
54579	2007	2	1
54579	2007	3	102.3
54579	2007	4	39
54579	2007	5	88.7
54579	2007	6	33.3
54579	2007	7	92
54579	2007	8	420.7
54579	2007	9	92.4
54579	2007	10	68.1
54579	2007	11	2
54579	2007	12	5
54579	2008	1	0
54579	2008	2	0.8
54579	2008	3	6.6
54579	2008	4	14.1
54579	2008	5	47.2
54579	2008	6	161.7
54579	2008	7	161.7
54579	2008	8	206
54579	2008	9	6.2
54579	2008	10	14.7
54579	2008	11	3.4
54579	2008	12	7.9
54579	2009	1	0
54579	2009	2	13.7
54579	2009	3	12.5
54579	2009	4	136.4
54579	2009	5	56.4
54579	2009	6	36.1
54579	2009	7	191.2
54579	2009	8	65.4
54579	2009	9	19
54579	2009	10	32.6
54579	2009	11	19.8
54579	2009	12	11.8
54579	2010	1	6.1
54579	2010	2	5.7
54579	2010	3	29.1
54579	2010	4	32.2
54579	2010	5	88.4
54579	2010	6	92.6
54579	2010	7	56.2
54579	2010	8	206.7
54579	2010	9	57.5
54579	2010	10	26.8
54579	2010	11	7.8
54579	2010	12	9.4
54579	2011	1	0.4
54579	2011	2	13.4
54579	2011	3	0
54579	2011	4	38.1
54579	2011	5	53.2
54579	2011	6	160.1
54579	2011	7	70.3
54579	2011	8	326.1
54579	2011	9	107.3
54579	2011	10	12.9
54579	2011	11	73.2
54579	2011	12	0
54579	2012	1	6.8
54579	2012	2	1.1
54579	2012	3	25.4
54579	2012	4	121.8
54579	2012	5	5
54579	2012	6	133
54579	2012	7	222.5
54579	2012	8	202.3
54579	2012	9	51.9
54579	2012	10	73.2
54579	2012	11	71.5
54579	2012	12	18.3
54579	2013	1	2.8
54579	2013	2	18.1
54579	2013	3	16.5
54579	2013	4	35.3
54579	2013	5	58.9
54579	2013	6	91.3
54579	2013	7	378.6
54579	2013	8	121
54579	2013	9	42.9
54579	2013	10	23.5
54579	2013	11	51.8
54579	2013	12	0.2
54579	2014	1	3.2
54579	2014	2	2.8
54579	2014	3	0.3
54579	2014	4	11.7
54579	2014	5	85.6
54579	2014	6	23.1
54579	2014	7	117.4
54579	2014	8	32.9
54579	2014	9	36.1
54579	2014	10	21.1
54579	2014	11	30.9
54579	2014	12	0.6
