# Supplementary material for: Spatial and temporal characteristics of drought and its correlation with climate indices in Northeast China
Source: PLoS One. 2021 Nov 18;16(11):e0259774. doi: 10.1371/journal.pone.0259774 (PMC8601439; doi:10.1371/journal.pone.0259774)
Supplement: S1 File — (ZIP) [file pone.0259774.s001.zip › Raw data(Including precipitation and evapotranspiration data of each station)/54584.xlsx]

## Sheet: Monthly evapotranspiration 
stationID	YEAR	MONTH	DATA
54584	1970	1	18.06
54584	1970	2	26.854
54584	1970	3	46.642
54584	1970	4	88.35
54584	1970	5	127.17
54584	1970	6	95.514
54584	1970	7	89.235
54584	1970	8	105.25
54584	1970	9	89.873
54584	1970	10	60.284
54584	1970	11	32.542
54584	1970	12	17.099
54584	1971	1	21.105
54584	1971	2	23.781
54584	1971	3	37.718
54584	1971	4	92.395
54584	1971	5	111
54584	1971	6	103.69
54584	1971	7	97.217
54584	1971	8	111.76
54584	1971	9	81.817
54584	1971	10	56.89
54584	1971	11	32.448
54584	1971	12	18.359
54584	1972	1	17.855
54584	1972	2	23.636
54584	1972	3	51.769
54584	1972	4	81.562
54584	1972	5	121.28
54584	1972	6	128.04
54584	1972	7	112.8
54584	1972	8	104.63
54584	1972	9	81.938
54584	1972	10	54.932
54584	1972	11	34.468
54584	1972	12	19.926
54584	1973	1	22.234
54584	1973	2	31.044
54584	1973	3	55.739
54584	1973	4	82.119
54584	1973	5	113.16
54584	1973	6	89.592
54584	1973	7	99.142
54584	1973	8	102.2
54584	1973	9	89.182
54584	1973	10	60.652
54584	1973	11	34.982
54584	1973	12	23.03
54584	1974	1	24.479
54584	1974	2	25.986
54584	1974	3	55.26
54584	1974	4	86.647
54584	1974	5	131.17
54584	1974	6	125.22
54584	1974	7	108.69
54584	1974	8	105.76
54584	1974	9	90.077
54584	1974	10	54.048
54584	1974	11	34.043
54584	1974	12	19.324
54584	1975	1	19.351
54584	1975	2	30.283
54584	1975	3	58.955
54584	1975	4	82.25
54584	1975	5	90.688
54584	1975	6	106.55
54584	1975	7	80.013
54584	1975	8	113.73
54584	1975	9	88.082
54584	1975	10	61.524
54584	1975	11	34.384
54584	1975	12	21.58
54584	1976	1	22.941
54584	1976	2	38.644
54584	1976	3	54.719
54584	1976	4	78.287
54584	1976	5	117.87
54584	1976	6	103.72
54584	1976	7	85.575
54584	1976	8	79.494
54584	1976	9	86.266
54584	1976	10	58.469
54584	1976	11	30.274
54584	1976	12	25.731
54584	1977	1	20.08
54584	1977	2	30.919
54584	1977	3	55.384
54584	1977	4	88.385
54584	1977	5	88.508
54584	1977	6	92.97
54584	1977	7	85.452
54584	1977	8	112.17
54584	1977	9	96.967
54584	1977	10	58.888
54584	1977	11	37.038
54584	1977	12	21.135
54584	1978	1	24.912
54584	1978	2	35.126
54584	1978	3	57.617
54584	1978	4	105.44
54584	1978	5	130.2
54584	1978	6	91.917
54584	1978	7	93.558
54584	1978	8	107.78
54584	1978	9	88.918
54584	1978	10	66.947
54584	1978	11	35.891
54584	1978	12	24.997
54584	1979	1	25.486
54584	1979	2	30.2
54584	1979	3	56.555
54584	1979	4	79.069
54584	1979	5	125.53
54584	1979	6	93.343
54584	1979	7	103.63
54584	1979	8	124.54
54584	1979	9	94.662
54584	1979	10	75.801
54584	1979	11	37.722
54584	1979	12	20.342
54584	1980	1	25.071
54584	1980	2	30.091
54584	1980	3	66.174
54584	1980	4	89.641
54584	1980	5	119.57
54584	1980	6	95.651
54584	1980	7	98.346
54584	1980	8	107.15
54584	1980	9	89.088
54584	1980	10	59.904
54584	1980	11	33.327
54584	1980	12	21.349
54584	1981	1	17.985
54584	1981	2	29.579
54584	1981	3	54.586
54584	1981	4	107.15
54584	1981	5	111.59
54584	1981	6	118.02
54584	1981	7	103.98
54584	1981	8	122.33
54584	1981	9	94.775
54584	1981	10	71.097
54584	1981	11	36.143
54584	1981	12	26.806
54584	1982	1	19.914
54584	1982	2	34.776
54584	1982	3	54.653
54584	1982	4	92.007
54584	1982	5	106.03
54584	1982	6	122.55
54584	1982	7	118.54
54584	1982	8	107.7
54584	1982	9	88.442
54584	1982	10	61.567
54584	1982	11	31.489
54584	1982	12	20.768
54584	1983	1	20.454
54584	1983	2	26.91
54584	1983	3	55.255
54584	1983	4	91.633
54584	1983	5	97.023
54584	1983	6	141.72
54584	1983	7	98.836
54584	1983	8	115.69
54584	1983	9	86.363
54584	1983	10	66.347
54584	1983	11	38.892
54584	1983	12	28.236
54584	1984	1	23.147
54584	1984	2	33.459
54584	1984	3	57.318
54584	1984	4	66.344
54584	1984	5	114.99
54584	1984	6	99.981
54584	1984	7	104.79
54584	1984	8	94.375
54584	1984	9	84.387
54584	1984	10	63.357
54584	1984	11	37.888
54584	1984	12	21.259
54584	1985	1	15.84
54584	1985	2	22.778
54584	1985	3	51.057
54584	1985	4	84.821
54584	1985	5	89.706
54584	1985	6	100.36
54584	1985	7	94.265
54584	1985	8	83.713
54584	1985	9	78.821
54584	1985	10	60.586
54584	1985	11	34.49
54584	1985	12	20.044
54584	1986	1	20.053
54584	1986	2	28.665
54584	1986	3	55.121
54584	1986	4	86.565
54584	1986	5	122.26
54584	1986	6	120.36
54584	1986	7	87.883
54584	1986	8	96.83
54584	1986	9	81.574
54584	1986	10	54.029
54584	1986	11	35.05
54584	1986	12	23.424
54584	1987	1	19.565
54584	1987	2	26.799
54584	1987	3	50.214
54584	1987	4	71.212
54584	1987	5	109.15
54584	1987	6	117.21
54584	1987	7	105.62
54584	1987	8	95.856
54584	1987	9	84.659
54584	1987	10	63.055
54584	1987	11	39.57
54584	1987	12	26.273
54584	1988	1	24.626
54584	1988	2	36.401
54584	1988	3	56.276
54584	1988	4	88.326
54584	1988	5	121.85
54584	1988	6	120.24
54584	1988	7	92.958
54584	1988	8	105.62
54584	1988	9	79.954
54584	1988	10	65.285
54584	1988	11	50.095
54584	1988	12	26.988
54584	1989	1	26.561
54584	1989	2	39.757
54584	1989	3	64.315
54584	1989	4	105.27
54584	1989	5	129
54584	1989	6	108.38
54584	1989	7	101.65
54584	1989	8	118.03
54584	1989	9	88.544
54584	1989	10	59.509
54584	1989	11	32.256
54584	1989	12	26.02
54584	1990	1	22.463
54584	1990	2	25.539
54584	1990	3	56.083
54584	1990	4	84.319
54584	1990	5	74.996
54584	1990	6	88.592
54584	1990	7	93.765
54584	1990	8	100.51
54584	1990	9	77.943
54584	1990	10	64.106
54584	1990	11	31.839
54584	1990	12	21.202
54584	1991	1	21.443
54584	1991	2	33.704
54584	1991	3	57.144
54584	1991	4	91.663
54584	1991	5	112.56
54584	1991	6	117.88
54584	1991	7	112.25
54584	1991	8	115.39
54584	1991	9	92.213
54584	1991	10	63.348
54584	1991	11	37.57
54584	1991	12	25.488
54584	1992	1	28.185
54584	1992	2	38.052
54584	1992	3	64.476
54584	1992	4	98.853
54584	1992	5	133.6
54584	1992	6	120.02
54584	1992	7	122.08
54584	1992	8	112.05
54584	1992	9	89.217
54584	1992	10	59.906
54584	1992	11	33.027
54584	1992	12	21.926
54584	1993	1	24.377
54584	1993	2	34.513
54584	1993	3	68.574
54584	1993	4	92.14
54584	1993	5	123.55
54584	1993	6	91.496
54584	1993	7	93.024
54584	1993	8	108.25
54584	1993	9	101.45
54584	1993	10	68.351
54584	1993	11	34.456
54584	1993	12	20.586
54584	1994	1	24.649
54584	1994	2	36.953
54584	1994	3	62.267
54584	1994	4	99.33
54584	1994	5	129.19
54584	1994	6	119.67
54584	1994	7	92.656
54584	1994	8	107.71
54584	1994	9	99.424
54584	1994	10	71.738
54584	1994	11	46.91
54584	1994	12	22.27
54584	1995	1	32.232
54584	1995	2	38.399
54584	1995	3	59.645
54584	1995	4	85.726
54584	1995	5	123.26
54584	1995	6	106.17
54584	1995	7	100.13
54584	1995	8	91.143
54584	1995	9	87.15
54584	1995	10	60.021
54584	1995	11	43.93
54584	1995	12	30.667
54584	1996	1	22.41
54584	1996	2	36.172
54584	1996	3	66.366
54584	1996	4	83.096
54584	1996	5	121.56
54584	1996	6	117.25
54584	1996	7	91.591
54584	1996	8	105.6
54584	1996	9	84.511
54584	1996	10	66.909
54584	1996	11	37.63
54584	1996	12	26.694
54584	1997	1	21.892
54584	1997	2	32.268
54584	1997	3	61.097
54584	1997	4	108.34
54584	1997	5	123.79
54584	1997	6	139.95
54584	1997	7	135.48
54584	1997	8	119.34
54584	1997	9	99.528
54584	1997	10	71.997
54584	1997	11	42.078
54584	1997	12	28.771
54584	1998	1	27.739
54584	1998	2	45.795
54584	1998	3	65.148
54584	1998	4	68.447
54584	1998	5	105.33
54584	1998	6	95.253
54584	1998	7	93.355
54584	1998	8	100.02
54584	1998	9	91.397
54584	1998	10	68.891
54584	1998	11	42.036
54584	1998	12	27.729
54584	1999	1	33.455
54584	1999	2	37.554
54584	1999	3	59.587
54584	1999	4	84.133
54584	1999	5	136.8
54584	1999	6	118.96
54584	1999	7	119.5
54584	1999	8	127.91
54584	1999	9	97.195
54584	1999	10	67.462
54584	1999	11	34.357
54584	1999	12	25.888
54584	2000	1	23.551
54584	2000	2	31.204
54584	2000	3	66.921
54584	2000	4	100.24
54584	2000	5	101.78
54584	2000	6	137.07
54584	2000	7	114.9
54584	2000	8	103.07
54584	2000	9	97.012
54584	2000	10	64.493
54584	2000	11	36.378
54584	2000	12	24.719
54584	2001	1	16.306
54584	2001	2	26.34
54584	2001	3	56.777
54584	2001	4	98.791
54584	2001	5	125.11
54584	2001	6	106.71
54584	2001	7	112.92
54584	2001	8	113.46
54584	2001	9	100.59
54584	2001	10	58.075
54584	2001	11	39.835
54584	2001	12	21.306
54584	2002	1	29.628
54584	2002	2	32.82
54584	2002	3	65.16
54584	2002	4	92.385
54584	2002	5	134.59
54584	2002	6	121.54
54584	2002	7	118.16
54584	2002	8	116.77
54584	2002	9	105.66
54584	2002	10	60.092
54584	2002	11	34.886
54584	2002	12	25.461
54584	2003	1	20.774
54584	2003	2	31.917
54584	2003	3	54.715
54584	2003	4	89.532
54584	2003	5	113.31
54584	2003	6	110.54
54584	2003	7	104.16
54584	2003	8	111.95
54584	2003	9	83.208
54584	2003	10	64.481
54584	2003	11	39.068
54584	2003	12	25.546
54584	2004	1	23.749
54584	2004	2	35.653
54584	2004	3	58.978
54584	2004	4	100.85
54584	2004	5	119.98
54584	2004	6	111.87
54584	2004	7	102.27
54584	2004	8	110.28
54584	2004	9	84.531
54584	2004	10	64.014
54584	2004	11	31.435
54584	2004	12	19.281
54584	2005	1	20.959
54584	2005	2	24.884
54584	2005	3	59.978
54584	2005	4	83.525
54584	2005	5	116
54584	2005	6	89.613
54584	2005	7	106.05
54584	2005	8	91.741
54584	2005	9	87.83
54584	2005	10	58.362
54584	2005	11	30.862
54584	2005	12	19.186
54584	2006	1	20.015
54584	2006	2	25.452
54584	2006	3	50.278
54584	2006	4	78.627
54584	2006	5	108.12
54584	2006	6	86.814
54584	2006	7	91.853
54584	2006	8	102.42
54584	2006	9	88.923
54584	2006	10	57.787
54584	2006	11	34.959
54584	2006	12	20.418
54584	2007	1	19.741
54584	2007	2	30.585
54584	2007	3	48.937
54584	2007	4	89.061
54584	2007	5	129.95
54584	2007	6	127.76
54584	2007	7	108.91
54584	2007	8	105.8
54584	2007	9	90.914
54584	2007	10	52.45
54584	2007	11	32.146
54584	2007	12	19.42
54584	2008	1	26.993
54584	2008	2	36.685
54584	2008	3	57.456
54584	2008	4	86.834
54584	2008	5	93.867
54584	2008	6	95.328
54584	2008	7	96.269
54584	2008	8	109.31
54584	2008	9	91.303
54584	2008	10	58.216
54584	2008	11	32.407
54584	2008	12	18.98
54584	2009	1	17.364
54584	2009	2	25.462
54584	2009	3	55.138
54584	2009	4	85.528
54584	2009	5	117.82
54584	2009	6	106.11
54584	2009	7	117.5
54584	2009	8	129.43
54584	2009	9	81.7
54584	2009	10	58.59
54584	2009	11	31.353
54584	2009	12	15.582
54584	2010	1	17.351
54584	2010	2	25.631
54584	2010	3	52.614
54584	2010	4	73.944
54584	2010	5	94.889
54584	2010	6	111.73
54584	2010	7	109.07
54584	2010	8	96.609
54584	2010	9	79.342
54584	2010	10	53.052
54584	2010	11	30.613
54584	2010	12	17.967
54584	2011	1	16.018
54584	2011	2	23.878
54584	2011	3	60.498
54584	2011	4	92.036
54584	2011	5	132.12
54584	2011	6	95.901
54584	2011	7	106.51
54584	2011	8	106.61
54584	2011	9	96.365
54584	2011	10	55.191
54584	2011	11	33.616
54584	2011	12	21.622
54584	2012	1	20.306
54584	2012	2	29.558
54584	2012	3	54.994
54584	2012	4	81.664
54584	2012	5	135.27
54584	2012	6	109.03
54584	2012	7	118.53
54584	2012	8	120.66
54584	2012	9	90.34
54584	2012	10	64.646
54584	2012	11	35.213
54584	2012	12	18.438
54584	2013	1	17.038
54584	2013	2	25.69
54584	2013	3	50.153
54584	2013	4	93.803
54584	2013	5	118.32
54584	2013	6	111.01
54584	2013	7	113.47
54584	2013	8	110.38
54584	2013	9	92.99
54584	2013	10	63.733
54584	2013	11	35.278
54584	2013	12	19.857
54584	2014	1	23.883
54584	2014	2	32.534
54584	2014	3	61.839
54584	2014	4	93.05
54584	2014	5	123.14
54584	2014	6	126.24
54584	2014	7	132.08
54584	2014	8	130.49
54584	2014	9	100.56
54584	2014	10	64.617
54584	2014	11	35.301
54584	2014	12	23.032

## Sheet: Monthly precipitation 
stationID	YEAR	MONTH	DATA
54584	1970	1	5.2
54584	1970	2	13.5
54584	1970	3	5.1
54584	1970	4	6.7
54584	1970	5	28.7
54584	1970	6	96
54584	1970	7	288.6
54584	1970	8	53.6
54584	1970	9	118.1
54584	1970	10	17.1
54584	1970	11	17.2
54584	1970	12	26
54584	1971	1	0.6
54584	1971	2	12.2
54584	1971	3	49
54584	1971	4	29.7
54584	1971	5	54.3
54584	1971	6	210.2
54584	1971	7	230.6
54584	1971	8	249.4
54584	1971	9	238.2
54584	1971	10	26.3
54584	1971	11	4.6
54584	1971	12	11.1
54584	1972	1	28.5
54584	1972	2	2.6
54584	1972	3	7.8
54584	1972	4	24.1
54584	1972	5	39.8
54584	1972	6	60.6
54584	1972	7	53.1
54584	1972	8	220.7
54584	1972	9	85.2
54584	1972	10	80.2
54584	1972	11	12.4
54584	1972	12	0
54584	1973	1	1.8
54584	1973	2	3.9
54584	1973	3	11.9
54584	1973	4	72.1
54584	1973	5	78.8
54584	1973	6	120.1
54584	1973	7	180.3
54584	1973	8	151.4
54584	1973	9	65.9
54584	1973	10	41.5
54584	1973	11	16.8
54584	1973	12	0
54584	1974	1	0.8
54584	1974	2	13.3
54584	1974	3	5.1
54584	1974	4	45.7
54584	1974	5	91.9
54584	1974	6	35.9
54584	1974	7	124.3
54584	1974	8	306.6
54584	1974	9	98.9
54584	1974	10	59.7
54584	1974	11	7.9
54584	1974	12	7.4
54584	1975	1	4.5
54584	1975	2	5.8
54584	1975	3	12.9
54584	1975	4	24.1
54584	1975	5	109.6
54584	1975	6	33.7
54584	1975	7	212.9
54584	1975	8	42.2
54584	1975	9	100.8
54584	1975	10	16.6
54584	1975	11	41.3
54584	1975	12	20.4
54584	1976	1	1.2
54584	1976	2	11.7
54584	1976	3	10
54584	1976	4	26.4
54584	1976	5	20.1
54584	1976	6	83.7
54584	1976	7	127.2
54584	1976	8	199.7
54584	1976	9	72.5
54584	1976	10	51.3
54584	1976	11	35.3
54584	1976	12	1.8
54584	1977	1	1.6
54584	1977	2	0.6
54584	1977	3	1.4
54584	1977	4	14.8
54584	1977	5	51.4
54584	1977	6	163.3
54584	1977	7	159.9
54584	1977	8	123.9
54584	1977	9	21.4
54584	1977	10	33.5
54584	1977	11	14.9
54584	1977	12	17.7
54584	1978	1	1.3
54584	1978	2	0.7
54584	1978	3	11
54584	1978	4	23.7
54584	1978	5	25.9
54584	1978	6	123.5
54584	1978	7	249.5
54584	1978	8	254.5
54584	1978	9	89.3
54584	1978	10	40.9
54584	1978	11	1.9
54584	1978	12	23.2
54584	1979	1	12
54584	1979	2	17.2
54584	1979	3	12.5
54584	1979	4	112.6
54584	1979	5	48.1
54584	1979	6	252.9
54584	1979	7	195.1
54584	1979	8	62.3
54584	1979	9	63.7
54584	1979	10	21.6
54584	1979	11	9.1
54584	1979	12	24.6
54584	1980	1	2
54584	1980	2	2.9
54584	1980	3	5.6
54584	1980	4	16.6
54584	1980	5	37.6
54584	1980	6	211.4
54584	1980	7	226.2
54584	1980	8	176.6
54584	1980	9	41
54584	1980	10	81.5
54584	1980	11	17.8
54584	1980	12	20.4
54584	1981	1	6.5
54584	1981	2	9.6
54584	1981	3	29
54584	1981	4	13.1
54584	1981	5	57
54584	1981	6	95.5
54584	1981	7	336.9
54584	1981	8	100.8
54584	1981	9	27.3
54584	1981	10	13.9
54584	1981	11	3.5
54584	1981	12	1.3
54584	1982	1	14
54584	1982	2	1
54584	1982	3	2.9
54584	1982	4	25.9
54584	1982	5	43.3
54584	1982	6	26.7
54584	1982	7	160.5
54584	1982	8	399.5
54584	1982	9	60.5
54584	1982	10	11
54584	1982	11	42.2
54584	1982	12	4.8
54584	1983	1	3.2
54584	1983	2	35.4
54584	1983	3	17.9
54584	1983	4	49
54584	1983	5	59.8
54584	1983	6	20.2
54584	1983	7	287
54584	1983	8	225.6
54584	1983	9	217
54584	1983	10	13.6
54584	1983	11	7.1
54584	1983	12	0.7
54584	1984	1	0
54584	1984	2	5.5
54584	1984	3	8.2
54584	1984	4	25.5
54584	1984	5	14.2
54584	1984	6	263.7
54584	1984	7	128.2
54584	1984	8	111.8
54584	1984	9	78.2
54584	1984	10	24.8
54584	1984	11	6
54584	1984	12	22.7
54584	1985	1	13.2
54584	1985	2	9.1
54584	1985	3	20.4
54584	1985	4	20.8
54584	1985	5	100.5
54584	1985	6	24.3
54584	1985	7	360.3
54584	1985	8	456.6
54584	1985	9	61.4
54584	1985	10	13.3
54584	1985	11	10.8
54584	1985	12	3.7
54584	1986	1	10.6
54584	1986	2	4
54584	1986	3	12
54584	1986	4	16.8
54584	1986	5	17.2
54584	1986	6	145.4
54584	1986	7	206.9
54584	1986	8	119.1
54584	1986	9	166.9
54584	1986	10	37.1
54584	1986	11	11.8
54584	1986	12	7
54584	1987	1	10.8
54584	1987	2	5.4
54584	1987	3	14.8
54584	1987	4	48.4
54584	1987	5	45.2
54584	1987	6	62.7
54584	1987	7	275.1
54584	1987	8	296.4
54584	1987	9	100.2
54584	1987	10	7.6
54584	1987	11	19.7
54584	1987	12	0.2
54584	1988	1	1.9
54584	1988	2	0.6
54584	1988	3	4.9
54584	1988	4	29.5
54584	1988	5	57.1
54584	1988	6	48.7
54584	1988	7	223.7
54584	1988	8	110.3
54584	1988	9	63.8
54584	1988	10	30.3
54584	1988	11	3.1
54584	1988	12	0.1
54584	1989	1	22.8
54584	1989	2	0.2
54584	1989	3	24
54584	1989	4	12.2
54584	1989	5	18.1
54584	1989	6	147.3
54584	1989	7	142.4
54584	1989	8	129.2
54584	1989	9	73.6
54584	1989	10	102.9
54584	1989	11	17.7
54584	1989	12	0
54584	1990	1	11.3
54584	1990	2	24.1
54584	1990	3	16.8
54584	1990	4	60.4
54584	1990	5	149.6
54584	1990	6	125.5
54584	1990	7	228
54584	1990	8	46.5
54584	1990	9	156.9
54584	1990	10	2.6
54584	1990	11	42.8
54584	1990	12	7.9
54584	1991	1	2.1
54584	1991	2	6.5
54584	1991	3	9.8
54584	1991	4	33.2
54584	1991	5	53.3
54584	1991	6	137.1
54584	1991	7	232.2
54584	1991	8	195.9
54584	1991	9	63.9
54584	1991	10	75.4
54584	1991	11	23.4
54584	1991	12	13.8
54584	1992	1	0.2
54584	1992	2	3.7
54584	1992	3	2.9
54584	1992	4	13.2
54584	1992	5	54.2
54584	1992	6	56.1
54584	1992	7	116.6
54584	1992	8	20.3
54584	1992	9	226.9
54584	1992	10	23.3
54584	1992	11	48.8
54584	1992	12	39.7
54584	1993	1	0.2
54584	1993	2	0.4
54584	1993	3	4.5
54584	1993	4	45.8
54584	1993	5	22.5
54584	1993	6	130.6
54584	1993	7	184.7
54584	1993	8	24.3
54584	1993	9	43.9
54584	1993	10	10.6
54584	1993	11	57.3
54584	1993	12	8.2
54584	1994	1	2.1
54584	1994	2	2.9
54584	1994	3	16
54584	1994	4	14.1
54584	1994	5	113.6
54584	1994	6	65.1
54584	1994	7	193.7
54584	1994	8	366.2
54584	1994	9	39.2
54584	1994	10	43
54584	1994	11	40.9
54584	1994	12	5.3
54584	1995	1	0
54584	1995	2	8.7
54584	1995	3	28.8
54584	1995	4	31.1
54584	1995	5	165.6
54584	1995	6	187.4
54584	1995	7	152.4
54584	1995	8	300.1
54584	1995	9	82.6
54584	1995	10	17.2
54584	1995	11	3.5
54584	1995	12	0
54584	1996	1	11.3
54584	1996	2	1.5
54584	1996	3	22.4
54584	1996	4	24.4
54584	1996	5	40.7
54584	1996	6	116.8
54584	1996	7	327.2
54584	1996	8	212.2
54584	1996	9	69
54584	1996	10	41.3
54584	1996	11	21
54584	1996	12	0
54584	1997	1	21.2
54584	1997	2	20
54584	1997	3	4.7
54584	1997	4	18.2
54584	1997	5	73.4
54584	1997	6	39.2
54584	1997	7	106.3
54584	1997	8	181.8
54584	1997	9	61
54584	1997	10	11.5
54584	1997	11	8.8
54584	1997	12	12.9
54584	1998	1	7.1
54584	1998	2	1
54584	1998	3	33.4
54584	1998	4	40.7
54584	1998	5	92.5
54584	1998	6	74.8
54584	1998	7	212.4
54584	1998	8	231.9
54584	1998	9	68.1
54584	1998	10	52
54584	1998	11	14.1
54584	1998	12	5.3
54584	1999	1	0.3
54584	1999	2	2.9
54584	1999	3	16.8
54584	1999	4	43.1
54584	1999	5	27.4
54584	1999	6	37
54584	1999	7	207.9
54584	1999	8	40
54584	1999	9	44.6
54584	1999	10	33.1
54584	1999	11	39.2
54584	1999	12	8.8
54584	2000	1	16.9
54584	2000	2	5
54584	2000	3	13.7
54584	2000	4	14.5
54584	2000	5	59.6
54584	2000	6	41.2
54584	2000	7	124.6
54584	2000	8	82.6
54584	2000	9	17.1
54584	2000	10	44.6
54584	2000	11	7.1
54584	2000	12	14.8
54584	2001	1	19
54584	2001	2	3
54584	2001	3	6.2
54584	2001	4	8.5
54584	2001	5	42.7
54584	2001	6	108.1
54584	2001	7	242.9
54584	2001	8	106.5
54584	2001	9	79.8
54584	2001	10	64.3
54584	2001	11	5.7
54584	2001	12	8.5
54584	2002	1	5.3
54584	2002	2	0.4
54584	2002	3	12.7
54584	2002	4	69.7
54584	2002	5	12.3
54584	2002	6	102.9
54584	2002	7	189.8
54584	2002	8	55.5
54584	2002	9	32.5
54584	2002	10	39.2
54584	2002	11	9.7
54584	2002	12	13.2
54584	2003	1	4.9
54584	2003	2	3.6
54584	2003	3	7
54584	2003	4	53.9
54584	2003	5	27
54584	2003	6	135.4
54584	2003	7	110.1
54584	2003	8	110.4
54584	2003	9	108.1
54584	2003	10	21.1
54584	2003	11	17.6
54584	2003	12	2
54584	2004	1	2.1
54584	2004	2	21.1
54584	2004	3	5.2
54584	2004	4	47.9
54584	2004	5	43
54584	2004	6	58.7
54584	2004	7	153.6
54584	2004	8	222.8
54584	2004	9	127.5
54584	2004	10	4.3
54584	2004	11	25.7
54584	2004	12	21.8
54584	2005	1	1.6
54584	2005	2	16.5
54584	2005	3	0
54584	2005	4	63
54584	2005	5	172.3
54584	2005	6	154
54584	2005	7	79.4
54584	2005	8	171.2
54584	2005	9	71
54584	2005	10	32.6
54584	2005	11	2.8
54584	2005	12	7.3
54584	2006	1	6.8
54584	2006	2	20.9
54584	2006	3	10.7
54584	2006	4	33
54584	2006	5	39.6
54584	2006	6	125.6
54584	2006	7	214.7
54584	2006	8	150.8
54584	2006	9	1.4
54584	2006	10	69
54584	2006	11	3.8
54584	2006	12	1.6
54584	2007	1	4.4
54584	2007	2	8.8
54584	2007	3	111.8
54584	2007	4	38.9
54584	2007	5	107
54584	2007	6	36.2
54584	2007	7	125.6
54584	2007	8	294.4
54584	2007	9	86.7
54584	2007	10	58.5
54584	2007	11	9.8
54584	2007	12	8.5
54584	2008	1	0
54584	2008	2	0.5
54584	2008	3	5.4
54584	2008	4	18.8
54584	2008	5	62
54584	2008	6	131.1
54584	2008	7	148.9
54584	2008	8	235
54584	2008	9	6.5
54584	2008	10	28.3
54584	2008	11	0.9
54584	2008	12	13
54584	2009	1	0
54584	2009	2	19.9
54584	2009	3	13.5
54584	2009	4	109.1
54584	2009	5	42.6
54584	2009	6	90.1
54584	2009	7	193.4
54584	2009	8	59.3
54584	2009	9	48.1
54584	2009	10	48.8
54584	2009	11	13.3
54584	2009	12	16.3
54584	2010	1	7.2
54584	2010	2	15.1
54584	2010	3	31.8
54584	2010	4	35.5
54584	2010	5	95.2
54584	2010	6	62.7
54584	2010	7	135.1
54584	2010	8	273.6
54584	2010	9	73.6
54584	2010	10	26
54584	2010	11	23.5
54584	2010	12	9.4
54584	2011	1	0.5
54584	2011	2	5.5
54584	2011	3	0
54584	2011	4	47.2
54584	2011	5	80.5
54584	2011	6	178.5
54584	2011	7	145.6
54584	2011	8	400.8
54584	2011	9	61.9
54584	2011	10	28.5
54584	2011	11	48.9
54584	2011	12	0.2
54584	2012	1	4.8
54584	2012	2	3.6
54584	2012	3	32.2
54584	2012	4	140.9
54584	2012	5	7.6
54584	2012	6	114.1
54584	2012	7	242.1
54584	2012	8	244.2
54584	2012	9	86.3
54584	2012	10	87.2
54584	2012	11	69
54584	2012	12	27.6
54584	2013	1	3.4
54584	2013	2	21.8
54584	2013	3	24
54584	2013	4	36.9
54584	2013	5	39.6
54584	2013	6	116.9
54584	2013	7	490.4
54584	2013	8	221.6
54584	2013	9	49.6
54584	2013	10	24.8
54584	2013	11	44.6
54584	2013	12	2.5
54584	2014	1	3.6
54584	2014	2	3
54584	2014	3	2.2
54584	2014	4	14.2
54584	2014	5	101.4
54584	2014	6	47.7
54584	2014	7	118.7
54584	2014	8	72.1
54584	2014	9	107.7
54584	2014	10	31.5
54584	2014	11	14.7
54584	2014	12	0.9
