# Supplementary material for: Spatial and temporal characteristics of drought and its correlation with climate indices in Northeast China
Source: PLoS One. 2021 Nov 18;16(11):e0259774. doi: 10.1371/journal.pone.0259774 (PMC8601439; doi:10.1371/journal.pone.0259774)
Supplement: S1 File — (ZIP) [file pone.0259774.s001.zip › Raw data(Including precipitation and evapotranspiration data of each station)/54590.xlsx]

## Sheet: Monthly evapotranspiration 
stationID	YEAR	MONTH	DATA
54590	1970	1	20.366
54590	1970	2	27.562
54590	1970	3	45.562
54590	1970	4	88.115
54590	1970	5	124.44
54590	1970	6	93.872
54590	1970	7	85.145
54590	1970	8	97.928
54590	1970	9	80.413
54590	1970	10	58.121
54590	1970	11	33.684
54590	1970	12	18.33
54590	1971	1	25.752
54590	1971	2	24.269
54590	1971	3	35.941
54590	1971	4	84.239
54590	1971	5	96.026
54590	1971	6	93.377
54590	1971	7	93.534
54590	1971	8	106.44
54590	1971	9	77.473
54590	1971	10	53.466
54590	1971	11	28.072
54590	1971	12	18.681
54590	1972	1	16.505
54590	1972	2	24.03
54590	1972	3	50.636
54590	1972	4	73.345
54590	1972	5	113.06
54590	1972	6	114.48
54590	1972	7	114.72
54590	1972	8	93.197
54590	1972	9	76.307
54590	1972	10	47.061
54590	1972	11	31.273
54590	1972	12	18.888
54590	1973	1	22.534
54590	1973	2	30.975
54590	1973	3	52.665
54590	1973	4	75.472
54590	1973	5	108.07
54590	1973	6	101.5
54590	1973	7	98.95
54590	1973	8	101.32
54590	1973	9	84.855
54590	1973	10	56.341
54590	1973	11	30.592
54590	1973	12	21.903
54590	1974	1	26.684
54590	1974	2	28.272
54590	1974	3	47.932
54590	1974	4	76.79
54590	1974	5	113.68
54590	1974	6	108.32
54590	1974	7	114.78
54590	1974	8	103.64
54590	1974	9	82.204
54590	1974	10	50.707
54590	1974	11	30.552
54590	1974	12	20.087
54590	1975	1	19.767
54590	1975	2	28.956
54590	1975	3	52.196
54590	1975	4	79.71
54590	1975	5	93.95
54590	1975	6	102.56
54590	1975	7	88.084
54590	1975	8	109.6
54590	1975	9	86.722
54590	1975	10	58.719
54590	1975	11	32.697
54590	1975	12	23.532
54590	1976	1	20.103
54590	1976	2	37.704
54590	1976	3	53.347
54590	1976	4	74.847
54590	1976	5	120.46
54590	1976	6	109.03
54590	1976	7	93.605
54590	1976	8	96.437
54590	1976	9	80.078
54590	1976	10	51.848
54590	1976	11	26.812
54590	1976	12	21.052
54590	1977	1	17.752
54590	1977	2	25.813
54590	1977	3	52.656
54590	1977	4	75.929
54590	1977	5	90.865
54590	1977	6	105.91
54590	1977	7	105.39
54590	1977	8	109.26
54590	1977	9	85.455
54590	1977	10	52.638
54590	1977	11	29.836
54590	1977	12	18.28
54590	1978	1	20.632
54590	1978	2	27.794
54590	1978	3	52.668
54590	1978	4	84.453
54590	1978	5	118.54
54590	1978	6	98.586
54590	1978	7	111.37
54590	1978	8	98.246
54590	1978	9	81.805
54590	1978	10	59.725
54590	1978	11	31.416
54590	1978	12	22.29
54590	1979	1	22.908
54590	1979	2	27.3
54590	1979	3	49.597
54590	1979	4	74.163
54590	1979	5	114.09
54590	1979	6	91.498
54590	1979	7	98.552
54590	1979	8	119.72
54590	1979	9	82.764
54590	1979	10	66.643
54590	1979	11	31.534
54590	1979	12	19.484
54590	1980	1	20.347
54590	1980	2	25.627
54590	1980	3	61.519
54590	1980	4	75.581
54590	1980	5	107.4
54590	1980	6	92.729
54590	1980	7	106.68
54590	1980	8	105.6
54590	1980	9	85.922
54590	1980	10	55.521
54590	1980	11	30.818
54590	1980	12	17.038
54590	1981	1	13.98
54590	1981	2	25.668
54590	1981	3	49.624
54590	1981	4	85.084
54590	1981	5	98.237
54590	1981	6	104.61
54590	1981	7	94.021
54590	1981	8	115.01
54590	1981	9	87.083
54590	1981	10	58.552
54590	1981	11	29.986
54590	1981	12	20.813
54590	1982	1	21.028
54590	1982	2	35.477
54590	1982	3	55.521
54590	1982	4	84.427
54590	1982	5	97.95
54590	1982	6	113.08
54590	1982	7	113.99
54590	1982	8	104.15
54590	1982	9	86.687
54590	1982	10	55.968
54590	1982	11	27.347
54590	1982	12	14.754
54590	1983	1	14.98
54590	1983	2	24.966
54590	1983	3	53.736
54590	1983	4	83.442
54590	1983	5	95.838
54590	1983	6	117.36
54590	1983	7	90.241
54590	1983	8	117.43
54590	1983	9	88.391
54590	1983	10	61.525
54590	1983	11	33.224
54590	1983	12	22.761
54590	1984	1	20.982
54590	1984	2	30.343
54590	1984	3	46.18
54590	1984	4	64.115
54590	1984	5	99.746
54590	1984	6	97.703
54590	1984	7	118.05
54590	1984	8	104.94
54590	1984	9	82.606
54590	1984	10	53.077
54590	1984	11	31.217
54590	1984	12	19.958
54590	1985	1	17.041
54590	1985	2	23.778
54590	1985	3	50.891
54590	1985	4	73.089
54590	1985	5	92.571
54590	1985	6	109.37
54590	1985	7	96.658
54590	1985	8	86.892
54590	1985	9	75.892
54590	1985	10	56.723
54590	1985	11	30.932
54590	1985	12	15.424
54590	1986	1	15.601
54590	1986	2	25.291
54590	1986	3	52.235
54590	1986	4	80.424
54590	1986	5	109.97
54590	1986	6	116.06
54590	1986	7	94.325
54590	1986	8	98.367
54590	1986	9	79.134
54590	1986	10	52.542
54590	1986	11	31.979
54590	1986	12	24.893
54590	1987	1	16.604
54590	1987	2	28.229
54590	1987	3	50.067
54590	1987	4	69.754
54590	1987	5	109.08
54590	1987	6	115.9
54590	1987	7	102.49
54590	1987	8	104.7
54590	1987	9	83.774
54590	1987	10	58.6
54590	1987	11	36.866
54590	1987	12	20.94
54590	1988	1	20.387
54590	1988	2	36.17
54590	1988	3	57.235
54590	1988	4	78.654
54590	1988	5	110.49
54590	1988	6	119.25
54590	1988	7	97.237
54590	1988	8	118.67
54590	1988	9	84.929
54590	1988	10	62.685
54590	1988	11	42.756
54590	1988	12	22.81
54590	1989	1	27.237
54590	1989	2	39.406
54590	1989	3	63.304
54590	1989	4	102.73
54590	1989	5	110.45
54590	1989	6	113.99
54590	1989	7	103.14
54590	1989	8	117.48
54590	1989	9	87.12
54590	1989	10	56.172
54590	1989	11	30.646
54590	1989	12	27.266
54590	1990	1	22.898
54590	1990	2	26.314
54590	1990	3	55.142
54590	1990	4	73.913
54590	1990	5	77.993
54590	1990	6	92.102
54590	1990	7	89.758
54590	1990	8	101.03
54590	1990	9	78.697
54590	1990	10	63.122
54590	1990	11	31.268
54590	1990	12	18.882
54590	1991	1	22.804
54590	1991	2	30.105
54590	1991	3	52.574
54590	1991	4	82.16
54590	1991	5	102.07
54590	1991	6	104.45
54590	1991	7	102.91
54590	1991	8	124.68
54590	1991	9	92.563
54590	1991	10	59.964
54590	1991	11	35.048
54590	1991	12	27.403
54590	1992	1	25.533
54590	1992	2	34.887
54590	1992	3	62.378
54590	1992	4	86.608
54590	1992	5	116.87
54590	1992	6	110.57
54590	1992	7	108.84
54590	1992	8	117.23
54590	1992	9	82.265
54590	1992	10	57.76
54590	1992	11	31.354
54590	1992	12	19.909
54590	1993	1	24.747
54590	1993	2	34.032
54590	1993	3	61.021
54590	1993	4	74.43
54590	1993	5	104.34
54590	1993	6	87.399
54590	1993	7	92.865
54590	1993	8	107.04
54590	1993	9	90.217
54590	1993	10	64.975
54590	1993	11	31.079
54590	1993	12	18.368
54590	1994	1	22.433
54590	1994	2	35.45
54590	1994	3	56.609
54590	1994	4	91.197
54590	1994	5	106
54590	1994	6	111.08
54590	1994	7	89.047
54590	1994	8	105.54
54590	1994	9	90.363
54590	1994	10	69.65
54590	1994	11	38.831
54590	1994	12	21.878
54590	1995	1	23.915
54590	1995	2	29.577
54590	1995	3	51.276
54590	1995	4	64.496
54590	1995	5	88.624
54590	1995	6	105.84
54590	1995	7	93.382
54590	1995	8	90.584
54590	1995	9	86.244
54590	1995	10	55.353
54590	1995	11	37.187
54590	1995	12	27.76
54590	1996	1	25.778
54590	1996	2	33.74
54590	1996	3	57.081
54590	1996	4	72.841
54590	1996	5	98.816
54590	1996	6	100.37
54590	1996	7	80.247
54590	1996	8	110.48
54590	1996	9	78.719
54590	1996	10	61.735
54590	1996	11	24.172
54590	1996	12	21.893
54590	1997	1	18.212
54590	1997	2	25.44
54590	1997	3	51.712
54590	1997	4	89.11
54590	1997	5	104.1
54590	1997	6	112.71
54590	1997	7	90.084
54590	1997	8	101.25
54590	1997	9	90.209
54590	1997	10	58.709
54590	1997	11	34.432
54590	1997	12	22.845
54590	1998	1	23.097
54590	1998	2	37.4
54590	1998	3	53.188
54590	1998	4	68.625
54590	1998	5	97.935
54590	1998	6	98.233
54590	1998	7	90.472
54590	1998	8	84.881
54590	1998	9	81.071
54590	1998	10	60.758
54590	1998	11	36.638
54590	1998	12	20.692
54590	1999	1	27.416
54590	1999	2	32.196
54590	1999	3	55.886
54590	1999	4	78.285
54590	1999	5	113.9
54590	1999	6	98.003
54590	1999	7	96.096
54590	1999	8	114.8
54590	1999	9	78.249
54590	1999	10	48.89
54590	1999	11	25.796
54590	1999	12	21.658
54590	2000	1	20.075
54590	2000	2	28.564
54590	2000	3	56.332
54590	2000	4	83.596
54590	2000	5	92.178
54590	2000	6	123.64
54590	2000	7	105.44
54590	2000	8	100.99
54590	2000	9	98.185
54590	2000	10	58.122
54590	2000	11	32.868
54590	2000	12	22.025
54590	2001	1	16.065
54590	2001	2	25.827
54590	2001	3	51.419
54590	2001	4	88.169
54590	2001	5	108.83
54590	2001	6	103.84
54590	2001	7	108
54590	2001	8	116.07
54590	2001	9	97.146
54590	2001	10	56.304
54590	2001	11	34.25
54590	2001	12	24.527
54590	2002	1	26.209
54590	2002	2	30.132
54590	2002	3	53.551
54590	2002	4	83.885
54590	2002	5	115.69
54590	2002	6	119.65
54590	2002	7	102.04
54590	2002	8	105.01
54590	2002	9	91.8
54590	2002	10	50.97
54590	2002	11	31.403
54590	2002	12	29.539
54590	2003	1	24.058
54590	2003	2	31.824
54590	2003	3	53.385
54590	2003	4	75.613
54590	2003	5	105.24
54590	2003	6	104.89
54590	2003	7	106.56
54590	2003	8	100.6
54590	2003	9	76.804
54590	2003	10	57.408
54590	2003	11	37.861
54590	2003	12	24.416
54590	2004	1	20.876
54590	2004	2	31.892
54590	2004	3	53.389
54590	2004	4	88.104
54590	2004	5	101.66
54590	2004	6	100.01
54590	2004	7	81.206
54590	2004	8	95.686
54590	2004	9	72.005
54590	2004	10	50.51
54590	2004	11	26.097
54590	2004	12	18.694
54590	2005	1	19.083
54590	2005	2	23.461
54590	2005	3	52.592
54590	2005	4	73.76
54590	2005	5	97.41
54590	2005	6	69.959
54590	2005	7	88.263
54590	2005	8	82.916
54590	2005	9	79.805
54590	2005	10	56.744
54590	2005	11	28.911
54590	2005	12	18.9
54590	2006	1	21.598
54590	2006	2	26.136
54590	2006	3	48.489
54590	2006	4	70.172
54590	2006	5	99.727
54590	2006	6	78.399
54590	2006	7	86.213
54590	2006	8	91.737
54590	2006	9	87.489
54590	2006	10	53.716
54590	2006	11	34.957
54590	2006	12	20.595
54590	2007	1	19.805
54590	2007	2	29.738
54590	2007	3	45.991
54590	2007	4	75.379
54590	2007	5	99.744
54590	2007	6	108.37
54590	2007	7	93.305
54590	2007	8	83.578
54590	2007	9	82.849
54590	2007	10	49.087
54590	2007	11	27.167
54590	2007	12	14.781
54590	2008	1	23.905
54590	2008	2	29.303
54590	2008	3	49.427
54590	2008	4	73.256
54590	2008	5	73.307
54590	2008	6	88.781
54590	2008	7	88.35
54590	2008	8	108
54590	2008	9	87.99
54590	2008	10	57.334
54590	2008	11	32.375
54590	2008	12	17.729
54590	2009	1	16.021
54590	2009	2	22.27
54590	2009	3	42.828
54590	2009	4	59.124
54590	2009	5	93.457
54590	2009	6	81.242
54590	2009	7	105.47
54590	2009	8	119.13
54590	2009	9	75.257
54590	2009	10	53.83
54590	2009	11	30.451
54590	2009	12	17.111
54590	2010	1	16.891
54590	2010	2	28.934
54590	2010	3	51.421
54590	2010	4	67.831
54590	2010	5	89.904
54590	2010	6	112.62
54590	2010	7	92.478
54590	2010	8	82.862
54590	2010	9	72.765
54590	2010	10	54.065
54590	2010	11	28.339
54590	2010	12	18.561
54590	2011	1	19.437
54590	2011	2	26.711
54590	2011	3	54.776
54590	2011	4	77.901
54590	2011	5	104.73
54590	2011	6	80.068
54590	2011	7	93.824
54590	2011	8	92.749
54590	2011	9	89.488
54590	2011	10	50.86
54590	2011	11	34.396
54590	2011	12	21.312
54590	2012	1	20.988
54590	2012	2	25.839
54590	2012	3	52.24
54590	2012	4	70.746
54590	2012	5	113.68
54590	2012	6	97.551
54590	2012	7	85.8
54590	2012	8	103.83
54590	2012	9	79.935
54590	2012	10	56.009
54590	2012	11	29.497
54590	2012	12	17.575
54590	2013	1	16.296
54590	2013	2	22.895
54590	2013	3	45.432
54590	2013	4	83.7
54590	2013	5	97.301
54590	2013	6	104.45
54590	2013	7	89.038
54590	2013	8	92.592
54590	2013	9	82.499
54590	2013	10	56.579
54590	2013	11	29.816
54590	2013	12	18.987
54590	2014	1	20.708
54590	2014	2	32.462
54590	2014	3	57.805
54590	2014	4	78.943
54590	2014	5	103.5
54590	2014	6	109.88
54590	2014	7	115.5
54590	2014	8	119.96
54590	2014	9	97.182
54590	2014	10	60.937
54590	2014	11	32.747
54590	2014	12	19.474

## Sheet: Monthly precipitation 
stationID	YEAR	MONTH	DATA
54590	1970	1	1.4
54590	1970	2	16.7
54590	1970	3	3.5
54590	1970	4	9.7
54590	1970	5	57.3
54590	1970	6	83.5
54590	1970	7	301.9
54590	1970	8	36.3
54590	1970	9	63.9
54590	1970	10	38.1
54590	1970	11	39.7
54590	1970	12	25.7
54590	1971	1	2.1
54590	1971	2	24.2
54590	1971	3	45.1
54590	1971	4	36.9
54590	1971	5	50.6
54590	1971	6	109.9
54590	1971	7	220.7
54590	1971	8	180.7
54590	1971	9	309.4
54590	1971	10	47.9
54590	1971	11	13.6
54590	1971	12	10.4
54590	1972	1	29.7
54590	1972	2	8.9
54590	1972	3	8.4
54590	1972	4	53.9
54590	1972	5	46.4
54590	1972	6	22.5
54590	1972	7	81.9
54590	1972	8	362.8
54590	1972	9	105.5
54590	1972	10	80.7
54590	1972	11	28.5
54590	1972	12	3.7
54590	1973	1	3.5
54590	1973	2	7.5
54590	1973	3	17.8
54590	1973	4	91.7
54590	1973	5	104.2
54590	1973	6	94.7
54590	1973	7	153.6
54590	1973	8	221.3
54590	1973	9	77
54590	1973	10	22.7
54590	1973	11	25.9
54590	1973	12	0.1
54590	1974	1	1.3
54590	1974	2	9.8
54590	1974	3	19.8
54590	1974	4	44.1
54590	1974	5	138.2
54590	1974	6	82.7
54590	1974	7	85.2
54590	1974	8	236.2
54590	1974	9	92.2
54590	1974	10	88.9
54590	1974	11	62.4
54590	1974	12	5.5
54590	1975	1	2.7
54590	1975	2	7
54590	1975	3	11.5
54590	1975	4	34.4
54590	1975	5	82.4
54590	1975	6	59.1
54590	1975	7	131.1
54590	1975	8	54.3
54590	1975	9	159.3
54590	1975	10	65.8
54590	1975	11	11.3
54590	1975	12	21.2
54590	1976	1	2.4
54590	1976	2	6.7
54590	1976	3	7.8
54590	1976	4	40
54590	1976	5	25.8
54590	1976	6	55.8
54590	1976	7	90.4
54590	1976	8	259.4
54590	1976	9	118.9
54590	1976	10	124.8
54590	1976	11	47
54590	1976	12	15.7
54590	1977	1	2.8
54590	1977	2	0
54590	1977	3	2.6
54590	1977	4	24.4
54590	1977	5	72
54590	1977	6	81.2
54590	1977	7	311.4
54590	1977	8	77.3
54590	1977	9	22.3
54590	1977	10	38.3
54590	1977	11	34.2
54590	1977	12	32
54590	1978	1	5.8
54590	1978	2	6.6
54590	1978	3	12.6
54590	1978	4	23.7
54590	1978	5	4
54590	1978	6	165.1
54590	1978	7	284.2
54590	1978	8	275.5
54590	1978	9	118.9
54590	1978	10	39.1
54590	1978	11	3.9
54590	1978	12	21
54590	1979	1	9.5
54590	1979	2	22.3
54590	1979	3	22.5
54590	1979	4	98.4
54590	1979	5	48.8
54590	1979	6	244.9
54590	1979	7	237.1
54590	1979	8	107
54590	1979	9	81.6
54590	1979	10	6.6
54590	1979	11	46.4
54590	1979	12	21.1
54590	1980	1	4.5
54590	1980	2	5.1
54590	1980	3	3.8
54590	1980	4	55.6
54590	1980	5	18.5
54590	1980	6	169.7
54590	1980	7	184.4
54590	1980	8	87.9
54590	1980	9	51.4
54590	1980	10	174.4
54590	1980	11	18.6
54590	1980	12	23.5
54590	1981	1	22
54590	1981	2	9.9
54590	1981	3	36.8
54590	1981	4	11.5
54590	1981	5	102.8
54590	1981	6	99
54590	1981	7	292.3
54590	1981	8	101.4
54590	1981	9	28.3
54590	1981	10	52.9
54590	1981	11	9.8
54590	1981	12	1.2
54590	1982	1	3.2
54590	1982	2	0.4
54590	1982	3	4.7
54590	1982	4	26
54590	1982	5	119.4
54590	1982	6	64.9
54590	1982	7	221.5
54590	1982	8	171.1
54590	1982	9	19.6
54590	1982	10	16.7
54590	1982	11	45.7
54590	1982	12	12.3
54590	1983	1	7.2
54590	1983	2	18.7
54590	1983	3	19.9
54590	1983	4	54.4
54590	1983	5	92.3
54590	1983	6	59.3
54590	1983	7	404.6
54590	1983	8	197.4
54590	1983	9	176.2
54590	1983	10	14.2
54590	1983	11	11.9
54590	1983	12	1.2
54590	1984	1	0.6
54590	1984	2	7.6
54590	1984	3	19.3
54590	1984	4	35
54590	1984	5	11
54590	1984	6	179.3
54590	1984	7	117.3
54590	1984	8	435.3
54590	1984	9	64.9
54590	1984	10	36
54590	1984	11	13.1
54590	1984	12	29
54590	1985	1	13.1
54590	1985	2	11.3
54590	1985	3	18.8
54590	1985	4	27.8
54590	1985	5	76.5
54590	1985	6	63.7
54590	1985	7	343.2
54590	1985	8	510.5
54590	1985	9	95.7
54590	1985	10	5.8
54590	1985	11	28.3
54590	1985	12	10.6
54590	1986	1	7.8
54590	1986	2	5.4
54590	1986	3	13.2
54590	1986	4	15.3
54590	1986	5	34.8
54590	1986	6	152.6
54590	1986	7	309
54590	1986	8	120.8
54590	1986	9	72.3
54590	1986	10	46.4
54590	1986	11	13
54590	1986	12	5.2
54590	1987	1	11.9
54590	1987	2	8.6
54590	1987	3	19.5
54590	1987	4	82.3
54590	1987	5	38.7
54590	1987	6	109
54590	1987	7	210.4
54590	1987	8	155.4
54590	1987	9	178.3
54590	1987	10	9.2
54590	1987	11	47.8
54590	1987	12	0.4
54590	1988	1	10.3
54590	1988	2	0.9
54590	1988	3	1.9
54590	1988	4	26.5
54590	1988	5	41.8
54590	1988	6	42.5
54590	1988	7	233.4
54590	1988	8	121.6
54590	1988	9	53
54590	1988	10	40.3
54590	1988	11	3.4
54590	1988	12	2.1
54590	1989	1	5.8
54590	1989	2	1.4
54590	1989	3	30.3
54590	1989	4	7.6
54590	1989	5	25
54590	1989	6	90.8
54590	1989	7	118.1
54590	1989	8	115.6
54590	1989	9	83.7
54590	1989	10	106
54590	1989	11	23.7
54590	1989	12	0.1
54590	1990	1	14.1
54590	1990	2	38.2
54590	1990	3	16.4
54590	1990	4	64.4
54590	1990	5	120.6
54590	1990	6	130.3
54590	1990	7	219.3
54590	1990	8	290.7
54590	1990	9	121.8
54590	1990	10	0.3
54590	1990	11	49
54590	1990	12	12.1
54590	1991	1	1.4
54590	1991	2	15.4
54590	1991	3	11.3
54590	1991	4	42.1
54590	1991	5	53.9
54590	1991	6	131.7
54590	1991	7	183.6
54590	1991	8	62.4
54590	1991	9	22.6
54590	1991	10	63
54590	1991	11	18.4
54590	1991	12	24.6
54590	1992	1	4.6
54590	1992	2	2.5
54590	1992	3	3.9
54590	1992	4	34.2
54590	1992	5	86.2
54590	1992	6	65.1
54590	1992	7	292.7
54590	1992	8	5.1
54590	1992	9	299.8
54590	1992	10	31.5
54590	1992	11	62.6
54590	1992	12	58.1
54590	1993	1	3
54590	1993	2	0
54590	1993	3	1.5
54590	1993	4	87
54590	1993	5	29.7
54590	1993	6	183.6
54590	1993	7	130.2
54590	1993	8	83.5
54590	1993	9	77.1
54590	1993	10	15
54590	1993	11	92.6
54590	1993	12	31.1
54590	1994	1	3.5
54590	1994	2	3.7
54590	1994	3	10.5
54590	1994	4	13.1
54590	1994	5	99.5
54590	1994	6	114.7
54590	1994	7	133.6
54590	1994	8	430.4
54590	1994	9	37.1
54590	1994	10	146.8
54590	1994	11	40.4
54590	1994	12	6.2
54590	1995	1	0
54590	1995	2	14.9
54590	1995	3	31
54590	1995	4	23.7
54590	1995	5	188.9
54590	1995	6	130.2
54590	1995	7	202.8
54590	1995	8	396.7
54590	1995	9	63.3
54590	1995	10	32.6
54590	1995	11	7.3
54590	1995	12	0
54590	1996	1	3.3
54590	1996	2	4.7
54590	1996	3	32
54590	1996	4	26.7
54590	1996	5	25.5
54590	1996	6	84.6
54590	1996	7	378
54590	1996	8	135.9
54590	1996	9	74.3
54590	1996	10	72
54590	1996	11	18.5
54590	1996	12	0.1
54590	1997	1	17.1
54590	1997	2	16.4
54590	1997	3	23.8
54590	1997	4	19.9
54590	1997	5	112.8
54590	1997	6	33.8
54590	1997	7	99.7
54590	1997	8	175.7
54590	1997	9	62.4
54590	1997	10	37.9
54590	1997	11	11.3
54590	1997	12	11.2
54590	1998	1	7
54590	1998	2	1.6
54590	1998	3	18.7
54590	1998	4	52.4
54590	1998	5	98.3
54590	1998	6	101.2
54590	1998	7	415.6
54590	1998	8	387.1
54590	1998	9	82.9
54590	1998	10	19.8
54590	1998	11	6.4
54590	1998	12	10.9
54590	1999	1	0.3
54590	1999	2	1.1
54590	1999	3	10.3
54590	1999	4	54.7
54590	1999	5	47.1
54590	1999	6	25.5
54590	1999	7	185.9
54590	1999	8	91.7
54590	1999	9	189.8
54590	1999	10	29.6
54590	1999	11	27.7
54590	1999	12	5.2
54590	2000	1	13.4
54590	2000	2	2.1
54590	2000	3	8.9
54590	2000	4	25.7
54590	2000	5	19
54590	2000	6	30.2
54590	2000	7	168.1
54590	2000	8	161.6
54590	2000	9	42.5
54590	2000	10	31.3
54590	2000	11	11
54590	2000	12	9.5
54590	2001	1	19.5
54590	2001	2	4.3
54590	2001	3	12.2
54590	2001	4	2.2
54590	2001	5	73.4
54590	2001	6	105.2
54590	2001	7	254.8
54590	2001	8	72.7
54590	2001	9	65.8
54590	2001	10	100.2
54590	2001	11	11.1
54590	2001	12	9.9
54590	2002	1	13.2
54590	2002	2	7.6
54590	2002	3	19.9
54590	2002	4	78
54590	2002	5	17.5
54590	2002	6	56.8
54590	2002	7	128.5
54590	2002	8	263.2
54590	2002	9	15.2
54590	2002	10	165.4
54590	2002	11	11.4
54590	2002	12	9.9
54590	2003	1	0.8
54590	2003	2	5.3
54590	2003	3	17
54590	2003	4	106.7
54590	2003	5	88.8
54590	2003	6	162.6
54590	2003	7	335
54590	2003	8	152.7
54590	2003	9	110.5
54590	2003	10	34.9
54590	2003	11	58.9
54590	2003	12	2.3
54590	2004	1	8.7
54590	2004	2	45.3
54590	2004	3	9.5
54590	2004	4	57.6
54590	2004	5	106.9
54590	2004	6	47.5
54590	2004	7	170.5
54590	2004	8	128.3
54590	2004	9	160.8
54590	2004	10	15.9
54590	2004	11	55.8
54590	2004	12	35.3
54590	2005	1	3.9
54590	2005	2	24.7
54590	2005	3	0
54590	2005	4	82.6
54590	2005	5	166
54590	2005	6	240.4
54590	2005	7	130.9
54590	2005	8	294.4
54590	2005	9	99
54590	2005	10	14.4
54590	2005	11	6.9
54590	2005	12	15.9
54590	2006	1	7
54590	2006	2	10.6
54590	2006	3	12.1
54590	2006	4	60.8
54590	2006	5	55.5
54590	2006	6	286.7
54590	2006	7	378.6
54590	2006	8	228.9
54590	2006	9	10.2
54590	2006	10	37.3
54590	2006	11	2.6
54590	2006	12	5.7
54590	2007	1	7.6
54590	2007	2	20.5
54590	2007	3	137
54590	2007	4	58.6
54590	2007	5	104.1
54590	2007	6	35.7
54590	2007	7	77.2
54590	2007	8	308.6
54590	2007	9	151
54590	2007	10	106.3
54590	2007	11	17.2
54590	2007	12	9.2
54590	2008	1	0.7
54590	2008	2	0.3
54590	2008	3	21.6
54590	2008	4	21
54590	2008	5	54.8
54590	2008	6	115.6
54590	2008	7	217.2
54590	2008	8	250.4
54590	2008	9	30.9
54590	2008	10	13.3
54590	2008	11	3.3
54590	2008	12	11.9
54590	2009	1	1.5
54590	2009	2	35.8
54590	2009	3	13.1
54590	2009	4	111.5
54590	2009	5	59.7
54590	2009	6	118.5
54590	2009	7	147.3
54590	2009	8	75
54590	2009	9	15.8
54590	2009	10	50.6
54590	2009	11	7.8
54590	2009	12	32.3
54590	2010	1	6.2
54590	2010	2	15.7
54590	2010	3	53.4
54590	2010	4	43.5
54590	2010	5	117.7
54590	2010	6	60.4
54590	2010	7	156.7
54590	2010	8	275
54590	2010	9	82.5
54590	2010	10	44.7
54590	2010	11	68.8
54590	2010	12	33.9
54590	2011	1	0
54590	2011	2	4.7
54590	2011	3	0.6
54590	2011	4	37.1
54590	2011	5	113.9
54590	2011	6	138.2
54590	2011	7	114.8
54590	2011	8	372.7
54590	2011	9	94.6
54590	2011	10	7.2
54590	2011	11	71.5
54590	2011	12	3.4
54590	2012	1	3.4
54590	2012	2	5.2
54590	2012	3	23.5
54590	2012	4	96.1
54590	2012	5	24.9
54590	2012	6	205.3
54590	2012	7	484
54590	2012	8	179.8
54590	2012	9	168.3
54590	2012	10	114.1
54590	2012	11	69.9
54590	2012	12	30.7
54590	2013	1	4.9
54590	2013	2	22.9
54590	2013	3	24.7
54590	2013	4	53.2
54590	2013	5	55.9
54590	2013	6	127.9
54590	2013	7	575.1
54590	2013	8	346.4
54590	2013	9	53.1
54590	2013	10	40.8
54590	2013	11	94.3
54590	2013	12	1
54590	2014	1	1.5
54590	2014	2	2.2
54590	2014	3	12.7
54590	2014	4	18.1
54590	2014	5	96.6
54590	2014	6	35.9
54590	2014	7	290.2
54590	2014	8	74.9
54590	2014	9	28.1
54590	2014	10	13
54590	2014	11	24
54590	2014	12	1.1
