# Supplementary material for: Spatial and temporal characteristics of drought and its correlation with climate indices in Northeast China
Source: PLoS One. 2021 Nov 18;16(11):e0259774. doi: 10.1371/journal.pone.0259774 (PMC8601439; doi:10.1371/journal.pone.0259774)
Supplement: S1 File — (ZIP) [file pone.0259774.s001.zip › supporting information (data for each figure and table).xlsx]

## Sheet: figure1
station ID	latitude	lon	hei	name
50136	52.97	122.52	438.5	漠河
50353	51.73	126.63	173.9	呼玛
50468	50.25	127.45	166.4	黑河
50557	49.17	125.23	242.2	嫩江
50564	49.43	127.35	234.5	孙吴
50566	49.55	128.47	116	逊克
50656	48.25	126.5	278.4	北安
50658	48.05	125.88	236	克山
50673	48.88	130.4	90.4	嘉荫
50739	47.33	123.18	190	龙江
50741	47.93	123.5	185.2	甘南
50742	47.8	124.48	162.7	富裕
50749	47.18	124.83	154.6	林甸
50750	47.9	125.3	226.4	依安
50755	47.62	126.07	249.8	拜泉
50756	47.45	126.97	239.2	海伦
50758	47.18	125.9	246	明水
50774	47.7	128.83	264.8	伊春
50844	46.4	123.45	138.8	泰来
50851	46.68	126.08	207.4	青冈
50852	46.82	126.45	169.1	望奎
50853	46.62	126.97	179.6	绥化
50854	46.38	125.32	149.3	安达
50858	46.07	125.93	135	肇东
50861	46.88	127.48	182.4	庆安
50862	46.98	127.98	206	铁力
50873	46.78	130.3	82	佳木斯
50877	46.3	129.58	100.1	依兰
50879	46.22	130.55	187	桦南
50880	46.73	131.12	102.3	集贤
50884	46.63	131.15	175.3	双鸭山
50888	46.32	132.18	83	宝清
50936	45.63	122.83	155.3	白城
50939	45.33	122.82	150.8	洮南
50940	45.85	123.17	141.1	镇赉
50945	45.5	124.27	137.6	大安
50946	45.18	124.83	139.8	松原
50948	45	124.02	146.3	乾安
50949	45.08	124.87	136.2	前郭
50953	45.93	126.57	118.3	哈尔滨
50954	45.5	125.08	127.5	肇源
50955	45.4	126.32	168.3	双城
50958	45.53	126.93	168.2	阿城
50960	45.73	127.38	184.2	宾县
50962	45.95	128.03	112.1	木兰
50963	45.97	128.73	108.6	通河
50965	45.43	128.27	167.2	延寿
50968	45.22	127.97	189.7	尚志
50973	45.75	130.6	234.4	勃力
50978	45.3	130.92	272.5	鸡西
50983	45.77	132.97	100.2	虎林
50985	45.55	131.87	151.7	密山
54041	44.8	123.07	150	通榆
54049	44.25	123.97	188.9	长岭
54063	44.97	126	196.8	扶余
54064	44.38	125.15	170.2	农安
54065	44.53	125.65	169.1	德惠
54069	44.17	125.8	174.5	九台
54072	44.85	126.52	196.5	榆树
54076	44.38	126.93	268.1	舒兰
54080	44.9	127.15	194.6	五常
54093	44.93	130.55	266.3	穆棱
54094	44.5	129.67	305.7	牡丹江
54096	44.38	131.17	567.8	绥芬河
54098	44.33	129.47	267.9	宁安
54099	44.08	131.13	148.6	东宁
54142	43.5	123.53	114.9	双辽
54154	43.35	124.3	160.2	梨树
54157	43.17	124.33	165.7	四平
54161	43.9	125.22	236.8	长春
54164	43.35	125.28	248.1	伊通
54165	43.55	125.63	219.5	双阳
54169	43.3	126.02	271.6	烟筒山
54172	43.87	126.53	290.3	吉林城郊
54181	43.7	127.33	295	蛟河
54186	43.37	128.2	524.9	敦化
54187	43.12	128.92	366.6	安图
54195	43.3	129.78	244.8	汪清
54236	42.38	122.55	79.4	彰武
54237	42.07	121.75	167.8	阜新县
54243	42.78	124.12	165.1	昌图
54244	42.75	123.33	118.6	康平
54245	42.5	123.4	97.8	法库
54249	42.3	123.87	85.4	铁岭
54252	42.73	124.75	196.1	西丰
54254	42.53	124.05	98.2	开原
54259	42.07	124.87	224	清原
54261	42.67	125.47	345.3	东丰
54263	42.97	126.05	336.7	磐石
54266	42.53	125.63	340.5	梅河口
54267	42.25	125.73	362.3	柳河
54273	42.98	126.75	263.3	桦甸
54274	42.68	125.98	306.7	辉南
54276	42.4	126.8	570	靖宇
54284	42.15	127.5	774.2	东岗
54285	42.42	128.12	721.4	二道
54286	42.53	129	475.6	和龙
54290	42.77	129.4	241.1	龙井
54291	42.9	130.28	36.5	珲春
54292	42.87	129.5	257.3	延吉
54321	41.87	119.63	661.8	建平
54324	41.55	120.43	174.3	朝阳
54326	41.42	119.63	462.2	叶柏寿
54327	41.23	119.35	417.1	凌源
54332	41.52	122.72	12.2	辽中
54333	41.97	122.85	30.9	新民
54334	41.52	121.25	74.2	义县
54335	41.68	122.08	37.5	黑山
54336	41.42	122.42	8.3	台安
54337	41.13	121.12	65.9	锦州
54338	41.28	121.95	3.2	盘山
54339	41.08	123	77.3	鞍山
54342	41.73	123.52	49	沈阳
54346	41.32	123.78	185.4	本溪
54347	41.23	123.17	24.8	辽阳
54349	41.3	124.13	258.9	本溪县
54351	41.92	124.08	118.5	抚顺市
54353	41.73	125.05	328.4	新宾
54363	41.68	125.9	433	通化
54365	41.28	125.35	245.5	桓仁
54374	41.8	126.88	379.7	临江
54377	41.15	126.22	225.1	集安
54386	41.42	128.18	775	长白
54452	40.8	119.82	365.5	建昌
54453	40.78	120.88	38.5	葫芦岛
54454	40.33	120.3	29	绥中
54455	40.62	120.65	20.5	兴城
54470	41.02	122.07	5.5	大洼
54471	40.65	122.17	3.8	营口
54472	40.88	122.72	25.3	海城
54475	40.62	122.48	11.5	大石桥
54483	40.88	123.9	233.6	草河口
54486	40.28	123.28	79.8	岫岩
54493	40.72	124.78	260.1	宽甸
54494	40.47	124.07	72.6	凤城
54497	40.05	124.33	13.8	丹东
54563	39.63	122.02	118.7	瓦房店
54579	39.27	122.58	35.5	长海
54584	39.72	122.95	34.8	庄河
54590	39.88	124.17	4.2	东港

## Sheet: figure2
sta	lat	lon	hei	name	Partitioned results of cluster analysis
50136	52.97	122.52	438.5	漠河	R1
50353	51.73	126.63	173.9	呼玛	R1
50468	50.25	127.45	166.4	黑河	R1
50557	49.17	125.23	242.2	嫩江	R1
50564	49.43	127.35	234.5	孙吴	R1
50566	49.55	128.47	116	逊克	R1
50656	48.25	126.5	278.4	北安	R1
50658	48.05	125.88	236	克山	R1
50673	48.88	130.4	90.4	嘉荫	R1
50755	47.62	126.07	249.8	拜泉	R1
50756	47.45	126.97	239.2	海伦	R1
50774	47.7	128.83	264.8	伊春	R1
50861	46.88	127.48	182.4	庆安	R1
50862	46.98	127.98	206	铁力	R1
50873	46.78	130.3	82	佳木斯	R1
50877	46.3	129.58	100.1	依兰	R1
50879	46.22	130.55	187	桦南	R1
50962	45.95	128.03	112.1	木兰	R1
50963	45.97	128.73	108.6	通河	R1
50965	45.43	128.27	167.2	延寿	R1
50968	45.22	127.97	189.7	尚志	R1
50983	45.77	132.97	100.2	虎林	R1
50985	45.55	131.87	151.7	密山	R1
54080	44.9	127.15	194.6	五常	R1
54093	44.93	130.55	266.3	穆棱	R1
54094	44.5	129.67	305.7	牡丹江	R1
54096	44.38	131.17	567.8	绥芬河	R1
54164	43.35	125.28	248.1	伊通	R1
54186	43.37	128.2	524.9	敦化	R1
54187	43.12	128.92	366.6	安图	R1
54195	43.3	129.78	244.8	汪清	R1
54285	42.42	128.12	721.4	二道	R1
54286	42.53	129	475.6	和龙	R1
54290	42.77	129.4	241.1	龙井	R1
54291	42.9	130.28	36.5	珲春	R1
54292	42.87	129.5	257.3	延吉	R1
54386	41.42	128.18	775	长白	R1
50739	47.33	123.18	190	龙江	R2
50741	47.93	123.5	185.2	甘南	R2
50742	47.8	124.48	162.7	富裕	R2
50749	47.18	124.83	154.6	林甸	R2
50750	47.9	125.3	226.4	依安	R2
50758	47.18	125.9	246	明水	R2
50844	46.4	123.45	138.8	泰来	R2
50851	46.68	126.08	207.4	青冈	R2
50852	46.82	126.45	169.1	望奎	R2
50853	46.62	126.97	179.6	绥化	R2
50854	46.38	125.32	149.3	安达	R2
50858	46.07	125.93	135	肇东	R2
50880	46.73	131.12	102.3	集贤	R2
50884	46.63	131.15	175.3	双鸭山	R2
50888	46.32	132.18	83	宝清	R2
50936	45.63	122.83	155.3	白城	R2
50939	45.33	122.82	150.8	洮南	R2
50940	45.85	123.17	141.1	镇赉	R2
50945	45.5	124.27	137.6	大安	R2
50946	45.18	124.83	139.8	松原	R2
50948	45	124.02	146.3	乾安	R2
50949	45.08	124.87	136.2	前郭	R2
50953	45.93	126.57	118.3	哈尔滨	R2
50954	45.5	125.08	127.5	肇源	R2
50955	45.4	126.32	168.3	双城	R2
50958	45.53	126.93	168.2	阿城	R2
50960	45.73	127.38	184.2	宾县	R2
50973	45.75	130.6	234.4	勃力	R2
50978	45.3	130.92	272.5	鸡西	R2
54041	44.8	123.07	150	通榆	R2
54049	44.25	123.97	188.9	长岭	R2
54063	44.97	126	196.8	扶余	R2
54064	44.38	125.15	170.2	农安	R2
54065	44.53	125.65	169.1	德惠	R2
54069	44.17	125.8	174.5	九台	R2
54072	44.85	126.52	196.5	榆树	R2
54098	44.33	129.47	267.9	宁安	R2
54099	44.08	131.13	148.6	东宁	R2
54142	43.5	123.53	114.9	双辽	R2
54154	43.35	124.3	160.2	梨树	R2
54157	43.17	124.33	165.7	四平	R2
54161	43.9	125.22	236.8	长春	R2
54236	42.38	122.55	79.4	彰武	R2
54237	42.07	121.75	167.8	阜新县	R2
54243	42.78	124.12	165.1	昌图	R2
54244	42.75	123.33	118.6	康平	R2
54245	42.5	123.4	97.8	法库	R2
54249	42.3	123.87	85.4	铁岭	R2
54254	42.53	124.05	98.2	开原	R2
54321	41.87	119.63	661.8	建平	R2
54324	41.55	120.43	174.3	朝阳	R2
54326	41.42	119.63	462.2	叶柏寿	R2
54327	41.23	119.35	417.1	凌源	R2
54332	41.52	122.72	12.2	辽中	R2
54333	41.97	122.85	30.9	新民	R2
54334	41.52	121.25	74.2	义县	R2
54335	41.68	122.08	37.5	黑山	R2
54336	41.42	122.42	8.3	台安	R2
54337	41.13	121.12	65.9	锦州	R2
54338	41.28	121.95	3.2	盘山	R2
54339	41.08	123	77.3	鞍山	R2
54342	41.73	123.52	49	沈阳	R2
54347	41.23	123.17	24.8	辽阳	R2
54452	40.8	119.82	365.5	建昌	R2
54453	40.78	120.88	38.5	葫芦岛	R2
54454	40.33	120.3	29	绥中	R2
54455	40.62	120.65	20.5	兴城	R2
54470	41.02	122.07	5.5	大洼	R2
54471	40.65	122.17	3.8	营口	R2
54472	40.88	122.72	25.3	海城	R2
54475	40.62	122.48	11.5	大石桥	R2
54563	39.63	122.02	118.7	瓦房店	R2
54579	39.27	122.58	35.5	长海	R2
54076	44.38	126.93	268.1	舒兰	R3
54165	43.55	125.63	219.5	双阳	R3
54169	43.3	126.02	271.6	烟筒山	R3
54172	43.87	126.53	290.3	吉林城郊	R3
54181	43.7	127.33	295	蛟河	R3
54252	42.73	124.75	196.1	西丰	R3
54259	42.07	124.87	224	清原	R3
54261	42.67	125.47	345.3	东丰	R3
54263	42.97	126.05	336.7	磐石	R3
54266	42.53	125.63	340.5	梅河口	R3
54267	42.25	125.73	362.3	柳河	R3
54273	42.98	126.75	263.3	桦甸	R3
54274	42.68	125.98	306.7	辉南	R3
54276	42.4	126.8	570	靖宇	R3
54284	42.15	127.5	774.2	东岗	R3
54346	41.32	123.78	185.4	本溪	R3
54349	41.3	124.13	258.9	本溪县	R3
54351	41.92	124.08	118.5	抚顺市	R3
54353	41.73	125.05	328.4	新宾	R3
54363	41.68	125.9	433	通化	R3
54365	41.28	125.35	245.5	桓仁	R3
54374	41.8	126.88	379.7	临江	R3
54377	41.15	126.22	225.1	集安	R3
54483	40.88	123.9	233.6	草河口	R3
54486	40.28	123.28	79.8	岫岩	R3
54493	40.72	124.78	260.1	宽甸	R3
54494	40.47	124.07	72.6	凤城	R3
54497	40.05	124.33	13.8	丹东	R3
54584	39.72	122.95	34.8	庄河	R3
54590	39.88	124.17	4.2	东港	R3

## Sheet: figure3
spring SPEI
station ID	50136	50353	50468	50557	50564	50566	50656	50658	50673	50739	50741	50742	50749	50750	50755	50756	50758	50774	50844	50851	50852	50853	50854	50858	50861	50862	50873	50877	50879	50880	50884	50888	50936	50939	50940	50945	50946	50948	50949	50953	50954	50955	50958	50960	50962	50963	50965	50968	50973
NAME	漠河	呼玛	黑河	嫩江	孙吴	逊克	北安	克山	嘉荫	龙江	甘南	富裕	林甸	依安	拜泉	海伦	明水	伊春	泰来	青冈	望奎	绥化	安达	肇东	庆安	铁力	佳木斯	依兰	桦南	集贤	双鸭山	宝清	白城	洮南	镇赉	大安	松原	乾安	前郭	哈尔滨	肇源	双城	阿城	宾县	木兰	通河	延寿	尚志	勃力
1970	0.373863	-1.25776	-0.586398	-0.0325101	-0.19225	-1.40787	-0.369522	-1.09688	-1.37385	-0.432402	-1.05398	-0.287464	-1.04831	-0.885751	-1.2482	-0.895415	-1.01626	-1.3754	-0.670297	-1.6549	-1.92162	-1.50329	-0.822421	-1.91932	-2.04565	-0.879314	-0.917394	-0.138867	-0.978806	-1.5464	-1.13692	0.198687	0.0336454	-0.104495	0.224507	0.293316	0.75503	0.997167	0.30891	-0.745936	-0.534954	-1.21339	-0.526845	-0.198858	-1.07524	-0.350706	0.818381	0.304371	-0.380711
1971	-0.540772	0.108369	0.496819	0.632177	0.330237	0.184196	1.06332	0.549264	1.45851	0.232033	0.977799	0.946098	-0.254799	0.35072	1.09083	0.701583	0.382863	1.43735	-0.452793	1.03144	0.341181	0.437403	-0.00553553	0.539049	1.39907	1.25277	0.93707	0.989192	1.05752	0.794067	0.748776	0.205474	0.756149	0.346184	-0.608411	0.316323	-0.195219	0.802927	0.0447247	0.306682	0.33982	0.237045	0.225519	-0.0392197	0.197694	0.993532	-1.34621	-0.853959	-0.542613
1972	-0.278089	-0.186384	-0.670743	-0.380852	-0.933996	-0.585604	-0.772057	-1.07677	-1.52794	-1.38636	-1.15047	-0.808357	-1.30676	-1.27519	-1.26126	-0.285755	-1.15187	-1.20979	-1.10017	-0.737189	-1.06147	-0.941192	-0.547886	-1.47614	-0.453336	-1.12391	-2.15841	-1.74099	-1.68115	-1.54388	-1.69636	-1.00016	-1.19724	-1.3028	-1.2563	-0.595161	-0.147485	-0.464587	-0.590574	-1.1889	0.432465	-1.15422	-0.931941	-2.29444	-1.68514	-1.64982	-1.66886	-1.36638	-1.79847
1973	0.820091	0.793646	1.88621	1.50582	1.3715	1.41209	1.17688	1.31086	0.581425	0.292574	1.3977	1.21967	0.413048	0.828436	1.10215	0.710351	0.678053	0.586544	-0.166348	1.0272	0.970069	1.26102	0.107251	0.199942	1.26802	1.06179	1.11476	1.33423	1.41842	1.27756	1.07864	1.14017	-0.221889	-1.05621	-0.741125	0.617629	0.143564	-0.264934	0.229135	-0.099056	0.840233	-0.14335	0.3119	0.346284	0.973954	1.52182	0.766794	0.800015	1.5467
1974	0.225253	0.327682	-0.444919	-0.263286	0.698461	0.81353	1.03771	1.26977	-0.124917	-0.0590895	0.280508	0.877552	0.980032	0.843404	0.14069	1.01399	0.998496	0.527157	-0.200523	0.716027	0.552359	-0.121549	0.658918	0.560691	0.114519	-0.235965	0.212625	-0.369501	-0.610938	-0.367169	-0.463864	0.158665	-0.688813	-0.319047	-0.463364	0.391253	0.767427	0.419935	1.04745	-0.69866	0.94262	0.285324	-1.02633	-0.88792	-0.767114	0.0660138	-0.746219	-0.418758	-0.521557
1975	0.166245	0.326814	0.711065	-0.248747	0.777424	1.01778	-0.185441	-1.08053	-0.385206	0.296664	-0.29261	-1.29728	-1.0771	-0.545328	-1.0958	-0.745989	-1.02578	-1.05209	-0.512353	-1.58561	-2.01433	-1.80137	-2.56351	-1.4696	-1.57154	-1.4886	-1.05147	-1.28212	-1.76763	-1.09107	-1.73184	-1.44976	-0.50967	-1.42418	-0.83172	-2.89969	-1.79175	-2.1506	-1.63009	-1.35749	-2.06305	-1.82265	-0.144838	-1.28885	-0.844133	-0.823545	-1.59728	-1.61593	-1.59752
1976	-0.543176	1.51636	0.414694	-0.0426154	0.563491	0.997356	0.433837	0.150681	1.10617	0.170153	0.205298	-0.329467	0.325931	-0.220995	0.0914449	0.367663	0.577933	1.08677	0.265729	-0.296323	-0.671554	-0.149119	-0.354408	-0.274195	-0.0108534	0.281609	0.0933843	0.650336	0.497126	0.280189	-0.330321	0.0959928	0.00425956	-0.239626	-0.140297	-0.38201	-0.185805	-0.000322791	0.239138	0.531754	-0.558963	0.735682	1.06728	-0.00324835	0.147956	1.1632	1.08047	1.38035	-0.425238
1977	0.156367	-1.12529	-0.849371	-1.32563	-0.899491	0.543961	-0.712907	-1.13887	0.365239	-0.80932	-0.151256	-0.850231	-1.07112	-1.75245	-0.842926	0.682675	-0.528351	1.15373	0.0454269	0.0793189	-0.258581	0.295263	0.480357	0.306707	1.02357	1.17291	-0.236663	0.24516	-0.382801	-0.353294	-0.513288	-0.732631	-0.240587	-1.42462	-0.443355	-0.349615	0.0331863	0.701683	0.124123	0.427056	-0.637254	0.253302	-0.256301	-0.662063	0.338922	1.27981	0.157999	0.00996774	-0.499468
1978	0.0477323	-1.13472	0.588233	0.122229	0.0865764	-0.30591	0.319913	-0.189433	-0.543692	-1.88751	-0.628522	-0.689711	-1.03628	-0.317871	-0.616474	-0.596161	0.000901036	-1.02676	-1.63659	-0.518626	-0.22617	-0.0718175	-0.816123	-0.18966	-0.180568	-0.925898	-1.36312	-0.687192	-0.710984	-1.49486	-1.25306	-1.0508	-1.9175	-1.77249	-1.44316	-1.84895	-0.302967	-0.710587	-0.431798	0.305074	-0.963769	0.465863	0.607282	1.05156	1.15068	0.435971	0.219233	0.435866	-0.984237
1979	-1.43468	-1.19088	-1.11808	-1.60814	-0.784047	-1.59182	-0.896344	-0.889273	-1.44793	-1.19541	-0.780055	-1.29359	-1.42569	-1.12435	-1.47547	-1.46634	-0.861401	-1.03375	-1.12418	-0.77567	-1.18376	-1.03871	-0.976323	-0.992086	-1.54137	-1.22062	-1.24125	-1.17459	-1.12738	-1.21318	-0.93747	-1.18135	-0.419145	-0.111762	-0.241189	-0.338457	0.295169	0.199974	-0.158602	-1.59307	-0.766113	-1.0375	-0.585004	-0.546984	-1.48101	-0.634104	-0.734918	-0.243029	-0.180354
1980	1.33865	0.0887751	-0.39283	-0.732129	-0.62926	-0.527078	-0.505512	-0.878689	-0.376908	-0.787824	-0.371556	-1.00059	-0.577143	-0.962894	-0.230148	-0.652096	-1.11235	-0.393486	-0.709555	-0.486334	-1.13502	-0.77538	-1.03294	-0.742124	-1.02946	-0.688421	-0.187875	0.179145	0.351167	0.134756	0.133879	0.123904	-0.0269998	-0.299297	-0.176621	-0.875848	-0.931929	-0.698903	-1.30396	-0.63371	-1.14861	-0.752557	0.118452	-0.0709479	0.168694	-0.649448	0.474646	1.34416	0.691613
1981	-0.0203087	-0.390868	-0.114675	-0.368788	0.014486	-0.253849	-0.0181433	-0.11748	-0.425095	1.27736	0.520551	0.858696	0.393187	0.315725	-0.500528	-0.346633	-0.312808	0.0946871	-0.582087	-0.49877	-0.0196869	-0.276167	-0.666387	0.128641	-0.653084	0.111475	0.461412	0.55396	0.828137	0.429546	0.311734	-0.0381447	0.698779	0.158923	0.374232	-0.417669	-0.0552222	0.0949722	-0.502878	0.377203	-0.660622	0.65598	0.157287	0.201399	0.781041	0.523729	0.198727	0.0113775	0.616685
1982	-0.493647	1.50113	0.700425	0.76628	0.547034	1.34339	-0.103406	-0.281287	0.208044	0.613211	1.37906	0.248037	-0.821197	-0.186903	-0.573064	-0.495183	-0.709904	-0.418856	0.486225	-0.561538	-0.972338	-1.14216	-1.14558	-1.04746	-1.10165	-0.573184	-1.04722	-1.39065	-0.828661	-1.45028	-1.0687	-1.12148	0.667643	0.857562	0.660657	-0.470169	0.339164	0.0465826	0.257173	-1.24799	-0.643745	-0.403231	-1.14498	-1.04455	-0.488578	-0.73747	-1.10976	-0.803533	-0.855339
1983	1.03171	1.38315	1.54725	1.61283	1.93666	1.61601	1.82605	1.70498	1.35121	0.0776139	0.371659	1.19705	1.15646	1.833	1.06565	1.48012	1.4517	0.541695	1.12503	1.20077	0.639387	0.807418	0.890262	0.321753	0.590472	1.0744	0.238433	0.641208	1.10445	0.493398	0.63259	1.2603	0.417302	0.747926	1.22778	0.844667	1.46899	1.26145	1.62085	-0.278584	0.700674	-0.753366	-0.691855	-0.704148	0.388526	0.825476	-0.243403	-0.633946	-0.332631
1984	0.951614	-0.817137	0.401821	0.125771	-0.376982	-0.574171	0.201941	0.951728	-0.00479544	1.27572	1.12085	1.26813	0.966167	0.897443	0.336328	0.16706	0.666836	0.190105	0.900441	1.07994	0.527706	0.395148	0.328236	0.308005	-0.00515781	0.0885673	0.0254414	0.215396	-0.290208	0.155339	-0.103118	0.478893	0.18191	1.08537	0.61587	-0.0815584	-0.166685	-0.120013	-0.45086	0.613935	0.101955	0.581659	0.197976	0.170792	-0.295521	-0.625691	-0.676105	-0.582615	0.702445
1985	0.26543	1.03729	-0.868106	-1.84337	-1.66429	-1.48868	-2.2517	-2.18463	0.112101	-2.52996	-2.31436	-2.22741	-1.98072	-2.02432	-0.000987549	-0.764806	-1.31028	0.134172	-2.18516	-1.65392	-1.1265	-1.28812	-2.01028	-1.80176	-0.88012	-0.607386	0.221916	-0.29076	-0.240128	-0.329316	-0.0766386	-0.627839	-1.4287	-1.45653	-1.43794	-1.4097	-1.20143	-1.25043	-0.732234	-1.79411	-1.5234	-0.998563	-1.55887	-1.39713	-0.878655	-0.990592	-1.01743	-0.516171	-0.222422
1986	-1.5263	-0.668993	-2.11575	-1.09093	-1.12303	-1.16277	-0.467816	0.307998	-0.390422	0.596228	0.413732	0.664823	-0.682483	0.243396	0.424323	-0.320383	-0.199389	-0.839061	-0.750525	-0.773568	-0.611321	-0.741966	-0.923339	-0.369361	-0.988913	-1.17099	-0.499556	-0.428916	-0.133697	-0.927713	-0.213911	-0.804328	-1.04442	-0.89548	-0.210371	-1.22114	-1.40148	-1.49584	-1.42628	-1.10302	-1.0299	-0.347197	-0.807257	-0.582385	0.967597	-0.114821	0.205072	0.375398	0.121833
1987	-0.814552	1.18599	-0.361636	-0.0366822	0.147617	-0.293258	0.667179	0.410444	-0.275817	-0.636383	-0.660874	-0.0629538	0.592394	0.625683	0.0338852	0.752994	0.927856	0.34704	-0.0269637	-0.0563834	0.133439	0.121502	-0.0897914	-0.319361	-0.0660954	0.0906623	-0.538838	-0.832921	-0.56402	-0.451181	-1.63564	-0.637424	-0.621185	-0.374548	-0.122302	0.242773	-1.22971	-0.318994	-0.209488	-0.509225	-0.335463	-0.0693191	-0.398568	-0.0364903	-0.702178	-0.847034	-0.743853	-0.787216	-0.0506382
1988	1.31368	0.565686	1.38009	1.59828	1.79286	1.35322	1.81113	1.65795	0.556144	1.34036	1.35926	1.92175	1.47317	2.14679	0.460842	1.95726	1.98022	0.333205	1.44911	1.78475	2.04422	1.91579	1.66736	1.59431	1.78571	1.41005	0.878934	0.507083	0.580987	0.330087	0.206973	-0.00830541	0.628878	0.677588	1.15582	1.12379	1.33396	0.595131	1.40658	1.47926	1.48237	1.65767	1.60533	1.63513	1.73562	1.58227	1.80748	1.54772	0.40357
1989	-1.05784	-0.0538784	-1.63044	-0.273228	-0.941627	-0.359122	-1.25713	-0.805604	-0.637037	-0.978108	-0.929017	-0.724586	-0.281858	-0.437867	-1.26208	-0.4225	-0.497054	-1.27713	-0.684616	0.0368065	0.274368	-0.827979	-0.401241	-1.02488	-0.799362	-1.69736	-0.79763	-1.31715	-1.19006	-0.821709	-0.95142	-1.20813	-0.854738	-0.92645	-0.690421	-0.798199	-2.12285	-1.60206	-2.06358	-1.73281	-1.66031	-0.771502	-1.65326	-1.44921	-1.74611	-1.38374	-1.78242	-1.41832	-1.29967
1990	-1.32943	0.881737	-0.850725	0.133544	0.426793	0.734712	-0.269981	-0.463767	-0.461218	0.0566676	-0.630263	-0.188496	0.0462991	-0.0191435	-0.602433	-0.314154	-0.0205039	-1.62477	1.05664	-0.458695	0.0802079	0.319083	0.701696	0.488812	-0.424948	-0.713451	-0.147464	-0.889459	-0.412409	-0.245262	-0.462977	-0.964276	1.44612	1.49282	1.44284	1.5876	1.14057	1.63193	1.44437	0.197461	1.35692	0.738414	-0.0953154	-0.398686	-0.919788	-0.810829	-0.0943957	0.366261	-0.509039
1991	-0.28628	1.18066	0.563349	-0.993686	-0.318796	-0.232757	-1.21252	-0.871792	1.10849	-0.548874	-0.988499	-0.61824	-0.178597	-0.68141	-1.37073	-0.835778	-0.501264	-1.01434	0.825958	-0.485325	0.186658	0.0741661	0.133936	-0.0440494	-0.646442	-0.360722	-0.857568	-0.389086	-0.132748	-1.05881	-0.895601	-0.740009	1.22563	0.895684	1.2003	0.128714	-0.738396	-0.285821	-0.537586	0.118018	-0.204332	-0.414619	0.308831	0.418551	0.550756	1.1519	0.613871	1.15338	0.357862
1992	-1.07053	-0.989554	-1.1348	-1.06872	-0.93013	-0.695093	-1.87644	-1.30113	-1.48419	-0.38604	-0.769572	-0.480235	-0.660722	-1.07919	-1.28173	-1.08713	-1.06655	-1.16557	-0.189019	-1.14882	-1.23098	-1.12381	-0.725645	-0.562286	-1.06205	-1.53051	-0.507842	-1.15519	-0.586838	-0.879078	-0.429005	-0.342254	0.914006	0.917781	0.997399	0.399394	0.600524	0.979885	0.652966	-0.0547558	0.687155	0.431758	-0.142019	-0.178527	-0.68256	-0.960148	0.824163	0.274156	0.826516
1993	1.14892	-0.616631	-0.389667	-0.397563	-0.435102	-0.0102422	-0.712036	-1.18479	0.433897	-0.81898	-1.20222	-0.494074	-0.894257	-0.884634	-0.869704	-0.769454	-1.36541	-1.55779	-0.448834	-1.30058	-1.15636	-1.24701	-1.05661	-0.533054	-1.43717	-1.17483	-1.19803	-1.35458	-1.00035	-1.39361	-1.47825	-1.25816	0.122632	0.0999528	0.191652	-0.424648	-0.704865	-1.21003	-0.359315	-0.429343	-0.177382	0.0621154	-1.29518	-1.26036	-1.39642	-1.38592	-1.68455	-1.80773	-1.54708
1994	1.31334	0.874871	0.564373	0.807608	0.0324045	0.225159	-0.315622	-0.479383	0.351907	-0.824406	-1.32169	0.0547726	-0.337777	0.259167	0.612415	-0.359934	-1.22817	0.405495	-0.612403	-0.438749	-0.422078	0.486914	-0.66865	-0.121598	0.487967	0.459519	0.899402	1.05868	1.65767	0.958144	0.754265	0.898083	-0.5339	-0.557912	-0.129823	-0.156032	-0.0991947	-0.570783	-0.278852	0.769328	0.162934	0.410276	0.22737	0.886785	1.20178	1.05395	1.33629	0.62925	0.620661
1995	1.76599	1.05657	-0.00600782	0.532191	0.829491	1.11476	0.93758	0.545019	1.22549	0.866917	-0.124642	0.585893	1.20224	0.716969	0.67955	1.01346	0.806537	1.36253	1.54155	0.920745	1.22368	0.856365	0.803952	1.05924	0.960539	1.2747	0.0315532	0.766596	0.109938	0.518259	0.663245	0.563168	0.989736	0.547189	0.940848	0.890087	0.181764	0.286355	0.312052	0.243396	0.63936	0.508278	0.344723	0.335855	0.363693	0.670034	0.345155	0.266116	0.264411
1996	0.36237	-1.30402	-0.42418	0.255551	-0.7295	-0.329851	-0.91089	-1.09868	-1.02329	-0.141643	0.0671831	-1.0439	-0.741909	0.0939742	-1.2956	-1.41258	-1.26573	-1.25004	0.431431	-1.32678	-1.06778	-1.38583	-0.759684	-0.627886	-0.495478	-1.08455	-0.954016	-0.849365	-1.22726	-0.698602	-0.691071	-1.12285	0.140506	1.09423	0.305128	0.308511	-0.701311	0.103512	-0.467293	-0.408213	-0.128449	0.0168908	-0.124692	-0.748032	-0.319681	-1.05606	-0.172595	-0.813514	-1.04328
1997	0.799227	-0.875818	-0.391016	-0.159574	-1.22625	-1.14377	0.309208	0.606327	-0.594405	-0.436881	0.166556	-0.598704	-0.15855	0.271953	0.748668	-0.129161	-0.308614	0.914404	0.244514	0.052826	0.284267	-0.251395	0.410002	0.393927	-0.0133966	0.106338	1.21433	0.11268	0.347618	0.440198	0.0418836	0.794036	0.205286	0.0578815	0.189008	0.83068	0.100726	-0.263088	0.51379	-0.0205966	0.178921	0.558101	-0.0793195	0.563869	0.926	1.18905	0.363262	-0.484507	1.30773
1998	-0.353549	0.553177	-0.634219	-0.773152	-0.794703	-0.565201	-0.580615	-0.625649	-0.946953	-1.18457	-0.809282	-0.970215	-1.45446	-0.29058	-1.17242	-1.63693	-1.72916	-0.654264	-1.90876	-0.824973	-0.256264	-0.305636	0.0848726	0.355829	-0.381098	-0.245211	-1.1765	-0.535153	-0.981504	-0.826202	-0.869171	-1.72586	-1.29947	-0.888454	-1.16652	-0.467177	-0.367713	-0.710909	-0.272184	-0.972828	-0.823595	-1.4524	-0.70174	-0.207622	-0.239479	0.0746641	-0.0156911	-0.96849	-1.67315
1999	0.537918	-1.37463	-0.415619	-0.699563	-1.19967	-0.593006	-0.859096	-0.189136	-1.50991	-0.00675535	-0.199956	-0.292425	0.625394	-0.297187	-0.834112	-0.0519606	0.325677	-0.68617	0.537992	0.733913	0.626873	0.50309	0.539668	0.961436	0.431442	-0.0289861	-0.535411	0.179728	-0.378518	-0.3828	0.24601	0.137617	0.297079	0.0909486	1.04161	1.0665	0.831101	0.751959	0.952639	0.831989	0.960415	0.455879	0.610696	1.2249	0.230232	-0.204402	0.562757	0.547041	-0.131612
2000	-0.0865932	-0.423742	0.234396	0.193679	0.419233	-0.0491307	-0.0494429	0.108779	1.22238	-0.229944	0.770229	-0.0257486	-0.101527	0.549394	0.960386	0.783837	-0.175124	1.29261	-0.0548231	0.28468	0.244684	0.437791	0.277986	0.771752	1.09883	0.659428	1.64604	1.11321	1.58159	1.8568	1.85108	1.94041	0.564227	0.862802	0.17827	-0.52348	0.728348	0.532001	0.355076	0.928082	0.0596439	0.21741	1.4033	1.07035	0.739339	0.317428	0.571024	0.348931	1.97815
2001	1.42083	1.12138	0.839177	-0.235981	0.0269762	-0.529028	0.166093	0.282733	0.964322	-0.745718	0.165841	-0.363063	0.058808	-0.363501	0.641796	-0.233258	0.162535	0.548713	-0.933824	-0.460933	0.177462	-0.683257	-0.683947	0.0641534	-0.578443	-0.342605	0.732685	-0.393792	0.349277	0.724233	0.711017	0.327785	-1.15662	-1.36109	-1.65984	-0.714446	-0.897211	-0.52503	-1.02591	-0.613591	-0.672096	-1.12122	-1.56698	-0.583819	-0.561885	-1.35153	-0.125388	-0.831431	0.201944
2002	-0.207893	0.426342	0.945414	-0.133636	0.598724	0.23081	0.608841	0.751569	-0.922242	0.786496	1.02456	0.518472	0.655991	0.623061	0.190394	-0.302789	0.173986	-0.150374	0.58252	-0.250029	-0.421648	-0.424724	0.560087	0.0540622	-0.268403	0.453874	0.138607	0.206187	0.293069	0.161243	0.25839	0.557681	0.857327	0.225861	0.472426	0.448693	-0.959127	-0.746098	-1.12485	-0.545957	-0.659997	-0.730237	-0.830713	0.0334732	-0.241599	-0.171016	-0.119829	-0.698748	0.407334
2003	-1.13375	-1.50861	-1.13379	-1.99131	-1.7803	-1.58686	-1.21965	-1.37856	-1.72665	-1.12066	-1.62369	-1.67077	-1.10256	-1.63696	-1.24837	-1.33073	-1.20203	-0.994517	-1.39896	-1.17259	-0.645734	-0.764213	-1.17104	-0.621487	0.052038	-0.135331	-1.57043	-1.86505	-1.64758	-1.05611	-1.28685	-1.8332	-1.16184	-0.810789	-1.88828	-1.01984	-1.16949	-1.11268	-1.68683	-1.02352	-1.30142	-2.36905	-2.02363	-1.73469	-1.32731	-1.34433	-0.967129	-1.63602	-1.85927
2004	0.853057	2.01992	1.71478	1.5065	1.24142	1.07131	0.203722	0.338618	-0.350722	-0.158079	-0.208735	-0.191146	-0.0412052	-0.316103	0.72839	-0.515818	0.414131	-0.212138	-0.852413	-0.0923056	-0.33777	0.36142	-0.3056	-1.01651	0.465284	0.889326	0.920167	1.1915	1.02637	0.878405	1.02096	1.06496	-1.99027	-1.84862	-1.79179	-1.08005	-1.56233	-1.98526	-1.57292	0.0780789	-1.16789	-0.752903	-0.314365	0.236979	0.297556	0.170779	-0.197448	-0.166856	1.1619
2005	0.0443071	0.659994	1.48432	1.97123	1.98081	1.99096	2.18108	2.02104	2.22873	1.47747	1.77105	1.73801	1.28234	1.89458	1.80831	1.44417	1.37536	1.81254	0.734045	1.23316	1.33749	1.46284	0.902045	0.572958	1.43482	1.117	0.849212	0.808642	1.47567	1.07452	1.03792	1.39859	-0.19847	0.307682	0.257875	0.138327	0.280712	-0.110561	0.224011	0.944117	1.0758	0.821732	1.11503	0.640231	1.03391	0.886236	1.02403	1.52551	0.502874
2006	-1.72738	-1.46493	-1.5008	-1.15045	-1.79018	-1.82288	0.0354596	-0.251163	-0.275744	-0.171707	-0.767175	-0.513399	-0.380032	-0.584853	-0.247554	-0.43052	-0.203815	-0.607392	-0.396603	-0.469426	-0.237333	-0.67312	-0.13089	-1.52756	-0.734303	-1.40917	-0.0869043	-0.873822	-0.612836	0.237677	0.391279	0.696463	-1.21125	-0.573297	-1.17261	-1.17298	-0.691552	-0.824754	-0.89181	-0.991914	-0.526508	-1.24142	-0.727173	-0.927263	-1.61265	-1.39003	-1.34623	-1.33005	0.347296
2007	-0.262616	0.0593185	1.29891	1.11413	0.296267	1.07543	1.4772	1.34544	1.2809	1.12636	1.55494	1.27366	1.44145	1.32737	1.17215	1.83189	1.5939	0.392345	1.37841	1.62251	1.81935	1.68452	1.35146	1.59826	1.85826	1.72136	1.63525	0.732168	1.22611	1.50918	1.60186	1.44375	-0.0955559	0.279108	0.269849	0.892025	0.9189	0.128208	0.653567	1.77103	1.015	1.24449	1.5816	1.71837	1.18286	0.714486	2.13446	1.15742	1.47896
2008	0.249373	-0.297373	1.11856	0.45138	1.07137	0.254963	1.29514	1.05336	-0.0900262	1.77697	1.07421	0.66512	0.941046	0.334897	1.58069	1.03742	1.19467	1.24118	1.08615	1.16407	1.21602	1.23153	1.49931	1.25823	0.980885	1.61777	1.37671	1.11112	1.0883	1.67922	1.66308	1.34548	0.799163	0.681045	-0.0510044	1.24812	1.40731	0.736456	1.29544	1.2598	1.21894	1.11964	0.877492	0.786039	0.635907	0.503092	0.260753	1.05165	2.13836
2009	-1.75939	-1.54318	-1.46933	-1.47309	-1.20756	-1.70815	-1.33328	-0.963966	-1.80836	-0.176403	-1.20171	-1.32804	-0.978696	-1.7608	-1.20355	-2.20722	-0.528451	-1.03424	-0.465287	-0.343429	-0.848588	-0.717803	-0.0624039	-0.913722	-0.639193	-0.694851	-1.24542	-1.16528	-1.72077	-1.18993	-0.532322	-0.926739	-0.76564	-0.112829	-0.634427	-0.201567	0.507608	0.56191	0.333406	0.423391	-0.144303	-0.243584	0.102002	-0.122961	-0.960461	-1.44389	-1.30991	-1.11373	-1.13633
2010	-0.831135	-0.531746	-0.531756	0.766624	0.903874	-0.238961	0.774116	1.27768	0.683931	2.23509	1.90362	1.71771	2.1641	1.49611	1.94087	1.89289	1.95407	1.91014	2.1183	2.16749	1.94841	1.98338	2.35058	2.28119	1.99802	2.01734	2.02261	1.84411	1.35505	1.45993	1.78514	1.55771	2.14855	2.35944	2.1578	2.29131	2.68099	2.53989	2.53318	2.35327	2.47833	2.70811	2.23419	2.22513	2.34808	1.98394	1.80213	1.91064	0.698488
2011	0.672353	0.614508	0.724828	1.09732	1.07995	1.28225	0.934872	1.2011	0.38005	1.31474	1.20589	1.02185	1.73455	1.09361	0.698973	0.851001	1.23437	0.878568	1.87175	1.30964	1.14112	1.08775	1.69237	1.68216	0.665844	0.331413	0.332635	0.53278	0.166634	0.601868	0.61057	0.251709	1.75659	2.02601	2.18718	2.05745	1.11979	1.65121	0.703568	1.49917	1.22588	1.5225	1.19591	1.57151	0.856504	0.691764	0.938974	0.407506	0.303463
2012	-0.626409	-0.370951	-0.705733	-0.18286	-0.612479	-0.312079	-0.836137	-0.211509	0.746427	0.374835	-0.307451	-0.125831	0.615698	-0.268047	0.424873	0.553457	0.145022	0.974344	0.0394524	0.269351	0.597502	0.904165	0.745156	0.0958536	0.712345	0.268819	0.578077	0.782199	0.626514	1.34565	1.33133	0.0488385	-0.114779	0.196718	-0.374266	-0.476311	0.60084	0.322849	0.510193	1.04015	0.614243	0.237188	1.02946	0.53027	-0.52715	-0.603451	-0.196937	1.34149	-0.713622
2013	2.33915	1.21225	1.557	1.72238	0.856944	1.2682	0.615739	0.749559	1.08613	0.919759	0.479504	0.654505	0.997257	0.695015	1.17981	0.817657	1.13815	0.895923	1.0451	1.08973	0.719013	0.954027	1.31515	1.46636	0.358512	0.18572	0.438908	1.03485	0.650928	1.23388	0.826942	1.45229	1.39458	0.65946	0.714845	1.12806	0.3707	1.00886	0.84234	1.00752	1.45823	0.846963	1.35721	0.696974	0.167841	0.632548	0.00122042	0.943368	0.357184
2014	-1.33668	-1.19652	-0.0480617	0.930481	0.794736	-0.0503946	0.314556	0.641903	1.10259	0.89193	0.62891	1.56187	1.059	0.640909	1.52883	1.11906	0.920554	0.773964	0.720038	1.27182	1.45873	1.50449	1.05478	1.00942	1.02856	1.15782	1.53769	2.24212	1.27796	0.940372	0.928576	0.756525	1.78087	1.28655	1.09565	0.990044	1.10002	1.31312	1.3103	1.01558	0.853098	1.04353	1.47065	1.52907	1.45663	1.25486	1.32585	1.00308	1.0428
summer SPEI
station ID	50136	50353	50468	50557	50564	50566	50656	50658	50673	50739	50741	50742	50749	50750	50755	50756	50758	50774	50844	50851	50852	50853	50854	50858	50861	50862	50873	50877	50879	50880	50884	50888	50936	50939	50940	50945	50946	50948	50949	50953	50954	50955	50958	50960	50962	50963	50965	50968	50973
NAME	漠河	呼玛	黑河	嫩江	孙吴	逊克	北安	克山	嘉荫	龙江	甘南	富裕	林甸	依安	拜泉	海伦	明水	伊春	泰来	青冈	望奎	绥化	安达	肇东	庆安	铁力	佳木斯	依兰	桦南	集贤	双鸭山	宝清	白城	洮南	镇赉	大安	松原	乾安	前郭	哈尔滨	肇源	双城	阿城	宾县	木兰	通河	延寿	尚志	勃力
1970	-0.628125	-0.919511	-0.973207	-1.08034	-0.724838	-1.36801	-1.15334	-0.492176	-1.21201	0.197399	0.870923	-0.498239	0.847134	-0.663426	-1.39842	-1.14283	-0.721722	-1.193	-1.26307	-0.168515	-0.714259	-0.705137	-1.66	-1.43224	-0.345851	-0.271675	-1.51105	-1.58215	-1.41817	-1.5194	-1.06088	-0.865287	-1.33984	-0.392886	-1.28237	-0.905867	-0.272927	-0.847532	-1.01352	-0.675581	-0.434557	0.0186538	-0.528497	-1.07283	-1.30653	-1.34311	-1.55651	-0.966676	-1.05423
1971	-0.998758	-1.36458	-0.30922	-0.0729773	-0.941992	-0.463912	-1.07586	-1.30996	0.646586	-1.1109	-0.656066	-0.935544	-1.0311	-1.45921	-0.392814	-0.987821	-0.846167	1.08235	-0.359416	-0.908479	-0.617018	-0.0480597	-0.663114	-0.404677	0.488206	0.535316	0.171438	-0.254257	0.950738	0.448099	0.486054	0.73679	0.474086	0.308267	0.400056	-0.597447	-0.82777	-0.557621	-1.11574	-0.090307	-0.801605	0.404628	0.944741	0.243291	0.480456	0.999436	0.649404	0.791014	0.404465
1972	0.506607	1.109	1.48269	0.794669	1.32611	1.55479	0.971905	1.17804	1.59139	-0.300832	0.769981	0.137506	-0.0229504	0.0610075	0.210433	0.981206	-0.502565	-0.724953	-1.19088	1.00748	-0.0735031	-0.44437	-0.398277	-1.03777	0.607438	0.412594	-0.562101	0.0396858	-0.662847	0.111147	-0.167071	1.02526	-1.60533	-1.59195	-1.46771	-1.12086	-0.61245	-1.10532	-0.363779	-0.61066	0.164092	-0.600139	-0.562667	-0.871132	-0.102292	0.0977884	-0.847511	-0.723709	0.82463
1973	-1.3719	-0.583235	-0.685559	-1.35318	-0.512218	0.618356	-0.196763	0.128607	0.0602353	-0.660963	-0.325139	-0.399959	-0.156253	-0.545028	0.436543	0.474769	-0.560109	1.0476	0.550515	-0.230299	1.56599	1.68505	0.0208545	-0.894388	0.889955	1.14304	-0.171251	0.662437	0.986803	-0.180268	-0.00205349	1.60607	1.16257	-0.326631	0.4138	-0.586368	0.392189	-0.637096	0.247137	-0.612279	-0.359318	0.597678	0.131358	0.619937	0.768036	0.941305	1.02514	0.594342	0.317778
1974	-1.08535	-0.384739	-0.56229	-0.327897	-0.216016	-0.691009	0.185966	-0.222879	0.0942765	0.207089	-0.739556	0.103214	-0.4908	-0.161894	0.00178085	-0.201878	-0.486474	0.2799	0.981523	-1.04319	-0.74254	-0.0792636	-0.356018	-0.792988	-0.234082	-0.951758	0.56377	0.20829	-0.657258	0.566997	0.320477	0.973151	1.06484	0.939101	0.801708	0.407304	0.0909374	0.750547	0.0379801	-0.41081	-0.066496	0.0534857	-0.418206	-0.196292	0.0413895	0.0921974	-0.21698	-0.163311	0.425849
1975	-0.170348	-0.469487	0.362693	-0.361867	-0.0756985	-1.04483	-0.544821	-0.261994	0.381023	0.0536169	-0.0474129	0.280767	-0.172899	0.150122	-1.10437	0.649317	0.047504	-0.430478	-0.612163	-0.854397	-0.980639	-0.898915	-0.694592	-0.414461	0.0127451	0.286933	-1.4797	-1.11855	-1.47229	-0.890084	-1.32558	-0.667303	-1.70579	-0.988173	-0.919748	-0.776567	-0.0575298	-1.2671	0.73882	-1.37576	-0.566774	-0.667226	0.017608	-0.817533	-0.140395	-0.545386	0.308682	0.220255	-0.447957
1976	-0.402198	-1.06672	0.343778	-0.449357	-0.367044	-0.0370189	-1.49372	-1.81393	-0.491505	-1.02199	-0.334678	-1.12923	-0.905077	-1.58472	-1.59347	-1.25157	-0.711763	-0.784448	-0.189574	-0.458453	-0.801805	-1.34488	0.834692	-1.74811	-0.642001	-1.12126	-1.27363	-1.28573	-1.44601	-0.718553	-1.05007	-0.0840759	-0.17353	0.22633	-0.297986	0.476727	-1.07932	-0.509632	-0.971275	-2.07204	-0.647079	-1.87045	-1.80512	-2.09741	-1.62697	-1.45972	-1.74134	-1.79997	-1.77368
1977	1.70168	-0.0782462	-0.0639823	-0.512363	-0.636344	-0.937125	-0.346651	0.261689	-0.552074	-0.0958278	0.352591	0.281525	0.736914	0.226655	-0.930199	-0.580296	0.00417084	-0.79839	0.192196	0.68903	0.0230685	-0.0485671	-0.619254	0.846945	0.170762	0.40403	-0.661812	-0.638611	-1.05968	-1.49266	-1.12766	-0.219761	0.655852	0.847282	-0.162961	-0.170049	-0.0983919	0.359918	0.0253873	0.0885154	-0.341039	-0.185391	-0.518293	-0.15466	-0.763746	0.146269	-0.403028	0.000374774	-1.62048
1978	0.617081	-0.47437	-0.128696	-0.259578	-0.336029	0.141105	-0.545472	-0.747844	-0.844075	-0.787267	0.0996574	-0.947253	-1.23894	-0.808609	-0.507649	-0.679652	-1.17203	0.211709	-0.986499	-0.623845	-0.755527	0.615931	-1.07398	-0.269187	0.779758	-0.0298018	-0.505351	0.0726722	0.872357	-0.244781	0.104839	-0.203706	-0.26025	-0.391784	-0.562703	-0.753169	-0.551551	-0.362083	-0.707021	-1.06024	-1.38543	-0.431905	-0.718761	0.0742651	0.155635	0.73663	-1.12259	-1.15834	1.0012
1979	-1.51576	-1.1691	-0.401527	-0.617424	-0.0483407	-0.663776	-0.385027	-0.399415	-1.54642	-0.751742	-1.45965	-1.01942	-1.16086	-0.524226	-1.47562	-0.596521	-1.07238	-0.346108	-0.844046	-0.3019	-0.642818	-0.289844	-1.06959	0.0435387	0.0625474	-0.348087	-0.7284	-1.35057	-0.76291	-0.913843	-0.969933	-0.425179	0.0459568	0.367648	-0.0168187	0.0486474	-0.179807	0.541792	0.0563631	-1.09461	-0.222803	-0.118998	0.21855	-0.45034	-1.27398	-1.38142	-1.45372	-1.25098	-0.596568
1980	-0.33603	-0.427427	0.134749	0.770519	-0.0572885	-0.980585	-0.680495	0.186594	-0.401336	0.398727	0.232299	0.410512	-0.484028	0.555079	-0.996857	-1.39399	-1.02401	-0.276243	0.0476885	0.398855	0.300575	-0.479465	-0.782205	-0.852612	-1.7673	-0.526582	-0.722418	-0.0406556	-0.611238	-0.808595	-0.679904	-0.987376	0.108691	-0.0520959	0.925992	-0.0599975	0.446459	-0.221045	0.358665	0.278772	-0.665909	-0.491906	-0.565382	0.268103	0.191913	-0.7238	-0.886966	-0.907024	0.0054701
1981	0.972676	1.31137	0.517299	2.50665	1.00194	1.1924	0.547431	0.614811	0.922155	-0.286623	-0.256719	1.06645	0.61755	0.694483	1.1506	0.0604101	0.159053	0.473095	0.296992	0.574717	-0.365468	0.466801	0.0619989	1.02182	0.415459	-0.517484	1.4398	1.67637	1.87203	2.00372	2.36753	2.2445	-0.108181	0.265479	0.70494	0.602701	1.18652	0.50789	1.28476	1.07579	0.746825	0.63553	0.974927	1.67615	1.16609	1.46981	1.24894	1.38367	1.97837
1982	1.40612	0.559088	-0.629384	-1.8588	-0.0853983	-0.274276	-1.07165	-1.86846	-0.605406	-2.04228	-2.31428	-2.24664	-2.17672	-1.80219	-1.54943	-1.31258	-1.82635	-1.15717	-1.42152	-1.7369	-1.58131	-1.62639	-1.60625	-1.67456	-1.1968	-1.80986	-1.42201	-1.58141	-1.17528	-1.54483	-0.896631	-2.31664	-1.0133	-1.77232	-1.14996	-1.86976	-2.25937	-1.7309	-2.10477	-0.68921	-1.85107	-1.39459	-1.4804	-1.59095	-1.17172	-1.33477	-1.10748	-1.43362	-0.975181
1983	-0.75859	1.23633	-0.277941	0.407271	0.863672	0.547912	0.156753	-0.050339	0.941727	0.941002	1.01003	0.509757	1.51113	0.0356264	0.762603	0.496945	0.540461	0.13225	1.21508	1.2475	0.835184	1.28505	1.01512	-0.0996165	0.924366	1.11107	0.696347	0.529167	1.03397	0.815329	0.996531	0.631454	0.850322	1.19247	1.40068	-0.00043445	0.407685	0.813821	0.147247	0.29798	-0.429499	0.893548	0.258059	0.862638	0.103701	-0.428263	0.481475	0.846936	0.598607
1984	1.59576	1.1926	1.94275	1.6988	1.5907	1.8399	0.897123	1.31975	-0.724495	-0.0971219	0.707213	1.38693	1.22138	1.40981	-0.367512	0.802763	0.528777	0.522852	-0.787196	0.624577	1.37545	0.691412	0.418381	0.426285	0.934946	0.699615	0.279324	0.58064	0.907916	-0.295039	0.805714	0.603012	-0.0588582	0.501281	-0.202406	0.623475	0.689338	-0.114128	-0.0165264	1.1544	0.62493	1.26561	1.03199	1.46871	0.908812	1.12968	1.36223	1.41294	-0.0356753
1985	-0.645733	1.00225	-0.305819	-0.0328519	-0.128056	0.538583	1.09527	0.777301	1.33319	1.27313	-0.353397	1.38348	1.18112	0.600868	1.32812	0.881743	1.15705	2.0673	0.584673	0.478977	1.51558	1.60589	0.98831	1.99321	2.13866	2.12437	0.801701	1.12179	0.473346	-0.0855175	0.160464	0.336599	0.866036	1.32557	1.82268	1.6601	1.48529	1.61329	1.91173	2.01919	1.83171	2.13299	1.72847	1.69557	1.00048	1.13562	1.1522	1.76403	0.541655
1986	-0.227543	1.4541	-0.45866	0.291054	0.722956	-0.685342	-0.301985	0.307661	-0.253442	-0.0936442	0.678251	0.0392396	0.851309	-0.137808	-0.637362	-0.215893	0.0301869	-0.408251	1.09167	-0.815417	-0.640476	-0.230489	0.464607	0.301187	-1.06515	-0.737192	-0.238351	-0.566115	0.500585	-0.70634	-0.330955	-1.06272	1.79072	1.27448	0.705616	-0.589809	0.408106	0.802804	1.06221	0.89932	0.75642	0.611727	0.705299	-0.523586	-0.474621	-0.75018	-0.300751	0.706764	-0.551233
1987	-0.794958	0.389747	0.209554	0.38426	0.295012	-0.553127	0.417997	-0.0455577	-0.39863	0.378211	-0.512575	0.720086	1.01169	0.600346	1.1262	0.377906	1.29337	0.334529	0.0488546	0.92258	0.791691	0.747079	0.445066	1.56663	-0.14075	-0.150229	0.750771	0.49272	0.754395	1.44901	0.858061	0.299828	0.725927	0.686704	0.273198	1.79672	1.67225	1.24062	1.59156	0.903374	1.33362	0.893613	1.45947	1.55464	1.87072	1.26021	0.813035	1.13498	0.639897
1988	-0.145434	-0.18692	-0.420117	0.706561	-0.503261	-1.09812	0.502486	-0.285775	-0.370063	0.145901	0.686222	0.0334569	0.662064	0.969379	0.119675	-0.0188555	0.366332	0.795276	1.31248	0.836016	0.10403	0.479126	0.889426	-0.14285	0.921196	-0.390855	0.530366	0.0938728	-0.0800284	0.65929	0.483696	-0.32089	0.251409	0.951084	-0.00860541	-0.373821	-0.499115	0.548704	0.201586	0.474056	-0.0887932	0.97402	1.11593	1.12514	0.724384	1.07839	0.201006	0.862776	-0.361231
1989	1.3345	0.7697	0.2791	0.913004	-0.929024	-0.583476	-1.24848	-0.43773	-0.746506	0.016942	0.570076	-0.569542	-1.13972	-0.0829216	-0.383054	-0.539267	-1.303	-0.733054	-0.569678	-1.36661	-1.43881	-0.698883	-0.633491	-1.13027	-1.49073	-1.31859	-0.397991	-0.726406	0.293518	-0.535814	-0.589619	-0.0957029	-0.790658	-0.881701	-0.683054	-0.706634	-0.459342	-0.49211	-0.624056	-1.14533	0.457486	-1.63923	-0.722486	-1.13231	-1.07044	1.01068	-0.613614	0.139157	-0.105023
1990	0.905561	0.930024	0.862236	0.754958	1.53001	0.538516	0.733486	-0.023296	0.46033	0.995157	0.223139	0.100843	-0.380852	0.459583	1.21942	0.364731	0.380974	1.79762	0.353115	-0.570867	0.27678	0.922451	-0.210331	-0.0169431	0.935413	0.461419	0.97417	0.786333	0.890833	1.14558	0.567414	-0.19167	1.44302	1.12731	0.66539	1.08261	1.35553	0.684108	1.05481	0.121513	-0.225122	0.023925	-0.300032	0.380147	-0.162662	0.291116	0.281456	-0.444391	0.216911
1991	-0.109538	0.98278	0.0913011	0.703128	0.742954	-0.139135	1.33468	0.963222	1.64725	1.42778	1.68604	1.13519	1.28568	1.51066	1.38328	1.72104	1.65086	0.582175	0.585204	1.61154	1.18721	0.428086	0.814887	0.385546	0.223948	0.129363	0.879165	-0.357689	0.521615	1.57285	1.39695	1.62924	0.448399	0.198472	0.901673	0.599925	0.686887	0.0622292	-0.174342	0.900912	0.721478	-0.239653	0.96789	0.484222	0.0219756	-0.119323	1.21671	1.58644	1.59522
1992	-0.127347	0.437051	-0.2194	0.280404	-0.326952	0.231938	-0.488878	-0.212574	0.812665	-0.7036	-1.2578	-0.199811	-0.545786	-0.682827	0.896563	0.627657	-0.901163	-0.314829	-0.188473	-0.305952	-1.07806	-0.212829	-1.05885	0.65234	0.369763	-0.0358215	0.329091	0.51769	0.171064	-0.489893	-0.54501	-0.348336	-0.0593096	1.18659	-0.11529	-0.0256623	-0.464158	0.19741	-0.480511	0.0227189	0.643353	0.0320262	0.974094	-0.00514202	0.514832	0.419614	0.0504782	-0.738859	0.373846
1993	1.65548	1.58313	0.843596	1.65665	1.38013	1.40971	1.23373	1.14525	0.733548	1.45281	1.52599	0.856645	0.558143	0.817927	0.0077006	0.259034	0.523733	1.00988	1.40204	1.16591	0.853069	0.646848	1.29672	0.639376	0.875489	-0.14368	0.145253	0.198468	0.95132	0.822831	0.0345021	-0.197708	1.48351	1.81958	1.11702	1.18384	1.07624	0.0648387	0.741608	0.915966	1.00301	0.196133	0.273305	-0.450424	0.0749013	1.07143	0.0412839	0.234562	0.0626375
1994	-1.35372	-1.29567	-0.172845	-0.177815	-0.344968	-0.766998	-0.0845537	-0.253728	-1.34961	-0.199219	0.0920361	-0.335516	0.743397	-0.102666	0.633605	-1.04163	0.852997	-1.26209	1.4043	1.25741	1.15269	1.13219	-0.123748	-0.0233686	0.761847	0.755957	1.59868	1.90148	1.80454	0.918108	1.41859	1.19875	0.122388	0.989729	1.46261	0.931147	1.03067	0.4335	0.586347	1.96054	1.2004	2.10111	1.99611	2.17528	1.99531	1.71833	2.03244	2.17129	1.09425
1995	-0.0790607	-0.0703009	-0.144271	0.0573591	-0.355221	-0.110629	-0.629063	-1.53485	-1.46138	-1.17074	-0.381166	-1.03603	-1.01597	-0.811475	-0.0124186	-0.92861	-1.76926	-0.689129	-1.00707	-1.61751	-1.18559	-1.48494	-1.59376	-0.79916	-0.874989	-0.554848	-0.140404	0.119882	-0.439848	-0.28407	0.0430776	-0.536708	-1.31738	-1.06582	-0.81346	-1.62363	-1.31722	-0.949136	-0.875637	-1.22135	-1.51	-0.829806	-0.921846	0.239065	-0.400976	0.0794756	-0.192899	0.173431	-1.1549
1996	0.130466	1.07994	-0.13315	0.0332434	0.777353	-0.538102	-0.342361	0.955551	0.332045	0.216841	-0.595708	-0.216418	-0.68674	0.494018	0.399227	0.788826	1.4485	0.19227	-0.0356818	0.260177	0.865577	0.593915	1.25083	0.923384	-0.439532	-0.120279	0.294356	0.766437	0.519399	0.767595	0.841068	0.931866	0.438319	0.389878	1.18127	-0.328588	-0.773471	-0.818581	-0.731393	-0.157678	0.0857455	-0.902514	-0.573282	-0.115845	-0.683564	0.139636	-0.316857	-0.485003	1.17364
1997	-0.590781	-0.217077	1.11476	-0.186057	-0.297801	0.703189	0.422683	0.744352	1.15692	-0.881067	-0.610892	0.085799	-0.117009	0.239277	0.63027	1.24128	0.600397	1.16843	-0.76723	1.00773	1.75411	0.612621	0.304032	0.219234	0.7278	0.276509	0.625002	1.25071	0.177883	1.12261	0.631171	-0.144317	-1.32588	-1.47462	-0.794454	0.0566469	-0.346488	-1.27588	-0.33895	-0.177041	-0.330898	-0.979635	-0.338094	0.0985685	-0.0962996	0.877822	1.77348	0.276602	0.308684
1998	0.416907	-0.828701	0.666279	1.04901	0.599582	0.0909079	0.872938	2.18911	-1.67188	2.35157	2.56226	2.04837	2.09743	2.4825	1.15868	0.107903	1.17742	-0.863822	1.82399	1.12395	0.254259	0.744951	1.33199	1.46886	0.834149	1.40103	1.59069	0.698507	-0.259054	0.566202	0.998514	0.854476	2.53512	2.3601	1.96309	1.8439	1.18468	2.43718	1.04926	1.13047	1.66653	1.19008	1.31368	0.759876	-0.703547	0.0416685	-0.117924	0.19852	-1.39982
1999	0.0146735	-0.832734	0.970005	0.142202	1.75365	1.1895	0.615935	0.192186	0.506843	-0.897912	-0.546598	-0.544071	-0.404507	-0.0658215	-1.12235	-0.223927	-0.656537	-0.857934	-0.083429	-0.1692	-0.949291	-1.25027	0.0345748	-0.0239041	-0.964042	-0.530576	-0.374188	-1.22274	-0.757839	-0.22125	-0.645192	-1.09918	-0.314711	-0.826676	-0.453011	0.0367709	-0.774036	0.251152	-0.281516	-0.259734	-0.14676	-0.282478	-0.516668	-0.837734	-1.3172	-1.47104	-0.887491	-0.982542	-0.934194
2000	-0.650018	-0.338579	-1.30463	-1.21569	-1.0043	-1.84691	-1.91494	-1.35138	-0.586143	-0.739019	-0.0414695	-1.23395	-0.564484	-1.6557	-1.42726	-1.29879	-0.882903	-0.762425	-1.24765	-1.01629	-0.125565	-1.23246	-1.46941	-1.10119	-0.965627	0.218974	-1.35656	-1.19062	-1.63737	-1.54771	-1.43622	-1.2924	-0.874497	-1.32937	-1.13719	-0.570567	-1.55912	0.724659	-1.29977	-0.909408	-1.03663	-1.62791	-1.10041	-0.394656	0.965527	0.644281	0.295344	0.289866	-1.08709
2001	-0.259951	-0.9439	-1.26238	-1.14143	-1.32318	0.455714	-0.869493	-0.880513	1.12248	-1.88007	-1.1943	-1.19669	-0.997933	-1.72873	-1.19086	-1.66774	-1.06513	-1.99706	-1.8161	-1.6133	-0.660494	-1.35437	-1.55757	-0.699378	-1.40633	-1.42233	-1.45941	-1.44562	-1.13828	-1.26209	-1.20592	-1.21235	-1.80354	-1.54973	-2.02611	-0.522833	-1.37988	-1.42942	-1.35987	-1.17701	-2.04806	-1.44321	-1.48924	-1.44364	-1.14668	-1.53757	-0.481658	-0.593937	-1.88377
2002	-1.95906	-0.786524	-0.0349447	-1.08149	-0.170048	1.02195	-0.343067	-0.186867	1.09511	-0.388685	-0.0155968	-0.507814	-0.360157	-0.0446405	-0.360448	0.898528	1.1726	-0.298585	-0.92753	-0.568913	0.134839	-0.470953	0.165347	0.453779	-0.66855	-0.909551	0.547754	1.70377	1.13415	1.40096	1.39972	1.16675	-0.342616	-0.10095	-0.904701	1.48727	1.26835	0.744819	1.6717	1.44294	0.937178	0.815041	0.569488	0.821634	0.800136	1.39865	1.27769	0.60144	2.36958
2003	1.6744	1.4741	1.57226	0.829978	1.74851	1.53248	1.90211	1.8982	-0.0538199	1.53627	0.824727	1.50899	0.401664	1.95123	0.369513	1.1211	1.53556	1.51258	0.652288	0.641267	0.972086	-0.130723	1.50605	1.38782	0.0487399	0.929034	0.398651	0.745597	-0.466259	0.490827	0.127629	-1.31544	0.492573	0.588873	0.808591	0.798373	1.35074	-0.0914599	0.345867	0.572502	1.04418	0.0199513	1.42465	0.753855	0.532652	-0.397416	0.636207	1.09146	-0.120611
2004	0.0697493	-0.341859	-1.25561	-1.48709	-1.60013	-1.74746	-1.38605	-1.12308	-1.18503	-2.07182	-2.61825	-1.44629	-1.38513	-1.48967	-0.0685402	-1.60615	-0.690499	-0.403828	-1.65203	-1.30933	-1.46513	-1.01365	-1.0387	-1.57991	-0.671473	-1.70048	-0.931624	-1.19464	-1.01933	-0.6316	-1.18061	-0.728443	-1.78773	-1.56887	-1.82384	-1.52792	-1.36218	-1.4765	-1.30507	-0.292931	-0.596086	-1.03173	-1.27615	-1.04688	-1.09341	-1.02201	-0.223881	-0.121254	-0.75093
2005	-1.41158	-1.75586	-2.30759	-1.3502	-1.5979	-0.781945	0.213797	-0.412479	-0.71127	1.17106	0.433003	0.460712	0.687725	-0.198309	1.00295	-0.217057	0.949481	0.250366	1.99068	0.570977	0.50291	0.613875	1.81873	0.89904	1.27557	0.634064	-0.0980622	0.135115	-0.701703	0.207497	0.390252	-0.0914711	0.704528	0.20021	1.4566	1.94987	1.91311	1.55031	0.847612	0.428031	2.02237	0.214366	0.00640615	0.793703	0.28245	-0.395975	0.0738741	0.471382	0.0711378
2006	1.40862	0.445106	1.8094	-0.233076	0.437971	0.109451	1.188	0.594518	0.390752	0.747351	0.498108	1.27525	1.634	0.93145	0.837507	0.992686	0.965162	0.259373	0.915282	0.567025	-0.231096	0.108544	0.56642	1.04133	-0.129395	0.325782	0.391748	1.00753	0.802505	0.13875	0.450561	0.392551	-0.371649	-0.426633	0.899483	-0.0626245	-0.689083	-0.0369447	-0.42658	0.405442	-0.510866	0.894911	1.01454	0.403439	1.10047	0.419184	0.351337	0.248202	0.733058
2007	-0.699474	-1.71611	-2.09516	-2.19267	-2.10111	-1.45527	-1.81141	-1.71151	-1.27578	-0.610168	-1.22553	-1.73725	-1.69542	-1.64788	-1.79809	-1.75662	-1.55507	-1.55693	-0.693498	-1.62377	-2.23461	-2.12064	-0.894201	-1.72445	-1.98439	-1.90346	-1.79948	-1.46517	-1.76044	-1.74389	-1.62239	-1.11878	-1.30854	-0.848749	-0.74082	-1.94055	-1.19718	-1.5358	-1.62067	-1.80031	-1.14938	-1.32325	-1.53626	-1.8253	-2.01213	-1.90763	-2.08501	-2.2773	-0.358124
2008	-1.62999	-0.92172	-0.861891	-0.323858	-1.76728	-1.55245	-1.28212	-1.41244	-1.9168	0.87405	-0.610231	-0.731546	-1.07022	-0.679069	-0.942822	0.172758	-0.129914	-2.17417	0.54247	-0.199574	-0.708792	-1.28969	-0.741797	-0.384977	-1.57764	-1.38031	-1.7443	-1.4956	-1.28653	-1.30511	-1.89398	-0.885647	0.21633	-0.0748969	-0.396073	-0.386725	1.32366	0.724573	1.73814	-1.27322	-0.00999661	-1.18614	-1.25914	-1.25323	-1.56392	-1.59288	-1.13356	-1.2163	-1.60088
2009	1.23858	1.62351	1.30335	0.773973	1.44906	1.21808	2.09737	1.63326	1.90789	0.653019	1.3888	1.79686	0.6705	0.86108	2.46684	1.21398	1.27589	1.84275	0.0732285	1.55782	1.47878	1.48525	1.35868	0.612348	1.51186	1.5865	2.61779	1.36485	1.30386	1.76021	1.72346	1.42909	-0.52485	-1.01842	-0.806106	0.357755	-0.129154	-0.737973	-0.282511	0.643231	0.475799	0.322917	-0.243575	0.194867	1.72236	0.785649	1.21482	-0.152229	1.04683
2010	0.100609	0.815809	1.34293	0.694268	0.10774	0.828441	-0.247806	-0.464448	0.635	-0.957573	-0.810216	-0.81037	-0.791859	-0.328247	0.835618	-0.933026	-0.867904	-0.396918	-1.63536	-0.952209	-0.226345	-0.816551	-0.877195	-0.960047	-0.712727	-0.808323	0.509932	0.399687	0.283105	0.534681	0.854643	0.718675	-0.208324	-1.26781	-1.33102	-1.80861	-1.05535	-1.76567	-1.69967	-0.0669267	-1.7952	-0.110908	-0.43703	-0.638304	0.861168	-0.695792	-0.305606	-0.772608	-0.184442
2011	0.113578	-0.58429	-1.13328	-1.01011	-1.02354	0.158206	0.0490902	-0.0745431	-0.597228	1.01374	-0.250005	0.595164	0.475834	-0.17342	-0.276962	0.305297	-0.684446	0.657762	0.232769	-0.773188	-0.858735	-0.40469	0.804546	-0.0704918	-1.13709	-0.0856799	-0.506666	-0.46537	-0.352195	-1.10855	-1.19208	-0.376164	0.0546766	-0.0313424	-0.375323	0.0683741	-0.520076	-0.457306	-0.261064	-0.422852	-0.562868	0.179342	-1.23297	-0.6613	-0.381078	-0.789206	-0.543294	-1.05523	0.0890759
2012	0.957435	-0.421335	0.280912	-0.429584	-0.353223	0.904608	0.892429	0.50976	1.24059	0.355722	-0.159529	-0.254523	0.51699	0.547283	0.0894808	0.802007	0.392747	0.92661	0.493804	0.851043	0.951485	2.22507	1.55884	1.09628	2.10359	1.41376	0.961756	1.0613	0.483371	-0.325162	-0.397707	-1.52238	0.199809	0.110927	-0.146279	0.187672	0.115799	1.58951	1.11305	1.71639	0.868163	1.31084	0.970775	0.489572	0.278863	-0.539117	0.0240701	-0.225313	-0.525295
2013	1.20113	1.40948	1.72086	1.62857	1.63703	1.85012	1.57152	1.19541	1.04932	1.3325	1.41324	1.37054	1.45315	0.593833	1.07677	2.63012	1.71895	0.954244	1.47525	2.00753	1.19582	0.809187	1.10573	1.79341	-0.0649728	1.36234	1.03713	0.732964	1.72857	0.785892	0.138092	0.687797	1.08692	0.0982183	0.750504	1.07273	0.602623	0.864178	0.978191	0.985561	1.63092	1.6957	1.23507	0.943544	1.54664	0.889599	1.46716	1.02735	0.640865
2014	0.254042	-1.48426	-1.27452	0.587473	0.252115	-0.0392686	0.760103	0.923776	-0.152415	0.178133	0.847251	0.766064	-0.047173	1.20559	0.206306	0.491382	0.802307	0.624367	0.175967	-0.244097	1.07066	0.57383	0.112996	0.525193	0.149726	1.79439	-0.145388	-1.00847	-0.329527	0.654031	0.942037	1.30394	0.0374128	0.014386	0.0828681	0.389636	-0.000957937	0.905151	0.283405	-0.488165	-0.0844926	0.292237	-0.477714	-0.477434	-0.550464	-0.955199	-1.40535	-0.646221	1.26855
autumn SPEI
station ID	50136	50353	50468	50557	50564	50566	50656	50658	50673	50739	50741	50742	50749	50750	50755	50756	50758	50774	50844	50851	50852	50853	50854	50858	50861	50862	50873	50877	50879	50880	50884	50888	50936	50939	50940	50945	50946	50948	50949	50953	50954	50955	50958	50960	50962	50963	50965	50968	50973
NAME	漠河	呼玛	黑河	嫩江	孙吴	逊克	北安	克山	嘉荫	龙江	甘南	富裕	林甸	依安	拜泉	海伦	明水	伊春	泰来	青冈	望奎	绥化	安达	肇东	庆安	铁力	佳木斯	依兰	桦南	集贤	双鸭山	宝清	白城	洮南	镇赉	大安	松原	乾安	前郭	哈尔滨	肇源	双城	阿城	宾县	木兰	通河	延寿	尚志	勃力
1970	0.0876166	2.25173	0.292471	0.429818	-0.192679	-0.29816	-0.140023	-0.260028	-0.228054	0.895815	0.914025	-0.135004	-0.563304	-0.309095	0.931826	-0.236334	-0.855446	-0.280174	0.10175	0.213692	-0.119239	0.418023	0.339818	0.140289	0.29163	0.348737	-0.00473325	0.263578	-0.353584	-0.399708	-0.367934	-0.554034	0.843868	0.269526	-0.147198	0.395219	0.574543	0.457091	0.987832	-0.155912	0.756883	0.144124	-0.739081	-0.593189	-0.799098	-0.89147	-1.2415	-0.391004	-0.172727
1971	-0.912755	-0.630531	-0.996667	0.593862	-0.0838336	-1.19946	1.37463	0.591547	-0.936017	0.571066	0.633411	0.357851	0.954785	0.195032	0.474885	0.54693	1.09447	-0.12709	0.759051	1.88842	1.44581	-0.0375966	1.80971	1.21172	0.627304	0.314032	0.132672	-0.119382	0.127581	0.0831954	0.183113	0.497394	0.212194	0.296026	0.712707	1.1799	1.6098	0.437602	1.80987	1.95882	0.966317	1.92817	1.87358	0.874485	0.687961	0.324911	1.02109	1.8136	0.583484
1972	0.110565	1.50179	1.74031	1.33294	1.37815	1.60161	1.29252	1.06654	1.79381	1.00798	1.24317	0.991726	1.15394	1.0026	2.09177	1.60226	1.99261	1.51263	0.784698	1.76201	1.90724	1.6442	1.24609	1.21341	1.52815	1.63985	1.75345	1.97713	2.00705	1.83976	1.61056	2.05538	0.87984	1.12683	0.517298	0.780853	1.39946	1.84158	1.64326	1.33155	0.801009	1.28034	1.23852	1.24194	1.28282	1.37489	1.25419	1.4631	1.71633
1973	-2.44306	-0.872748	-1.21225	-1.22363	-1.28835	-1.48467	-1.21125	-1.79709	-1.8553	-1.53412	-1.27922	-0.919719	-1.78475	-1.69975	-0.497873	-1.24944	-1.5315	-1.33357	-1.60471	-1.59684	-1.95762	-2.19257	-1.79402	-1.69369	-1.4233	-1.6429	-1.32001	-0.872393	-1.15088	-0.450517	-0.172657	0.713417	-1.10041	-0.130805	-1.19765	-0.702486	-0.564866	0.920048	-0.396156	-1.99439	-0.54723	-1.31688	-1.6062	-1.60031	-1.84415	-1.55512	-1.67053	-1.61527	-0.467147
1974	-0.470755	0.471745	0.515536	0.767896	0.381061	1.02659	0.757096	0.600565	1.11631	0.306162	1.1608	1.11402	0.978478	0.912591	0.989152	1.51304	0.275864	1.2466	0.904524	0.0464378	0.357899	-0.0637251	0.209474	0.359458	-0.0356521	0.665748	0.862093	1.11354	1.50667	1.18467	1.29366	1.91142	0.854499	0.915669	0.826156	1.09123	1.81587	0.923127	1.89557	0.0612473	1.81465	0.301286	-0.271068	0.738973	0.645627	1.45202	0.798296	1.48607	2.01836
1975	-0.377275	-1.27174	-0.124115	-0.44028	-0.170139	-0.539054	-0.679668	-0.943442	-1.02379	-0.792616	-0.0423735	-0.948182	-1.59618	-1.18955	-0.739497	-1.17264	-1.31777	-0.950268	-1.35365	-0.07938	-0.0229692	-0.207867	-0.144483	-0.817396	-0.989709	-1.03432	-1.01804	-0.589977	-1.68143	-1.57822	-1.76639	-0.671213	-0.865335	-0.313348	-0.97913	-0.176286	-0.388576	-0.408134	-0.172138	-1.40687	-0.387131	-1.53953	-1.16399	-1.45427	-0.948849	-0.7596	0.399489	0.0574899	-1.44449
1976	-1.18759	-1.46877	-1.37036	-1.53177	-1.72443	-1.45126	-1.75765	-1.81799	-1.755	-0.593754	-1.01643	-1.0714	-1.45409	-1.7044	-1.69687	-1.85228	-1.51047	-2.16068	0.187887	-1.57097	-2.18232	-1.43165	-0.931087	-1.17752	-1.79532	-2.18737	-1.30622	-1.6869	-1.27558	-1.12099	-1.41189	-0.655619	0.356776	-0.1776	0.587312	0.657282	-0.270274	0.181751	-0.0374024	-1.13801	0.752762	-0.59758	-0.0757115	0.382288	0.0033241	-0.470479	-0.369464	-0.189827	-0.113862
1977	0.324116	-0.167353	-1.15789	-1.11121	-1.34125	-0.985641	-0.853656	-0.643958	-1.58784	-1.58929	-1.24226	-1.09664	-0.901182	-0.895995	-1.38722	-1.29817	-1.46146	-1.52897	-0.880542	-1.49652	-1.74832	-0.925118	-1.58384	-0.505183	-0.303386	-0.978187	-0.621568	-1.06937	-1.94371	-2.15784	-2.09628	-2.08837	-1.0286	-0.723909	-0.461328	-0.567145	-0.0594851	0.332587	0.00830365	-1.70934	-1.13422	-1.16586	-0.803964	-1.27851	0.329763	-0.595039	-0.614202	0.0739571	-3.00735
1978	-0.651169	0.462016	0.00985229	0.108842	-0.472074	-0.148717	0.0960178	-0.164156	-0.64232	0.797994	0.939494	0.464017	0.0421937	-0.135654	-1.02319	-0.177388	-0.0104741	-0.738845	0.280613	0.144633	-0.41152	-0.349672	-0.159239	-0.317344	0.458817	-0.00941686	-1.13636	-1.08677	-0.761543	-1.60719	-1.64796	-0.949504	-0.131251	0.0687121	0.449351	0.660496	0.375178	-0.296214	-0.00242846	-1.47722	-0.123277	-1.55367	-1.17591	-1.30404	-1.56911	-1.17138	-1.20157	-1.44967	-0.994028
1979	-1.18398	1.10798	0.735384	-0.314798	0.262507	0.418226	0.140835	-0.117023	0.56288	-1.16947	-0.226147	-0.952067	-1.18414	-0.555227	-1.12878	0.273446	-0.884973	-0.398428	-1.2095	0.809053	-0.402702	-0.569184	-0.130759	0.131116	-0.436857	-1.00308	-1.62706	-0.0309675	-1.36215	-1.62812	-1.67124	-1.65136	-1.10316	-0.827201	-0.665195	-0.112516	-0.257693	-0.237815	-0.795774	-0.584274	-1.00716	-1.15632	-1.07638	-0.477858	-0.453477	-0.457024	-0.786506	-0.545346	-1.66168
1980	0.0592583	0.441095	0.99314	1.02213	0.777877	1.06117	0.970905	1.42801	1.889	0.988696	1.10452	1.48127	1.30748	1.10325	1.10042	0.114229	0.628475	0.893594	-0.134567	-0.112843	0.160613	1.15491	0.583043	0.992698	0.332721	1.04074	1.49404	1.54656	1.38807	1.71041	1.60096	1.4156	-0.0948508	0.39858	0.0937953	-0.437676	-0.331585	-0.635347	-0.367896	1.17011	0.00359486	1.15189	1.73745	1.64899	1.85889	2.05731	1.63631	1.91258	1.79926
1981	-1.29249	-1.8566	-1.20245	-0.644944	-0.426144	0.0780331	0.102359	-0.590233	0.588782	-0.908228	-0.0285008	0.0928255	-0.0865074	0.178881	0.335973	-0.382284	-0.0212259	0.571181	0.232667	0.2375	0.15953	-0.256003	0.921833	0.546438	-0.299152	0.376645	0.514084	0.889005	1.12766	-0.182227	-0.365383	0.805716	0.701502	0.459841	0.611965	0.408552	0.802241	0.153256	0.303713	-0.0392053	0.0634247	0.060569	0.0828785	-0.282326	-0.342119	0.0117587	-0.118983	0.744241	0.503446
1982	0.0337615	1.36097	0.284723	0.900917	1.08435	0.683127	1.77987	1.38325	0.785302	0.36982	0.639048	1.28997	0.475111	0.901894	0.796047	0.124347	-0.173405	-0.518193	-0.188061	-0.355767	-0.305666	-0.926398	-0.207742	-1.08937	-0.49761	0.251602	0.759683	0.139946	-0.223226	0.121583	-0.392704	-0.60904	-1.27047	-1.79133	-0.9112	-1.69631	-1.77222	-2.07773	-1.56204	0.205689	-1.7505	-1.14731	-1.33029	-0.663701	0.422935	0.617109	-0.4418	-0.711786	-1.14138
1983	1.80334	0.50323	1.2659	0.21154	1.01172	0.595188	-0.581558	-0.387324	0.766839	-0.878567	0.272477	1.11366	-0.459259	-0.419323	0.888943	-0.282198	0.147723	0.39696	-0.607477	0.840031	0.827966	-0.219775	-0.558205	-0.571133	0.237658	1.10284	-0.561128	-0.181652	-1.1076	-1.15589	-0.8381	-0.606661	-0.046931	-0.539978	-0.38211	0.0350869	-0.378965	-0.99013	-1.55035	0.56009	1.01765	0.423048	1.39395	-0.224035	0.453297	0.565506	1.77933	0.65944	-0.26977
1984	0.709173	0.144494	-0.123411	-0.0581464	0.514304	0.285312	0.31883	-0.449953	0.217012	0.641252	0.297676	0.381634	0.487867	-0.141407	0.614666	0.741729	-0.141281	0.982037	-0.087541	0.153651	0.555956	0.502769	-0.507823	-0.105248	0.0722362	0.0954721	0.116876	0.132404	-0.101593	0.18291	0.0832844	0.414914	-0.710683	-0.44302	-0.327667	-0.935292	-0.663839	-0.323676	-0.408962	-0.552902	-1.02318	-0.0291231	0.0227266	-0.390224	-0.555364	0.0164044	0.0763103	0.965927	-0.169181
1985	0.931155	0.870856	0.335779	-0.121355	0.553104	0.633665	0.333108	0.527541	1.27418	0.705005	0.47312	0.51044	0.761484	0.350788	0.329158	0.562361	1.50823	1.20946	1.12326	1.33366	1.47296	1.16924	1.19691	0.325809	0.963486	0.314574	-0.142037	0.186284	0.862406	0.0116652	0.184877	0.708572	0.719402	0.837321	0.678404	1.32805	0.488081	0.522787	0.601529	0.52507	0.47508	-0.327703	0.221881	0.189323	0.203754	0.934359	-0.876028	-1.13317	-0.0196633
1986	-1.98093	-1.36861	-1.49332	-0.151352	-0.743197	-0.743475	-0.804642	-0.495264	-0.790118	-0.73658	-0.478329	-0.198461	-0.415016	-0.220291	0.218723	-0.474171	0.333094	-0.434592	0.267925	0.130448	0.311396	0.207397	-0.435991	0.279543	-0.227821	-0.320983	-0.323187	-0.17636	0.477095	-0.0222797	0.309492	-0.323864	0.977118	2.23548	1.05917	-0.0403403	-0.803772	1.35011	-0.257164	-0.245382	-0.34835	0.294533	0.254704	0.199461	-0.00722395	0.0787411	0.687027	-0.424125	0.838312
1987	1.52527	0.0190694	0.0253675	1.09961	1.03062	1.76027	1.66526	1.72613	1.72719	2.02509	1.64038	1.48911	1.06731	2.05164	1.04618	1.67982	1.18661	1.78692	0.418854	1.47646	1.70846	2.10024	1.09424	0.859474	2.20931	1.87083	1.00737	1.09366	0.556027	0.735448	0.621805	0.470658	0.82821	0.576239	0.734077	0.672882	-0.148413	0.444763	-0.231434	1.98873	0.235095	1.22639	1.46747	1.1886	1.0979	1.3418	1.36702	1.0881	0.588273
1988	-1.35903	1.02617	-0.238262	-0.15802	1.05224	0.160761	-0.182492	0.309069	-0.0635589	0.662604	0.594891	1.04757	0.44158	0.44739	-0.279885	0.4858	-0.0856658	-0.182793	1.68414	0.298753	0.288152	1.17068	0.771821	1.00437	1.20276	0.0746611	-0.10699	0.234585	0.0210936	-0.130978	0.378446	0.232375	1.1462	0.974824	1.22686	1.25136	0.0957721	1.20693	0.364871	0.398345	0.834518	1.10578	0.934491	1.1008	0.571743	-0.477053	-0.27798	0.127264	0.275625
1989	0.713582	0.231017	-0.248056	0.316464	-0.277833	-0.0278452	-0.738269	-0.613883	0.154138	-0.795394	-0.874861	-0.567545	-0.817521	-0.151714	-0.210498	-0.535141	-0.156513	0.641591	1.35756	-1.18212	-0.369575	-0.276293	0.806552	0.142801	-1.39216	-1.13931	0.0567051	-0.789543	0.0687624	-0.00253748	-0.210847	0.185188	1.14061	0.415725	1.10454	0.407127	-0.489746	0.467762	0.081338	-0.0183504	0.336552	0.119851	0.585442	0.176923	-0.169415	0.149429	-0.00935039	-0.570556	-0.0238311
1990	-0.0318803	0.0847559	0.639192	0.234847	-0.227553	-0.0786476	0.241461	-0.0836129	-0.0270996	0.124662	0.503905	0.549615	0.215002	0.516681	-0.644509	0.00194569	-0.111863	-0.775686	0.432684	-0.798583	-0.437541	0.672031	0.120752	-0.115656	-0.0156615	-0.842918	-0.625141	-0.541058	-0.49868	-0.648855	-0.391951	-0.931478	0.332207	-0.136413	0.576238	0.937291	0.135151	0.769014	0.49262	-0.987245	0.37385	-0.990941	-1.41112	-1.43334	-0.922794	-1.14794	-0.590537	-0.905165	-0.16294
1991	0.023325	0.738897	0.873348	1.05063	1.03475	1.50911	0.488587	0.261618	1.48019	0.454147	0.26949	0.642742	1.04188	0.251806	0.533773	1.00918	0.75654	1.47979	1.92029	0.925332	0.356297	0.543863	0.917535	0.394297	0.638687	0.72037	0.219273	0.269846	0.321757	0.617549	0.44367	0.273565	1.56485	1.60208	2.0006	0.814908	0.45706	0.906318	0.964021	0.475286	0.767475	1.24496	0.224291	0.96934	0.461263	0.399771	0.156088	0.00757972	0.159424
1992	-0.0257969	-0.460079	1.19954	0.924809	1.11739	0.939871	1.02384	0.871301	0.361809	0.724082	1.43098	1.45182	1.01577	1.32988	-0.600623	0.736922	0.652201	0.0364143	0.822265	0.723761	0.705345	0.655895	0.99176	1.11623	0.0932878	0.597817	-0.522826	0.50062	0.499644	-0.115516	-0.508467	-0.00587348	0.651156	0.75263	0.923996	0.84831	0.143118	0.190865	0.304485	0.708972	0.499572	0.833119	0.613738	0.858388	0.433609	0.688673	0.66341	1.03631	0.75914
1993	-0.235468	-0.665996	-0.431891	0.481326	0.709661	-0.112431	-0.11234	0.39703	-0.278524	0.673447	0.644978	0.0180826	1.4956	0.690795	1.31696	1.27635	0.195981	1.20783	0.304761	1.33516	2.07108	0.998914	1.28551	1.66866	1.32716	1.78724	1.02466	1.55335	1.44295	1.34873	0.759029	0.988676	1.49532	0.762956	1.16875	1.10252	0.366532	0.269421	0.312277	0.62518	0.873559	0.934221	1.12764	1.69101	1.35521	1.30837	1.68538	0.938806	1.42898
1994	1.44573	0.582722	1.90038	1.81343	1.6967	1.47971	1.3024	1.88087	1.36642	2.26884	1.45532	1.8406	1.11847	1.59598	2.17328	1.61489	0.586042	1.28464	0.532366	1.19957	1.07489	1.69773	0.515248	1.50023	2.16862	2.19447	1.47312	1.58052	1.18004	1.61936	1.37649	1.32429	1.12529	0.421483	1.45422	1.03059	0.128533	0.786572	0.559793	0.794459	0.680325	0.726657	0.956758	1.19672	1.66651	1.62641	1.17937	0.577787	1.0421
1995	-0.248514	0.619807	0.989567	0.560543	0.654383	1.05122	0.624336	0.00985036	0.00231498	0.963398	0.411275	0.581293	0.681129	0.608905	-0.00835095	-0.0149719	0.90129	0.693948	-0.473329	-0.661269	0.0387416	-0.230156	0.184011	0.108719	0.517873	-0.104824	0.352672	0.151311	0.819658	0.481749	0.398638	0.424495	-0.546204	-0.345068	-0.757678	-0.230831	0.334029	0.0474935	0.352681	0.80598	0.148543	0.206364	0.77694	0.561018	0.370766	0.674176	1.76695	1.39553	1.29793
1996	0.295629	0.438686	-0.762352	-1.24326	-1.2857	0.0383323	-1.10823	-0.675717	-0.513078	-1.55824	-1.65051	-1.64061	-1.18652	-1.1117	-0.640042	-0.912116	-1.2727	-0.595781	-1.60546	-0.694959	-0.408946	-0.658676	-0.841468	-0.720653	0.253075	-0.464445	0.439529	0.816239	-0.14014	-0.264153	-0.2733	-0.304505	-0.355739	-1.29839	-0.372362	-1.13317	-0.660787	-1.97465	0.00512526	0.305635	-0.897842	-0.205678	0.258373	0.357676	0.205029	0.290658	0.814387	0.118118	0.379838
1997	-0.208926	-0.327918	-0.130123	-0.736484	-0.650169	-0.667625	-0.985961	-0.739912	0.262672	-1.12566	-1.21904	-0.680882	-0.80637	-0.0570741	-0.617969	-0.467433	-1.18637	0.00735272	-1.21656	-0.846348	-0.103167	0.708082	-1.22156	-0.0690253	-0.461403	-0.000485215	-0.236976	-0.13244	-0.67605	0.112574	-0.10864	-0.652481	-0.999515	-1.68259	-1.13436	-0.507993	-0.671755	-0.564814	-0.755296	-0.876088	-0.311822	-0.959995	-1.44823	-1.48438	-1.33526	-0.907627	-0.544405	-1.379	-0.885598
1998	1.24515	-0.230209	0.786202	1.32554	1.26714	0.682995	0.951663	1.1121	-0.146024	0.676163	1.16734	0.719209	0.784632	1.17475	0.147906	1.15249	1.03127	0.673838	1.11168	1.08801	1.08908	-0.0591104	1.02899	2.162	0.415315	0.877191	-0.396842	0.00572392	0.503243	0.348223	0.654654	0.321246	1.4842	1.34662	0.945348	1.39249	1.6959	1.36688	1.64263	1.53926	2.16022	0.938034	0.39476	0.4164	0.0442449	-0.151017	0.642102	1.27435	0.337882
1999	0.924849	0.647125	0.337858	0.0113216	-0.238252	0.572969	-1.537	-1.38839	-0.923468	-1.16315	-1.00335	-0.918041	-1.38033	-0.688027	-1.56101	-1.45895	-1.76605	-1.37052	-1.32348	-1.16811	-1.12206	-1.71032	-1.35348	-1.12396	-1.42929	-1.34758	-1.2052	-0.904169	-0.223622	-1.36131	-1.15372	-0.712478	-0.673823	-1.40773	-0.431572	-1.89575	-2.31963	-1.93144	-1.98028	-1.67076	-1.81259	-1.68411	-1.7951	-1.58847	-1.59978	-1.52305	-0.614588	-1.41521	-0.175905
2000	0.54789	0.368893	0.0976441	-0.0831064	-0.478716	-0.311829	0.214055	0.383555	-0.781407	-1.07339	-0.788983	-0.764706	-1.03913	0.151066	-0.385767	0.355607	0.590427	-0.953881	-1.63659	-0.400196	0.511401	-0.390833	-0.791015	0.10239	0.213541	-0.469578	1.06772	0.58124	0.39348	0.584643	0.264511	0.573432	-0.479118	-0.530674	-1.18012	0.533523	0.818734	-0.0636213	-0.0777342	-0.304981	0.294239	-0.264241	-0.479951	-0.309514	-0.161714	0.20618	0.78275	0.221299	0.719437
2001	0.951103	-1.36143	-1.92427	-1.76038	-1.54048	-2.11237	-1.97645	-2.1627	-1.54316	-1.9348	-1.81402	-1.82312	-1.60233	-1.92884	-2.36268	-2.23072	-1.45543	-1.55513	-1.70551	-2.34171	-2.12872	-2.26706	-2.12507	-1.88458	-3.31186	-1.96659	-2.15902	-2.22188	-1.7681	-1.32219	-1.28176	-2.11686	-1.21973	-1.37241	-1.42552	-1.46893	-2.31203	-2.30187	-2.49388	-0.829833	-2.59169	-1.10273	-0.887393	-1.37112	-1.32099	-1.22569	-1.15869	-1.49203	-1.07101
2002	-0.289141	-0.621281	-0.325941	-0.228645	-0.561975	-0.41521	-0.641159	-0.815968	-0.280371	-0.537053	-0.68621	-1.02222	-0.591003	-0.803666	0.85334	-0.396444	-0.0473125	-0.251618	-0.735977	-1.13787	-0.621822	-0.41262	-0.833801	-0.362824	-0.357226	-0.389037	0.431484	-0.069664	0.24091	0.726572	0.957721	1.12409	-0.989563	-0.679269	-1.1833	-0.898225	-0.959553	-0.637878	-0.92386	-0.459261	-0.778237	-0.601467	-1.1324	-0.659326	-1.35313	-0.991139	-0.891417	-0.989755	-0.142548
2003	0.193435	1.44025	1.0952	0.786207	0.655199	0.535498	0.988021	0.788045	-0.274876	0.439242	0.086592	0.698483	0.620207	0.743602	0.556681	0.365397	1.3249	0.813807	0.18405	0.153366	0.153543	0.884273	0.281993	1.09562	0.874638	0.93085	1.14032	0.809626	0.914395	1.08524	0.952975	0.161115	1.04899	1.2532	0.426649	1.31882	1.17095	0.27957	1.17848	0.986796	1.59958	0.976482	0.459036	0.732071	1.41534	0.862524	-0.315295	0.352165	-0.136285
2004	-0.139306	-0.935353	0.235706	-0.65851	-0.800577	-0.663186	-0.82916	-0.0302348	-0.577109	-0.680388	-0.902427	-0.63316	-0.34553	-0.632305	-0.992521	-0.678993	-0.456911	-0.516501	-1.08614	-0.179765	-0.586845	-0.104147	-0.600771	-1.16403	0.228375	-0.13753	-1.61213	-1.27253	-0.799698	-0.949655	-1.09506	-0.873768	-0.988587	-0.524362	-1.6188	-0.561913	0.251442	-0.120137	-0.321897	-0.219758	-0.0503112	0.367872	0.0803662	-0.314162	-0.30214	-0.399772	0.122372	-0.886396	-0.422014
2005	-0.0555496	-1.26627	-1.68972	-1.75423	-1.38664	-1.80203	-0.954535	-0.718034	-1.0306	-0.811914	-1.32731	-1.05681	-0.418944	-0.681175	-0.115346	0.742398	-0.113961	0.252496	-0.705337	-0.356327	-0.554215	-0.905926	-1.16564	-1.61362	-0.623522	-0.612919	-0.95071	-0.634068	0.282616	-0.94845	-0.683439	-0.991396	-1.16095	-1.51712	-1.33604	-0.969659	0.3732	-0.252006	-0.246442	-0.811972	-0.106833	-0.17654	-0.314498	-0.899824	-1.1622	-1.06191	-0.812226	-1.16077	-0.655945
2006	-1.36266	-0.766452	-0.495524	-0.77448	-1.13336	-0.766611	-0.424735	-0.374184	0.269261	-0.0971266	-0.631777	-0.931629	-0.396148	-0.332098	-0.825139	-0.643725	-0.770921	-0.500069	-0.081389	-0.672715	-0.950307	-0.61194	-0.219642	-0.807086	0.0862863	0.214021	0.04281	-0.260478	-0.505852	-0.277701	-0.258192	-0.81812	-1.03216	-0.480529	-1.16988	-1.13816	-0.615797	-0.481941	-0.396156	0.616101	-0.935055	0.781339	0.659803	-0.255039	0.176676	-0.0433394	-0.197581	-0.36348	-0.501958
2007	-1.02349	-1.26845	-0.621818	-1.21744	-0.768462	-0.769833	-0.859307	-0.908725	-0.00403362	-0.446271	-0.907105	-0.735497	-0.568016	-1.31558	-0.769373	-0.953617	-0.251158	-0.993287	-0.364931	-0.668795	-0.654768	-0.941256	0.0211513	0.692578	-1.38181	-1.18461	-0.931044	-1.89047	-1.31877	-0.0726689	0.499474	0.0405446	-1.69826	-1.49441	-1.51293	-0.979617	-1.76917	-1.61197	-1.82421	-0.285903	-0.732446	-0.486721	-0.244724	-1.16635	-0.719678	-1.89116	-1.95764	0.283617	-0.526957
2008	2.46651	1.20857	0.193552	-0.221174	-0.0134309	-0.675207	-0.117287	0.150451	0.240145	0.116951	-0.643953	-0.894369	0.0705	-0.508757	0.159547	-0.422681	0.393686	0.446569	-0.243146	-0.432617	-0.648658	-0.36277	-0.661108	-1.0766	-0.118124	0.697059	-0.0653246	-0.270103	-0.726776	-0.147868	-0.294103	-1.46377	-1.81154	-1.20386	-0.930476	-0.686945	1.17629	-0.614252	0.210416	0.594762	-0.750991	-0.032061	-0.0938212	-0.19906	-0.177823	0.157225	-0.740986	-0.413581	-1.26234
2009	1.18105	-0.212736	-0.653476	-0.7134	-0.51446	-0.659934	0.100621	0.83743	-0.620329	0.575261	-0.589528	-0.700982	-0.60711	-0.263309	-0.453092	-0.756453	-0.339879	-1.02006	0.747181	0.140117	-0.383194	0.185802	0.0764537	-0.156498	-0.0779575	-0.36971	-0.153157	-0.514257	-0.621633	-0.0702225	-0.147198	-0.224923	-0.18194	-0.278616	0.211126	-0.600524	0.218382	-0.363459	0.228181	0.0893537	-0.572635	0.239579	0.285229	0.306465	0.446459	0.0670857	0.0810155	-0.138851	-0.670932
2010	0.377503	-0.535992	-0.682858	-1.09663	-0.898824	-0.779122	-0.984667	-0.849444	-0.539072	-0.381739	-1.15396	-1.17159	-0.505094	-1.17454	-0.98716	-0.925413	-0.769493	-1.26342	-0.262561	-0.442267	-0.481892	-0.577683	-1.07712	-1.43457	-0.624253	-0.635068	-0.138042	-0.215873	-0.268303	-0.244207	-0.122402	-0.581625	-0.642606	0.408217	-0.760028	-1.35071	-1.00667	-0.178368	-1.19369	-0.657976	-0.791234	-0.52142	-1.12545	-0.734246	-0.96643	-0.848871	-1.10546	-0.791481	-0.751319
2011	-1.11277	-1.66026	-1.54261	-1.72012	-1.65847	-1.38678	-1.24622	-1.0775	-1.26226	-0.52731	-1.22012	-0.971373	-0.599404	-1.08399	0.0072018	-0.781208	-1.10442	-0.0161395	-0.292907	-0.571799	-0.80961	-0.962242	-0.758528	-0.812389	-0.718217	-0.489075	-0.110406	-1.43375	0.170476	0.167729	-0.0327506	-0.160072	-0.717676	-0.258403	-0.587974	-0.829808	-0.727231	-0.26316	-0.53254	-0.322674	0.076906	-1.02046	-0.90906	0.538383	-1.18224	-1.34828	-1.78175	-1.36838	-0.755225
2012	0.926523	1.81792	2.2459	2.41144	2.24388	2.19446	1.60224	1.95463	1.66213	1.84328	1.73437	1.7817	2.31069	2.10517	1.75847	1.87687	2.08746	1.87648	2.14815	1.79908	1.35284	1.74429	2.42059	1.80234	1.74625	1.23394	2.1599	2.13403	2.12603	1.97935	2.09265	2.00319	1.91706	1.91555	1.97202	2.46862	2.30593	2.76316	2.22195	1.84264	2.07586	1.61884	1.71222	2.03581	2.03319	1.74287	0.849581	1.30872	1.81257
2013	-0.170519	0.0654207	-0.0795071	0.478138	0.391778	0.477436	1.22929	1.02013	0.873639	0.621388	1.20684	0.532713	0.980613	1.15963	0.791223	0.584772	1.24435	0.373215	0.343959	1.19658	0.979456	1.18289	1.03711	0.263809	0.390601	0.0239594	1.75439	1.47985	1.02664	1.70024	2.02536	0.999942	0.564441	0.378587	0.191048	-0.642171	-0.0166556	0.0486875	0.219888	0.492108	0.0902499	1.68158	1.18116	1.38522	1.53843	1.25539	0.997628	0.83543	1.2678
2014	0.082643	-0.153716	1.14591	1.20145	1.24796	0.602964	1.31024	1.2824	0.918692	0.822029	0.935339	1.16566	1.39981	1.06138	0.258629	1.16298	1.15565	0.188489	1.46297	0.198753	0.26066	0.314289	0.351096	-0.0430402	-0.348467	0.320774	1.04203	0.177449	-0.163828	0.583965	0.937438	0.829319	1.19542	1.12226	1.32321	-0.482112	0.755103	-0.402744	0.264763	-1.19613	-0.847938	-1.71285	-0.23334	0.0977044	0.491453	0.219124	-0.126455	0.0511897	0.500256
winter SPEI
station ID	50136	50353	50468	50557	50564	50566	50656	50658	50673	50739	50741	50742	50749	50750	50755	50756	50758	50774	50844	50851	50852	50853	50854	50858	50861	50862	50873	50877	50879	50880	50884	50888	50936	50939	50940	50945	50946	50948	50949	50953	50954	50955	50958	50960	50962	50963	50965	50968	50973
NAME	漠河	呼玛	黑河	嫩江	孙吴	逊克	北安	克山	嘉荫	龙江	甘南	富裕	林甸	依安	拜泉	海伦	明水	伊春	泰来	青冈	望奎	绥化	安达	肇东	庆安	铁力	佳木斯	依兰	桦南	集贤	双鸭山	宝清	白城	洮南	镇赉	大安	松原	乾安	前郭	哈尔滨	肇源	双城	阿城	宾县	木兰	通河	延寿	尚志	勃力
1971	-0.861206	-0.64172	0.00840733	0.78562	0.426304	0.577421	-0.240005	-1.06795	-0.509426	-0.330283	-0.0672059	-0.109427	-0.928447	-0.97782	-0.353916	-0.821101	-1.04795	-1.019	-0.71875	-0.691345	-1.21249	-1.20738	-0.328693	-1.09444	-0.881622	-0.261085	-0.216104	-0.545532	0.023052	-0.0452335	-0.239264	-0.0265812	0.339442	0.354944	0.165764	-0.173141	0.100905	0.446934	0.189764	-0.453524	-0.0714813	-0.685988	-0.572958	-0.670649	-0.811595	-0.679504	-1.07833	-0.18171	0.0354357
1972	-0.392978	0.75306	-0.0383755	-0.288557	-0.481895	-0.259499	-0.367834	-0.350711	-0.652901	-0.0493389	0.249281	-0.195085	-0.312155	-1.02421	-0.0160371	-0.323275	0.0627681	-1.13557	-0.923257	0.397736	0.0175711	-0.460291	-0.203318	0.130265	-0.71446	0.110343	0.0175717	-0.0110729	-0.708784	-0.146451	-0.315528	0.157752	0.38628	-0.0783311	-0.471548	0.131695	0.403566	0.400733	0.196576	0.294003	0.257312	0.369062	-0.0283942	-1.17206	0.0283816	-0.418018	-0.0510083	-0.325117	0.143653
1973	-0.436177	0.376439	-0.114073	0.159633	0.434656	-0.623567	-0.00211866	0.518764	-0.720748	0.481959	0.407978	0.374835	0.494122	0.173	0.268506	0.715843	0.778564	-0.0250237	0.640061	1.00599	0.797707	0.55018	0.741268	0.487166	0.583138	0.678329	0.429423	0.780998	0.827051	0.104575	-0.517199	-0.312975	-0.0463475	0.1491	0.274254	0.504431	1.35453	0.898573	0.955808	0.98415	0.75572	0.707832	0.845085	1.08449	1.4215	1.05574	0.264195	0.34313	-0.210383
1974	0.348978	0.0128924	-0.500791	-0.489499	-0.793918	-1.39299	0.302182	-0.421208	-1.63258	-0.330274	-0.281848	-0.15608	0.234041	-0.769772	-1.20122	-0.830291	0.0332823	-0.846346	0.207006	0.0992392	-0.634558	-0.826335	0.287858	0.367068	-0.786519	-1.09846	-0.478949	-0.348939	-0.596251	-1.25207	-1.10238	-0.837865	-0.154695	0.243461	0.458848	0.572535	0.206268	0.422369	0.518728	0.254505	0.771909	0.155587	-0.148545	0.371922	0.298345	-0.548306	-0.0298065	0.146991	-0.409183
1975	-1.06275	-0.796244	-1.02548	-0.295025	-0.357608	-0.278891	-0.581951	-1.10991	-0.633486	-0.478879	0.276032	0.248289	-1.02268	-1.18022	-1.10058	-0.810652	-1.29838	-0.837496	-0.432273	-1.21144	-1.48526	-1.04682	-1.1468	-1.15063	-0.479362	-0.812431	-0.268952	-1.43191	-0.862289	-0.505031	-0.673622	-0.102131	0.0120999	0.142353	0.201786	-0.0102054	-0.187909	0.0767326	-0.0828947	-0.854336	-0.133794	-1.53889	-1.74372	-1.44444	-1.59077	-1.29534	-1.42636	-1.35321	-0.492982
1976	0.0340647	-0.330349	-0.478942	-2.07428	-1.42334	-1.35151	-1.74197	-2.11375	-1.2156	-1.40734	-1.63247	-1.8492	-1.89147	-2.46689	-1.07684	-1.7168	-1.28524	0.0889978	-1.79851	-1.25467	-0.762659	-0.385744	-1.9427	-0.640344	-0.639046	-1.38447	-1.24907	-0.159734	-1.398	-1.00863	-1.88142	-0.459905	-1.91116	-1.49263	-1.18581	-1.58118	-1.53035	-1.7839	-1.18841	-0.686486	-1.03817	-1.27	-1.06722	-0.946313	0.617869	-0.683026	-0.314064	-0.517757	-1.74034
1977	-1.88425	-0.303854	0.0525834	0.648651	0.185548	0.452016	0.401647	0.369102	0.448311	0.82823	0.529633	0.816319	0.179064	-0.7743	0.0195119	-0.366266	0.148718	0.289702	0.917413	0.755194	0.876421	0.640806	0.725561	0.782044	0.794377	1.08438	-0.407181	0.240904	0.431442	-0.370021	-0.466366	1.04938	1.3121	0.679033	1.09944	1.11322	0.756459	0.965498	0.856563	0.568507	0.613395	0.340794	0.540335	0.649888	0.815338	0.708362	0.207738	0.102613	0.37838
1978	-0.608329	-0.217456	-0.0733718	0.273246	-0.329119	-0.537186	0.431884	-0.0646117	-0.319984	0.430873	1.07527	0.493479	0.0448096	-0.335369	0.0296165	0.469427	0.328664	-0.474173	0.470262	0.581994	0.202985	0.576665	0.870495	0.841022	0.95355	0.200497	-0.174623	-0.292951	1.12241	0.22433	-0.142002	1.01121	1.14468	1.29352	0.586862	0.882605	1.09327	1.07629	1.03427	1.05801	0.868778	0.758194	0.8081	1.14077	1.39535	0.817523	0.834827	0.824642	0.852764
1979	0.0715388	0.338962	0.979178	0.700177	1.44817	1.43333	1.19978	0.730386	0.734906	-0.700533	0.16613	-0.479667	-1.00047	-0.117816	-0.276461	0.25739	2.14691	-0.00903596	-1.28036	0.519134	0.252243	0.115116	-0.0982097	0.104474	1.25664	-0.122043	-0.307382	-0.0945937	-1.53435	-1.83999	-1.84038	-2.00181	-0.849059	-1.15548	-0.77568	-1.15409	-0.236089	-1.09344	-0.326334	-0.39425	-0.86008	-0.425057	-0.391211	-0.288244	0.334321	-0.328567	-0.480227	-0.418376	-0.187127
1980	-0.546698	0.21789	0.500124	0.0512708	-0.0726281	-0.639037	0.935979	0.750752	-0.180935	-0.16739	-0.487813	-0.149095	0.635653	0.436161	0.0647961	0.0862367	0.502387	-1.10639	0.397645	0.552968	0.265426	-0.351415	0.39648	0.37425	0.0197014	-0.551482	0.641652	-0.5966	-0.669147	-0.334271	-0.716134	0.439988	0.874523	0.797951	0.938504	0.65519	0.708632	0.721518	0.76014	0.252554	0.488312	0.301491	0.182469	-0.0255685	-0.0845005	-0.126187	-0.0982571	0.411221	0.135183
1981	-0.290958	-0.987985	-0.772377	-0.969534	-1.01936	-0.992148	-1.13555	-0.919649	0.727135	-0.995649	-0.815221	-0.806014	-0.0253239	-0.928931	-0.000767239	-0.599164	-0.44985	-1.38935	-0.269265	-0.505312	-0.663202	-0.1886	-0.354688	-0.0496126	-0.520472	-0.791778	0.162996	-0.642623	0.341231	-0.991079	-0.0795434	-0.34212	0.209034	0.258188	0.218156	0.196854	0.759114	0.356635	0.397215	0.31291	0.114087	0.186706	-0.0296085	0.0206967	-0.0713427	0.286242	-0.0769635	-0.510683	-0.483789
1982	-0.524723	-0.496485	-1.59855	-1.93861	-1.33581	-0.223041	-0.965117	-1.53723	0.287996	-1.89427	-1.47307	-1.84812	-1.50216	-1.47962	-0.73109	-0.39566	-1.42627	-0.622551	-1.66979	-0.805349	-0.537589	-0.131363	-0.898396	-0.671754	0.012682	0.237772	-0.637322	-1.03534	-0.163432	-1.00696	-1.26446	-1.20203	-1.14229	-1.0059	-1.10748	-1.1184	-0.512425	-1.17435	-0.793664	-0.0820805	-1.13765	-1.26094	0.332161	-0.413367	0.458268	0.13188	-0.620941	-0.565704	-0.980258
1983	-0.833639	-1.22984	-1.03953	-0.153669	-1.03989	0.175226	0.670236	0.235241	0.695374	-0.772231	-0.287659	0.1251	0.15468	0.117909	0.605364	-0.43619	-0.185686	0.325305	0.0488576	0.430617	-0.566507	-0.613482	-0.325242	0.485758	-0.56201	-0.373053	0.400421	-0.00444788	0.144732	-0.311888	-0.62385	-0.44404	-0.105211	0.0508293	-0.0894477	-0.599937	-0.337106	-0.195118	-0.316819	-0.257231	-0.761297	-0.596636	-0.534899	-1.03832	-0.965671	-0.359631	-0.456111	-0.632869	0.480074
1984	-0.955008	0.212704	-0.158851	-0.237516	0.0559544	0.169293	0.0312619	-0.31198	0.892261	0.401307	-0.16509	0.259241	0.367935	-0.0120863	0.146048	0.183003	-0.313744	-0.0622165	0.440991	0.620156	0.683295	0.808981	-0.209439	-0.174709	0.399599	-0.593916	-0.0521819	0.108647	0.222806	0.710471	0.0926095	0.616382	0.410026	0.222714	0.463775	-0.337211	-0.0777544	-0.0793727	-0.181559	0.534242	-0.366523	-0.238838	0.477883	0.215956	-0.308478	0.120715	-0.671887	-0.825666	0.612727
1985	-0.536435	0.121481	-0.412636	0.378625	0.0400464	-0.0231091	-0.163021	0.264653	-0.0868803	0.683219	0.914055	0.146576	0.710912	0.709129	1.08433	0.541433	0.870506	0.925265	0.0588338	0.203681	0.684571	0.231401	0.480503	0.387822	0.226152	0.30937	1.3063	-0.0498172	0.412751	1.43689	1.20536	0.648869	0.417138	0.372571	0.358341	0.366809	0.254468	0.618709	0.48759	0.502085	0.423708	0.627607	0.622455	0.888765	0.0360974	0.640816	0.788207	0.810269	0.960814
1986	-1.6967	-1.91805	-1.67912	-0.912251	-1.58043	-1.03297	-0.866764	-0.671637	-0.543461	0.0285703	0.00805308	0.931223	0.289394	-0.00966547	-0.155687	-0.412636	0.453104	-0.441808	-0.294844	0.695848	0.21458	0.410025	0.631271	0.186417	-0.49135	-0.941733	-0.784929	-0.197966	-0.922916	-0.793254	-0.722095	-0.524408	-0.0188205	-0.157458	0.189546	0.261493	0.283649	0.327954	0.413033	0.199032	0.47533	0.426552	0.690163	0.520339	-0.00717036	0.173872	0.452825	0.514561	0.187591
1987	-0.545472	-0.370411	-1.30133	0.297877	-0.538968	-0.777848	-0.212802	0.0406716	-0.702093	-0.52738	-0.932954	-0.407582	-0.506309	0.470164	0.332315	-0.193949	-0.319924	0.543755	-0.115751	-0.0365839	0.135631	0.0320391	-0.180082	0.630076	0.117439	-0.90518	0.0860306	-0.223701	0.0612194	-0.354582	-0.122496	-0.661461	0.716199	0.822719	0.774938	0.651113	0.027789	0.634637	0.238942	0.187129	0.0614594	0.310743	-0.469571	0.166951	-0.293656	0.525845	-0.211306	0.417626	0.0759302
1988	-0.322065	-0.689864	-0.169796	-0.555533	1.07116	1.12098	0.976888	-0.107121	1.19697	-0.0698073	-0.540056	0.418386	-0.170117	0.219473	-0.169335	0.297409	0.862936	0.370176	0.023518	-0.0713808	0.0797027	0.319588	-0.127993	0.0032343	-0.0767086	-0.80677	-0.313163	0.171298	-0.137016	-0.598575	-0.475355	-0.82446	-1.0562	-1.2692	-0.586636	-0.936901	-1.36208	-1.48937	-1.20105	-0.936417	-0.495423	0.156411	-0.272917	-0.427383	-0.351594	-0.128029	-0.141254	-0.375553	-0.562945
1989	-1.23123	-1.02622	-1.54077	-0.932068	-2.06537	-1.22804	-1.34446	-1.04423	-1.19809	-0.60213	-0.715563	-0.449678	-0.257206	-0.466942	-1.16164	-0.56048	-0.817461	-1.75714	-0.129575	0.0769993	0.419376	-0.0793621	0.049969	0.658129	-0.221342	-0.594336	-1.14548	-1.87512	-1.61906	-2.26651	-1.8083	-2.18777	0.338517	0.24443	0.733157	0.651959	-0.354396	0.0347234	0.394066	0.107	0.584833	0.431423	0.141683	0.373366	-0.521028	-0.614277	0.449875	0.665236	-1.15503
1990	1.32259	0.0957074	0.241852	1.39473	0.379747	1.58069	1.86716	1.25947	1.32821	0.881988	1.21132	1.64231	0.520177	1.11111	1.68434	1.29013	0.906868	1.42877	1.1204	0.219313	1.83339	1.18135	0.590263	0.729037	0.715447	0.378551	0.478466	0.348305	0.323603	-0.191779	-0.143695	0.407506	1.23136	1.06299	1.18762	1.10793	0.581934	0.69787	0.729603	0.797437	1.08155	1.26594	0.785366	0.821494	0.21019	0.35224	1.29289	1.09347	0.16421
1991	0.565669	0.52528	-0.710552	-1.3708	-1.3085	-0.99589	-1.57261	-1.50955	-1.38733	-1.75426	-1.92346	-0.932629	-1.46949	-1.23288	-2.27329	-1.44559	-1.36986	-1.70001	-1.33506	-1.22642	-0.435516	-1.07141	-1.03638	-1.0316	-1.49377	-1.93948	-1.08104	-0.413204	0.990861	-0.0471803	0.363048	-0.481678	-1.34127	-1.44035	-1.27906	-1.03401	-0.285835	0.0588204	0.00976023	-1.3106	-0.60964	-0.728956	-1.23429	-0.536113	-1.45896	0.209075	-0.435314	-0.127497	1.79166
1992	1.46157	1.08322	1.02026	0.520945	0.0364944	0.269481	-0.276675	0.362356	-0.340962	0.70566	0.882226	0.950385	0.200002	0.69844	-0.768059	0.217565	-0.187824	-0.658393	-0.622107	-0.471063	-0.570662	-0.385346	-1.23384	-0.873951	-0.420685	-0.383016	-0.915235	-0.381383	-1.15849	-1.84147	-0.989438	-1.37424	-1.46379	-1.41422	-0.731774	-1.20827	-1.5995	-0.877145	-1.4357	-1.26364	-0.857248	-0.705893	-1.09232	-0.712061	-0.720102	-0.564882	-0.461265	-0.507686	-1.68146
1993	0.638834	2.01917	0.0288999	0.412897	-0.105589	1.13138	-0.245799	-0.221828	0.866068	-0.870896	-0.355128	0.35249	0.359625	-0.206429	-0.145212	0.0865668	0.653299	0.0131068	-0.0937082	0.151791	-0.260522	-0.11994	-0.0398259	0.697871	0.11257	-0.148925	-0.274711	0.448416	-0.404053	0.0822522	-0.451604	-0.480402	0.0485111	0.791878	0.409013	0.326474	-0.0307432	0.221471	-0.285371	0.488618	0.31078	0.836764	0.164123	0.302016	-0.518819	0.475887	0.4808	-0.0482542	-0.542675
1994	0.120186	1.14147	0.522139	0.0542208	-0.016163	0.0958743	0.45658	0.567422	-0.988723	0.55206	1.05269	0.738991	0.575205	0.567342	-0.53648	0.105869	0.334731	-0.400929	0.983104	0.313946	0.369488	-0.0710217	0.659866	0.636112	-0.0582485	-0.0524504	-0.00377484	0.554574	-0.11346	-0.750584	-0.390941	-0.50345	1.08713	0.784457	1.35195	1.05895	1.13531	0.794783	0.835898	0.8813	1.19179	0.745585	0.920394	0.794808	0.51532	0.00937245	0.932365	0.917849	-0.261401
1995	-0.317341	-1.06628	-1.24313	-1.42271	-0.518506	0.567051	0.344788	-0.295328	0.379348	-0.428943	-0.679993	-0.391526	-0.230962	0.28226	-0.0611213	0.373505	-0.103376	1.51722	-0.53392	-0.369881	0.782244	0.263972	-0.832198	-0.0109199	-0.00236987	1.28937	-0.400535	0.208861	-0.353586	0.452589	0.446074	-0.135525	-0.222115	-0.578279	-0.0408208	-0.0810324	0.0166426	-0.26402	0.349037	-0.250282	-0.565806	-0.110872	0.161453	0.09159	0.53629	-0.642283	0.177663	-0.0310778	-0.699498
1996	1.00122	-1.0035	-0.818356	-1.80408	-0.752846	-0.775328	-1.85019	-1.73494	-1.16073	-0.926811	-1.07495	-1.37173	-1.56148	-0.960814	-1.97963	-2.33462	-2.00729	-1.68588	-0.881192	-2.04593	-2.45992	-2.60748	-1.84815	-2.21574	-2.49166	-2.49668	-2.93149	-2.11086	-1.83974	-1.00904	-0.549565	-1.27103	-1.22231	-1.35389	-1.08529	-1.60649	-1.58681	-1.4435	-1.40096	-2.5639	-1.93976	-2.42049	-2.78075	-2.35608	-2.3234	-2.11126	-0.858113	-2.38382	-1.3869
1997	1.9232	1.30639	1.2047	0.74647	0.682301	1.22491	-0.341884	-0.639931	0.0814758	-1.19618	-0.650462	-0.744268	-1.21767	0.045718	-0.103513	-0.544382	-1.33522	0.348682	-1.34841	-1.05265	-0.633597	-0.6779	-1.62562	-1.49683	-0.208855	0.294054	-0.418951	-0.885923	-0.049231	0.712146	0.704455	1.59272	-0.868207	-1.36072	-1.11353	-0.507102	-0.879363	-0.989696	-0.997661	-1.37688	-1.34678	-0.808063	-0.684642	0.09706	0.857209	-0.70042	0.349542	0.320134	-0.00152272
1998	0.616175	0.0243169	0.347703	-0.614846	-0.234925	0.543378	-1.36953	-1.42688	-1.44784	-1.52633	-1.88771	-2.04881	-1.88732	-1.28784	-2.05419	-1.96844	-1.99505	-1.75799	-1.63811	-1.87936	-1.70297	-1.8043	-1.77726	-1.50282	-2.12605	-1.34359	-2.41528	-1.97822	-2.18994	-0.462177	-1.49119	-1.82232	-0.18868	-1.38942	-1.65077	-1.52646	-1.16205	-0.721279	-0.962832	-1.1785	-1.58402	-1.67336	-1.5332	-2.09698	-1.84526	-2.80034	-0.0372378	-1.90924	-1.95713
1999	1.28554	0.594505	0.953102	-0.120857	-0.346517	-0.013324	-0.960331	-0.142956	-0.927511	-1.44633	-1.37478	-1.2028	-0.942518	0.0939142	-0.401649	-0.0858257	-0.647206	-0.556835	-1.05934	-1.05231	-0.383118	-0.775209	-0.868399	-0.310009	-0.749587	-0.144261	-1.22689	-1.24663	-0.495813	-0.516102	-0.475665	-0.757047	-0.959396	-1.71469	-1.53341	-0.970569	-1.51891	-0.900521	-0.95354	-1.30811	-1.64917	-1.00053	-0.0287097	-0.727747	-0.555077	-0.858162	-0.43023	-0.271478	-1.18704
2000	1.00244	1.70024	2.04989	0.638477	0.90215	1.67693	0.320139	0.923478	1.1087	0.289345	0.211449	-0.190827	0.818717	1.00178	1.04661	1.3776	2.51647	0.946047	0.935376	1.23652	2.33911	1.93147	1.08867	1.51707	1.49633	0.598425	0.693233	1.63116	1.72093	1.33073	1.40724	1.99599	0.933664	0.404706	0.797975	1.22947	1.15177	1.2061	0.580456	1.33479	0.968087	1.34148	1.38402	1.23358	0.970526	0.874375	0.846306	0.810667	1.50576
2001	0.171093	-0.0580252	0.257801	0.432211	-0.183832	-0.302994	0.241146	0.303835	0.0915848	0.870784	1.05569	0.117325	0.887703	0.520073	0.346222	0.491148	0.544332	0.105392	1.4338	0.818512	1.15375	0.801329	1.25779	1.44492	0.246028	0.172762	0.561955	0.540329	0.228294	0.203341	0.510075	0.625289	1.73017	1.89663	1.48951	1.55763	1.62834	1.71665	1.54622	1.49183	1.47024	1.61815	1.4652	1.36776	1.24704	0.200561	1.78428	1.80417	0.577594
2002	1.46937	0.744697	0.163455	0.120245	1.13852	-1.29785	-0.26928	0.230016	-1.22084	-1.11731	-0.762589	-1.18321	0.395543	0.449429	-0.416896	-0.804418	-0.08169	-0.124728	-1.62349	-1.00986	-0.0104816	0.119145	-0.578943	-0.427414	-1.30729	-0.429793	0.10033	1.2639	0.924206	1.08105	0.937584	-0.320756	-1.56555	-1.17609	-1.81955	-0.502995	-1.57012	-1.55905	-1.74121	-0.571165	-1.36767	-0.49951	-0.694026	-0.662926	-0.610382	0.230661	0.839908	-0.739729	0.597425
2003	0.297629	-0.933824	-0.806158	-0.579177	-0.0904381	-0.812928	-1.14088	-0.792257	-0.392636	0.265363	-0.288561	-0.759468	-0.540723	-0.932853	-0.85456	-1.43236	-1.08938	-0.0188195	-0.0629865	-1.89369	-1.50806	-1.50234	-1.07747	-1.53599	-1.06589	-0.694385	-0.508026	0.0803221	-0.0284117	0.542797	0.305192	0.212746	-0.104354	-0.0190488	-0.780433	-0.548638	-0.742658	-0.673423	-0.990296	-0.904465	-0.556515	-0.979486	-0.968938	-0.352193	-0.428035	-0.251131	-0.535169	-0.47661	-0.503854
2004	0.945643	0.217749	1.47288	1.78234	1.63008	1.16872	1.44108	1.11936	1.70758	0.632033	1.00635	0.543847	1.01994	0.929057	1.45403	1.48748	1.10524	2.0288	0.698414	0.505118	-0.0331103	0.314184	0.319728	-0.329048	0.714298	1.22094	1.74526	0.525063	0.666917	1.4541	1.27946	0.941989	-1.14911	-0.78784	-0.316876	-0.216417	-0.684731	-0.973835	-0.812715	-0.184726	-0.20127	0.136349	-0.00806475	-0.505515	-0.0875609	0.842685	-0.471088	-0.494243	0.377066
2005	-0.982742	-1.22735	-0.110762	-0.41858	0.40158	-1.1494	0.381954	1.33323	-0.282899	1.52449	0.415325	0.838208	1.4552	1.297	0.867311	1.06993	0.900626	1.61803	1.48208	0.815032	0.867869	1.54394	1.56394	1.34253	1.53532	2.13555	1.54702	1.69463	1.42164	1.50416	1.65564	1.07046	1.31398	1.5741	1.23493	1.51737	1.59575	1.55386	1.80012	1.60968	1.6514	1.51878	1.77587	1.70566	1.74993	0.770998	1.9738	1.774	2.39482
2006	-0.614634	-0.759228	0.199026	0.589173	0.562478	0.295174	1.41161	0.986186	1.40929	0.948295	1.16666	1.12718	1.43455	1.17028	0.76698	0.967075	0.207112	-0.243938	0.743534	0.152858	0.300237	0.270086	0.861742	-0.621747	1.08168	0.980569	1.26346	0.326261	0.815972	1.72836	1.48456	0.0686445	0.226902	0.303061	0.14485	0.894047	0.699279	0.0664898	0.706758	0.057788	0.59554	0.220324	-0.0724814	0.0874956	-0.160541	0.107844	-1.15905	-0.443231	1.09914
2007	0.476912	1.45032	0.0046213	-0.806291	-0.526342	-0.319982	-0.415089	-0.78356	0.7167	0.133976	-0.949844	-1.33818	-0.797343	-1.52027	0.823103	0.209641	-0.125511	0.657171	-0.0086116	-0.298265	0.18192	0.716208	-0.37319	-1.34784	0.615335	1.02657	1.38317	0.636759	0.967016	1.01751	1.46678	0.625072	-0.611452	-0.242789	-0.841434	-1.29746	-0.954151	-1.36634	-1.58584	-0.0501932	-1.13612	-0.416788	-0.703913	-0.779989	-0.627608	-0.919345	-1.96614	-1.30528	0.728596
2008	-1.88644	-2.50953	-2.23816	-0.933532	-1.77168	-2.07591	-1.07776	-0.138454	-1.22475	-0.00964263	-0.450799	-0.137519	-0.447582	-0.326332	0.343445	-0.582568	-0.44456	-0.039437	-0.307424	-0.94336	-0.952936	-0.747648	-0.0850397	-0.907804	0.0207649	0.455663	0.189479	-1.4857	-0.952682	0.0711343	0.524483	0.2889	-1.15849	-0.447155	-1.17604	-0.450158	-0.251122	-0.568789	-0.830864	-0.985437	-0.371638	-0.454735	-0.744528	-0.978171	-1.54211	-1.4311	-2.56518	-1.93425	-1.52701
2009	0.865659	1.17252	0.610305	0.973407	1.41455	1.3258	0.930572	1.43991	1.47785	1.37233	1.23681	1.00572	0.657161	0.768019	0.695668	0.273766	0.743555	0.657472	0.903746	0.527605	-0.658281	-0.466389	0.641892	-0.264682	0.184832	0.776894	0.448075	-0.482549	-0.395882	0.362993	0.994938	0.629229	-0.978554	-0.458948	-0.629207	-0.760711	-0.979383	-1.18556	-1.45241	0.333037	-0.512919	-0.783676	-0.270992	-0.955771	-0.405984	0.58096	-0.579517	1.02537	0.292481
2010	1.95382	1.32374	1.39811	0.756018	2.10581	0.994844	1.50449	1.5992	1.28684	1.71838	1.55742	1.27492	1.36072	1.25649	1.84895	1.29315	1.42209	1.36246	1.49855	1.7876	1.22831	1.41753	1.36949	1.12489	1.09114	1.35037	1.87368	2.16013	2.11683	1.88539	1.87813	2.2845	1.10042	1.22451	1.29875	1.19346	1.38634	0.891216	1.19419	1.91839	1.29473	1.90768	2.3027	1.92288	2.2416	2.21363	1.86023	1.80925	1.59004
2011	1.48925	1.66731	1.1254	1.44012	1.41883	1.74019	1.89296	1.85143	2.05305	1.77862	1.9073	1.64572	1.74275	1.85926	2.13209	2.05493	0.743443	1.7443	1.65756	2.33142	1.25385	1.97585	1.84496	1.93727	1.9854	1.68619	2.07767	2.07558	1.5643	1.65115	1.63385	1.3624	1.47823	1.69482	1.80185	1.67089	1.83637	1.93831	1.9021	1.52412	1.82862	1.70483	1.26275	1.23796	1.139	2.76318	1.28575	1.58429	1.21514
2012	-1.16005	-0.589771	0.216568	-0.405044	0.0592463	-1.30171	-0.185708	-0.241556	-0.809655	0.373934	-0.294185	-0.688338	-0.671067	-0.355702	-0.598451	-0.433464	-1.22455	0.118862	0.0206129	-0.785101	-1.44499	-1.27182	-0.146427	-0.945354	-1.10086	-0.637557	-0.0837625	0.527667	-0.315807	-0.427604	0.110628	-0.0513566	-0.14808	0.0922858	-0.652497	-1.09852	-0.386346	-0.306259	-0.47337	-1.1736	-0.200918	-0.861387	-0.846412	-0.372914	-0.831549	-1.04526	-1.71642	-0.903638	-1.20315
2013	0.287981	0.51134	1.85404	2.14504	1.70532	0.990557	1.80853	1.93076	1.19607	2.23221	1.918	2.61075	2.55883	2.58889	1.76671	2.06488	0.87257	1.44539	2.28043	2.38705	1.91593	2.09574	2.40596	2.26952	2.32701	1.75122	1.2901	1.34498	1.69693	1.12574	1.19048	1.11543	2.26715	2.02159	2.17927	2.17066	1.86817	1.98966	2.05021	1.93218	2.13476	1.85808	1.61059	2.07936	1.43028	1.53581	1.81086	1.88985	0.824387
2014	-0.0791366	-0.22857	1.625	2.04494	1.25906	1.06794	0.273817	0.776169	0.48129	0.671084	0.916831	0.549142	0.270015	0.52153	0.410302	1.34105	0.203701	0.699368	0.305676	0.0652368	-0.0160324	0.458899	0.503959	0.446592	-0.0686211	1.12674	-0.161319	0.88713	-0.106712	-0.208856	-0.262462	0.192134	0.093292	0.247153	-0.0830823	-0.405	-0.137101	-0.219645	0.137026	-0.61732	0.236946	-0.110703	0.750139	0.740965	1.13033	0.798566	0.479159	0.358201	0.243461
annual SPEI
station ID	50136	50353	50468	50557	50564	50566	50656	50658	50673	50739	50741	50742	50749	50750	50755	50756	50758	50774	50844	50851	50852	50853	50854	50858	50861	50862	50873	50877	50879	50880	50884	50888	50936	50939	50940	50945	50946	50948	50949	50953	50954	50955	50958	50960	50962	50963	50965	50968	50973
NAME	漠河	呼玛	黑河	嫩江	孙吴	逊克	北安	克山	嘉荫	龙江	甘南	富裕	林甸	依安	拜泉	海伦	明水	伊春	泰来	青冈	望奎	绥化	安达	肇东	庆安	铁力	佳木斯	依兰	桦南	集贤	双鸭山	宝清	白城	洮南	镇赉	大安	松原	乾安	前郭	哈尔滨	肇源	双城	阿城	宾县	木兰	通河	延寿	尚志	勃力
1970	-0.669416	-0.147263	-1.15538	-0.739945	-0.813456	-1.77518	-1.23191	-1.0027	-1.63268	0.156568	0.715993	-0.717983	0.186156	-0.993092	-1.29707	-1.35039	-1.18309	-1.53131	-1.28378	-0.536126	-1.18834	-0.931618	-1.58202	-1.74776	-0.754606	-0.465315	-1.63339	-1.43633	-1.5673	-1.72147	-1.35793	-0.800985	-0.890432	-0.316297	-1.05751	-0.649075	0.0624614	-0.284185	-0.51004	-0.904368	-0.453267	-0.314534	-0.925655	-1.18302	-1.63613	-1.50334	-1.56359	-0.966397	-1.03882
1971	-1.39858	-1.31788	-0.59488	0.444493	-0.822492	-0.922726	-0.0746633	-0.993153	0.62314	-0.781495	-0.0133805	-0.378384	-0.768298	-1.13506	0.241579	-0.520948	-0.444618	1.23022	-0.37315	0.241432	0.00267578	0.0483453	-0.0228721	0.0831655	1.03713	0.896429	0.503603	0.103628	1.11365	0.533894	0.565446	0.666679	0.593237	0.320704	0.18911	-0.121167	-0.325984	-0.141878	-0.287662	0.674821	-0.370301	0.806871	1.29071	0.330438	0.63266	1.26179	0.418318	1.18757	0.244609
1972	0.236831	1.44878	1.78788	1.02072	1.39189	1.81578	0.99598	1.07337	1.55953	-0.45005	0.743794	0.0897214	-0.156007	-0.0707712	0.762114	1.24319	-0.191349	-0.453839	-1.18272	1.15047	0.360532	-0.0387541	-0.196066	-1.05356	0.858761	0.659079	-0.333782	0.362047	-0.157491	0.452522	-0.07744	1.47269	-1.34312	-1.35395	-1.40179	-0.941994	-0.17191	-0.427145	0.106057	-0.441884	0.394422	-0.438454	-0.416562	-0.99038	-0.181844	0.000772474	-0.923773	-0.533354	0.891131
1973	-1.77714	-0.658446	-0.102959	-0.947844	-0.518619	0.316694	-0.234894	0.118754	-0.482783	-1.0086	-0.215995	-0.277692	-0.53918	-0.685095	0.528102	0.144696	-0.626354	0.545293	-0.0319192	-0.232913	1.12038	1.0933	-0.519293	-1.10993	0.676412	0.759934	-0.170165	0.75521	0.866347	-0.00419315	0.0989035	1.59122	0.488728	-0.722775	-0.342343	-0.564881	0.20929	-0.386907	0.142862	-1.16088	-0.172601	0.159438	-0.230038	0.12151	0.487499	0.862232	0.569011	0.299152	0.386848
1974	-1.16961	-0.106285	-0.660138	-0.0573917	0.0484405	0.0556802	0.661784	0.37358	0.505161	0.0944686	-0.196829	0.697917	0.159716	0.364062	0.234543	0.667532	-0.0813854	0.71615	0.939217	-0.730662	-0.483032	-0.212982	-0.0963747	-0.470075	-0.26486	-0.717707	0.728614	0.370395	-0.0864735	0.617251	0.451646	1.53678	0.835898	0.864437	0.676694	0.677896	0.901654	0.903878	1.17373	-0.623774	0.800629	0.159014	-0.862341	-0.264461	-0.0304345	0.691082	-0.214792	0.29214	1.39677
1975	-0.472581	-0.810689	0.36254	-0.6637	-0.0478593	-0.870123	-0.92959	-1.01047	-0.272494	-0.285672	-0.25537	-0.673156	-1.01273	-0.537733	-1.48278	-0.202541	-0.677172	-1.14062	-1.09967	-1.22012	-1.41299	-1.35214	-1.27316	-1.21028	-0.778315	-0.672249	-1.87461	-1.53938	-2.18598	-1.51229	-2.00484	-1.33056	-1.67279	-1.30768	-1.24486	-1.51328	-0.921792	-1.64318	-0.10907	-1.98123	-1.26402	-1.67179	-0.552369	-1.56263	-0.697783	-1.00431	-0.360963	-0.437314	-1.56658
1976	-1.02448	-0.866263	-0.158118	-1.09231	-0.917083	-0.376905	-1.75994	-2.20545	-0.679491	-1.0559	-0.71697	-1.48005	-1.17222	-1.96368	-1.67997	-1.65523	-0.907019	-1.11368	-0.200122	-0.936653	-1.41671	-1.52092	0.12508	-1.78146	-0.985494	-1.52745	-1.49653	-1.19209	-1.44846	-0.982199	-1.46382	-0.402132	-0.194888	-0.116746	-0.305145	0.299738	-1.15631	-0.546054	-0.882482	-1.70841	-0.662564	-1.4713	-1.21086	-1.74023	-1.30782	-1.16114	-1.32867	-1.34533	-1.51271
1977	1.634	-0.652054	-0.996675	-1.34761	-1.4349	-1.12552	-0.917536	-0.372507	-0.890816	-0.847658	-0.147929	-0.537993	0.0147037	-0.738937	-1.37437	-0.795761	-0.533941	-0.876589	-0.0427468	0.164632	-0.624438	-0.200664	-0.79589	0.62415	0.38629	0.351018	-0.880741	-0.701897	-1.41886	-1.73907	-1.63796	-1.10505	0.230096	0.106062	-0.43058	-0.41789	-0.14205	0.592622	0.0660972	-0.383329	-0.802072	-0.386149	-0.771607	-0.695547	-0.354304	0.406982	-0.533916	0.039105	-1.9606
1978	0.124903	-0.797167	-0.0307657	-0.138284	-0.55922	-0.111952	-0.463453	-0.903652	-1.1138	-1.0476	0.162063	-0.936262	-1.36667	-0.880337	-1.00455	-0.839141	-1.11048	-0.549624	-1.296	-0.643946	-0.899548	0.279065	-1.18975	-0.481609	0.619103	-0.392754	-1.31451	-0.522273	0.0993716	-1.30156	-1.16537	-1.04196	-0.808308	-0.874208	-0.883318	-1.04925	-0.609881	-0.608599	-0.813242	-1.18079	-1.51756	-0.68627	-0.760859	0.0176095	0.0790406	0.27023	-1.30439	-1.39536	-0.0821084
1979	-1.96718	-0.963262	-0.471749	-1.19945	-0.208548	-0.9518	-0.562975	-0.694106	-1.6482	-1.32774	-1.6924	-1.52616	-1.62225	-0.955791	-1.81735	-0.843456	-1.38079	-0.802887	-1.34727	-0.246869	-1.00462	-0.729375	-1.21015	-0.412881	-0.50039	-1.07813	-1.4636	-1.54275	-1.4455	-1.59086	-1.63352	-1.4716	-0.429726	-0.0531029	-0.374136	-0.240046	-0.220093	0.327048	-0.288491	-1.60733	-0.782928	-0.782726	-0.441668	-0.8179	-1.6235	-1.49782	-1.76691	-1.41936	-1.09787
1980	0.0514234	-0.261662	0.249632	0.695764	-0.0857855	-0.57307	-0.531998	0.310669	0.876468	0.203554	0.328929	0.514054	-0.275312	0.456904	-0.585032	-1.40586	-1.16622	-0.163293	-0.323395	0.0823597	-0.184009	-0.25362	-0.865205	-0.799075	-1.69155	-0.305872	0.0681138	0.622921	0.259703	0.176523	0.28371	0.178757	-0.0294665	-0.122936	0.64499	-0.528904	-0.134098	-0.541126	-0.301139	0.320218	-0.989406	-0.28059	0.170354	0.707943	0.869515	0.243894	0.120378	0.518638	1.23045
1981	0.285336	0.36038	-0.262114	1.71007	0.609807	0.888493	0.330638	0.244554	0.742637	-0.21234	-0.170449	1.02431	0.505705	0.594165	0.611758	-0.306831	-0.0749882	0.464777	-0.00748014	0.295489	-0.420943	0.0858477	7.97163e-05	0.905303	-0.0935189	-0.3789	1.28466	1.57733	1.97043	1.57401	2.00167	1.90712	0.17557	0.237226	0.695262	0.323644	1.13053	0.365957	0.925784	0.891662	0.293863	0.643069	0.84155	1.30103	1.02688	1.25024	1.05084	1.33244	1.90245
1982	1.12272	1.45874	-0.351968	-1.09579	0.399357	0.590556	-0.294013	-1.49799	0.112655	-1.49253	-1.36244	-1.24797	-1.98457	-1.35809	-1.22665	-1.28466	-2.02292	-1.23095	-1.21999	-1.7921	-1.68757	-1.92602	-1.76644	-1.92338	-1.37595	-1.56345	-1.16699	-1.74512	-1.23692	-1.51881	-1.2018	-2.03121	-1.00616	-1.57099	-1.04817	-2.11793	-2.03463	-1.88874	-2.1293	-0.924923	-2.14804	-1.66865	-2.11305	-1.81127	-0.998915	-1.20535	-1.4992	-1.73719	-1.42829
1983	0.370784	1.5754	0.851581	1.09711	1.54539	1.09155	0.727795	0.51178	1.30444	0.408817	1.05518	1.14665	1.49299	0.579917	1.21426	0.79791	1.01056	0.278411	1.19685	1.53664	0.995387	1.06101	0.888362	-0.23803	0.794955	1.41307	0.27503	0.489998	0.737407	0.128177	0.412943	0.49868	0.683093	1.01883	1.44929	0.101832	0.694362	0.760085	0.333433	0.190093	-0.00165416	0.618058	0.374269	0.314023	0.259816	0.0257843	1.05289	0.679428	0.0336609
1984	1.81779	0.809129	1.91526	1.33652	1.51718	1.60101	0.808924	1.34792	-0.505555	0.536131	1.09192	1.61741	1.38718	1.30801	-0.0897521	0.894349	0.586515	0.753224	-0.420109	0.851488	1.33623	0.732626	0.172029	0.243236	0.578678	0.475155	0.15639	0.484562	0.529935	-0.243979	0.402258	0.604844	-0.271668	0.553397	-0.188866	0.11112	0.16868	-0.31253	-0.42533	0.915951	0.15311	1.16238	0.915644	1.09655	0.440094	0.537191	0.988949	1.37034	0.013102
1985	-0.334983	1.45918	-0.675603	-0.747508	-0.521766	0.228446	0.510705	0.238482	1.56316	0.56687	-0.99225	0.772677	0.713113	-0.0389477	1.1062	0.716914	1.11559	2.21449	0.125415	0.441112	1.45097	1.14807	0.699237	1.32154	1.52144	1.77843	0.703815	0.795718	0.617707	-0.164518	0.141666	0.2829	0.471475	0.887085	1.41613	1.51372	1.08572	1.24693	1.6359	1.5703	1.44251	1.81403	1.33196	1.20733	0.659185	0.955343	0.374626	1.2796	0.225862
1986	-1.42456	0.610539	-2.08333	-0.315441	-0.141729	-1.42379	-0.853538	0.114504	-0.70153	-0.283129	0.507681	0.00255636	0.298476	-0.191577	-0.431017	-0.569112	-0.0646575	-0.836866	0.653053	-0.921238	-0.754422	-0.42044	-0.113335	0.00158075	-1.23637	-1.181	-0.651055	-0.730822	0.40597	-1.02648	-0.417282	-1.25715	1.43938	1.53132	0.680536	-0.986227	-0.508013	0.599811	0.275274	0.215644	0.12777	0.4619	0.405547	-0.62179	-0.14351	-0.737563	0.022805	0.550454	-0.0880247
1987	-0.321612	0.7184	-0.174186	0.744783	0.605817	0.436536	1.1257	0.727465	0.674889	0.742925	-0.142536	1.08577	1.23082	1.50532	1.17675	1.13469	1.61831	1.0216	0.0700294	1.11525	1.21628	1.34546	0.547566	1.4384	1.11356	0.715942	0.762082	0.445937	0.624068	1.20151	0.172879	0.0211549	0.564134	0.508037	0.287134	1.7488	1.07154	0.998499	1.18374	1.16053	1.043	0.985072	1.44372	1.51787	1.6206	1.34088	0.969796	1.13532	0.636509
1988	-0.357322	0.323712	0.0198639	1.15295	0.613816	-0.437952	1.10756	0.450703	-0.118521	0.685366	1.16366	1.21242	1.13783	1.56286	0.0168318	1.02861	1.23242	0.62063	1.88911	1.46515	1.25407	1.67567	1.58822	0.984632	1.74438	0.126814	0.573106	0.212186	0.0375853	0.284204	0.313695	-0.38243	0.567629	1.10031	0.656658	0.380548	-0.067856	0.761104	0.738848	0.993155	0.697726	1.41584	1.58315	1.74254	1.23342	1.3045	0.777299	1.22429	-0.273145
1989	1.17218	0.637187	-0.73039	0.752554	-1.31234	-0.672067	-1.59861	-0.915107	-0.722153	-0.680379	-0.124339	-1.00291	-1.29598	-0.305975	-0.870483	-0.775989	-1.43972	-0.775828	-0.387203	-1.49137	-1.24105	-0.868595	-0.536524	-1.30105	-1.71886	-1.90537	-0.706099	-1.31438	-0.303987	-0.904705	-1.03776	-0.700432	-0.631632	-0.952773	-0.549032	-0.803121	-1.30391	-0.774171	-1.22083	-1.49517	-0.115294	-1.51647	-1.03239	-1.31478	-1.47528	0.187843	-1.23209	-0.524542	-0.804134
1990	0.470385	1.11834	0.647968	0.682783	1.41345	0.604343	0.534614	-0.317752	0.144378	0.818087	0.10459	0.0601218	-0.363353	0.452373	0.360986	0.0709481	0.191888	1.00878	0.717569	-0.903144	-0.0311137	0.866055	0.00801917	0.000688284	0.360728	-0.277169	0.455248	0.161683	0.451958	0.480477	0.00630728	-0.893762	1.69782	1.34973	1.16556	1.58384	1.56642	1.27853	1.56848	-0.249158	0.47302	0.0167328	-0.774258	-0.334292	-0.709799	-0.458506	0.00947936	-0.496509	-0.0769852
1991	-0.269135	1.48177	0.61469	0.6515	0.865493	0.572512	0.969567	0.641392	2.01215	1.15696	1.47579	0.90701	1.22115	1.10916	0.575827	1.55091	1.44807	0.634403	1.19597	1.33559	1.02653	0.440354	0.796373	0.210575	0.0983121	0.146573	0.333282	-0.424849	0.378191	0.96014	0.804413	0.96417	1.06954	0.793396	1.70794	0.570672	0.292108	0.103886	-0.117151	0.748187	0.560626	-0.0251472	0.891377	0.744718	0.228162	0.389715	1.26665	1.61611	1.33543
1992	-0.453081	-0.0783921	-0.18988	0.213468	-0.284837	0.373285	-0.636307	-0.385211	0.190066	-0.603219	-0.925538	0.225238	-0.438987	-0.395158	-0.149141	0.440861	-1.00507	-0.688412	-0.136726	-0.392158	-1.08489	-0.3095	-0.937036	0.508381	-0.0342491	-0.293146	-0.198643	0.0691078	0.0533254	-0.885962	-0.893816	-0.544135	0.237466	1.26754	0.340326	0.140745	-0.425121	0.373498	-0.289642	0.0562121	0.715726	0.302621	0.862166	0.0780915	0.293067	0.189298	0.557217	-0.252873	0.66784
1993	1.75754	1.16309	0.396631	1.33094	1.32914	1.19873	0.785218	0.807186	0.597296	1.15058	1.3324	0.42651	0.621162	0.568336	0.0764562	0.423069	0.131143	0.819108	1.11002	1.00253	1.16313	0.376186	1.0936	0.905919	0.710147	0.345913	0.0586292	0.308449	0.945584	0.628782	-0.393294	-0.287808	1.60266	1.79065	1.28868	1.14041	0.740268	-0.247375	0.494621	0.768847	0.941301	0.438295	0.239784	-0.107468	0.0847203	0.888244	0.138767	-0.00996384	0.0848208
1994	-0.193599	-0.673804	0.942669	1.02381	0.390088	0.205919	0.242814	0.392812	-0.292688	0.392046	0.144653	0.605243	0.780313	0.676383	1.82759	-0.373955	0.556371	-0.375225	1.14582	1.18135	1.10744	1.46347	-0.231951	0.36136	1.72578	1.67032	1.89546	2.2361	2.14853	1.69596	1.8077	1.49463	0.227298	0.714791	1.65354	0.973831	0.860421	0.383784	0.580129	1.99909	1.17367	2.00725	1.91457	2.26583	2.24433	2.66182	2.52063	2.16806	1.3476
1995	0.461156	0.461064	0.115657	0.383005	0.0734752	0.730823	-0.115347	-1.40367	-0.917753	-0.524417	-0.385499	-0.563205	-0.2988	-0.271744	0.0880252	-0.561368	-1.28709	0.136135	-0.4115	-1.39895	-0.626315	-1.09185	-1.18273	-0.346282	-0.307523	-0.140498	-0.137194	0.328832	-0.0180277	0.0132643	0.319029	-0.0628082	-0.983471	-0.93314	-0.665112	-1.18372	-1.10992	-0.806596	-0.656306	-0.75407	-1.1151	-0.545543	-0.535998	0.342367	-0.170629	0.422353	0.76889	0.676783	-0.0779059
1996	0.328901	0.667568	-0.750447	-0.470925	-0.0892013	-0.654303	-1.08016	0.266516	-0.381846	-0.550923	-1.3093	-1.24586	-1.23386	0.0142786	-0.58351	-0.187147	0.64109	-0.580693	-0.440809	-0.498888	0.0465937	-0.420386	0.381887	-0.0158729	-0.602043	-0.750513	-0.192643	0.348104	-0.309856	-0.00292841	0.0504909	-0.105811	0.0944463	0.144396	0.79286	-0.7538	-1.26957	-1.27266	-1.01579	-0.53459	-0.52634	-1.00946	-0.729137	-0.471362	-0.731936	-0.4086	-0.162329	-0.852952	0.439434
1997	-0.390632	-0.665453	0.820181	-0.505199	-0.979428	0.0125187	-0.08747	0.573178	0.780766	-1.30171	-1.10283	-0.599111	-0.545662	0.17408	0.389393	0.745616	0.0200312	1.18926	-1.0437	0.445388	1.35988	0.437739	-0.197087	0.0191217	0.204801	0.120402	0.694289	0.85555	-0.0320975	0.962624	0.263768	-0.038106	-1.30033	-1.58325	-1.03467	-0.00608763	-0.673329	-1.34323	-0.525186	-0.651939	-0.571921	-1.01603	-0.920324	-0.303508	-0.157986	0.681812	1.53281	-0.385334	0.136906
1998	0.720804	-0.61283	0.657369	1.06235	0.673188	0.145882	0.787814	2.13981	-1.94579	2.11274	2.56932	1.77536	1.61862	2.24485	0.290313	-0.0268751	0.766661	-0.813592	1.29668	0.842659	0.31192	0.27886	1.18528	2.00546	0.424081	1.26667	0.608943	0.196091	-0.518208	0.0490386	0.477873	-0.175648	2.30145	2.11085	1.59476	1.76245	1.31096	2.21784	1.26027	0.995717	1.68244	0.884287	1.00659	0.524219	-0.738096	-0.246809	0.103211	0.29044	-1.62117
1999	0.454888	-1.08911	0.765661	-0.204662	1.32865	1.01347	-0.442686	-0.384507	-0.590091	-1.2013	-1.09942	-1.04921	-0.603347	-0.42383	-1.54551	-0.788433	-0.968594	-1.40135	-0.362219	-0.30617	-0.966072	-1.37044	-0.306729	-0.0105633	-1.08321	-0.960607	-0.954273	-1.22849	-0.802596	-0.8643	-0.879161	-1.00751	-0.490257	-1.1026	-0.350549	-0.231825	-1.04237	-0.167518	-0.560055	-0.586667	-0.417604	-0.714718	-0.828959	-0.779446	-1.48265	-1.63712	-0.872298	-1.22668	-0.932894
2000	-0.556989	-0.279063	-0.94828	-0.967886	-0.900748	-1.63935	-1.60663	-1.16168	-0.280529	-1.00167	-0.0453604	-1.31779	-0.796562	-1.16047	-0.932657	-0.762732	-0.693898	-0.527748	-1.31551	-0.889421	0.126409	-0.856181	-1.33687	-0.548271	-0.256269	0.143353	0.0783147	-0.401827	-0.596166	-0.193894	-0.0590045	0.503009	-0.586174	-0.869476	-1.07784	-0.39013	-0.692636	0.823955	-0.974891	-0.268943	-0.694476	-1.09037	-0.236346	0.113607	0.983389	0.634877	0.891408	0.596612	0.372051
2001	0.534252	-0.869939	-1.49325	-1.75303	-1.71395	-0.775139	-1.46062	-1.36564	0.626764	-2.0527	-1.75906	-1.65678	-1.24687	-2.00452	-1.31354	-2.15553	-1.297	-1.98701	-2.05968	-2.0115	-1.08443	-1.90684	-1.96327	-1.04323	-1.96775	-1.89972	-1.58591	-1.70059	-1.38569	-1.21904	-1.12427	-1.43627	-1.81551	-1.72434	-2.0788	-1.00825	-1.75254	-1.71546	-1.94901	-1.39003	-2.30368	-1.77726	-2.08764	-1.75474	-1.44743	-1.8373	-0.875526	-1.24321	-1.62368
2002	-1.72193	-0.837886	0.0956429	-1.08875	-0.184935	0.691504	-0.465979	-0.210567	0.386523	-0.374612	0.0797551	-0.779754	-0.286293	-0.102925	-0.0570481	0.41789	1.03268	-0.438165	-0.882213	-0.944577	-0.334076	-0.659204	-0.0233714	0.121632	-0.81891	-0.84492	0.57162	1.39045	1.09436	1.43436	1.51883	1.30903	-0.419173	-0.355359	-1.0363	1.14494	0.374192	0.10074	0.701977	0.873673	0.239239	0.351569	-0.139794	0.383675	0.204678	0.598789	0.820849	-0.0196812	2.22116
2003	1.44633	1.37753	1.48312	0.258453	1.45404	1.07358	1.74572	1.66085	-0.893489	1.16389	0.275082	1.03188	0.098071	1.40489	-0.160214	0.672385	1.33039	1.32587	0.127843	0.113222	0.476606	-0.140719	0.907477	1.06313	0.28326	0.978599	0.17757	0.0549081	-0.654997	0.402823	-0.0599002	-1.50151	0.204095	0.462624	0.0202448	0.651566	1.01407	-0.45414	-0.0590239	0.29704	0.847536	-0.394517	0.871591	0.270808	0.493406	-0.507538	-0.00701456	0.537463	-1.08607
2004	0.141845	0.291997	0.0242183	-0.718991	-1.05878	-1.33572	-1.37687	-0.959502	-1.18474	-1.7475	-2.63461	-1.41404	-1.24694	-1.47546	-0.0333734	-1.66566	-0.607371	-0.401873	-1.77194	-1.24525	-1.52158	-0.675359	-1.14818	-1.81804	-0.263953	-1.02434	-0.647374	-0.765277	-0.622323	-0.388162	-0.677292	-0.272355	-1.97201	-1.76715	-2.02953	-1.67614	-1.50826	-1.65927	-1.6194	-0.266132	-0.901215	-0.871894	-1.10861	-0.858352	-0.840252	-0.948807	-0.155078	-0.328802	-0.198978
2005	-1.39802	-1.83523	-1.92166	-0.808354	-1.04984	-0.790243	1.0218	0.391147	-0.113655	1.34166	0.706406	0.711139	0.96538	0.418308	1.56159	0.604919	1.28598	0.928487	1.8531	0.817969	0.757558	0.921826	1.54119	0.529032	1.20719	0.628013	0.0344055	0.195835	0.0657237	0.249811	0.436414	0.0517322	0.233875	-0.0564665	1.04392	1.72751	1.98435	1.2692	0.800034	0.446099	2.09337	0.413054	0.371059	0.596377	0.226052	-0.407592	0.135091	0.53369	-0.0735881
2006	0.491596	-0.521428	1.26677	-0.962518	-0.714777	-0.953006	0.895587	0.320649	0.362864	0.472633	0.006501	0.582872	1.22299	0.479133	0.150159	0.47534	0.594744	-0.254419	0.569021	0.0665235	-0.661936	-0.396912	0.265084	-0.0796467	-0.306253	-0.0926339	0.174302	0.344333	0.213742	-0.0585037	0.206067	0.0276879	-0.93934	-0.703349	-0.073103	-0.811868	-1.06941	-0.499058	-0.895743	0.0160392	-0.932371	0.628618	0.785008	-0.142207	0.455142	-0.301646	-0.463903	-0.418807	0.282125
2007	-1.1568	-1.86651	-1.50525	-2.00626	-1.88055	-1.22809	-1.26578	-1.40091	-0.55935	-0.291705	-0.783787	-1.16787	-1.07307	-1.32079	-1.21516	-1.05673	-0.792453	-1.38883	-0.155206	-0.944992	-1.27606	-1.24586	-0.162459	-0.664595	-1.24578	-1.14594	-0.917735	-1.29174	-1.32614	-0.720611	-0.0592901	0.0731264	-1.49784	-1.00384	-1.00351	-1.6053	-1.13373	-1.65327	-1.70785	-0.502915	-0.845673	-0.731086	-0.654453	-1.18341	-1.60016	-1.90199	-1.80843	-1.84101	-0.0101161
2008	-0.00513823	-0.592471	-0.443117	-0.255275	-1.20769	-1.70691	-0.753271	-1.01666	-1.77773	1.42473	-0.401681	-0.807258	-0.647757	-0.692499	-0.0744846	0.24791	0.363492	-1.26626	0.699984	0.0526857	-0.452708	-0.68388	-0.125955	-0.20733	-1.14225	-0.269268	-1.09863	-1.1677	-1.08227	-0.624417	-0.923605	-0.78868	-0.281523	-0.316573	-0.774206	-0.225976	1.77109	0.467094	1.77946	-0.37348	0.130922	-0.684146	-0.911738	-1.01933	-1.30261	-1.38124	-1.29023	-1.01753	-1.04894
2009	1.29042	1.09145	0.674089	-0.120606	1.05964	0.43124	1.82063	1.57742	0.842597	0.671481	0.966398	1.13735	0.112503	0.101337	1.51504	0.319817	0.975004	1.24354	0.120004	1.20492	0.869888	0.859868	1.07385	0.0470184	0.824531	1.10629	1.85488	0.542249	0.209072	1.12318	1.348	0.839714	-0.716782	-0.923199	-0.857489	-0.033616	-0.0131162	-0.599144	-0.180141	0.65737	0.115845	0.246171	-0.0697522	0.172048	1.30409	0.0805716	0.564251	-0.470321	0.161566
2010	0.0457541	0.432656	0.957075	0.554526	0.178131	0.474864	-0.254141	-0.0860633	0.792341	0.351824	-0.00994524	-0.222389	0.484137	0.0777342	1.56714	-0.101961	0.151664	0.17982	-0.303586	0.517329	0.760446	0.683325	0.941099	0.586924	0.470563	0.215465	1.41764	1.14448	0.773912	1.04125	1.41921	0.992626	0.636171	0.149498	-0.214723	-0.217226	0.799804	-0.0571431	-0.102392	1.27865	0.430885	1.25577	0.846717	0.755978	1.44069	0.262534	0.291636	0.0137465	-0.167109
2011	-0.248996	-0.917817	-1.43174	-1.10763	-1.21311	-0.192504	-0.182254	0.0428415	-0.920948	1.17119	-0.179434	0.390943	0.937006	-0.0949512	-0.0839927	0.198677	-0.440987	0.724976	0.921042	-0.318214	-0.595886	-0.131863	1.23909	0.580241	-0.969406	-0.243596	-0.412914	-0.528843	-0.218709	-0.714112	-0.729811	-0.358011	0.525717	0.717113	0.502173	0.808066	-0.223639	0.183552	-0.12732	0.198435	0.0888974	0.414294	-0.836704	0.283587	-0.419693	-0.856351	-0.865619	-1.31005	-0.353132
2012	0.900567	0.302794	1.26257	0.957238	0.63679	1.72518	1.06238	1.1346	1.83905	1.06858	0.384112	0.567125	1.34859	1.30941	1.04423	1.48336	0.92603	1.63527	1.13143	1.26635	1.2845	2.11906	2.10036	1.5011	2.15725	1.54288	1.89633	2.08844	1.6102	1.35011	1.39316	0.546907	0.702574	0.778409	0.406935	1.00886	1.22884	2.18145	1.91793	2.0758	1.42125	1.43453	1.47855	1.25712	0.874004	0.15983	0.23077	0.753648	0.541063
2013	1.89615	1.6503	2.05089	2.04947	1.8368	2.06044	1.91164	1.5763	1.44254	1.66332	1.72918	1.49535	1.79407	1.11163	1.54978	2.61232	1.99764	1.13625	1.67282	2.13301	1.4197	1.32219	1.65304	2.28166	0.198471	1.16495	1.62389	1.44726	1.83724	1.7966	1.43703	1.26568	1.56743	0.461405	0.957824	1.21762	0.684239	1.09645	1.29874	1.25054	1.94692	1.87333	1.67712	1.44083	1.71526	1.56167	1.69909	1.42025	1.11881
2014	-0.341561	-1.86414	-0.528327	1.37557	0.91023	0.338951	1.13907	1.38902	0.816084	0.663685	1.23397	1.57833	0.708424	1.42061	0.965948	1.25572	1.20831	0.888331	0.772174	0.325675	1.45615	1.24337	0.645878	0.831626	0.358064	1.88403	1.00044	0.182322	0.340572	1.06105	1.37645	1.45331	0.98922	0.735024	0.75893	0.446899	0.512565	1.00418	0.810787	-0.406612	-0.00650505	0.0523626	0.276552	0.408637	0.300429	-0.300137	-0.76609	-0.163816	1.4765
[truncated: 91 more columns]

## Sheet: figure4
SPEI of R1 sub region	SPEI of R2 sub region	SPEI of R3 sub region
-1.12847	-0.302319	-0.583223
-1.14759	-0.359363	-0.654675
-1.10646	-0.296622	-0.587037
-1.13072	-0.311569	-0.517451
-1.18535	-0.388521	-0.650899
-0.968018	-0.172473	-0.534207
-0.594295	0.368813	0.208226
-0.170456	-0.0722797	-0.0569312
0.293664	0.0406877	0.634503
0.425388	0.161857	0.886256
0.551405	0.186916	0.936605
0.519942	0.193964	0.88529
0.546028	0.187386	0.853937
0.570889	0.229135	0.896161
0.55105	0.188821	0.851806
0.508528	0.141847	0.787253
0.629985	0.234791	0.953828
0.218085	-0.0603911	0.927616
0.238318	-0.481704	0.465732
-0.0854679	-1.00575	-0.562902
0.10402	-0.888184	-0.408719
0.00216873	-1.15043	-0.743908
0.345021	-0.739213	-0.342545
0.513938	-0.713717	-0.202617
0.550247	-0.709261	-0.225827
0.549741	-0.746657	-0.345352
0.511755	-0.756493	-0.365399
0.62871	-0.644848	-0.270702
0.87801	-0.496213	-0.155038
1.17987	-0.500417	0.182172
1.11381	-0.326625	0.441526
1.04643	0.535062	1.31919
0.787031	0.775983	1.26051
0.503441	0.597922	1.16608
0.06707	0.219791	0.8176
-0.0977154	0.209646	0.702242
-0.0962276	0.197202	0.708412
-0.104811	0.179535	0.679123
-0.117686	0.152226	0.651297
-0.170575	0.0991711	0.544625
-0.177353	0.221012	0.594947
-0.477534	0.143567	0.169082
0.314412	0.158323	0.220441
-0.16997	-0.345979	-0.472354
-0.263562	-0.295816	-0.476019
0.266923	0.183947	-0.304732
0.412887	0.340941	0.00111226
0.436893	0.287426	-0.00490346
0.470908	0.317747	0.0192575
0.477495	0.3109	0.02829
0.475836	0.30851	0.0444671
0.423353	0.210854	0.053571
0.218194	-0.0014731	-0.220522
0.19923	0.00634196	-0.145105
-0.474858	0.0443514	-0.275448
0.163201	0.682428	0.89798
-0.114904	0.0614508	0.300687
-0.656804	-0.278718	0.193003
-0.82931	-0.470493	-0.0840532
-0.877856	-0.410244	-0.110584
-0.828067	-0.394548	-0.00280359
-0.835227	-0.427424	-0.0320159
-0.847997	-0.468903	-0.100803
-0.81481	-0.3711	-0.0797074
-0.650247	-0.126734	0.117021
-0.586007	-0.108287	0.0215533
-0.827592	-0.0090868	0.0154631
-1.34426	-0.751195	-1.00542
-1.24912	-0.446711	-0.893952
-1.23938	-0.436977	-0.775001
-1.20481	-0.263681	-0.64902
-1.07901	-0.135205	-0.348206
-1.02386	-0.110536	-0.406294
-1.01085	-0.0647019	-0.449154
-0.990813	-0.0248833	-0.440219
-0.949148	-0.0436624	-0.512804
-1.07895	-0.211729	-0.614054
-1.12662	-0.166405	-0.671904
-0.985954	-0.176248	-0.378784
-0.57351	0.437281	-0.126388
-0.743941	0.351551	-0.162397
-1.06595	0.118511	-0.432016
-0.977638	0.205384	-0.464375
-1.01041	0.128124	-0.624708
-0.974256	0.215826	-0.509313
-0.983116	0.192469	-0.535801
-0.988637	0.219976	-0.497569
-1.03278	0.213319	-0.501153
-0.938856	0.275374	-0.52529
-0.974746	0.176703	-0.660581
-1.44283	-0.219673	-0.990788
-1.43667	-0.736053	-1.3961
-0.981156	-0.600672	-0.893895
-0.819794	-0.359714	-0.845547
-0.809751	-0.486272	-0.977717
-0.88154	-0.608914	-1.09552
-0.874283	-0.680367	-1.10931
-0.879775	-0.746649	-1.18388
-0.866257	-0.780507	-1.15548
-0.787833	-0.798447	-1.12457
-0.675587	-0.588771	-0.711317
-0.856276	-0.676845	-0.672852
-0.571602	-0.508258	-0.355065
-0.953639	-0.120299	0.335779
-1.14896	-0.374473	-0.272706
-1.03068	-0.283268	-0.0978632
-1.10424	-0.469879	-0.268363
-1.06807	-0.392927	-0.157157
-1.02755	-0.319704	-0.133336
-1.00467	-0.287933	-0.147389
-1.06348	-0.26334	-0.215283
-1.15785	-0.32279	-0.297103
-1.23036	-0.487262	-0.600563
-0.84101	-0.498877	-0.452107
-0.915501	-0.592229	-0.492537
-0.755202	-0.866084	-0.683199
-0.821175	-0.546104	-0.379647
-0.565289	-0.61009	-0.406467
-0.101966	-0.322095	0.155455
-0.0618381	-0.380426	0.120808
-0.0316557	-0.430591	0.171148
-0.0630869	-0.435844	0.163657
-0.0302792	-0.444321	0.192988
0.139155	-0.207137	0.422465
-0.124759	-0.442743	0.197712
0.0727525	-0.225487	0.45544
0.489677	-0.550516	0.222878
0.749812	-0.127614	0.302507
1.22375	0.0103582	0.401969
1.02835	-0.0143226	0.428033
0.825989	-0.117899	0.129274
0.781963	-0.0561044	0.0852103
0.749323	-0.101669	-0.0441617
0.764145	-0.139055	-0.0971918
0.743083	-0.176041	-0.18451
0.657368	-0.341141	-0.417444
0.685482	-0.294001	-0.420867
0.529411	-0.282257	-0.475431
-0.584291	-0.669685	-0.884386
-1.12898	-1.36464	-1.42303
-1.1392	-1.42169	-0.803334
-1.03575	-1.50373	-1.01219
-1.09092	-1.54494	-1.15664
-1.03951	-1.56666	-0.994948
-0.959975	-1.55648	-0.936072
-0.990682	-1.58313	-0.970361
-0.961072	-1.53083	-0.844674
-0.961794	-1.56489	-0.831939
-0.754428	-1.1926	-0.691793
-0.705919	-1.28708	-0.875246
0.555936	-0.774065	-0.406246
1.09264	0.112453	0.427034
0.512364	-0.115396	0.131798
0.645636	0.177567	0.57106
0.513953	0.126583	0.511968
0.531668	0.121114	0.393803
0.506337	0.110124	0.366046
0.54553	0.123246	0.331148
0.545236	0.0863375	0.247447
0.677852	0.228856	0.355416
0.684259	-0.00450779	0.494985
0.487939	-0.17824	0.315168
-0.012341	-0.0454523	0.428768
-0.0608852	-0.456892	-0.267222
0.48694	0.331952	0.0259213
0.400259	0.256551	-0.247301
0.636256	0.4332	0.0139253
0.516427	0.380565	-0.0245838
0.554589	0.427692	0.0655448
0.572697	0.452097	0.0867301
0.616398	0.498586	0.149136
0.520575	0.442903	0.12668
0.427561	0.407548	0.0302307
0.261157	0.422218	0.0167304
-0.0187799	0.34741	-0.348851
0.0243872	0.814115	0.813965
0.204575	1.14249	1.3932
0.284296	1.15825	1.3741
0.0829757	1.04502	1.18254
0.186461	1.12939	1.26156
0.217573	1.14295	1.27704
0.202393	1.11745	1.25665
0.136924	1.08856	1.23227
0.16335	1.11436	1.28862
0.122232	1.16501	1.36928
0.418542	1.1359	1.43957
0.706183	1.18353	1.71602
0.388466	1.28098	1.51527
0.285229	0.499818	0.9209
0.239959	0.778006	1.10775
0.159448	0.793719	1.21288
0.103997	0.744503	1.17294
0.12215	0.738872	1.18681
0.177217	0.768841	1.18884
0.181882	0.776313	1.20994
0.183471	0.831315	1.22175
0.246282	0.817864	1.23906
0.116955	0.974656	1.13602
-0.364727	0.713604	0.781841
0.144827	0.182303	0.211679
0.347642	0.706033	0.408508
0.545047	0.543539	0.375443
0.736202	0.540871	0.423606
0.830569	0.614406	0.564078
0.861598	0.590359	0.54913
0.813356	0.512266	0.476956
0.810837	0.494239	0.454729
0.712846	0.3428	0.274953
0.839099	0.455752	0.217643
1.10403	0.591523	0.333588
1.27781	0.486803	0.128563
0.970998	0.885304	0.226465
0.524392	0.448534	-0.488422
0.299068	0.474922	-0.472813
0.225307	0.510552	-0.597528
0.133663	0.390025	-0.844546
0.159954	0.419851	-0.804221
0.177582	0.450348	-0.837201
0.162663	0.438002	-0.872155
0.146539	0.403716	-0.851879
-0.145249	0.134836	-1.13301
-0.490009	-0.218396	-1.1927
-0.229604	0.237848	-1.103
0.168741	-0.143554	-0.551146
-0.496522	-0.897473	-0.893355
-0.371376	-1.06072	-0.991926
-0.454806	-1.04539	-0.97951
-0.420634	-1.01394	-0.885244
-0.383583	-1.01854	-0.926785
-0.380195	-1.03144	-0.969964
-0.270482	-0.930686	-0.861934
-0.316102	-0.814715	-0.779269
-0.125492	-0.540457	-0.456349
0.0278258	-0.0721154	-0.114541
0.202179	-0.0147388	0.126202
-0.196687	0.152556	0.0315579
0.561482	0.645325	0.51812
0.565341	0.826876	0.515643
0.46204	0.650039	0.383361
0.388438	0.661218	0.362203
0.469481	0.695938	0.485713
0.485912	0.677544	0.440456
0.401545	0.582966	0.366177
0.462562	0.524599	0.390139
0.509288	0.573733	0.25363
0.348407	0.189087	-0.036986
0.253286	0.305945	-0.0712844
1.03183	0.997251	0.623266
0.578529	0.647374	0.157537
0.465233	0.535375	-0.0142845
0.669609	0.76174	0.349302
0.681541	0.791556	0.370828
0.61702	0.804659	0.342
0.602539	0.779818	0.311202
0.584237	0.744147	0.268194
0.499855	0.68682	0.121419
0.44329	0.548825	0.0933763
0.449148	0.672409	0.109325
0.543035	0.417848	0.027607
-0.429478	-0.63177	-1.03859
-0.190511	-0.388531	-0.798266
0.0320049	-0.413804	-0.296676
-0.139759	-0.469142	-0.546856
-0.0740425	-0.380102	-0.40995
0.00589146	-0.349636	-0.297514
0.0220233	-0.355749	-0.339503
0.0591888	-0.318843	-0.324365
0.0376323	-0.344673	-0.327369
0.00430407	-0.314943	-0.300381
-0.142469	-0.593954	-0.670254
0.0460334	-0.267611	-0.150176
-0.0362585	0.00561778	-0.276642
0.251028	0.269257	0.155554
0.152316	0.159177	-0.312355
0.323018	0.135279	-0.349749
0.395131	0.168667	-0.335865
0.394765	0.188436	-0.376912
0.421974	0.18556	-0.389119
0.386666	0.193463	-0.402693
0.516996	0.277811	-0.342364
0.482836	0.0714477	-0.632027
0.878146	0.404127	-0.203863
0.360215	-0.101656	-0.853291
0.867136	0.649364	-0.408171
0.787556	1.04083	0.32513
1.14936	1.23814	0.412736
1.24042	1.21962	0.62853
1.1249	1.09839	0.497813
1.1271	1.09532	0.470766
1.10613	1.05186	0.393425
1.13743	1.05	0.421082
1.10596	1.06933	0.399977
1.21221	1.26319	0.634224
1.1013	1.32082	0.851031
1.11174	1.42791	1.20474
0.974702	0.877001	1.57485
0.813479	0.390593	1.40726
0.361274	0.0540522	1.2626
0.294942	0.181581	1.20714
0.250806	0.149037	1.15173
0.266698	0.125756	1.14876
0.267971	0.128579	1.15436
0.212147	0.0692134	1.13695
0.183301	0.0137242	1.16388
0.0649096	-0.0255377	1.08313
-0.214429	-0.240842	0.783483
0.114196	-0.297399	0.604612
-0.0448323	-0.28436	0.403342
-0.0313434	-0.161173	0.131356
-0.263897	-0.263544	0.211837
-0.502119	-0.38732	0.271996
-0.349688	-0.213299	0.35439
-0.310847	-0.214913	0.367192
-0.205128	-0.160774	0.430274
-0.143815	-0.104664	0.509346
-0.158048	-0.164743	0.500439
-0.183274	-0.24684	0.449597
0.25739	-0.110144	0.629919
-0.0960398	-0.543598	0.234326
-0.519559	-1.30061	-0.97521
0.045063	-0.616809	-1.12483
-0.101878	-0.488771	-1.13362
-0.0140649	-0.532023	-1.28452
-0.120131	-0.673373	-1.32517
-0.109302	-0.670002	-1.29641
-0.184395	-0.735652	-1.43177
-0.202793	-0.783753	-1.52369
-0.29001	-0.729856	-1.57292
-0.29128	-0.66497	-1.46265
-0.596734	-0.607044	-1.49143
-0.392717	-0.0447743	-1.154
-0.140467	0.851391	-0.359378
-0.239854	0.840246	0.375316
0.0749118	0.857171	0.443032
0.0200191	0.954169	0.423519
0.1168	1.03716	0.506155
0.155354	1.07281	0.557046
0.148857	1.03398	0.503792
0.136137	1.04539	0.485812
0.33432	1.17654	0.690593
0.499668	1.27282	0.79103
0.424742	0.998841	0.520281
0.265807	0.858366	0.363725
0.167145	0.170945	0.0718652
-0.350846	-0.47022	-0.808602
-0.643794	-0.720661	-0.913948
-0.644194	-0.87347	-1.00642
-0.720285	-0.844422	-0.993938
-0.694166	-0.838623	-1.02625
-0.561835	-0.696309	-0.893642
-0.536075	-0.626717	-0.838105
-0.601576	-0.789211	-1.00005
-0.448389	-0.748908	-0.989037
-0.278524	-0.630324	-0.857977
-0.812465	-1.13029	-1.20008
-0.392761	-1.20962	-1.29016
-0.212529	-1.13879	-1.24208
0.118061	-0.999624	-1.19704
0.163434	-0.860188	-1.06055
0.182593	-0.904169	-1.03688
0.237904	-0.851169	-0.964144
0.160937	-0.913399	-1.10862
0.163673	-0.925039	-1.13201
0.262914	-0.90383	-1.1395
-0.0665654	-1.21081	-1.5038
-0.0934613	-1.38313	-1.69312
-0.0409473	-1.17784	-1.35389
0.00418827	-0.824509	-0.691046
-0.212877	-1.01669	-0.497256
-0.77572	-0.998483	-0.543393
-0.829814	-1.06225	-0.535591
-0.926137	-1.13319	-0.689052
-0.980319	-1.1972	-0.782169
-0.890684	-1.27481	-0.854433
-0.927734	-1.35475	-0.920384
-1.11174	-1.41165	-0.999163
-0.767072	-1.13555	-0.605363
-0.992586	-1.21747	-0.821187
-0.438553	-0.978276	-0.719175
-0.262141	-0.772448	-1.05751
0.117038	-0.720684	-1.07661
0.101324	-0.820119	-1.17035
0.354352	-0.666452	-0.936118
0.458802	-0.582315	-0.8481
0.493306	-0.572283	-0.800233
0.394897	-0.58251	-0.884824
0.434553	-0.548142	-0.864368
0.458804	-0.45982	-0.797564
0.167201	-0.771555	-0.787559
0.10959	-0.656205	-0.7147
-0.265381	-0.766669	-0.481774
-0.228643	-0.283897	-0.101
-0.268529	-0.319933	-0.330835
0.0384438	0.0418391	-0.0122753
-0.142004	0.169198	0.0256053
-0.0977462	0.150818	0.126782
-0.0667576	0.159708	0.111388
-0.0814475	0.126862	0.0557969
0.0105235	0.147716	0.222511
0.116158	0.0505566	0.179377
0.0672237	0.0482589	-0.0996141
0.575274	0.0155961	0.0856573
0.210833	-0.476556	-0.458976
0.0867522	-0.553687	0.0688055
-0.423642	-0.721634	0.0586313
-0.552234	-0.773186	0.224613
-0.752277	-1.09253	-0.228185
-0.764007	-0.924447	-0.159782
-0.630394	-0.86771	0.0178281
-0.63231	-0.847446	0.0217879
-0.712503	-0.80381	-0.0736864
-0.832891	-0.759362	-0.159024
-0.450992	-0.497964	0.22232
-0.451585	-0.10911	0.553616
0.12256	0.706297	1.16151
0.0512263	0.830276	0.717011
0.372474	1.08795	1.36724
0.262512	1.06661	1.18293
0.209839	1.09054	1.29583
0.115322	0.908571	1.12476
0.073806	0.882571	1.05808
0.0927522	0.886909	1.04452
0.0855183	0.869777	1.07216
0.153543	0.893	1.12288
0.0917621	0.857504	1.04813
-0.447154	0.420847	0.690156
-0.0384426	0.303787	0.828535
-0.123286	-0.0322439	0.38901
-0.229801	-0.27984	0.0986795
-0.233419	-0.285284	0.0511181
-0.153017	-0.191674	0.125678
-0.100539	-0.157367	0.211795
-0.12414	-0.193282	0.174898
-0.114927	-0.231708	0.165852
-0.0997207	-0.288767	0.10968
0.092554	-0.0568956	0.46028
-0.0668288	-0.110661	0.366522
0.523616	0.158102	0.460484
-0.328814	-0.614244	-0.731675
-0.975897	-0.595107	-0.574009
-0.920731	-0.71305	-0.350366
-0.653582	-0.748794	0.047763
-0.66643	-0.739103	-0.0150784
-0.743875	-0.745306	-0.0309044
-0.662459	-0.691235	0.0327652
-0.722142	-0.714057	-0.0455554
-0.795577	-0.722404	-0.113081
-0.939313	-0.890778	-0.45879
-1.0663	-0.949984	-0.594902
-0.883327	-0.784978	-0.363466
-1.01551	-0.241443	0.321712
-0.463297	0.135064	0.579369
-0.575713	0.173785	0.405587
-0.873819	0.185522	-0.026528
-0.820617	0.152209	-0.168385
-0.764834	0.146483	-0.197507
-0.784991	0.0954601	-0.18826
-0.710507	0.0962129	-0.153993
-0.605946	0.187724	0.0687581
-0.579547	0.205855	0.00945362
-0.511124	0.39151	0.347504
-1.32892	-0.119367	-0.270505
-0.176881	0.108084	-0.0847822
0.0373389	-0.358593	-0.496986
0.197929	-0.578238	-1.16115
0.326578	-0.580951	-0.975342
0.354482	-0.514357	-0.681801
0.4142	-0.481884	-0.670981
0.545758	-0.389394	-0.597901
0.5017	-0.383707	-0.67662
0.528865	-0.367483	-0.752924
0.610502	-0.266081	-0.487953
0.821738	-0.165796	-0.450829
1.26339	0.540847	0.060153
0.264357	-0.127896	-0.581469
0.499556	0.531527	0.616124
0.761721	1.1236	1.69667
0.558796	1.11656	1.78525
0.579339	1.15744	1.77371
0.632452	1.24404	1.89108
0.704685	1.27693	1.92706
0.711998	1.28393	1.91337
0.623236	1.25038	1.88999
0.413819	1.09981	1.76107
0.235711	0.885098	1.62474
0.255571	0.602293	1.51977
0.647654	0.897796	1.79283
0.0638417	0.711467	0.908007
-0.393944	0.417277	0.0300782
-0.445451	0.278239	-0.28512
-0.659705	0.084367	-0.41377
-0.701969	0.0244585	-0.473517
-0.821646	-0.0458487	-0.626045
-0.824861	-0.062324	-0.665429
-0.818082	-0.07925	-0.670312
-0.732972	0.0499698	-0.511948
-0.647999	0.272873	-0.397193
-0.864811	-0.0464625	-0.721682
-0.771075	0.549824	-0.253126
-0.37029	0.555901	0.281411
-0.194355	0.648051	0.482661
0.68597	1.05583	0.792721
0.951842	1.22507	0.958854
1.10138	1.36868	1.02068
1.16707	1.44409	1.1345
1.19865	1.46725	1.13985
1.24997	1.55046	1.22413
1.27216	1.56758	1.23432
1.32059	1.58384	1.2777
1.35878	1.56995	1.39028
1.29236	1.32185	0.99161
1.62715	1.38335	1.59301
1.8786	1.36267	1.51908
1.44092	1.09256	1.35563
1.37391	1.15326	1.38593
1.45966	0.978276	1.36161
1.42582	0.920353	1.32521
1.41788	0.862061	1.29734
1.39274	0.782857	1.22541
1.3053	0.6607	1.15324
1.01418	0.292909	0.85446
1.27657	0.73553	1.15235
1.35931	0.869936	1.30155
0.856258	0.249354	0.126237
0.257613	-0.162872	-0.774144
0.460444	-0.0516897	-0.81899
0.383469	-0.374558	-1.13025
0.0567647	-0.482552	-1.41629
0.147796	-0.466704	-1.41186

## Sheet: figure5
R1 sub region annual SPEI	R1 sub region spring SPEI	R1 sub region summer SPEI	R1 sub region autumn SPEI	R1 sub region winter SPEI		R2 sub region annual SPEI	R2 sub region spring SPEI	R2 sub region summer SPEI	R2 sub region autumn SPEI	R2 sub region winter SPEI		R3 sub region annual SPEI	R3 sub region spring SPEI	R3 sub region summer SPEI	R3 sub region autumn SPEI	R3 sub region winter SPEI
-1.12847	-0.445259	-1.13543	-0.124024	0.144216		-0.302319	-0.3448	-0.360774	0.383814	0.246839		-0.583223	-1.0495	-0.536767	0.32393	1.18833
0.546028	-0.198305	0.523663	0.584131	0.0907185		0.187386	0.11713	-0.104328	0.840975	0.235849		0.853937	-0.853489	0.775067	1.17976	0.705641
0.550247	-1.18246	0.344767	1.47208	-0.108153		-0.709261	-0.745258	-1.12711	1.28491	0.0787807		-0.225827	-0.454376	-0.920322	1.66299	-0.490611
-0.0962276	1.13461	-0.275515	-0.671537	-0.800101		0.197202	0.18295	0.469631	-0.636459	-0.684733		0.708412	1.38675	0.560233	-0.367937	-1.331
0.470908	0.0518871	0.123723	1.06539	-0.802938		0.317747	0.151967	-0.028583	1.09552	-0.548427		0.0192575	-0.0108746	-0.165579	0.920035	-0.643962
-0.828067	-0.772784	-0.335609	-0.662496	-0.813863		-0.394548	-0.944818	0.0848355	-0.432466	-1.26996		-0.00280359	-0.520171	0.250459	-0.359353	-0.294963
-1.02386	0.0340136	-1.05817	-0.43131	0.189612		-0.110536	0.323738	-0.317347	0.512113	0.136446		-0.406294	0.124084	-0.862075	1.11213	-0.821997
-0.974256	-0.490576	-0.526401	-1.12206	0.288037		0.215826	-0.11363	0.346841	-0.113386	0.9775		-0.509313	-0.494369	-0.32204	-0.164308	0.732007
-0.874283	-0.621424	-0.369757	-0.88983	0.131305		-0.680367	-0.39244	-0.576687	-0.249935	-0.523031		-1.10931	-1.07506	-0.6042	-1.03196	0.77104
-1.02755	-0.778322	-0.60431	-0.781553	-0.0688122		-0.319704	-0.0453185	-0.19032	-0.445886	0.865268		-0.133336	0.418495	-0.100763	-0.75853	0.422774
-0.0316557	-0.10359	-0.53155	1.00038	-0.184451		-0.430591	-0.733797	-0.275715	0.027092	0.304226		0.171148	-0.231357	-0.111075	0.868099	1.09893
0.749323	0.2267	1.09343	-0.281077	-0.856169		-0.101669	0.0546597	-0.0399076	-0.165902	-0.94613		-0.0441617	0.797538	-0.249916	-0.121957	-1.23415
-0.959975	-0.376967	-0.932434	-0.233841	-0.110063		-1.55648	-0.23223	-1.39873	-1.28794	-0.183523		-0.936072	0.0304914	-0.645626	-0.971452	0.556728
0.506337	0.355976	0.66044	-0.0562309	-0.156642		0.110124	0.690835	0.0364605	-0.367755	-0.378238		0.366046	-0.0773946	0.491876	-0.032065	-1.01396
0.554589	0.229303	0.638139	0.0560153	0.549689		0.427692	0.0416995	0.62824	-0.168205	0.815476		0.0655448	0.306103	0.0788734	-0.14981	0.793341
0.217573	-0.822125	0.589629	0.0953363	-0.416749		1.14295	-0.379503	1.43254	-0.0648725	0.166984		1.27704	-0.00556789	1.61309	-0.654014	0.0124738
0.12215	0.00938553	0.395529	-0.34936	0.0868111		0.738872	-0.23083	0.735829	0.83696	0.320618		1.18681	0.508146	1.15657	0.545081	0.338073
0.861598	-0.224216	0.735672	0.951433	-0.475992		0.590359	0.228209	0.414014	0.71284	-0.922112		0.54913	-0.0495016	0.304032	1.07129	-1.01622
0.159954	0.854238	-0.0794479	0.0614219	-0.716489		0.419851	0.715494	0.129036	0.53516	-0.286669		-0.804221	-0.298416	-0.791095	0.100525	-0.601259
-0.383583	-1.05237	-0.0266979	0.192962	0.837918		-1.01854	-1.28385	-0.679646	-0.0560388	0.945125		-0.926785	-1.34628	-0.534675	0.0910256	0.235117
0.469481	-0.0903356	0.606278	-0.158409	0.179491		0.695938	1.23043	0.214322	0.119564	-0.209148		0.485713	1.15439	0.17972	-0.426154	0.248352
0.61702	-0.18423	0.81164	0.274068	-0.769053		0.804659	0.186156	0.761015	0.683436	-0.744392		0.342	0.161921	0.297014	0.396566	-0.879809
0.00589146	-0.574434	0.0375183	0.607657	0.228742		-0.349636	-0.123282	-0.525809	0.677479	0.118041		-0.297514	-0.222324	-0.882186	1.16874	0.28365
0.394765	-1.11434	0.512464	0.883254	-0.117741		0.188436	-1.00425	0.486329	0.390514	0.509848		-0.376912	-1.21111	0.00833314	-0.00650081	0.00234679
1.1271	0.572806	0.48373	1.47377	-0.320256		1.09532	-0.155937	1.19133	0.727557	-0.326292		0.470766	-0.295987	0.510728	0.681193	-0.97002
0.266698	0.615858	-0.0124209	0.427787	-1.45432		0.125756	0.653362	0.0788779	-0.0946826	-1.48995		1.14876	1.18624	1.27121	-0.697818	-1.35194
-0.310847	-0.731258	0.272687	-0.195337	0.483912		-0.214913	-0.336226	0.201904	-0.286555	-0.277837		0.367192	-0.554776	0.729548	0.150452	0.384129
-0.109302	0.422408	-0.0451393	-0.594944	-0.847973		-0.670002	-0.360263	-0.390587	-0.651187	-1.18339		-1.29641	0.00541949	-1.35883	-0.729703	-0.784294
0.155354	-0.816427	0.462158	0.463057	-0.635336		1.07281	0.110325	1.23731	0.294086	-1.04409		0.557046	0.0518231	0.762352	-0.151293	-1.00251
-0.694166	0.0903886	-0.573358	-0.60378	1.23291		-0.838623	0.225346	-0.603149	-1.10178	1.3329		-1.02625	0.273125	-0.835985	-0.926897	0.941673
0.237904	0.816074	-0.455207	0.567802	0.5823		-0.851169	0.273546	-1.22001	-0.410977	1.30942		-0.964144	0.325559	-1.36066	-0.456975	0.821273
-0.980319	0.0227774	-0.603961	-1.39719	0.258649		-1.1972	-1.29291	-0.713217	-1.20085	-0.998957		-0.782169	-1.37166	-0.0438632	-1.10963	-0.988348
0.493306	-0.168466	0.778866	-0.218394	-0.326443		-0.572283	-0.607494	-0.109295	-0.777381	-0.421909		-0.800233	-0.934056	-0.353729	-0.540311	-0.439412
-0.0667576	-1.18057	0.277446	0.383428	0.833565		0.159708	-0.962092	0.303439	0.815136	-0.267927		0.111388	-0.200426	0.00294614	0.866039	0.587478
-0.630394	0.680135	-1.06985	-0.471063	1.0074		-0.86771	-1.21688	-0.605466	-0.0465398	1.16847		0.0178281	-0.486051	-0.149753	0.243272	1.47215
0.073806	1.23555	0.0182638	-1.05195	0.350107		0.882571	0.940002	0.848153	-0.664562	0.625958		1.05808	1.46248	1.01215	-0.971903	0.664187
-0.12414	-0.345076	0.331024	-0.532601	-0.00614463		-0.193282	-0.43296	0.0374501	-0.261662	-0.730517		0.174898	0.227302	0.368483	-0.602313	-0.280156
-0.662459	1.38818	-1.41424	-0.277486	-1.06393		-0.691235	0.940534	-1.02785	-0.648661	-0.333647		0.0327652	1.29123	-0.656641	0.347706	-1.03055
-0.784991	1.06744	-0.987602	-0.593906	0.543874		0.0954601	0.922017	0.123288	-0.686534	0.0643992		-0.18826	0.800832	0.218949	-1.50584	1.35569
0.545758	-1.15849	0.980499	-0.000896957	1.42021		-0.389394	0.0667831	-0.472061	-0.445401	1.3694		-0.597901	-0.110188	-0.896209	-0.13535	1.26532
0.704685	1.37384	0.151738	-0.266625	1.14024		1.27693	2.20441	0.239473	0.362375	0.872171		1.92706	1.99628	1.40198	1.00521	0.758248
-0.821646	0.585833	-0.707509	-1.00774	-0.641061		-0.0458487	0.336328	0.0521301	-0.853459	-0.160738		-0.626045	-0.182543	-0.341188	-0.564626	-0.82366
1.16707	0.214067	0.244986	1.84465	1.17246		1.44409	0.640968	0.88843	1.78298	1.80681		1.1345	-0.304544	0.927062	1.38653	1.4072
1.42582	0.836847	1.11931	0.700569	0.15525		0.920353	0.521717	0.584948	0.753946	-0.122349		1.32521	0.36847	1.22277	0.771623	-0.761957
0.147796	0.796362	-0.33	0.272072			-0.466704	0.452809	-0.613083	-0.403002			-1.41186	-0.236635	-1.06744	-1.18112

## Sheet: figure6
R1 sub region	SOI	AMO	AO	POL
-1.12847	4.506	-0.208	4.506	0.372
-1.14759	6.329	-0.245	6.329	0.535
-1.10646	-0.921	-0.291	-0.921	-0.549
-1.13072	-7.109	-0.309	-7.109	-0.253
-1.18535	-5.486	-0.412	-5.486	-0.243
-0.968018	2.129	-0.325	2.129	0.495
-0.594295	-3.972	-0.362	-3.972	-0.327
-0.170456	-5.495	-0.348	-5.495	-0.412
0.293664	2.248	-0.434	2.248	-0.547
0.425388	1.885	-0.365	1.885	-0.021
0.551405	11.755	-0.234	11.755	0.677
0.519942	2.275	-0.242	2.275	0.612
0.546028	21.316	-0.307	21.316	0.434
0.570889	15.491	-0.316	15.491	-0.329
0.55105	4.063	-0.379	4.063	0.442
0.508528	-5.697	-0.438	-5.697	-0.07
0.629985	14.678	-0.325	14.678	0.564
0.218085	3.725	-0.467	3.725	0.168
0.238318	5.021	-0.487	5.021	-0.791
-0.0854679	-3.013	-0.374	-3.013	-0.239
0.10402	-4.848	-0.382	-4.848	-0.309
0.00216873	-5.535	-0.301	-5.535	-0.576
0.345021	2.097	-0.285	2.097	0.168
0.513938	-2.288	-0.275	-2.288	-0.398
0.550247	16.408	-0.349	16.408	0.237
0.549741	9.032	-0.372	9.032	0.404
0.511755	8.624	-0.392	8.624	0.567
0.62871	2.026	-0.342	2.026	0.277
0.87801	-4.829	-0.263	-4.829	-0.62
1.17987	-0.812	-0.167	-0.812	0.339
1.11381	3.64	-0.173	3.64	0.21
1.04643	1.601	-0.102	1.601	-0.374
0.787031	5.591	-0.131	5.591	-0.111
0.503441	1.298	-0.129	1.298	0.202
0.06707	2.756	-0.214	2.756	0.411
-0.0977154	4.334	-0.207	4.334	-0.453
-0.0962276	-4.105	-0.236	-4.105	0.046
-0.104811	6.9	-0.274	6.9	-0.649
-0.117686	6.295	-0.282	6.295	-0.042
-0.170575	-15.644	-0.399	-15.644	0.275
-0.177353	-0.445	-0.521	-0.445	0.093
-0.477534	-2.883	-0.498	-2.883	0.053
0.314412	-0.281	-0.445	-0.281	-0.319
-0.16997	3.041	-0.513	3.041	-0.554
-0.263562	-5.734	-0.466	-5.734	-0.363
0.266923	2.304	-0.504	2.304	-0.399
0.412887	-7.806	-0.506	-7.806	-0.461
0.436893	-1.581	-0.424	-1.581	0.281
0.470908	5.394	-0.359	5.394	1.038
0.477495	21.085	-0.271	21.085	0.39
0.475836	-0.781	-0.337	-0.781	0.278
0.423353	2.662	-0.307	2.662	0.205
0.218194	9.502	-0.343	9.502	0.206
0.19923	-6.982	-0.386	-6.982	0.238
-0.474858	1.815	-0.293	1.815	-0.208
0.163201	-1.809	-0.269	-1.809	-0.19
-0.114904	0.811	-0.183	0.811	-0.181
-0.656804	12.847	-0.334	12.847	0.11
-0.82931	2.058	-0.351	2.058	0.438
-0.877856	5.411	-0.339	5.411	0.381
-0.828067	2.4	-0.32	2.4	0.88
-0.835227	-0.661	-0.382	-0.661	-0.022
-0.847997	20.474	-0.439	20.474	0.408
-0.81481	11.679	-0.491	11.679	-0.094
-0.650247	1.236	-0.424	1.236	0.314
-0.586007	3.453	-0.486	3.453	0.086
-0.827592	4.24	-0.481	4.24	-0.455
-1.34426	-7.976	-0.305	-7.976	-0.276
-1.24912	-2.378	-0.183	-2.378	0.027
-1.23938	-10.856	-0.191	-10.856	-0.043
-1.20481	-5.782	-0.291	-5.782	-0.073
-1.07901	-7.325	-0.413	-7.325	0.816
-1.02386	-15.953	-0.429	-15.953	0.027
-1.01085	-33.41	-0.387	-33.41	-1.409
-0.990813	-19.23	-0.331	-19.23	-0.121
-0.949148	15.806	-0.18	15.806	0.069
-1.07895	12.283	-0.215	12.283	0.591
-1.12662	0.005	-0.167	0.005	0.148
-0.985954	-2.102	-0.105	-2.102	-0.129
-0.57351	-0.396	-0.103	-0.396	-0.421
-0.743941	-12.399	-0.142	-12.399	-0.208
-1.06595	6.44	-0.229	6.44	0.361
-0.977638	0.945	-0.221	0.945	-0.05
-1.01041	4.908	-0.14	4.908	0.107
-0.974256	-0.269	-0.202	-0.269	0.23
-0.983116	-10.669	-0.103	-10.669	0.282
-0.988637	-39.265	-0.145	-39.265	-0.011
-1.03278	1.124	-0.156	1.124	0.178
-0.938856	-9.535	-0.192	-9.535	-0.265
-0.974746	5.806	-0.201	5.806	-0.21
-1.44283	13.83	-0.33	13.83	-0.125
-1.43667	-2.713	-0.274	-2.713	-0.426
-0.981156	-3.519	-0.224	-3.519	-0.496
-0.819794	0.257	-0.187	0.257	-0.066
-0.809751	2.294	-0.204	2.294	0.221
-0.88154	16.705	-0.116	16.705	0.773
-0.874283	5	-0.18	5	-0.217
-0.879775	-14.151	-0.189	-14.151	-0.163
-0.866257	2.583	-0.148	2.583	0.564
-0.787833	-4.483	-0.225	-4.483	-0.726
-0.675587	-3.117	-0.234	-3.117	-0.06
-0.856276	-2.71	-0.114	-2.71	0.022
-0.571602	15.981	-0.039	15.981	0.018
-0.953639	1.702	-0.091	1.702	-0.14
-1.14896	-6.268	-0.112	-6.268	-0.5
-1.03068	-2.064	-0.106	-2.064	-0.394
-1.10424	-14.893	-0.084	-14.893	-0.147
-1.06807	6.909	-0.082	6.909	0.321
-1.02755	11.723	-0.056	11.723	0.634
-1.00467	-15.732	0.002	-15.732	-0.57
-1.06348	-22.059	-0.074	-22.059	0.24
-1.15785	-7.148	-0.135	-7.148	-0.366
-1.23036	-9.968	0.003	-9.968	-0.142
-0.84101	-9.843	0.133	-9.843	-0.512
-0.915501	13.325	0.112	13.325	0.38
-0.755202	-2.735	0.054	-2.735	-0.085
-0.821175	0.332	0.027	0.332	0.116
-0.565289	4.433	-0.004	4.433	0.071
-0.101966	-8.23	-0.057	-8.23	-0.145
-0.0618381	-17.086	-0.193	-17.086	-0.099
-0.0316557	-4.311	-0.245	-4.311	-0.056
-0.0630869	-20.321	-0.173	-20.321	0.626
-0.0302792	-2.917	-0.172	-2.917	0.111
0.139155	-21.597	0.01	-21.597	-0.602
-0.124759	2.446	-0.086	2.446	-0.162
0.0727525	-4.316	-0.075	-4.316	0.257
0.489677	-3.876	-0.053	-3.876	-0.137
0.749812	8.097	-0.086	8.097	0.144
1.22375	-4.954	-0.106	-4.954	-0.765
1.02835	-4.095	-0.027	-4.095	-0.362
0.825989	-1.115	-0.178	-1.115	-0.945
0.781963	-6.852	-0.128	-6.852	-0.08
0.749323	-8.186	0.003	-8.186	-0.172
0.764145	-1.092	-0.072	-1.092	0.084
0.743083	15.202	-0.07	15.202	0.244
0.657368	17.757	-0.071	17.757	0.098
0.685482	12.012	-0.174	12.012	0.472
0.529411	4.511	-0.183	4.511	-0.055
-0.584291	-10.443	-0.175	-10.443	0.07
-1.12898	-1.404	-0.22	-1.404	0.193
-1.1392	6.658	-0.3	6.658	0.057
-1.03575	6.533	-0.299	6.533	0.413
-1.09092	3.768	-0.362	3.768	-0.088
-1.03951	5.545	-0.408	5.545	-0.256
-0.959975	9.682	-0.371	9.682	0.003
-0.990682	1.693	-0.289	1.693	0.122
-0.961072	-36.765	-0.095	-36.765	0.399
-0.961794	-21.766	0.09	-21.766	-0.306
-0.754428	-0.207	0.068	-0.207	0.028
-0.705919	-0.038	-0.039	-0.038	-0.198
0.555936	-2.653	-0.045	-2.653	0.252
1.09264	0.037	-0.006	0.037	0.127
0.512364	8.668	-0.149	8.668	0.332
0.645636	6.999	-0.207	6.999	-0.157
0.513953	13.372	-0.186	13.372	0.331
0.531668	-24.23	-0.149	-24.23	0.149
0.506337	2.789	0.006	2.789	-0.406
0.54553	15.522	-0.097	15.522	-0.355
0.545236	0.194	-0.079	0.194	-0.078
0.677852	-28.644	-0.116	-28.644	0.119
0.684259	-3.831	-0.148	-3.831	-0.014
0.487939	3.165	-0.157	3.165	0.47
-0.012341	2.577	-0.315	2.577	-0.223
-0.0608852	3.207	-0.257	3.207	-0.625
0.48694	0.55	-0.217	0.55	-0.308
0.400259	-4.185	-0.2	-4.185	-0.312
0.636256	-0.122	-0.335	-0.122	-0.593
0.516427	-9.416	-0.415	-9.416	-0.186
0.554589	15.791	-0.309	15.791	0.312
0.572697	-30.74	-0.345	-30.74	-0.43
0.616398	7.166	-0.32	7.166	-0.471
0.520575	15.491	-0.347	15.491	0.462
0.427561	9.723	-0.392	9.723	0.1
0.261157	-1.097	-0.328	-1.097	-0.056
-0.0187799	-0.9	-0.119	-0.9	-0.352
0.0243872	0.374	-0.144	0.374	-0.602
0.204575	5.905	-0.272	5.905	-0.118
0.284296	5.159	-0.238	5.159	-0.343
0.0829757	11.231	-0.236	11.231	0.371
0.186461	-7.827	-0.286	-7.827	-0.278
0.217573	-12.488	-0.328	-12.488	-1.088
0.202393	-5.125	-0.334	-5.125	-0.107
0.136924	-39.52	-0.266	-39.52	0.209
0.16335	6.7	-0.284	6.7	0.918
0.122232	6.51	-0.316	6.51	0.425
0.418542	3.349	-0.22	3.349	-0.159
0.706183	0.302	-0.252	0.302	0.432
0.388466	2.565	-0.24	2.565	0.075
0.285229	-8.464	-0.264	-8.464	-0.388
0.239959	-0.747	-0.211	-0.747	0.483
0.159448	5.592	-0.31	5.592	0.261
0.103997	14.33	-0.389	14.33	-0.097
0.12215	-2.793	-0.363	-2.793	-0.002
0.177217	-17.728	-0.269	-17.728	0.111
0.181882	-15.369	-0.209	-15.369	-0.193
0.183471	-17.428	-0.024	-17.428	-0.084
0.246282	0.455	0.038	0.455	-0.352
0.116955	5.096	0.077	5.096	-0.041
-0.364727	-2.641	0.212	-2.641	0.05
0.144827	-6.354	0.288	-6.354	0.182
0.347642	-6.193	0.288	-6.193	-0.039
0.545047	5.241	0.202	5.241	0.203
0.736202	2.336	0.055	2.336	0.329
0.830569	-4.937	-0.061	-4.937	0.223
0.861598	0.748	0.052	0.748	-0.327
0.813356	6.475	-0.033	6.475	0.197
0.810837	-5.842	-0.108	-5.842	-0.416
0.712846	2.025	-0.002	2.025	0.183
0.839099	-10.452	0.058	-10.452	0.136
1.10403	-4.587	0.144	-4.587	-0.942
1.27781	-2.689	0.172	-2.689	0.015
0.970998	1.842	0.116	1.842	-0.107
0.524392	0.527	-0.002	0.527	-0.383
0.299068	8.402	-0.089	8.402	0.767
0.225307	-5.017	-0.165	-5.017	0.618
0.133663	-6.762	-0.142	-6.762	-0.001
0.159954	13.021	-0.158	13.021	0.555
0.177582	35.969	-0.215	35.969	0.687
0.162663	41.407	-0.151	41.407	0.754
0.146539	13.978	-0.248	13.978	0.379
-0.145249	2.122	-0.284	2.122	0.011
-0.490009	10.071	-0.141	10.071	0.088
-0.229604	2.075	0.096	2.075	0.507
0.168741	7.642	0.182	7.642	0.47
-0.496522	1.691	0.118	1.691	-0.032
-0.371376	2.02	-0.089	2.02	0.247
-0.454806	10.428	-0.118	10.428	0.341
-0.420634	1.957	-0.144	1.957	0.639
-0.383583	-12.314	-0.148	-12.314	-0.364
-0.380195	21.074	-0.294	21.074	-0.621
-0.270482	44.637	-0.156	44.637	0.108
-0.316102	18.651	-0.173	18.651	0.659
-0.125492	9.442	-0.112	9.442	0.603
0.0278258	-1.726	-0.053	-1.726	0.675
0.202179	6.421	-0.051	6.421	-0.377
-0.196687	-1.495	-0.017	-1.495	-0.33
0.561482	-0.553	0.058	-0.553	-0.04
0.565341	-0.077	0.152	-0.077	-0.685
0.46204	6.573	0.118	6.573	0.642
0.388438	14.758	-0.049	14.758	0.255
0.469481	19.637	-0.031	19.637	0.431
0.485912	9.099	-0.19	9.099	-0.103
0.401545	-12.708	-0.112	-12.708	0.217
0.462562	2.828	-0.064	2.828	-0.151
0.509288	1.987	-0.128	1.987	0.853
0.348407	2.019	-0.149	2.019	0.087
0.253286	2.651	-0.125	2.651	-0.169
1.03183	-2.969	-0.103	-2.969	0.08
0.578529	0.345	-0.104	0.345	0.141
0.465233	-2.431	-0.033	-2.431	-0.223
0.669609	-2.907	-0.258	-2.907	0.426
0.681541	-0.406	-0.257	-0.406	0.473
0.61702	10.49	-0.21	10.49	0.9
0.602539	-13.714	-0.187	-13.714	0.528
0.584237	6.885	-0.09	6.885	0.262
0.499855	4.664	-0.089	4.664	0.181
0.44329	-2.963	-0.18	-2.963	-0.453
0.449148	4.587	-0.218	4.587	1.201
0.543035	-7.266	-0.147	-7.266	0.443
-0.429478	-0.3	-0.215	-0.3	0.424
-0.190511	5.535	-0.377	5.535	0.076
0.0320049	0.872	-0.366	0.872	-0.578
-0.139759	-8.724	-0.296	-8.724	0.523
-0.0740425	7.614	-0.331	7.614	-0.056
0.00589146	20.98	-0.281	20.98	0.478
0.0220233	28.612	-0.237	28.612	0.817
0.0591888	-8.909	-0.183	-8.909	0.447
0.0376323	-2.252	-0.241	-2.252	0.862
0.00430407	-12.793	-0.17	-12.793	-0.135
-0.142469	-17.362	-0.161	-17.362	-0.502
0.0460334	-3.65	-0.178	-3.65	-0.455
-0.0362585	-2.579	-0.274	-2.579	-0.284
0.251028	-0.962	-0.226	-0.962	-0.614
0.152316	1.671	-0.161	1.671	-0.251
0.323018	-7.545	-0.24	-7.545	0.198
0.395131	13.375	-0.315	13.375	0.656
0.394765	6.329	-0.29	6.329	0.035
0.421974	11.316	-0.293	11.316	-0.521
0.386666	2.349	-0.306	2.349	-0.019
0.516996	16.637	-0.276	16.637	0.42
0.482836	2.757	-0.197	2.757	-0.203
0.878146	-3.452	-0.204	-3.452	0.33
0.360215	14.135	-0.219	14.135	-0.132
0.867136	3.188	-0.229	3.188	0.127
0.787556	5.717	-0.233	5.717	0.468
1.14936	-2.902	-0.15	-2.902	0.259
1.24042	-3.972	-0.057	-3.972	0.53
1.1249	21.001	-0.017	21.001	0.435
1.1271	7.302	-0.088	7.302	0.649
1.10613	-8.904	-0.06	-8.904	-0.091
1.13743	8.979	-0.037	8.979	0.082
1.10596	0.653	0.018	0.653	-0.025
1.21221	-9.819	0.078	-9.819	-0.712
1.1013	-9.679	0.274	-9.679	-0.222
1.11174	-5.286	0.366	-5.286	0.304
0.974702	-2.945	0.316	-2.945	-0.03
0.813479	-0.041	0.185	-0.041	0.025
0.361274	-10.816	0.056	-10.816	-0.151
0.294942	0.839	0.104	0.839	0.139
0.250806	-9.056	0.129	-9.056	-0.126
0.266698	-35.639	0.044	-35.639	0.131
0.267971	-9.116	-0.008	-9.116	-0.088
0.212147	-0.299	-0.03	-0.299	0.465
0.183301	-14.64	-0.055	-14.64	0.148
0.0649096	-19.574	0.012	-19.574	-0.786
-0.214429	-1.467	-0.063	-1.467	0.437
0.114196	8.363	-0.121	8.363	-0.047
-0.0448323	6.717	-0.103	6.717	0.438
-0.0313434	2.457	-0.006	2.457	0.021
-0.263897	-7.669	0	-7.669	-0.365
-0.502119	3.123	-0.143	3.123	-0.082
-0.349688	4.056	-0.172	4.056	-0.226
-0.310847	-10.308	-0.153	-10.308	-0.362
-0.205128	-18.609	-0.089	-18.609	0.733
-0.143815	16.8	-0.034	16.8	0.325
-0.158048	11.828	0.007	11.828	-0.266
-0.183274	-13.181	0.01	-13.181	0.325
0.25739	-9.32	0.042	-9.32	-0.397
-0.0960398	-8.893	0.01	-8.893	-0.015
-0.519559	-4.73	0.062	-4.73	-0.028
0.045063	-1.348	0.017	-1.348	0.276
-0.101878	-5.041	0.111	-5.041	0.05
-0.0140649	-11.431	0.152	-11.431	-0.094
-0.120131	-8.817	0.053	-8.817	0.067
-0.109302	-1.299	0.133	-1.299	0.394
-0.184395	-23.259	0.132	-23.259	-0.659
-0.202793	-17.275	0.294	-17.275	0.421
-0.29001	-5.898	0.324	-5.898	-0.102
-0.29128	3.787	0.293	3.787	-0.133
-0.596734	3.129	0.386	3.129	0.392
-0.392717	3.397	0.491	3.397	-0.148
-0.140467	1.185	0.489	1.185	-0.227
-0.239854	8.985	0.514	8.985	-0.277
0.0749118	-7.578	0.414	-7.578	-0.231
0.0200191	6.429	0.384	6.429	-0.332
0.1168	-9.21	0.319	-9.21	-1.155
0.155354	21.374	0.281	21.374	-0.049
0.148857	9.564	0.053	9.564	-0.092
0.136137	4.629	0.059	4.629	-0.018
0.33432	-3.889	0.071	-3.889	-0.713
0.499668	7.044	0.054	7.044	0.042
0.424742	4.45	0.164	4.45	-0.414
0.265807	3.23	0.182	3.23	0.275
0.167145	3.971	0.2	3.971	0.177
-0.350846	-8.829	0.309	-8.829	-0.09
-0.643794	0.516	0.187	0.516	-0.194
-0.644194	4.012	0.019	4.012	0.024
-0.720285	4.158	-0.047	4.158	-0.056
-0.694166	14.987	0.017	14.987	0.05
-0.561835	22.751	-0.082	22.751	0.12
-0.536075	3.67	-0.036	3.67	-0.255
-0.601576	-11.378	0.106	-11.378	-0.547
-0.448389	-2.513	0.044	-2.513	-0.176
-0.278524	5.337	0.107	5.337	0.38
-0.812465	4.756	-0.016	4.756	0.335
-0.392761	-4.046	0.074	-4.046	-0.222
-0.212529	5.092	0.105	5.092	-0.061
0.118061	-0.889	0.104	-0.889	0.237
0.163434	6.576	-0.038	6.576	-0.188
0.182593	-10.661	-0.051	-10.661	-0.178
0.237904	-16.437	-0.125	-16.437	-0.596
0.160937	-11.109	-0.125	-11.109	-0.278
0.163673	5.223	-0.025	5.223	-0.396
0.262914	-11.881	0.017	-11.881	-0.344
-0.0665654	9.639	-0.01	9.639	0.527
-0.0934613	0.698	-0.007	0.698	0.243
-0.0409473	2.283	0.2	2.283	-0.35
0.00418827	1.235	0.137	1.235	0.098
-0.212877	3.41	0.18	3.41	-0.011
-0.77572	-6.152	0.288	-6.152	-0.294
-0.829814	9.079	0.253	9.079	0.185
-0.926137	-7.325	0.158	-7.325	0.513
-0.980319	-14.073	0.216	-14.073	0.086
-0.890684	13.415	0.184	13.415	0.096
-0.927734	18.506	0.167	18.506	0.212
-1.11174	13.094	0.147	13.094	-0.231
-0.767072	11.179	0.029	11.179	0.65
-0.992586	3.821	-0.046	3.821	0.019
-0.438553	1.336	-0.115	1.336	0.093
-0.262141	1.095	-0.063	1.095	0.277
0.117038	-3.544	0.109	-3.544	-0.066
0.101324	-3.437	0.082	-3.437	0.439
0.354352	-15.112	0.113	-15.112	-0.797
0.458802	-18.682	0.021	-18.682	-0.331
0.493306	-17.445	0.007	-17.445	-0.172
0.394897	-16.515	0.052	-16.515	0.172
0.434553	2.059	-0.01	2.059	0.499
0.458804	-0.134	0.115	-0.134	0.545
0.167201	-0.919	0.081	-0.919	0.188
0.10959	8.647	0.153	8.647	0.229
-0.265381	-2.271	0.207	-2.271	-0.123
-0.228643	2.934	0.278	2.934	-0.101
-0.268529	-2.076	0.417	-2.076	-0.212
0.0384438	-1.107	0.454	-1.107	0.391
-0.142004	-9.455	0.428	-9.455	-0.527
-0.0977462	20.415	0.226	20.415	-0.262
-0.0667576	-5.628	0.226	-5.628	0.24
-0.0814475	-14.679	0.213	-14.679	-0.362
0.0105235	-17.764	0.211	-17.764	-0.519
0.116158	13.219	0.16	13.219	-0.177
0.0672237	-3.959	0.11	-3.959	-0.752
0.575274	3.51	0.008	3.51	-0.488
0.210833	3.024	0.18	3.024	-0.009
0.0867522	-4.657	0.23	-4.657	-0.363
-0.423642	-8.817	0.319	-8.817	0.302
-0.552234	10.658	0.243	10.658	-0.104
-0.752277	-5.006	0.244	-5.006	-0.11
-0.764007	3.094	0.223	3.094	0.28
-0.630394	14.835	0.19	14.835	0.305
-0.63231	-0.525	0.113	-0.525	-0.419
-0.712503	-8.285	0.128	-8.285	-0.27
-0.832891	-22.761	0.287	-22.761	-0.013
-0.450992	-2.165	0.294	-2.165	0.044
-0.451585	-12.341	0.295	-12.341	-0.444
0.12256	-2.719	0.329	-2.719	-0.425
0.0512263	-0.672	0.449	-0.672	0.167
0.372474	-1.956	0.442	-1.956	0.177
0.262512	10.812	0.421	10.812	0.423
0.209839	-1.531	0.24	-1.531	0.131
0.115322	6.408	0.142	6.408	-0.19
0.073806	-26.255	0.218	-26.255	-0.272
0.0927522	3.447	0.126	3.447	-0.619
0.0855183	11.931	0.077	11.931	-0.029
0.153543	-5.491	0.062	-5.491	-0.78
0.0917621	4.722	0.2	4.722	-0.495
-0.447154	2.89	0.311	2.89	-0.098
-0.0384426	9.17	0.335	9.17	0.204
-0.123286	0.623	0.377	0.623	0.291
-0.229801	0.114	0.403	0.114	0.326
-0.233419	2.795	0.366	2.795	0.538
-0.153017	-4.622	0.337	-4.622	-0.448
-0.100539	10.575	0.291	10.575	-0.305
-0.12414	14.839	0.174	14.839	0.375
-0.114927	20.546	0.173	20.546	0.289
-0.0997207	-3.884	0.22	-3.884	-0.695
0.092554	12.308	0.13	12.308	0.248
-0.0668288	-10.969	0.161	-10.969	-0.066
0.523616	7.362	0.114	7.362	0.176
-0.328814	-1.716	0.091	-1.716	-0.266
-0.975897	-6.355	0.131	-6.355	-0.286
-0.920731	-2.51	0.057	-2.51	0.463
-0.653582	3.401	0.101	3.401	0.138
-0.66643	1.4	0.16	1.4	-0.084
-0.743875	-9.24	0.179	-9.24	-0.244
-0.662459	15.44	0.113	15.44	-0.054
-0.722142	16.812	0.033	16.812	0.054
-0.795577	5.223	0.131	5.223	0.121
-0.939313	8.551	0.161	8.551	0.005
-1.0663	3.458	0.045	3.458	-0.289
-0.883327	-12.84	0.175	-12.84	-0.278
-1.01551	3.008	0.259	3.008	-0.053
-0.463297	-3.293	0.208	-3.293	-0.281
-0.575713	-6.583	0.177	-6.583	0.029
-0.873819	-3.372	0.201	-3.372	-0.314
-0.820617	15.237	0.105	15.237	0.5
-0.764834	-1.583	0.003	-1.583	0.055
-0.784991	17.871	0.021	17.871	-0.034
-0.710507	11.212	-0.056	11.212	0.078
-0.605946	12.616	-0.162	12.616	-0.304
-0.579547	14.866	-0.157	14.866	-0.203
-0.511124	9.319	-0.128	9.319	0.531
-1.32892	9.866	-0.059	9.866	0.091
-0.176881	-13.74	0.124	-13.74	-0.079
0.0373389	-7.69	0.231	-7.69	-0.433
0.197929	0.63	0.155	0.63	0.074
0.326578	2.479	0.06	2.479	0.165
0.354482	-17.343	0.167	-17.343	-0.852
0.4142	9.305	0.072	9.305	-0.056
0.545758	-28.984	0.085	-28.984	-0.826
0.5017	-36.07	0.042	-36.07	0.029
0.528865	-37.938	0.18	-37.938	-1.215
0.610502	-5.491	0.29	-5.491	-0.682
0.821738	-3.256	0.428	-3.256	-0.208
1.26339	-4.282	0.462	-4.282	-0.782
0.264357	2.016	0.45	2.016	0.382
0.499556	4.78	0.453	4.78	0.651
0.761721	0.546	0.528	0.546	0.638
0.558796	-7.061	0.452	-7.061	-0.191
0.579339	-6.093	0.327	-6.093	-0.41
0.632452	-1.587	0.238	-1.587	0.337
0.704685	-14.264	0.21	-14.264	-0.222
0.711998	-16.215	0.146	-16.215	-0.313
0.623236	26.901	0.111	26.901	0.04
0.413819	0.051	0.058	0.051	0.387
0.235711	12.264	0.094	12.264	0.258
0.255571	1.609	0.154	1.609	-0.319
0.647654	-4.546	0.181	-4.546	-0.44
0.0638417	-1.079	0.094	-1.079	-0.189
-0.393944	-8.608	0.149	-8.608	-0.132
-0.445451	3.478	0.147	3.478	-0.186
-0.659705	5.577	0.065	5.577	0.207
-0.701969	15.314	-0.068	15.314	0.156
-0.821646	27.383	-0.042	27.383	0.4
-0.824861	5.869	-0.062	5.869	-0.758
-0.818082	1.97	0.007	1.97	0.031
-0.732972	13.741	0.028	13.741	-0.225
-0.647999	-0.552	0.083	-0.552	-0.285
-0.864811	1.268	0.167	1.268	-0.047
-0.771075	-5.37	0.303	-5.37	-0.628
-0.37029	3.362	0.378	3.362	0.131
-0.194355	-0.069	0.433	-0.069	0.312
0.68597	8.555	0.451	8.555	-0.276
0.951842	-14.85	0.332	-14.85	-0.519
1.10138	1.566	0.167	1.566	-0.23
1.16707	-1.405	0.144	-1.405	-0.02
1.19865	3.76	0.131	3.76	-0.706
1.24997	2.186	0.118	2.186	-0.008
1.27216	-19.336	0.161	-19.336	-1.166
1.32059	3.468	0.139	3.468	-0.415
1.35878	7.256	0.103	7.256	0.123
1.29236	5.909	0.049	5.909	0.273
1.62715	2.602	0.193	2.602	-0.037
1.8786	-3.448	0.197	-3.448	0.063
1.44092	-2.392	0.257	-2.392	-0.618
1.37391	1.232	0.349	1.232	0.177
1.45966	16.308	0.131	16.308	0.982
1.42582	22.292	0.039	22.292	-0.319
1.41788	-1.048	-0.059	-1.048	-0.657
1.39274	13.202	-0.04	13.202	-0.675
1.3053	2.816	-0.078	2.816	0.083
1.01418	-3.637	-0.091	-3.637	0.407
1.27657	5.921	0.001	5.921	0.35
1.35931	-0.072	0.065	-0.072	-0.057
0.856258	-2.257	0.224	-2.257	-0.028
0.257613	-7.069	0.337	-7.069	0.412
0.460444	-5.724	0.313	-5.724	0.302
0.383469	-8.807	0.295	-8.807	-0.619
0.0567647	-7.155	0.067	-7.155	0.207
0.147796	3.545	0.061	3.545	-0.228

## Sheet: figure7
R2 sub region	SOI	AMO	AO	POL
-0.302319	4.506	-0.208	4.506	0.372
-0.359363	6.329	-0.245	6.329	0.535
-0.296622	-0.921	-0.291	-0.921	-0.549
-0.311569	-7.109	-0.309	-7.109	-0.253
-0.388521	-5.486	-0.412	-5.486	-0.243
-0.172473	2.129	-0.325	2.129	0.495
0.368813	-3.972	-0.362	-3.972	-0.327
-0.0722797	-5.495	-0.348	-5.495	-0.412
0.0406877	2.248	-0.434	2.248	-0.547
0.161857	1.885	-0.365	1.885	-0.021
0.186916	11.755	-0.234	11.755	0.677
0.193964	2.275	-0.242	2.275	0.612
0.187386	21.316	-0.307	21.316	0.434
0.229135	15.491	-0.316	15.491	-0.329
0.188821	4.063	-0.379	4.063	0.442
0.141847	-5.697	-0.438	-5.697	-0.07
0.234791	14.678	-0.325	14.678	0.564
-0.0603911	3.725	-0.467	3.725	0.168
-0.481704	5.021	-0.487	5.021	-0.791
-1.00575	-3.013	-0.374	-3.013	-0.239
-0.888184	-4.848	-0.382	-4.848	-0.309
-1.15043	-5.535	-0.301	-5.535	-0.576
-0.739213	2.097	-0.285	2.097	0.168
-0.713717	-2.288	-0.275	-2.288	-0.398
-0.709261	16.408	-0.349	16.408	0.237
-0.746657	9.032	-0.372	9.032	0.404
-0.756493	8.624	-0.392	8.624	0.567
-0.644848	2.026	-0.342	2.026	0.277
-0.496213	-4.829	-0.263	-4.829	-0.62
-0.500417	-0.812	-0.167	-0.812	0.339
-0.326625	3.64	-0.173	3.64	0.21
0.535062	1.601	-0.102	1.601	-0.374
0.775983	5.591	-0.131	5.591	-0.111
0.597922	1.298	-0.129	1.298	0.202
0.219791	2.756	-0.214	2.756	0.411
0.209646	4.334	-0.207	4.334	-0.453
0.197202	-4.105	-0.236	-4.105	0.046
0.179535	6.9	-0.274	6.9	-0.649
0.152226	6.295	-0.282	6.295	-0.042
0.0991711	-15.644	-0.399	-15.644	0.275
0.221012	-0.445	-0.521	-0.445	0.093
0.143567	-2.883	-0.498	-2.883	0.053
0.158323	-0.281	-0.445	-0.281	-0.319
-0.345979	3.041	-0.513	3.041	-0.554
-0.295816	-5.734	-0.466	-5.734	-0.363
0.183947	2.304	-0.504	2.304	-0.399
0.340941	-7.806	-0.506	-7.806	-0.461
0.287426	-1.581	-0.424	-1.581	0.281
0.317747	5.394	-0.359	5.394	1.038
0.3109	21.085	-0.271	21.085	0.39
0.30851	-0.781	-0.337	-0.781	0.278
0.210854	2.662	-0.307	2.662	0.205
-0.0014731	9.502	-0.343	9.502	0.206
0.00634196	-6.982	-0.386	-6.982	0.238
0.0443514	1.815	-0.293	1.815	-0.208
0.682428	-1.809	-0.269	-1.809	-0.19
0.0614508	0.811	-0.183	0.811	-0.181
-0.278718	12.847	-0.334	12.847	0.11
-0.470493	2.058	-0.351	2.058	0.438
-0.410244	5.411	-0.339	5.411	0.381
-0.394548	2.4	-0.32	2.4	0.88
-0.427424	-0.661	-0.382	-0.661	-0.022
-0.468903	20.474	-0.439	20.474	0.408
-0.3711	11.679	-0.491	11.679	-0.094
-0.126734	1.236	-0.424	1.236	0.314
-0.108287	3.453	-0.486	3.453	0.086
-0.0090868	4.24	-0.481	4.24	-0.455
-0.751195	-7.976	-0.305	-7.976	-0.276
-0.446711	-2.378	-0.183	-2.378	0.027
-0.436977	-10.856	-0.191	-10.856	-0.043
-0.263681	-5.782	-0.291	-5.782	-0.073
-0.135205	-7.325	-0.413	-7.325	0.816
-0.110536	-15.953	-0.429	-15.953	0.027
-0.0647019	-33.41	-0.387	-33.41	-1.409
-0.0248833	-19.23	-0.331	-19.23	-0.121
-0.0436624	15.806	-0.18	15.806	0.069
-0.211729	12.283	-0.215	12.283	0.591
-0.166405	0.005	-0.167	0.005	0.148
-0.176248	-2.102	-0.105	-2.102	-0.129
0.437281	-0.396	-0.103	-0.396	-0.421
0.351551	-12.399	-0.142	-12.399	-0.208
0.118511	6.44	-0.229	6.44	0.361
0.205384	0.945	-0.221	0.945	-0.05
0.128124	4.908	-0.14	4.908	0.107
0.215826	-0.269	-0.202	-0.269	0.23
0.192469	-10.669	-0.103	-10.669	0.282
0.219976	-39.265	-0.145	-39.265	-0.011
0.213319	1.124	-0.156	1.124	0.178
0.275374	-9.535	-0.192	-9.535	-0.265
0.176703	5.806	-0.201	5.806	-0.21
-0.219673	13.83	-0.33	13.83	-0.125
-0.736053	-2.713	-0.274	-2.713	-0.426
-0.600672	-3.519	-0.224	-3.519	-0.496
-0.359714	0.257	-0.187	0.257	-0.066
-0.486272	2.294	-0.204	2.294	0.221
-0.608914	16.705	-0.116	16.705	0.773
-0.680367	5	-0.18	5	-0.217
-0.746649	-14.151	-0.189	-14.151	-0.163
-0.780507	2.583	-0.148	2.583	0.564
-0.798447	-4.483	-0.225	-4.483	-0.726
-0.588771	-3.117	-0.234	-3.117	-0.06
-0.676845	-2.71	-0.114	-2.71	0.022
-0.508258	15.981	-0.039	15.981	0.018
-0.120299	1.702	-0.091	1.702	-0.14
-0.374473	-6.268	-0.112	-6.268	-0.5
-0.283268	-2.064	-0.106	-2.064	-0.394
-0.469879	-14.893	-0.084	-14.893	-0.147
-0.392927	6.909	-0.082	6.909	0.321
-0.319704	11.723	-0.056	11.723	0.634
-0.287933	-15.732	0.002	-15.732	-0.57
-0.26334	-22.059	-0.074	-22.059	0.24
-0.32279	-7.148	-0.135	-7.148	-0.366
-0.487262	-9.968	0.003	-9.968	-0.142
-0.498877	-9.843	0.133	-9.843	-0.512
-0.592229	13.325	0.112	13.325	0.38
-0.866084	-2.735	0.054	-2.735	-0.085
-0.546104	0.332	0.027	0.332	0.116
-0.61009	4.433	-0.004	4.433	0.071
-0.322095	-8.23	-0.057	-8.23	-0.145
-0.380426	-17.086	-0.193	-17.086	-0.099
-0.430591	-4.311	-0.245	-4.311	-0.056
-0.435844	-20.321	-0.173	-20.321	0.626
-0.444321	-2.917	-0.172	-2.917	0.111
-0.207137	-21.597	0.01	-21.597	-0.602
-0.442743	2.446	-0.086	2.446	-0.162
-0.225487	-4.316	-0.075	-4.316	0.257
-0.550516	-3.876	-0.053	-3.876	-0.137
-0.127614	8.097	-0.086	8.097	0.144
0.0103582	-4.954	-0.106	-4.954	-0.765
-0.0143226	-4.095	-0.027	-4.095	-0.362
-0.117899	-1.115	-0.178	-1.115	-0.945
-0.0561044	-6.852	-0.128	-6.852	-0.08
-0.101669	-8.186	0.003	-8.186	-0.172
-0.139055	-1.092	-0.072	-1.092	0.084
-0.176041	15.202	-0.07	15.202	0.244
-0.341141	17.757	-0.071	17.757	0.098
-0.294001	12.012	-0.174	12.012	0.472
-0.282257	4.511	-0.183	4.511	-0.055
-0.669685	-10.443	-0.175	-10.443	0.07
-1.36464	-1.404	-0.22	-1.404	0.193
-1.42169	6.658	-0.3	6.658	0.057
-1.50373	6.533	-0.299	6.533	0.413
-1.54494	3.768	-0.362	3.768	-0.088
-1.56666	5.545	-0.408	5.545	-0.256
-1.55648	9.682	-0.371	9.682	0.003
-1.58313	1.693	-0.289	1.693	0.122
-1.53083	-36.765	-0.095	-36.765	0.399
-1.56489	-21.766	0.09	-21.766	-0.306
-1.1926	-0.207	0.068	-0.207	0.028
-1.28708	-0.038	-0.039	-0.038	-0.198
-0.774065	-2.653	-0.045	-2.653	0.252
0.112453	0.037	-0.006	0.037	0.127
-0.115396	8.668	-0.149	8.668	0.332
0.177567	6.999	-0.207	6.999	-0.157
0.126583	13.372	-0.186	13.372	0.331
0.121114	-24.23	-0.149	-24.23	0.149
0.110124	2.789	0.006	2.789	-0.406
0.123246	15.522	-0.097	15.522	-0.355
0.0863375	0.194	-0.079	0.194	-0.078
0.228856	-28.644	-0.116	-28.644	0.119
-0.00450779	-3.831	-0.148	-3.831	-0.014
-0.17824	3.165	-0.157	3.165	0.47
-0.0454523	2.577	-0.315	2.577	-0.223
-0.456892	3.207	-0.257	3.207	-0.625
0.331952	0.55	-0.217	0.55	-0.308
0.256551	-4.185	-0.2	-4.185	-0.312
0.4332	-0.122	-0.335	-0.122	-0.593
0.380565	-9.416	-0.415	-9.416	-0.186
0.427692	15.791	-0.309	15.791	0.312
0.452097	-30.74	-0.345	-30.74	-0.43
0.498586	7.166	-0.32	7.166	-0.471
0.442903	15.491	-0.347	15.491	0.462
0.407548	9.723	-0.392	9.723	0.1
0.422218	-1.097	-0.328	-1.097	-0.056
0.34741	-0.9	-0.119	-0.9	-0.352
0.814115	0.374	-0.144	0.374	-0.602
1.14249	5.905	-0.272	5.905	-0.118
1.15825	5.159	-0.238	5.159	-0.343
1.04502	11.231	-0.236	11.231	0.371
1.12939	-7.827	-0.286	-7.827	-0.278
1.14295	-12.488	-0.328	-12.488	-1.088
1.11745	-5.125	-0.334	-5.125	-0.107
1.08856	-39.52	-0.266	-39.52	0.209
1.11436	6.7	-0.284	6.7	0.918
1.16501	6.51	-0.316	6.51	0.425
1.1359	3.349	-0.22	3.349	-0.159
1.18353	0.302	-0.252	0.302	0.432
1.28098	2.565	-0.24	2.565	0.075
0.499818	-8.464	-0.264	-8.464	-0.388
0.778006	-0.747	-0.211	-0.747	0.483
0.793719	5.592	-0.31	5.592	0.261
0.744503	14.33	-0.389	14.33	-0.097
0.738872	-2.793	-0.363	-2.793	-0.002
0.768841	-17.728	-0.269	-17.728	0.111
0.776313	-15.369	-0.209	-15.369	-0.193
0.831315	-17.428	-0.024	-17.428	-0.084
0.817864	0.455	0.038	0.455	-0.352
0.974656	5.096	0.077	5.096	-0.041
0.713604	-2.641	0.212	-2.641	0.05
0.182303	-6.354	0.288	-6.354	0.182
0.706033	-6.193	0.288	-6.193	-0.039
0.543539	5.241	0.202	5.241	0.203
0.540871	2.336	0.055	2.336	0.329
0.614406	-4.937	-0.061	-4.937	0.223
0.590359	0.748	0.052	0.748	-0.327
0.512266	6.475	-0.033	6.475	0.197
0.494239	-5.842	-0.108	-5.842	-0.416
0.3428	2.025	-0.002	2.025	0.183
0.455752	-10.452	0.058	-10.452	0.136
0.591523	-4.587	0.144	-4.587	-0.942
0.486803	-2.689	0.172	-2.689	0.015
0.885304	1.842	0.116	1.842	-0.107
0.448534	0.527	-0.002	0.527	-0.383
0.474922	8.402	-0.089	8.402	0.767
0.510552	-5.017	-0.165	-5.017	0.618
0.390025	-6.762	-0.142	-6.762	-0.001
0.419851	13.021	-0.158	13.021	0.555
0.450348	35.969	-0.215	35.969	0.687
0.438002	41.407	-0.151	41.407	0.754
0.403716	13.978	-0.248	13.978	0.379
0.134836	2.122	-0.284	2.122	0.011
-0.218396	10.071	-0.141	10.071	0.088
0.237848	2.075	0.096	2.075	0.507
-0.143554	7.642	0.182	7.642	0.47
-0.897473	1.691	0.118	1.691	-0.032
-1.06072	2.02	-0.089	2.02	0.247
-1.04539	10.428	-0.118	10.428	0.341
-1.01394	1.957	-0.144	1.957	0.639
-1.01854	-12.314	-0.148	-12.314	-0.364
-1.03144	21.074	-0.294	21.074	-0.621
-0.930686	44.637	-0.156	44.637	0.108
-0.814715	18.651	-0.173	18.651	0.659
-0.540457	9.442	-0.112	9.442	0.603
-0.0721154	-1.726	-0.053	-1.726	0.675
-0.0147388	6.421	-0.051	6.421	-0.377
0.152556	-1.495	-0.017	-1.495	-0.33
0.645325	-0.553	0.058	-0.553	-0.04
0.826876	-0.077	0.152	-0.077	-0.685
0.650039	6.573	0.118	6.573	0.642
0.661218	14.758	-0.049	14.758	0.255
0.695938	19.637	-0.031	19.637	0.431
0.677544	9.099	-0.19	9.099	-0.103
0.582966	-12.708	-0.112	-12.708	0.217
0.524599	2.828	-0.064	2.828	-0.151
0.573733	1.987	-0.128	1.987	0.853
0.189087	2.019	-0.149	2.019	0.087
0.305945	2.651	-0.125	2.651	-0.169
0.997251	-2.969	-0.103	-2.969	0.08
0.647374	0.345	-0.104	0.345	0.141
0.535375	-2.431	-0.033	-2.431	-0.223
0.76174	-2.907	-0.258	-2.907	0.426
0.791556	-0.406	-0.257	-0.406	0.473
0.804659	10.49	-0.21	10.49	0.9
0.779818	-13.714	-0.187	-13.714	0.528
0.744147	6.885	-0.09	6.885	0.262
0.68682	4.664	-0.089	4.664	0.181
0.548825	-2.963	-0.18	-2.963	-0.453
0.672409	4.587	-0.218	4.587	1.201
0.417848	-7.266	-0.147	-7.266	0.443
-0.63177	-0.3	-0.215	-0.3	0.424
-0.388531	5.535	-0.377	5.535	0.076
-0.413804	0.872	-0.366	0.872	-0.578
-0.469142	-8.724	-0.296	-8.724	0.523
-0.380102	7.614	-0.331	7.614	-0.056
-0.349636	20.98	-0.281	20.98	0.478
-0.355749	28.612	-0.237	28.612	0.817
-0.318843	-8.909	-0.183	-8.909	0.447
-0.344673	-2.252	-0.241	-2.252	0.862
-0.314943	-12.793	-0.17	-12.793	-0.135
-0.593954	-17.362	-0.161	-17.362	-0.502
-0.267611	-3.65	-0.178	-3.65	-0.455
0.00561778	-2.579	-0.274	-2.579	-0.284
0.269257	-0.962	-0.226	-0.962	-0.614
0.159177	1.671	-0.161	1.671	-0.251
0.135279	-7.545	-0.24	-7.545	0.198
0.168667	13.375	-0.315	13.375	0.656
0.188436	6.329	-0.29	6.329	0.035
0.18556	11.316	-0.293	11.316	-0.521
0.193463	2.349	-0.306	2.349	-0.019
0.277811	16.637	-0.276	16.637	0.42
0.0714477	2.757	-0.197	2.757	-0.203
0.404127	-3.452	-0.204	-3.452	0.33
-0.101656	14.135	-0.219	14.135	-0.132
0.649364	3.188	-0.229	3.188	0.127
1.04083	5.717	-0.233	5.717	0.468
1.23814	-2.902	-0.15	-2.902	0.259
1.21962	-3.972	-0.057	-3.972	0.53
1.09839	21.001	-0.017	21.001	0.435
1.09532	7.302	-0.088	7.302	0.649
1.05186	-8.904	-0.06	-8.904	-0.091
1.05	8.979	-0.037	8.979	0.082
1.06933	0.653	0.018	0.653	-0.025
1.26319	-9.819	0.078	-9.819	-0.712
1.32082	-9.679	0.274	-9.679	-0.222
1.42791	-5.286	0.366	-5.286	0.304
0.877001	-2.945	0.316	-2.945	-0.03
0.390593	-0.041	0.185	-0.041	0.025
0.0540522	-10.816	0.056	-10.816	-0.151
0.181581	0.839	0.104	0.839	0.139
0.149037	-9.056	0.129	-9.056	-0.126
0.125756	-35.639	0.044	-35.639	0.131
0.128579	-9.116	-0.008	-9.116	-0.088
0.0692134	-0.299	-0.03	-0.299	0.465
0.0137242	-14.64	-0.055	-14.64	0.148
-0.0255377	-19.574	0.012	-19.574	-0.786
-0.240842	-1.467	-0.063	-1.467	0.437
-0.297399	8.363	-0.121	8.363	-0.047
-0.28436	6.717	-0.103	6.717	0.438
-0.161173	2.457	-0.006	2.457	0.021
-0.263544	-7.669	0	-7.669	-0.365
-0.38732	3.123	-0.143	3.123	-0.082
-0.213299	4.056	-0.172	4.056	-0.226
-0.214913	-10.308	-0.153	-10.308	-0.362
-0.160774	-18.609	-0.089	-18.609	0.733
-0.104664	16.8	-0.034	16.8	0.325
-0.164743	11.828	0.007	11.828	-0.266
-0.24684	-13.181	0.01	-13.181	0.325
-0.110144	-9.32	0.042	-9.32	-0.397
-0.543598	-8.893	0.01	-8.893	-0.015
-1.30061	-4.73	0.062	-4.73	-0.028
-0.616809	-1.348	0.017	-1.348	0.276
-0.488771	-5.041	0.111	-5.041	0.05
-0.532023	-11.431	0.152	-11.431	-0.094
-0.673373	-8.817	0.053	-8.817	0.067
-0.670002	-1.299	0.133	-1.299	0.394
-0.735652	-23.259	0.132	-23.259	-0.659
-0.783753	-17.275	0.294	-17.275	0.421
-0.729856	-5.898	0.324	-5.898	-0.102
-0.66497	3.787	0.293	3.787	-0.133
-0.607044	3.129	0.386	3.129	0.392
-0.0447743	3.397	0.491	3.397	-0.148
0.851391	1.185	0.489	1.185	-0.227
0.840246	8.985	0.514	8.985	-0.277
0.857171	-7.578	0.414	-7.578	-0.231
0.954169	6.429	0.384	6.429	-0.332
1.03716	-9.21	0.319	-9.21	-1.155
1.07281	21.374	0.281	21.374	-0.049
1.03398	9.564	0.053	9.564	-0.092
1.04539	4.629	0.059	4.629	-0.018
1.17654	-3.889	0.071	-3.889	-0.713
1.27282	7.044	0.054	7.044	0.042
0.998841	4.45	0.164	4.45	-0.414
0.858366	3.23	0.182	3.23	0.275
0.170945	3.971	0.2	3.971	0.177
-0.47022	-8.829	0.309	-8.829	-0.09
-0.720661	0.516	0.187	0.516	-0.194
-0.87347	4.012	0.019	4.012	0.024
-0.844422	4.158	-0.047	4.158	-0.056
-0.838623	14.987	0.017	14.987	0.05
-0.696309	22.751	-0.082	22.751	0.12
-0.626717	3.67	-0.036	3.67	-0.255
-0.789211	-11.378	0.106	-11.378	-0.547
-0.748908	-2.513	0.044	-2.513	-0.176
-0.630324	5.337	0.107	5.337	0.38
-1.13029	4.756	-0.016	4.756	0.335
-1.20962	-4.046	0.074	-4.046	-0.222
-1.13879	5.092	0.105	5.092	-0.061
-0.999624	-0.889	0.104	-0.889	0.237
-0.860188	6.576	-0.038	6.576	-0.188
-0.904169	-10.661	-0.051	-10.661	-0.178
-0.851169	-16.437	-0.125	-16.437	-0.596
-0.913399	-11.109	-0.125	-11.109	-0.278
-0.925039	5.223	-0.025	5.223	-0.396
-0.90383	-11.881	0.017	-11.881	-0.344
-1.21081	9.639	-0.01	9.639	0.527
-1.38313	0.698	-0.007	0.698	0.243
-1.17784	2.283	0.2	2.283	-0.35
-0.824509	1.235	0.137	1.235	0.098
-1.01669	3.41	0.18	3.41	-0.011
-0.998483	-6.152	0.288	-6.152	-0.294
-1.06225	9.079	0.253	9.079	0.185
-1.13319	-7.325	0.158	-7.325	0.513
-1.1972	-14.073	0.216	-14.073	0.086
-1.27481	13.415	0.184	13.415	0.096
-1.35475	18.506	0.167	18.506	0.212
-1.41165	13.094	0.147	13.094	-0.231
-1.13555	11.179	0.029	11.179	0.65
-1.21747	3.821	-0.046	3.821	0.019
-0.978276	1.336	-0.115	1.336	0.093
-0.772448	1.095	-0.063	1.095	0.277
-0.720684	-3.544	0.109	-3.544	-0.066
-0.820119	-3.437	0.082	-3.437	0.439
-0.666452	-15.112	0.113	-15.112	-0.797
-0.582315	-18.682	0.021	-18.682	-0.331
-0.572283	-17.445	0.007	-17.445	-0.172
-0.58251	-16.515	0.052	-16.515	0.172
-0.548142	2.059	-0.01	2.059	0.499
-0.45982	-0.134	0.115	-0.134	0.545
-0.771555	-0.919	0.081	-0.919	0.188
-0.656205	8.647	0.153	8.647	0.229
-0.766669	-2.271	0.207	-2.271	-0.123
-0.283897	2.934	0.278	2.934	-0.101
-0.319933	-2.076	0.417	-2.076	-0.212
0.0418391	-1.107	0.454	-1.107	0.391
0.169198	-9.455	0.428	-9.455	-0.527
0.150818	20.415	0.226	20.415	-0.262
0.159708	-5.628	0.226	-5.628	0.24
0.126862	-14.679	0.213	-14.679	-0.362
0.147716	-17.764	0.211	-17.764	-0.519
0.0505566	13.219	0.16	13.219	-0.177
0.0482589	-3.959	0.11	-3.959	-0.752
0.0155961	3.51	0.008	3.51	-0.488
-0.476556	3.024	0.18	3.024	-0.009
-0.553687	-4.657	0.23	-4.657	-0.363
-0.721634	-8.817	0.319	-8.817	0.302
-0.773186	10.658	0.243	10.658	-0.104
-1.09253	-5.006	0.244	-5.006	-0.11
-0.924447	3.094	0.223	3.094	0.28
-0.86771	14.835	0.19	14.835	0.305
-0.847446	-0.525	0.113	-0.525	-0.419
-0.80381	-8.285	0.128	-8.285	-0.27
-0.759362	-22.761	0.287	-22.761	-0.013
-0.497964	-2.165	0.294	-2.165	0.044
-0.10911	-12.341	0.295	-12.341	-0.444
0.706297	-2.719	0.329	-2.719	-0.425
0.830276	-0.672	0.449	-0.672	0.167
1.08795	-1.956	0.442	-1.956	0.177
1.06661	10.812	0.421	10.812	0.423
1.09054	-1.531	0.24	-1.531	0.131
0.908571	6.408	0.142	6.408	-0.19
0.882571	-26.255	0.218	-26.255	-0.272
0.886909	3.447	0.126	3.447	-0.619
0.869777	11.931	0.077	11.931	-0.029
0.893	-5.491	0.062	-5.491	-0.78
0.857504	4.722	0.2	4.722	-0.495
0.420847	2.89	0.311	2.89	-0.098
0.303787	9.17	0.335	9.17	0.204
-0.0322439	0.623	0.377	0.623	0.291
-0.27984	0.114	0.403	0.114	0.326
-0.285284	2.795	0.366	2.795	0.538
-0.191674	-4.622	0.337	-4.622	-0.448
-0.157367	10.575	0.291	10.575	-0.305
-0.193282	14.839	0.174	14.839	0.375
-0.231708	20.546	0.173	20.546	0.289
-0.288767	-3.884	0.22	-3.884	-0.695
-0.0568956	12.308	0.13	12.308	0.248
-0.110661	-10.969	0.161	-10.969	-0.066
0.158102	7.362	0.114	7.362	0.176
-0.614244	-1.716	0.091	-1.716	-0.266
-0.595107	-6.355	0.131	-6.355	-0.286
-0.71305	-2.51	0.057	-2.51	0.463
-0.748794	3.401	0.101	3.401	0.138
-0.739103	1.4	0.16	1.4	-0.084
-0.745306	-9.24	0.179	-9.24	-0.244
-0.691235	15.44	0.113	15.44	-0.054
-0.714057	16.812	0.033	16.812	0.054
-0.722404	5.223	0.131	5.223	0.121
-0.890778	8.551	0.161	8.551	0.005
-0.949984	3.458	0.045	3.458	-0.289
-0.784978	-12.84	0.175	-12.84	-0.278
-0.241443	3.008	0.259	3.008	-0.053
0.135064	-3.293	0.208	-3.293	-0.281
0.173785	-6.583	0.177	-6.583	0.029
0.185522	-3.372	0.201	-3.372	-0.314
0.152209	15.237	0.105	15.237	0.5
0.146483	-1.583	0.003	-1.583	0.055
0.0954601	17.871	0.021	17.871	-0.034
0.0962129	11.212	-0.056	11.212	0.078
0.187724	12.616	-0.162	12.616	-0.304
0.205855	14.866	-0.157	14.866	-0.203
0.39151	9.319	-0.128	9.319	0.531
-0.119367	9.866	-0.059	9.866	0.091
0.108084	-13.74	0.124	-13.74	-0.079
-0.358593	-7.69	0.231	-7.69	-0.433
-0.578238	0.63	0.155	0.63	0.074
-0.580951	2.479	0.06	2.479	0.165
-0.514357	-17.343	0.167	-17.343	-0.852
-0.481884	9.305	0.072	9.305	-0.056
-0.389394	-28.984	0.085	-28.984	-0.826
-0.383707	-36.07	0.042	-36.07	0.029
-0.367483	-37.938	0.18	-37.938	-1.215
-0.266081	-5.491	0.29	-5.491	-0.682
-0.165796	-3.256	0.428	-3.256	-0.208
0.540847	-4.282	0.462	-4.282	-0.782
-0.127896	2.016	0.45	2.016	0.382
0.531527	4.78	0.453	4.78	0.651
1.1236	0.546	0.528	0.546	0.638
1.11656	-7.061	0.452	-7.061	-0.191
1.15744	-6.093	0.327	-6.093	-0.41
1.24404	-1.587	0.238	-1.587	0.337
1.27693	-14.264	0.21	-14.264	-0.222
1.28393	-16.215	0.146	-16.215	-0.313
1.25038	26.901	0.111	26.901	0.04
1.09981	0.051	0.058	0.051	0.387
0.885098	12.264	0.094	12.264	0.258
0.602293	1.609	0.154	1.609	-0.319
0.897796	-4.546	0.181	-4.546	-0.44
0.711467	-1.079	0.094	-1.079	-0.189
0.417277	-8.608	0.149	-8.608	-0.132
0.278239	3.478	0.147	3.478	-0.186
0.084367	5.577	0.065	5.577	0.207
0.0244585	15.314	-0.068	15.314	0.156
-0.0458487	27.383	-0.042	27.383	0.4
-0.062324	5.869	-0.062	5.869	-0.758
-0.07925	1.97	0.007	1.97	0.031
0.0499698	13.741	0.028	13.741	-0.225
0.272873	-0.552	0.083	-0.552	-0.285
-0.0464625	1.268	0.167	1.268	-0.047
0.549824	-5.37	0.303	-5.37	-0.628
0.555901	3.362	0.378	3.362	0.131
0.648051	-0.069	0.433	-0.069	0.312
1.05583	8.555	0.451	8.555	-0.276
1.22507	-14.85	0.332	-14.85	-0.519
1.36868	1.566	0.167	1.566	-0.23
1.44409	-1.405	0.144	-1.405	-0.02
1.46725	3.76	0.131	3.76	-0.706
1.55046	2.186	0.118	2.186	-0.008
1.56758	-19.336	0.161	-19.336	-1.166
1.58384	3.468	0.139	3.468	-0.415
1.56995	7.256	0.103	7.256	0.123
1.32185	5.909	0.049	5.909	0.273
1.38335	2.602	0.193	2.602	-0.037
1.36267	-3.448	0.197	-3.448	0.063
1.09256	-2.392	0.257	-2.392	-0.618
1.15326	1.232	0.349	1.232	0.177
0.978276	16.308	0.131	16.308	0.982
0.920353	22.292	0.039	22.292	-0.319
0.862061	-1.048	-0.059	-1.048	-0.657
0.782857	13.202	-0.04	13.202	-0.675
0.6607	2.816	-0.078	2.816	0.083
0.292909	-3.637	-0.091	-3.637	0.407
0.73553	5.921	0.001	5.921	0.35
0.869936	-0.072	0.065	-0.072	-0.057
0.249354	-2.257	0.224	-2.257	-0.028
-0.162872	-7.069	0.337	-7.069	0.412
-0.0516897	-5.724	0.313	-5.724	0.302
-0.374558	-8.807	0.295	-8.807	-0.619
-0.482552	-7.155	0.067	-7.155	0.207
-0.466704	3.545	0.061	3.545	-0.228

## Sheet: figure8
R3 sub region	SOI	AMO	AO	POL
-0.583223	4.506	-0.208	4.506	0.372
-0.654675	6.329	-0.245	6.329	0.535
-0.587037	-0.921	-0.291	-0.921	-0.549
-0.517451	-7.109	-0.309	-7.109	-0.253
-0.650899	-5.486	-0.412	-5.486	-0.243
-0.534207	2.129	-0.325	2.129	0.495
0.208226	-3.972	-0.362	-3.972	-0.327
-0.0569312	-5.495	-0.348	-5.495	-0.412
0.634503	2.248	-0.434	2.248	-0.547
0.886256	1.885	-0.365	1.885	-0.021
0.936605	11.755	-0.234	11.755	0.677
0.88529	2.275	-0.242	2.275	0.612
0.853937	21.316	-0.307	21.316	0.434
0.896161	15.491	-0.316	15.491	-0.329
0.851806	4.063	-0.379	4.063	0.442
0.787253	-5.697	-0.438	-5.697	-0.07
0.953828	14.678	-0.325	14.678	0.564
0.927616	3.725	-0.467	3.725	0.168
0.465732	5.021	-0.487	5.021	-0.791
-0.562902	-3.013	-0.374	-3.013	-0.239
-0.408719	-4.848	-0.382	-4.848	-0.309
-0.743908	-5.535	-0.301	-5.535	-0.576
-0.342545	2.097	-0.285	2.097	0.168
-0.202617	-2.288	-0.275	-2.288	-0.398
-0.225827	16.408	-0.349	16.408	0.237
-0.345352	9.032	-0.372	9.032	0.404
-0.365399	8.624	-0.392	8.624	0.567
-0.270702	2.026	-0.342	2.026	0.277
-0.155038	-4.829	-0.263	-4.829	-0.62
0.182172	-0.812	-0.167	-0.812	0.339
0.441526	3.64	-0.173	3.64	0.21
1.31919	1.601	-0.102	1.601	-0.374
1.26051	5.591	-0.131	5.591	-0.111
1.16608	1.298	-0.129	1.298	0.202
0.8176	2.756	-0.214	2.756	0.411
0.702242	4.334	-0.207	4.334	-0.453
0.708412	-4.105	-0.236	-4.105	0.046
0.679123	6.9	-0.274	6.9	-0.649
0.651297	6.295	-0.282	6.295	-0.042
0.544625	-15.644	-0.399	-15.644	0.275
0.594947	-0.445	-0.521	-0.445	0.093
0.169082	-2.883	-0.498	-2.883	0.053
0.220441	-0.281	-0.445	-0.281	-0.319
-0.472354	3.041	-0.513	3.041	-0.554
-0.476019	-5.734	-0.466	-5.734	-0.363
-0.304732	2.304	-0.504	2.304	-0.399
0.00111226	-7.806	-0.506	-7.806	-0.461
-0.00490346	-1.581	-0.424	-1.581	0.281
0.0192575	5.394	-0.359	5.394	1.038
0.02829	21.085	-0.271	21.085	0.39
0.0444671	-0.781	-0.337	-0.781	0.278
0.053571	2.662	-0.307	2.662	0.205
-0.220522	9.502	-0.343	9.502	0.206
-0.145105	-6.982	-0.386	-6.982	0.238
-0.275448	1.815	-0.293	1.815	-0.208
0.89798	-1.809	-0.269	-1.809	-0.19
0.300687	0.811	-0.183	0.811	-0.181
0.193003	12.847	-0.334	12.847	0.11
-0.0840532	2.058	-0.351	2.058	0.438
-0.110584	5.411	-0.339	5.411	0.381
-0.00280359	2.4	-0.32	2.4	0.88
-0.0320159	-0.661	-0.382	-0.661	-0.022
-0.100803	20.474	-0.439	20.474	0.408
-0.0797074	11.679	-0.491	11.679	-0.094
0.117021	1.236	-0.424	1.236	0.314
0.0215533	3.453	-0.486	3.453	0.086
0.0154631	4.24	-0.481	4.24	-0.455
-1.00542	-7.976	-0.305	-7.976	-0.276
-0.893952	-2.378	-0.183	-2.378	0.027
-0.775001	-10.856	-0.191	-10.856	-0.043
-0.64902	-5.782	-0.291	-5.782	-0.073
-0.348206	-7.325	-0.413	-7.325	0.816
-0.406294	-15.953	-0.429	-15.953	0.027
-0.449154	-33.41	-0.387	-33.41	-1.409
-0.440219	-19.23	-0.331	-19.23	-0.121
-0.512804	15.806	-0.18	15.806	0.069
-0.614054	12.283	-0.215	12.283	0.591
-0.671904	0.005	-0.167	0.005	0.148
-0.378784	-2.102	-0.105	-2.102	-0.129
-0.126388	-0.396	-0.103	-0.396	-0.421
-0.162397	-12.399	-0.142	-12.399	-0.208
-0.432016	6.44	-0.229	6.44	0.361
-0.464375	0.945	-0.221	0.945	-0.05
-0.624708	4.908	-0.14	4.908	0.107
-0.509313	-0.269	-0.202	-0.269	0.23
-0.535801	-10.669	-0.103	-10.669	0.282
-0.497569	-39.265	-0.145	-39.265	-0.011
-0.501153	1.124	-0.156	1.124	0.178
-0.52529	-9.535	-0.192	-9.535	-0.265
-0.660581	5.806	-0.201	5.806	-0.21
-0.990788	13.83	-0.33	13.83	-0.125
-1.3961	-2.713	-0.274	-2.713	-0.426
-0.893895	-3.519	-0.224	-3.519	-0.496
-0.845547	0.257	-0.187	0.257	-0.066
-0.977717	2.294	-0.204	2.294	0.221
-1.09552	16.705	-0.116	16.705	0.773
-1.10931	5	-0.18	5	-0.217
-1.18388	-14.151	-0.189	-14.151	-0.163
-1.15548	2.583	-0.148	2.583	0.564
-1.12457	-4.483	-0.225	-4.483	-0.726
-0.711317	-3.117	-0.234	-3.117	-0.06
-0.672852	-2.71	-0.114	-2.71	0.022
-0.355065	15.981	-0.039	15.981	0.018
0.335779	1.702	-0.091	1.702	-0.14
-0.272706	-6.268	-0.112	-6.268	-0.5
-0.0978632	-2.064	-0.106	-2.064	-0.394
-0.268363	-14.893	-0.084	-14.893	-0.147
-0.157157	6.909	-0.082	6.909	0.321
-0.133336	11.723	-0.056	11.723	0.634
-0.147389	-15.732	0.002	-15.732	-0.57
-0.215283	-22.059	-0.074	-22.059	0.24
-0.297103	-7.148	-0.135	-7.148	-0.366
-0.600563	-9.968	0.003	-9.968	-0.142
-0.452107	-9.843	0.133	-9.843	-0.512
-0.492537	13.325	0.112	13.325	0.38
-0.683199	-2.735	0.054	-2.735	-0.085
-0.379647	0.332	0.027	0.332	0.116
-0.406467	4.433	-0.004	4.433	0.071
0.155455	-8.23	-0.057	-8.23	-0.145
0.120808	-17.086	-0.193	-17.086	-0.099
0.171148	-4.311	-0.245	-4.311	-0.056
0.163657	-20.321	-0.173	-20.321	0.626
0.192988	-2.917	-0.172	-2.917	0.111
0.422465	-21.597	0.01	-21.597	-0.602
0.197712	2.446	-0.086	2.446	-0.162
0.45544	-4.316	-0.075	-4.316	0.257
0.222878	-3.876	-0.053	-3.876	-0.137
0.302507	8.097	-0.086	8.097	0.144
0.401969	-4.954	-0.106	-4.954	-0.765
0.428033	-4.095	-0.027	-4.095	-0.362
0.129274	-1.115	-0.178	-1.115	-0.945
0.0852103	-6.852	-0.128	-6.852	-0.08
-0.0441617	-8.186	0.003	-8.186	-0.172
-0.0971918	-1.092	-0.072	-1.092	0.084
-0.18451	15.202	-0.07	15.202	0.244
-0.417444	17.757	-0.071	17.757	0.098
-0.420867	12.012	-0.174	12.012	0.472
-0.475431	4.511	-0.183	4.511	-0.055
-0.884386	-10.443	-0.175	-10.443	0.07
-1.42303	-1.404	-0.22	-1.404	0.193
-0.803334	6.658	-0.3	6.658	0.057
-1.01219	6.533	-0.299	6.533	0.413
-1.15664	3.768	-0.362	3.768	-0.088
-0.994948	5.545	-0.408	5.545	-0.256
-0.936072	9.682	-0.371	9.682	0.003
-0.970361	1.693	-0.289	1.693	0.122
-0.844674	-36.765	-0.095	-36.765	0.399
-0.831939	-21.766	0.09	-21.766	-0.306
-0.691793	-0.207	0.068	-0.207	0.028
-0.875246	-0.038	-0.039	-0.038	-0.198
-0.406246	-2.653	-0.045	-2.653	0.252
0.427034	0.037	-0.006	0.037	0.127
0.131798	8.668	-0.149	8.668	0.332
0.57106	6.999	-0.207	6.999	-0.157
0.511968	13.372	-0.186	13.372	0.331
0.393803	-24.23	-0.149	-24.23	0.149
0.366046	2.789	0.006	2.789	-0.406
0.331148	15.522	-0.097	15.522	-0.355
0.247447	0.194	-0.079	0.194	-0.078
0.355416	-28.644	-0.116	-28.644	0.119
0.494985	-3.831	-0.148	-3.831	-0.014
0.315168	3.165	-0.157	3.165	0.47
0.428768	2.577	-0.315	2.577	-0.223
-0.267222	3.207	-0.257	3.207	-0.625
0.0259213	0.55	-0.217	0.55	-0.308
-0.247301	-4.185	-0.2	-4.185	-0.312
0.0139253	-0.122	-0.335	-0.122	-0.593
-0.0245838	-9.416	-0.415	-9.416	-0.186
0.0655448	15.791	-0.309	15.791	0.312
0.0867301	-30.74	-0.345	-30.74	-0.43
0.149136	7.166	-0.32	7.166	-0.471
0.12668	15.491	-0.347	15.491	0.462
0.0302307	9.723	-0.392	9.723	0.1
0.0167304	-1.097	-0.328	-1.097	-0.056
-0.348851	-0.9	-0.119	-0.9	-0.352
0.813965	0.374	-0.144	0.374	-0.602
1.3932	5.905	-0.272	5.905	-0.118
1.3741	5.159	-0.238	5.159	-0.343
1.18254	11.231	-0.236	11.231	0.371
1.26156	-7.827	-0.286	-7.827	-0.278
1.27704	-12.488	-0.328	-12.488	-1.088
1.25665	-5.125	-0.334	-5.125	-0.107
1.23227	-39.52	-0.266	-39.52	0.209
1.28862	6.7	-0.284	6.7	0.918
1.36928	6.51	-0.316	6.51	0.425
1.43957	3.349	-0.22	3.349	-0.159
1.71602	0.302	-0.252	0.302	0.432
1.51527	2.565	-0.24	2.565	0.075
0.9209	-8.464	-0.264	-8.464	-0.388
1.10775	-0.747	-0.211	-0.747	0.483
1.21288	5.592	-0.31	5.592	0.261
1.17294	14.33	-0.389	14.33	-0.097
1.18681	-2.793	-0.363	-2.793	-0.002
1.18884	-17.728	-0.269	-17.728	0.111
1.20994	-15.369	-0.209	-15.369	-0.193
1.22175	-17.428	-0.024	-17.428	-0.084
1.23906	0.455	0.038	0.455	-0.352
1.13602	5.096	0.077	5.096	-0.041
0.781841	-2.641	0.212	-2.641	0.05
0.211679	-6.354	0.288	-6.354	0.182
0.408508	-6.193	0.288	-6.193	-0.039
0.375443	5.241	0.202	5.241	0.203
0.423606	2.336	0.055	2.336	0.329
0.564078	-4.937	-0.061	-4.937	0.223
0.54913	0.748	0.052	0.748	-0.327
0.476956	6.475	-0.033	6.475	0.197
0.454729	-5.842	-0.108	-5.842	-0.416
0.274953	2.025	-0.002	2.025	0.183
0.217643	-10.452	0.058	-10.452	0.136
0.333588	-4.587	0.144	-4.587	-0.942
0.128563	-2.689	0.172	-2.689	0.015
0.226465	1.842	0.116	1.842	-0.107
-0.488422	0.527	-0.002	0.527	-0.383
-0.472813	8.402	-0.089	8.402	0.767
-0.597528	-5.017	-0.165	-5.017	0.618
-0.844546	-6.762	-0.142	-6.762	-0.001
-0.804221	13.021	-0.158	13.021	0.555
-0.837201	35.969	-0.215	35.969	0.687
-0.872155	41.407	-0.151	41.407	0.754
-0.851879	13.978	-0.248	13.978	0.379
-1.13301	2.122	-0.284	2.122	0.011
-1.1927	10.071	-0.141	10.071	0.088
-1.103	2.075	0.096	2.075	0.507
-0.551146	7.642	0.182	7.642	0.47
-0.893355	1.691	0.118	1.691	-0.032
-0.991926	2.02	-0.089	2.02	0.247
-0.97951	10.428	-0.118	10.428	0.341
-0.885244	1.957	-0.144	1.957	0.639
-0.926785	-12.314	-0.148	-12.314	-0.364
-0.969964	21.074	-0.294	21.074	-0.621
-0.861934	44.637	-0.156	44.637	0.108
-0.779269	18.651	-0.173	18.651	0.659
-0.456349	9.442	-0.112	9.442	0.603
-0.114541	-1.726	-0.053	-1.726	0.675
0.126202	6.421	-0.051	6.421	-0.377
0.0315579	-1.495	-0.017	-1.495	-0.33
0.51812	-0.553	0.058	-0.553	-0.04
0.515643	-0.077	0.152	-0.077	-0.685
0.383361	6.573	0.118	6.573	0.642
0.362203	14.758	-0.049	14.758	0.255
0.485713	19.637	-0.031	19.637	0.431
0.440456	9.099	-0.19	9.099	-0.103
0.366177	-12.708	-0.112	-12.708	0.217
0.390139	2.828	-0.064	2.828	-0.151
0.25363	1.987	-0.128	1.987	0.853
-0.036986	2.019	-0.149	2.019	0.087
-0.0712844	2.651	-0.125	2.651	-0.169
0.623266	-2.969	-0.103	-2.969	0.08
0.157537	0.345	-0.104	0.345	0.141
-0.0142845	-2.431	-0.033	-2.431	-0.223
0.349302	-2.907	-0.258	-2.907	0.426
0.370828	-0.406	-0.257	-0.406	0.473
0.342	10.49	-0.21	10.49	0.9
0.311202	-13.714	-0.187	-13.714	0.528
0.268194	6.885	-0.09	6.885	0.262
0.121419	4.664	-0.089	4.664	0.181
0.0933763	-2.963	-0.18	-2.963	-0.453
0.109325	4.587	-0.218	4.587	1.201
0.027607	-7.266	-0.147	-7.266	0.443
-1.03859	-0.3	-0.215	-0.3	0.424
-0.798266	5.535	-0.377	5.535	0.076
-0.296676	0.872	-0.366	0.872	-0.578
-0.546856	-8.724	-0.296	-8.724	0.523
-0.40995	7.614	-0.331	7.614	-0.056
-0.297514	20.98	-0.281	20.98	0.478
-0.339503	28.612	-0.237	28.612	0.817
-0.324365	-8.909	-0.183	-8.909	0.447
-0.327369	-2.252	-0.241	-2.252	0.862
-0.300381	-12.793	-0.17	-12.793	-0.135
-0.670254	-17.362	-0.161	-17.362	-0.502
-0.150176	-3.65	-0.178	-3.65	-0.455
-0.276642	-2.579	-0.274	-2.579	-0.284
0.155554	-0.962	-0.226	-0.962	-0.614
-0.312355	1.671	-0.161	1.671	-0.251
-0.349749	-7.545	-0.24	-7.545	0.198
-0.335865	13.375	-0.315	13.375	0.656
-0.376912	6.329	-0.29	6.329	0.035
-0.389119	11.316	-0.293	11.316	-0.521
-0.402693	2.349	-0.306	2.349	-0.019
-0.342364	16.637	-0.276	16.637	0.42
-0.632027	2.757	-0.197	2.757	-0.203
-0.203863	-3.452	-0.204	-3.452	0.33
-0.853291	14.135	-0.219	14.135	-0.132
-0.408171	3.188	-0.229	3.188	0.127
0.32513	5.717	-0.233	5.717	0.468
0.412736	-2.902	-0.15	-2.902	0.259
0.62853	-3.972	-0.057	-3.972	0.53
0.497813	21.001	-0.017	21.001	0.435
0.470766	7.302	-0.088	7.302	0.649
0.393425	-8.904	-0.06	-8.904	-0.091
0.421082	8.979	-0.037	8.979	0.082
0.399977	0.653	0.018	0.653	-0.025
0.634224	-9.819	0.078	-9.819	-0.712
0.851031	-9.679	0.274	-9.679	-0.222
1.20474	-5.286	0.366	-5.286	0.304
1.57485	-2.945	0.316	-2.945	-0.03
1.40726	-0.041	0.185	-0.041	0.025
1.2626	-10.816	0.056	-10.816	-0.151
1.20714	0.839	0.104	0.839	0.139
1.15173	-9.056	0.129	-9.056	-0.126
1.14876	-35.639	0.044	-35.639	0.131
1.15436	-9.116	-0.008	-9.116	-0.088
1.13695	-0.299	-0.03	-0.299	0.465
1.16388	-14.64	-0.055	-14.64	0.148
1.08313	-19.574	0.012	-19.574	-0.786
0.783483	-1.467	-0.063	-1.467	0.437
0.604612	8.363	-0.121	8.363	-0.047
0.403342	6.717	-0.103	6.717	0.438
0.131356	2.457	-0.006	2.457	0.021
0.211837	-7.669	0	-7.669	-0.365
0.271996	3.123	-0.143	3.123	-0.082
0.35439	4.056	-0.172	4.056	-0.226
0.367192	-10.308	-0.153	-10.308	-0.362
0.430274	-18.609	-0.089	-18.609	0.733
0.509346	16.8	-0.034	16.8	0.325
0.500439	11.828	0.007	11.828	-0.266
0.449597	-13.181	0.01	-13.181	0.325
0.629919	-9.32	0.042	-9.32	-0.397
0.234326	-8.893	0.01	-8.893	-0.015
-0.97521	-4.73	0.062	-4.73	-0.028
-1.12483	-1.348	0.017	-1.348	0.276
-1.13362	-5.041	0.111	-5.041	0.05
-1.28452	-11.431	0.152	-11.431	-0.094
-1.32517	-8.817	0.053	-8.817	0.067
-1.29641	-1.299	0.133	-1.299	0.394
-1.43177	-23.259	0.132	-23.259	-0.659
-1.52369	-17.275	0.294	-17.275	0.421
-1.57292	-5.898	0.324	-5.898	-0.102
-1.46265	3.787	0.293	3.787	-0.133
-1.49143	3.129	0.386	3.129	0.392
-1.154	3.397	0.491	3.397	-0.148
-0.359378	1.185	0.489	1.185	-0.227
0.375316	8.985	0.514	8.985	-0.277
0.443032	-7.578	0.414	-7.578	-0.231
0.423519	6.429	0.384	6.429	-0.332
0.506155	-9.21	0.319	-9.21	-1.155
0.557046	21.374	0.281	21.374	-0.049
0.503792	9.564	0.053	9.564	-0.092
0.485812	4.629	0.059	4.629	-0.018
0.690593	-3.889	0.071	-3.889	-0.713
0.79103	7.044	0.054	7.044	0.042
0.520281	4.45	0.164	4.45	-0.414
0.363725	3.23	0.182	3.23	0.275
0.0718652	3.971	0.2	3.971	0.177
-0.808602	-8.829	0.309	-8.829	-0.09
-0.913948	0.516	0.187	0.516	-0.194
-1.00642	4.012	0.019	4.012	0.024
-0.993938	4.158	-0.047	4.158	-0.056
-1.02625	14.987	0.017	14.987	0.05
-0.893642	22.751	-0.082	22.751	0.12
-0.838105	3.67	-0.036	3.67	-0.255
-1.00005	-11.378	0.106	-11.378	-0.547
-0.989037	-2.513	0.044	-2.513	-0.176
-0.857977	5.337	0.107	5.337	0.38
-1.20008	4.756	-0.016	4.756	0.335
-1.29016	-4.046	0.074	-4.046	-0.222
-1.24208	5.092	0.105	5.092	-0.061
-1.19704	-0.889	0.104	-0.889	0.237
-1.06055	6.576	-0.038	6.576	-0.188
-1.03688	-10.661	-0.051	-10.661	-0.178
-0.964144	-16.437	-0.125	-16.437	-0.596
-1.10862	-11.109	-0.125	-11.109	-0.278
-1.13201	5.223	-0.025	5.223	-0.396
-1.1395	-11.881	0.017	-11.881	-0.344
-1.5038	9.639	-0.01	9.639	0.527
-1.69312	0.698	-0.007	0.698	0.243
-1.35389	2.283	0.2	2.283	-0.35
-0.691046	1.235	0.137	1.235	0.098
-0.497256	3.41	0.18	3.41	-0.011
-0.543393	-6.152	0.288	-6.152	-0.294
-0.535591	9.079	0.253	9.079	0.185
-0.689052	-7.325	0.158	-7.325	0.513
-0.782169	-14.073	0.216	-14.073	0.086
-0.854433	13.415	0.184	13.415	0.096
-0.920384	18.506	0.167	18.506	0.212
-0.999163	13.094	0.147	13.094	-0.231
-0.605363	11.179	0.029	11.179	0.65
-0.821187	3.821	-0.046	3.821	0.019
-0.719175	1.336	-0.115	1.336	0.093
-1.05751	1.095	-0.063	1.095	0.277
-1.07661	-3.544	0.109	-3.544	-0.066
-1.17035	-3.437	0.082	-3.437	0.439
-0.936118	-15.112	0.113	-15.112	-0.797
-0.8481	-18.682	0.021	-18.682	-0.331
-0.800233	-17.445	0.007	-17.445	-0.172
-0.884824	-16.515	0.052	-16.515	0.172
-0.864368	2.059	-0.01	2.059	0.499
-0.797564	-0.134	0.115	-0.134	0.545
-0.787559	-0.919	0.081	-0.919	0.188
-0.7147	8.647	0.153	8.647	0.229
-0.481774	-2.271	0.207	-2.271	-0.123
-0.101	2.934	0.278	2.934	-0.101
-0.330835	-2.076	0.417	-2.076	-0.212
-0.0122753	-1.107	0.454	-1.107	0.391
0.0256053	-9.455	0.428	-9.455	-0.527
0.126782	20.415	0.226	20.415	-0.262
0.111388	-5.628	0.226	-5.628	0.24
0.0557969	-14.679	0.213	-14.679	-0.362
0.222511	-17.764	0.211	-17.764	-0.519
0.179377	13.219	0.16	13.219	-0.177
-0.0996141	-3.959	0.11	-3.959	-0.752
0.0856573	3.51	0.008	3.51	-0.488
-0.458976	3.024	0.18	3.024	-0.009
0.0688055	-4.657	0.23	-4.657	-0.363
0.0586313	-8.817	0.319	-8.817	0.302
0.224613	10.658	0.243	10.658	-0.104
-0.228185	-5.006	0.244	-5.006	-0.11
-0.159782	3.094	0.223	3.094	0.28
0.0178281	14.835	0.19	14.835	0.305
0.0217879	-0.525	0.113	-0.525	-0.419
-0.0736864	-8.285	0.128	-8.285	-0.27
-0.159024	-22.761	0.287	-22.761	-0.013
0.22232	-2.165	0.294	-2.165	0.044
0.553616	-12.341	0.295	-12.341	-0.444
1.16151	-2.719	0.329	-2.719	-0.425
0.717011	-0.672	0.449	-0.672	0.167
1.36724	-1.956	0.442	-1.956	0.177
1.18293	10.812	0.421	10.812	0.423
1.29583	-1.531	0.24	-1.531	0.131
1.12476	6.408	0.142	6.408	-0.19
1.05808	-26.255	0.218	-26.255	-0.272
1.04452	3.447	0.126	3.447	-0.619
1.07216	11.931	0.077	11.931	-0.029
1.12288	-5.491	0.062	-5.491	-0.78
1.04813	4.722	0.2	4.722	-0.495
0.690156	2.89	0.311	2.89	-0.098
0.828535	9.17	0.335	9.17	0.204
0.38901	0.623	0.377	0.623	0.291
0.0986795	0.114	0.403	0.114	0.326
0.0511181	2.795	0.366	2.795	0.538
0.125678	-4.622	0.337	-4.622	-0.448
0.211795	10.575	0.291	10.575	-0.305
0.174898	14.839	0.174	14.839	0.375
0.165852	20.546	0.173	20.546	0.289
0.10968	-3.884	0.22	-3.884	-0.695
0.46028	12.308	0.13	12.308	0.248
0.366522	-10.969	0.161	-10.969	-0.066
0.460484	7.362	0.114	7.362	0.176
-0.731675	-1.716	0.091	-1.716	-0.266
-0.574009	-6.355	0.131	-6.355	-0.286
-0.350366	-2.51	0.057	-2.51	0.463
0.047763	3.401	0.101	3.401	0.138
-0.0150784	1.4	0.16	1.4	-0.084
-0.0309044	-9.24	0.179	-9.24	-0.244
0.0327652	15.44	0.113	15.44	-0.054
-0.0455554	16.812	0.033	16.812	0.054
-0.113081	5.223	0.131	5.223	0.121
-0.45879	8.551	0.161	8.551	0.005
-0.594902	3.458	0.045	3.458	-0.289
-0.363466	-12.84	0.175	-12.84	-0.278
0.321712	3.008	0.259	3.008	-0.053
0.579369	-3.293	0.208	-3.293	-0.281
0.405587	-6.583	0.177	-6.583	0.029
-0.026528	-3.372	0.201	-3.372	-0.314
-0.168385	15.237	0.105	15.237	0.5
-0.197507	-1.583	0.003	-1.583	0.055
-0.18826	17.871	0.021	17.871	-0.034
-0.153993	11.212	-0.056	11.212	0.078
0.0687581	12.616	-0.162	12.616	-0.304
0.00945362	14.866	-0.157	14.866	-0.203
0.347504	9.319	-0.128	9.319	0.531
-0.270505	9.866	-0.059	9.866	0.091
-0.0847822	-13.74	0.124	-13.74	-0.079
-0.496986	-7.69	0.231	-7.69	-0.433
-1.16115	0.63	0.155	0.63	0.074
-0.975342	2.479	0.06	2.479	0.165
-0.681801	-17.343	0.167	-17.343	-0.852
-0.670981	9.305	0.072	9.305	-0.056
-0.597901	-28.984	0.085	-28.984	-0.826
-0.67662	-36.07	0.042	-36.07	0.029
-0.752924	-37.938	0.18	-37.938	-1.215
-0.487953	-5.491	0.29	-5.491	-0.682
-0.450829	-3.256	0.428	-3.256	-0.208
0.060153	-4.282	0.462	-4.282	-0.782
-0.581469	2.016	0.45	2.016	0.382
0.616124	4.78	0.453	4.78	0.651
1.69667	0.546	0.528	0.546	0.638
1.78525	-7.061	0.452	-7.061	-0.191
1.77371	-6.093	0.327	-6.093	-0.41
1.89108	-1.587	0.238	-1.587	0.337
1.92706	-14.264	0.21	-14.264	-0.222
1.91337	-16.215	0.146	-16.215	-0.313
1.88999	26.901	0.111	26.901	0.04
1.76107	0.051	0.058	0.051	0.387
1.62474	12.264	0.094	12.264	0.258
1.51977	1.609	0.154	1.609	-0.319
1.79283	-4.546	0.181	-4.546	-0.44
0.908007	-1.079	0.094	-1.079	-0.189
0.0300782	-8.608	0.149	-8.608	-0.132
-0.28512	3.478	0.147	3.478	-0.186
-0.41377	5.577	0.065	5.577	0.207
-0.473517	15.314	-0.068	15.314	0.156
-0.626045	27.383	-0.042	27.383	0.4
-0.665429	5.869	-0.062	5.869	-0.758
-0.670312	1.97	0.007	1.97	0.031
-0.511948	13.741	0.028	13.741	-0.225
-0.397193	-0.552	0.083	-0.552	-0.285
-0.721682	1.268	0.167	1.268	-0.047
-0.253126	-5.37	0.303	-5.37	-0.628
0.281411	3.362	0.378	3.362	0.131
0.482661	-0.069	0.433	-0.069	0.312
0.792721	8.555	0.451	8.555	-0.276
0.958854	-14.85	0.332	-14.85	-0.519
1.02068	1.566	0.167	1.566	-0.23
1.1345	-1.405	0.144	-1.405	-0.02
1.13985	3.76	0.131	3.76	-0.706
1.22413	2.186	0.118	2.186	-0.008
1.23432	-19.336	0.161	-19.336	-1.166
1.2777	3.468	0.139	3.468	-0.415
1.39028	7.256	0.103	7.256	0.123
0.99161	5.909	0.049	5.909	0.273
1.59301	2.602	0.193	2.602	-0.037
1.51908	-3.448	0.197	-3.448	0.063
1.35563	-2.392	0.257	-2.392	-0.618
1.38593	1.232	0.349	1.232	0.177
1.36161	16.308	0.131	16.308	0.982
1.32521	22.292	0.039	22.292	-0.319
1.29734	-1.048	-0.059	-1.048	-0.657
1.22541	13.202	-0.04	13.202	-0.675
1.15324	2.816	-0.078	2.816	0.083
0.85446	-3.637	-0.091	-3.637	0.407
1.15235	5.921	0.001	5.921	0.35
1.30155	-0.072	0.065	-0.072	-0.057
0.126237	-2.257	0.224	-2.257	-0.028
-0.774144	-7.069	0.337	-7.069	0.412
-0.81899	-5.724	0.313	-5.724	0.302
-1.13025	-8.807	0.295	-8.807	-0.619
-1.41629	-7.155	0.067	-7.155	0.207
-1.41186	3.545	0.061	3.545	-0.228

## Sheet: table1
SPEI values	Drought classification
−0.5 < SPEI	No drought
−1.0 < SPEI ≤ −0.5	Light drought
−1.5 < SPEI ≤ −1.0	Moderate drought
−2.0 < SPEI ≤−1.5	Severe drought
SPEI ≤ −2.0	Extreme drought

## Sheet: table2
ANNUAL	SOI	AMO	AO	POL	SPEI		SPRING	SOI	AMO	AO	POL	SPEI		SUNMMER	SOI	AMO	AO	POL	SPEI		AUTUMN	SOI	AMO	AO	POL	SPEI		WINTER	SOI	AMO	AO	POL	SPEI
1970	0.775	-0.11325	-0.908583	-0.0409167	-0.671337		1970	0.5	-0.00133333	-0.463333	0.025	-0.613186		1970	0.666667	-0.173333	1.68467	0.00566667	-0.677657		1970	2.06667	-0.190333	4.00167	0.0423333	0.194573		1970	2.36667	-0.248	3.30467	0.119333	0.526463
1971	1.825	-0.322833	2.0795	0.0334167	0.529117		1971	2.66667	-0.348667	-3.48867	-0.000333333	-0.311555		1971	1.2	-0.381333	-2.40633	-0.428667	0.398134		1971	2	-0.280333	5.305	0.422667	0.86829		1971	1	-0.334	13.6233	0.182333	0.34407
1972	-0.8	-0.364833	3.34183	-0.0944167	-0.12828		1972	-0.566667	-0.41	4.23533	0.220667	-0.794031		1972	-1.36667	-0.414333	-0.946667	-0.446333	-0.567553		1972	-1.43333	-0.287	-1.90867	-0.268667	1.47333		1972	-1.63333	-0.371	11.3547	0.402667	-0.173328
1973	1.225	-0.227333	2.42967	0.0748333	0.269796		1973	0.666667	-0.257333	-1.205	-0.00133333	0.901437		1973	1.63333	-0.135333	3.61067	-0.0916667	0.25145		1973	2.53333	-0.183333	2.796	0.0533333	-0.558644		1973	3.46667	-0.264	3.03	-0.215	-0.938611
1974	1.825	-0.432583	-0.87	-0.08725	0.269304		1974	2.4	-0.472667	-6.324	0.140333	0.0643266		1974	1.3	-0.474667	-0.991333	-0.412	-0.0234797		1974	1.03333	-0.478	-2.361	-0.193	1.02698		1974	0.266667	-0.322333	8.566	0.568667	-0.665109
1975	2.18333	-0.311083	4.08492	0.21225	-0.408473		1975	1.86667	-0.345333	1.72733	0.216333	-0.745925		1975	2.83333	-0.248333	0.272333	-0.193	-0.000104939		1975	2.7	-0.341333	6.772	0.309667	-0.484772		1975	2.86667	-0.380333	7.40433	0.422	-0.79293
1976	0.516667	-0.37625	-0.82075	0.0595833	-0.513565		1976	1.33333	-0.467	5.456	0.102	0.160612		1976	-0.766667	-0.323	-2.038	-0.234667	-0.745865		1976	0	-0.298333	-7.98767	0.233333	0.397645		1976	0.233333	-0.382333	-22.8643	-0.501	-0.165313
1977	-1.05	-0.201833	-2.28492	-0.0693333	-0.422581		1977	-0.8	-0.187333	9.36467	0.269333	-0.366192		1977	-1.56667	-0.116667	-4.96567	-0.252667	-0.1672		1977	-1.7	-0.196667	4.09767	0.139333	-0.466585		1977	-2.2	-0.15	-16.7343	0.167	0.665848
1978	-0.116667	-0.192667	-1.72375	-0.0301667	-0.887988		1978	0.466667	-0.183	-0.868333	-0.099	-0.69631		1978	0.9	-0.276	2.53267	-0.349	-0.516881		1978	-0.166667	-0.169	6.41867	0.309333	-0.723909		1978	0.266667	-0.172333	-2.18933	0.0613333	0.126438
1979	0.233333	-0.123333	-0.732333	-0.0475833	-0.493528		1979	0.266667	-0.191	-3.43667	-0.254667	-0.135048		1979	1	-0.0806667	3.805	-0.207333	-0.298464		1979	-0.233333	-0.0906667	-3.34933	-0.0733333	-0.661989		1979	0	-0.0426667	-8.68933	0.101333	0.40641
1980	-0.125	-0.0314167	-6.58517	-0.0973333	-0.0970329		1980	-0.566667	0.000333333	-8.98633	-0.34	-0.356248		1980	0.166667	0.0643333	3.64067	0.137	-0.306113		1980	-0.466667	-0.0846667	-6.961	-0.0576667	0.631857		1980	0.0666667	-0.196667	-9.183	0.227	0.406236
1981	0.408333	-0.08925	-5.6405	-0.173917	0.201164		1981	-0.333333	-0.0503333	-7.82233	-0.169	0.359633		1981	1.53333	-0.0816667	-0.244333	-0.252667	0.26787		1981	0.0666667	-0.111	-4.02067	-0.462333	-0.189645		1981	1.06667	-0.0463333	1.97467	0.052	-1.01215
1982	-1.49167	-0.225417	5.72742	0.102917	-1.15084		1982	0.166667	-0.142667	11.4267	0.171667	-0.192902		1982	-2.36667	-0.231667	-1.72967	0.106667	-0.992265		1982	-3.33333	-0.356333	5.282	0.023	-0.831076		1982	-5.16667	-0.251667	-8.46333	0.174667	0.0877136
1983	-1.25833	-0.0834167	-4.34175	0.0560833	0.327502		1983	-1.5	0.0396667	-7.337	-0.158667	0.323139		1983	-0.233333	-0.0666667	2.01733	0.237	0.396259		1983	0.633333	-0.180667	-1.28633	0.107667	-0.152017		1983	0.566667	-0.0566667	6.16833	-0.279667	-0.516281
1984	0.208333	-0.220417	-0.432667	-0.149417	0.349276		1984	0.166667	-0.140333	-9.77	0.191667	0.192369		1984	0.133333	-0.263	2.11133	-0.385333	0.448418		1984	0.0333333	-0.316667	-4.57433	-0.363667	-0.0873331		1984	0.433333	-0.324667	-2.59433	-0.196333	0.719502
1985	0.475	-0.279583	0.166417	-0.23375	0.879185		1985	1.3	-0.355667	8.039	0.168667	-0.402399		1985	0.266667	-0.178333	1.793	-0.357333	1.21175		1985	-0.3	-0.253333	2.85433	-0.0833333	-0.20785		1985	0.1	-0.309333	-19.0443	-0.328667	-0.0790972
1986	-0.15	-0.287417	-1.44175	0.170833	0.682611		1986	0.3	-0.273333	5.51967	0.394667	0.0955669		1986	0.5	-0.252	-1.86567	0.0396667	0.762641		1986	-0.566667	-0.303333	6.39167	0.215667	0.344227		1986	-1.86667	-0.280333	-11.9633	-0.028	0.2485
1987	-1.525	0.0540833	-4.73117	0.00516667	0.667029		1987	-2.16667	0.0303333	-3.959	-0.159	-0.0151694		1987	-1.83333	0.262667	-5.06267	0.0643333	0.484573		1987	-0.766667	0.0653333	0.88	0.251667	0.911856		1987	-0.533333	-0.0296667	0.460333	-0.182	-0.804774
1988	1.36667	-0.0174167	-0.25475	0.0518333	-0.0748053		1988	0.933333	0.0666667	-4.338	-0.207667	0.423772		1988	1.43333	0.0953333	-0.106667	-0.158333	-0.247169		1988	2.7	-0.132	-1.12567	0.461333	0.232369		1988	2.16667	-0.174667	30.1323	0.665333	-0.534806
1989	1.16667	-0.0951667	9.75383	0.310583	-0.776302		1989	2.16667	-0.224333	8.72367	0.159333	-1.2275		1989	0.733333	0.132	3.80267	0.315	-0.413673		1989	0.566667	-0.117	4.80167	0.409	0.075983		1989	-1.33333	-0.199333	17.799	-0.292333	0.67272
1990	-0.2	-0.0506667	11.4452	0.11	0.550377		1990	0.533333	-0.112667	8.789	0.645667	0.76483		1990	0.366667	-0.00333333	1.45767	-0.249	0.33344		1990	-0.533333	0.0736667	7.08467	0.0706667	-0.155		1990	0.333333	-0.111	5.34267	0.181667	0.0728984
1991	-0.958333	-0.144417	0.6665	0.210917	0.587893		1991	-1.26667	-0.113667	2.278	0.263	0.0546157		1991	-0.3	-0.110667	0.009	0.0173333	0.623223		1991	-1.76667	-0.182667	-1.91467	0.225333	0.451357		1991	-3.03333	-0.162333	1.22033	0.563333	-0.797751
1992	-1.36667	-0.231417	1.51417	0.252417	-0.213753		1992	-1.53333	-0.162333	2.096	0.309667	-0.30668		1992	-0.466667	-0.246333	-0.677	0.314333	-0.456825		1992	-1.1	-0.331	-0.0793333	-0.037	0.817958		1992	-1.2	-0.233667	13.561	0.580667	0.210144
1993	-1.09167	-0.223	-0.505417	0.0645	0.0687628		1993	-1.1	-0.190667	-10.8023	0.075	-1.1099		1993	-1.43333	-0.226	-2.397	-0.451	0.335709		1993	-1.03333	-0.238667	2.50033	0.201	0.422422		1993	0.166667	-0.296333	6.66467	-0.168333	0.131484
1994	-1.36667	-0.189083	6.173	0.19525	0.897727		1994	-1.43333	-0.225667	5.314	0.182333	0.0402939		1994	-1.63333	-0.227	7.68	0.154333	0.728596		1994	-1.8	-0.0746667	4.709	0.408	0.960839		1994	-0.966667	-0.0616667	2.459	0.213333	-0.538856
1995	-0.025	0.12275	-6.8095	-0.0563333	0.513737		1995	-0.166667	0.123333	-6.28167	-0.319667	0.818486		1995	0.466667	0.289	-2.75733	0.0996667	0.445889		1995	0.166667	0.0963333	-6.34433	-0.046	-0.121571		1995	0.4	0.002	-15.018	0.169333	-1.43207
1996	1.10833	-0.0701667	-3.19642	-0.03725	-0.0528559		1996	1.23333	-0.0353333	-11.8937	-0.067	-0.540753		1996	1.4	-0.0766667	5.84567	0.137333	0.40138		1996	0.633333	-0.105	-0.163333	-0.224333	-0.11048		1996	1.73333	-0.092	-4.039	0.232	0.196735
1997	-1.20833	0.0395	-4.50342	0.114167	-0.691905		1997	-1.3	0.0196667	-3.55767	-0.112667	0.0225217		1997	-1.96667	0.0296667	-4.99033	0.0776667	-0.598184		1997	-2.26667	0.105333	-8.42967	0.00766667	-0.658612		1997	-3.13333	0.186333	-13.9443	0.052	-0.938553
1998	-0.0666667	0.360083	-1.2445	-0.208333	0.595072		1998	-2	0.334333	0.339333	0.0523333	-0.218093		1998	1.83333	0.498	4.52233	-0.217333	0.820607		1998	1.73333	0.372333	-3.453	-0.572667	0.20195		1998	2.3	0.131	11.8557	-0.053	-0.89398
1999	1.40833	0.105667	3.65358	-0.0840833	-0.853014		1999	1.6	0.0963333	2.535	-0.361667	0.196287		1999	0.633333	0.230333	-0.542667	0.120667	-0.670831		1999	1.06667	0.053	2.89533	-0.0753333	-0.877487		1999	2.06667	-0.0336667	13.8027	-0.0283333	1.16916
2000	1.39167	0.016	0.188167	-0.0959167	-0.525803		2000	1.6	0.0856667	-2.85133	-0.114333	0.471726		2000	0.2	0.0543333	1.934	0.0173333	-1.01196		2000	2.06667	0.005	-1.658	-0.043	-0.10005		2000	1.9	-0.0916667	-7.441	-0.423333	0.904331
2001	0.4	0.106833	-1.58108	-0.00175	-0.986562		2001	0.333333	0	-0.514667	0.142	-0.880597		2001	-0.166667	0.172333	2.30933	-0.0876667	-0.45368		2001	0.433333	0.233	-1.466	0.134667	-1.23589		2001	0.366667	0.189	5.94933	0.131333	-0.576219
2002	-0.525	0.0529167	0.352167	0.01575	-0.29307		2002	-0.633333	0.0433333	9.36467	0.146	-0.570005		2002	-0.933333	-0.023	-0.371	0.101333	0.105281		2002	-0.766667	0.072	-12.4103	-0.229667	-0.512029		2002	-1.06667	0.0163333	-10.6337	0.166333	-0.395921
2003	-0.15	0.218917	-0.3375	0.0865833	0.0681129		2003	-0.4	0.116333	2.53133	0.320667	-0.781031		2003	-0.1	0.300667	-0.471	-0.145333	0.19461		2003	-0.233333	0.369333	3.28433	-0.132667	0.688201		2003	0.533333	0.216667	-12.6903	-0.213667	0.384372
2004	-0.425	0.19425	-0.545167	-0.166417	-0.493425		2004	0.3	0.0926667	4.25667	-0.472333	-0.340933		2004	-0.9	0.243	-3.48333	-0.0233333	-0.608358		2004	-0.6	0.236667	2.91533	0.022	-0.0914436		2004	-1.96667	0.143667	2.00833	-0.128	1.21601
2005	-0.308333	0.279833	-5.16583	-0.0909167	0.671485		2005	-0.6	0.292	-12.4223	-0.137667	1.21268		2005	0.133333	0.406667	-1.78233	-0.027	0.626188		2005	0.766667	0.267667	5.22967	0.121333	-0.89614		2005	0.966667	0.140333	-3.62567	-0.306667	0.546751
2006	0.0166667	0.254917	4.24942	-0.0866667	-0.0475079		2006	1.3	0.191	0.707	-0.457667	-0.183578		2006	-1.03333	0.371667	3.30233	0.273667	0.245652		2006	-1	0.331333	2.916	-0.0716667	-0.465525		2006	-0.633333	0.189	10.5003	-0.0103333	-0.338939
2007	0.433333	0.135833	2.14858	-0.03175	-0.44031		2007	-0.0333333	0.135	2.90033	0.119333	1.20665		2007	0.366667	0.093	-3.527	-0.0296667	-1.03291		2007	0.966667	0.146667	-1.47967	-0.0633333	-0.192814		2007	3.33333	0.0923333	12.4917	0.0403333	-0.809376
2008	1.88333	0.126583	3.54075	-0.0404167	-0.292597		2008	1.13333	0.127	-0.277	-0.187333	0.930096		2008	1.06667	0.214667	-2.28933	-0.101667	-0.215122		2008	2.1	0.103	3.42733	0.0803333	-0.928758		2008	2.43333	-0.0656667	13.8997	-0.0866667	0.654653
2009	0.275	0.0276667	0.211333	-0.151167	-0.147179		2009	0.6	-0.114667	11.3503	0.139667	-0.400632		2009	0.1	0.17	-6.93333	-0.146	-0.129257		2009	-0.833333	0.0996667	-1.853	-0.247667	-0.193883		2009	-1.8	0.102333	-34.3307	-0.670667	1.35164
2010	1.525	0.338333	-9.05833	-0.139417	1.30289		2010	0.8	0.393333	-4.343	-0.557333	1.85817		2010	2.2	0.477	2.44733	0.557	0.59773		2010	2.9	0.339	-4.91367	-0.088	0.366987		2010	4.36667	0.155667	-1.19267	-0.165	0.923551
2011	2.30833	0.09075	5.17742	-0.0109167	-0.497847		2011	2.63333	0.102	4.64133	0.108667	0.246539		2011	0.9	0.141333	-4.74433	-0.253667	-0.332189		2011	1.56667	0.048	8.123	0.059	-0.808608		2011	2.23333	-0.0323333	11.7407	-0.109	-0.54182
2012	0.225	0.202583	1.17375	-0.2095	1.24855		2012	0.3	0.0926667	4.819	-0.185667	0.183497		2012	-0.366667	0.371333	-0.692333	-0.0616667	0.686826		2012	0.433333	0.316667	-1.57633	-0.341667	1.67138		2012	-0.5	0.131	1.51367	-0.244667	1.46216
2013	0.75	0.155583	3.31975	-0.137583	1.22379		2013	1.4	0.134333	-2.87067	-0.486	0.575678		2013	1.2	0.146333	1.68767	0.0996667	0.975675		2013	0.533333	0.245667	5.04933	0.180333	0.742046		2013	0.866667	-0.02	11.482	-0.550333	-0.243019
2014	-0.216667	0.09125	-0.857083	-0.0419167	-0.576924		2014	0.233333	-0.056	1.7	0.28	0.337512		2014	-0.4	0.208667	-3.13267	0.109	-0.670174		2014	-1.23333	0.225	-7.22867	-0.0366667	-0.43735		2014
